# Supplementary material for: Mechanism of Astragalus membranaceus Alleviating Acquired Hyperlipidemia Induced by High-Fat Diet through Regulating Lipid Metabolism
Source: Nutrients. 2022 Feb 23;14(5):954. doi: 10.3390/nu14050954 (PMC8912611; doi:10.3390/nu14050954)
Supplement: Supplementary file 1 [file nutrients-14-00954-s001.zip]

Archive with 79 entries (64 files):
- nutrients-1560760 - supplementary/
- nutrients-1560760 - supplementary/supplementary file 1. All components and targets of AM from TCMSP database/
- nutrients-1560760 - supplementary/supplementary file 1. All components and targets of AM from TCMSP database/getTargets/
- nutrients-1560760 - supplementary/supplementary file 1. All components and targets of AM from TCMSP database/getTargets/allTargets.txt
- nutrients-1560760 - supplementary/supplementary file 1. All components and targets of AM from TCMSP database/getTargets/geoPharm11.symbolTrans.pl
- nutrients-1560760 - supplementary/supplementary file 1. All components and targets of AM from TCMSP database/getTargets/symbolAnnFile.tsv
- nutrients-1560760 - supplementary/supplementary file 1. All components and targets of AM from TCMSP database/targets.xlsx
- nutrients-1560760 - supplementary/supplementary file 1. All components and targets of AM from TCMSP database/TCMSP-huangqi.xlsx
- nutrients-1560760 - supplementary/supplementary file 2. The gene expression matrix from GEO database/
- nutrients-1560760 - supplementary/supplementary file 2. The gene expression matrix from GEO database/GSE111412/
- nutrients-1560760 - supplementary/supplementary file 2. The gene expression matrix from GEO database/GSE111412/DEGs/
- nutrients-1560760 - supplementary/supplementary file 2. The gene expression matrix from GEO database/GSE111412/DEGs/diff.xls
- nutrients-1560760 - supplementary/supplementary file 2. The gene expression matrix from GEO database/GSE111412/DEGs/down.xls
- nutrients-1560760 - supplementary/supplementary file 2. The gene expression matrix from GEO database/GSE111412/DEGs/group.txt
- nutrients-1560760 - supplementary/supplementary file 2. The gene expression matrix from GEO database/GSE111412/DEGs/input.txt
- nutrients-1560760 - supplementary/supplementary file 2. The gene expression matrix from GEO database/GSE111412/DEGs/limmaTab.xls
- nutrients-1560760 - supplementary/supplementary file 2. The gene expression matrix from GEO database/GSE111412/DEGs/normalBox.pdf
- nutrients-1560760 - supplementary/supplementary file 2. The gene expression matrix from GEO database/GSE111412/DEGs/normalize.txt
- nutrients-1560760 - supplementary/supplementary file 2. The gene expression matrix from GEO database/GSE111412/DEGs/rawBox.pdf
- nutrients-1560760 - supplementary/supplementary file 2. The gene expression matrix from GEO database/GSE111412/DEGs/up.xls
- nutrients-1560760 - supplementary/supplementary file 2. The gene expression matrix from GEO database/GSE111412/DEGs/vol.pdf
- nutrients-1560760 - supplementary/supplementary file 2. The gene expression matrix from GEO database/GSE111412/IDtrans/
- nutrients-1560760 - supplementary/supplementary file 2. The gene expression matrix from GEO database/GSE111412/IDtrans/ann.txt
- nutrients-1560760 - supplementary/supplementary file 2. The gene expression matrix from GEO database/GSE111412/IDtrans/geneMatrix.txt
- nutrients-1560760 - supplementary/supplementary file 2. The gene expression matrix from GEO database/GSE111412/IDtrans/GSE111412_series_matrix.txt.gz
- nutrients-1560760 - supplementary/supplementary file 2. The gene expression matrix from GEO database/GSE111412/IDtrans/probe2symbol.pl
- nutrients-1560760 - supplementary/supplementary file 2. The gene expression matrix from GEO database/GSE111412/IDtrans/probeMatrix.txt
- nutrients-1560760 - supplementary/supplementary file 2. The gene expression matrix from GEO database/GSE139601/
- nutrients-1560760 - supplementary/supplementary file 2. The gene expression matrix from GEO database/GSE139601/.Rhistory
- nutrients-1560760 - supplementary/supplementary file 2. The gene expression matrix from GEO database/GSE139601/DEGs/
- nutrients-1560760 - supplementary/supplementary file 2. The gene expression matrix from GEO database/GSE139601/DEGs/diff.xls
- nutrients-1560760 - supplementary/supplementary file 2. The gene expression matrix from GEO database/GSE139601/DEGs/diffExp.txt
- nutrients-1560760 - supplementary/supplementary file 2. The gene expression matrix from GEO database/GSE139601/DEGs/down.xls
- nutrients-1560760 - supplementary/supplementary file 2. The gene expression matrix from GEO database/GSE139601/DEGs/geneMatrix.txt
- nutrients-1560760 - supplementary/supplementary file 2. The gene expression matrix from GEO database/GSE139601/DEGs/group.txt
- nutrients-1560760 - supplementary/supplementary file 2. The gene expression matrix from GEO database/GSE139601/DEGs/limmaTab.xls
- nutrients-1560760 - supplementary/supplementary file 2. The gene expression matrix from GEO database/GSE139601/DEGs/normalBox.pdf
- nutrients-1560760 - supplementary/supplementary file 2. The gene expression matrix from GEO database/GSE139601/DEGs/normalize.txt
- nutrients-1560760 - supplementary/supplementary file 2. The gene expression matrix from GEO database/GSE139601/DEGs/rawBox.pdf
- nutrients-1560760 - supplementary/supplementary file 2. The gene expression matrix from GEO database/GSE139601/DEGs/up.xls
- nutrients-1560760 - supplementary/supplementary file 2. The gene expression matrix from GEO database/GSE139601/DEGs/vol.pdf
- nutrients-1560760 - supplementary/supplementary file 2. The gene expression matrix from GEO database/GSE139601/IDtrans/
- nutrients-1560760 - supplementary/supplementary file 2. The gene expression matrix from GEO database/GSE139601/IDtrans/ann.txt
- nutrients-1560760 - supplementary/supplementary file 2. The gene expression matrix from GEO database/GSE139601/IDtrans/geneMatrix.txt
- nutrients-1560760 - supplementary/supplementary file 2. The gene expression matrix from GEO database/GSE139601/IDtrans/GSE139601_series_matrix.txt.gz
- nutrients-1560760 - supplementary/supplementary file 2. The gene expression matrix from GEO database/GSE139601/IDtrans/probe2symbol.pl
- nutrients-1560760 - supplementary/supplementary file 2. The gene expression matrix from GEO database/GSE139601/IDtrans/probeMatrix.txt
- nutrients-1560760 - supplementary/supplementary file 2. The gene expression matrix from GEO database/GSE15653/
- nutrients-1560760 - supplementary/supplementary file 2. The gene expression matrix from GEO database/GSE15653/DEGs/
- nutrients-1560760 - supplementary/supplementary file 2. The gene expression matrix from GEO database/GSE15653/DEGs/diff.xls
- nutrients-1560760 - supplementary/supplementary file 2. The gene expression matrix from GEO database/GSE15653/DEGs/down.xls
- nutrients-1560760 - supplementary/supplementary file 2. The gene expression matrix from GEO database/GSE15653/DEGs/group.txt
- nutrients-1560760 - supplementary/supplementary file 2. The gene expression matrix from GEO database/GSE15653/DEGs/limmaTab.xls
- nutrients-1560760 - supplementary/supplementary file 2. The gene expression matrix from GEO database/GSE15653/DEGs/normalBox.pdf
- nutrients-1560760 - supplementary/supplementary file 2. The gene expression matrix from GEO database/GSE15653/DEGs/normalize.txt
- nutrients-1560760 - supplementary/supplementary file 2. The gene expression matrix from GEO database/GSE15653/DEGs/rawBox.pdf
- nutrients-1560760 - supplementary/supplementary file 2. The gene expression matrix from GEO database/GSE15653/DEGs/up.xls
- nutrients-1560760 - supplementary/supplementary file 2. The gene expression matrix from GEO database/GSE15653/DEGs/vol.pdf
- nutrients-1560760 - supplementary/supplementary file 2. The gene expression matrix from GEO database/GSE15653/IDtrans/
- nutrients-1560760 - supplementary/supplementary file 2. The gene expression matrix from GEO database/GSE15653/IDtrans/ann.txt
- nutrients-1560760 - supplementary/supplementary file 2. The gene expression matrix from GEO database/GSE15653/IDtrans/geneMatrix.txt
- nutrients-1560760 - supplementary/supplementary file 2. The gene expression matrix from GEO database/GSE15653/IDtrans/GSE15653_series_matrix.txt.gz
- nutrients-1560760 - supplementary/supplementary file 2. The gene expression matrix from GEO database/GSE15653/IDtrans/probe2symbol.pl
- nutrients-1560760 - supplementary/supplementary file 2. The gene expression matrix from GEO database/GSE15653/IDtrans/probeMatrix.txt
- nutrients-1560760 - supplementary/supplementary file 3. GO and KEGG enrichment analysis/
- nutrients-1560760 - supplementary/supplementary file 3. GO and KEGG enrichment analysis/EnrichAll.txt
- nutrients-1560760 - supplementary/supplementary file 3. GO and KEGG enrichment analysis/EnrichGOBP.txt
- nutrients-1560760 - supplementary/supplementary file 3. GO and KEGG enrichment analysis/EnrichGOCC.txt
- nutrients-1560760 - supplementary/supplementary file 3. GO and KEGG enrichment analysis/EnrichGOMF.txt
- nutrients-1560760 - supplementary/supplementary file 3. GO and KEGG enrichment analysis/EnrichKEGG.txt
- nutrients-1560760 - supplementary/supplementary file 4. GSEA of four key genes/
- nutrients-1560760 - supplementary/supplementary file 4. GSEA of four key genes/AKT1.cls
- nutrients-1560760 - supplementary/supplementary file 4. GSEA of four key genes/AKT1.gct
- nutrients-1560760 - supplementary/supplementary file 4. GSEA of four key genes/CCND1.cls
- nutrients-1560760 - supplementary/supplementary file 4. GSEA of four key genes/CCND1.gct
- nutrients-1560760 - supplementary/supplementary file 4. GSEA of four key genes/ESR1.cls
- nutrients-1560760 - supplementary/supplementary file 4. GSEA of four key genes/ESR1.gct
- nutrients-1560760 - supplementary/supplementary file 4. GSEA of four key genes/VEGFA.cls
- nutrients-1560760 - supplementary/supplementary file 4. GSEA of four key genes/VEGFA.gct
