# Supplementary material for: Mechanism of Astragalus membranaceus Alleviating Acquired Hyperlipidemia Induced by High-Fat Diet through Regulating Lipid Metabolism
Source: Nutrients. 2022 Feb 23;14(5):954. doi: 10.3390/nu14050954 (PMC8912611; doi:10.3390/nu14050954)
Supplement: Supplementary file 1 [file nutrients-14-00954-s001.zip › nutrients-1560760 - supplementary/supplementary file 1. All components and targets of AM from TCMSP database/getTargets/allTargets.txt]

Target
Prostaglandin G/H synthase 2
Amine oxidase [flavin-containing] B
Amine oxidase [flavin-containing] A
Alpha-2A adrenergic receptor
Prostaglandin G/H synthase 1
Lysozyme
"Nitric oxide synthase, endothelial"
"5,6-dihydroxyindole-2-carboxylic acid oxidase"
Prostaglandin G/H synthase 1
Prostaglandin G/H synthase 2
Retinoic acid receptor RXR-alpha
Nuclear receptor coactivator 2
Lysozyme
Nicotinate-nucleotide--dimethylbenzimidazole phosphoribosyltransferase
Sodium-dependent noradrenaline transporter
Ig gamma-1 chain C region
Gamma-aminobutyric-acid receptor subunit alpha-2
Gamma-aminobutyric-acid receptor subunit alpha-1
Cytochrome P450-cam
Transient receptor potential cation channel subfamily V member 1
Muscarinic acetylcholine receptor M1
Muscarinic acetylcholine receptor M2
Gamma-aminobutyric-acid receptor subunit alpha-6
Progesterone receptor
"Nitric oxide synthase, inducible"
Prostaglandin G/H synthase 1
Androgen receptor
Sodium channel protein type 5 subunit alpha
Prostaglandin G/H synthase 2
Estrogen receptor beta
Dipeptidyl peptidase 4
Heat shock protein HSP 90-alpha
Cell division protein kinase 2
Serine/threonine-protein kinase Chk1
Trypsin-1
Nuclear receptor coactivator 2
Calmodulin
"Nitric oxide synthase, inducible"
Prostaglandin G/H synthase 1
Estrogen receptor
Androgen receptor
Peroxisome proliferator-activated receptor gamma
Prostaglandin G/H synthase 2
Estrogen receptor beta
Dipeptidyl peptidase 4
Mitogen-activated protein kinase 14
Glycogen synthase kinase-3 beta
Heat shock protein HSP 90-alpha
Cell division protein kinase 2
"Phosphatidylinositol-4,5-bisphosphate 3-kinase catalytic subunit gamma isoform"
Serine/threonine-protein kinase Chk1
cAMP-dependent protein kinase catalytic subunit alpha
Trypsin-1
Calmodulin
Nuclear receptor coactivator 2
Aldose reductase
Prostaglandin G/H synthase 2
Progesterone receptor
Mineralocorticoid receptor
Nuclear receptor coactivator 2
Nuclear receptor coactivator 1

Lysozyme
Nicotinate-nucleotide--dimethylbenzimidazole phosphoribosyltransferase
Trypsin-3
DNA topoisomerase 2-alpha
Prostaglandin G/H synthase 1
"Glycogen phosphorylase, muscle form"
Heat shock protein HSP 90-alpha
"Phosphatidylinositol-4,5-bisphosphate 3-kinase catalytic subunit gamma isoform"
Progesterone receptor
Nuclear receptor coactivator 2
Muscarinic acetylcholine receptor M3
Muscarinic acetylcholine receptor M1
Gamma-aminobutyric-acid receptor subunit alpha-2
Gamma-aminobutyric-acid receptor subunit alpha-3
Muscarinic acetylcholine receptor M2
Alpha-1B adrenergic receptor
Gamma-aminobutyric-acid receptor subunit alpha-1
Glutamate receptor 2
Gamma-aminobutyric-acid receptor subunit alpha-6
Gamma-aminobutyric-acid receptor subunit alpha-5
Ig gamma-1 chain C region


Lysozyme
Nicotinate-nucleotide--dimethylbenzimidazole phosphoribosyltransferase
Prostaglandin G/H synthase 1
Sodium channel protein type 5 subunit alpha
Prostaglandin G/H synthase 2
Retinoic acid receptor RXR-alpha
"cGMP-inhibited 3',5'-cyclic phosphodiesterase A"
Sodium-dependent noradrenaline transporter
Cytochrome P450-cam
Progesterone receptor
"Nitric oxide synthase, inducible"
Prostaglandin G/H synthase 1
Estrogen receptor
Androgen receptor
Peroxisome proliferator-activated receptor gamma
Prostaglandin G/H synthase 2
Tyrosine-protein phosphatase non-receptor type 1
Estrogen receptor beta
Dipeptidyl peptidase 4
Mitogen-activated protein kinase 14
Glycogen synthase kinase-3 beta
Heat shock protein HSP 90-alpha
Cell division protein kinase 2
"Phosphatidylinositol-4,5-bisphosphate 3-kinase catalytic subunit gamma isoform"
cAMP-dependent protein kinase catalytic subunit alpha
Trypsin-1
Proto-oncogene serine/threonine-protein kinase Pim-1
Cyclin-A2
Nuclear receptor coactivator 2
Calmodulin
"Glycogen phosphorylase, muscle form"
Peroxisome proliferator-activated receptor delta
Serine/threonine-protein kinase Chk1
Aldose reductase
Nuclear receptor coactivator 1
Coagulation factor VII
Prothrombin
"Nitric-oxide synthase, endothelial"
Acetylcholinesterase
Gamma-aminobutyric-acid receptor subunit alpha-1
Amine oxidase [flavin-containing] B
Glutamate receptor 2
Cytochrome P450-cam
Transcription factor p65
Xanthine dehydrogenase/oxidase
Neutrophil cytosol factor 1
Oxidized low-density lipoprotein receptor 1
Progesterone receptor
Apoptosis regulator Bcl-2
Apoptosis regulator BAX
Caspase-9
Caspase-3
Superoxide dismutase [Cu-Zn]
Cell division control protein 2 homolog
G2/mitotic-specific cyclin-B1
M-phase inducer phosphatase 3
Apoptotic protease-activating factor 1
Serine/threonine-protein kinase PLK1
14-3-3 protein sigma
Carnitine O-acetyltransferase
"Nitric oxide synthase, inducible"
Prostaglandin G/H synthase 1
Muscarinic acetylcholine receptor M3
Prothrombin
Muscarinic acetylcholine receptor M1
Estrogen receptor
Beta-1 adrenergic receptor
Sodium channel protein type 5 subunit alpha
Prostaglandin G/H synthase 2
"Nitric-oxide synthase, endothelial"
5-hydroxytryptamine 3 receptor
Alpha-2C adrenergic receptor
Retinoic acid receptor RXR-alpha
Acetylcholinesterase
"cGMP-inhibited 3',5'-cyclic phosphodiesterase A"
Alpha-1B adrenergic receptor
Beta-2 adrenergic receptor
Alpha-1D adrenergic receptor
Mu-type opioid receptor
Gamma-aminobutyric-acid receptor subunit alpha-1
Trypsin-1
Nuclear receptor coactivator 2
Calmodulin


Lysozyme
Nicotinate-nucleotide--dimethylbenzimidazole phosphoribosyltransferase
Androgen receptor
Coagulation factor X
DNA topoisomerase 2-alpha
Nuclear receptor coactivator 2
DNA topoisomerase 2-alpha
DNA topoisomerase 2-alpha
Nuclear receptor coactivator 2
"Nitric oxide synthase, inducible"
Prostaglandin G/H synthase 1
D(1A) dopamine receptor
Muscarinic acetylcholine receptor M3
Prothrombin
Potassium voltage-gated channel subfamily H member 2
Muscarinic acetylcholine receptor M1
Estrogen receptor
Androgen receptor
Beta-1 adrenergic receptor
Sodium channel protein type 5 subunit alpha
Peroxisome proliferator-activated receptor gamma
Coagulation factor X
Muscarinic acetylcholine receptor M5
Prostaglandin G/H synthase 2
"Nitric-oxide synthase, endothelial"
Alpha-2C adrenergic receptor
Muscarinic acetylcholine receptor M4
Retinoic acid receptor RXR-alpha
Delta-type opioid receptor
"cGMP-inhibited 3',5'-cyclic phosphodiesterase A"
5-hydroxytryptamine 2A receptor
Alpha-1A adrenergic receptor
Muscarinic acetylcholine receptor M2
Alpha-1B adrenergic receptor
Sodium-dependent dopamine transporter
Beta-2 adrenergic receptor
Alpha-1D adrenergic receptor
Sodium-dependent serotonin transporter
Estrogen receptor beta
Gamma-aminobutyric-acid receptor subunit alpha-1
Dipeptidyl peptidase 4
Mitogen-activated protein kinase 14
Glycogen synthase kinase-3 beta
Heat shock protein HSP 90-alpha
Cell division protein kinase 2
Serine/threonine-protein kinase Chk1
cAMP-dependent protein kinase catalytic subunit alpha

Trypsin-1
Proto-oncogene serine/threonine-protein kinase Pim-1
Cyclin-A2
Nuclear receptor coactivator 2
Calcium-activated potassium channel subunit alpha 1
Calmodulin
Prostaglandin G/H synthase 2
DNA topoisomerase 2-alpha
Nuclear receptor coactivator 2
"Nitric oxide synthase, inducible"
Prostaglandin G/H synthase 1
Muscarinic acetylcholine receptor M3
Prothrombin
Muscarinic acetylcholine receptor M1
Estrogen receptor
Sodium channel protein type 5 subunit alpha
Prostaglandin G/H synthase 2
5-hydroxytryptamine 3 receptor
Retinoic acid receptor RXR-alpha
Acetylcholinesterase
Alpha-1B adrenergic receptor
Beta-2 adrenergic receptor
Alpha-1D adrenergic receptor
Gamma-aminobutyric-acid receptor subunit alpha-1
Heat shock protein HSP 90-alpha
Neuronal acetylcholine receptor subunit alpha-7
Trypsin-1
Nuclear receptor coactivator 2
Nuclear receptor coactivator 1
Calmodulin
Muscarinic acetylcholine receptor M4
Prostaglandin G/H synthase 1
Prostaglandin G/H synthase 2
Nuclear receptor coactivator 2
Ferrichrome-iron receptor
Bacillolysin
Prostaglandin G/H synthase 1
Beta-1 adrenergic receptor
Prostaglandin G/H synthase 2
"Nitric-oxide synthase, endothelial"
Alpha-2A adrenergic receptor
Alpha-2C adrenergic receptor
Sodium-dependent dopamine transporter
Beta-2 adrenergic receptor
Leukotriene A-4 hydrolase
Amine oxidase [flavin-containing] B
Amine oxidase [flavin-containing] A
Alpha-1A adrenergic receptor
Ferrichrome-iron receptor
Bacillolysin
Prostaglandin G/H synthase 2
Vascular endothelial growth factor receptor 2
Hepatocyte growth factor receptor
Heat shock protein HSP 90-alpha
Calcium-activated potassium channel subunit alpha 1
Prostaglandin G/H synthase 1
DNA topoisomerase 2-alpha
Cathepsin D
Cholinesterase


Cytochrome P450-cam
Aspartate aminotransferase
Ferrichrome-iron receptor
Bacillolysin
"2-hydroxy-6-oxo-7-methylocta-2,4-dienoate hydrolase"
1-aminocyclopropane-1-carboxylate deaminase
"Glycine amidinotransferase, mitochondrial"
Trypsin-3
"4-aminobutyrate aminotransferase, mitochondrial"
cAMP-dependent protein kinase catalytic subunit alpha

Haloalkane dehalogenase
Interleukin-6
Transitional endoplasmic reticulum ATPase
Sodium- and chloride-dependent GABA transporter 1
Prostaglandin G/H synthase 1
Prostaglandin G/H synthase 2
"Nitric-oxide synthase, endothelial"
Alpha-2A adrenergic receptor
Sodium-dependent noradrenaline transporter
Alpha-2B adrenergic receptor
Sodium-dependent dopamine transporter
Beta-2 adrenergic receptor
Leukotriene A-4 hydrolase
Amine oxidase [flavin-containing] B
Amine oxidase [flavin-containing] A
cAMP-dependent protein kinase catalytic subunit alpha
Chymotrypsinogen B
Muscarinic acetylcholine receptor M2
Prostaglandin G/H synthase 1
Estrogen receptor
Peroxisome proliferator-activated receptor gamma
Prostaglandin G/H synthase 2
Retinoic acid receptor RXR-alpha
Beta-2 adrenergic receptor
Mitogen-activated protein kinase 14
Heat shock protein HSP 90-alpha
Cell division protein kinase 2
Serine/threonine-protein kinase Chk1
cAMP-dependent protein kinase catalytic subunit alpha
Trypsin-1
"cGMP-inhibited 3',5'-cyclic phosphodiesterase A"
Transcription factor p65

Proto-oncogene c-Fos
Cyclin-dependent kinase inhibitor 1
Eukaryotic translation initiation factor 6
Apoptosis regulator BAX
Tumor necrosis factor
Transcription factor AP-1
Interleukin-6
"Nitric oxide synthase, inducible"
Caspase-3
Cellular tumor antigen p53
Low-density lipoprotein receptor
Insulin-like growth factor 1 receptor
Signal transducer and activator of transcription 1-alpha/beta
Peroxisome proliferator-activated receptor gamma
Cytochrome P450 3A4
Caveolin-1
Intercellular adhesion molecule 1
Microsomal triglyceride transfer protein large subunit
Apolipoprotein B-100
Vascular cell adhesion protein 1
"Superoxide dismutase [Mn], mitochondrial"
"Nitric oxide synthase, endothelial"
Endothelin-converting enzyme 1
Gamma-aminobutyric acid type B receptor subunit 1
Interleukin-4
"Carnitine O-palmitoyltransferase 1, liver isoform"
Calmodulin
Aryl hydrocarbon receptor
Transforming protein RhoA
Metallothionein-2
Low affinity immunoglobulin epsilon Fc receptor
Antigen KI-67
Histone acetyltransferase p300
"ATP synthase subunit beta, mitochondrial"
NADH-ubiquinone oxidoreductase chain 6
3 beta-hydroxysteroid dehydrogenase/Delta 5-->4-isomerase type 2
3 beta-hydroxysteroid dehydrogenase/Delta 5-->4-isomerase type 1
Trefoil factor 1
Transient receptor potential cation channel subfamily M member 2
Somatotropin
Insulin-like growth factor IA
Peroxisome proliferator-activated receptor gamma coactivator 1-beta
"Beta-1,4-galactosyltransferase 4"
Growth hormone receptor
Transforming growth factor beta-1-induced transcript 1 protein
CD5 antigen-like
Protein disulfide-isomerase
"Leucyl-tRNA synthetase, cytoplasmic"
Steroid 21-hydroxylase
Growth arrest and DNA damage-inducible protein GADD45 alpha
BRCA1-associated RING domain protein 1
RNA-binding protein 45
Ubiquitin carboxyl-terminal hydrolase BAP1
DNA repair protein RAD51 homolog 1
"Nitric oxide synthase, inducible"
Prothrombin
Estrogen receptor
Androgen receptor
Prostaglandin G/H synthase 2
Coagulation factor VII
Vascular endothelial growth factor receptor 2
Dipeptidyl peptidase 4
Calmodulin
Peroxisome proliferator-activated receptor gamma
"Nitric oxide synthase, inducible"
Prostaglandin G/H synthase 1
Muscarinic acetylcholine receptor M1
Estrogen receptor
Androgen receptor
Peroxisome proliferator-activated receptor gamma
Prostaglandin G/H synthase 2
Retinoic acid receptor RXR-alpha
"cGMP-inhibited 3',5'-cyclic phosphodiesterase A"
Alpha-1A adrenergic receptor
Sodium-dependent dopamine transporter
Beta-2 adrenergic receptor
Sodium-dependent serotonin transporter
Estrogen receptor beta
Dipeptidyl peptidase 4
Mitogen-activated protein kinase 14
Glycogen synthase kinase-3 beta
Heat shock protein HSP 90-alpha
Cell division protein kinase 2
Amine oxidase [flavin-containing] B
Serine/threonine-protein kinase Chk1
cAMP-dependent protein kinase catalytic subunit alpha
Trypsin-1
Proto-oncogene serine/threonine-protein kinase Pim-1
Cyclin-A2
Calmodulin
cAMP-dependent protein kinase inhibitor alpha
Prothrombin
"Nitric-oxide synthase, endothelial"
Acetylcholinesterase
Beta-lactamase
Transcription factor AP-1
Peroxisome proliferator-activated receptor gamma
Interleukin-4
NAD-dependent deacetylase sirtuin-1
"ATP synthase subunit beta, mitochondrial"
NADH-ubiquinone oxidoreductase chain 6
3 beta-hydroxysteroid dehydrogenase/Delta 5-->4-isomerase type 2
3 beta-hydroxysteroid dehydrogenase/Delta 5-->4-isomerase type 1
Potassium voltage-gated channel subfamily H member 2
Sodium channel protein type 5 subunit alpha
Coagulation factor X
Prostaglandin G/H synthase 2
DNA topoisomerase 2-alpha
Nuclear receptor coactivator 2
Calmodulin
Heat shock protein HSP 90-alpha
Prostaglandin G/H synthase 1
Prostaglandin G/H synthase 2
Amine oxidase [flavin-containing] B
Amine oxidase [flavin-containing] A
Thermolysin
Chymotrypsinogen B
Muscarinic acetylcholine receptor M3
Muscarinic acetylcholine receptor M1
Gamma-aminobutyric-acid receptor subunit alpha-2
Gamma-aminobutyric-acid receptor subunit alpha-3
Muscarinic acetylcholine receptor M2
Gamma-aminobutyric-acid receptor subunit alpha-1
Neuronal acetylcholine receptor subunit alpha-7
Gamma-aminobutyric-acid receptor subunit alpha-6
Prostaglandin G/H synthase 2
Prothrombin
Prostaglandin G/H synthase 2
DNA topoisomerase 2-alpha
"Nitric oxide synthase, inducible"
Prostaglandin G/H synthase 1
Estrogen receptor
Androgen receptor
Sodium channel protein type 5 subunit alpha
Peroxisome proliferator-activated receptor gamma
Prostaglandin G/H synthase 2
Retinoic acid receptor RXR-alpha
"cGMP-inhibited 3',5'-cyclic phosphodiesterase A"
Alpha-1B adrenergic receptor
Sodium-dependent dopamine transporter
Alpha-1D adrenergic receptor
Estrogen receptor beta
Dipeptidyl peptidase 4
Mitogen-activated protein kinase 14
Glycogen synthase kinase-3 beta
Heat shock protein HSP 90-alpha
Cell division protein kinase 2
Serine/threonine-protein kinase Chk1
Trypsin-1
Proto-oncogene serine/threonine-protein kinase Pim-1
Cyclin-A2
Nuclear receptor coactivator 2
Calmodulin
Prostaglandin G/H synthase 1
Beta-1 adrenergic receptor
Prostaglandin G/H synthase 2
Alpha-2A adrenergic receptor
Alpha-2C adrenergic receptor
Beta-2 adrenergic receptor
Amine oxidase [flavin-containing] B
Amine oxidase [flavin-containing] A
Chymotrypsinogen B
DNA topoisomerase 2-alpha
Transcription factor p65
Tumor necrosis factor
Interleukin-6
Caspase-3

Superoxide dismutase [Cu-Zn]
Interleukin-1 beta
Interleukin-8
Protein kinase C beta type
Arachidonate 5-lipoxygenase
3-hydroxy-3-methylglutaryl-coenzyme A reductase
Hyaluronan synthase 2
Type I iodothyronine deiodinase
C5a anaphylatoxin chemotactic receptor
Insulin
Low affinity immunoglobulin epsilon Fc receptor
Integrin beta-2
Thromboxane A2 receptor
Sodium channel protein type 5 subunit alpha
Coagulation factor X
Prostaglandin G/H synthase 2
Beta-2 adrenergic receptor
Heat shock protein HSP 90-alpha
cAMP-dependent protein kinase catalytic subunit alpha
Calmodulin
Potassium voltage-gated channel subfamily H member 2
Alpha-1B adrenergic receptor
"Nitric oxide synthase, inducible"
Prostaglandin G/H synthase 1
Estrogen receptor
Androgen receptor
Peroxisome proliferator-activated receptor gamma
Prostaglandin G/H synthase 2
Retinoic acid receptor RXR-alpha
"cGMP-inhibited 3',5'-cyclic phosphodiesterase A"
Estrogen receptor beta
Dipeptidyl peptidase 4
Mitogen-activated protein kinase 14
Glycogen synthase kinase-3 beta
Heat shock protein HSP 90-alpha
Cell division protein kinase 2
Serine/threonine-protein kinase Chk1
cAMP-dependent protein kinase catalytic subunit alpha
Trypsin-1
Proto-oncogene serine/threonine-protein kinase Pim-1
Cyclin-A2
Nuclear receptor coactivator 2
Calmodulin
Beta-2 adrenergic receptor
Prothrombin
Prostaglandin G/H synthase 2
Coagulation factor VII
Ferrichrome-iron receptor
Bacillolysin
Prostaglandin G/H synthase 1
Prostaglandin G/H synthase 2


Lysozyme
Nicotinate-nucleotide--dimethylbenzimidazole phosphoribosyltransferase
Trypsin-3
Apolipoprotein B-100
Lipoprotein lipase
"Nitric oxide synthase, endothelial"
Peroxisome proliferator-activated receptor alpha
"ATP synthase subunit beta, mitochondrial"
Haptoglobin
"Pyruvate dehydrogenase protein X component, mitochondrial"
2-acylglycerol O-acyltransferase 2
Peroxisome proliferator-activated receptor gamma coactivator 1-alpha
"Nitric oxide synthase, inducible"
Prostaglandin G/H synthase 1
Androgen receptor
Peroxisome proliferator-activated receptor gamma
Prostaglandin G/H synthase 2
Heat shock protein HSP 90-alpha
"Phosphatidylinositol-4,5-bisphosphate 3-kinase catalytic subunit gamma isoform"
cAMP-dependent protein kinase catalytic subunit alpha
Nuclear receptor coactivator 2
Dipeptidyl peptidase 4
Trypsin-1
Progesterone receptor
Prothrombin
Muscarinic acetylcholine receptor M1
"Nitric-oxide synthase, endothelial"
Gamma-aminobutyric-acid receptor subunit alpha-2
Acetylcholinesterase
Sodium-dependent noradrenaline transporter
Muscarinic acetylcholine receptor M2
Alpha-1B adrenergic receptor
Gamma-aminobutyric-acid receptor subunit alpha-1
DNA topoisomerase 2-alpha
Coagulation factor VII
Calmodulin
Transcription factor p65
Inhibitor of nuclear factor kappa-B kinase subunit beta
RAC-alpha serine/threonine-protein kinase
Apoptosis regulator Bcl-2
Apoptosis regulator BAX
Tumor necrosis factor
Transcription factor AP-1
Activator of 90 kDa heat shock protein ATPase homolog 1
Caspase-3
Mitogen-activated protein kinase 8
Xanthine dehydrogenase/oxidase
Interstitial collagenase
Signal transducer and activator of transcription 1-alpha/beta
Cell division control protein 2 homolog
Peroxisome proliferator-activated receptor gamma
Heme oxygenase 1
Cytochrome P450 3A4

Cytochrome P450 1A1
Intercellular adhesion molecule 1
E-selectin
Vascular cell adhesion protein 1
Nuclear receptor subfamily 1 group I member 2
Cytochrome P450 1B1
Arachidonate 5-lipoxygenase
Hyaluronan synthase 2
Aryl hydrocarbon receptor
26S proteasome non-ATPase regulatory subunit 3
"Solute carrier family 2, facilitated glucose transporter member 4"
Nuclear receptor subfamily 1 group I member 3
Insulin receptor
Type I iodothyronine deiodinase
Serine/threonine-protein phosphatase 2B catalytic subunit alpha isoform
Peroxidase C1A
Glutathione S-transferase Mu 1
Glutathione S-transferase Mu 2
Aldo-keto reductase family 1 member C3
Antileukoproteinase
Coagulation factor X
DNA topoisomerase 2-alpha
Prostaglandin G/H synthase 1
Prostaglandin G/H synthase 2
Glutamate [NMDA] receptor subunit epsilon-1
Gamma-aminobutyric-acid receptor subunit alpha-1
Cholinesterase
Cytochrome P450-cam
Ig gamma-1 chain C region
Neuraminidase
Ferrichrome-iron receptor
Cyclomaltodextrin glucanotransferase
Endoglucanase G
Bacillolysin
Gamma-aminobutyric-acid receptor subunit alpha-6
"Glutamate receptor, ionotropic kainate 2"
Alpha-mannosidase 2
Cathepsin D
"4-aminobutyrate aminotransferase, mitochondrial"
"Aspartate aminotransferase, cytoplasmic"
Tyrosine-protein phosphatase non-receptor type 1
Aldose reductase
Gamma-aminobutyric-acid receptor subunit alpha-1
Cathepsin D
Cholinesterase
cAMP-dependent protein kinase catalytic subunit alpha


Aspartate aminotransferase
Ferrichrome-iron receptor
Bacillolysin
Nicotinate-nucleotide--dimethylbenzimidazole phosphoribosyltransferase
Growth-inhibiting protein 18
"Aspartate aminotransferase, mitochondrial"
"Glycine amidinotransferase, mitochondrial"
Triosephosphate isomerase
"NAD-dependent malic enzyme, mitochondrial"
"Nitric-oxide synthase, brain"
System N amino acid transporter 1
Prostaglandin G/H synthase 1
"4-aminobutyrate aminotransferase, mitochondrial"
Gamma-aminobutyric-acid receptor subunit alpha-2
Glycine receptor subunit alpha-1
Gamma-aminobutyric-acid receptor subunit alpha-3
"Aspartate aminotransferase, cytoplasmic"
Tyrosine-protein phosphatase non-receptor type 1
Aldose reductase
Gamma-aminobutyric-acid receptor subunit alpha-1
Cathepsin D
Cholinesterase


Cytochrome P450-cam
Aspartate aminotransferase
Subtilisin BPN'
Ferrichrome-iron receptor
Glycine betaine-binding periplasmic protein precursor
Gag-Pol polyprotein
Bacillolysin
1-aminocyclopropane-1-carboxylate deaminase
"Glycine amidinotransferase, mitochondrial"
Triosephosphate isomerase
"NAD-dependent malic enzyme, mitochondrial"
"Nitric-oxide synthase, brain"
Prostaglandin G/H synthase 2
Glutamate receptor 1
M-phase inducer phosphatase 2
Amine oxidase [flavin-containing] B
D-alanyl-D-alanine carboxypeptidase
Haloalkane dehalogenase
"Aspartate aminotransferase, mitochondrial"
Prothrombin
Prostaglandin G/H synthase 2
Acetylcholinesterase
Amine oxidase [flavin-containing] B
Amine oxidase [flavin-containing] A
Apoptosis regulator BAX
Xanthine dehydrogenase/oxidase
Cytochrome P450 3A4
Gamma-glutamyltransferase 5
Arachidonate 5-lipoxygenase
Glutamate--cysteine ligase catalytic subunit

Glutathione S-transferase A2
Aldo-keto reductase family 1 member C1
Antizyme inhibitor 1
Cytochrome P450 2A6
Prostaglandin G/H synthase 1
Prostaglandin G/H synthase 2
Retinoic acid receptor RXR-alpha
Nuclear receptor coactivator 2
Retinoic acid receptor RXR-gamma
Transient receptor potential cation channel subfamily V member 1
Transcription factor p65
Proliferating cell nuclear antigen
Serum albumin
Myc proto-oncogene protein
Calmodulin
Hepatocyte nuclear factor 4-alpha
Mitochondrial uncoupling protein 2
Hepatocyte nuclear factor 1-alpha
"Actin, cytoplasmic 1"
Tripartite motif-containing protein 26
Cell division protein kinase 2
Prothrombin
Glycogen synthase kinase-3 beta
"Nitric oxide synthase, inducible"
Prostaglandin G/H synthase 1
Estrogen receptor
Peroxisome proliferator-activated receptor gamma
Prostaglandin G/H synthase 2
Carbonic anhydrase 2
Beta-2 adrenergic receptor
Gamma-aminobutyric-acid receptor subunit alpha-1
Mitogen-activated protein kinase 14
Glycogen synthase kinase-3 beta
Heat shock protein HSP 90-alpha
Cell division protein kinase 2
"Phosphatidylinositol-4,5-bisphosphate 3-kinase catalytic subunit gamma isoform"
Beta-lactamase
Amine oxidase [flavin-containing] B
Serine/threonine-protein kinase Chk1
cAMP-dependent protein kinase catalytic subunit alpha
Proto-oncogene serine/threonine-protein kinase Pim-1
Cyclin-A2
Nuclear receptor coactivator 2
cAMP-dependent protein kinase inhibitor alpha
Aldose reductase
DNA topoisomerase 2-alpha
Tyrosine-protein phosphatase non-receptor type 1
Coagulation factor X
DNA topoisomerase 2-alpha
Prostaglandin G/H synthase 2
Retinoic acid receptor RXR-alpha
Heat shock protein HSP 90-alpha
Trypsin-1
"Nitric-oxide synthase, brain"
Prostaglandin G/H synthase 2
Gamma-aminobutyric-acid receptor subunit alpha-2
Gamma-aminobutyric-acid receptor subunit alpha-1
Cathepsin D
Peptidyl-prolyl cis-trans isomerase A
Cholinesterase


Cytochrome P450-cam
Lysozyme
Ferrichrome-iron receptor
Bacillolysin
1-aminocyclopropane-1-carboxylate deaminase
D-amino-acid oxidase
"Peptidyl-prolyl cis-trans isomerase, mitochondrial"
"Glycine amidinotransferase, mitochondrial"
Prolyl 4-hydroxylase subunit alpha-1
Trypsin-3
Gamma-aminobutyric-acid receptor subunit alpha-6
Prostaglandin G/H synthase 2

Cathepsin D


Prostaglandin G/H synthase 1
Prostaglandin G/H synthase 2
Rhodopsin
Ig gamma-1 chain C region
Ferrichrome-iron receptor
Nuclear receptor coactivator 2
Apoptosis regulator Bcl-2
Interleukin-10
Tumor necrosis factor

"Phosphatidylinositol-3,4,5-trisphosphate 3-phosphatase and dual-specificity protein phosphatase PTEN"
Putative beta-glucuronidase-like protein SMA3
Solute carrier family 22 member 5
Choline-phosphate cytidylyltransferase A
Prostaglandin G/H synthase 1
Androgen receptor
Peroxisome proliferator-activated receptor gamma
Prostaglandin G/H synthase 2
Heat shock protein HSP 90-alpha
"Phosphatidylinositol-4,5-bisphosphate 3-kinase catalytic subunit gamma isoform"
Nuclear receptor coactivator 2
Dipeptidyl peptidase 4
Aldose reductase
Trypsin-1
DNA topoisomerase 2-alpha
Prothrombin
Potassium voltage-gated channel subfamily H member 2
Sodium channel protein type 5 subunit alpha
Coagulation factor X
Beta-2 adrenergic receptor
Stromelysin-1
cAMP-dependent protein kinase catalytic subunit alpha
Coagulation factor VII
"Nitric-oxide synthase, endothelial"
Retinoic acid receptor RXR-alpha
Acetylcholinesterase
Gamma-aminobutyric-acid receptor subunit alpha-1
Amine oxidase [flavin-containing] B
Transcription factor p65
Epidermal growth factor receptor
RAC-alpha serine/threonine-protein kinase

G1/S-specific cyclin-D1
Apoptosis regulator Bcl-2
Bcl-2-like protein 1
Proto-oncogene c-Fos
Cyclin-dependent kinase inhibitor 1
Eukaryotic translation initiation factor 6
Apoptosis regulator BAX
Caspase-9
Urokinase-type plasminogen activator
72 kDa type IV collagenase
Matrix metalloproteinase-9
Mitogen-activated protein kinase 1
Interleukin-10
Retinoblastoma-associated protein
Tumor necrosis factor
Transcription factor AP-1
Interleukin-6
"Cyclin-dependent kinase inhibitor 2A, isoforms 1/2/3"
Activator of 90 kDa heat shock protein ATPase homolog 1
Caspase-3
Cellular tumor antigen p53
ETS domain-containing protein Elk-1
NF-kappa-B inhibitor alpha
Ornithine decarboxylase
Xanthine dehydrogenase/oxidase
Caspase-8
DNA topoisomerase 1
RAF proto-oncogene serine/threonine-protein kinase
Superoxide dismutase [Cu-Zn]
Protein kinase C alpha type
Interstitial collagenase
Hypoxia-inducible factor 1-alpha
Signal transducer and activator of transcription 1-alpha/beta
Protein CBFA2T1
Probable E3 ubiquitin-protein ligase HERC5
Cell division control protein 2 homolog
78 kDa glucose-regulated protein
Receptor tyrosine-protein kinase erbB-2
Peroxisome proliferator-activated receptor gamma
Acetyl-CoA carboxylase 1
Heme oxygenase 1
Cytochrome P450 3A4
Caveolin-1
Myc proto-oncogene protein
Tissue factor
Gap junction alpha-1 protein
Cytochrome P450 1A1
Intercellular adhesion molecule 1
Interleukin-1 beta
Small inducible cytokine A2
E-selectin
Vascular cell adhesion protein 1
"Prostaglandin E2 receptor, EP3 subtype"
Interleukin-8
Protein kinase C beta type
Baculoviral IAP repeat-containing protein 5
Dual oxidase 2
"Nitric oxide synthase, endothelial"
Heat shock protein beta-1
Transforming growth factor beta-1
"Maltase-glucoamylase, intestinal"
Interleukin-2
Nuclear receptor subfamily 1 group I member 2
Cytochrome P450 1B1
G2/mitotic-specific cyclin-B1
Tissue-type plasminogen activator
Thrombomodulin
Plasminogen activator inhibitor 1
Interferon gamma
Arachidonate 5-lipoxygenase
"Phosphatidylinositol-3,4,5-trisphosphate 3-phosphatase and dual-specificity protein phosphatase PTEN"
Interleukin-1 alpha
Myeloperoxidase
DNA topoisomerase 2-alpha
Neutrophil cytosol factor 1
ATP-binding cassette sub-family G member 2
Hyaluronan synthase 2
Nuclear factor erythroid 2-related factor 2
NAD(P)H dehydrogenase [quinone] 1
Poly [ADP-ribose] polymerase 1
Aryl hydrocarbon receptor
26S proteasome non-ATPase regulatory subunit 3
"Solute carrier family 2, facilitated glucose transporter member 4"
Collagen alpha-1(III) chain
DNA gyrase subunit B
C-X-C motif chemokine 11
C-X-C motif chemokine 2
DDB1- and CUL4-associated factor 5
Nuclear receptor subfamily 1 group I member 3
Serine/threonine-protein kinase Chk2
Insulin receptor
Claudin-4
Peroxisome proliferator-activated receptor alpha
Peroxisome proliferator-activated receptor delta
Heat shock factor protein 1
C-reactive protein
C-X-C motif chemokine 10
Inhibitor of nuclear factor kappa-B kinase subunit alpha
Osteopontin
Runt-related transcription factor 2
Ras association domain-containing protein 1
Transcription factor E2F1
Transcription factor E2F2
Prostatic acid phosphatase
Cathepsin D
Insulin-like growth factor-binding protein 3
Insulin-like growth factor II
CD40 ligand
Interferon regulatory factor 1
Receptor tyrosine-protein kinase erbB-3
Serum paraoxonase/arylesterase 1
Type I iodothyronine deiodinase
Procollagen C-endopeptidase enhancer 1
Puromycin-sensitive aminopeptidase
Hexokinase-2
Homeobox protein Nkx-3.1
Ras GTPase-activating protein 1
Peroxidase C1A
Glutathione S-transferase Mu 1
Glutathione S-transferase Mu 2
