# Supplementary material for: Mechanism of Astragalus membranaceus Alleviating Acquired Hyperlipidemia Induced by High-Fat Diet through Regulating Lipid Metabolism
Source: Nutrients. 2022 Feb 23;14(5):954. doi: 10.3390/nu14050954 (PMC8912611; doi:10.3390/nu14050954)
Supplement: Supplementary file 1 [file nutrients-14-00954-s001.zip › nutrients-1560760 - supplementary/supplementary file 1. All components and targets of AM from TCMSP database/getTargets/symbolAnnFile.tsv]

Entry	Entry name	Status	Protein names	Gene names	Organism	Length
X5BKU3	X5BKU3_HUMAN	unreviewed	NADH-ubiquinone oxidoreductase chain 1 (EC 7.1.1.2)	ND1	Homo sapiens (Human)	318
F2Z2J2	F2Z2J2_HUMAN	unreviewed	Nucleoside diphosphate kinase 6	NME6	Homo sapiens (Human)	82
C4P0D4	C4P0D4_HUMAN	unreviewed	Disrupted in schizophrenia 1 isoform 47 (Disrupted in schizophrenia 1 isoform 48) (Disrupted in schizophrenia 1 isoform 53) (TSNAX-DISC1 readthrough (NMD candidate))	TSNAX-DISC1 DISC1	Homo sapiens (Human)	138
H3BQR4	H3BQR4_HUMAN	unreviewed	Liver carboxylesterase 1 (Fragment)	CES1	Homo sapiens (Human)	44
B4DVU4	B4DVU4_HUMAN	unreviewed	Voltage-dependent calcium channel subunit alpha-2/delta-4 (cDNA FLJ50030, highly similar to Homo sapiens calcium channel, voltage-dependent, alpha 2/delta subunit 4, transcript variant 3, mRNA)	CACNA2D4	Homo sapiens (Human)	267
A0A024DBF8	A0A024DBF8_HUMAN	unreviewed	Integrin beta-2 (Fragment)	ITGB2	Homo sapiens (Human)	30
E5E1J6	E5E1J6_HUMAN	unreviewed	Cytochrome c oxidase subunit 1 (EC 1.9.3.1)	COX1	Homo sapiens (Human)	513
A0A1J0QFV2	A0A1J0QFV2_HUMAN	unreviewed	NADH-ubiquinone oxidoreductase chain 5 (EC 7.1.1.2)	ND5	Homo sapiens (Human)	603
G9LLS6	G9LLS6_HUMAN	unreviewed	Cytochrome c oxidase subunit 1 (EC 1.9.3.1)	COX1	Homo sapiens (Human)	513
B7Z779	B7Z779_HUMAN	unreviewed	cDNA FLJ50717, highly similar to Transmembrane protein 106A	TMEM106A	Homo sapiens (Human)	215
Q4GIJ5	Q4GIJ5_HUMAN	unreviewed	Cytochrome c oxidase subunit 1 (EC 1.9.3.1)	COI COX1	Homo sapiens (Human)	513
A0A087WY31	A0A087WY31_HUMAN	unreviewed	YTH domain-containing family protein 3	YTHDF3	Homo sapiens (Human)	588
A0A024R1Q5	A0A024R1Q5_HUMAN	unreviewed	Alpha-galactosidase (EC 3.2.1.-)	NAGA hCG_41542	Homo sapiens (Human)	411
G3V0E7	G3V0E7_HUMAN	unreviewed	Transmembrane protein 130 (Transmembrane protein 130, isoform CRA_c)	TMEM130 hCG_41328	Homo sapiens (Human)	339
Q8N9U5	Q8N9U5_HUMAN	unreviewed	Zinc finger and BTB domain containing 41 (cDNA FLJ36199 fis, clone TESTI2028253, weakly similar to ZINC FINGER PROTEIN 135)	ZBTB41 hCG_2025238	Homo sapiens (Human)	428
V9N5T7	V9N5T7_HUMAN	unreviewed	NADH-ubiquinone oxidoreductase chain 5 (EC 7.1.1.2)	ND5	Homo sapiens (Human)	603
A0A0G2UR40	A0A0G2UR40_HUMAN	unreviewed	NADH-ubiquinone oxidoreductase chain 6 (EC 7.1.1.2)	ND6	Homo sapiens (Human)	174
Q6U2E0	Q6U2E0_HUMAN	unreviewed	C4B2 (C4B5) (Fragment)	C4B	Homo sapiens (Human)	62
B7Z2W5	B7Z2W5_HUMAN	unreviewed	Ral guanine nucleotide dissociation stimulator-like 1, isoform CRA_d (cDNA FLJ50518, highly similar to Ral guanine nucleotide dissociation stimulator-like 1)	RGL1 hCG_2025089	Homo sapiens (Human)	766
Q4GC21	Q4GC21_HUMAN	unreviewed	NADH-ubiquinone oxidoreductase chain 2 (EC 7.1.1.2)	NADH2 ND2	Homo sapiens (Human)	347
A0A024R1Y0	A0A024R1Y0_HUMAN	unreviewed	Breast cancer type 1 susceptibility protein (EC 2.3.2.27)	BRCA1 hCG_16943	Homo sapiens (Human)	1863
J3QLE2	J3QLE2_HUMAN	unreviewed	Dual-specificity mitogen-activated protein kinase kinase 4	MAP2K4	Homo sapiens (Human)	45
B4DKR0	B4DKR0_HUMAN	unreviewed	Syntaxin 5A, isoform CRA_c (cDNA FLJ57518, highly similar to Syntaxin-5)	STX5A hCG_1734926	Homo sapiens (Human)	259
V9J5G3	V9J5G3_HUMAN	unreviewed	NADH-ubiquinone oxidoreductase chain 4 (EC 7.1.1.2)	ND4	Homo sapiens (Human)	459
D7P639	D7P639_HUMAN	unreviewed	NADH-ubiquinone oxidoreductase chain 5 (EC 7.1.1.2)	ND5	Homo sapiens (Human)	601
V5JK95	V5JK95_HUMAN	unreviewed	NADH-ubiquinone oxidoreductase chain 1 (EC 7.1.1.2)	ND1	Homo sapiens (Human)	318
Q9B2Z9	Q9B2Z9_HUMAN	unreviewed	NADH-ubiquinone oxidoreductase chain 5 (EC 7.1.1.2)	ND5	Homo sapiens (Human)	603
A0A024RAL5	A0A024RAL5_HUMAN	unreviewed	Zinc finger, CCHC domain containing 9, isoform CRA_a	ZCCHC9 hCG_37738	Homo sapiens (Human)	271
D6R9V1	D6R9V1_HUMAN	unreviewed	CXXC-type zinc finger protein 5 (Fragment)	CXXC5	Homo sapiens (Human)	102
Q5VW30	Q5VW30_HUMAN	unreviewed	Nuclear factor 1	NFIB hCG_1742080	Homo sapiens (Human)	561
A0A024RDD8	A0A024RDD8_HUMAN	unreviewed	Uncharacterized protein	DKFZp686L1814 hCG_2027799	Homo sapiens (Human)	749
F8WD82	F8WD82_HUMAN	unreviewed	Sodium channel protein type 7 subunit alpha	SCN7A	Homo sapiens (Human)	762
H6SG14	H6SG14_HUMAN	unreviewed	Cytochrome c oxidase subunit IV isoform 2 (Cytochrome c oxidase subunit IV isoform 2 (Lung))	COX4I2 hCG_37391	Homo sapiens (Human)	171
A0A024RAB9	A0A024RAB9_HUMAN	unreviewed	Adiponectin A (Complement component 1, q subcomponent, B chain, isoform CRA_a)	C1QB ADIA hCG_39967	Homo sapiens (Human)	253
A6YXP5	A6YXP5_HUMAN	unreviewed	NADH-ubiquinone oxidoreductase chain 1 (EC 7.1.1.2)	ND1	Homo sapiens (Human)	318
H9A8H5	H9A8H5_HUMAN	unreviewed	NADH-ubiquinone oxidoreductase chain 1 (EC 7.1.1.2)	ND1	Homo sapiens (Human)	318
F2WE31	F2WE31_HUMAN	unreviewed	NADH-ubiquinone oxidoreductase chain 3 (EC 7.1.1.2)	ND3	Homo sapiens (Human)	115
B2R789	B2R789_HUMAN	unreviewed	START domain containing 13, isoform CRA_b (cDNA, FLJ93332, Homo sapiens START domain containing 13 (STARD13), transcriptvariant gamma, mRNA)	STARD13 hCG_32808	Homo sapiens (Human)	995
H9SG99	H9SG99_HUMAN	unreviewed	NADH-ubiquinone oxidoreductase chain 1 (EC 7.1.1.2)	ND1	Homo sapiens (Human)	318
C8YD76	C8YD76_HUMAN	unreviewed	NADH-ubiquinone oxidoreductase chain 4 (EC 7.1.1.2)	ND4	Homo sapiens (Human)	459
A6Z6U0	A6Z6U0_HUMAN	unreviewed	Cytochrome c oxidase subunit 1 (EC 1.9.3.1)	COX1	Homo sapiens (Human)	513
Q7YEF0	Q7YEF0_HUMAN	unreviewed	NADH-ubiquinone oxidoreductase chain 5 (EC 7.1.1.2)	ND5	Homo sapiens (Human)	603
B7Z3L9	B7Z3L9_HUMAN	unreviewed	Polypeptide N-acetylgalactosaminyltransferase 11 (cDNA FLJ57736, highly similar to PolypeptideN-acetylgalactosaminyltransferase 11)	GALNT11	Homo sapiens (Human)	133
G5D8P2	G5D8P2_HUMAN	unreviewed	NADH-ubiquinone oxidoreductase chain 1 (EC 7.1.1.2)	ND1	Homo sapiens (Human)	318
J3QR71	J3QR71_HUMAN	unreviewed	Developmentally-regulated GTP-binding protein 2 (Fragment)	DRG2	Homo sapiens (Human)	158
Q2LHC6	Q2LHC6_HUMAN	unreviewed	NADH-ubiquinone oxidoreductase chain 2 (EC 7.1.1.2)	ND2	Homo sapiens (Human)	347
Q6IB29	Q6IB29_HUMAN	unreviewed	EBNA1 binding protein 2 (EBNA1 binding protein 2 variant) (EBNA1 binding protein 2, isoform CRA_a) (EBNA1BP2 protein)	EBNA1BP2 hCG_2031782	Homo sapiens (Human)	306
E7EWK4	E7EWK4_HUMAN	unreviewed	Importin-5 (Fragment)	IPO5	Homo sapiens (Human)	117
E5DZN2	E5DZN2_HUMAN	unreviewed	NADH-ubiquinone oxidoreductase chain 2 (EC 7.1.1.2)	ND2	Homo sapiens (Human)	347
G3V162	G3V162_HUMAN	unreviewed	TAR DNA binding protein, isoform CRA_d (TAR DNA-binding protein 43)	TARDBP hCG_2005583	Homo sapiens (Human)	298
B4E3H0	B4E3H0_HUMAN	unreviewed	ADP-ribosylation factor-like protein 16 (cDNA FLJ58978)	ARL16	Homo sapiens (Human)	173
E5LCN7	E5LCN7_HUMAN	unreviewed	Natriuretic peptide type C (Fragment)	NPPC	Homo sapiens (Human)	61
B3KNK9	B3KNK9_HUMAN	unreviewed	Epididymis luminal protein 46 (Golgi phosphoprotein 2, isoform CRA_a) (cDNA FLJ14811 fis, clone NT2RP4001975, highly similar to Golgi phosphoprotein 2) (cDNA PSEC0257 fis, clone NT2RP3003642, highly similar to golgi phosphoprotein 2)	GOLPH2 HEL46 hCG_29469	Homo sapiens (Human)	401
C4PKA1	C4PKA1_HUMAN	unreviewed	Cytochrome b	CYTB cytb	Homo sapiens (Human)	380
Q9H2G0	Q9H2G0_HUMAN	unreviewed	CTCL tumor antigen se37-2 (Ubiquitin protein ligase E3A (Human papilloma virus E6-associated protein, Angelman syndrome), isoform CRA_b) (cDNA FLJ77551, highly similar to Homo sapiens ubiquitin protein ligase E3A (human papilloma virus E6-associated protein, Angelman syndrome) (UBE3A), transcript variant 1, mRNA)	UBE3A hCG_18679	Homo sapiens (Human)	852
J3KP33	J3KP33_HUMAN	unreviewed	Cellular tumor antigen p53	TP53	Homo sapiens (Human)	343
Q5VW27	Q5VW27_HUMAN	unreviewed	Nuclear factor 1	NFIB hCG_1742080	Homo sapiens (Human)	487
A0A024R0L2	A0A024R0L2_HUMAN	unreviewed	Uncharacterized protein	MGC20255 hCG_22322	Homo sapiens (Human)	397
A0A024R2A8	A0A024R2A8_HUMAN	unreviewed	Melanoma antigen family D, 4, isoform CRA_d	MAGED4 hCG_32481	Homo sapiens (Human)	741
A0A3B3ISF7	A0A3B3ISF7_HUMAN	unreviewed	DBF4-type zinc finger-containing protein 2	ZDBF2	Homo sapiens (Human)	753
F5H6G8	F5H6G8_HUMAN	unreviewed	MANSC domain-containing protein 1 (Fragment)	MANSC1	Homo sapiens (Human)	57
Q5XG96	Q5XG96_HUMAN	unreviewed	PMS1 protein (PMS1 protein homolog 1)	PMS1	Homo sapiens (Human)	165
B3GTF2	B3GTF2_HUMAN	unreviewed	NADH-ubiquinone oxidoreductase chain 5 (EC 7.1.1.2)	ND5	Homo sapiens (Human)	603
A6ZHG8	A6ZHG8_HUMAN	unreviewed	NADH-ubiquinone oxidoreductase chain 1 (EC 7.1.1.2) (Fragment)	ND1	Homo sapiens (Human)	287
Q4KN30	Q4KN30_HUMAN	unreviewed	KLRF1 protein (Killer cell lectin-like receptor subfamily F member 1)	KLRF1	Homo sapiens (Human)	114
G3V338	G3V338_HUMAN	unreviewed	Protein NRDE2 homolog	NRDE2	Homo sapiens (Human)	43
A0A1B0GTC1	A0A1B0GTC1_HUMAN	unreviewed	Nuclear factor 1 B-type (Fragment)	NFIB	Homo sapiens (Human)	182
A0A1B0GUR6	A0A1B0GUR6_HUMAN	unreviewed	Uncharacterized protein (Fragment)	LOC102725191	Homo sapiens (Human)	38
E5EXC8	E5EXC8_HUMAN	unreviewed	NADH-ubiquinone oxidoreductase chain 3 (EC 7.1.1.2)	ND3	Homo sapiens (Human)	115
A3R0P4	A3R0P4_HUMAN	unreviewed	NADH-ubiquinone oxidoreductase chain 5 (EC 7.1.1.2)	ND5	Homo sapiens (Human)	603
E5KMK7	E5KMK7_HUMAN	unreviewed	Mitochondrial DNA topoisomerase I		Homo sapiens (Human)	601
B7ZAA0	B7ZAA0_HUMAN	unreviewed	PMS1 protein homolog 1 (cDNA, FLJ79114, highly similar to PMS1 protein homolog 1)	PMS1	Homo sapiens (Human)	756
A0A024R483	A0A024R483_HUMAN	unreviewed	Uncharacterized protein	MGC99813 hCG_1647759	Homo sapiens (Human)	360
W0HK13	W0HK13_HUMAN	unreviewed	Piwi-like RNA-mediated gene silencing 2 (Testicular tissue protein Li 141)	PIWIL2	Homo sapiens (Human)	973
Q4GQW0	Q4GQW0_HUMAN	unreviewed	NADH-ubiquinone oxidoreductase chain 6 (EC 7.1.1.2)	NADH6 ND6	Homo sapiens (Human)	174
B3GSQ2	B3GSQ2_HUMAN	unreviewed	Cytochrome c oxidase subunit 1 (EC 1.9.3.1)	COX1	Homo sapiens (Human)	513
A0A024R4Z6	A0A024R4Z6_HUMAN	unreviewed	FACT complex subunit SSRP1	SSRP1 hCG_39757	Homo sapiens (Human)	709
A0A0A8KA17	A0A0A8KA17_HUMAN	unreviewed	MDM2 protein	MDM2	Homo sapiens (Human)	101
H9LLT6	H9LLT6_HUMAN	unreviewed	NADH-ubiquinone oxidoreductase chain 5 (EC 7.1.1.2)	ND5	Homo sapiens (Human)	603
C9JQA6	C9JQA6_HUMAN	unreviewed	Zinc finger protein 433 (Fragment)	ZNF433	Homo sapiens (Human)	166
X5BWF0	X5BWF0_HUMAN	unreviewed	NADH-ubiquinone oxidoreductase chain 5 (EC 7.1.1.2)	ND5	Homo sapiens (Human)	603
A0A291NGM1	A0A291NGM1_HUMAN	unreviewed	MHC class I antigen	HLA-B	Homo sapiens (Human)	362
G3V0I9	G3V0I9_HUMAN	unreviewed	2,4-dienoyl CoA reductase 2, peroxisomal, isoform CRA_a (Peroxisomal 2,4-dienoyl-CoA reductase)	DECR2 hCG_2039398	Homo sapiens (Human)	81
E9PEP7	E9PEP7_HUMAN	unreviewed	Zinc finger X-chromosomal protein	ZFX	Homo sapiens (Human)	755
E9PHP2	E9PHP2_HUMAN	unreviewed	Glutathione hydrolase 1 proenzyme (Fragment)	GGT1	Homo sapiens (Human)	67
Q17RW3	Q17RW3_HUMAN	unreviewed	ZNF619 protein (Zinc finger protein 619)	ZNF619	Homo sapiens (Human)	567
A0A059QSN6	A0A059QSN6_HUMAN	unreviewed	NADH-ubiquinone oxidoreductase chain 1 (EC 7.1.1.2)	ND1	Homo sapiens (Human)	318
Q8WCW9	Q8WCW9_HUMAN	unreviewed	NADH-ubiquinone oxidoreductase chain 5 (EC 7.1.1.2)	ND5 NADH5 ndh5	Homo sapiens (Human)	603
Q4VXY6	Q4VXY6_HUMAN	unreviewed	Collagen alpha-2(XI) chain (Collagen type XI alpha 2)	COL11A2 RP5-1033B10.5-001	Homo sapiens (Human)	1650
K7EPE6	K7EPE6_HUMAN	unreviewed	NACHT, LRR and PYD domains-containing protein 2 (Fragment)	NLRP2	Homo sapiens (Human)	135
A0A343WNZ8	A0A343WNZ8_HUMAN	unreviewed	NADH-ubiquinone oxidoreductase chain 1 (EC 7.1.1.2)	ND1	Homo sapiens (Human)	318
M0R2G5	M0R2G5_HUMAN	unreviewed	Uncharacterized protein (Fragment)		Homo sapiens (Human)	73
H0YNJ6	H0YNJ6_HUMAN	unreviewed	GMP reductase (GMPR) (EC 1.7.1.7) (Guanosine 5'-monophosphate oxidoreductase) (Guanosine monophosphate reductase)	GMPR2 GMPR hCG_40198	Homo sapiens (Human)	427
Q708E1	Q708E1_HUMAN	unreviewed	C-myb v-myb myeloblastosis viral oncogene homologue (avian), exon 1 and joined CDS (Transcriptional activator Myb) (V-myb myeloblastosis viral oncogene homolog (Avian), isoform CRA_d) (V-myb myeloblastosis viral oncogene homologue (Avian))	MYB c-myb hCG_32380	Homo sapiens (Human)	612
E5KTM5	E5KTM5_HUMAN	unreviewed	rRNA adenine N(6)-methyltransferase (EC 2.1.1.-)	TFB1M hCG_32337	Homo sapiens (Human)	346
Q5T114	Q5T114_HUMAN	unreviewed	Chromosome 9 open reading frame 156, isoform CRA_b (tRNA (adenine(37)-N6)-methyltransferase)	TRMO C9orf156 hCG_29948	Homo sapiens (Human)	295
E5RGI6	E5RGI6_HUMAN	unreviewed	Lymphocyte antigen 6E	LY6E	Homo sapiens (Human)	73
A0A0C4DFS1	A0A0C4DFS1_HUMAN	unreviewed	COL11A2 (Collagen alpha-2(XI) chain) (Collagen, type XI, alpha 2, isoform CRA_b)	COL11A2 hCG_2039805	Homo sapiens (Human)	1736
Q7YCC3	Q7YCC3_HUMAN	unreviewed	NADH-ubiquinone oxidoreductase chain 6 (EC 7.1.1.2)	ND6 NADH6	Homo sapiens (Human)	174
F5H005	F5H005_HUMAN	unreviewed	Serine/threonine-protein kinase TAO3 (Fragment)	TAOK3	Homo sapiens (Human)	61
F5H4I5	F5H4I5_HUMAN	unreviewed	Integral membrane protein 2C (Fragment)	ITM2C	Homo sapiens (Human)	122
A0A1U9X7T9	A0A1U9X7T9_HUMAN	unreviewed	HLADQA2 (MHC class II antigen)	HLA-DQA2	Homo sapiens (Human)	255
M0R0D0	M0R0D0_HUMAN	unreviewed	Death-associated protein kinase 3 (Fragment)	DAPK3	Homo sapiens (Human)	158
A0A0C4DG16	A0A0C4DG16_HUMAN	unreviewed	Calcitonin receptor	CALCR	Homo sapiens (Human)	474
H0Y7N1	H0Y7N1_HUMAN	unreviewed	N(G),N(G)-dimethylarginine dimethylaminohydrolase 2 (Fragment)	DDAH2	Homo sapiens (Human)	188
Q957U9	Q957U9_HUMAN	unreviewed	Cytochrome c oxidase subunit 1 (EC 1.9.3.1)	COX1 CO1 COI	Homo sapiens (Human)	516
A0A1S6P6E0	A0A1S6P6E0_HUMAN	unreviewed	NADH-ubiquinone oxidoreductase chain 4L (EC 7.1.1.2)	ND4L	Homo sapiens (Human)	98
A0A0U1RQH9	A0A0U1RQH9_HUMAN	unreviewed	Casein kinase I isoform gamma-1	CSNK1G1	Homo sapiens (Human)	114
D7RIG5	D7RIG5_HUMAN	unreviewed	MHC class II antigen	HLA-DRB1	Homo sapiens (Human)	266
A0A0G2JLE6	A0A0G2JLE6_HUMAN	unreviewed	HCG2042992 (Keratin-associated protein 4-8)	KRTAP4-8 hCG_2042992	Homo sapiens (Human)	195
B4E3U2	B4E3U2_HUMAN	unreviewed	cDNA FLJ59154, highly similar to F-box only protein 3	FBXO3	Homo sapiens (Human)	172
J3KRY7	J3KRY7_HUMAN	unreviewed	HSPC171 protein, isoform CRA_a (Transmembrane protein 208)	TMEM208 HSPC171 hCG_28833	Homo sapiens (Human)	103
G5E9H3	G5E9H3_HUMAN	unreviewed	Tetratricopeptide repeat protein 31	TTC31 FLJ12788 hCG_39507	Homo sapiens (Human)	340
A0A126GWB3	A0A126GWB3_HUMAN	unreviewed	OR3A3 (Olfactory receptor 3A3)	OR3A3	Homo sapiens (Human)	315
G3V2Q7	G3V2Q7_HUMAN	unreviewed	Chromogranin-A	CHGA	Homo sapiens (Human)	38
A0A3B3ISW5	A0A3B3ISW5_HUMAN	unreviewed	Myelin transcription factor 1-like protein	MYT1L	Homo sapiens (Human)	1143
A0A344AKB5	A0A344AKB5_HUMAN	unreviewed	NADH-ubiquinone oxidoreductase chain 2 (EC 7.1.1.2)	ND2	Homo sapiens (Human)	347
Q0Z7V8	Q0Z7V8_HUMAN	unreviewed	Cytochrome c oxidase subunit 1 (EC 1.9.3.1)	COX1	Homo sapiens (Human)	513
A0A024R0G3	A0A024R0G3_HUMAN	unreviewed	Uncharacterized protein	FLJ37549 hCG_1995361	Homo sapiens (Human)	327
C9IYU7	C9IYU7_HUMAN	unreviewed	Glucose-6-phosphatase 2	G6PC2	Homo sapiens (Human)	80
A0A0A0MR54	A0A0A0MR54_HUMAN	unreviewed	Scavenger receptor class F member 1	SCARF1	Homo sapiens (Human)	744
F2Z2F4	F2Z2F4_HUMAN	unreviewed	Type 2 lactosamine alpha-2,3-sialyltransferase	ST3GAL6	Homo sapiens (Human)	90
B8ZZK4	B8ZZK4_HUMAN	unreviewed	60S ribosomal protein L31	RPL31	Homo sapiens (Human)	79
D0IN09	D0IN09_HUMAN	unreviewed	SH3 and cysteine rich domain 2, isoform CRA_b (SH3 and cysteine-rich domain-containing protein 2)	STAC2 hCG_31410	Homo sapiens (Human)	411
E9PPC6	E9PPC6_HUMAN	unreviewed	Kallikrein-12	KLK12	Homo sapiens (Human)	79
A0A0B4J2D1	A0A0B4J2D1_HUMAN	unreviewed	Transmembrane protein 255B	TMEM255B	Homo sapiens (Human)	166
Q99603	Q99603_HUMAN	unreviewed	T cell receptor gamma variable 9 (TRGV9 protein) (Fragment)	TRGV9	Homo sapiens (Human)	122
D6RC80	D6RC80_HUMAN	unreviewed	Zinc finger FYVE domain-containing protein 16 (Fragment)	ZFYVE16	Homo sapiens (Human)	40
F8WBV9	F8WBV9_HUMAN	unreviewed	Golgin subfamily A member 6-like protein 2	GOLGA6L2	Homo sapiens (Human)	314
Q5XRR7	Q5XRR7_HUMAN	unreviewed	Cytochrome c oxidase subunit 1 (EC 1.9.3.1)	COX1	Homo sapiens (Human)	513
Q9UES5	Q9UES5_HUMAN	unreviewed	Myosin V (Unconventional myosin-Va) (Fragment)	MYO5A	Homo sapiens (Human)	228
H0Y6V4	H0Y6V4_HUMAN	unreviewed	Receptor-type tyrosine-protein phosphatase kappa (Fragment)	PTPRK	Homo sapiens (Human)	260
A0A024RDL1	A0A024RDL1_HUMAN	unreviewed	Chaperonin containing TCP1, subunit 6A (Zeta 1), isoform CRA_a	CCT6A hCG_18831	Homo sapiens (Human)	531
B0QYX2	B0QYX2_HUMAN	unreviewed	Peroxisome proliferator-activated receptor alpha (Fragment)	PPARA SC22CB-5E3.5-009	Homo sapiens (Human)	69
M0R292	M0R292_HUMAN	unreviewed	Zinc finger protein 546 (Fragment)	ZNF546	Homo sapiens (Human)	124
F5H5B1	F5H5B1_HUMAN	unreviewed	NACHT, LRR and PYD domains-containing protein 2 (Fragment)	NLRP2	Homo sapiens (Human)	154
Q6MZF5	Q6MZF5_HUMAN	unreviewed	N-acetylgalactosamine-6-sulfatase (Fragment)	GALNS DKFZp686M2125	Homo sapiens (Human)	69
Q8TES4	Q8TES4_HUMAN	unreviewed	Epididymis secretory sperm binding protein (FLJ00119 protein) (Fragment)	FLJ00119	Homo sapiens (Human)	1455
H7C190	H7C190_HUMAN	unreviewed	Melanophilin (Fragment)	MLPH	Homo sapiens (Human)	145
H7C1E6	H7C1E6_HUMAN	unreviewed	EH domain-binding protein 1 (Fragment)	EHBP1	Homo sapiens (Human)	154
D6REQ5	D6REQ5_HUMAN	unreviewed	THAP domain containing 6, isoform CRA_d (THAP domain-containing protein 6)	THAP6 hCG_24385	Homo sapiens (Human)	89
E7ESA6	E7ESA6_HUMAN	unreviewed	Focal adhesion kinase 1	PTK2	Homo sapiens (Human)	1096
H0YJA0	H0YJA0_HUMAN	unreviewed	Putative E3 ubiquitin-protein ligase UBR7 (Fragment)	UBR7	Homo sapiens (Human)	164
Q5BQA0	Q5BQA0_HUMAN	unreviewed	Kallikrein-4 (EC 3.4.21.-)	KLK4	Homo sapiens (Human)	75
Q5T427	Q5T427_HUMAN	unreviewed	Zinc finger protein 438, isoform CRA_b	ZNF438 hCG_1783552	Homo sapiens (Human)	392
H0YLJ1	H0YLJ1_HUMAN	unreviewed	Probable phospholipid-transporting ATPase IM	ATP8B4	Homo sapiens (Human)	122
A0A059RMY0	A0A059RMY0_HUMAN	unreviewed	NADH-ubiquinone oxidoreductase chain 1 (EC 7.1.1.2)	ND1	Homo sapiens (Human)	318
D6RIY0	D6RIY0_HUMAN	unreviewed	Zinc finger protein 141 (Clone pHZ-44), isoform CRA_c	ZNF141 hCG_34448	Homo sapiens (Human)	201
H0YLT3	H0YLT3_HUMAN	unreviewed	CD276 antigen	CD276	Homo sapiens (Human)	38
A0A1W2PPH0	A0A1W2PPH0_HUMAN	unreviewed	Paired box protein Pax-6 (Fragment)	PAX6	Homo sapiens (Human)	283
G3V3P5	G3V3P5_HUMAN	unreviewed	Uncharacterized protein		Homo sapiens (Human)	90
F6WLT2	F6WLT2_HUMAN	unreviewed	Spliceosome RNA helicase DDX39B (Fragment)	DDX39B	Homo sapiens (Human)	289
J3KR69	J3KR69_HUMAN	unreviewed	Tetratricopeptide repeat domain 12, isoform CRA_d (Tetratricopeptide repeat protein 12)	TTC12 hCG_2043014	Homo sapiens (Human)	711
Q6NSD3	Q6NSD3_HUMAN	unreviewed	CFHR3 protein (Complement factor H-related 3, isoform CRA_c) (Complement factor H-related protein 3)	CFHR3 hCG_1724981	Homo sapiens (Human)	232
G3V220	G3V220_HUMAN	unreviewed	Transcription elongation regulator 1 (Transcription elongation regulator 1, isoform CRA_c)	TCERG1 hCG_38116	Homo sapiens (Human)	1032
A0A087X1D0	A0A087X1D0_HUMAN	unreviewed	CD40 antigen (TNF receptor superfamily member 5), isoform CRA_c (Tumor necrosis factor receptor superfamily member 5)	CD40 hCG_40016	Homo sapiens (Human)	151
Q0Z7G7	Q0Z7G7_HUMAN	unreviewed	NADH-ubiquinone oxidoreductase chain 1 (EC 7.1.1.2)	ND1	Homo sapiens (Human)	318
B4DM24	B4DM24_HUMAN	unreviewed	CaM kinase-like vesicle-associated protein (cDNA FLJ54113, highly similar to Homo sapiens CaM kinase-like vesicle-associated (CAMKV), mRNA)	CAMKV	Homo sapiens (Human)	426
A0A024RD56	A0A024RD56_HUMAN	unreviewed	Tight junction associated protein 1 (Peripheral), isoform CRA_a	TJAP1 hCG_1641883	Homo sapiens (Human)	547
G3V161	G3V161_HUMAN	unreviewed	Kelch repeat and BTB (POZ) domain containing 3, isoform CRA_a (Kelch repeat and BTB domain-containing protein 3)	KBTBD3 hCG_40528	Homo sapiens (Human)	533
A0A024RD88	A0A024RD88_HUMAN	unreviewed	Kinase insert domain receptor (A type III receptor tyrosine kinase), isoform CRA_a	KDR hCG_31572	Homo sapiens (Human)	1356
D7NIW4	D7NIW4_HUMAN	unreviewed	NADH-ubiquinone oxidoreductase chain 2 (EC 7.1.1.2)	ND2	Homo sapiens (Human)	347
A0A0S2Z5B6	A0A0S2Z5B6_HUMAN	unreviewed	Cell cycle related kinase, isoform CRA_g (Cyclin-dependent kinase 20 isoform 1) (Fragment)	CDK20 CCRK hCG_1743717	Homo sapiens (Human)	275
M0QXL2	M0QXL2_HUMAN	unreviewed	Zinc finger protein 85 (Fragment)	ZNF85	Homo sapiens (Human)	146
K7EJ44	K7EJ44_HUMAN	unreviewed	Profilin	PFN1 hCG_32691	Homo sapiens (Human)	104
B9EKV4	B9EKV4_HUMAN	unreviewed	Aldehyde dehydrogenase 9 family, member A1	ALDH9A1 hCG_21745	Homo sapiens (Human)	518
A0A024R7E8	A0A024R7E8_HUMAN	unreviewed	Transcription elongation factor 1 homolog	ELOF1 hCG_29982	Homo sapiens (Human)	104
A0A0J9YX72	A0A0J9YX72_HUMAN	unreviewed	Rab effector Noc2 (Fragment)	RPH3AL	Homo sapiens (Human)	146
B0QYY6	B0QYY6_HUMAN	unreviewed	RNA-binding protein fox-1 homolog 2 (Fragment)	RBFOX2	Homo sapiens (Human)	128
B5A977	B5A977_HUMAN	unreviewed	Soluble TNFR1B variant 1 (Tumor necrosis factor receptor superfamily member 1B)	TNFRSF1B TNFR1B	Homo sapiens (Human)	155
K7ERV1	K7ERV1_HUMAN	unreviewed	Retinol dehydrogenase 13	RDH13	Homo sapiens (Human)	35
A0A090N7X6	A0A090N7X6_HUMAN	unreviewed	Polypeptide N-acetylgalactosaminyltransferase (EC 2.4.1.-) (Protein-UDP acetylgalactosaminyltransferase)	GALNT11 hCG_1990637 tcag7.1057	Homo sapiens (Human)	608
B0FWH5	B0FWH5_HUMAN	unreviewed	Sex hormone-binding globulin (Fragment)	SHBG	Homo sapiens (Human)	212
Q6FGQ5	Q6FGQ5_HUMAN	unreviewed	ASGR1 protein (Asialoglycoprotein receptor 1) (Asialoglycoprotein receptor 1, isoform CRA_a) (Fragment)	ASGR1 hCG_1985284	Homo sapiens (Human)	291
V9HWE3	V9HWE3_HUMAN	unreviewed	Carbonic anhydrase I, isoform CRA_a (Epididymis secretory protein Li 11) (Epididymis secretory sperm binding protein)	HEL-S-11 CA1 hCG_20883	Homo sapiens (Human)	261
A0A0S2Z613	A0A0S2Z613_HUMAN	unreviewed	Retinol dehydrogenase 12 isoform 1 (Fragment)	RDH12	Homo sapiens (Human)	316
A0A126GVL8	A0A126GVL8_HUMAN	unreviewed	Olfactory receptor	OR5B17	Homo sapiens (Human)	314
A0A140T8X8	A0A140T8X8_HUMAN	unreviewed	Mucin-21	MUC21	Homo sapiens (Human)	626
A0A024R0I0	A0A024R0I0_HUMAN	unreviewed	Dual-specificity tyrosine-(Y)-phosphorylation regulated kinase 1B, isoform CRA_a	DYRK1B hCG_43347	Homo sapiens (Human)	629
A0A140VK58	A0A140VK58_HUMAN	unreviewed	Testicular secretory protein Li 58 (Transmembrane protein 31)	TMEM31 hCG_1992124	Homo sapiens (Human)	168
A0A024R6Z7	A0A024R6Z7_HUMAN	unreviewed	Dihydrouridine synthase 2-like, SMM1 homolog (S. cerevisiae), isoform CRA_a	DUS2L hCG_28115	Homo sapiens (Human)	493
B2RMR2	B2RMR2_HUMAN	unreviewed	SEC14-like 4 (S. cerevisiae) (SEC14-like 4 (S. cerevisiae), isoform CRA_c) (cDNA FLJ36129 fis, clone TESTI2024498, highly similar to SEC14-like protein 4)	SEC14L4 hCG_41300	Homo sapiens (Human)	406
C0H5X0	C0H5X0_HUMAN	unreviewed	MMP28 protein (Matrix metallopeptidase 28, isoform CRA_b) (Matrix metalloproteinase-28)	MMP28 hCG_1989249	Homo sapiens (Human)	393
Q6I9S7	Q6I9S7_HUMAN	unreviewed	C-X-C motif chemokine	CXCL5 hCG_16364	Homo sapiens (Human)	114
A0A1W2PRL7	A0A1W2PRL7_HUMAN	unreviewed	Potassium voltage-gated channel subfamily C member 1 (Fragment)	KCNC1	Homo sapiens (Human)	103
J7HPX5	J7HPX5_HUMAN	unreviewed	NADH-ubiquinone oxidoreductase chain 5 (EC 7.1.1.2)	ND5	Homo sapiens (Human)	603
Q8W8U1	Q8W8U1_HUMAN	unreviewed	NADH-ubiquinone oxidoreductase chain 5 (EC 7.1.1.2)	ND5 NADH5	Homo sapiens (Human)	603
A0A090N7X0	A0A090N7X0_HUMAN	unreviewed	GTPase, IMAP family member 4, isoform CRA_b (Immunity associated protein 4)	HIMAP4 GIMAP4 hCG_1643312 tcag7.779	Homo sapiens (Human)	329
Q7Y6X6	Q7Y6X6_HUMAN	unreviewed	ATP synthase subunit a	ATP6 atp6 ATPase 6	Homo sapiens (Human)	226
Q2M204	Q2M204_HUMAN	unreviewed	HCG1642804, isoform CRA_b (Tripartite motif protein 50A) (cDNA FLJ77582, highly similar to Homo sapiens tripartite motif-containing 50A (TRIM50A), mRNA)	TRIM50 hCG_1642804	Homo sapiens (Human)	487
A0A0S2Z5L1	A0A0S2Z5L1_HUMAN	unreviewed	ATP-binding cassette sub-family F member 3 isoform 1 (ATP-binding cassette, sub-family F (GCN20), member 3, isoform CRA_a) (Fragment)	ABCF3 hCG_1790557	Homo sapiens (Human)	709
A0A024R5I2	A0A024R5I2_HUMAN	unreviewed	Pellino homolog 3 (Drosophila), isoform CRA_b	PELI3 hCG_20665	Homo sapiens (Human)	445
Q4EWT1	Q4EWT1_HUMAN	unreviewed	NADH-ubiquinone oxidoreductase chain 4 (EC 7.1.1.2)	ND4	Homo sapiens (Human)	459
Q5T269	Q5T269_HUMAN	unreviewed	Palmitoyltransferase (EC 2.3.1.225)	ZDHHC12	Homo sapiens (Human)	281
A0A1B0GU81	A0A1B0GU81_HUMAN	unreviewed	Voltage-dependent P/Q-type calcium channel subunit alpha	CACNA1A	Homo sapiens (Human)	2507
Q5U091	Q5U091_HUMAN	unreviewed	Neuroblastoma RAS viral (V-ras) oncogene homolog (Neuroblastoma RAS viral (V-ras) oncogene homolog, isoform CRA_a)	NRAS hCG_38454	Homo sapiens (Human)	189
A0A024R1V3	A0A024R1V3_HUMAN	unreviewed	Neighbor of BRCA1 gene 1, isoform CRA_a	NBR1 hCG_27935	Homo sapiens (Human)	966
A0A024R6D3	A0A024R6D3_HUMAN	unreviewed	Ectonucleoside triphosphate diphosphohydrolase 5, isoform CRA_d	ENTPD5 hCG_21714	Homo sapiens (Human)	428
A0A0A6YYC7	A0A0A6YYC7_HUMAN	unreviewed	HCG2042749, isoform CRA_d (Protein ZFP91-CNTF)	ZFP91-CNTF hCG_2042749	Homo sapiens (Human)	529
C9J0V9	C9J0V9_HUMAN	unreviewed	Zinc finger protein 655	ZNF655	Homo sapiens (Human)	103
J3QRY6	J3QRY6_HUMAN	unreviewed	Cleavage and polyadenylation specific factor 3-like, isoform CRA_g (Integrator complex subunit 11)	INTS11 CPSF3L hCG_20422	Homo sapiens (Human)	342
A0A024QYV3	A0A024QYV3_HUMAN	unreviewed	RAB, member RAS oncogene family-like 5, isoform CRA_a	RABL5 hCG_17354	Homo sapiens (Human)	185
B3KWG5	B3KWG5_HUMAN	unreviewed	Receptor tyrosine-protein kinase erbB-3 (cDNA FLJ43038 fis, clone BRTHA3002955, highly similar to Receptor tyrosine-protein kinase erbB-3)	ERBB3	Homo sapiens (Human)	462
B7Z6T1	B7Z6T1_HUMAN	unreviewed	cAMP-specific 3',5'-cyclic phosphodiesterase 4C (cDNA FLJ50236, highly similar to cAMP-specific 3',5'-cyclic phosphodiesterase 4C)	PDE4C	Homo sapiens (Human)	231
Q4F1T1	Q4F1T1_HUMAN	unreviewed	NADH-ubiquinone oxidoreductase chain 2 (EC 7.1.1.2)	ND2	Homo sapiens (Human)	347
C9JDA4	C9JDA4_HUMAN	unreviewed	Serine/threonine-protein kinase 36 (Fragment)	STK36	Homo sapiens (Human)	278
C9JT15	C9JT15_HUMAN	unreviewed	Septin-2 (Fragment)	2-Sep	Homo sapiens (Human)	50
Q6IMJ6	Q6IMJ6_HUMAN	unreviewed	NOELIN1_V5 (Noelin)	OLFM1	Homo sapiens (Human)	167
A2RUF6	A2RUF6_HUMAN	unreviewed	DENN/MADD domain containing 2A (cDNA FLJ76768)	DENND2A hCG_40134	Homo sapiens (Human)	1009
A6NGQ3	A6NGQ3_HUMAN	unreviewed	Obscurin	OBSCN	Homo sapiens (Human)	8923
Q5U743	Q5U743_HUMAN	unreviewed	Insulin-like growth factor 1 (Somatomedin C) (Insulin-like growth factor 1 (Somatomedin C), isoform CRA_d)	IGF1 hCG_21873	Homo sapiens (Human)	153
A8KAI7	A8KAI7_HUMAN	unreviewed	RNA binding motif protein 24, isoform CRA_a (cDNA FLJ76592) (cDNA, FLJ79505, highly similar to RNA-binding region-containing protein 1)	RBM24 hCG_1642676	Homo sapiens (Human)	236
A0A024RAT1	A0A024RAT1_HUMAN	unreviewed	LIM domain only 3 (Rhombotin-like 2), isoform CRA_b	LMO3 hCG_24819	Homo sapiens (Human)	145
A0A0A1I7H6	A0A0A1I7H6_HUMAN	unreviewed	MHC class II antigen	HLA-DRB1	Homo sapiens (Human)	266
A0A2X0RYK3	A0A2X0RYK3_HUMAN	unreviewed	KIR2DS2 Killer-cell Immunoglobulin-like Receptor	KIR2DS2	Homo sapiens (Human)	304
B2XEX5	B2XEX5_HUMAN	unreviewed	NADH-ubiquinone oxidoreductase chain 5 (EC 7.1.1.2)	ND5	Homo sapiens (Human)	603
B7Z5N5	B7Z5N5_HUMAN	unreviewed	Mothers against decapentaplegic homolog (MAD homolog) (Mothers against DPP homolog) (SMAD family member)	SMAD2	Homo sapiens (Human)	431
D6RAD4	D6RAD4_HUMAN	unreviewed	Cyclin-dependent kinase 7	CDK7	Homo sapiens (Human)	309
F1T0D2	F1T0D2_HUMAN	unreviewed	Amino acid transporter	SLC1A7	Homo sapiens (Human)	158
A0A0R4J2G3	A0A0R4J2G3_HUMAN	unreviewed	Arylacetamide deacetylase-like 1 (Neutral cholesterol ester hydrolase 1)	NCEH1 AADACL1 hCG_20251	Homo sapiens (Human)	440
A0A345AK57	A0A345AK57_HUMAN	unreviewed	NADH-ubiquinone oxidoreductase chain 5 (EC 7.1.1.2)	ND5	Homo sapiens (Human)	603
Q6FGU2	Q6FGU2_HUMAN	unreviewed	DTYMK protein (Deoxythymidylate kinase (Thymidylate kinase)) (Deoxythymidylate kinase (Thymidylate kinase), isoform CRA_b) (Fragment)	DTYMK tmp_locus_5 hCG_93868	Homo sapiens (Human)	212
J3QQY2	J3QQY2_HUMAN	unreviewed	Calcium load-activated calcium channel (Transmembrane and coiled-coil domains 1, isoform CRA_c)	TMCO1 hCG_1766418	Homo sapiens (Human)	104
G3V5S4	G3V5S4_HUMAN	unreviewed	Paired box protein Pax-2 (Fragment)	PAX2	Homo sapiens (Human)	304
Q3S9I4	Q3S9I4_HUMAN	unreviewed	NADH-ubiquinone oxidoreductase chain 1 (EC 7.1.1.2)	ND1	Homo sapiens (Human)	318
A0A343FCB5	A0A343FCB5_HUMAN	unreviewed	NADH-ubiquinone oxidoreductase chain 5 (EC 7.1.1.2)	ND5	Homo sapiens (Human)	603
Q4F5S2	Q4F5S2_HUMAN	unreviewed	NADH-ubiquinone oxidoreductase chain 2 (EC 7.1.1.2)	ND2	Homo sapiens (Human)	347
H0YJ89	H0YJ89_HUMAN	unreviewed	TOG array regulator of axonemal microtubules protein 1 (Fragment)	TOGARAM1	Homo sapiens (Human)	160
F2Z363	F2Z363_HUMAN	unreviewed	NEDD8-conjugating enzyme UBE2F	UBE2F	Homo sapiens (Human)	47
B7ZMM8	B7ZMM8_HUMAN	unreviewed	TPRX1 protein (Tetra-peptide repeat homeobox protein 1)	TPRX1	Homo sapiens (Human)	401
Q53FA3	Q53FA3_HUMAN	unreviewed	HSPA1L (Heat shock 70 kDa protein 1-like) (Heat shock 70kDa protein 1-like variant) (Fragment)	HSPA1L	Homo sapiens (Human)	641
A0A024R9L1	A0A024R9L1_HUMAN	unreviewed	RNA helicase aquarius	AQR hCG_38784	Homo sapiens (Human)	1485
K9M4G7	K9M4G7_HUMAN	unreviewed	NADH-ubiquinone oxidoreductase chain 5 (EC 7.1.1.2)	ND5	Homo sapiens (Human)	603
A0A2P9AFH3	A0A2P9AFH3_HUMAN	unreviewed	Signal transduction histidine kinase	BQ8482_111809	Homo sapiens (Human)	468
B0YJ76	B0YJ76_HUMAN	unreviewed	Dihydrofolate reductase (EC 1.5.1.3) (cDNA, FLJ93028, Homo sapiens dihydrofolate reductase (DHFR), mRNA)	DYR DHFR	Homo sapiens (Human)	187
Q6PIY2	Q6PIY2_HUMAN	unreviewed	DNA-directed DNA/RNA polymerase mu (EC 2.7.7.7)	POLM	Homo sapiens (Human)	270
H0YM98	H0YM98_HUMAN	unreviewed	Cholinergic receptor, nicotinic, alpha 5, isoform CRA_b (Neuronal acetylcholine receptor subunit alpha-5)	CHRNA5 hCG_95858	Homo sapiens (Human)	160
H0YNF8	H0YNF8_HUMAN	unreviewed	Isocitrate dehydrogenase [NAD] subunit alpha, mitochondrial	IDH3A	Homo sapiens (Human)	60
H0YNI9	H0YNI9_HUMAN	unreviewed	FERM domain-containing protein 5 (Fragment)	FRMD5	Homo sapiens (Human)	178
Q6PJR4	Q6PJR4_HUMAN	unreviewed	GUCY1A3 protein (Guanylate cyclase 1, soluble, alpha 3, isoform CRA_c) (Guanylate cyclase soluble subunit alpha-1)	GUCY1A1 GUCY1A3 hCG_28051	Homo sapiens (Human)	143
A0A024R720	A0A024R720_HUMAN	unreviewed	Phosphoinositide-3-kinase, catalytic, gamma polypeptide, isoform CRA_a	PIK3CG hCG_16933	Homo sapiens (Human)	1102
A0A024R5Y2	A0A024R5Y2_HUMAN	unreviewed	Mitogen-activated protein kinase kinase 5, isoform CRA_a	MAP2K5 hCG_1811971	Homo sapiens (Human)	448
E9PPP7	E9PPP7_HUMAN	unreviewed	Maestro heat-like repeat-containing protein family member 6 (Fragment)	MROH6	Homo sapiens (Human)	548
F8WB91	F8WB91_HUMAN	unreviewed	E3 ubiquitin-protein ligase RNF123	RNF123	Homo sapiens (Human)	68
A0A087WU83	A0A087WU83_HUMAN	unreviewed	Transmembrane protein 14B, isoform CRA_b	TMEM14B hCG_1782975	Homo sapiens (Human)	103
H0YER8	H0YER8_HUMAN	unreviewed	Arf-GAP with SH3 domain, ANK repeat and PH domain-containing protein 3 (Fragment)	ASAP3	Homo sapiens (Human)	120
B7Z5J4	B7Z5J4_HUMAN	unreviewed	Carboxypeptidase A4 (cDNA FLJ52025, highly similar to Carboxypeptidase A4)	CPA4	Homo sapiens (Human)	317
Q708E8	Q708E8_HUMAN	unreviewed	C-myb v-myb myeloblastosis viral oncogene homologue (avian), exon 1 and joined CDS (V-myb myeloblastosis viral oncogene homolog (Avian), isoform CRA_k) (V-myb myeloblastosis viral oncogene homologue (Avian))	c-myb MYB hCG_32380	Homo sapiens (Human)	350
Q7Z6E1	Q7Z6E1_HUMAN	unreviewed	HKR1 protein (Krueppel-related zinc finger protein 1)	HKR1	Homo sapiens (Human)	598
A0A024R2B6	A0A024R2B6_HUMAN	unreviewed	Serpin peptidase inhibitor, clade B (Ovalbumin), member 5, isoform CRA_b	SERPINB5 hCG_32900	Homo sapiens (Human)	375
Q96F32	Q96F32_HUMAN	unreviewed	GNB5 protein (Guanine nucleotide-binding protein subunit beta-5)	GNB5	Homo sapiens (Human)	126
A0A024R1C8	A0A024R1C8_HUMAN	unreviewed	RAS-related on chromosome 22, isoform CRA_a	RRP22 hCG_41634	Homo sapiens (Human)	203
A0A0C4DFW6	A0A0C4DFW6_HUMAN	unreviewed	Forkhead box P3, isoform CRA_b (Forkhead box protein P3)	FOXP3 hCG_19830	Homo sapiens (Human)	441
A0A140VJZ5	A0A140VJZ5_HUMAN	unreviewed	Testicular tissue protein Li 222	FLJ12505 hCG_37733	Homo sapiens (Human)	290
C8Y8P1	C8Y8P1_HUMAN	unreviewed	NADH-ubiquinone oxidoreductase chain 5 (EC 7.1.1.2)	ND5	Homo sapiens (Human)	603
M0QXZ8	M0QXZ8_HUMAN	unreviewed	Rho GTPase-activating protein SYDE1 (Synapse defective 1, Rho GTPase, homolog 1 (C. elegans), isoform CRA_a)	SYDE1 hCG_38601	Homo sapiens (Human)	392
G8JLJ3	G8JLJ3_HUMAN	unreviewed	Small integral membrane protein 29	SMIM29	Homo sapiens (Human)	51
H0YKS4	H0YKS4_HUMAN	unreviewed	Annexin (Fragment)	ANXA2	Homo sapiens (Human)	176
H3BRK1	H3BRK1_HUMAN	unreviewed	Poly(A)-specific ribonuclease PARN (Fragment)	PARN	Homo sapiens (Human)	261
I3L1Y8	I3L1Y8_HUMAN	unreviewed	NmrA-like family domain-containing protein 1 (Fragment)	NMRAL1	Homo sapiens (Human)	190
I3L543	I3L543_HUMAN	unreviewed	NmrA-like family domain-containing protein 1 (Fragment)	NMRAL1	Homo sapiens (Human)	159
E9PL21	E9PL21_HUMAN	unreviewed	Elongation factor 1-delta (Fragment)	EEF1D	Homo sapiens (Human)	31
A0A024R331	A0A024R331_HUMAN	unreviewed	CaM kinase-like vesicle-associated, isoform CRA_c	CAMKV hCG_95981	Homo sapiens (Human)	470
Q6VII9	Q6VII9_HUMAN	unreviewed	NADH-ubiquinone oxidoreductase chain 6 (EC 7.1.1.2)	ND6	Homo sapiens (Human)	174
A0A343YSQ9	A0A343YSQ9_HUMAN	unreviewed	Cytochrome c oxidase subunit 1 (EC 1.9.3.1) (Fragment)	COX1	Homo sapiens (Human)	496
G0LNT4	G0LNT4_HUMAN	unreviewed	Transcription factor 4, isoform B (Fragment)	TCF4	Homo sapiens (Human)	139
A0A024RCN4	A0A024RCN4_HUMAN	unreviewed	Zinc finger and SCAN domain-containing protein 26 (Zinc finger protein 187, isoform CRA_a)	ZSCAN26 ZNF187 hCG_31430	Homo sapiens (Human)	479
Q658J9	Q658J9_HUMAN	unreviewed	Histone deacetylase 11, isoform CRA_b	HDAC11 DKFZp434L0312 hCG_28391	Homo sapiens (Human)	236
A0A1U9X8R1	A0A1U9X8R1_HUMAN	unreviewed	TRIM31		Homo sapiens (Human)	425
V5L8Q1	V5L8Q1_HUMAN	unreviewed	NADH-ubiquinone oxidoreductase chain 5 (EC 7.1.1.2)	ND5	Homo sapiens (Human)	603
E9PIT6	E9PIT6_HUMAN	unreviewed	NAD-dependent protein deacetylase sirtuin-3, mitochondrial	SIRT3	Homo sapiens (Human)	46
A1L4L9	A1L4L9_HUMAN	unreviewed	POM121C protein	POM121C	Homo sapiens (Human)	73
B7Z524	B7Z524_HUMAN	unreviewed	cDNA FLJ52343, highly similar to HBS1-like protein	HBS1L	Homo sapiens (Human)	520
A0A126GVP1	A0A126GVP1_HUMAN	unreviewed	Olfactory receptor	OR3A1	Homo sapiens (Human)	315
A0A346RF06	A0A346RF06_HUMAN	unreviewed	Band 3 anion exchanger (Fragment)	SLC4A1	Homo sapiens (Human)	82
F8W978	F8W978_HUMAN	unreviewed	Phylloquinone omega-hydroxylase CYP4F11	CYP4F11	Homo sapiens (Human)	454
A0A0D9SFE3	A0A0D9SFE3_HUMAN	unreviewed	Leucine-rich glioma-inactivated protein 1	LGI1	Homo sapiens (Human)	96
B7ZM74	B7ZM74_HUMAN	unreviewed	LOC441476 protein (Protein STPG3)	STPG3 LOC441476	Homo sapiens (Human)	253
A0A0A0MT18	A0A0A0MT18_HUMAN	unreviewed	Zinc finger protein 623	ZNF623	Homo sapiens (Human)	496
Q6PJ80	Q6PJ80_HUMAN	unreviewed	UBX domain-containing protein 4 (UBXN4 protein)	UBXN4	Homo sapiens (Human)	95
E9PF55	E9PF55_HUMAN	unreviewed	Tensin-1	TNS1	Homo sapiens (Human)	1721
B5MCN0	B5MCN0_HUMAN	unreviewed	Atlastin-2	ATL2	Homo sapiens (Human)	413
B4DGE1	B4DGE1_HUMAN	unreviewed	AP-1 complex subunit gamma-1	AP1G1	Homo sapiens (Human)	176
H3BV87	H3BV87_HUMAN	unreviewed	Armadillo repeat-containing X-linked protein 3 (Fragment)	ARMCX3	Homo sapiens (Human)	94
M0R2S5	M0R2S5_HUMAN	unreviewed	Zinc finger protein 358 (Fragment)	ZNF358	Homo sapiens (Human)	169
E2GH26	E2GH26_HUMAN	unreviewed	T-cell factor-4 variant L (Transcription factor 7-like 2)	TCF7L2	Homo sapiens (Human)	607
E9PLF6	E9PLF6_HUMAN	unreviewed	Protein arginine N-methyltransferase 3	PRMT3	Homo sapiens (Human)	46
H0YGZ2	H0YGZ2_HUMAN	unreviewed	Dynein heavy chain 10, axonemal (Fragment)	DNAH10	Homo sapiens (Human)	319
F2Z397	F2Z397_HUMAN	unreviewed	Transmembrane protein 184B	TMEM184B	Homo sapiens (Human)	72
Q6IAQ1	Q6IAQ1_HUMAN	unreviewed	LYPLA1 protein (Lysophospholipase I, isoform CRA_a) (cDNA FLJ78542, highly similar to Homo sapiens lysophospholipase I (LYPLA1), mRNA) (cDNA, FLJ94339, Homo sapiens lysophospholipase I (LYPLA1), mRNA)	LYPLA1 hCG_1983522	Homo sapiens (Human)	230
A0A024RD37	A0A024RD37_HUMAN	unreviewed	Vascular endothelial growth factor, isoform CRA_a	VEGF hCG_18998	Homo sapiens (Human)	215
A0A1U9X7A8	A0A1U9X7A8_HUMAN	unreviewed	BRD2		Homo sapiens (Human)	681
F5GWI4	F5GWI4_HUMAN	unreviewed	Adenosine deaminase isoform 2	ADA	Homo sapiens (Human)	339
E9PHY5	E9PHY5_HUMAN	unreviewed	Band 4.1-like protein 2	EPB41L2	Homo sapiens (Human)	935
K7EQS9	K7EQS9_HUMAN	unreviewed	CBP80/20-dependent translation initiation factor (Fragment)	CTIF	Homo sapiens (Human)	120
A0A0K0K1I4	A0A0K0K1I4_HUMAN	unreviewed	Beta-defensin	HEL-S-289	Homo sapiens (Human)	78
B4DZ74	B4DZ74_HUMAN	unreviewed	RAD52 motif-containing protein 1 (cDNA FLJ60198, highly similar to Homo sapiens RAD52 motif 1 (RDM1), transcript variant 2, mRNA)	RDM1	Homo sapiens (Human)	213
D2CGC9	D2CGC9_HUMAN	unreviewed	Delta opioid receptor 1 variant (Delta-type opioid receptor)	OPRD1	Homo sapiens (Human)	324
E9PN18	E9PN18_HUMAN	unreviewed	Poly(U)-binding-splicing factor PUF60 (Fragment)	PUF60	Homo sapiens (Human)	263
Q6IC14	Q6IC14_HUMAN	unreviewed	RABL2A protein (RABL2B protein) (cDNA FLJ78724, highly similar to Homo sapiens RAB, member of RAS oncogene family-like 2B (RABL2B), transcript variant 1, mRNA)	RABL2B RABL2A	Homo sapiens (Human)	229
E5RIP0	E5RIP0_HUMAN	unreviewed	Disintegrin and metalloproteinase domain-containing protein 18	ADAM18	Homo sapiens (Human)	62
B7XGB9	B7XGB9_HUMAN	unreviewed	Protein phosphatase 1M (Protein phosphatase 2C eta-2)	PPM1M ppm1m	Homo sapiens (Human)	459
D6RDK9	D6RDK9_HUMAN	unreviewed	Acyl-CoA dehydrogenase family member 9, mitochondrial	ACAD9	Homo sapiens (Human)	93
F8VNW3	F8VNW3_HUMAN	unreviewed	Rabphilin-3A (Fragment)	RPH3A	Homo sapiens (Human)	127
A0A024R6Q2	A0A024R6Q2_HUMAN	unreviewed	tRNA (adenine(58)-N(1))-methyltransferase catalytic subunit TRMT61A (EC 2.1.1.220)	C14orf172 hCG_25505	Homo sapiens (Human)	289
A0A024R3A2	A0A024R3A2_HUMAN	unreviewed	DCN1-like protein (Defective in cullin neddylation protein 1-like protein)	DCUN1D5 hCG_41261	Homo sapiens (Human)	237
J3QL32	J3QL32_HUMAN	unreviewed	Pyrroline-5-carboxylate reductase 1, isoform CRA_a (Pyrroline-5-carboxylate reductase 1, mitochondrial)	PYCR1 hCG_38803	Homo sapiens (Human)	217
H0YBI8	H0YBI8_HUMAN	unreviewed	Vascular endothelial growth factor A (Fragment)	VEGFA	Homo sapiens (Human)	111
A0A1C3PHW8	A0A1C3PHW8_HUMAN	unreviewed	MHC class I antigen	HLA-C	Homo sapiens (Human)	366
J3QT58	J3QT58_HUMAN	unreviewed	Carboxypeptidase A2 isoform 2	CPA2	Homo sapiens (Human)	182
A0A2K9UYT9	A0A2K9UYT9_HUMAN	unreviewed	MHC class II antigen	HLA-DQA1	Homo sapiens (Human)	254
A0A087X2C3	A0A087X2C3_HUMAN	unreviewed	RAP2C, member of RAS oncogene family, isoform CRA_b (Ras-related protein Rap-2c)	RAP2C hCG_2043125	Homo sapiens (Human)	117
A0A0D9SGF8	A0A0D9SGF8_HUMAN	unreviewed	Membrane associated guanylate kinase, WW and PDZ domain containing 2, isoform CRA_c (Membrane-associated guanylate kinase, WW and PDZ domain-containing protein 2)	MAGI2 hCG_40263	Homo sapiens (Human)	1106
C9K0Q9	C9K0Q9_HUMAN	unreviewed	Apoptosis facilitator Bcl-2-like protein 14 (Fragment)	BCL2L14	Homo sapiens (Human)	125
B1APZ0	B1APZ0_HUMAN	unreviewed	Guanine nucleotide-binding protein subunit gamma	GNG4 hCG_23460	Homo sapiens (Human)	75
A0A024R008	A0A024R008_HUMAN	unreviewed	Solute carrier family 35, member B3, isoform CRA_c	SLC35B3 hCG_14673	Homo sapiens (Human)	401
H0YIJ9	H0YIJ9_HUMAN	unreviewed	Mitochondrial inner membrane protease ATP23 homolog (Fragment)	ATP23	Homo sapiens (Human)	37
A0A2S0R9A8	A0A2S0R9A8_HUMAN	unreviewed	BRCA2 (Fragment)		Homo sapiens (Human)	221
Q0VAE8	Q0VAE8_HUMAN	unreviewed	Protein tyrosine phosphatase, receptor type, C (Receptor-type tyrosine-protein phosphatase C)	PTPRC	Homo sapiens (Human)	34
A0A346XM22	A0A346XM22_HUMAN	unreviewed	TP53 (Fragment)	TP53	Homo sapiens (Human)	18
G5E9G6	G5E9G6_HUMAN	unreviewed	E3 ubiquitin-protein ligase TRIP12 (Thyroid hormone receptor interactor 12, isoform CRA_c)	TRIP12 hCG_1811426	Homo sapiens (Human)	430
A0A076YIB8	A0A076YIB8_HUMAN	unreviewed	SLC45A2 (Solute carrier family 45, member 2, isoform CRA_a)	SLC45A2 hCG_37411	Homo sapiens (Human)	530
A0A1U9X814	A0A1U9X814_HUMAN	unreviewed	MOG		Homo sapiens (Human)	203
B3KTY3	B3KTY3_HUMAN	unreviewed	Cyclin D3, isoform CRA_c (cDNA FLJ38957 fis, clone NT2RI2000128, highly similar to G1/S-specific cyclin-D3)	CCND3 hCG_16683	Homo sapiens (Human)	211
M0R168	M0R168_HUMAN	unreviewed	Zinc finger protein 780B	ZNF780B	Homo sapiens (Human)	87
A2ABN6	A2ABN6_HUMAN	unreviewed	Lysosomal thioesterase PPT2 (PPT2-EGFL8 readthrough (NMD candidate))	PPT2 PPT2-EGFL8	Homo sapiens (Human)	97
I3L2D0	I3L2D0_HUMAN	unreviewed	Zinc finger protein 714	ZNF714	Homo sapiens (Human)	84
Q7Z3I4	Q7Z3I4_HUMAN	unreviewed	Serine/threonine-protein kinase Sgk1	SGK1 DKFZp686H1615	Homo sapiens (Human)	153
A0A342LF75	A0A342LF75_HUMAN	unreviewed	NADH-ubiquinone oxidoreductase chain 5 (EC 7.1.1.2)	ND5	Homo sapiens (Human)	603
E9PL71	E9PL71_HUMAN	unreviewed	Elongation factor 1-delta (Fragment)	EEF1D	Homo sapiens (Human)	187
B4DEX4	B4DEX4_HUMAN	unreviewed	Leucine rich repeat containing 28, isoform CRA_a (cDNA FLJ59855, highly similar to Homo sapiens leucine rich repeat containing 28 (LRRC28), mRNA)	LRRC28 hCG_28260	Homo sapiens (Human)	151
A0A075B7C1	A0A075B7C1_HUMAN	unreviewed	TATA-binding protein-associated factor 2N (Fragment)	TAF15	Homo sapiens (Human)	102
E7EQ24	E7EQ24_HUMAN	unreviewed	Testican-3	SPOCK3	Homo sapiens (Human)	79
H9PSV8	H9PSV8_HUMAN	unreviewed	ATP synthase protein 8	ATP8	Homo sapiens (Human)	68
A7UKX8	A7UKX8_HUMAN	unreviewed	E3 ubiquitin-protein ligase Mdm2 (Fragment)	MDM2 mdm2	Homo sapiens (Human)	256
B3KQ70	B3KQ70_HUMAN	unreviewed	Meiosis-specific nuclear structural 1, isoform CRA_a (cDNA FLJ32980 fis, clone TESTI2017832, highly similar to Homo sapiens meiosis-specific nuclear structural 1 (MNS1), mRNA)	MNS1 hCG_40113	Homo sapiens (Human)	363
Q5VYL4	Q5VYL4_HUMAN	unreviewed	Abnormal spindle-like microcephaly-associated protein (Asp (Abnormal spindle)-like, microcephaly associated (Drosophila), isoform CRA_d)	ASPM hCG_2039667	Homo sapiens (Human)	1142
Q5T765	Q5T765_HUMAN	unreviewed	Interferon-induced protein with tetratricopeptide repeats 3, isoform CRA_a (Interferon-induced protein with tetratricopeptide repeats 3, isoform CRA_b) (cDNA FLJ75638, highly similar to Homo sapiens interferon-induced protein with tetratricopeptide repeats 3 (IFIT3), mRNA)	IFIT3 hCG_24570	Homo sapiens (Human)	490
A0A1S6M5A7	A0A1S6M5A7_HUMAN	unreviewed	ATP synthase subunit a	ATP6	Homo sapiens (Human)	226
A0A087WTD6	A0A087WTD6_HUMAN	unreviewed	Probable ATP-dependent RNA helicase DDX52	DDX52	Homo sapiens (Human)	101
Q53Y41	Q53Y41_HUMAN	unreviewed	Dopa decarboxylase (Aromatic L-amino acid decarboxylase) (Dopa decarboxylase (Aromatic L-amino acid decarboxylase), isoform CRA_a)	DDC hCG_1811384 tcag7.584	Homo sapiens (Human)	480
A0A158VVH7	A0A158VVH7_HUMAN	unreviewed	Carcinoembryonic antigen-related cell adhesion molecule 19 transcript variant 19 (Carcinoembryonic antigen-related cell adhesion molecule 19 transcript variant 20) (Carcinoembryonic antigen-related cell adhesion molecule 19 transcript variant 21) (Carcinoembryonic antigen-related cell adhesion molecule 19 transcript variant 22) (Carcinoembryonic antigen-related cell adhesion molecule 19 transcrip…	CEACM19	Homo sapiens (Human)	164
Q66S35	Q66S35_HUMAN	unreviewed	6-phosphofructo-2-kinase/fructose-2, 6-biphosphatase 4 isoform 1 (EC 2.7.1.105) (EC 3.1.3.46) (6-phosphofructo-2-kinase/fructose-2,6-bisphosphatase 4)	PFKFB4	Homo sapiens (Human)	462
A0A096ZZZ8	A0A096ZZZ8_HUMAN	unreviewed	NADH-ubiquinone oxidoreductase chain 1 (EC 7.1.1.2)	ND1	Homo sapiens (Human)	318
D6R9B6	D6R9B6_HUMAN	unreviewed	40S ribosomal protein S3a (Ribosomal protein S3A, isoform CRA_e)	RPS3A hCG_2026261	Homo sapiens (Human)	145
A0A0U1RQD1	A0A0U1RQD1_HUMAN	unreviewed	Chromosome 12 open reading frame 5, isoform CRA_b (Fructose-2,6-bisphosphatase TIGAR)	TIGAR C12orf5 hCG_24961	Homo sapiens (Human)	211
A0A0C4DGD8	A0A0C4DGD8_HUMAN	unreviewed	D-glutamate cyclase, mitochondrial (Fragment)	DGLUCY	Homo sapiens (Human)	152
D6RBC9	D6RBC9_HUMAN	unreviewed	Neuromedin U, isoform CRA_a (Neuromedin-U)	NMU hCG_20599	Homo sapiens (Human)	147
A0A0G2JJE4	A0A0G2JJE4_HUMAN	unreviewed	Myelin-oligodendrocyte glycoprotein (Fragment)	MOG	Homo sapiens (Human)	179
A0A1D3KYM1	A0A1D3KYM1_HUMAN	unreviewed	MHC class I antigen	HLA-A	Homo sapiens (Human)	365
A5X2V1	A5X2V1_HUMAN	unreviewed	Amiloride-sensitive sodium channel gamma-subunit (Nasal epithelial sodium channel gamma subunit) (Sodium channel, nonvoltage-gated 1, gamma, isoform CRA_a)	SCNN1G hCG_1685795	Homo sapiens (Human)	649
A0A068BKC1	A0A068BKC1_HUMAN	unreviewed	ATP synthase subunit a	ATP6	Homo sapiens (Human)	226
B1AK13	B1AK13_HUMAN	unreviewed	3-hydroxymethyl-3-methylglutaryl-Coenzyme A lyase (Hydroxymethylglutaricaciduria), isoform CRA_b (cDNA FLJ16378 fis, clone TKIDN2016399, highly similar to Hydroxymethylglutaryl-CoA lyase, mitochondrial)	HMGCL hCG_37683	Homo sapiens (Human)	300
A0A024RA48	A0A024RA48_HUMAN	unreviewed	Sorting nexin 13, isoform CRA_c	SNX13 hCG_2009798	Homo sapiens (Human)	877
Q7L180	Q7L180_HUMAN	unreviewed	HCG2009400 (SLC45A4 protein)	SLC45A4 hCG_2009400	Homo sapiens (Human)	192
Q6ZNQ0	Q6ZNQ0_HUMAN	unreviewed	Novel transcript (cDNA FLJ27365 fis, clone UBA02633)	RP4-695O20__B.10 RP4-695O20__B.10-001	Homo sapiens (Human)	160
Q96F95	Q96F95_HUMAN	unreviewed	Chromosome 20 open reading frame 135 (Fragment)	C20orf135 hCG_2018443	Homo sapiens (Human)	112
A0A024QZW6	A0A024QZW6_HUMAN	unreviewed	Uncharacterized protein	MGC40222 hCG_1782978	Homo sapiens (Human)	118
Q7Z3F8	Q7Z3F8_HUMAN	unreviewed	HCG2043249	DKFZp686I0230 hCG_2043249	Homo sapiens (Human)	317
Q09GN0	Q09GN0_HUMAN	unreviewed	Chromosome 1 open reading frame 43, isoform CRA_b (NS5ATP4A)	NS5ATP4A C1orf43 hCG_1818084	Homo sapiens (Human)	219
R4GN43	R4GN43_HUMAN	unreviewed	NADH dehydrogenase [ubiquinone] 1 alpha subcomplex subunit 6	NDUFA6	Homo sapiens (Human)	71
Q8N1V5	Q8N1V5_HUMAN	unreviewed	CKLF-like MARVEL transmembrane domain containing 5, isoform CRA_b (cDNA FLJ37521 fis, clone BRCAN2006019) (cDNA FLJ75247, highly similar to Homo sapiens chemokine-like factor superfamily 5 (CKLFSF5), transcript variant 2, mRNA)	CMTM5 hCG_41751	Homo sapiens (Human)	129
O00334	O00334_HUMAN	unreviewed	Phosphatidylinositol 4,5-bisphosphate 3-kinase catalytic subunit (EC 2.7.1.153)		Homo sapiens (Human)	1068
D6R957	D6R957_HUMAN	unreviewed	DNA transposase THAP9	THAP9	Homo sapiens (Human)	30
D8L3B8	D8L3B8_HUMAN	unreviewed	ATP synthase subunit a	ATP6	Homo sapiens (Human)	226
B1AJZ2	B1AJZ2_HUMAN	unreviewed	Vacuolar protein sorting 13 homolog D (S. cerevisiae) (Fragment)	VPS13D RP5-888M10.1-003	Homo sapiens (Human)	2270
E5EY89	E5EY89_HUMAN	unreviewed	Cytochrome c oxidase subunit 3	COX3	Homo sapiens (Human)	261
D8L3N5	D8L3N5_HUMAN	unreviewed	ATP synthase subunit a	ATP6	Homo sapiens (Human)	226
Q59EA3	Q59EA3_HUMAN	unreviewed	Cadherin 5, type 2 preproprotein variant (Fragment)		Homo sapiens (Human)	807
Q96BP5	Q96BP5_HUMAN	unreviewed	DPM2 protein (cDNA, FLJ92403, Homo sapiens dolichyl-phosphate mannosyltransferase polypeptide 2,regulatory subunit (DPM2), transcript variant 2, mRNA)	DPM2	Homo sapiens (Human)	68
D3DRP5	D3DRP5_HUMAN	unreviewed	Chromosome 9 open reading frame 19, isoform CRA_a (Fragment)	C9orf19 hCG_31372	Homo sapiens (Human)	351
B0QYB6	B0QYB6_HUMAN	unreviewed	Transmembrane protease serine 6 (Fragment)	TMPRSS6	Homo sapiens (Human)	141
D6RBW3	D6RBW3_HUMAN	unreviewed	Melanoma-associated antigen D4 (Fragment)	MAGED4B	Homo sapiens (Human)	271
B2D4T1	B2D4T1_HUMAN	unreviewed	ATP synthase subunit a	ATP6 ATPase 6	Homo sapiens (Human)	226
A0A0G2JMQ9	A0A0G2JMQ9_HUMAN	unreviewed	Killer cell immunoglobulin-like receptor 2DL4	KIR2DL4	Homo sapiens (Human)	325
A0A024R1K2	A0A024R1K2_HUMAN	unreviewed	Sfi1 homolog, spindle assembly associated (Yeast), isoform CRA_a	SFI1 hCG_2010538	Homo sapiens (Human)	1211
A0A1U9X938	A0A1U9X938_HUMAN	unreviewed	NOTCH4		Homo sapiens (Human)	2003
Q6U210	Q6U210_HUMAN	unreviewed	Ubiquitin-specific protease USP6 (Fragment)	CDH11/USP6 fusion oncogene	Homo sapiens (Human)	27
H0UID2	H0UID2_HUMAN	unreviewed	Unc-45 homolog B (C. elegans), isoform CRA_b	UNC45B hCG_29307	Homo sapiens (Human)	577
Q9GZP5	Q9GZP5_HUMAN	unreviewed	ATP7B (Fragment)	ATP7B	Homo sapiens (Human)	14
A0A024R9N7	A0A024R9N7_HUMAN	unreviewed	HCG1643501, isoform CRA_a	hCG_1643501	Homo sapiens (Human)	144
D3DWH8	D3DWH8_HUMAN	unreviewed	HCG2043694, isoform CRA_a	hCG_2043694	Homo sapiens (Human)	29
A0A2P9A9V9	A0A2P9A9V9_HUMAN	unreviewed	Glycerol-3-phosphate dehydrogenase (EC 1.1.5.3)	glpD BQ8482_100107	Homo sapiens (Human)	508
A0A2P9AXG3	A0A2P9AXG3_HUMAN	unreviewed	Transcriptional regulator, AsnC family	BQ8482_90193	Homo sapiens (Human)	159
C6KIA6	C6KIA6_HUMAN	unreviewed	Toll-like receptor 2 (Fragment)	TLR2	Homo sapiens (Human)	123
A0A2P9ABJ9	A0A2P9ABJ9_HUMAN	unreviewed	Sensor protein ChvG (EC 2.7.13.3)	chvG BQ8482_110410	Homo sapiens (Human)	593
Q9NYN7	Q9NYN7_HUMAN	unreviewed	Serotonin transporter (Solute carrier family 6 member 4) (Fragment)	5HTT SLC6A4	Homo sapiens (Human)	73
B4DMY7	B4DMY7_HUMAN	unreviewed	Mannose-P-dolichol utilization defect 1, isoform CRA_a (cDNA FLJ57749, highly similar to Mannose-P-dolichol utilization defect 1 protein)	MPDU1 hCG_42012	Homo sapiens (Human)	155
A8CLL2	A8CLL2_HUMAN	unreviewed	Beta myosin heavy chain cardiac isoform (Fragment)	MYH7	Homo sapiens (Human)	38
Q6ICS0	Q6ICS0_HUMAN	unreviewed	Annexin (Fragment)	ANXA11	Homo sapiens (Human)	505
Q4GQE0	Q4GQE0_HUMAN	unreviewed	Cytochrome b	cytb CYTB	Homo sapiens (Human)	380
Q7YEG2	Q7YEG2_HUMAN	unreviewed	Cytochrome b	CYTB	Homo sapiens (Human)	378
A0A075B6Q7	A0A075B6Q7_HUMAN	unreviewed	Disrupted in schizophrenia 1 protein (Disrupted in schizophrenia 1, isoform CRA_a)	DISC1 hCG_1644370	Homo sapiens (Human)	854
A0A248J1I3	A0A248J1I3_HUMAN	unreviewed	Uncharacterized protein		Homo sapiens (Human)	190
Q9NPI2	Q9NPI2_HUMAN	unreviewed	Bruton's tyrosine kinase		Homo sapiens (Human)	174
Q8WYM5	Q8WYM5_HUMAN	unreviewed	Facilitative glucose transporter GLUT11-a (SLC2A11 protein) (Solute carrier family 2 (Facilitated glucose transporter), member 11, isoform CRA_e)	SLC2A11-a SLC2A11 hCG_41106	Homo sapiens (Human)	496
F5BAB3	F5BAB3_HUMAN	unreviewed	Cytochrome b	CYTB	Homo sapiens (Human)	380
Q86SI2	Q86SI2_HUMAN	unreviewed	Full-length cDNA 5-PRIME end of clone CS0DF033YP12 of Fetal brain of Homo sapiens (human) (Full-length cDNA clone CS0DI080YG21 of Placenta of Homo sapiens (human)) (cDNA FLJ59904)		Homo sapiens (Human)	138
H0YJT8	H0YJT8_HUMAN	unreviewed	Transmembrane protein 179 (Fragment)	TMEM179	Homo sapiens (Human)	78
Q2VPE7	Q2VPE7_HUMAN	unreviewed	PTTG1 protein (Fragment)	PTTG1	Homo sapiens (Human)	191
A0A1B2FJJ4	A0A1B2FJJ4_HUMAN	unreviewed	Apolipoprotein L1 (Fragment)	APOL1	Homo sapiens (Human)	248
B2RCB6	B2RCB6_HUMAN	unreviewed	Astrotactin 2 (cDNA, FLJ95964, Homo sapiens astrotactin 2 (ASTN2), mRNA)	ASTN2 hCG_2036769	Homo sapiens (Human)	891
A0A024R8S0	A0A024R8S0_HUMAN	unreviewed	Solute carrier family 16 (Monocarboxylic acid transporters), member 5, isoform CRA_b (Fragment)	SLC16A5 hCG_1773735	Homo sapiens (Human)	67
Q96N15	Q96N15_HUMAN	unreviewed	cDNA FLJ31568 fis, clone NT2RI2001595 (cDNA FLJ35211 fis, clone PROST1000110) (cDNA FLJ35262 fis, clone PROST2004570)	FLJ31568 hCG_40003	Homo sapiens (Human)	167
E9PD91	E9PD91_HUMAN	unreviewed	Regulator of G-protein-signaling 9	RGS9	Homo sapiens (Human)	628
E9PE76	E9PE76_HUMAN	unreviewed	Dystrobrevin beta (Fragment)	DTNB	Homo sapiens (Human)	132
A0A2D1CHF0	A0A2D1CHF0_HUMAN	unreviewed	MHC class I antigen	HLA-C	Homo sapiens (Human)	366
A0A1N7SYI1	A0A1N7SYI1_HUMAN	unreviewed	MHC class II antigen	HLA-DPB1	Homo sapiens (Human)	258
Q6RKX1	Q6RKX1_HUMAN	unreviewed	Cytochrome b	CYTB	Homo sapiens (Human)	378
Q9UHZ5	Q9UHZ5_HUMAN	unreviewed	HCG22063 (PRO0397)	PRO0397 hCG_22063	Homo sapiens (Human)	68
A0A2R8Y4Q6	A0A2R8Y4Q6_HUMAN	unreviewed	Protein FAM122C	FAM122C	Homo sapiens (Human)	134
F1CIE7	F1CIE7_HUMAN	unreviewed	ATP synthase subunit a	ATP6	Homo sapiens (Human)	226
D6W661	D6W661_HUMAN	unreviewed	HCG1732774, isoform CRA_a	hCG_1732774	Homo sapiens (Human)	56
D3DVP1	D3DVP1_HUMAN	unreviewed	Macrophage erythroblast attacher, isoform CRA_b	MAEA hCG_1646851	Homo sapiens (Human)	385
E9PNL8	E9PNL8_HUMAN	unreviewed	Diacylglycerol kinase (DAG kinase) (EC 2.7.1.107)	DGKZ	Homo sapiens (Human)	707
E9KY68	E9KY68_HUMAN	unreviewed	Paired box 9 (Fragment)	PAX9	Homo sapiens (Human)	46
Q70V12	Q70V12_HUMAN	unreviewed	ABO blood group (Transferase A, alpha 1-3-N-acetylgalactosaminyltransferase transferase B, alpha 1-3-galactosyltransferase) (ABO glycosyltransferase) (Fragment)	ABO	Homo sapiens (Human)	107
Q9UEC5	Q9UEC5_HUMAN	unreviewed	Sepiapterin Reductase (EC 1.1.1.153) (Fragment)	SPR	Homo sapiens (Human)	62
A0A024QZ60	A0A024QZ60_HUMAN	unreviewed	Chromosome 17 open reading frame 63, isoform CRA_a	C17orf63 hCG_1998852	Homo sapiens (Human)	562
H0YAW6	H0YAW6_HUMAN	unreviewed	Polyadenylate-binding protein 1 (Fragment)	PABPC1	Homo sapiens (Human)	187
H0YB64	H0YB64_HUMAN	unreviewed	Gastrotropin (Fragment)	FABP6	Homo sapiens (Human)	38
Q9NVQ7	Q9NVQ7_HUMAN	unreviewed	cDNA FLJ10578 fis, clone NT2RP2003433, highly similar to PROTEIN TRANSPORT PROTEIN SEC61 ALPHA SUBUNIT (cDNA FLJ11965 fis, clone HEMBB1001112, moderately similar to Homo sapiens sec61 homolog mRNA)		Homo sapiens (Human)	234
Q8WWD2	Q8WWD2_HUMAN	unreviewed	HCG2028157 (Fragment)	hCG_2028157	Homo sapiens (Human)	44
Q4KRP8	Q4KRP8_HUMAN	unreviewed	HCG1756726 (SPANX-A2)	SPANXA2 hCG_1756726	Homo sapiens (Human)	97
B9EGX1	B9EGX1_HUMAN	unreviewed	Olfactory receptor	OR2A5 hCG_19627	Homo sapiens (Human)	311
Q5H935	Q5H935_HUMAN	unreviewed	HECT, UBA and WWE domain containing 1 (Fragment)	HUWE1 RP3-339A18.4-005	Homo sapiens (Human)	1196
F2WGR5	F2WGR5_HUMAN	unreviewed	ATP synthase subunit a	ATP6	Homo sapiens (Human)	226
H9PBU4	H9PBU4_HUMAN	unreviewed	Cytochrome c oxidase subunit 3	COX3	Homo sapiens (Human)	261
A0A024R0N6	A0A024R0N6_HUMAN	unreviewed	Spectrin beta chain	SPTBN4 hCG_2039465	Homo sapiens (Human)	2564
A0A024R529	A0A024R529_HUMAN	unreviewed	Dihydroxyacetone kinase 2 homolog (Yeast), isoform CRA_a	DAK hCG_40854	Homo sapiens (Human)	575
D5MB52	D5MB52_HUMAN	unreviewed	Cytochrome b	CYTB	Homo sapiens (Human)	380
K7WBD5	K7WBD5_HUMAN	unreviewed	NADH-ubiquinone oxidoreductase chain 1 (EC 7.1.1.2)	ND1	Homo sapiens (Human)	318
A6NCQ5	A6NCQ5_HUMAN	unreviewed	Methionine sulfoxide reductase B2, isoform CRA_a (Methionine-r-sulfoxide reductase B2 variant 1)	MSRB2 hCG_23087	Homo sapiens (Human)	159
Q8IU79	Q8IU79_HUMAN	unreviewed	Fc gamma rIIB (Fragment)		Homo sapiens (Human)	84
A0A3B3IS29	A0A3B3IS29_HUMAN	unreviewed	Phosphatidylinositide phosphatase SAC2	INPP5F	Homo sapiens (Human)	61
A0A024QZ56	A0A024QZ56_HUMAN	unreviewed	HCG28999, isoform CRA_a	hCG_28999	Homo sapiens (Human)	84
I3L2X2	I3L2X2_HUMAN	unreviewed	Nodal modulator 3 (Fragment)	NOMO3	Homo sapiens (Human)	50
Q6RA82	Q6RA82_HUMAN	unreviewed	Microcephalin (Fragment)	MCPH1	Homo sapiens (Human)	54
Q15HK9	Q15HK9_HUMAN	unreviewed	Cytochrome b	CYTB	Homo sapiens (Human)	380
A0A024QZL3	A0A024QZL3_HUMAN	unreviewed	Collagen, type XIII, alpha 1, isoform CRA_k	COL13A1 hCG_1787551	Homo sapiens (Human)	526
A0A068BZA6	A0A068BZA6_HUMAN	unreviewed	Cytochrome b	CYTB	Homo sapiens (Human)	380
A5WZG7	A5WZG7_HUMAN	unreviewed	NADH dehydrogenase subunit 4L (Fragment)		Homo sapiens (Human)	63
A0A0S4T1F6	A0A0S4T1F6_HUMAN	unreviewed	MHC class I antigen	HLA-C	Homo sapiens (Human)	366
E9PLE5	E9PLE5_HUMAN	unreviewed	Synembryn-A	RIC8A	Homo sapiens (Human)	52
Q6RLY3	Q6RLY3_HUMAN	unreviewed	Cytochrome c oxidase subunit 3	COX3	Homo sapiens (Human)	260
C5J405	C5J405_HUMAN	unreviewed	MHC class I antigen	HLA-B	Homo sapiens (Human)	362
A0A024RA63	A0A024RA63_HUMAN	unreviewed	Six transmembrane epithelial antigen of the prostate 1, isoform CRA_a	STEAP1 hCG_1742011	Homo sapiens (Human)	258
A0A096LP12	A0A096LP12_HUMAN	unreviewed	Glutamine amidotransferase-like class 1 domain-containing protein 3A, mitochondrial (Glutamine amidotransferase-like class 1 domain-containing protein 3B, mitochondrial) (Fragment)	GATD3B GATD3A	Homo sapiens (Human)	224
A0A024R0D9	A0A024R0D9_HUMAN	unreviewed	Chitinase, acidic, isoform CRA_a	CHIA hCG_39987	Homo sapiens (Human)	476
B4YD74	B4YD74_HUMAN	unreviewed	Cytochrome b	CYTB	Homo sapiens (Human)	378
H0Y6X2	H0Y6X2_HUMAN	unreviewed	Zinc finger and BTB domain-containing protein 17 (Fragment)	ZBTB17	Homo sapiens (Human)	241
H0Y8P9	H0Y8P9_HUMAN	unreviewed	Transforming acidic coiled-coil-containing protein 2 (Fragment)	TACC2	Homo sapiens (Human)	184
A0A1X9MIH6	A0A1X9MIH6_HUMAN	unreviewed	Cytochrome b	CYTB	Homo sapiens (Human)	380
Q9P192	Q9P192_HUMAN	unreviewed	PRO1843 (cDNA, FLJ92474)		Homo sapiens (Human)	96
Q2MD44	Q2MD44_HUMAN	unreviewed	B-cell linker protein (Fragment)	BASH BLNK SLP65	Homo sapiens (Human)	41
A0A075B6R5	A0A075B6R5_HUMAN	unreviewed	Protein-cysteine N-palmitoyltransferase HHAT (Fragment)	HHAT	Homo sapiens (Human)	207
Q9UI53	Q9UI53_HUMAN	unreviewed	HCG28238 (PRO0641)	hCG_28238	Homo sapiens (Human)	50
A0A0R4PWR5	A0A0R4PWR5_HUMAN	unreviewed	ATP synthase protein 8	ATP8	Homo sapiens (Human)	68
X6RAJ1	X6RAJ1_HUMAN	unreviewed	A-kinase anchor protein 17A (HCG1981394, isoform CRA_d)	AKAP17A hCG_1981394	Homo sapiens (Human)	446
A0A024R8E6	A0A024R8E6_HUMAN	unreviewed	HCG2024170, isoform CRA_a	hCG_2024170	Homo sapiens (Human)	114
Q96N05	Q96N05_HUMAN	unreviewed	HCG2018772 (cDNA FLJ31609 fis, clone NT2RI2002852)	hCG_2018772	Homo sapiens (Human)	190
Q9P1K3	Q9P1K3_HUMAN	unreviewed	HCG1787166 (PRO1163)	hCG_1787166	Homo sapiens (Human)	85
D3DTM1	D3DTM1_HUMAN	unreviewed	HCG1991536, isoform CRA_a	hCG_1991536	Homo sapiens (Human)	101
Q86SJ1	Q86SJ1_HUMAN	unreviewed	Muscarinic M2 receptor (Fragment)	CHRM2	Homo sapiens (Human)	30
A0A0N7APK3	A0A0N7APK3_HUMAN	unreviewed	ATP synthase subunit a	ATP6	Homo sapiens (Human)	226
A0A1C3PHT9	A0A1C3PHT9_HUMAN	unreviewed	MHC class I antigen	HLA-C	Homo sapiens (Human)	366
D3DPH5	D3DPH5_HUMAN	unreviewed	Collagen, type V, alpha 2, isoform CRA_b	COL5A2 hCG_1776254	Homo sapiens (Human)	886
A0A141AXF5	A0A141AXF5_HUMAN	unreviewed	Fibroblast growth factor receptor (EC 2.7.10.1)	FGFR2	Homo sapiens (Human)	749
A0A024R6A1	A0A024R6A1_HUMAN	unreviewed	HCG1813033, isoform CRA_b	hCG_1813033	Homo sapiens (Human)	64
D3DTT5	D3DTT5_HUMAN	unreviewed	TBK1 binding protein 1, isoform CRA_a	TBKBP1 hCG_1813987	Homo sapiens (Human)	463
Q70WY4	Q70WY4_HUMAN	unreviewed	Maba1 protein (Fragment)		Homo sapiens (Human)	19
B3KSH6	B3KSH6_HUMAN	unreviewed	MOB1, Mps One Binder kinase activator-like 1A (Yeast), isoform CRA_a (cDNA FLJ36226 fis, clone THYMU2001018, highly similar to Mps one binder kinase activator-like 1A)	MOBKL1A hCG_1641487	Homo sapiens (Human)	147
Q9H5U7	Q9H5U7_HUMAN	unreviewed	HCG1776951 (cDNA: FLJ23022 fis, clone LNG01117)	hCG_1776951	Homo sapiens (Human)	147
B8ZZ54	B8ZZ54_HUMAN	unreviewed	10 kDa heat shock protein, mitochondrial (Heat shock 10kDa protein 1 (Chaperonin 10), isoform CRA_h)	HSPE1 hCG_21429	Homo sapiens (Human)	47
B3KWW2	B3KWW2_HUMAN	unreviewed	HCG2026238 (cDNA FLJ44012 fis, clone TESTI4024874, highly similar to Rattus norvegicus solute carrier family 10 (sodium/bile acid cotransporter family), member 7 (Slc10a7), mRNA)	hCG_2026238	Homo sapiens (Human)	166
Q5T249	Q5T249_HUMAN	unreviewed	3-keto-steroid reductase (HCG2024989, isoform CRA_g)	HSD17B7 hCG_2024989	Homo sapiens (Human)	84
A0A1U9X7H0	A0A1U9X7H0_HUMAN	unreviewed	CCHCR1		Homo sapiens (Human)	835
Q9P187	Q9P187_HUMAN	unreviewed	Chromosome 5 open reading frame 13, isoform CRA_b (PRO1873)	C5orf13 hCG_2028192	Homo sapiens (Human)	66
A0A024R8Q8	A0A024R8Q8_HUMAN	unreviewed	Chromosome 17 open reading frame 56, isoform CRA_d	C17orf56 hCG_1992337	Homo sapiens (Human)	373
O95146	O95146_HUMAN	unreviewed	Alternative polypetide LAGE-2alt (Cancer antigen-3-ORF2)	LAGE-2	Homo sapiens (Human)	58
Q8NGY4	Q8NGY4_HUMAN	unreviewed	Olfactory receptor	hCG_39951	Homo sapiens (Human)	312
A0A1W1B5P2	A0A1W1B5P2_HUMAN	unreviewed	MHC class I antigen	HLA-C	Homo sapiens (Human)	366
W8D860	W8D860_HUMAN	unreviewed	ATP synthase subunit a	ATP6	Homo sapiens (Human)	226
D3KAZ0	D3KAZ0_HUMAN	unreviewed	ATP synthase subunit a	ATP6	Homo sapiens (Human)	226
E9PIP3	E9PIP3_HUMAN	unreviewed	G-protein-signaling modulator 3	GPSM3	Homo sapiens (Human)	157
A0A024RD20	A0A024RD20_HUMAN	unreviewed	FLJ43093 protein, isoform CRA_a	FLJ43093 hCG_1779383	Homo sapiens (Human)	101
A0A087X285	A0A087X285_HUMAN	unreviewed	Signal peptide, CUB and EGF-like domain-containing protein 1	SCUBE1	Homo sapiens (Human)	363
D3DTI2	D3DTI2_HUMAN	unreviewed	Scavenger receptor class F, member 1, isoform CRA_d	SCARF1 hCG_28713	Homo sapiens (Human)	365
D3DX95	D3DX95_HUMAN	unreviewed	Choline acetyltransferase, isoform CRA_a	CHAT hCG_1996663	Homo sapiens (Human)	630
Q0VAQ6	Q0VAQ6_HUMAN	unreviewed	F-box protein 32	FBXO32	Homo sapiens (Human)	210
A0A1G4HPU1	A0A1G4HPU1_HUMAN	unreviewed	MHC class I antigen	HLA-B	Homo sapiens (Human)	362
A0A024QZB8	A0A024QZB8_HUMAN	unreviewed	Battenin	CLN3 hCG_1745226	Homo sapiens (Human)	438
B3KV92	B3KV92_HUMAN	unreviewed	Likley ortholog of mouse schlafen 10, isoform CRA_b (cDNA FLJ16277 fis, clone NT2RI3000423, highly similar to Homo sapiens likley ortholog of mouse schlafen 10, mRNA)	FLJ31952 hCG_1736440	Homo sapiens (Human)	566
B7ZJ43	B7ZJ43_HUMAN	unreviewed	ATP synthase protein 8	ATP8	Homo sapiens (Human)	68
H0YJA8	H0YJA8_HUMAN	unreviewed	EKC/KEOPS complex subunit GON7 (Fragment)	GON7	Homo sapiens (Human)	79
E2JKR7	E2JKR7_HUMAN	unreviewed	Cytochrome b	CYTB	Homo sapiens (Human)	380
A0A0S4T1L3	A0A0S4T1L3_HUMAN	unreviewed	MHC class I antigen	HLA-C	Homo sapiens (Human)	366
Q8IU91	Q8IU91_HUMAN	unreviewed	AP20 region protein	APRG1	Homo sapiens (Human)	44
F8V9Z2	F8V9Z2_HUMAN	unreviewed	Cytochrome c oxidase subunit 3	COX3	Homo sapiens (Human)	261
D3DV95	D3DV95_HUMAN	unreviewed	HCG1997332, isoform CRA_b	hCG_1997332	Homo sapiens (Human)	218
J7H4F6	J7H4F6_HUMAN	unreviewed	NANOG (Fragment)	NANOG	Homo sapiens (Human)	138
A0A0U5FL38	A0A0U5FL38_HUMAN	unreviewed	KIR3DL2 (Killer cell immunoglobulin-like receptor)	KIR3DL2	Homo sapiens (Human)	455
A0A1C3PI18	A0A1C3PI18_HUMAN	unreviewed	MHC class II antigen	HLA-DPB1	Homo sapiens (Human)	258
A0A024R9P8	A0A024R9P8_HUMAN	unreviewed	HCG1998670, isoform CRA_a	hCG_1998670	Homo sapiens (Human)	76
B7SEY7	B7SEY7_HUMAN	unreviewed	Dentin sialophosphoprotein (Fragment)	DSPP	Homo sapiens (Human)	393
E5KLL9	E5KLL9_HUMAN	unreviewed	Mitochondrial dynamin-like 120 kDa protein		Homo sapiens (Human)	1015
A9XA89	A9XA89_HUMAN	unreviewed	Alpha-helix coiled-coil rod homologue (Fragment)	HCR	Homo sapiens (Human)	116
C0LJY4	C0LJY4_HUMAN	unreviewed	ATP synthase subunit a	ATP6	Homo sapiens (Human)	226
A0A024R5F7	A0A024R5F7_HUMAN	unreviewed	7-dehydrocholesterol reductase isoform 1 (7-dehydrocholesterol reductase, isoform CRA_a)	DHCR7 hCG_2017142	Homo sapiens (Human)	475
Q9UKX9	Q9UKX9_HUMAN	unreviewed	SOS1 (Fragment)	SOS1	Homo sapiens (Human)	29
A0A0H4PJU2	A0A0H4PJU2_HUMAN	unreviewed	Dendritic cell-specific intercellular adhesion molecule-3-grabbing non-integrin (Fragment)		Homo sapiens (Human)	189
A0A087WUB7	A0A087WUB7_HUMAN	unreviewed	Neuroblastoma breakpoint family member 3	NBPF3	Homo sapiens (Human)	53
B3KWK1	B3KWK1_HUMAN	unreviewed	Copine VI (Neuronal), isoform CRA_a (cDNA FLJ43205 fis, clone FEBRA2009185, highly similar to Copine-6)	CPNE6 hCG_40173	Homo sapiens (Human)	382
Q4F290	Q4F290_HUMAN	unreviewed	NADH-ubiquinone oxidoreductase chain 6 (EC 7.1.1.2)	ND6	Homo sapiens (Human)	174
A0A126GVA5	A0A126GVA5_HUMAN	unreviewed	Olfactory receptor	OR2J2	Homo sapiens (Human)	312
Q6P7P1	Q6P7P1_HUMAN	unreviewed	ATM protein (Serine-protein kinase ATM)	ATM	Homo sapiens (Human)	112
B4DY88	B4DY88_HUMAN	unreviewed	Testicular tissue protein Li 90 (cDNA FLJ60952, highly similar to HRAS-like suppressor 5)		Homo sapiens (Human)	253
D3DVP6	D3DVP6_HUMAN	unreviewed	Macrophage erythroblast attacher, isoform CRA_d	MAEA hCG_1646851	Homo sapiens (Human)	317
H9R5U9	H9R5U9_HUMAN	unreviewed	Cytochrome b	CYTB	Homo sapiens (Human)	380
P78489	P78489_HUMAN	unreviewed	SP-2A beta (SP-A1 alpha) (SP-A1 beta) (SP-A1 epsilon) (SP-A2 alpha) (Fragment)	SP-A1 SP-A2	Homo sapiens (Human)	23
Q9NZ80	Q9NZ80_HUMAN	unreviewed	HCG1777429	hCG_1777429	Homo sapiens (Human)	169
S0BDY6	S0BDY6_HUMAN	unreviewed	BTB and CNC homology 1, basic leucine zipper transcription factor 2 (Fragment)	Bach2	Homo sapiens (Human)	191
A0A0A6ZH24	A0A0A6ZH24_HUMAN	unreviewed	HCG1795174 (SHONbeta)	SHON hCG_1795174	Homo sapiens (Human)	151
P78551	P78551_HUMAN	unreviewed	PERB11.1 protein (Fragment)	PERB11.1	Homo sapiens (Human)	181
A0A024R3L0	A0A024R3L0_HUMAN	unreviewed	Coiled-coil domain containing 84, isoform CRA_a	CCDC84 hCG_2033078	Homo sapiens (Human)	142
Q6VKA3	Q6VKA3_HUMAN	unreviewed	Cytochrome c oxidase subunit 3	COX3 COIII	Homo sapiens (Human)	261
K4N2H0	K4N2H0_HUMAN	unreviewed	Surfactant protein A1 variant AB'D' 6A (Surfactant protein A1 variant ACD' 6A)	SFTPA1	Homo sapiens (Human)	248
Q96K35	Q96K35_HUMAN	unreviewed	cDNA FLJ14816 fis, clone OVARC1000109	FLJ14816 hCG_1818075	Homo sapiens (Human)	177
B7Z2Y2	B7Z2Y2_HUMAN	unreviewed	Conserved oligomeric Golgi complex subunit 2 (cDNA FLJ55945, highly similar to Conserved oligomeric Golgi complex component 2)	COG2	Homo sapiens (Human)	679
A0A024R605	A0A024R605_HUMAN	unreviewed	Zinc finger protein 588, isoform CRA_a	ZNF588 hCG_41164	Homo sapiens (Human)	45
G5E950	G5E950_HUMAN	unreviewed	Elastin (Supravalvular aortic stenosis, Williams-Beuren syndrome), isoform CRA_h	ELN hCG_18037	Homo sapiens (Human)	643
A0A346XM28	A0A346XM28_HUMAN	unreviewed	TP53 (Fragment)	TP53	Homo sapiens (Human)	26
A0A023R1Q4	A0A023R1Q4_HUMAN	unreviewed	Cytochrome b	CYTB	Homo sapiens (Human)	380
A0A0J9YWB6	A0A0J9YWB6_HUMAN	unreviewed	RNA polymerase II subunit A C-terminal domain phosphatase (Fragment)	CTDP1	Homo sapiens (Human)	805
A0A346XLW0	A0A346XLW0_HUMAN	unreviewed	TP53 (Fragment)	TP53	Homo sapiens (Human)	24
Q19UM2	Q19UM2_HUMAN	unreviewed	Coagulation factor IX (Fragment)	F9	Homo sapiens (Human)	30
B2MYP5	B2MYP5_HUMAN	unreviewed	ATP synthase subunit a	ATP6	Homo sapiens (Human)	226
J7HBD2	J7HBD2_HUMAN	unreviewed	Retinoic acid early transcript 1L (Fragment)	RAET1L	Homo sapiens (Human)	87
A4D210	A4D210_HUMAN	unreviewed	Eukaryotic translation initiation factor 3 subunit B (eIF3b) (Eukaryotic translation initiation factor 3 subunit 9) (eIF-3-eta)	EIF3S9 EIF3B hCG_1998988 tcag7.544	Homo sapiens (Human)	775
A0A024RAL2	A0A024RAL2_HUMAN	unreviewed	RAS p21 protein activator (GTPase activating protein) 1, isoform CRA_b	RASA1 hCG_36844	Homo sapiens (Human)	1047
C9J3P7	C9J3P7_HUMAN	unreviewed	Popeye domain-containing protein 2	POPDC2	Homo sapiens (Human)	368
A0A090N7X8	A0A090N7X8_HUMAN	unreviewed	Amiloride-sensitive cation channel 3, isoform CRA_b	ACCN3 hCG_17163 tcag7.776	Homo sapiens (Human)	531
D3DVS8	D3DVS8_HUMAN	unreviewed	HCG39899, isoform CRA_b	hCG_39899	Homo sapiens (Human)	992
A0A1L1Z860	A0A1L1Z860_HUMAN	unreviewed	Transient receptor melastatin 8 variant 29 isoform 35kDa (Transient receptor melastatin 8 variant 32 isoform 35kDa)	TRPM8	Homo sapiens (Human)	304
A0A024R137	A0A024R137_HUMAN	unreviewed	SWI/SNF related, matrix associated, actin dependent regulator of chromatin, subfamily d, member 1, isoform CRA_c	SMARCD1 hCG_20194	Homo sapiens (Human)	598
A2AB23	A2AB23_HUMAN	unreviewed	PHD finger protein 1 (Fragment)	PHF1	Homo sapiens (Human)	227
Q9H728	Q9H728_HUMAN	unreviewed	HCG1744006 (cDNA: FLJ21463 fis, clone COL04765)	hCG_1744006	Homo sapiens (Human)	171
C8YAC0	C8YAC0_HUMAN	unreviewed	ATP synthase protein 8	ATP8	Homo sapiens (Human)	68
A8K8J9	A8K8J9_HUMAN	unreviewed	Dynactin 2 (P50), isoform CRA_b (cDNA FLJ31120 fis, clone IMR322000730, highly similar to Dynactin subunit 2) (cDNA FLJ77785)	DCTN2 hCG_2016464	Homo sapiens (Human)	314
F6M2K2	F6M2K2_HUMAN	unreviewed	Nuclear receptor coactivator 6 (Nuclear receptor coactivator-6 beta)	NCOA6	Homo sapiens (Human)	1070
A0A024R2V1	A0A024R2V1_HUMAN	unreviewed	HCG20123, isoform CRA_b	hCG_20123	Homo sapiens (Human)	1326
E5FWR5	E5FWR5_HUMAN	unreviewed	ATP synthase subunit a	ATP6	Homo sapiens (Human)	226
E1B320	E1B320_HUMAN	unreviewed	Cytochrome c oxidase subunit 3	COX3	Homo sapiens (Human)	261
C9JYR4	C9JYR4_HUMAN	unreviewed	Probable ribonuclease 11 (Fragment)	RNASE11	Homo sapiens (Human)	178
B8ZZW4	B8ZZW4_HUMAN	unreviewed	Interleukin-1 receptor type 1	IL1R1	Homo sapiens (Human)	538
A0A024RCW9	A0A024RCW9_HUMAN	unreviewed	Glucagon-like peptide 1 receptor, isoform CRA_a	GLP1R hCG_1999613	Homo sapiens (Human)	463
A9XA74	A9XA74_HUMAN	unreviewed	Alpha-helix coiled-coil rod homologue (Fragment)	HCR	Homo sapiens (Human)	117
D2CTD4	D2CTD4_HUMAN	unreviewed	Huntingtin (Fragment)		Homo sapiens (Human)	50
B3KN83	B3KN83_HUMAN	unreviewed	Chromosome 14 open reading frame 46 (cDNA FLJ13917 fis, clone Y79AA1000355, highly similar to 12.5 kDa retinal tissue protein)	C14orf46 hCG_21722	Homo sapiens (Human)	112
Q6SZ90	Q6SZ90_HUMAN	unreviewed	Vitamin D receptor (Fragment)	VDR	Homo sapiens (Human)	29
Q7YCG7	Q7YCG7_HUMAN	unreviewed	ATP synthase protein 8	ATP8	Homo sapiens (Human)	68
D3DP13	D3DP13_HUMAN	unreviewed	Fibrinogen beta chain, isoform CRA_e	FGB hCG_2026446	Homo sapiens (Human)	344
E5RHE5	E5RHE5_HUMAN	unreviewed	Leucine-rich repeat transmembrane neuronal protein 2	LRRTM2	Homo sapiens (Human)	77
E9PPS4	E9PPS4_HUMAN	unreviewed	Syntabulin (Fragment)	SYBU	Homo sapiens (Human)	80
E9PQK2	E9PQK2_HUMAN	unreviewed	Bardet-Biedl syndrome 1 protein	BBS1	Homo sapiens (Human)	55
Q9GJ45	Q9GJ45_HUMAN	unreviewed	HLA class I histocompatibility antigen, A-3 alpha chain (MHC class I antigen)	HLA-A	Homo sapiens (Human)	326
X5BCH9	X5BCH9_HUMAN	unreviewed	Cytochrome b	CYTB	Homo sapiens (Human)	380
A0A1W2PQ90	A0A1W2PQ90_HUMAN	unreviewed	Uncharacterized protein		Homo sapiens (Human)	1213
H9RZ95	H9RZ95_HUMAN	unreviewed	ATP synthase subunit a	ATP6	Homo sapiens (Human)	226
Q6RJW2	Q6RJW2_HUMAN	unreviewed	Env (Fragment)		Homo sapiens (Human)	49
Q96NC1	Q96NC1_HUMAN	unreviewed	HCG1984442 (cDNA FLJ31117 fis, clone IMR322000609)	hCG_1984442	Homo sapiens (Human)	144
A0A0D6K9K6	A0A0D6K9K6_HUMAN	unreviewed	MHC class I antigen	HLA-A	Homo sapiens (Human)	365
A0A024R5U5	A0A024R5U5_HUMAN	unreviewed	ADAM metallopeptidase domain 10, isoform CRA_b	ADAM10 hCG_40040	Homo sapiens (Human)	748
A6Z2W2	A6Z2W2_HUMAN	unreviewed	Cytochrome b	CYTB cytb	Homo sapiens (Human)	378
A1L174	A1L174_HUMAN	unreviewed	SLC16A6 protein (Fragment)	SLC16A6	Homo sapiens (Human)	206
A0A0U5PUH9	A0A0U5PUH9_HUMAN	unreviewed	MHC class II antigen	HLA-DQB1	Homo sapiens (Human)	261
A0A0S4XR59	A0A0S4XR59_HUMAN	unreviewed	MHC class I antigen	HLA-A	Homo sapiens (Human)	365
A0A1C3PHW5	A0A1C3PHW5_HUMAN	unreviewed	MHC class I antigen	HLA-C	Homo sapiens (Human)	366
A2RUM7	A2RUM7_HUMAN	unreviewed	Ribosomal protein L5 (Ribosomal protein L5, isoform CRA_c) (cDNA, FLJ95579, Homo sapiens ribosomal protein L5 (RPL5), mRNA)	RPL5 hCG_2028912	Homo sapiens (Human)	297
Q6NX55	Q6NX55_HUMAN	unreviewed	Chromosome 19 open reading frame 2 (cDNA FLJ10575 fis, clone NT2RP2003295, highly similar to RNA polymerase II subunit 5-mediating protein)	C19orf2	Homo sapiens (Human)	494
D6W601	D6W601_HUMAN	unreviewed	HCG22695, isoform CRA_a (Probable inactive tRNA-specific adenosine deaminase-like protein 3)	ADAT3 hCG_22695	Homo sapiens (Human)	367
A0A024RC97	A0A024RC97_HUMAN	unreviewed	Phosphatidylserine synthase 2, isoform CRA_a	PTDSS2 hCG_18618	Homo sapiens (Human)	487
B1B5P7	B1B5P7_HUMAN	unreviewed	N-acylsphingosine amidohydrolase 1 (Fragment)	ASAH1	Homo sapiens (Human)	26
Q53EL5	Q53EL5_HUMAN	unreviewed	Zinc finger, BED domain containing 3 variant (Zinc finger, BED-type containing 3, isoform CRA_a) (Fragment)	ZBED3 hCG_1646047	Homo sapiens (Human)	234
A0A024R6J2	A0A024R6J2_HUMAN	unreviewed	T-cell leukemia/lymphoma 6, isoform CRA_d	TCL6 hCG_22871	Homo sapiens (Human)	163
Q5S9H3	Q5S9H3_HUMAN	unreviewed	ATP synthase subunit a	ATP6	Homo sapiens (Human)	226
A0A024RCE6	A0A024RCE6_HUMAN	unreviewed	Insulin-like growth factor 2 (Somatomedin A), isoform CRA_a	IGF2 hCG_1995804	Homo sapiens (Human)	211
A0A1B2FJU3	A0A1B2FJU3_HUMAN	unreviewed	Apolipoprotein L1 (Fragment)	APOL1	Homo sapiens (Human)	248
J3QT46	J3QT46_HUMAN	unreviewed	HBS1-like protein	HBS1L	Homo sapiens (Human)	619
A0A0B4J2E3	A0A0B4J2E3_HUMAN	unreviewed	COBW domain-containing protein 3 (COBW domain-containing protein 6)	CBWD6 CBWD3	Homo sapiens (Human)	180
A0A2K4Z9P6	A0A2K4Z9P6_HUMAN	unreviewed	PIGA mutant (PIGA mutant 02401)	PIGA	Homo sapiens (Human)	65
A0A024RDJ6	A0A024RDJ6_HUMAN	unreviewed	Ubiquitin-conjugating enzyme E2D 3 (UBC4/5 homolog, yeast), isoform CRA_b	UBE2D3 hCG_2028213	Homo sapiens (Human)	79
A0A024RDB3	A0A024RDB3_HUMAN	unreviewed	HCG1643496, isoform CRA_a	hCG_1643496	Homo sapiens (Human)	50
H0Y7E2	H0Y7E2_HUMAN	unreviewed	Myosin phosphatase Rho-interacting protein (Fragment)	MPRIP	Homo sapiens (Human)	1091
H0YA64	H0YA64_HUMAN	unreviewed	Plexin-D1 (Fragment)	PLXND1	Homo sapiens (Human)	169
Q5JPK1	Q5JPK1_HUMAN	unreviewed	Uncharacterized protein DKFZp313A2010 (Uncharacterized protein DKFZp313B2010)	DKFZp313B2010 DKFZp313A2010	Homo sapiens (Human)	107
A0A024QZ43	A0A024QZ43_HUMAN	unreviewed	HCG2037003, isoform CRA_c	hCG_2037003	Homo sapiens (Human)	49
H9S252	H9S252_HUMAN	unreviewed	Cytochrome b	CYTB	Homo sapiens (Human)	380
G8JLG2	G8JLG2_HUMAN	unreviewed	CDSN (Corneodesmosin)	CDSN	Homo sapiens (Human)	529
Q5T0C7	Q5T0C7_HUMAN	unreviewed	SCL-interrupting locus protein (SCL/TAL1 interrupting locus) (Fragment)	STIL RP1-18D14.8-002	Homo sapiens (Human)	918
H0YDS4	H0YDS4_HUMAN	unreviewed	Nuclear pore complex protein Nup214 (Fragment)	NUP214	Homo sapiens (Human)	187
A0A0B7NNJ3	A0A0B7NNJ3_HUMAN	unreviewed	MHC class I antigen	HLA-C	Homo sapiens (Human)	366
A0A0G2JIN1	A0A0G2JIN1_HUMAN	unreviewed	Choline transporter-like protein 4 (Fragment)	SLC44A4	Homo sapiens (Human)	411
D3DPG1	D3DPG1_HUMAN	unreviewed	HCG22659, isoform CRA_a	hCG_22659	Homo sapiens (Human)	145
Q8IU67	Q8IU67_HUMAN	unreviewed	Methylenetetrahydrofolate reductase short isoform (Fragment)		Homo sapiens (Human)	30
A0A0G2JIC2	A0A0G2JIC2_HUMAN	unreviewed	ATP-binding cassette sub-family F member 1	ABCF1	Homo sapiens (Human)	238
Q5T093	Q5T093_HUMAN	unreviewed	Protein RER1	RER1	Homo sapiens (Human)	117
R9Y9A7	R9Y9A7_HUMAN	unreviewed	ATP synthase subunit a	ATP6	Homo sapiens (Human)	226
A0A024R6W1	A0A024R6W1_HUMAN	unreviewed	HCG2039043 (HCG2041954) (Fragment)	hCG_2039043 hCG_2041954	Homo sapiens (Human)	89
A0A126GVA3	A0A126GVA3_HUMAN	unreviewed	Olfactory receptor	OR2V2 hCG_19972	Homo sapiens (Human)	315
A0A024RDY5	A0A024RDY5_HUMAN	unreviewed	HCG2040071, isoform CRA_a	hCG_2040071	Homo sapiens (Human)	61
Q9P138	Q9P138_HUMAN	unreviewed	HCG1776264 (PRO2964)	hCG_1776264	Homo sapiens (Human)	53
B7Z4U3	B7Z4U3_HUMAN	unreviewed	Suppressor of tumorigenicity 7 protein (cDNA FLJ56119, highly similar to Mus musculus Suppression of tumorigenicity 7 (St7), mRNA)	ST7	Homo sapiens (Human)	531
A0A024R4C0	A0A024R4C0_HUMAN	unreviewed	Uncharacterized protein	FLJ22671 hCG_19444	Homo sapiens (Human)	279
K7R2I7	K7R2I7_HUMAN	unreviewed	Pro-opiomelanocortin (Fragment)	POMC	Homo sapiens (Human)	44
W8D5F7	W8D5F7_HUMAN	unreviewed	ATP synthase subunit a	ATP6	Homo sapiens (Human)	226
B2XKM6	B2XKM6_HUMAN	unreviewed	ATP synthase subunit a	ATP6	Homo sapiens (Human)	226
A0A024R7M3	A0A024R7M3_HUMAN	unreviewed	Chondroitin sulfate proteoglycan 3 (Neurocan), isoform CRA_a	CSPG3 hCG_38558	Homo sapiens (Human)	1321
A6NDA1	A6NDA1_HUMAN	unreviewed	HAUS augmin-like complex subunit 7	HAUS7	Homo sapiens (Human)	127
B7Z1G0	B7Z1G0_HUMAN	unreviewed	cDNA FLJ51582, moderately similar to Eukaryotic translation initiation factor 3 subunit 4 (cDNA, FLJ78939, moderately similar to Eukaryotic translation initiation factor 3 subunit 4) (cDNA, FLJ79234, moderately similar to Eukaryotic translation initiation factor 3 subunit 4)		Homo sapiens (Human)	144
A0A087WX60	A0A087WX60_HUMAN	unreviewed	Myopalladin	MYPN	Homo sapiens (Human)	1026
A0A097Q169	A0A097Q169_HUMAN	unreviewed	Cytochrome b	CYTB	Homo sapiens (Human)	380
Q71UM8	Q71UM8_HUMAN	unreviewed	Adenylyl cyclase (Fragment)		Homo sapiens (Human)	367
Q8N7T0	Q8N7T0_HUMAN	unreviewed	HCG1820408, isoform CRA_a (cDNA FLJ40392 fis, clone TESTI2036913)	hCG_1820408	Homo sapiens (Human)	122
D3DVD4	D3DVD4_HUMAN	unreviewed	Fc receptor-like 3, isoform CRA_g	FCRL3 hCG_1775243	Homo sapiens (Human)	740
H6DA28	H6DA28_HUMAN	unreviewed	CD5 molecule (Fragment)	CD5	Homo sapiens (Human)	463
G4W2K2	G4W2K2_HUMAN	unreviewed	Cytochrome c oxidase subunit 3	COX3	Homo sapiens (Human)	261
A0A0G2JS53	A0A0G2JS53_HUMAN	unreviewed	Baculoviral IAP repeat-containing protein 1	NAIP	Homo sapiens (Human)	1403
L7SDN4	L7SDN4_HUMAN	unreviewed	Cytochrome b	CYTB	Homo sapiens (Human)	380
A0A0G2JJF2	A0A0G2JJF2_HUMAN	unreviewed	Steroid 21-hydroxylase	CYP21A2	Homo sapiens (Human)	464
D6W625	D6W625_HUMAN	unreviewed	Chromatin assembly factor 1, subunit A (P150), isoform CRA_a	CHAF1A hCG_23516	Homo sapiens (Human)	956
D3DX01	D3DX01_HUMAN	unreviewed	Amine oxidase (EC 1.4.3.-)	ABP1 hCG_18691 tcag7.760	Homo sapiens (Human)	751
A0A024R4M7	A0A024R4M7_HUMAN	unreviewed	HCG1658540, isoform CRA_a	hCG_1658540	Homo sapiens (Human)	205
B0EWB5	B0EWB5_HUMAN	unreviewed	Cytochrome c oxidase subunit 3	COIII COX3	Homo sapiens (Human)	261
Q8WZ91	Q8WZ91_HUMAN	unreviewed	HCG1982600 (PRbBP-39)	hCG_1982600	Homo sapiens (Human)	113
Q5T091	Q5T091_HUMAN	unreviewed	Protein RER1 (RER1 retention in endoplasmic reticulum 1 homolog (S. cerevisiae), isoform CRA_b)	RER1 hCG_24604	Homo sapiens (Human)	187
A2AB10	A2AB10_HUMAN	unreviewed	Flotillin-1 (Fragment)	FLOT1	Homo sapiens (Human)	252
A0A024RBK3	A0A024RBK3_HUMAN	unreviewed	60S ribosomal protein L6	RPL6 hCG_38537	Homo sapiens (Human)	288
A0A059RQ72	A0A059RQ72_HUMAN	unreviewed	NADH-ubiquinone oxidoreductase chain 5 (EC 7.1.1.2)	ND5	Homo sapiens (Human)	603
A0A024RD60	A0A024RD60_HUMAN	unreviewed	F-box protein 9, isoform CRA_b	FBXO9 hCG_1810936	Homo sapiens (Human)	205
K9JIK7	K9JIK7_HUMAN	unreviewed	Glycophorin-A	GYPA	Homo sapiens (Human)	72
Q9HBR7	Q9HBR7_HUMAN	unreviewed	Propionyl Coenzyme A carboxylase, beta polypeptide, isoform CRA_a	PCCB hCG_15235	Homo sapiens (Human)	302
Q9Y3H6	Q9Y3H6_HUMAN	unreviewed	HCG33128, isoform CRA_a	hCG_33128	Homo sapiens (Human)	635
Q9H3B5	Q9H3B5_HUMAN	unreviewed	PRO1367		Homo sapiens (Human)	57
E9PKL9	E9PKL9_HUMAN	unreviewed	GDP-L-fucose synthase (Fragment)	TSTA3	Homo sapiens (Human)	268
E5KLJ9	E5KLJ9_HUMAN	unreviewed	Dynamin-like 120 kDa protein, mitochondrial (Mitochondrial dynamin-like 120 kDa protein) (Optic atrophy 1 (Autosomal dominant), isoform CRA_h)	OPA1 hCG_17270	Homo sapiens (Human)	979
A0A0S4T2W5	A0A0S4T2W5_HUMAN	unreviewed	MHC class I antigen	HLA-C	Homo sapiens (Human)	366
A0A2L0PUP5	A0A2L0PUP5_HUMAN	unreviewed	APOL1 (Fragment)		Homo sapiens (Human)	97
A0A1L1Z836	A0A1L1Z836_HUMAN	unreviewed	Transient receptor melastatin 8 variant 13 (Transient receptor melastatin 8 variant 18)	TRPM8	Homo sapiens (Human)	1027
K7EKM5	K7EKM5_HUMAN	unreviewed	Triggering receptor expressed on myeloid cells 1, isoform CRA_b (Triggering receptor-expressed on myeloid cells 1)	TREM1 hCG_32869	Homo sapiens (Human)	250
E9NKT2	E9NKT2_HUMAN	unreviewed	ATP synthase subunit a	ATP6	Homo sapiens (Human)	226
Q6XYD6	Q6XYD6_HUMAN	unreviewed	LP2477	BRD3OS	Homo sapiens (Human)	125
A6NFB4	A6NFB4_HUMAN	unreviewed	Chorionic somatomammotropin hormone 1 isoform 2 (HCG1749481, isoform CRA_k)	CSH1 hCG_1749481	Homo sapiens (Human)	256
Q9HBT2	Q9HBT2_HUMAN	unreviewed	Cardiac-specific heart failure-associated protein (HCG2040014)	HSFA hCG_2040014	Homo sapiens (Human)	157
A4ZMC7	A4ZMC7_HUMAN	unreviewed	NADH-ubiquinone oxidoreductase chain 1 (EC 7.1.1.2)	ND1	Homo sapiens (Human)	318
F5H4W5	F5H4W5_HUMAN	unreviewed	Porphobilinogen deaminase	HMBS	Homo sapiens (Human)	63
Q1L131	Q1L131_HUMAN	unreviewed	ABO glycosyltransferase (Alpha-1,3-N-acetylgalactosaminyltransferase) (Alpha-1,3-galactosyltransferase) (Fragment)	ABO	Homo sapiens (Human)	8
Q53XC5	Q53XC5_HUMAN	unreviewed	Bone morphogenetic protein 4 (Bone morphogenetic protein 4, isoform CRA_a) (Full-length cDNA clone CS0DC002YH22 of Neuroblastoma of Homo sapiens (human)) (Full-length cDNA clone CS0DI018YL16 of Placenta of Homo sapiens (human))	BMP4 hCG_20967	Homo sapiens (Human)	408
Q9UHZ4	Q9UHZ4_HUMAN	unreviewed	HCG28359 (PRO0767)	hCG_28359	Homo sapiens (Human)	45
A0A1C9J7U0	A0A1C9J7U0_HUMAN	unreviewed	Interleukin 6 (Fragment)	IL6	Homo sapiens (Human)	49
A0A1D8MAP1	A0A1D8MAP1_HUMAN	unreviewed	MHC class I antigen	HLA-A	Homo sapiens (Human)	365
G5E9M7	G5E9M7_HUMAN	unreviewed	Transcription cofactor vestigial-like protein 4 (Vestigial like 4 (Drosophila), isoform CRA_d)	VGLL4 hCG_1777277	Homo sapiens (Human)	296
Q3LRH8	Q3LRH8_HUMAN	unreviewed	Breast cancer 1 early onset (Early onset breast cancer 1) (Fragment)	BRCA1	Homo sapiens (Human)	1822
Q6IMJ7	Q6IMJ7_HUMAN	unreviewed	NOELIN1_V4 (Olfactomedin 1, isoform CRA_d)	OLFM1 hCG_20208	Homo sapiens (Human)	135
A0A0A0MT87	A0A0A0MT87_HUMAN	unreviewed	T cell receptor beta joining 2-4 (Fragment)	TRBJ2-4	Homo sapiens (Human)	17
X6R631	X6R631_HUMAN	unreviewed	39S ribosomal protein L55, mitochondrial (Mitochondrial ribosomal protein L55, isoform CRA_b)	MRPL55 hCG_42248	Homo sapiens (Human)	55
Q5TB21	Q5TB21_HUMAN	unreviewed	Anterior pharynx defective 1 homolog A (C. elegans) (Gamma-secretase subunit APH-1A) (Fragment)	APH1A RP4-790G17.3-008	Homo sapiens (Human)	150
B4DQU3	B4DQU3_HUMAN	unreviewed	Chromosome 9 open reading frame 3, isoform CRA_c (cDNA FLJ52730, highly similar to Aminopeptidase O)	C9orf3 hCG_2003660	Homo sapiens (Human)	181
A0A1B0GW10	A0A1B0GW10_HUMAN	unreviewed	Methyl-CpG-binding domain protein 5	MBD5	Homo sapiens (Human)	1507
B2C6G4	B2C6G4_HUMAN	unreviewed	Fatty acid amide hydrolase 2	RP11-479E16.1 hCG_1997182	Homo sapiens (Human)	532
E5RJV6	E5RJV6_HUMAN	unreviewed	Store-operated calcium entry-associated regulatory factor	SARAF	Homo sapiens (Human)	37
A0S208	A0S208_HUMAN	unreviewed	ATP synthase protein 8	ATP8	Homo sapiens (Human)	68
D3DUN6	D3DUN6_HUMAN	unreviewed	BTG3 associated nuclear protein, isoform CRA_a	BANP hCG_1980977	Homo sapiens (Human)	276
A0A024R8P4	A0A024R8P4_HUMAN	unreviewed	Chromosome 17 open reading frame 80, isoform CRA_a	C17orf80 hCG_1774460	Homo sapiens (Human)	609
B4DK74	B4DK74_HUMAN	unreviewed	CDC16 cell division cycle 16 homolog (S. cerevisiae), isoform CRA_d (cDNA FLJ56731, highly similar to Cell division cycle protein 16 homolog)	CDC16 hCG_2011955	Homo sapiens (Human)	191
A0A024RBB9	A0A024RBB9_HUMAN	unreviewed	LEM domain containing 3, isoform CRA_a	LEMD3 hCG_22729	Homo sapiens (Human)	911
B2KLD8	B2KLD8_HUMAN	unreviewed	Cytochrome c oxidase subunit 3	COX3	Homo sapiens (Human)	261
A0A024R967	A0A024R967_HUMAN	unreviewed	Transmembrane protein 9, isoform CRA_b	TMEM9 hCG_17688	Homo sapiens (Human)	183
A0A384NKJ3	A0A384NKJ3_HUMAN	unreviewed	Epididymis secretory sperm binding protein		Homo sapiens (Human)	302
A0A3B0MKX5	A0A3B0MKX5_HUMAN	unreviewed	MHC class I antigen (Fragment)	HLA-B	Homo sapiens (Human)	181
A0A3B3IS40	A0A3B3IS40_HUMAN	unreviewed	Lysine-specific demethylase 5B	KDM5B	Homo sapiens (Human)	1539
A0A3B3ISG0	A0A3B3ISG0_HUMAN	unreviewed	Phosphatidylinositide phosphatase SAC2	INPP5F	Homo sapiens (Human)	60
B7TCM5	B7TCM5_HUMAN	unreviewed	ATP synthase protein 8	ATP8	Homo sapiens (Human)	68
H9NSN5	H9NSN5_HUMAN	unreviewed	ATP synthase subunit a	ATP6	Homo sapiens (Human)	226
G5E9S6	G5E9S6_HUMAN	unreviewed	HCG1994835 (Protein SSUH2 homolog)	SSUH2 hCG_1994835	Homo sapiens (Human)	85
Q9NZE6	Q9NZE6_HUMAN	unreviewed	BM-010 (Eukaryotic translation initiation factor 4A, isoform 2, isoform CRA_b)	EIF4A2 hCG_1784041	Homo sapiens (Human)	312
A0A220SZZ5	A0A220SZZ5_HUMAN	unreviewed	ATP-binding cassette subfamily C member 8 (Fragment)	ABCC8	Homo sapiens (Human)	43
C9JNW5	C9JNW5_HUMAN	unreviewed	60S ribosomal protein L24 (Ribosomal protein L24, isoform CRA_e)	RPL24 hCG_2023003	Homo sapiens (Human)	150
A0A024R972	A0A024R972_HUMAN	unreviewed	Laminin, gamma 1 (Formerly LAMB2), isoform CRA_a	LAMC1 hCG_40729	Homo sapiens (Human)	1573
Q3S3B4	Q3S3B4_HUMAN	unreviewed	SHANK3 (Fragment)	SHANK3	Homo sapiens (Human)	64
A0A087X0D5	A0A087X0D5_HUMAN	unreviewed	Pro-cathepsin H	CTSH	Homo sapiens (Human)	323
A0A024RBY6	A0A024RBY6_HUMAN	unreviewed	Glycerol kinase, isoform CRA_c	GK hCG_1982719	Homo sapiens (Human)	395
Q8HWQ9	Q8HWQ9_HUMAN	unreviewed	MHC class I antigen	HLA-A	Homo sapiens (Human)	365
A0A346XM39	A0A346XM39_HUMAN	unreviewed	TP53 (Fragment)	TP53	Homo sapiens (Human)	28
Q29981	Q29981_HUMAN	unreviewed	MHC HLA-B cell surface glycoprotein (MHC class I antigen)	HLA-B	Homo sapiens (Human)	362
Q6KE95	Q6KE95_HUMAN	unreviewed	Cystic fibrosis transmembrane conductance regulator (Fragment)	CFTR	Homo sapiens (Human)	66
D3DU13	D3DU13_HUMAN	unreviewed	Angiotensin-converting enzyme (EC 3.4.-.-)	ACE hCG_41821	Homo sapiens (Human)	616
A0A024R4N1	A0A024R4N1_HUMAN	unreviewed	HCG2038377, isoform CRA_a	hCG_2038377	Homo sapiens (Human)	106
A0A0A0MQU6	A0A0A0MQU6_HUMAN	unreviewed	Sema domain, transmembrane domain (TM), and cytoplasmic domain, (Semaphorin) 6A, isoform CRA_d (Semaphorin-6A)	SEMA6A hCG_2028216	Homo sapiens (Human)	1047
A0A1W2PQ31	A0A1W2PQ31_HUMAN	unreviewed	Paired box protein Pax-6 (Fragment)	PAX6	Homo sapiens (Human)	277
B4DRR6	B4DRR6_HUMAN	unreviewed	cDNA FLJ52734, highly similar to Zinc finger protein 566	ZNF566	Homo sapiens (Human)	314
C9JY42	C9JY42_HUMAN	unreviewed	Diacylglycerol kinase delta (Fragment)	DGKD	Homo sapiens (Human)	157
A0A140VK55	A0A140VK55_HUMAN	unreviewed	Testicular secretory protein Li 55		Homo sapiens (Human)	290
A0A1K0FUB6	A0A1K0FUB6_HUMAN	unreviewed	Globin F	GLNF	Homo sapiens (Human)	190
I3L2R4	I3L2R4_HUMAN	unreviewed	Solute carrier family 2 (Facilitated glucose transporter), member 4, isoform CRA_b (Solute carrier family 2, facilitated glucose transporter member 4)	SLC2A4 hCG_42005	Homo sapiens (Human)	461
Q1JUQ5	Q1JUQ5_HUMAN	unreviewed	Peptidylprolyl isomerase (EC 5.2.1.8)	FKBP1A FKBP12-Exip2	Homo sapiens (Human)	92
B4DPG6	B4DPG6_HUMAN	unreviewed	Glutathione hydrolase 6 (cDNA FLJ51026)	GGT6	Homo sapiens (Human)	345
Q53RS6	Q53RS6_HUMAN	unreviewed	Trafficking kinesin-binding protein 2 (Fragment)	TRAK2 ALS2CR3	Homo sapiens (Human)	30
K7ER67	K7ER67_HUMAN	unreviewed	Galectin-3-binding protein	LGALS3BP	Homo sapiens (Human)	41
Q4EXW4	Q4EXW4_HUMAN	unreviewed	NADH-ubiquinone oxidoreductase chain 5 (EC 7.1.1.2)	ND5	Homo sapiens (Human)	603
C9JNU5	C9JNU5_HUMAN	unreviewed	Palmitoyltransferase (EC 2.3.1.225) (Fragment)	ZDHHC3	Homo sapiens (Human)	44
A0A3B3IUF8	A0A3B3IUF8_HUMAN	unreviewed	Rho guanine nucleotide exchange factor 15 (Fragment)	ARHGEF15	Homo sapiens (Human)	662
F2Z3B9	F2Z3B9_HUMAN	unreviewed	Leukocyte-associated immunoglobulin-like receptor 1	LAIR1	Homo sapiens (Human)	44
F8VW24	F8VW24_HUMAN	unreviewed	Interleukin-1 receptor-associated kinase 4	IRAK4	Homo sapiens (Human)	54
H3BPU3	H3BPU3_HUMAN	unreviewed	MYC-associated zinc finger protein (Purine-binding transcription factor), isoform CRA_a (Myc-associated zinc finger protein)	MAZ hCG_2039830	Homo sapiens (Human)	78
B4DJ23	B4DJ23_HUMAN	unreviewed	Myotubularin-related protein 14 (cDNA FLJ52857)	MTMR14	Homo sapiens (Human)	188
C9J082	C9J082_HUMAN	unreviewed	Nephrocystin-1 (Nephronophthisis 1 (Juvenile), isoform CRA_g)	NPHP1 hCG_1988612	Homo sapiens (Human)	121
A0A0A0MSV9	A0A0A0MSV9_HUMAN	unreviewed	Tapasin	TAPBP	Homo sapiens (Human)	504
B4DYU0	B4DYU0_HUMAN	unreviewed	cDNA FLJ51403, highly similar to Sex hormone-binding globulin	SHBG	Homo sapiens (Human)	235
H3BT65	H3BT65_HUMAN	unreviewed	Anamorsin	CIAPIN1	Homo sapiens (Human)	266
E9PNT2	E9PNT2_HUMAN	unreviewed	Rho GTPase-activating protein 27	ARHGAP27	Homo sapiens (Human)	667
C9JIC6	C9JIC6_HUMAN	unreviewed	Ran-specific GTPase-activating protein (Fragment)	RANBP1	Homo sapiens (Human)	53
B4DLD3	B4DLD3_HUMAN	unreviewed	Protein SSXT (cDNA FLJ58120, highly similar to SSXT protein)	SS18	Homo sapiens (Human)	395
B4DN67	B4DN67_HUMAN	unreviewed	cDNA FLJ56360, highly similar to Kin of IRRE-like protein 1	KIRREL1	Homo sapiens (Human)	657
A2ACR1	A2ACR1_HUMAN	unreviewed	Proteasome subunit beta (EC 3.4.25.1)	PSMB9 hCG_17510	Homo sapiens (Human)	196
A0A024RBS9	A0A024RBS9_HUMAN	unreviewed	MORN repeat containing 3, isoform CRA_a	MORN3 hCG_19497	Homo sapiens (Human)	160
Q6UWF4	Q6UWF4_HUMAN	unreviewed	GLGQ5807 (Transmembrane protein 180)	MFSD13A UNQ5807	Homo sapiens (Human)	153
F5H6T1	F5H6T1_HUMAN	unreviewed	ARP2 actin-related protein 2 homolog (Yeast), isoform CRA_d (Actin-related protein 2)	ACTR2 hCG_21224	Homo sapiens (Human)	339
K7EN86	K7EN86_HUMAN	unreviewed	Protein unc-119 homolog A (Unc-119 homolog (C. elegans), isoform CRA_b)	UNC119 hCG_31798	Homo sapiens (Human)	145
I3L473	I3L473_HUMAN	unreviewed	Zinc finger protein 213, isoform CRA_a	ZNF213 hCG_2039168	Homo sapiens (Human)	145
K7EKZ5	K7EKZ5_HUMAN	unreviewed	AP-2 complex subunit beta	AP2B1	Homo sapiens (Human)	63
G3M8K8	G3M8K8_HUMAN	unreviewed	NADH-ubiquinone oxidoreductase chain 6 (EC 7.1.1.2)	ND6	Homo sapiens (Human)	174
F5H3M3	F5H3M3_HUMAN	unreviewed	MANSC domain-containing protein 1	MANSC1	Homo sapiens (Human)	350
A0A0A0MR51	A0A0A0MR51_HUMAN	unreviewed	Fatty acid desaturase 1	FADS1 hCG_40849	Homo sapiens (Human)	501
H0YGM1	H0YGM1_HUMAN	unreviewed	Protein NLRC5 (Fragment)	NLRC5	Homo sapiens (Human)	1057
F5H7T0	F5H7T0_HUMAN	unreviewed	Ribosomal protein S6 kinase delta-1	RPS6KC1	Homo sapiens (Human)	854
A0A087WZI3	A0A087WZI3_HUMAN	unreviewed	DNA dC->dU-editing enzyme APOBEC-3H	APOBEC3H	Homo sapiens (Human)	154
A0A075B7B1	A0A075B7B1_HUMAN	unreviewed	Desmuslin, isoform CRA_a (Synemin)	SYNM DMN hCG_28262	Homo sapiens (Human)	1253
Q5JZ07	Q5JZ07_HUMAN	unreviewed	Hephaestin (Fragment)	HEPH	Homo sapiens (Human)	208
A0A0D9SGD0	A0A0D9SGD0_HUMAN	unreviewed	HCG1821261 (Solute carrier family 12 member 5)	SLC12A5 hCG_1821261	Homo sapiens (Human)	120
F5H3S4	F5H3S4_HUMAN	unreviewed	LIM domain only protein 3 (Fragment)	LMO3	Homo sapiens (Human)	118
U3KQ33	U3KQ33_HUMAN	unreviewed	Zinc finger E-box-binding homeobox 2	ZEB2	Homo sapiens (Human)	58
Q5VT61	Q5VT61_HUMAN	unreviewed	Tripartite motif-containing 46, isoform CRA_c (Tripartite motif-containing protein 46)	TRIM46 hCG_1997323	Homo sapiens (Human)	644
Q5TAH7	Q5TAH7_HUMAN	unreviewed	CUB and Sushi multiple domains 2, isoform CRA_c (CUB and sushi domain-containing protein 2)	CSMD2 hCG_2036650	Homo sapiens (Human)	225
B4DVJ6	B4DVJ6_HUMAN	unreviewed	cDNA FLJ57612, highly similar to mRNA decapping enzyme 1B (mRNA-decapping enzyme 1B)	DCP1B	Homo sapiens (Human)	153
C1K3N0	C1K3N0_HUMAN	unreviewed	Transcription factor AP-2-alpha	TFAP2A	Homo sapiens (Human)	328
B4DJV5	B4DJV5_HUMAN	unreviewed	cDNA FLJ51513, highly similar to Periodic tryptophan protein 1 homolog	PWP1	Homo sapiens (Human)	439
B5MC53	B5MC53_HUMAN	unreviewed	MpV17 transgene, murine homolog, glomerulosclerosis, isoform CRA_f (Protein Mpv17)	MPV17 hCG_23713	Homo sapiens (Human)	170
G3XAD9	G3XAD9_HUMAN	unreviewed	Alpha-N-acetylgalactosaminide alpha-2,6-sialyltransferase 1 (ST6 (Alpha-N-acetyl-neuraminyl-2,3-beta-galactosyl-1, 3)-N-acetylgalactosaminide alpha-2,6-sialyltransferase 1, isoform CRA_d)	ST6GALNAC1 hCG_1640683	Homo sapiens (Human)	471
A0A0A0MQW6	A0A0A0MQW6_HUMAN	unreviewed	A disintegrin and metalloproteinase with thrombospondin motifs 10	ADAMTS10	Homo sapiens (Human)	1103
G8JLA1	G8JLA1_HUMAN	unreviewed	Retinol dehydrogenase 13	RDH13	Homo sapiens (Human)	220
Q53XY6	Q53XY6_HUMAN	unreviewed	Placental growth factor (Placental growth factor, vascular endothelial growth factor-related protein) (Placental growth factor, vascular endothelial growth factor-related protein, isoform CRA_a)	PGF hCG_22349	Homo sapiens (Human)	170
A0A024R572	A0A024R572_HUMAN	unreviewed	Splicing factor 1, isoform CRA_h	SF1 hCG_23378	Homo sapiens (Human)	639
H0Y5R9	H0Y5R9_HUMAN	unreviewed	Uncharacterized protein (Fragment)		Homo sapiens (Human)	233
G3V154	G3V154_HUMAN	unreviewed	Chromosome 9 open reading frame 86, isoform CRA_d (Rab-like protein 6)	RABL6 C9orf86 hCG_2021977	Homo sapiens (Human)	471
M0QZN7	M0QZN7_HUMAN	unreviewed	Zinc finger protein 431, isoform CRA_a	ZNF431 hCG_1783490	Homo sapiens (Human)	144
A0A580	A0A580_HUMAN	unreviewed	T cell receptor beta variable 9 (V_segment translation product) (Fragment)	TRBV9 TCRBV1S1A1N1	Homo sapiens (Human)	114
A0A024R6L1	A0A024R6L1_HUMAN	unreviewed	Delta-like 1 homolog (Drosophila), isoform CRA_a	DLK1 hCG_25019	Homo sapiens (Human)	383
K7EQH0	K7EQH0_HUMAN	unreviewed	Tubulin-folding cofactor B	TBCB	Homo sapiens (Human)	45
M0R2B7	M0R2B7_HUMAN	unreviewed	DNA polymerase (EC 2.7.7.7)	POLD1	Homo sapiens (Human)	1133
M0QY80	M0QY80_HUMAN	unreviewed	Persulfide dioxygenase ETHE1, mitochondrial	ETHE1	Homo sapiens (Human)	95
Q7Z4H2	Q7Z4H2_HUMAN	unreviewed	G-protein-coupled receptor 182 (HBcAg-binding protein)	GPR182 HBCBP	Homo sapiens (Human)	196
E5RGS1	E5RGS1_HUMAN	unreviewed	Catenin alpha-1 (Fragment)	CTNNA1	Homo sapiens (Human)	50
Q0ZEM5	Q0ZEM5_HUMAN	unreviewed	NADH-ubiquinone oxidoreductase chain 1 (EC 7.1.1.2)	ND1	Homo sapiens (Human)	318
G3V3U5	G3V3U5_HUMAN	unreviewed	Galactose-1-phosphate uridylyltransferase	GALT	Homo sapiens (Human)	84
A0A024RD80	A0A024RD80_HUMAN	unreviewed	Heat shock protein 90kDa alpha (Cytosolic), class B member 1, isoform CRA_a	HSP90AB1 hCG_19001	Homo sapiens (Human)	724
D6RHZ6	D6RHZ6_HUMAN	unreviewed	Alcohol dehydrogenase 1B	ADH1B	Homo sapiens (Human)	335
J7HKD4	J7HKD4_HUMAN	unreviewed	NADH-ubiquinone oxidoreductase chain 5 (EC 7.1.1.2)	ND5	Homo sapiens (Human)	603
I3L1U7	I3L1U7_HUMAN	unreviewed	Mitochondrial import inner membrane translocase subunit TIM16	PAM16	Homo sapiens (Human)	129
A0A376A8M1	A0A376A8M1_HUMAN	unreviewed	KIR2DL1 protein	KIR2DL1	Homo sapiens (Human)	235
H3BN14	H3BN14_HUMAN	unreviewed	Calretinin (Fragment)	CALB2	Homo sapiens (Human)	235
A0A384NYR4	A0A384NYR4_HUMAN	unreviewed	Epididymis secretory sperm binding protein		Homo sapiens (Human)	485
A0A059RF58	A0A059RF58_HUMAN	unreviewed	NADH-ubiquinone oxidoreductase chain 1 (EC 7.1.1.2)	ND1	Homo sapiens (Human)	318
B3KUN1	B3KUN1_HUMAN	unreviewed	Serine/threonine-protein phosphatase (EC 3.1.3.16)	PPP2CA hCG_16586	Homo sapiens (Human)	309
G5E9I4	G5E9I4_HUMAN	unreviewed	Breast cancer metastasis suppressor 1, isoform CRA_c (Breast cancer metastasis-suppressor 1)	BRMS1 hCG_20309	Homo sapiens (Human)	290
A4D2P0	A4D2P0_HUMAN	unreviewed	Ras-related C3 botulinum toxin substrate 1 (Rho family, small GTP binding protein Rac1) (Ras-related C3 botulinum toxin substrate 1 (Rho family, small GTP binding protein Rac1), isoform CRA_e) (cDNA FLJ77333, highly similar to Homo sapiens ras-related C3 botulinum toxin substrate 1 (rho family, small GTP binding protein Rac1) (RAC1), transcript variant Rac1b, mRNA)	RAC1 hCG_14926 tcag7.839	Homo sapiens (Human)	211
G5EA13	G5EA13_HUMAN	unreviewed	Frizzled homolog 6 (Drosophila), isoform CRA_b (Frizzled-6)	FZD6 hCG_15041	Homo sapiens (Human)	467
A4D0Z3	A4D0Z3_HUMAN	unreviewed	ADP-ribosylation factor 5 (ADP-ribosylation factor 5, isoform CRA_a) (cDNA, FLJ92389, Homo sapiens ADP-ribosylation factor 5 (ARF5), mRNA)	ARF5 hCG_32325 tcag7.6	Homo sapiens (Human)	180
A0A024RC69	A0A024RC69_HUMAN	unreviewed	Zinc finger and SCAN domain containing 2, isoform CRA_b	ZSCAN2 hCG_1774649	Homo sapiens (Human)	150
B7Z896	B7Z896_HUMAN	unreviewed	Kinesin-like protein	KIFC3	Homo sapiens (Human)	684
H3BSB8	H3BSB8_HUMAN	unreviewed	Adhesion G-protein-coupled receptor G1 (Fragment)	ADGRG1	Homo sapiens (Human)	116
A0A024R9P6	A0A024R9P6_HUMAN	unreviewed	Family with sequence similarity 82, member C, isoform CRA_a	FAM82C hCG_38969	Homo sapiens (Human)	470
B9EG95	B9EG95_HUMAN	unreviewed	ZNF682 protein (Zinc finger protein 682) (Zinc finger protein 682, isoform CRA_a)	ZNF682 hCG_36741	Homo sapiens (Human)	504
A0A024R123	A0A024R123_HUMAN	unreviewed	Pleckstrin homology domain containing, family A (Phosphoinositide binding specific) member 9, isoform CRA_a	PLEKHA9 hCG_39864	Homo sapiens (Human)	391
E9PKR2	E9PKR2_HUMAN	unreviewed	Cadherin-related family member 5 (Fragment)	CDHR5	Homo sapiens (Human)	15
H3BRY7	H3BRY7_HUMAN	unreviewed	Cell death-inducing p53-target protein 1	CDIP1	Homo sapiens (Human)	52
I3L153	I3L153_HUMAN	unreviewed	N-alpha-acetyltransferase 60	NAA60	Homo sapiens (Human)	134
A0A059RRR4	A0A059RRR4_HUMAN	unreviewed	NADH-ubiquinone oxidoreductase chain 4L (EC 7.1.1.2)	ND4L	Homo sapiens (Human)	98
K9LHU1	K9LHU1_HUMAN	unreviewed	Steroid 21-hydroxylase	CYP21A2	Homo sapiens (Human)	494
Q8ND98	Q8ND98_HUMAN	unreviewed	WD repeat-containing protein 92	WDR92 DKFZp434B156	Homo sapiens (Human)	187
A0A096LNH0	A0A096LNH0_HUMAN	unreviewed	Protocadherin-23	DCHS2	Homo sapiens (Human)	3371
B4DV78	B4DV78_HUMAN	unreviewed	cDNA FLJ57609, highly similar to Villin-1	VIL1	Homo sapiens (Human)	516
A4D2J0	A4D2J0_HUMAN	unreviewed	SNARE protein Ykt6 (SNARE protein Ykt6, isoform CRA_a) (cDNA, FLJ93006, Homo sapiens SNARE protein Ykt6 (YKT6), mRNA)	YKT6 hCG_18297 tcag7.798	Homo sapiens (Human)	198
A0A1U9X797	A0A1U9X797_HUMAN	unreviewed	Alpha-tubulin N-acetyltransferase 1 (Alpha-TAT) (Alpha-TAT1) (TAT) (EC 2.3.1.108) (Acetyltransferase mec-17 homolog)	ATAT1 MEC17	Homo sapiens (Human)	409
V9HW71	V9HW71_HUMAN	unreviewed	Endoplasmic reticulum resident protein 29	HEL-S-107 ERP29 hCG_40139	Homo sapiens (Human)	261
A0A024RC12	A0A024RC12_HUMAN	unreviewed	Melanoma antigen family A, 4, isoform CRA_a	MAGEA4 hCG_38709	Homo sapiens (Human)	317
A0A0S2Z4M4	A0A0S2Z4M4_HUMAN	unreviewed	Bestrophin (Fragment)	BEST1 VMD2 hCG_40845	Homo sapiens (Human)	498
B4DP25	B4DP25_HUMAN	unreviewed	Ubiquitin carboxyl-terminal hydrolase 42 (cDNA FLJ53014, highly similar to Ubiquitin carboxyl-terminal hydrolase 42)	USP42	Homo sapiens (Human)	174
K9JA46	K9JA46_HUMAN	unreviewed	Epididymis luminal secretory protein 52 (Epididymis secretory sperm binding protein Li 65p) (Heat shock protein 90kDa alpha (Cytosolic), class A member 1, isoform CRA_a)	EL52 HEL-S-65p HSP90AA1 hCG_1814169	Homo sapiens (Human)	732
Q49AT5	Q49AT5_HUMAN	unreviewed	CPXM2 protein (Inactive carboxypeptidase-like protein X2)	CPXM2	Homo sapiens (Human)	224
H7BXZ6	H7BXZ6_HUMAN	unreviewed	Mitochondrial Rho GTPase (EC 3.6.5.-)	RHOT1 hCG_1991479	Homo sapiens (Human)	597
K7EM15	K7EM15_HUMAN	unreviewed	Galectin-3-binding protein	LGALS3BP	Homo sapiens (Human)	62
A0A140VKA3	A0A140VKA3_HUMAN	unreviewed	HCG2045898, isoform CRA_b (Testis secretory sperm-binding protein Li 230m)	hCG_2045898	Homo sapiens (Human)	478
A8K545	A8K545_HUMAN	unreviewed	Rab proteins geranylgeranyltransferase component A		Homo sapiens (Human)	653
A0A1J0QA98	A0A1J0QA98_HUMAN	unreviewed	NADH-ubiquinone oxidoreductase chain 5 (EC 7.1.1.2)	ND5	Homo sapiens (Human)	603
A0A126GV80	A0A126GV80_HUMAN	unreviewed	Olfactory receptor	OR10C1	Homo sapiens (Human)	312
F1T0D1	F1T0D1_HUMAN	unreviewed	Homeobox protein OTX2 (Orthodenticle homolog 2 (Drosophila), isoform CRA_b)	OTX2 hCG_32530	Homo sapiens (Human)	297
A0A126GVE9	A0A126GVE9_HUMAN	unreviewed	Olfactory receptor	OR51I2 hCG_2043328	Homo sapiens (Human)	312
A4D1N4	A4D1N4_HUMAN	unreviewed	MICOS complex subunit	CHCHD3 hCG_2014841 tcag7.1158	Homo sapiens (Human)	227
Q5XS00	Q5XS00_HUMAN	unreviewed	NADH-ubiquinone oxidoreductase chain 5 (EC 7.1.1.2)	ND5	Homo sapiens (Human)	603
Q6P4D7	Q6P4D7_HUMAN	unreviewed	TM6SF1 protein (Transmembrane 6 superfamily member 1)	TM6SF1	Homo sapiens (Human)	188
A0A024RBW5	A0A024RBW5_HUMAN	unreviewed	Family with sequence similarity 9, member C, isoform CRA_b	FAM9C hCG_19162	Homo sapiens (Human)	166
A0A0S2Z5R7	A0A0S2Z5R7_HUMAN	unreviewed	NDRG family member 4 isoform 2 (NDRG family member 4, isoform CRA_a) (Fragment)	NDRG4 hCG_15959	Homo sapiens (Human)	352
A0A343G1C3	A0A343G1C3_HUMAN	unreviewed	NADH-ubiquinone oxidoreductase chain 6 (EC 7.1.1.2)	ND6	Homo sapiens (Human)	174
B2XJF7	B2XJF7_HUMAN	unreviewed	NADH-ubiquinone oxidoreductase chain 2 (EC 7.1.1.2)	ND2	Homo sapiens (Human)	347
B0YJB4	B0YJB4_HUMAN	unreviewed	Tetratricopeptide repeat domain 12, isoform CRA_a (Tetratricopeptide repeat protein 12 variant 1)	TTC12 hCG_2043014	Homo sapiens (Human)	732
A0A024R071	A0A024R071_HUMAN	unreviewed	Nucleoporin 155kDa, isoform CRA_a	NUP155 hCG_37558	Homo sapiens (Human)	1391
G3V4C3	G3V4C3_HUMAN	unreviewed	Trafficking protein particle complex subunit 6B	TRAPPC6B	Homo sapiens (Human)	50
A0A087WVP0	A0A087WVP0_HUMAN	unreviewed	Transcription factor p65	RELA	Homo sapiens (Human)	246
Q4TT70	Q4TT70_HUMAN	unreviewed	Regulator of G-protein signaling 11 (Regulator of G-protein signalling 11) (Regulator of G-protein signalling 11, isoform CRA_e)	RGS11 AC004754.2-001 hCG_1984117	Homo sapiens (Human)	467
G3V5R8	G3V5R8_HUMAN	unreviewed	Alpha-1-antitrypsin (Fragment)	SERPINA1	Homo sapiens (Human)	92
A0A024R5L2	A0A024R5L2_HUMAN	unreviewed	Aspartoacylase (Aminocyclase) 3, isoform CRA_a	ACY3 hCG_21064	Homo sapiens (Human)	319
Q6GMX6	Q6GMX6_HUMAN	unreviewed	IGH@ protein	IGH@	Homo sapiens (Human)	465
B9EIJ4	B9EIJ4_HUMAN	unreviewed	KCNK3 protein (Potassium channel subfamily K member 3)	KCNK3	Homo sapiens (Human)	271
Q66K91	Q66K91_HUMAN	unreviewed	Small nuclear ribonucleoprotein-associated protein	SNRPB hCG_2039421	Homo sapiens (Human)	231
B2RDS2	B2RDS2_HUMAN	unreviewed	Potassium channel subfamily K member	KCNK6 hCG_1785216	Homo sapiens (Human)	313
A0A1B0GUZ3	A0A1B0GUZ3_HUMAN	unreviewed	Transmembrane and coiled-coil domain family 2, isoform CRA_a (Transmembrane and coiled-coil domains protein 2)	TMCC2 hCG_14993	Homo sapiens (Human)	484
A0A024R940	A0A024R940_HUMAN	unreviewed	Kelch-like 20 (Drosophila), isoform CRA_b	KLHL20 hCG_23698	Homo sapiens (Human)	609
A0A024QZY5	A0A024QZY5_HUMAN	unreviewed	PRP4 pre-mRNA processing factor 4 homolog B (Yeast), isoform CRA_a	PRPF4B hCG_21956	Homo sapiens (Human)	1007
A0A024R8S6	A0A024R8S6_HUMAN	unreviewed	KIAA0195, isoform CRA_a	KIAA0195 hCG_1773739	Homo sapiens (Human)	1356
A0A024RCY2	A0A024RCY2_HUMAN	unreviewed	MyoD family inhibitor, isoform CRA_a	MDFI hCG_32354	Homo sapiens (Human)	246
A0A384MDW7	A0A384MDW7_HUMAN	unreviewed	Enoyl Coenzyme A hydratase, short chain, 1, mitochondrial (Epididymis secretory sperm binding protein)	ECHS1 hCG_18928	Homo sapiens (Human)	290
A0A380T921	A0A380T921_HUMAN	unreviewed	MHC class II antigen	DPB1	Homo sapiens (Human)	258
B4DXC8	B4DXC8_HUMAN	unreviewed	Nucleoside diphosphate kinase 7 (cDNA FLJ58336, highly similar to Nucleoside diphosphate kinase 7)	NME7	Homo sapiens (Human)	339
B4E0F6	B4E0F6_HUMAN	unreviewed	General transcription and DNA repair factor IIH helicase subunit XPD (cDNA FLJ57462, highly similar to TFIIH basal transcription factor complex helicase subunit)	ERCC2	Homo sapiens (Human)	127
A0A0S2Z4E1	A0A0S2Z4E1_HUMAN	unreviewed	Solute carrier family 3 (Cystine, dibasic and neutral amino acid transporters, activator of cystine, dibasic and neutral amino acid transport), member 1, isoform CRA_a (Solute carrier family 3 member 1 isoform 1) (Fragment)	SLC3A1 hCG_16811	Homo sapiens (Human)	685
B7ZW05	B7ZW05_HUMAN	unreviewed	AKAP13 protein (Fragment)	AKAP13	Homo sapiens (Human)	1085
A0A024R8I9	A0A024R8I9_HUMAN	unreviewed	Epididymis secretory sperm binding protein (HCG1780856, isoform CRA_a)	hCG_1780856	Homo sapiens (Human)	163
Q7YEE1	Q7YEE1_HUMAN	unreviewed	NADH-ubiquinone oxidoreductase chain 4 (EC 7.1.1.2)	ND4	Homo sapiens (Human)	459
Q53F23	Q53F23_HUMAN	unreviewed	HCG14925, isoform CRA_a (Thromboxane A synthase 1 (Platelet, cytochrome P450, family 5, subfamily A) isoform TXS-I variant) (Thromboxane-A synthase) (Fragment)	TBXAS1 hCG_14925	Homo sapiens (Human)	534
Q6IBT1	Q6IBT1_HUMAN	unreviewed	Proteasome subunit beta (EC 3.4.25.1)	PSMB7	Homo sapiens (Human)	277
F5BAH9	F5BAH9_HUMAN	unreviewed	NADH-ubiquinone oxidoreductase chain 1 (EC 7.1.1.2)	ND1	Homo sapiens (Human)	318
A0A3B3ISJ7	A0A3B3ISJ7_HUMAN	unreviewed	DBF4-type zinc finger-containing protein 2	ZDBF2	Homo sapiens (Human)	782
A0A2R8Y531	A0A2R8Y531_HUMAN	unreviewed	Kinesin-like protein KIF23	KIF23	Homo sapiens (Human)	283
H9NIL8	H9NIL8_HUMAN	unreviewed	Gamma-aminobutyric acid (GABA) B receptor, 2, isoform CRA_b (Gamma-aminobutyric acid B receptor 2)	GABBR2 hCG_1817807	Homo sapiens (Human)	941
A0A024R4H6	A0A024R4H6_HUMAN	unreviewed	Kallikrein 7 (Chymotryptic, stratum corneum), isoform CRA_b (Kallikrein D)	KLK7 KLND hCG_22936	Homo sapiens (Human)	253
A2RU94	A2RU94_HUMAN	unreviewed	RAB27A, member RAS oncogene family (RAB27A, member RAS oncogene family, isoform CRA_a) (cDNA, FLJ93274, Homo sapiens RAB27A, member RAS oncogene family (RAB27A), mRNA)	RAB27A hCG_38865	Homo sapiens (Human)	221
A0A2X0REE2	A0A2X0REE2_HUMAN	unreviewed	MHC class I antigen	HLA-C	Homo sapiens (Human)	366
A0A344AJJ5	A0A344AJJ5_HUMAN	unreviewed	ATP synthase subunit a	ATP6	Homo sapiens (Human)	226
A0A344AKD1	A0A344AKD1_HUMAN	unreviewed	ATP synthase subunit a	ATP6	Homo sapiens (Human)	226
A0A2K4Z9X9	A0A2K4Z9X9_HUMAN	unreviewed	PIGA mutant A423 (PIGA mutant A424)	PIGA	Homo sapiens (Human)	484
C6SUN5	C6SUN5_HUMAN	unreviewed	Agouti related protein homolog (Mouse) (Agouti-related protein)	AgRP AGRP hCG_28814	Homo sapiens (Human)	132
B0ZTD4	B0ZTD4_HUMAN	unreviewed	Forkhead box A2 (Forkhead box A2, isoform CRA_b)	FOXA2 hCG_22162	Homo sapiens (Human)	463
A0A024RCB3	A0A024RCB3_HUMAN	unreviewed	Tetraspanin	CD151 hCG_1993428	Homo sapiens (Human)	253
A0A3B3IUG0	A0A3B3IUG0_HUMAN	unreviewed	Serine/threonine-protein kinase Sgk2 (Fragment)	SGK2	Homo sapiens (Human)	12
A0A0S2Z3N5	A0A0S2Z3N5_HUMAN	unreviewed	Fanconi anemia complementation group C isoform 2 (Fanconi anemia group C protein)	FANCC	Homo sapiens (Human)	119
B2XJG5	B2XJG5_HUMAN	unreviewed	NADH-ubiquinone oxidoreductase chain 4 (EC 7.1.1.2)	ND4	Homo sapiens (Human)	459
B4DLT1	B4DLT1_HUMAN	unreviewed	cDNA FLJ59716, highly similar to Vacuolar protein sorting 26A		Homo sapiens (Human)	310
A1Z4G6	A1Z4G6_HUMAN	unreviewed	NADH-ubiquinone oxidoreductase chain 5 (EC 7.1.1.2)	ND5	Homo sapiens (Human)	603
Q8HCA7	Q8HCA7_HUMAN	unreviewed	NADH-ubiquinone oxidoreductase chain 4 (EC 7.1.1.2)	ND4 NADH4 ndh4	Homo sapiens (Human)	459
D7RIH9	D7RIH9_HUMAN	unreviewed	HLA-DRB1 protein (MHC class II antigen)	HLA-DRB1	Homo sapiens (Human)	266
D6RHK0	D6RHK0_HUMAN	unreviewed	Myotubularin-related protein 12	MTMR12	Homo sapiens (Human)	38
F8WAV6	F8WAV6_HUMAN	unreviewed	SRSF protein kinase 2	SRPK2	Homo sapiens (Human)	68
F8WD86	F8WD86_HUMAN	unreviewed	Sodium/glucose cotransporter 4	SLC5A9	Homo sapiens (Human)	283
F8WER8	F8WER8_HUMAN	unreviewed	Cysteine desulfurase, mitochondrial	NFS1	Homo sapiens (Human)	87
Q05CR2	Q05CR2_HUMAN	unreviewed	ZNF248 protein	ZNF248	Homo sapiens (Human)	111
A0A2X0PV08	A0A2X0PV08_HUMAN	unreviewed	KIR2DL1 Killer-cell Immunoglobulin-like Receptor	KIR2DL1	Homo sapiens (Human)	348
G3V1K8	G3V1K8_HUMAN	unreviewed	Zinc finger protein 175 (Zinc finger protein 175, isoform CRA_a)	ZNF175 hCG_91953	Homo sapiens (Human)	112
Q5TCQ5	Q5TCQ5_HUMAN	unreviewed	Putative homeodomain transcription factor 1	PHTF1	Homo sapiens (Human)	717
Q4VAU3	Q4VAU3_HUMAN	unreviewed	CDX1 protein	CDX1	Homo sapiens (Human)	154
A0A024QZ77	A0A024QZ77_HUMAN	unreviewed	EF-hand domain family, member D2, isoform CRA_a (Testicular tissue protein Li 62)	EFHD2 hCG_25379	Homo sapiens (Human)	240
Q5T8R2	Q5T8R2_HUMAN	unreviewed	Glutathione S-transferase (EC 2.5.1.18)	GSTM5 hCG_40245	Homo sapiens (Human)	218
A0A384MTT5	A0A384MTT5_HUMAN	unreviewed	Epididymis secretory sperm binding protein (Speedy homolog 1 (Drosophila))	SPDY1 hCG_1783771	Homo sapiens (Human)	313
K7EM33	K7EM33_HUMAN	unreviewed	Non-receptor tyrosine-protein kinase TYK2 (Fragment)	TYK2	Homo sapiens (Human)	135
K7ENI5	K7ENI5_HUMAN	unreviewed	Nucleoporin SEH1 (Fragment)	SEH1L	Homo sapiens (Human)	158
K7ESH0	K7ESH0_HUMAN	unreviewed	Zinc finger protein 283	ZNF283	Homo sapiens (Human)	540
G3V182	G3V182_HUMAN	unreviewed	HCG1653562, isoform CRA_g (Transmembrane protein 273)	TMEM273 hCG_1653562	Homo sapiens (Human)	143
A0A0C4DGR4	A0A0C4DGR4_HUMAN	unreviewed	Egl nine homolog 2	EGLN2	Homo sapiens (Human)	125
A0A0D9SG11	A0A0D9SG11_HUMAN	unreviewed	Transmembrane protein CCDC163	CCDC163	Homo sapiens (Human)	118
G3V5H8	G3V5H8_HUMAN	unreviewed	Protein NDRG2 (Fragment)	NDRG2	Homo sapiens (Human)	273
A0A384MQZ3	A0A384MQZ3_HUMAN	unreviewed	Epididymis secretory sperm binding protein (WD repeat domain 8, isoform CRA_b)	WDR8 hCG_20082	Homo sapiens (Human)	460
A0A384MR61	A0A384MR61_HUMAN	unreviewed	Epididymis secretory sperm binding protein (F-box protein 27)	FBXO27 hCG_1997261	Homo sapiens (Human)	283
A0A3B3ITW6	A0A3B3ITW6_HUMAN	unreviewed	Kinesin-like protein KIF1A	KIF1A	Homo sapiens (Human)	1782
Q4F1A0	Q4F1A0_HUMAN	unreviewed	NADH-ubiquinone oxidoreductase chain 1 (EC 7.1.1.2)	ND1	Homo sapiens (Human)	318
A0A059RWX8	A0A059RWX8_HUMAN	unreviewed	NADH-ubiquinone oxidoreductase chain 4L (EC 7.1.1.2) (Fragment)	ND4L	Homo sapiens (Human)	88
C9IZZ5	C9IZZ5_HUMAN	unreviewed	Scm-like with four MBT domains protein 1 (Fragment)	SFMBT1	Homo sapiens (Human)	94
G3V2Y1	G3V2Y1_HUMAN	unreviewed	Serine hydroxymethyltransferase, mitochondrial	SHMT2	Homo sapiens (Human)	65
Q9UHL7	Q9UHL7_HUMAN	unreviewed	Cyclin-dependent kinase 10 (Cyclin-dependent kinase related protein)	CDK10	Homo sapiens (Human)	42
K7EM71	K7EM71_HUMAN	unreviewed	Follistatin-related protein 3	FSTL3	Homo sapiens (Human)	40
A0A0G2JL54	A0A0G2JL54_HUMAN	unreviewed	Complement C4-B	C4B_2 C4B	Homo sapiens (Human)	1698
A0A1W2PP83	A0A1W2PP83_HUMAN	unreviewed	POU domain, class 5, transcription factor 1	POU5F1	Homo sapiens (Human)	123
E9PPV6	E9PPV6_HUMAN	unreviewed	Serpin H1	SERPINH1	Homo sapiens (Human)	324
A0A0B7NS21	A0A0B7NS21_HUMAN	unreviewed	MHC class I antigen	HLA-C	Homo sapiens (Human)	366
G3V5T9	G3V5T9_HUMAN	unreviewed	Cyclin-dependent kinase 2 (Cyclin-dependent kinase 2, isoform CRA_c)	CDK2 hCG_24992	Homo sapiens (Human)	346
A0A024RBB5	A0A024RBB5_HUMAN	unreviewed	Cysteine and glycine-rich protein 2, isoform CRA_a (Epididymis secretory sperm binding protein)	CSRP2 hCG_27233	Homo sapiens (Human)	193
A0A024R6Z5	A0A024R6Z5_HUMAN	unreviewed	HCG2026222, isoform CRA_c	hCG_2026222	Homo sapiens (Human)	264
Q8WCW4	Q8WCW4_HUMAN	unreviewed	NADH-ubiquinone oxidoreductase chain 5 (EC 7.1.1.2)	ND5	Homo sapiens (Human)	603
A0A384P5E9	A0A384P5E9_HUMAN	unreviewed	Epididymis secretory sperm binding protein (HCG2039123)	hCG_2039123	Homo sapiens (Human)	218
A0A2R8YF49	A0A2R8YF49_HUMAN	unreviewed	Rho guanine nucleotide exchange factor 5	ARHGEF5	Homo sapiens (Human)	1597
Q96H41	Q96H41_HUMAN	unreviewed	SETMAR protein (Fragment)	SETMAR	Homo sapiens (Human)	429
B7Z5U7	B7Z5U7_HUMAN	unreviewed	cDNA FLJ56147, highly similar to Orphan nuclear receptor NR4A2		Homo sapiens (Human)	609
E5KSL5	E5KSL5_HUMAN	unreviewed	Deoxyguanosine kinase isoform 1 (Mitochondrial deoxyguanosine kinase)	DGUOK	Homo sapiens (Human)	277
A0A087WXL6	A0A087WXL6_HUMAN	unreviewed	Vacuolar protein sorting-associated protein 11 homolog	VPS11 hCG_39399	Homo sapiens (Human)	941
H0Y5M2	H0Y5M2_HUMAN	unreviewed	Lethal(3)malignant brain tumor-like protein 2 (Fragment)	L3MBTL2	Homo sapiens (Human)	288
Q7Y7F0	Q7Y7F0_HUMAN	unreviewed	NADH-ubiquinone oxidoreductase chain 5 (EC 7.1.1.2)	ND5 NADH5 ndh5	Homo sapiens (Human)	603
A0A024R0L0	A0A024R0L0_HUMAN	unreviewed	Zinc finger protein 571, isoform CRA_a	ZNF571 hCG_33375	Homo sapiens (Human)	609
F5H4V6	F5H4V6_HUMAN	unreviewed	RAD51-associated protein 1	RAD51AP1	Homo sapiens (Human)	70
D6R924	D6R924_HUMAN	unreviewed	Gamma-aminobutyric acid receptor subunit alpha-4	GABRA4	Homo sapiens (Human)	36
H3BLX0	H3BLX0_HUMAN	unreviewed	Pre-B-cell leukemia transcription factor 3	PBX3	Homo sapiens (Human)	93
E5RI33	E5RI33_HUMAN	unreviewed	Lymphocyte antigen 6E	LY6E	Homo sapiens (Human)	66
A8WFP2	A8WFP2_HUMAN	unreviewed	MDM2 protein (Fragment)	MDM2	Homo sapiens (Human)	490
A0A0A0MS66	A0A0A0MS66_HUMAN	unreviewed	Phosphatidate phosphatase LPIN1	LPIN1	Homo sapiens (Human)	701
A0A024R910	A0A024R910_HUMAN	unreviewed	Testicular tissue protein Li 194 (Tudor domain containing 5, isoform CRA_b)	TDRD5 hCG_2024910	Homo sapiens (Human)	981
A0A024R9D7	A0A024R9D7_HUMAN	unreviewed	2,4-dienoyl CoA reductase 1, mitochondrial, isoform CRA_b	DECR1 hCG_33062	Homo sapiens (Human)	335
A0A2R8YDI5	A0A2R8YDI5_HUMAN	unreviewed	Phospholipid-transporting ATPase (EC 7.6.2.1)	ATP10B hCG_1979529	Homo sapiens (Human)	1433
A0A024RB56	A0A024RB56_HUMAN	unreviewed	Zinc finger protein 385, isoform CRA_b	ZNF385 hCG_37356	Homo sapiens (Human)	305
A8MTZ4	A8MTZ4_HUMAN	unreviewed	HCG96198, isoform CRA_d (Trinucleotide repeat-containing gene 18 protein)	TNRC18 hCG_96198	Homo sapiens (Human)	130
B2CB36	B2CB36_HUMAN	unreviewed	Cytochrome c oxidase subunit 1 (EC 1.9.3.1)	COX1	Homo sapiens (Human)	513
Q5JPT6	Q5JPT6_HUMAN	unreviewed	GIG10 (Migration-inducing gene 18 protein) (cDNA, FLJ93821, Homo sapiens SH3-domain kinase binding protein 1 (SH3KBP1), mRNA)		Homo sapiens (Human)	665
H3BTQ8	H3BTQ8_HUMAN	unreviewed	Kunitz-type protease inhibitor 1 (Fragment)	SPINT1	Homo sapiens (Human)	301
A0A1U9X8F2	A0A1U9X8F2_HUMAN	unreviewed	RING1		Homo sapiens (Human)	406
X5DR54	X5DR54_HUMAN	unreviewed	Epididymis secretory sperm binding protein (NudE neurodevelopment protein 1 isoform B) (NudE nuclear distribution gene E homolog 1 (A. nidulans), isoform CRA_b) (Fragment)	NDE1 hCG_38895	Homo sapiens (Human)	335
A0A0S2Z4W1	A0A0S2Z4W1_HUMAN	unreviewed	Serine/arginine repetitive matrix 1 isoform 1 (Serine/arginine repetitive matrix 1, isoform CRA_a) (Fragment)	SRRM1 hCG_96287	Homo sapiens (Human)	904
Q6P090	Q6P090_HUMAN	unreviewed	CLK4 protein (Dual-specificity protein kinase CLK4)	CLK4	Homo sapiens (Human)	54
A0A024R7U7	A0A024R7U7_HUMAN	unreviewed	EF-hand calcium binding domain 1, isoform CRA_a	EFCAB1 hCG_33009	Homo sapiens (Human)	159
S5M224	S5M224_HUMAN	unreviewed	Cellular tumor antigen p53 (Fragment)	TP53	Homo sapiens (Human)	115
X5D795	X5D795_HUMAN	unreviewed	Benzodiazapine receptor peripheral-associated protein 1 isoform D (Fragment)	BZRAP1	Homo sapiens (Human)	1568
B7ZME0	B7ZME0_HUMAN	unreviewed	TXNDC8 protein (Thioredoxin domain-containing protein 8)	TXNDC8	Homo sapiens (Human)	95
A0A024RDB2	A0A024RDB2_HUMAN	unreviewed	Ras-GTPase activating protein SH3 domain-binding protein 2, isoform CRA_b	G3BP2 hCG_22598	Homo sapiens (Human)	449
J7HT47	J7HT47_HUMAN	unreviewed	NADH-ubiquinone oxidoreductase chain 1 (EC 7.1.1.2)	ND1	Homo sapiens (Human)	318
Q6IQ42	Q6IQ42_HUMAN	unreviewed	FUSIP1 protein (Serine/arginine-rich-splicing factor 10)	SRSF10 FUSIP1	Homo sapiens (Human)	69
A0A342Y607	A0A342Y607_HUMAN	unreviewed	NADH-ubiquinone oxidoreductase chain 4 (EC 7.1.1.2)	ND4	Homo sapiens (Human)	459
A0A024QYX3	A0A024QYX3_HUMAN	unreviewed	RNA binding motif (RNP1, RRM) protein 3, isoform CRA_c	RBM3 hCG_19813	Homo sapiens (Human)	157
A0A087WZF2	A0A087WZF2_HUMAN	unreviewed	Empty spiracles homolog 1 (Drosophila), isoform CRA_a (Homeobox protein EMX1)	EMX1 hCG_40556	Homo sapiens (Human)	209
Q6IB42	Q6IB42_HUMAN	unreviewed	MYL2 protein (Myosin, light polypeptide 2, regulatory, cardiac, slow, isoform CRA_a) (cDNA, FLJ92288, highly similar to Homo sapiens myosin, light polypeptide 2, regulatory, cardiac, slow (MYL2), mRNA)	MYL2 hCG_40212	Homo sapiens (Human)	166
A3RJH1	A3RJH1_HUMAN	unreviewed	ATP-dependent RNA helicase DDX1 (DEAD (Asp-Glu-Ala-Asp) box polypeptide 1, isoform CRA_d) (DEAD box polypeptide 1) (cDNA, FLJ94573, Homo sapiens DEAD (Asp-Glu-Ala-Asp) box polypeptide 1 (DDX1), mRNA)	DDX1 hCG_15914	Homo sapiens (Human)	740
A0A3B3IU63	A0A3B3IU63_HUMAN	unreviewed	Uncharacterized protein		Homo sapiens (Human)	148
B4DYT4	B4DYT4_HUMAN	unreviewed	cDNA FLJ55559, highly similar to Zinc finger protein 228		Homo sapiens (Human)	912
Q6R0X2	Q6R0X2_HUMAN	unreviewed	NADH-ubiquinone oxidoreductase chain 1 (EC 7.1.1.2)	ND1	Homo sapiens (Human)	318
A0A024R2Z1	A0A024R2Z1_HUMAN	unreviewed	Guanine nucleotide binding protein (G protein), alpha transducing activity polypeptide 1, isoform CRA_a	GNAT1 hCG_1784108	Homo sapiens (Human)	350
A0A125RMP7	A0A125RMP7_HUMAN	unreviewed	NADH-ubiquinone oxidoreductase chain 1 (EC 7.1.1.2)	ND1	Homo sapiens (Human)	318
A0A024R2X6	A0A024R2X6_HUMAN	unreviewed	Ubiquitin specific peptidase 4 (Proto-oncogene), isoform CRA_b	USP4 hCG_20131	Homo sapiens (Human)	916
A0A2K4XGQ2	A0A2K4XGQ2_HUMAN	unreviewed	MHC class I antigen	HLA-C	Homo sapiens (Human)	366
C7S316	C7S316_HUMAN	unreviewed	Potassium voltage-gated channel Isk-related family member 1	KCNE1	Homo sapiens (Human)	129
A0A024R056	A0A024R056_HUMAN	unreviewed	Guanine nucleotide binding protein (G protein), beta polypeptide 1, isoform CRA_a (Testicular tissue protein Li 72)	GNB1 hCG_23470	Homo sapiens (Human)	340
A0A024RB87	A0A024RB87_HUMAN	unreviewed	RAP1B, member of RAS oncogene family, isoform CRA_a	RAP1B hCG_15982	Homo sapiens (Human)	184
A0A024R4V6	A0A024R4V6_HUMAN	unreviewed	Mannosyltransferase (EC 2.4.1.-)	ALG12 hCG_1735337	Homo sapiens (Human)	488
H7BZJ3	H7BZJ3_HUMAN	unreviewed	Protein disulfide-isomerase A3 (Fragment)	PDIA3	Homo sapiens (Human)	123
Q5HY75	Q5HY75_HUMAN	unreviewed	Protein FAM3A	FAM3A	Homo sapiens (Human)	237
A0A346XLR9	A0A346XLR9_HUMAN	unreviewed	TP53 (Fragment)	TP53	Homo sapiens (Human)	38
B7ZLJ5	B7ZLJ5_HUMAN	unreviewed	C6orf25 protein (Megakaryocyte and platelet inhibitory receptor G6b)	MPIG6B C6orf25	Homo sapiens (Human)	220
H9NIM5	H9NIM5_HUMAN	unreviewed	Regulator of G-protein signaling 20 variant 2 (Regulator of G-protein signalling 20, isoform CRA_e)	RGS20 hCG_1787214	Homo sapiens (Human)	241
A0A0C4DFM1	A0A0C4DFM1_HUMAN	unreviewed	Transmembrane 9 superfamily member	TM9SF4 hCG_38809	Homo sapiens (Human)	625
A0A024R2M0	A0A024R2M0_HUMAN	unreviewed	Trafficking protein, kinesin binding 1, isoform CRA_d	TRAK1 hCG_2000014	Homo sapiens (Human)	953
A0A024R9Y5	A0A024R9Y5_HUMAN	unreviewed	FYVE, RhoGEF and PH domain containing 1 (Faciogenital dysplasia), isoform CRA_a	FGD1 hCG_18309	Homo sapiens (Human)	961
A0A024R2R0	A0A024R2R0_HUMAN	unreviewed	Leucine rich repeat containing 3B, isoform CRA_a	LRRC3B hCG_1995333	Homo sapiens (Human)	259
A0A024RAS5	A0A024RAS5_HUMAN	unreviewed	Rho GDP dissociation inhibitor (GDI) beta, isoform CRA_a	ARHGDIB hCG_24420	Homo sapiens (Human)	201
F1D8Q5	F1D8Q5_HUMAN	unreviewed	Retinoid X nuclear receptor alpha (Retinoid X receptor, alpha, isoform CRA_b)	NR2B1 RXRA hCG_18150	Homo sapiens (Human)	462
B4DPQ0	B4DPQ0_HUMAN	unreviewed	Complement C1r subcomponent (cDNA FLJ54471, highly similar to Complement C1r subcomponent)	C1R	Homo sapiens (Human)	719
B4DDX3	B4DDX3_HUMAN	unreviewed	Methyltransferase-like protein 6 (cDNA FLJ57901, highly similar to Methyltransferase-like protein 6)	METTL6	Homo sapiens (Human)	239
B4E3T5	B4E3T5_HUMAN	unreviewed	Caspase-10 (cDNA FLJ61090, highly similar to Caspase-10)	CASP10	Homo sapiens (Human)	118
J3KN67	J3KN67_HUMAN	unreviewed	Tropomyosin alpha-3 chain	TPM3	Homo sapiens (Human)	285
A6NMU3	A6NMU3_HUMAN	unreviewed	Signal transducing adapter molecule 1 (Fragment)	STAM	Homo sapiens (Human)	173
C0JKD6	C0JKD6_HUMAN	unreviewed	Androgen receptor splice variant 5	AR	Homo sapiens (Human)	682
Q6GR94	Q6GR94_HUMAN	unreviewed	Cytotoxic T-lymphocyte-associated protein 4 (cDNA, FLJ94332, highly similar to Homo sapiens cytotoxic T-lymphocyte-associated protein 4 (CTLA4), mRNA)	CTLA4	Homo sapiens (Human)	223
B2R9L7	B2R9L7_HUMAN	unreviewed	Oxytocin receptor	OXTR hCG_20370	Homo sapiens (Human)	389
A0A024R1K9	A0A024R1K9_HUMAN	unreviewed	Parvalbumin, isoform CRA_a	PVALB hCG_41456	Homo sapiens (Human)	110
B4DT06	B4DT06_HUMAN	unreviewed	Xylosyltransferase 2 (cDNA FLJ58089, highly similar to Xylosyltransferase 2)	XYLT2	Homo sapiens (Human)	676
H9E7S5	H9E7S5_HUMAN	unreviewed	NADH-ubiquinone oxidoreductase chain 4L (EC 7.1.1.2) (Fragment)	ND4L	Homo sapiens (Human)	89
A0A346RE73	A0A346RE73_HUMAN	unreviewed	Glycophorin B (Fragment)	GYPB	Homo sapiens (Human)	34
A0A023QW57	A0A023QW57_HUMAN	unreviewed	NADH-ubiquinone oxidoreductase chain 1 (EC 7.1.1.2)	ND1	Homo sapiens (Human)	318
Q08AP5	Q08AP5_HUMAN	unreviewed	HDAC10 protein (Histone deacetylase 10)	HDAC10	Homo sapiens (Human)	96
A0A024RD71	A0A024RD71_HUMAN	unreviewed	Tumor necrosis factor receptor superfamily, member 21, isoform CRA_b	TNFRSF21 hCG_2000710	Homo sapiens (Human)	655
Q75MD7	Q75MD7_HUMAN	unreviewed	Autism susceptibility gene 2 protein (Fragment)	AUTS2	Homo sapiens (Human)	1011
A6NDI8	A6NDI8_HUMAN	unreviewed	Histone deacetylase 6 (Fragment)	HDAC6	Homo sapiens (Human)	210
A0A2U7WU07	A0A2U7WU07_HUMAN	unreviewed	Cytochrome b (Fragment)	CYTB	Homo sapiens (Human)	296
A0A0C4DGX9	A0A0C4DGX9_HUMAN	unreviewed	Tetratricopeptide repeat domain 8 isoform 1 (Tetratricopeptide repeat domain 8, isoform CRA_c) (Tetratricopeptide repeat protein 8)	TTC8 hCG_21081	Homo sapiens (Human)	531
F1D8R0	F1D8R0_HUMAN	unreviewed	Nuclear receptor subfamily 2, group F, member 2, isoform CRA_a (Ovalbumin upstream promoter-transcription factor II variant 1)	NR2F2 hCG_21309	Homo sapiens (Human)	414
C9JZL6	C9JZL6_HUMAN	unreviewed	Carboxylic ester hydrolase (EC 3.1.1.-) (Fragment)	ACHE	Homo sapiens (Human)	434
F6S3S0	F6S3S0_HUMAN	unreviewed	DNA-binding protein RFX5 (Fragment)	RFX5	Homo sapiens (Human)	96
A0A024R1X8	A0A024R1X8_HUMAN	unreviewed	Junction plakoglobin, isoform CRA_a	JUP hCG_1771506	Homo sapiens (Human)	745
Q5CAQ5	Q5CAQ5_HUMAN	unreviewed	Epididymis secretory sperm binding protein (Tumor rejection antigen (Gp96) 1)	TRA1	Homo sapiens (Human)	802
A0A0A0MR84	A0A0A0MR84_HUMAN	unreviewed	Zinc finger protein 446	ZNF446	Homo sapiens (Human)	336
H0YCP8	H0YCP8_HUMAN	unreviewed	Poly(U)-binding-splicing factor PUF60 (Fragment)	PUF60	Homo sapiens (Human)	273
A0A059QLA4	A0A059QLA4_HUMAN	unreviewed	NADH-ubiquinone oxidoreductase chain 5 (EC 7.1.1.2)	ND5	Homo sapiens (Human)	603
A0A0S2Z5M1	A0A0S2Z5M1_HUMAN	unreviewed	SEC63-like (S. cerevisiae) (SEC63-like protein isoform 1) (Fragment)	SEC63 hCG_34021	Homo sapiens (Human)	760
V9HW51	V9HW51_HUMAN	unreviewed	Epididymis secretory protein Li 114 (Thioredoxin-like 1, isoform CRA_c)	HEL-S-114 TXNL1 hCG_23140	Homo sapiens (Human)	289
A0A024RBM7	A0A024RBM7_HUMAN	unreviewed	PR domain zinc finger protein 4 (PR domain-containing protein 4)	PRDM4 hCG_14883	Homo sapiens (Human)	801
B7ZKW8	B7ZKW8_HUMAN	unreviewed	CapZ-interacting protein	RCSD1	Homo sapiens (Human)	386
D3DPQ1	D3DPQ1_HUMAN	unreviewed	HCG39683, isoform CRA_a (Zinc finger and BTB domain-containing protein 8A)	ZBTB8A hCG_39683	Homo sapiens (Human)	340
E9PNH2	E9PNH2_HUMAN	unreviewed	Fasciculation and elongation protein zeta-1 (Fragment)	FEZ1	Homo sapiens (Human)	79
B4E372	B4E372_HUMAN	unreviewed	cDNA FLJ54251, highly similar to RCC1 and BTB domain-containing protein 2	RCBTB2	Homo sapiens (Human)	277
F8WBA1	F8WBA1_HUMAN	unreviewed	Butyrophilin-like protein 2	BTNL2	Homo sapiens (Human)	482
B7Z613	B7Z613_HUMAN	unreviewed	cDNA FLJ54144, highly similar to Neuronal membrane glycoprotein M6-b	GPM6B	Homo sapiens (Human)	302
E2QRP0	E2QRP0_HUMAN	unreviewed	Nibrin	NBN	Homo sapiens (Human)	58
E9PHZ2	E9PHZ2_HUMAN	unreviewed	Cysteine and histidine-rich domain-containing protein 1	CHORDC1	Homo sapiens (Human)	144
Q5S9M9	Q5S9M9_HUMAN	unreviewed	NADH-ubiquinone oxidoreductase chain 2 (EC 7.1.1.2)	ND2	Homo sapiens (Human)	347
A0A024R1N4	A0A024R1N4_HUMAN	unreviewed	X-ray repair complementing defective repair in Chinese hamster cells 6 (Ku autoantigen, 70kDa), isoform CRA_a	XRCC6 hCG_2013151	Homo sapiens (Human)	609
A0A024RBQ3	A0A024RBQ3_HUMAN	unreviewed	Calcium/calmodulin-dependent protein kinase kinase 2, beta, isoform CRA_e	CAMKK2 hCG_27364	Homo sapiens (Human)	498
G5EMR8	G5EMR8_HUMAN	unreviewed	RAB15, member RAS onocogene family, isoform CRA_c (Ras-related protein Rab-15 isoform CN)	RAB15 hCG_2028658	Homo sapiens (Human)	212
A0A0K0MJ25	A0A0K0MJ25_HUMAN	unreviewed	APOBEC3A transcript variant 2	APOBEC3A	Homo sapiens (Human)	174
A0A1L2EC20	A0A1L2EC20_HUMAN	unreviewed	Proline-histidine-glycin-rich protein 1	PHGR1	Homo sapiens (Human)	82
A0A024RB23	A0A024RB23_HUMAN	unreviewed	Diacylglycerol kinase (DAG kinase) (EC 2.7.1.107)	DGKA hCG_25001	Homo sapiens (Human)	735
B7ZBQ0	B7ZBQ0_HUMAN	unreviewed	Serine/threonine-protein phosphatase 2A activator (EC 5.2.1.8) (Phosphotyrosyl phosphatase activator)	PTPA	Homo sapiens (Human)	61
K7QZC2	K7QZC2_HUMAN	unreviewed	Pro-opiomelanocortin (Fragment)	POMC	Homo sapiens (Human)	45
J3QR66	J3QR66_HUMAN	unreviewed	TBC1 domain family member 26 (Fragment)	TBC1D26	Homo sapiens (Human)	13
D3DU04	D3DU04_HUMAN	unreviewed	HCG95695, isoform CRA_a	hCG_95695	Homo sapiens (Human)	331
Q4GUF2	Q4GUF2_HUMAN	unreviewed	ATP synthase protein 8	ATPase 8 ATP8	Homo sapiens (Human)	68
E5KND7	E5KND7_HUMAN	unreviewed	Elongation factor G, mitochondrial (EF-Gmt) (Elongation factor G 1, mitochondrial) (mEF-G 1) (Elongation factor G1)	GFM1 EFG1	Homo sapiens (Human)	751
D3DTY0	D3DTY0_HUMAN	unreviewed	ATP-binding cassette, sub-family C (CFTR/MRP), member 3, isoform CRA_b	ABCC3 hCG_29634	Homo sapiens (Human)	1013
Q4LEJ9	Q4LEJ9_HUMAN	unreviewed	Prostaglandin transporter (Fragment)	SLC21A2	Homo sapiens (Human)	32
A0A0K1JRJ6	A0A0K1JRJ6_HUMAN	unreviewed	MAP7 domain containing 2 brain transcript variant 1 (MAP7 domain-containing protein 2 brain specific variant 1)	MAP7D2	Homo sapiens (Human)	757
Q58F29	Q58F29_HUMAN	unreviewed	SMC4 protein (Fragment)	SMC4	Homo sapiens (Human)	459
A0A0A0MRR5	A0A0A0MRR5_HUMAN	unreviewed	Uracil phosphoribosyltransferase homolog	UPRT RP11-311P8.3 hCG_20330	Homo sapiens (Human)	281
N1IRL5	N1IRL5_HUMAN	unreviewed	Small integral membrane protein 1 (Small integral protein 1) (Fragment)	SMIM1	Homo sapiens (Human)	36
Q8TAS9	Q8TAS9_HUMAN	unreviewed	C7orf50 protein (HCG1993407) (Fragment)	C7orf50 hCG_1993407	Homo sapiens (Human)	47
C9J148	C9J148_HUMAN	unreviewed	Cyclin-L2	CCNL2	Homo sapiens (Human)	180
Q6FIF5	Q6FIF5_HUMAN	unreviewed	Peroxisomal membrane protein 4	PXMP4 hCG_37905	Homo sapiens (Human)	212
J3KTJ3	J3KTJ3_HUMAN	unreviewed	60S ribosomal protein L23 (Ribosomal protein L23, isoform CRA_a)	RPL23 hCG_2027400	Homo sapiens (Human)	81
A0A0G2JQZ3	A0A0G2JQZ3_HUMAN	unreviewed	Sodium/hydrogen exchanger 3 (Fragment)	SLC9A3	Homo sapiens (Human)	70
C9JZB0	C9JZB0_HUMAN	unreviewed	Inositol polyphosphate 5-phosphatase K (Fragment)	INPP5K	Homo sapiens (Human)	229
C9JZE8	C9JZE8_HUMAN	unreviewed	Neuronal membrane glycoprotein M6-b (Fragment)	GPM6B	Homo sapiens (Human)	76
Q8N220	Q8N220_HUMAN	unreviewed	Splicing factor, arginine/serine-rich 2, isoform CRA_f (cDNA FLJ36307 fis, clone THYMU2004906, moderately similar to SPLICING FACTOR, ARGININE/SERINE-RICH 2)	SFRS2 hCG_27842	Homo sapiens (Human)	186
A0A0N6W1Y6	A0A0N6W1Y6_HUMAN	unreviewed	Truncated NADH dehydrogenase subunit 4	ND4	Homo sapiens (Human)	98
B7Z6L1	B7Z6L1_HUMAN	unreviewed	cDNA FLJ51961, highly similar to Myosin-15		Homo sapiens (Human)	142
A0A024R741	A0A024R741_HUMAN	unreviewed	HCG1816893 (HCG2039961)	hCG_1816893 hCG_2039961	Homo sapiens (Human)	137
H0Y6T6	H0Y6T6_HUMAN	unreviewed	Nurim (Fragment)	NRM	Homo sapiens (Human)	262
A0A024RDE4	A0A024RDE4_HUMAN	unreviewed	Integrin-binding sialoprotein (Bone sialoprotein, bone sialoprotein II), isoform CRA_a	IBSP hCG_38540	Homo sapiens (Human)	317
J3QKW0	J3QKW0_HUMAN	unreviewed	SAP30-binding protein	SAP30BP	Homo sapiens (Human)	36
A0A222UBR9	A0A222UBR9_HUMAN	unreviewed	E3 ISG15--protein ligase HERC5 (Fragment)	HERC5	Homo sapiens (Human)	83
M0QYY4	M0QYY4_HUMAN	unreviewed	ER membrane protein complex subunit 10	EMC10	Homo sapiens (Human)	42
E5RGL1	E5RGL1_HUMAN	unreviewed	Chromosome transmission fidelity protein 8 homolog	CHTF8	Homo sapiens (Human)	12
D3DUG6	D3DUG6_HUMAN	unreviewed	Breast cancer antiestrogen resistance 4 protein (HCG1814062, isoform CRA_a)	BCAR4 hCG_1814062	Homo sapiens (Human)	121
Q8WZ05	Q8WZ05_HUMAN	unreviewed	Solute carrier family 2, (Facilitated glucose transporter) member 8, isoform CRA_d	SLC2A8 hCG_28276	Homo sapiens (Human)	248
A0A024R9V7	A0A024R9V7_HUMAN	unreviewed	Uncharacterized protein	LOC92689 hCG_39019	Homo sapiens (Human)	563
M0QXB4	M0QXB4_HUMAN	unreviewed	Coatomer protein complex, subunit epsilon, isoform CRA_g (Coatomer subunit epsilon)	COPE hCG_2001439	Homo sapiens (Human)	331
A0A023QGP6	A0A023QGP6_HUMAN	unreviewed	ATP synthase subunit a	ATP6	Homo sapiens (Human)	226
A0A024R3V1	A0A024R3V1_HUMAN	unreviewed	AT rich interactive domain 4B (RBP1-like), isoform CRA_a	ARID4B hCG_19319	Homo sapiens (Human)	993
Q8IU55	Q8IU55_HUMAN	unreviewed	Kallikrein 5 variant (Fragment)		Homo sapiens (Human)	269
Q86SH5	Q86SH5_HUMAN	unreviewed	Full-length cDNA clone CS0DM001YI13 of Fetal liver of Homo sapiens (human) (Full-length cDNA clone CS0DM008YG24 of Fetal liver of Homo sapiens (human)) (HCG25025, isoform CRA_c)	hCG_25025	Homo sapiens (Human)	100
H0Y2W6	H0Y2W6_HUMAN	unreviewed	Programmed cell death protein 1 (Fragment)	PDCD1	Homo sapiens (Human)	122
F6X9W3	F6X9W3_HUMAN	unreviewed	Large proline-rich protein BAG6 (Fragment)	BAG6	Homo sapiens (Human)	259
Q9UBL2	Q9UBL2_HUMAN	unreviewed	RANTES chemokine (Fragment)		Homo sapiens (Human)	19
Q8WX96	Q8WX96_HUMAN	unreviewed	RGS12TS isoform 2 (Regulator of G-protein signalling 12, isoform CRA_g)	RGS12 hCG_16460	Homo sapiens (Human)	679
R9UQ58	R9UQ58_HUMAN	unreviewed	Solute carrier family 4 sodium borate transporter member 11 (Fragment)	SLC4A11	Homo sapiens (Human)	67
E9NHJ1	E9NHJ1_HUMAN	unreviewed	Glycophorin B (Fragment)	GYPB	Homo sapiens (Human)	78
A0A089G6P4	A0A089G6P4_HUMAN	unreviewed	CC chemokine receptor 5	CCR5	Homo sapiens (Human)	352
A0A087X156	A0A087X156_HUMAN	unreviewed	Glucose-fructose oxidoreductase domain-containing protein 2 (Fragment)	GFOD2	Homo sapiens (Human)	103
A0A024R847	A0A024R847_HUMAN	unreviewed	Chromosome 7 open reading frame 20, isoform CRA_a	C7orf20 hCG_1747708	Homo sapiens (Human)	283
Q8IU66	Q8IU66_HUMAN	unreviewed	Integrin alpha-4 subunit (Fragment)	IA4	Homo sapiens (Human)	30
A0A0G2JJ55	A0A0G2JJ55_HUMAN	unreviewed	MHC class I polypeptide-related sequence A	MICA	Homo sapiens (Human)	194
E9PIM3	E9PIM3_HUMAN	unreviewed	Integrator complex subunit 4	INTS4	Homo sapiens (Human)	96
F2X1B0	F2X1B0_HUMAN	unreviewed	Cytochrome P450 2B6 (EC 1.14.14.1) (Fragment)	CYP2B6	Homo sapiens (Human)	53
A0A1U9X7Y7	A0A1U9X7Y7_HUMAN	unreviewed	LY6G5B		Homo sapiens (Human)	201
B5MBY4	B5MBY4_HUMAN	unreviewed	Ankyrin repeat and MYND domain containing 1, isoform CRA_a (Ankyrin repeat and MYND domain-containing protein 1)	ANKMY1 hCG_1811573	Homo sapiens (Human)	702
I3V9V6	I3V9V6_HUMAN	unreviewed	Dipeptidyl peptidase 1 isoform a preproprotein (Fragment)	CTSC	Homo sapiens (Human)	55
A4D0W4	A4D0W4_HUMAN	unreviewed	Aminoadipate-semialdehyde synthase, isoform CRA_a	AASS hCG_33410 tcag7.61	Homo sapiens (Human)	926
A0A024RCW4	A0A024RCW4_HUMAN	unreviewed	Chromosome 6 open reading frame 48, isoform CRA_c (Fragment)	C6orf48 hCG_43697	Homo sapiens (Human)	115
A0A2R8Y7P0	A0A2R8Y7P0_HUMAN	unreviewed	Nuclear transition protein 2	TNP2 hCG_15065	Homo sapiens (Human)	136
B0YIZ1	B0YIZ1_HUMAN	unreviewed	Heat shock 70 kDa protein 14 (Heat shock 70kDa protein 14 isoform 1 variant 3) (Heat shock 70kDa protein 14, isoform CRA_b)	HSPA14 hCG_25570	Homo sapiens (Human)	143
Q2HLC6	Q2HLC6_HUMAN	unreviewed	Cytochrome b	CYTB CytB	Homo sapiens (Human)	380
Q4F2Y6	Q4F2Y6_HUMAN	unreviewed	Cytochrome b	CYTB	Homo sapiens (Human)	378
A0A023Q6G1	A0A023Q6G1_HUMAN	unreviewed	Cytochrome b	CYTB	Homo sapiens (Human)	380
D3DVL7	D3DVL7_HUMAN	unreviewed	Transforming growth factor beta regulator 4, isoform CRA_b	TBRG4 hCG_19244	Homo sapiens (Human)	577
B7ZAN4	B7ZAN4_HUMAN	unreviewed	ADP-ribosylhydrolase like 2, isoform CRA_a (cDNA, FLJ79248, highly similar to Homo sapiens ADP-ribosylhydrolase like 2 (ADPRHL2), mRNA)	ADPRHL2 hCG_38289	Homo sapiens (Human)	209
Q86UR0	Q86UR0_HUMAN	unreviewed	Peptidylprolyl isomerase (Cyclophilin)-like 3, isoform CRA_c (Peptidylprolyl isomerase-like 3 isoform B) (Peptidylprolyl isomerase-like protein 3 isoform PPIL3d)	PPIL3 hCG_16559	Homo sapiens (Human)	81
D5MAC9	D5MAC9_HUMAN	unreviewed	Cytochrome b	CYTB	Homo sapiens (Human)	380
Q6W7E0	Q6W7E0_HUMAN	unreviewed	Microcephalin (Fragment)	MCPH1	Homo sapiens (Human)	79
A0A024RBN6	A0A024RBN6_HUMAN	unreviewed	Cytochrome c oxidase subunit 6A, mitochondrial (Cytochrome c oxidase polypeptide VIa)	COX6A1 hCG_1778021	Homo sapiens (Human)	152
D6REQ3	D6REQ3_HUMAN	unreviewed	Mothers against decapentaplegic homolog 1 (Fragment)	SMAD1	Homo sapiens (Human)	106
A0A212PCF7	A0A212PCF7_HUMAN	unreviewed	MHC class II antigen	HLA-DPB1	Homo sapiens (Human)	258
A0A2R4P7Q4	A0A2R4P7Q4_HUMAN	unreviewed	Toll-like receptor 7 (Fragment)	TLR7	Homo sapiens (Human)	26
A0A024R637	A0A024R637_HUMAN	unreviewed	TBC1 domain family, member 4, isoform CRA_b	TBC1D4 hCG_28174	Homo sapiens (Human)	1298
B4DMB4	B4DMB4_HUMAN	unreviewed	Synaptobrevin-like 1, isoform CRA_a (cDNA FLJ54296, highly similar to Synaptobrevin-like protein 1)	SYBL1 hCG_19055	Homo sapiens (Human)	119
A9QXT2	A9QXT2_HUMAN	unreviewed	Cytochrome b	CYTB	Homo sapiens (Human)	380
A0A075B7B9	A0A075B7B9_HUMAN	unreviewed	Protein IGHD2OR15-2A (Protein IGHD2OR15-2B) (Fragment)	IGHD2OR15-2B IGHD2OR15-2A	Homo sapiens (Human)	11
D3DWV2	D3DWV2_HUMAN	unreviewed	Transporter	hCG_2007960	Homo sapiens (Human)	509
A0A024R6G0	A0A024R6G0_HUMAN	unreviewed	T-cell leukemia/lymphoma 6, isoform CRA_b	TCL6 hCG_22871	Homo sapiens (Human)	141
D3DSY7	D3DSY7_HUMAN	unreviewed	Ring finger protein 170, isoform CRA_b	RNF170 hCG_1786216	Homo sapiens (Human)	191
K7EJF7	K7EJF7_HUMAN	unreviewed	Transmembrane and ubiquitin-like domain-containing protein 2	TMUB2	Homo sapiens (Human)	61
Q86SG9	Q86SG9_HUMAN	unreviewed	Olfactory receptor (Fragment)		Homo sapiens (Human)	318
A0A024R465	A0A024R465_HUMAN	unreviewed	Zinc finger protein 142 (Clone pHZ-49), isoform CRA_b	ZNF142 hCG_16293	Homo sapiens (Human)	1524
B7Z8G1	B7Z8G1_HUMAN	unreviewed	cDNA FLJ51173, highly similar to Homo sapiens coenzyme Q6 homolog (COQ6), transcript variant 2, mRNA (cDNA, FLJ79255, highly similar to Homo sapiens coenzyme Q6 homolog (COQ6), transcript variant 2, mRNA)		Homo sapiens (Human)	158
A0A024R9I2	A0A024R9I2_HUMAN	unreviewed	Muscarinic acetylcholine receptor	CHRM5 hCG_37416	Homo sapiens (Human)	532
D6RGD6	D6RGD6_HUMAN	unreviewed	Proline-rich protein 27	PRR27	Homo sapiens (Human)	26
Q305C0	Q305C0_HUMAN	unreviewed	NADH-ubiquinone oxidoreductase chain 2 (EC 7.1.1.2)	ND2	Homo sapiens (Human)	347
A0A097PIG0	A0A097PIG0_HUMAN	unreviewed	Bone morphogenetic protein 4 preproprotein (Fragment)	BMP4	Homo sapiens (Human)	123
A0A059S1D9	A0A059S1D9_HUMAN	unreviewed	ATP synthase subunit a	ATP6	Homo sapiens (Human)	226
A0A1S6NLX2	A0A1S6NLX2_HUMAN	unreviewed	ATP synthase subunit a	ATP6	Homo sapiens (Human)	226
A0A059QKF3	A0A059QKF3_HUMAN	unreviewed	NADH-ubiquinone oxidoreductase chain 4L (EC 7.1.1.2)	ND4L	Homo sapiens (Human)	98
E5DY58	E5DY58_HUMAN	unreviewed	NADH-ubiquinone oxidoreductase chain 5 (EC 7.1.1.2)	ND5	Homo sapiens (Human)	603
H7BZ47	H7BZ47_HUMAN	unreviewed	R3H domain-containing protein 1 (Fragment)	R3HDM1	Homo sapiens (Human)	194
Q6IBG4	Q6IBG4_HUMAN	unreviewed	INPP1 protein (Inositol polyphosphate-1-phosphatase) (Inositol polyphosphate-1-phosphatase isoform 1) (Inositol polyphosphate-1-phosphatase, isoform CRA_a)	INPP1 hCG_24794	Homo sapiens (Human)	399
I3V9V3	I3V9V3_HUMAN	unreviewed	Dipeptidyl peptidase 1 isoform a preproprotein (Fragment)	CTSC	Homo sapiens (Human)	55
D6W603	D6W603_HUMAN	unreviewed	HCG2004350, isoform CRA_b	hCG_2004350	Homo sapiens (Human)	206
B9EDU5	B9EDU5_HUMAN	unreviewed	ATP synthase subunit a	ATPase 6 ATP6	Homo sapiens (Human)	226
D3DT02	D3DT02_HUMAN	unreviewed	Erythrocyte membrane protein band 4.1 like 4A, isoform CRA_a	EPB41L4A hCG_37240	Homo sapiens (Human)	580
Q9UBK3	Q9UBK3_HUMAN	unreviewed	EVI1 (Fragment)	EVI1	Homo sapiens (Human)	167
Q3YB53	Q3YB53_HUMAN	unreviewed	Breast and ovarian cancer susceptibility protein (Fragment)	BRCA1	Homo sapiens (Human)	39
A0A024R8E5	A0A024R8E5_HUMAN	unreviewed	Collagen, type V, alpha 1, isoform CRA_a	COL5A1 hCG_2021790	Homo sapiens (Human)	1838
H0UI15	H0UI15_HUMAN	unreviewed	Synaptosomal-associated protein, 91kDa homolog (Mouse), isoform CRA_a	SNAP91 hCG_401135	Homo sapiens (Human)	905
A0A126GV84	A0A126GV84_HUMAN	unreviewed	Olfactory receptor	OR2H2	Homo sapiens (Human)	312
H9PBK1	H9PBK1_HUMAN	unreviewed	ATP synthase protein 8	ATP8	Homo sapiens (Human)	68
B3KVR7	B3KVR7_HUMAN	unreviewed	Serine-arginine repressor protein (35 kDa), isoform CRA_b (cDNA FLJ41221 fis, clone BRAMY2028914, highly similar to 35 kDa SR repressor protein)	SRrp35 hCG_1639844	Homo sapiens (Human)	166
A0A024DBG3	A0A024DBG3_HUMAN	unreviewed	Integrin beta-2 (Fragment)	ITGB2	Homo sapiens (Human)	67
A0A024R9A1	A0A024R9A1_HUMAN	unreviewed	RAB7B, member RAS oncogene family, isoform CRA_a	RAB7B hCG_1759007	Homo sapiens (Human)	142
A0A0G2JL76	A0A0G2JL76_HUMAN	unreviewed	Choline transporter-like protein 4 (SLC44A4)	SLC44A4	Homo sapiens (Human)	634
H0Y570	H0Y570_HUMAN	unreviewed	Discoidin domain-containing receptor 2 (Fragment)	DDR2	Homo sapiens (Human)	171
H0YDL1	H0YDL1_HUMAN	unreviewed	Jouberin (Fragment)	AHI1	Homo sapiens (Human)	29
A0A024R548	A0A024R548_HUMAN	unreviewed	HCG1734936, isoform CRA_c	hCG_1734936	Homo sapiens (Human)	47
Q150N3	Q150N3_HUMAN	unreviewed	Cytochrome b (Fragment)		Homo sapiens (Human)	173
A8K4C8	A8K4C8_HUMAN	unreviewed	60S ribosomal protein L13	RPL13 hCG_1723872	Homo sapiens (Human)	211
D3DP75	D3DP75_HUMAN	unreviewed	RAB3 GTPase activating protein subunit 1 (Catalytic), isoform CRA_a	RAB3GAP1 hCG_25660	Homo sapiens (Human)	881
M0QZU6	M0QZU6_HUMAN	unreviewed	Dermokine	DMKN	Homo sapiens (Human)	36
A0A024RCT9	A0A024RCT9_HUMAN	unreviewed	High mobility group AT-hook 1, isoform CRA_b	HMGA1 hCG_1999664	Homo sapiens (Human)	328
H0Y9C6	H0Y9C6_HUMAN	unreviewed	Acyl-CoA dehydrogenase family member 11 (Fragment)	ACAD11	Homo sapiens (Human)	155
D3DR63	D3DR63_HUMAN	unreviewed	Hermansky-Pudlak syndrome 1, isoform CRA_b	HPS1 hCG_1817976	Homo sapiens (Human)	580
A0A2H4RK89	A0A2H4RK89_HUMAN	unreviewed	MHC class I antigen	HLA-B	Homo sapiens (Human)	362
Q8WZ58	Q8WZ58_HUMAN	unreviewed	Achaete-scute associated protein (HCG1648122)	hCG_1648122	Homo sapiens (Human)	368
A6YTJ2	A6YTJ2_HUMAN	unreviewed	Cytochrome b	CYTB	Homo sapiens (Human)	378
H6D9T5	H6D9T5_HUMAN	unreviewed	CD5 molecule (Fragment)	CD5	Homo sapiens (Human)	463
Q5JT07	Q5JT07_HUMAN	unreviewed	Protein O-mannosyl-transferase 1 (Fragment)	POMT1	Homo sapiens (Human)	218
A6YWG6	A6YWG6_HUMAN	unreviewed	Cytochrome b	CYTB cytb	Homo sapiens (Human)	378
Q7Z2D7	Q7Z2D7_HUMAN	unreviewed	Pex26pT35insC/del223-271	PEX26T35insC PEX26T35insC/del223-271	Homo sapiens (Human)	113
A0A024RD28	A0A024RD28_HUMAN	unreviewed	Chromosome 6 open reading frame 139, isoform CRA_a	C6orf139 hCG_2000700	Homo sapiens (Human)	268
A0A0G2JML1	A0A0G2JML1_HUMAN	unreviewed	Leukocyte immunoglobulin-like receptor subfamily B member 4	LILRB4	Homo sapiens (Human)	448
A4D1W6	A4D1W6_HUMAN	unreviewed	Chromosome 7 open reading frame 11 (cDNA FLJ76008)	C7orf11 hCG_1780582 tcag7.446	Homo sapiens (Human)	179
B3KTQ9	B3KTQ9_HUMAN	unreviewed	Procollagen-proline, 2-oxoglutarate 4-dioxygenase (Proline 4-hydroxylase), beta polypeptide, isoform CRA_b (cDNA FLJ38619 fis, clone HEART2007696, highly similar to Protein disulfide-isomerase) (cDNA FLJ45462 fis, clone BRSTN2011961, highly similar to Protein disulfide-isomerase)	P4HB hCG_95895	Homo sapiens (Human)	185
A0A087WVX1	A0A087WVX1_HUMAN	unreviewed	HCG1820835, isoform CRA_b (Protein FAM228B)	FAM228B hCG_1820835	Homo sapiens (Human)	187
A0A1B0GXC6	A0A1B0GXC6_HUMAN	unreviewed	Cation channel sperm-associated protein subunit beta (Fragment)	CATSPERB	Homo sapiens (Human)	74
A6QR72	A6QR72_HUMAN	unreviewed	G-protein coupled receptor 39-1b		Homo sapiens (Human)	288
A0A286MCF9	A0A286MCF9_HUMAN	unreviewed	MHC class I antigen	HLA-B	Homo sapiens (Human)	362
B3KRN7	B3KRN7_HUMAN	unreviewed	Macrophage erythroblast attacher, isoform CRA_c (cDNA FLJ34632 fis, clone KIDNE2015660, highly similar to Homo sapiens macrophage erythroblast attacher (MAEA), transcript variant 2, mRNA)	MAEA hCG_1646851	Homo sapiens (Human)	182
A0A126GVX9	A0A126GVX9_HUMAN	unreviewed	Olfactory receptor	OR2M7 O OR2M7 hCG_2040386	Homo sapiens (Human)	312
D3DSW3	D3DSW3_HUMAN	unreviewed	Pyridoxal phosphate homeostasis protein (PLP homeostasis protein) (Proline synthase co-transcribed bacterial homolog protein)	PROSC hCG_1993547	Homo sapiens (Human)	310
A0A024R2W0	A0A024R2W0_HUMAN	unreviewed	HCG1784127, isoform CRA_a	hCG_1784127	Homo sapiens (Human)	127
D6R7T3	D6R7T3_HUMAN	unreviewed	ATP synthase subunit a	ATP6	Homo sapiens (Human)	226
Q4GU59	Q4GU59_HUMAN	unreviewed	Cytochrome c oxidase subunit 3	COIII COX3	Homo sapiens (Human)	261
A0A346LZU4	A0A346LZU4_HUMAN	unreviewed	NADH-ubiquinone oxidoreductase chain 4 (EC 7.1.1.2)	ND4	Homo sapiens (Human)	459
Q7YCC7	Q7YCC7_HUMAN	unreviewed	Cytochrome c oxidase subunit 3	COX3	Homo sapiens (Human)	260
Q5Y7A8	Q5Y7A8_HUMAN	unreviewed	MHC class II antigen	HLA-DQA1	Homo sapiens (Human)	255
A0A3B3IS28	A0A3B3IS28_HUMAN	unreviewed	Complement factor H-related protein 2	CFHR2	Homo sapiens (Human)	146
A0A089H974	A0A089H974_HUMAN	unreviewed	CC chemokine receptor 5	CCR5	Homo sapiens (Human)	352
B4DHE0	B4DHE0_HUMAN	unreviewed	cDNA FLJ56695, highly similar to Signal transducer and activator of transcription 2 (cDNA, FLJ79415, highly similar to Signal transducer and activator of transcription 2)		Homo sapiens (Human)	203
Q9P1M5	Q9P1M5_HUMAN	unreviewed	HCG1979952 (PRO0128)	hCG_1979952	Homo sapiens (Human)	84
D3DNI3	D3DNI3_HUMAN	unreviewed	Profilin (Fragment)	PFN2 hCG_21343	Homo sapiens (Human)	340
A0A076YGN1	A0A076YGN1_HUMAN	unreviewed	SLC45A2	SLC45A2	Homo sapiens (Human)	530
D6W636	D6W636_HUMAN	unreviewed	tRNA-dihydrouridine synthase (EC 1.3.1.-)	DUS3L hCG_201507	Homo sapiens (Human)	315
E5G745	E5G745_HUMAN	unreviewed	Glutaminase liver isoform, mitochondrial (Truncated glutaminase 2) (EC 3.5.1.2)	GLS2	Homo sapiens (Human)	280
K9MSZ3	K9MSZ3_HUMAN	unreviewed	Toll-like receptor 4 (Fragment)		Homo sapiens (Human)	138
A0A0G2JJZ1	A0A0G2JJZ1_HUMAN	unreviewed	Coiled-coil alpha-helical rod protein 1 (Fragment)	CCHCR1	Homo sapiens (Human)	188
H0UI47	H0UI47_HUMAN	unreviewed	HCG33889, isoform CRA_a	hCG_33889	Homo sapiens (Human)	58
Q7Y757	Q7Y757_HUMAN	unreviewed	Cytochrome b	CYTB Cytb	Homo sapiens (Human)	378
E5RHY8	E5RHY8_HUMAN	unreviewed	MRN complex-interacting protein	MRNIP	Homo sapiens (Human)	82
B4DMD6	B4DMD6_HUMAN	unreviewed	Ring finger protein 185, isoform CRA_h (cDNA FLJ53598, moderately similar to RING finger protein 185)	RNF185 hCG_2010785	Homo sapiens (Human)	130
A0A1B2FIV9	A0A1B2FIV9_HUMAN	unreviewed	Apolipoprotein L1 (Fragment)	APOL1	Homo sapiens (Human)	248
Q96BS8	Q96BS8_HUMAN	unreviewed	HCG1817604 (Fragment)	hCG_1817604	Homo sapiens (Human)	29
B2XKS8	B2XKS8_HUMAN	unreviewed	ATP synthase subunit a	ATP6	Homo sapiens (Human)	226
H7BZK3	H7BZK3_HUMAN	unreviewed	DnaJ homolog subfamily B member 14 (Fragment)	DNAJB14	Homo sapiens (Human)	105
H7C134	H7C134_HUMAN	unreviewed	Tripartite motif-containing protein 5 (Fragment)	TRIM5	Homo sapiens (Human)	187
Q7Z674	Q7Z674_HUMAN	unreviewed	Fasciculation and elongation protein zeta 2 (Zygin II), isoform CRA_d (Fasciculation and elongation protein zeta-2)	FEZ2 DKFZp779C2259 hCG_1641050	Homo sapiens (Human)	182
A0A024RB81	A0A024RB81_HUMAN	unreviewed	HCG2040091, isoform CRA_a	hCG_2040091	Homo sapiens (Human)	50
B4YCR0	B4YCR0_HUMAN	unreviewed	ATP synthase protein 8	ATP8	Homo sapiens (Human)	68
C8YFB3	C8YFB3_HUMAN	unreviewed	ATP synthase subunit a	ATP6	Homo sapiens (Human)	226
A0A077D149	A0A077D149_HUMAN	unreviewed	Cytochrome b	CYTB	Homo sapiens (Human)	380
H9SHT7	H9SHT7_HUMAN	unreviewed	ATP synthase subunit a	ATP6	Homo sapiens (Human)	226
Q7Z3N9	Q7Z3N9_HUMAN	unreviewed	Translin-associated factor X, isoform CRA_a	DKFZp686G1650 TSNAX hCG_14691	Homo sapiens (Human)	93
A0A024R1B6	A0A024R1B6_HUMAN	unreviewed	HCG2042868, isoform CRA_b	hCG_2042868	Homo sapiens (Human)	138
Q96DJ8	Q96DJ8_HUMAN	unreviewed	HCG2039992 (cDNA FLJ25312 fis, clone SYN01070)	hCG_2039992	Homo sapiens (Human)	133
A0A024R1D8	A0A024R1D8_HUMAN	unreviewed	G protein-coupled receptor kinase (EC 2.7.11.-)	ADRBK2 hCG_40095	Homo sapiens (Human)	688
F4ZUQ5	F4ZUQ5_HUMAN	unreviewed	Multidrug resistance protein 1 (Fragment)	ABCB1	Homo sapiens (Human)	69
B3KSP0	B3KSP0_HUMAN	unreviewed	Wolf-Hirschhorn syndrome candidate 2, isoform CRA_c (cDNA FLJ36721 fis, clone UTERU2011287, highly similar to Negative elongation factor A)	WHSC2 hCG_18088	Homo sapiens (Human)	393
A0A0J9YXG5	A0A0J9YXG5_HUMAN	unreviewed	T cell receptor beta joining 1-4 (Fragment)	TRBJ1-4	Homo sapiens (Human)	17
A0A0C5PS98	A0A0C5PS98_HUMAN	unreviewed	Interleukin 12B (Fragment)	IL12B	Homo sapiens (Human)	71
A0A0G2JPU2	A0A0G2JPU2_HUMAN	unreviewed	Coiled-coil alpha-helical rod protein 1	CCHCR1	Homo sapiens (Human)	870
B3KNG0	B3KNG0_HUMAN	unreviewed	cDNA FLJ14523 fis, clone NT2RM1000905, highly similar to Eukaryotic translation initiation factor 3 subunit 6-interacting protein (cDNA FLJ53220, highly similar to Eukaryotic translation initiation factor 3 subunit 6-interacting protein)		Homo sapiens (Human)	297
Q7Y7L3	Q7Y7L3_HUMAN	unreviewed	Cytochrome b	CYTB Cytb	Homo sapiens (Human)	378
D6R5U3	D6R5U3_HUMAN	unreviewed	Cytochrome b	CYTB	Homo sapiens (Human)	380
A0A023QE67	A0A023QE67_HUMAN	unreviewed	ATP synthase subunit a	ATP6	Homo sapiens (Human)	226
Q8TEC4	Q8TEC4_HUMAN	unreviewed	Solute carrier family 14 (Urea transporter), member 2, isoform CRA_a (cDNA FLJ23656 fis, clone COLF1004, highly similar to Mus musculus urea transporter isoform UTA-3 mRNA)	SLC14A2 hCG_2021009	Homo sapiens (Human)	235
Q5S4Q0	Q5S4Q0_HUMAN	unreviewed	P-type ATPaseII (Fragment)		Homo sapiens (Human)	10
Q4EXD6	Q4EXD6_HUMAN	unreviewed	Cytochrome b	CYTB cytb	Homo sapiens (Human)	378
D3DT68	D3DT68_HUMAN	unreviewed	HCG1818640, isoform CRA_a	hCG_1818640	Homo sapiens (Human)	95
Q8WW42	Q8WW42_HUMAN	unreviewed	HCG2002387 (Fragment)	hCG_2002387	Homo sapiens (Human)	65
A0A024QYW1	A0A024QYW1_HUMAN	unreviewed	Transmembrane protein 191C	TMEM191C DKFZp434N035 hCG_1994861	Homo sapiens (Human)	160
C9J6G8	C9J6G8_HUMAN	unreviewed	Intraflagellar transport protein 80 homolog (Fragment)	IFT80	Homo sapiens (Human)	32
A0A502	A0A502_HUMAN	unreviewed	CC-chemokine receptor (CCR5 chemokine receptor mutant)	CCR-5 CMKBR5	Homo sapiens (Human)	215
Q0ZFL4	Q0ZFL4_HUMAN	unreviewed	Cytochrome b	CYB CYTB	Homo sapiens (Human)	380
E7EW78	E7EW78_HUMAN	unreviewed	Sodium-dependent multivitamin transporter (Fragment)	SLC5A6	Homo sapiens (Human)	147
Q9NZA2	Q9NZA2_HUMAN	unreviewed	Voltage dependent calcium channel beta 4 subunit (Fragment)	CACNB4	Homo sapiens (Human)	49
B7TNT0	B7TNT0_HUMAN	unreviewed	Cytochrome b	CYTB	Homo sapiens (Human)	378
A0A023QBI1	A0A023QBI1_HUMAN	unreviewed	Cytochrome b	CYTB	Homo sapiens (Human)	380
B1AKJ6	B1AKJ6_HUMAN	unreviewed	Oxysterol-binding protein	OSBPL9 hCG_1780933	Homo sapiens (Human)	741
Q2YHV0	Q2YHV0_HUMAN	unreviewed	Rhesus blood group D antigen (Fragment)	RHD	Homo sapiens (Human)	49
Q9NRK2	Q9NRK2_HUMAN	unreviewed	p15 protein	p15	Homo sapiens (Human)	138
A0A2H4FX81	A0A2H4FX81_HUMAN	unreviewed	Glutaryl-CoA dehydrogenase	GCDH	Homo sapiens (Human)	438
A0A2I6PN72	A0A2I6PN72_HUMAN	unreviewed	MHC class I antigen	HLA-B	Homo sapiens (Human)	362
Q6R0W6	Q6R0W6_HUMAN	unreviewed	Cytochrome c oxidase subunit 3	COX3	Homo sapiens (Human)	260
B4DEH0	B4DEH0_HUMAN	unreviewed	Mitochondrial ribosomal protein L10, isoform CRA_d (cDNA FLJ55192, highly similar to Homo sapiens mitochondrial ribosomal protein L10 (MRPL10), mRNA)	MRPL10 hCG_29363	Homo sapiens (Human)	222
A0A068BCB8	A0A068BCB8_HUMAN	unreviewed	Truncated breast and ovarian cancer susceptibility protein 1 (Fragment)	BRCA1	Homo sapiens (Human)	38
A0A024R6U4	A0A024R6U4_HUMAN	unreviewed	Bardet-Biedl syndrome 2 protein homolog	BBS2 hCG_1818307	Homo sapiens (Human)	721
A0A0A8R5V5	A0A0A8R5V5_HUMAN	unreviewed	MHC class I antigen	HLA-C	Homo sapiens (Human)	366
C9JMV5	C9JMV5_HUMAN	unreviewed	Importin-5 (Fragment)	IPO5	Homo sapiens (Human)	165
F8WEJ9	F8WEJ9_HUMAN	unreviewed	SET and MYND domain-containing protein 5	SMYD5	Homo sapiens (Human)	81
A8QTE5	A8QTE5_HUMAN	unreviewed	ATP synthase subunit a	ATP6	Homo sapiens (Human)	226
V9QDP7	V9QDP7_HUMAN	unreviewed	Melanocyte-stimulating hormone receptor (MSH-R) (Melanocortin receptor 1)	MC1R	Homo sapiens (Human)	317
A0A023QW19	A0A023QW19_HUMAN	unreviewed	ATP synthase subunit a	ATP6	Homo sapiens (Human)	226
Q4EZ08	Q4EZ08_HUMAN	unreviewed	Cytochrome b	CYTB	Homo sapiens (Human)	378
Q8IU82	Q8IU82_HUMAN	unreviewed	Breast and ovarian cancer susceptibility protein (Fragment)	BRCA2	Homo sapiens (Human)	38
Q7Z2H2	Q7Z2H2_HUMAN	unreviewed	L1 cell adhesion molecule (Fragment)	L1CAM	Homo sapiens (Human)	53
D3DS96	D3DS96_HUMAN	unreviewed	Bromodomain adjacent to zinc finger domain, 1A, isoform CRA_c	BAZ1A hCG_21172	Homo sapiens (Human)	1555
Q7Z2E0	Q7Z2E0_HUMAN	unreviewed	TNRC11 protein (Fragment)	TNRC11	Homo sapiens (Human)	276
B4DLB9	B4DLB9_HUMAN	unreviewed	cDNA FLJ60666, highly similar to Zinc finger protein 274 (cDNA, FLJ79328, highly similar to Zinc finger protein 274)		Homo sapiens (Human)	304
O75353	O75353_HUMAN	unreviewed	Anti-death protein (Apoptosis inhibitor)	IEX-1L	Homo sapiens (Human)	193
Q96JZ5	Q96JZ5_HUMAN	unreviewed	Transmembrane 9 superfamily member	SMBP hCG_25781	Homo sapiens (Human)	545
G8CWZ8	G8CWZ8_HUMAN	unreviewed	Glycophorin B (Fragment)	GYPB	Homo sapiens (Human)	45
A4D0W7	A4D0W7_HUMAN	unreviewed	Protein Wnt	WNT16 hCG_33084 tcag7.91	Homo sapiens (Human)	355
K7ENY4	K7ENY4_HUMAN	unreviewed	Ras-related protein Rab-5C (Fragment)	RAB5C	Homo sapiens (Human)	150
D6W5I0	D6W5I0_HUMAN	unreviewed	HCG40733, isoform CRA_c	hCG_40733	Homo sapiens (Human)	180
A0A024R6R9	A0A024R6R9_HUMAN	unreviewed	ATP-binding cassette, sub-family C (CFTR/MRP), member 11, isoform CRA_b	ABCC11 hCG_1811825	Homo sapiens (Human)	1344
Q5CZ60	Q5CZ60_HUMAN	unreviewed	EP3f protein (Prostaglandin E receptor 3 (Subtype EP3), isoform CRA_a)	EP3f PTGER3 hCG_1811960	Homo sapiens (Human)	454
A0A1B0GVR8	A0A1B0GVR8_HUMAN	unreviewed	Ceroid-lipofuscinosis neuronal protein 6	CLN6	Homo sapiens (Human)	61
B9EH20	B9EH20_HUMAN	unreviewed	Olfactory receptor	OR5AP2	Homo sapiens (Human)	317
H0YML1	H0YML1_HUMAN	unreviewed	N-acetylgalactosamine kinase	GALK2	Homo sapiens (Human)	77
H6UMI0	H6UMI0_HUMAN	unreviewed	MAP1LC3B-a (Microtubule-associated protein 1 light chain 3 beta, isoform CRA_e)	MAP1LC3B hCG_32374	Homo sapiens (Human)	124
B4DR95	B4DR95_HUMAN	unreviewed	cDNA FLJ60048, highly similar to Acidic fibroblast growth factor intracellular-binding protein (cDNA, FLJ78875, highly similar to Acidic fibroblast growth factor intracellular-binding protein)		Homo sapiens (Human)	164
M0QXG9	M0QXG9_HUMAN	unreviewed	BRISC and BRCA1-A complex member 1	BABAM1	Homo sapiens (Human)	108
F6WML8	F6WML8_HUMAN	unreviewed	Large proline-rich protein BAG6 (Fragment)	BAG6	Homo sapiens (Human)	244
E5EWJ7	E5EWJ7_HUMAN	unreviewed	Cytochrome b	CYTB	Homo sapiens (Human)	380
Q9UHT5	Q9UHT5_HUMAN	unreviewed	HCG2032337 (PRO1848)	hCG_2032337	Homo sapiens (Human)	105
G3V2E8	G3V2E8_HUMAN	unreviewed	Alpha-actinin-1 (Fragment)	ACTN1	Homo sapiens (Human)	85
A0A1G4HPU3	A0A1G4HPU3_HUMAN	unreviewed	MHC class I antigen	HLA-B	Homo sapiens (Human)	362
Q562T4	Q562T4_HUMAN	unreviewed	Actin-like protein (Fragment)	ACT	Homo sapiens (Human)	103
A0A1W2PQV4	A0A1W2PQV4_HUMAN	unreviewed	Golgin subfamily A member 8T	GOLGA8T	Homo sapiens (Human)	610
Q8IUA3	Q8IUA3_HUMAN	unreviewed	ATP-binding cassette subfamily C member 4 variant 1 (ATP-binding cassette subfamily C member 4 variant 3) (ATP-binding cassette, sub-family C (CFTR/MRP), member 4, isoform CRA_a)	ABCC4 hCG_2039665	Homo sapiens (Human)	24
A0A1J0QF30	A0A1J0QF30_HUMAN	unreviewed	Cytochrome b	CYTB	Homo sapiens (Human)	380
J3KSE9	J3KSE9_HUMAN	unreviewed	N-acetyltransferase 9, isoform CRA_d	NAT9 hCG_1987081	Homo sapiens (Human)	139
Q6WQA1	Q6WQA1_HUMAN	unreviewed	Cytochrome c oxidase subunit 3	COX3	Homo sapiens (Human)	260
C3VPR7	C3VPR7_HUMAN	unreviewed	NLRC3 (NOD3 protein, isoform CRA_c)	NLRC3 NOD3 hCG_2036791	Homo sapiens (Human)	1065
Q9Y628	Q9Y628_HUMAN	unreviewed	HCG1814231	hCG_1814231	Homo sapiens (Human)	154
Q6RNG3	Q6RNG3_HUMAN	unreviewed	ATP synthase subunit a	ATP6	Homo sapiens (Human)	226
Q31629	Q31629_HUMAN	unreviewed	MHC class I HLA-J antigen		Homo sapiens (Human)	28
A0A2R8Y5P7	A0A2R8Y5P7_HUMAN	unreviewed	Probable histidine--tRNA ligase, mitochondrial	HARS2	Homo sapiens (Human)	512
A0A1C3PI37	A0A1C3PI37_HUMAN	unreviewed	MHC class II antigen	HLA-DPB1	Homo sapiens (Human)	258
A0A024R193	A0A024R193_HUMAN	unreviewed	HCG1771487, isoform CRA_a	hCG_1771487	Homo sapiens (Human)	334
D3DSP9	D3DSP9_HUMAN	unreviewed	Fibrinogen-like 1, isoform CRA_d	FGL1 hCG_1994124	Homo sapiens (Human)	253
G3V584	G3V584_HUMAN	unreviewed	Cation channel sperm-associated protein subunit beta (Fragment)	CATSPERB	Homo sapiens (Human)	100
A0A024R1E2	A0A024R1E2_HUMAN	unreviewed	Myosin XVIIIB, isoform CRA_c	MYO18B hCG_2011166	Homo sapiens (Human)	2080
Q6RLZ4	Q6RLZ4_HUMAN	unreviewed	ATP synthase protein 8	ATP8	Homo sapiens (Human)	68
A0A1C3PHL8	A0A1C3PHL8_HUMAN	unreviewed	MHC class I antigen	HLA-B	Homo sapiens (Human)	362
A0A1Y6MRS2	A0A1Y6MRS2_HUMAN	unreviewed	MHC class II antigen	HLA-DPB1	Homo sapiens (Human)	258
D2Y611	D2Y611_HUMAN	unreviewed	Cytochrome b	CYTB	Homo sapiens (Human)	380
A0A141ZQW1	A0A141ZQW1_HUMAN	unreviewed	ATP synthase protein 8	ATP8	Homo sapiens (Human)	68
B7Z2R4	B7Z2R4_HUMAN	unreviewed	Epsilon-sarcoglycan (cDNA FLJ50763, highly similar to Homo sapiens sarcoglycan, epsilon (SGCE), mRNA)	SGCE	Homo sapiens (Human)	471
C0KTF0	C0KTF0_HUMAN	unreviewed	B cell specific activator protein variant B delta 2/4	PAX5	Homo sapiens (Human)	25
A0A126GVL4	A0A126GVL4_HUMAN	unreviewed	OR56B4 (Olfactory receptor, family 56, subfamily B, member 4)	OR56B4 hCG_2033459	Homo sapiens (Human)	319
A8K7Q1	A8K7Q1_HUMAN	unreviewed	cDNA FLJ77770, highly similar to Homo sapiens nucleobindin 1 (NUCB1), mRNA		Homo sapiens (Human)	461
Q9UBM5	Q9UBM5_HUMAN	unreviewed	Tumor necrosis factor alpha (Fragment)	TNFa TNF-alpha	Homo sapiens (Human)	15
Q9UI55	Q9UI55_HUMAN	unreviewed	HCG17329 (PRO0618)	hCG_17329	Homo sapiens (Human)	90
H9QH29	H9QH29_HUMAN	unreviewed	Cytochrome b	CYTB	Homo sapiens (Human)	380
E2RVJ0	E2RVJ0_HUMAN	unreviewed	Anion exchange protein	SLC4A1	Homo sapiens (Human)	912
A4D275	A4D275_HUMAN	unreviewed	Actin-related protein 2/3 complex subunit	ARPC1B hCG_19475 tcag7.662	Homo sapiens (Human)	372
A0A024R5X0	A0A024R5X0_HUMAN	unreviewed	Ornithine decarboxylase antizyme 2, isoform CRA_a (Fragment)	OAZ2 hCG_32488	Homo sapiens (Human)	177
Q4GQZ2	Q4GQZ2_HUMAN	unreviewed	ATP synthase subunit a	ATPase 6 ATP6	Homo sapiens (Human)	226
A0A024RC28	A0A024RC28_HUMAN	unreviewed	Carbohydrate sulfotransferase (EC 2.8.2.-)	CHST9 hCG_1784231	Homo sapiens (Human)	443
D3DQP0	D3DQP0_HUMAN	unreviewed	HCG2036932, isoform CRA_a	hCG_2036932	Homo sapiens (Human)	41
A0A0C4DGB0	A0A0C4DGB0_HUMAN	unreviewed	Short coiled-coil protein	SCOC	Homo sapiens (Human)	82
F4MHF7	F4MHF7_HUMAN	unreviewed	Ubiquitously transcribed tetratricopeptide repeat protein Y-linked transcript variant 280 (Ubiquitously transcribed tetratricopeptide repeat protein Y-linked transcript variant 80)	UTY	Homo sapiens (Human)	213
I3QJX9	I3QJX9_HUMAN	unreviewed	Survival motor neuron 1 protein isoform b (Fragment)	SMN1	Homo sapiens (Human)	179
B1B5S8	B1B5S8_HUMAN	unreviewed	N-acylsphingosine amidohydrolase 1 (Fragment)	ASAH1	Homo sapiens (Human)	219
A0A024R7P5	A0A024R7P5_HUMAN	unreviewed	Similar to Laminin receptor 1, isoform CRA_a	LOC388524 hCG_20807	Homo sapiens (Human)	199
A0A024R3F7	A0A024R3F7_HUMAN	unreviewed	Solute carrier family 37 (Glycerol-6-phosphate transporter), member 4, isoform CRA_c	SLC37A4 hCG_38437	Homo sapiens (Human)	371
Q7HZN7	Q7HZN7_HUMAN	unreviewed	Cytochrome b	CYTB	Homo sapiens (Human)	378
A0A087WTY1	A0A087WTY1_HUMAN	unreviewed	Protein POLR1D, isoform 2	POLR1D	Homo sapiens (Human)	94
A0A024R2C3	A0A024R2C3_HUMAN	unreviewed	Phosphatidylinositol glycan, class N, isoform CRA_a	PIGN hCG_34285	Homo sapiens (Human)	931
E9L3G0	E9L3G0_HUMAN	unreviewed	Cytotoxic T-lymphocyte-associated protein 4 (Fragment)	CTLA4	Homo sapiens (Human)	21
A0A024R4J1	A0A024R4J1_HUMAN	unreviewed	Formyl peptide receptor 1, isoform CRA_a	FPR1 hCG_91957	Homo sapiens (Human)	350
B3KTR0	B3KTR0_HUMAN	unreviewed	Syntrophin, alpha 1 (Dystrophin-associated protein A1, 59kDa, acidic component), isoform CRA_a (cDNA FLJ38623 fis, clone HEART2008509, highly similar to Alpha-1-syntrophin)	SNTA1 hCG_37901	Homo sapiens (Human)	396
D6W656	D6W656_HUMAN	unreviewed	C-type lectin domain family 4, member M, isoform CRA_b	CLEC4M hCG_22557	Homo sapiens (Human)	170
A0A023Q6C9	A0A023Q6C9_HUMAN	unreviewed	Cytochrome b	CYTB	Homo sapiens (Human)	380
A0A0U1RQR3	A0A0U1RQR3_HUMAN	unreviewed	InaD-like protein (Fragment)	PATJ	Homo sapiens (Human)	139
A0A1B2FJB1	A0A1B2FJB1_HUMAN	unreviewed	Apolipoprotein L1 (Fragment)	APOL1	Homo sapiens (Human)	248
A0A1N7SYE9	A0A1N7SYE9_HUMAN	unreviewed	MHC class II antigen	HLA-DPB1	Homo sapiens (Human)	258
D3DU61	D3DU61_HUMAN	unreviewed	Coiled-coil domain containing 78, isoform CRA_b	CCDC78 hCG_1779871	Homo sapiens (Human)	319
I0CMK6	I0CMK6_HUMAN	unreviewed	DNA primase large subunit (Fragment)	PRIM2	Homo sapiens (Human)	62
A0A2H4QWY5	A0A2H4QWY5_HUMAN	unreviewed	NKX2.5 (Fragment)	NKX2.5	Homo sapiens (Human)	52
B9TX21	B9TX21_HUMAN	unreviewed	Mediator complex subunit MED16 variant MED16_i28 (Mediator of RNA polymerase II transcription subunit 16)	MED16	Homo sapiens (Human)	135
A0A1B2FJJ6	A0A1B2FJJ6_HUMAN	unreviewed	Apolipoprotein L1 (Fragment)	APOL1	Homo sapiens (Human)	248
Q53GI2	Q53GI2_HUMAN	unreviewed	Testis expressed sequence 264 variant (Fragment)		Homo sapiens (Human)	313
A0A2P9AEQ5	A0A2P9AEQ5_HUMAN	unreviewed	Adenylate class-3/4/guanylyl cyclase	BQ8482_111535	Homo sapiens (Human)	729
A0A087WY56	A0A087WY56_HUMAN	unreviewed	RAC-alpha serine/threonine-protein kinase (Fragment)	AKT1	Homo sapiens (Human)	146
B4DKB5	B4DKB5_HUMAN	unreviewed	Dipeptidyl-peptidase 10, isoform CRA_b (cDNA FLJ55490, highly similar to Inactive dipeptidyl peptidase 10)	DPP10 hCG_16190	Homo sapiens (Human)	789
A0A024R4Y9	A0A024R4Y9_HUMAN	unreviewed	Chromosome 11 open reading frame 31	C11orf31 hCG_2036529	Homo sapiens (Human)	43
B3KP64	B3KP64_HUMAN	unreviewed	Amnionless homolog (Mouse), isoform CRA_a (cDNA FLJ31240 fis, clone KIDNE2004981, highly similar to Amnionless protein)	AMN hCG_24750	Homo sapiens (Human)	399
A0A024R867	A0A024R867_HUMAN	unreviewed	HCG2040556, isoform CRA_a	hCG_2040556	Homo sapiens (Human)	67
Q9B2X0	Q9B2X0_HUMAN	unreviewed	Cytochrome c oxidase subunit 3	COX3	Homo sapiens (Human)	260
A0A087WZQ2	A0A087WZQ2_HUMAN	unreviewed	Zinc finger protein 343	ZNF343	Homo sapiens (Human)	640
A0A024R8T3	A0A024R8T3_HUMAN	unreviewed	Acyl-coenzyme A oxidase	ACOX1 hCG_1776087	Homo sapiens (Human)	660
C5IUS6	C5IUS6_HUMAN	unreviewed	MHC class I antigen	HLA-B	Homo sapiens (Human)	362
Q6RRX7	Q6RRX7_HUMAN	unreviewed	ATP synthase subunit a	ATP6	Homo sapiens (Human)	226
Q9UG62	Q9UG62_HUMAN	unreviewed	Erythrocyte membrane protein band 4.1-like 2, isoform CRA_c	DKFZp564J1082 EPB41L2 hCG_21030	Homo sapiens (Human)	172
Q6NTA2	Q6NTA2_HUMAN	unreviewed	HNRNPL protein (Fragment)	HNRNPL	Homo sapiens (Human)	572
A7KAU4	A7KAU4_HUMAN	unreviewed	Truncated cytochrome P450 2F1 variant	CYP2F1	Homo sapiens (Human)	26
Q8N1U3	Q8N1U3_HUMAN	unreviewed	HCG2010716, isoform CRA_a (cDNA FLJ37553 fis, clone BRCAN2028338, moderately similar to Mus musculus serine hydrolase protein, isoform 2)	hCG_2010716	Homo sapiens (Human)	146
V9K6C5	V9K6C5_HUMAN	unreviewed	ATP synthase subunit a	ATP6	Homo sapiens (Human)	226
Q9Y3K2	Q9Y3K2_HUMAN	unreviewed	HCG1777656	hCG_1777656	Homo sapiens (Human)	68
A0A024R0D0	A0A024R0D0_HUMAN	unreviewed	HCG2043403, isoform CRA_a	hCG_2043403	Homo sapiens (Human)	88
A0A024R198	A0A024R198_HUMAN	unreviewed	HCG1820546, isoform CRA_a	hCG_1820546	Homo sapiens (Human)	102
G5DSS2	G5DSS2_HUMAN	unreviewed	MHC class I antigen	HLA-B	Homo sapiens (Human)	362
B3KXY7	B3KXY7_HUMAN	unreviewed	Nudix (Nucleoside diphosphate linked moiety X)-type motif 14, isoform CRA_a (cDNA FLJ46324 fis, clone TESTI4043223, highly similar to Uridine diphosphate glucose pyrophosphatase) (EC 3.6.1.45)	NUDT14 hCG_19132	Homo sapiens (Human)	149
D3DNG7	D3DNG7_HUMAN	unreviewed	HCG1813589, isoform CRA_a	hCG_1813589	Homo sapiens (Human)	46
F8WBI3	F8WBI3_HUMAN	unreviewed	Polyribonucleotide nucleotidyltransferase 1, mitochondrial	PNPT1	Homo sapiens (Human)	71
E5E1D5	E5E1D5_HUMAN	unreviewed	Cytochrome c oxidase subunit 3	COX3	Homo sapiens (Human)	261
C7FFM0	C7FFM0_HUMAN	unreviewed	MHC class I antigen	HLA-C	Homo sapiens (Human)	366
Q8WYG7	Q8WYG7_HUMAN	unreviewed	HCG1985569	PP2672 hCG_1985569	Homo sapiens (Human)	182
V5L7D6	V5L7D6_HUMAN	unreviewed	Cytochrome b	CYTB	Homo sapiens (Human)	380
Q6M1B7	Q6M1B7_HUMAN	unreviewed	Uncharacterized protein DKFZp781E0833	DKFZp781E0833	Homo sapiens (Human)	306
D3DPF9	D3DPF9_HUMAN	unreviewed	Titin, isoform CRA_b	TTN hCG_2006859	Homo sapiens (Human)	26926
J3KRK5	J3KRK5_HUMAN	unreviewed	Serine hydroxymethyltransferase, cytosolic	SHMT1	Homo sapiens (Human)	128
A0A023Q4K2	A0A023Q4K2_HUMAN	unreviewed	Cytochrome c oxidase subunit 3	COX3	Homo sapiens (Human)	261
B4DEW1	B4DEW1_HUMAN	unreviewed	Alternative protein FUT9 (cDNA FLJ52603)	FUT9	Homo sapiens (Human)	104
D3DNS0	D3DNS0_HUMAN	unreviewed	Actin-like 6A, isoform CRA_b	ACTL6A hCG_16476	Homo sapiens (Human)	226
P79549	P79549_HUMAN	unreviewed	MHC class I antigen	HLA-B	Homo sapiens (Human)	362
Q8IVJ7	Q8IVJ7_HUMAN	unreviewed	AP20 region protein (HCG2038659, isoform CRA_d)	APRG1 hCG_2038659	Homo sapiens (Human)	115
D3DP80	D3DP80_HUMAN	unreviewed	HCG2006462, isoform CRA_a	hCG_2006462	Homo sapiens (Human)	48
A0A023QR14	A0A023QR14_HUMAN	unreviewed	ATP synthase subunit a	ATP6	Homo sapiens (Human)	226
Q05C05	Q05C05_HUMAN	unreviewed	HCFC1 protein (Fragment)	HCFC1	Homo sapiens (Human)	551
C6K6J1	C6K6J1_HUMAN	unreviewed	MHC class I antigen	HLA-B	Homo sapiens (Human)	362
Q9Y4H5	Q9Y4H5_HUMAN	unreviewed	G-protein-signaling modulator 3 (G18.1a protein)	GPSM3 G18.1a	Homo sapiens (Human)	124
Q30172	Q30172_HUMAN	unreviewed	HLA-B*1514 (MHC class I antigen)	HLA-B	Homo sapiens (Human)	362
A0A1N7SYB0	A0A1N7SYB0_HUMAN	unreviewed	MHC class II antigen	HLA-DPB1	Homo sapiens (Human)	258
Q0IJ58	Q0IJ58_HUMAN	unreviewed	FSIP2 protein (Fragment)	FSIP2	Homo sapiens (Human)	232
H9E7Q7	H9E7Q7_HUMAN	unreviewed	Cytochrome b	CYTB	Homo sapiens (Human)	380
A0A0C5B7B0	A0A0C5B7B0_HUMAN	unreviewed	NADH-ubiquinone oxidoreductase chain 1 (EC 7.1.1.2)	ND1	Homo sapiens (Human)	318
A0A2I8B3F3	A0A2I8B3F3_HUMAN	unreviewed	MHC class I antigen	HLA-B	Homo sapiens (Human)	362
A0A2R8Y5H6	A0A2R8Y5H6_HUMAN	unreviewed	Tubulin-specific chaperone E	TBCE	Homo sapiens (Human)	127
Q5T171	Q5T171_HUMAN	unreviewed	Pygopus homolog 2 (Drosophila), isoform CRA_b	PYGO2 hCG_2039581	Homo sapiens (Human)	369
D5I816	D5I816_HUMAN	unreviewed	Cytochrome b	CYTB	Homo sapiens (Human)	380
C9JGB1	C9JGB1_HUMAN	unreviewed	N-acyl-phosphatidylethanolamine-hydrolyzing phospholipase D (Fragment)	NAPEPLD	Homo sapiens (Human)	124
A0A024R151	A0A024R151_HUMAN	unreviewed	Solute carrier family 44, member 1, isoform CRA_a	SLC44A1 hCG_29051	Homo sapiens (Human)	657
A0A0C4DGF1	A0A0C4DGF1_HUMAN	unreviewed	Zinc finger and BTB domain-containing protein 32	ZBTB32	Homo sapiens (Human)	302
Q9P1I8	Q9P1I8_HUMAN	unreviewed	PRO1635 (cDNA, FLJ94781)		Homo sapiens (Human)	62
A6ZIR4	A6ZIR4_HUMAN	unreviewed	ATP synthase subunit a	ATP6	Homo sapiens (Human)	226
A0A024RC38	A0A024RC38_HUMAN	unreviewed	Dystrobrevin, alpha, isoform CRA_c	DTNA hCG_2021826	Homo sapiens (Human)	334
A0A212PCD4	A0A212PCD4_HUMAN	unreviewed	MHC class II antigen	HLA-DPB1	Homo sapiens (Human)	258
A0A0S4XRV0	A0A0S4XRV0_HUMAN	unreviewed	MHC Class I Antigen	HLA-A	Homo sapiens (Human)	365
D6C3F8	D6C3F8_HUMAN	unreviewed	Cytochrome b	CYTB	Homo sapiens (Human)	380
Q86WV8	Q86WV8_HUMAN	unreviewed	Hamartin (Tuberous sclerosis 1)	TSC1	Homo sapiens (Human)	366
A0A2L1DGG6	A0A2L1DGG6_HUMAN	unreviewed	MHC class I antigen	HLA-C	Homo sapiens (Human)	366
B3KWT8	B3KWT8_HUMAN	unreviewed	Polycomb group ring finger 3, isoform CRA_b (cDNA FLJ43813 fis, clone TESTI4001467, highly similar to Homo sapiens polycomb group ring finger 3 (PCGF3), mRNA)	PCGF3 hCG_32383	Homo sapiens (Human)	208
B3KTN7	B3KTN7_HUMAN	unreviewed	cDNA FLJ38547 fis, clone HCHON2001665, highly similar to Probable G-protein coupled receptor 125		Homo sapiens (Human)	1124
A0A0A0PW35	A0A0A0PW35_HUMAN	unreviewed	Cytochrome b (Fragment)	CYTB	Homo sapiens (Human)	260
F2Z3I1	F2Z3I1_HUMAN	unreviewed	Urotensin-2B	UTS2B	Homo sapiens (Human)	81
A0A0G2JR58	A0A0G2JR58_HUMAN	unreviewed	Mucin-4 (Fragment)	MUC4	Homo sapiens (Human)	157
A0A1S6M160	A0A1S6M160_HUMAN	unreviewed	ATP synthase protein 8	ATP8	Homo sapiens (Human)	68
A0A060BKR4	A0A060BKR4_HUMAN	unreviewed	ATP synthase subunit a	ATP6	Homo sapiens (Human)	226
A0A0G2JH91	A0A0G2JH91_HUMAN	unreviewed	MHC class I polypeptide-related sequence B	MICB	Homo sapiens (Human)	340
I6L9A0	I6L9A0_HUMAN	unreviewed	DMRT-like family B with proline-rich C-terminal 1 isoform 1 (DMRTB1 protein)	DMRTB1	Homo sapiens (Human)	189
A0A0G2JPE0	A0A0G2JPE0_HUMAN	unreviewed	Disks large-associated protein 2	DLGAP2	Homo sapiens (Human)	961
F2Z3E4	F2Z3E4_HUMAN	unreviewed	Nucleolus and neural progenitor protein	NEPRO	Homo sapiens (Human)	36
Q6RKZ6	Q6RKZ6_HUMAN	unreviewed	ATP synthase protein 8	ATP8	Homo sapiens (Human)	68
A1XGZ0	A1XGZ0_HUMAN	unreviewed	Truncated cAMP-dependent protein kinase A type 1A regulatory subunit (Fragment)	PRKAR1A	Homo sapiens (Human)	16
Q8WXB2	Q8WXB2_HUMAN	unreviewed	BAM (HCG15901, isoform CRA_c)	hCG_15901	Homo sapiens (Human)	73
A0A158VVC1	A0A158VVC1_HUMAN	unreviewed	Carcinoembryonic antigen-related cell adhesion molecule 19 transcript variant 3 (Carcinoembryonic antigen-related cell adhesion molecule 19 transcript variant 4)	CEACM19	Homo sapiens (Human)	245
H9T6C8	H9T6C8_HUMAN	unreviewed	ATP synthase protein 8	ATP8	Homo sapiens (Human)	68
A0A0S2Z4W5	A0A0S2Z4W5_HUMAN	unreviewed	Nucleotide-binding oligomerization domain containing 1 isoform 2 (Nucleotide-binding oligomerization domain containing 1 isoform 3) (Nucleotide-binding oligomerization domain containing 1 isoform 4)	NOD1	Homo sapiens (Human)	128
A0A0G2JHD9	A0A0G2JHD9_HUMAN	unreviewed	Collagen alpha-2(XI) chain (Fragment)	COL11A2	Homo sapiens (Human)	333
A8MUL8	A8MUL8_HUMAN	unreviewed	Putative tRNA pseudouridine synthase Pus10	PUS10	Homo sapiens (Human)	62
A0A024R0F1	A0A024R0F1_HUMAN	unreviewed	Transcription termination factor, RNA polymerase II, isoform CRA_a	TTF2 hCG_39063	Homo sapiens (Human)	1162
E7CLZ5	E7CLZ5_HUMAN	unreviewed	Cytochrome c oxidase subunit 3	COX3	Homo sapiens (Human)	261
A0A2R8Y7P7	A0A2R8Y7P7_HUMAN	unreviewed	Tubulin-specific chaperone E	TBCE	Homo sapiens (Human)	71
D6RBP5	D6RBP5_HUMAN	unreviewed	Group XIIA secretory phospholipase A2 (Phospholipase A2, group XIIA, isoform CRA_a)	PLA2G12A hCG_21046	Homo sapiens (Human)	70
A0A024RBQ8	A0A024RBQ8_HUMAN	unreviewed	Chromosome 12 open reading frame 49, isoform CRA_a	C12orf49 hCG_39727	Homo sapiens (Human)	205
A0A024R7W4	A0A024R7W4_HUMAN	unreviewed	Chemokine (C-X-C motif) ligand 12 (Stromal cell-derived factor 1), isoform CRA_a (Fragment)	CXCL12 hCG_25667	Homo sapiens (Human)	103
Q6ZWB5	Q6ZWB5_HUMAN	unreviewed	C3orf57 protein (Serine palmitoyltransferase small subunit B) (cDNA FLJ41354 fis, clone BRAWH2014876)	SPTSSB C3orf57	Homo sapiens (Human)	230
A0A1W1B5Q9	A0A1W1B5Q9_HUMAN	unreviewed	MHC class I antigen	HLA-A	Homo sapiens (Human)	365
A8K8G6	A8K8G6_HUMAN	unreviewed	Tetratricopeptide repeat domain 12, isoform CRA_e (Tetratricopeptide repeat protein 12 variant 2) (cDNA FLJ78626)	TTC12 hCG_2043014	Homo sapiens (Human)	705
A0A2S0RAQ9	A0A2S0RAQ9_HUMAN	unreviewed	BRCA2 (Fragment)		Homo sapiens (Human)	227
E7E463	E7E463_HUMAN	unreviewed	ATP synthase protein 8	ATP8	Homo sapiens (Human)	68
A0A024RAQ6	A0A024RAQ6_HUMAN	unreviewed	HCG1649176, isoform CRA_a	hCG_1649176	Homo sapiens (Human)	63
B4DI18	B4DI18_HUMAN	unreviewed	Mitochondrial import inner membrane translocase subunit TIM23		Homo sapiens (Human)	188
Q86TZ5	Q86TZ5_HUMAN	unreviewed	Epimerase family protein SDR39U1 (Full-length cDNA clone CS0DC001YO07 of Neuroblastoma of Homo sapiens (human))	SDR39U1	Homo sapiens (Human)	185
H9XFA4	H9XFA4_HUMAN	unreviewed	Roundabout axon guidance receptor-like protein 2 (Fragment)	ROBO2	Homo sapiens (Human)	36
B4DQ48	B4DQ48_HUMAN	unreviewed	Eukaryotic translation initiation factor 3 subunit K (cDNA FLJ55131, highly similar to Eukaryotic translation initiation factor 3 subunit 12)	EIF3K	Homo sapiens (Human)	124
C4N364	C4N364_HUMAN	unreviewed	KIR3DL1/S1	KIR3DL1	Homo sapiens (Human)	444
Q5EP54	Q5EP54_HUMAN	unreviewed	HLA class II histocompatibility antigen, DP beta 1 chain (MHC class II antigen)	HLA-DPB1 DPB1	Homo sapiens (Human)	258
Q658L4	Q658L4_HUMAN	unreviewed	HCG2044009	DKFZp666E157 hCG_2044009	Homo sapiens (Human)	217
A8K2L3	A8K2L3_HUMAN	unreviewed	Chromosome 9 open reading frame 152 (cDNA FLJ76078)	C9orf152 hCG_28768	Homo sapiens (Human)	218
Q9NY62	Q9NY62_HUMAN	unreviewed	Methylenetetrahydrofolate reductase intermediate form (Fragment)	MTHFR	Homo sapiens (Human)	101
A8K5S6	A8K5S6_HUMAN	unreviewed	cDNA FLJ30941 fis, clone FEBRA2007458 (cDNA FLJ77820)		Homo sapiens (Human)	109
A0A1C3PI45	A0A1C3PI45_HUMAN	unreviewed	MHC class II antigen	HLA-DPB1	Homo sapiens (Human)	258
Q9BRS7	Q9BRS7_HUMAN	unreviewed	TDP1 protein (Tyrosyl-DNA phosphodiesterase 1)	TDP1	Homo sapiens (Human)	298
Q85KW7	Q85KW7_HUMAN	unreviewed	Cytochrome b	cytb CYB CYTB	Homo sapiens (Human)	378
A0A024R049	A0A024R049_HUMAN	unreviewed	Uncharacterized protein	MGC42105 hCG_36806	Homo sapiens (Human)	312
D9MZN6	D9MZN6_HUMAN	unreviewed	ATP synthase protein 8	ATP8	Homo sapiens (Human)	68
Q8IUB0	Q8IUB0_HUMAN	unreviewed	CTCL tumor antigen HD-CL-08 (Cervical cancer suppressor 3) (cDNA FLJ77759)		Homo sapiens (Human)	361
A0A0H4PJU9	A0A0H4PJU9_HUMAN	unreviewed	Dendritic cell-specific intercellular adhesion molecule-3-grabbing non-integrin (Fragment)		Homo sapiens (Human)	189
A0A024R195	A0A024R195_HUMAN	unreviewed	HCG1771503, isoform CRA_a	hCG_1771503	Homo sapiens (Human)	188
A0A024RCX7	A0A024RCX7_HUMAN	unreviewed	SLC39A7 (Solute carrier family 39 (Zinc transporter), member 7, isoform CRA_a)	SLC39A7 hCG_2042252	Homo sapiens (Human)	469
D3DPC4	D3DPC4_HUMAN	unreviewed	Uncharacterized protein	FLJ21901 hCG_15217	Homo sapiens (Human)	824
Q86TQ8	Q86TQ8_HUMAN	unreviewed	Dihydrolipoamide acetyltransferase component of pyruvate dehydrogenase complex (EC 2.3.1.-) (Fragment)	DLST hCG_22359	Homo sapiens (Human)	307
Q6LBH1	Q6LBH1_HUMAN	unreviewed	ACPP (Acid phosphatase) (EC 3.1.3.2) (Prostatic acid phosphotase) (Fragment)	ACPP	Homo sapiens (Human)	40
Q9BXD9	Q9BXD9_HUMAN	unreviewed	FKSG56 (Hepatocellular carcinoma-associated antigen HCA25b)	FKSG56	Homo sapiens (Human)	124
F4MH81	F4MH81_HUMAN	unreviewed	Ubiquitously transcribed tetratricopeptide repeat protein Y-linked transcript variant 181 (Ubiquitously transcribed tetratricopeptide repeat protein Y-linked transcript variant 182) (Ubiquitously transcribed tetratricopeptide repeat protein Y-linked transcript variant 183) (Ubiquitously transcribed tetratricopeptide repeat protein Y-linked transcript variant 185) (Ubiquitously transcribed tetratr…	UTY	Homo sapiens (Human)	593
Q85KX2	Q85KX2_HUMAN	unreviewed	Cytochrome b	cytb CYTB Cytb	Homo sapiens (Human)	378
O76029	O76029_HUMAN	unreviewed	Na-K-2Cl cotransporter (Fragment)	NKCC2	Homo sapiens (Human)	31
A0A0H3W548	A0A0H3W548_HUMAN	unreviewed	MHC class I antigen	HLA-A	Homo sapiens (Human)	365
A0A2L0RIE3	A0A2L0RIE3_HUMAN	unreviewed	Isovalery CoA dehydrogenase	IVD	Homo sapiens (Human)	426
O76028	O76028_HUMAN	unreviewed	Na-K-2Cl cotransporter isoform III (Fragment)	NKCC2	Homo sapiens (Human)	31
A0A090KFY5	A0A090KFY5_HUMAN	unreviewed	HLA class I antigen (MHC class I antigen)	HLA-C	Homo sapiens (Human)	366
Q5T4P9	Q5T4P9_HUMAN	unreviewed	Pleckstrin homology domain containing, family O member 1, isoform CRA_c (Pleckstrin homology domain-containing family O member 1)	PLEKHO1 hCG_39382 RP11-458I7.3-002	Homo sapiens (Human)	226
H9S0W7	H9S0W7_HUMAN	unreviewed	Cytochrome c oxidase subunit 3	COX3	Homo sapiens (Human)	261
M0QXN0	M0QXN0_HUMAN	unreviewed	ETS domain-containing transcription factor ERF (Fragment)	ERF	Homo sapiens (Human)	98
J3KQS6	J3KQS6_HUMAN	unreviewed	BRISC and BRCA1-A complex member 1	BABAM1	Homo sapiens (Human)	254
A0A286LDA4	A0A286LDA4_HUMAN	unreviewed	MHC class I antigen	HLA-A	Homo sapiens (Human)	365
D3DR78	D3DR78_HUMAN	unreviewed	F-box and WD-40 domain protein 4, isoform CRA_a	FBXW4 hCG_1814000	Homo sapiens (Human)	325
A0A059S7J4	A0A059S7J4_HUMAN	unreviewed	Cytochrome b	CYTB	Homo sapiens (Human)	380
H3BNY4	H3BNY4_HUMAN	unreviewed	GATOR complex protein WDR59 (Fragment)	WDR59	Homo sapiens (Human)	217
H3BQ00	H3BQ00_HUMAN	unreviewed	Mothers against decapentaplegic homolog 3 (Fragment)	SMAD3	Homo sapiens (Human)	156
Q6U287	Q6U287_HUMAN	unreviewed	Potassium channel HERG (Fragment)	KCNH2	Homo sapiens (Human)	84
I7A6V7	I7A6V7_HUMAN	unreviewed	PR domain zinc finger protein 9 (EC 2.1.1.43) (Fragment)	PRDM9	Homo sapiens (Human)	364
Q4VB56	Q4VB56_HUMAN	unreviewed	Nuclear transition protein 2	TNP2 hCG_15065	Homo sapiens (Human)	138
T1PZR2	T1PZR2_HUMAN	unreviewed	NADH-ubiquinone oxidoreductase chain 5 (EC 7.1.1.2)	ND5	Homo sapiens (Human)	603
B4DI92	B4DI92_HUMAN	unreviewed	Sodium channel subunit beta-1 (cDNA FLJ55064, moderately similar to Sodium channel beta-1 subunit)	SCN1B	Homo sapiens (Human)	147
F2Z2D1	F2Z2D1_HUMAN	unreviewed	Cytochrome c oxidase assembly factor 1 homolog	COA1	Homo sapiens (Human)	34
B2ZW21	B2ZW21_HUMAN	unreviewed	Cytochrome b	CYTB	Homo sapiens (Human)	380
B1AKK3	B1AKK3_HUMAN	unreviewed	Novel protein similar to SLIT-ROBO Rho GTPase activating protein 2 SRGAP2 (Fragment)	RP3-365I19.1-001	Homo sapiens (Human)	162
F8WCQ9	F8WCQ9_HUMAN	unreviewed	N-chimaerin	CHN1	Homo sapiens (Human)	22
Q8TEB0	Q8TEB0_HUMAN	unreviewed	1-acylglycerol-3-phosphate O-acyltransferase 3, isoform CRA_b (cDNA FLJ23720 fis, clone HEP13757)	AGPAT3 hCG_2010443	Homo sapiens (Human)	127
A0A097PVV2	A0A097PVV2_HUMAN	unreviewed	NADH-ubiquinone oxidoreductase chain 1 (EC 7.1.1.2)	ND1	Homo sapiens (Human)	316
Q7YCG3	Q7YCG3_HUMAN	unreviewed	Cytochrome b	CYTB	Homo sapiens (Human)	378
A0A023Q469	A0A023Q469_HUMAN	unreviewed	Cytochrome b	CYTB	Homo sapiens (Human)	380
A0A024R0J4	A0A024R0J4_HUMAN	unreviewed	Prostaglandin F2 receptor negative regulator, isoform CRA_a	PTGFRN hCG_1641432	Homo sapiens (Human)	560
Q0ZCF9	Q0ZCF9_HUMAN	unreviewed	Immunglobulin heavy chain variable region (Fragment)		Homo sapiens (Human)	118
D3DUE9	D3DUE9_HUMAN	unreviewed	Family with sequence similarity 86, member A, isoform CRA_c	FAM86A hCG_1818311	Homo sapiens (Human)	296
B3KNG9	B3KNG9_HUMAN	unreviewed	cDNA FLJ14581 fis, clone NT2RM4001382, highly similar to Importin-7 (cDNA FLJ14986 fis, clone Y79AA1000784, highly similar to Importin-7)		Homo sapiens (Human)	203
A0A024QZA5	A0A024QZA5_HUMAN	unreviewed	HCG1821267, isoform CRA_a	hCG_1821267	Homo sapiens (Human)	681
A0A024R5G8	A0A024R5G8_HUMAN	unreviewed	START domain containing 10, isoform CRA_c	STARD10 hCG_24101	Homo sapiens (Human)	160
A0A1B2FJC1	A0A1B2FJC1_HUMAN	unreviewed	Apolipoprotein L1 (Fragment)	APOL1	Homo sapiens (Human)	247
A0A023R2W4	A0A023R2W4_HUMAN	unreviewed	Cytochrome c oxidase subunit 3	COX3	Homo sapiens (Human)	261
Q6R5A7	Q6R5A7_HUMAN	unreviewed	ABO glycosyltransferase A3 (Fragment)	ABO	Homo sapiens (Human)	229
D2Y572	D2Y572_HUMAN	unreviewed	ATP synthase subunit a	ATP6	Homo sapiens (Human)	226
B8XZR3	B8XZR3_HUMAN	unreviewed	ATP synthase subunit a	ATP6	Homo sapiens (Human)	226
Q9P1F1	Q9P1F1_HUMAN	unreviewed	HCG1783420 (PRO2037)	hCG_1783420	Homo sapiens (Human)	68
V9Q7F1	V9Q7F1_HUMAN	unreviewed	Melanocyte-stimulating hormone receptor (MSH-R) (Melanocortin receptor 1)	MC1R	Homo sapiens (Human)	317
A0A024RAB7	A0A024RAB7_HUMAN	unreviewed	UDP-galactose-4-epimerase, isoform CRA_b	GALE hCG_37681	Homo sapiens (Human)	239
A6N931	A6N931_HUMAN	unreviewed	Mutant cardiac beta myosin heavy chain (Fragment)	MYH7	Homo sapiens (Human)	46
H0UIA3	H0UIA3_HUMAN	unreviewed	HCG1641026, isoform CRA_a	hCG_1641026	Homo sapiens (Human)	912
K7EQL2	K7EQL2_HUMAN	unreviewed	UNC93-like protein MFSD11	MFSD11	Homo sapiens (Human)	41
A0A024R3T0	A0A024R3T0_HUMAN	unreviewed	HCG22297, isoform CRA_a	hCG_22297	Homo sapiens (Human)	22
U5YMY3	U5YMY3_HUMAN	unreviewed	GTA (Glycosyltransferase) (Fragment)	ABO	Homo sapiens (Human)	229
A0A0A1EII5	A0A0A1EII5_HUMAN	unreviewed	Forkhead box protein E3	FOXE3	Homo sapiens (Human)	319
Q16638	Q16638_HUMAN	unreviewed	Long overlapping ORF (Oct-2 factor) (Fragment)		Homo sapiens (Human)	50
Q96QB8	Q96QB8_HUMAN	unreviewed	GTP-binding protein (Guanine nucleotide binding protein-like 1)	HSR1	Homo sapiens (Human)	421
A0A1B3B2I8	A0A1B3B2I8_HUMAN	unreviewed	Lens intrinsic membrane protein 2 (Fragment)	LIM2	Homo sapiens (Human)	73
A0A2P0CTH9	A0A2P0CTH9_HUMAN	unreviewed	Prostamide/prostaglandin F synthase	PRXL2B	Homo sapiens (Human)	161
A0A024RBF1	A0A024RBF1_HUMAN	unreviewed	Protein phosphatase 1, regulatory (Inhibitor) subunit 12A, isoform CRA_a	PPP1R12A hCG_27498	Homo sapiens (Human)	914
Q14ZY3	Q14ZY3_HUMAN	unreviewed	NADH dehydrogenase subunit 5 (Fragment)		Homo sapiens (Human)	116
D3DTV2	D3DTV2_HUMAN	unreviewed	Homeobox B2, isoform CRA_b	HOXB2 hCG_29353	Homo sapiens (Human)	161
Q5Y070	Q5Y070_HUMAN	unreviewed	Cytochrome c oxidase subunit 3 (Fragment)	COX3	Homo sapiens (Human)	256
B7ZGX0	B7ZGX0_HUMAN	unreviewed	DEAD/H box polypeptide 11 like 1 (DEAD/H box polypeptide 11 like 3) (DEAD/H box polypeptide 11 like 9)	DDX11L1 DDX11L3 DDX11L9	Homo sapiens (Human)	76
H0UI99	H0UI99_HUMAN	unreviewed	Zinc finger, CCCH-type with G patch domain, isoform CRA_b	ZGPAT hCG_2039459	Homo sapiens (Human)	502
A0A0H5AUJ9	A0A0H5AUJ9_HUMAN	unreviewed	Bucentaur	CFDP1	Homo sapiens (Human)	220
A0A024R9J7	A0A024R9J7_HUMAN	unreviewed	Defective in sister chromatid cohesion homolog 1 (S. cerevisiae), isoform CRA_a	DCC1 hCG_21269	Homo sapiens (Human)	550
A0N501	A0N501_HUMAN	unreviewed	HCG2039782 (Possible J 6 gene segment) (Fragment)	Tcr-alpha hCG_2039782	Homo sapiens (Human)	21
A8YXX5	A8YXX5_HUMAN	unreviewed	Cell proliferation-inducing protein 60 (cDNA FLJ12721 fis, clone NT2RP1001310, highly similar to Mitochondrial carrier homolog 1)	PIG60	Homo sapiens (Human)	354
Q5Y0G2	Q5Y0G2_HUMAN	unreviewed	Cytochrome c oxidase subunit 3 (Fragment)	COX3	Homo sapiens (Human)	255
U5LGW0	U5LGW0_HUMAN	unreviewed	Apolipoprotein L1 (Fragment)	APOL1	Homo sapiens (Human)	293
A7UAQ1	A7UAQ1_HUMAN	unreviewed	Adenosine A2A receptor variant 1 (Adenosine A2A receptor variant 2) (Adenosine A2A receptor variant 3) (Adenosine A2A receptor variant 4) (Adenosine A2A receptor variant 5) (Adenosine A2A receptor variant 6) (Adenosine A2A receptor variant 7) (Adenosine A2A receptor variant 8) (Fragment)		Homo sapiens (Human)	19
D3DTD8	D3DTD8_HUMAN	unreviewed	HCG1816146, isoform CRA_a	hCG_1816146	Homo sapiens (Human)	47
A6XGM0	A6XGM0_HUMAN	unreviewed	BORIS transcription factor transcript variant A4 (BORIS transcription factor transcript variant C2)		Homo sapiens (Human)	404
A0A142J248	A0A142J248_HUMAN	unreviewed	MHC class I antigen	HLA-A	Homo sapiens (Human)	365
D3DX76	D3DX76_HUMAN	unreviewed	Core-binding factor, runt domain, alpha subunit 2 translocated to, 3, isoform CRA_b	CBFA2T3 hCG_1980838	Homo sapiens (Human)	520
H9Q657	H9Q657_HUMAN	unreviewed	Cytochrome b	CYTB	Homo sapiens (Human)	380
D7SF29	D7SF29_HUMAN	unreviewed	ATP synthase subunit a	ATP6	Homo sapiens (Human)	226
Q4F5T1	Q4F5T1_HUMAN	unreviewed	ATP synthase subunit a	ATP6	Homo sapiens (Human)	226
A0A126GWA0	A0A126GWA0_HUMAN	unreviewed	OR1A1	OR1A1	Homo sapiens (Human)	309
Q6RBC6	Q6RBC6_HUMAN	unreviewed	Microcephalin (Fragment)	MCPH1	Homo sapiens (Human)	38
A0A126GVB7	A0A126GVB7_HUMAN	unreviewed	Olfactory receptor	OR2AE1 hCG_1804975	Homo sapiens (Human)	323
D3DRQ1	D3DRQ1_HUMAN	unreviewed	HCG1820747, isoform CRA_a	hCG_1820747	Homo sapiens (Human)	87
Q007T9	Q007T9_HUMAN	unreviewed	Cytochrome P4502D6 (Fragment)	CYP2D6	Homo sapiens (Human)	58
C9IZY1	C9IZY1_HUMAN	unreviewed	O-acetyl-ADP-ribose deacetylase 1	OARD1	Homo sapiens (Human)	88
C9D670	C9D670_HUMAN	unreviewed	Cytochrome b	CYTB	Homo sapiens (Human)	380
C8Y092	C8Y092_HUMAN	unreviewed	Cytochrome b	CYTB	Homo sapiens (Human)	380
W8CSQ8	W8CSQ8_HUMAN	unreviewed	NADH dehydrogenase subunit 4L (Fragment)	ND4L	Homo sapiens (Human)	64
A0A090KFR2	A0A090KFR2_HUMAN	unreviewed	HLA class I antigen (MHC class I antigen)	HLA-B	Homo sapiens (Human)	362
A6YWH7	A6YWH7_HUMAN	unreviewed	NADH-ubiquinone oxidoreductase chain 5 (EC 7.1.1.2)	ND5	Homo sapiens (Human)	603
A0A0S2Z652	A0A0S2Z652_HUMAN	unreviewed	Component of oligomeric golgi complex 7 isoform 1 (Component of oligomeric golgi complex 7, isoform CRA_c) (Fragment)	COG7 hCG_23862	Homo sapiens (Human)	770
Q2NKK7	Q2NKK7_HUMAN	unreviewed	KLHL21 protein (Kelch-like protein 21)	KLHL21	Homo sapiens (Human)	35
B4E273	B4E273_HUMAN	unreviewed	ADP-ribosylation factor interacting protein 1 (Arfaptin 1), isoform CRA_b (ARFIP1 protein) (cDNA FLJ53696, highly similar to Arfaptin-1)	ARFIP1 hCG_26981	Homo sapiens (Human)	373
A0A024R6Q7	A0A024R6Q7_HUMAN	unreviewed	PAP associated domain containing 5, isoform CRA_a	PAPD5 hCG_24891	Homo sapiens (Human)	527
Q4F694	Q4F694_HUMAN	unreviewed	NADH-ubiquinone oxidoreductase chain 6 (EC 7.1.1.2)	ND6	Homo sapiens (Human)	174
A0A024QZC2	A0A024QZC2_HUMAN	unreviewed	SH2-B homolog, isoform CRA_b	SH2B hCG_18639	Homo sapiens (Human)	671
B4DJL6	B4DJL6_HUMAN	unreviewed	Integrator complex subunit 14 (cDNA FLJ55475)	INTS14	Homo sapiens (Human)	554
G3V1R5	G3V1R5_HUMAN	unreviewed	Nardilysin (Nardilysin (N-arginine dibasic convertase), isoform CRA_e)	NRDC NRD1 hCG_40292	Homo sapiens (Human)	1087
A0A0C4DH35	A0A0C4DH35_HUMAN	unreviewed	Immunoglobulin heavy variable 3-35 (non-functional) (Fragment)	IGHV3-35	Homo sapiens (Human)	117
C9JX34	C9JX34_HUMAN	unreviewed	Serine protease 42 (Testis serine protease 2, isoform CRA_a)	PRSS42 TESSP2 hCG_1997672	Homo sapiens (Human)	100
E9PPP9	E9PPP9_HUMAN	unreviewed	Beta,beta-carotene 9',10'-oxygenase	BCO2	Homo sapiens (Human)	50
G3V4V8	G3V4V8_HUMAN	unreviewed	NSFL1 cofactor p47	NSFL1C	Homo sapiens (Human)	35
A0A024R9X9	A0A024R9X9_HUMAN	unreviewed	Corticotropin releasing hormone receptor 1, isoform CRA_b	CRHR1 hCG_28513	Homo sapiens (Human)	240
A0A090N8H1	A0A090N8H1_HUMAN	unreviewed	HCG1990708, isoform CRA_c (Replication initiator 1)	REPIN1 hCG_1990708 tcag7.1235	Homo sapiens (Human)	567
I6L9E5	I6L9E5_HUMAN	unreviewed	RASGEF1C protein (Ras-GEF domain-containing family member 1C)	RASGEF1C	Homo sapiens (Human)	238
A8DBG1	A8DBG1_HUMAN	unreviewed	NADH-ubiquinone oxidoreductase chain 1 (EC 7.1.1.2)	ND1	Homo sapiens (Human)	318
A0A024R7I0	A0A024R7I0_HUMAN	unreviewed	GIPC PDZ domain containing family, member 1, isoform CRA_a	GIPC1 hCG_27513	Homo sapiens (Human)	333
A0A087WTT2	A0A087WTT2_HUMAN	unreviewed	Transmembrane protein 230	TMEM230	Homo sapiens (Human)	127
A0A075B6J2	A0A075B6J2_HUMAN	unreviewed	Immunoglobulin lambda variable 2-33 (non-functional) (Fragment)	IGLV2-33	Homo sapiens (Human)	118
F5GXU1	F5GXU1_HUMAN	unreviewed	L-lactate dehydrogenase A chain	LDHA	Homo sapiens (Human)	46
B3VCG5	B3VCG5_HUMAN	unreviewed	Beta chimaerin isoform B2-CHNdel ex7p-13p (Beta-chimaerin)	CHN2	Homo sapiens (Human)	216
B7ZLW4	B7ZLW4_HUMAN	unreviewed	Transporter	SLC6A20	Homo sapiens (Human)	547
F8WFC9	F8WFC9_HUMAN	unreviewed	Elongation factor 1-beta	EEF1B2	Homo sapiens (Human)	68
B2XLB2	B2XLB2_HUMAN	unreviewed	NADH-ubiquinone oxidoreductase chain 3 (EC 7.1.1.2)	ND3	Homo sapiens (Human)	115
Q16157	Q16157_HUMAN	unreviewed	Integrin beta-3 (Fragment)	ITGB3 integrin beta 3	Homo sapiens (Human)	35
J3KPH2	J3KPH2_HUMAN	unreviewed	Arachidonate lipoxygenase 3, isoform CRA_a (Hydroperoxide isomerase ALOXE3)	ALOXE3 hCG_31289	Homo sapiens (Human)	867
Q49AA1	Q49AA1_HUMAN	unreviewed	Lateral-signaling target protein 2 homolog (ZFYVE28 protein)	ZFYVE28	Homo sapiens (Human)	192
G3V1D3	G3V1D3_HUMAN	unreviewed	Dipeptidyl peptidase 3 (EC 3.4.14.4) (Dipeptidyl aminopeptidase III) (Dipeptidyl peptidase III)	DPP3 hCG_2016942	Homo sapiens (Human)	756
Q6FGX5	Q6FGX5_HUMAN	unreviewed	Epididymis secretory sperm binding protein (TIMP metallopeptidase inhibitor 1, isoform CRA_a) (TIMP1 protein) (cDNA, FLJ92204, Homo sapiens tissue inhibitor of metalloproteinase 1 (erythroidpotentiating activity, collagenase inhibitor) (TIMP1), mRNA)	TIMP1 hCG_29141	Homo sapiens (Human)	207
A0A1U9X7L7	A0A1U9X7L7_HUMAN	unreviewed	DEAH (Asp-Glu-Ala-His) box polypeptide 16, isoform CRA_b (DHX16)	DHX16 hCG_26008	Homo sapiens (Human)	981
Q1W0W1	Q1W0W1_HUMAN	unreviewed	NADH-ubiquinone oxidoreductase chain 4 (EC 7.1.1.2)	ND4	Homo sapiens (Human)	459
Q9B2Y7	Q9B2Y7_HUMAN	unreviewed	NADH-ubiquinone oxidoreductase chain 4 (EC 7.1.1.2)	ndh4 NADH4 ND4	Homo sapiens (Human)	459
C9J8C6	C9J8C6_HUMAN	unreviewed	Autophagy-related protein 16-1 (Fragment)	ATG16L1	Homo sapiens (Human)	55
G5EA37	G5EA37_HUMAN	unreviewed	WD repeat domain phosphoinositide-interacting protein 1 (WD repeat domain, phosphoinositide interacting 1, isoform CRA_a)	WIPI1 hCG_28468	Homo sapiens (Human)	364
Q9HB66	Q9HB66_HUMAN	unreviewed	Alternative protein MKKS (McKusick-Kaufman syndrome, isoform CRA_a) (PNAS-117)	MKKS hCG_40237	Homo sapiens (Human)	63
A0A0C4DGI4	A0A0C4DGI4_HUMAN	unreviewed	Protein patched homolog 1 (Fragment)	PTCH1	Homo sapiens (Human)	174
I3L2G8	I3L2G8_HUMAN	unreviewed	Rab effector Noc2 (Fragment)	RPH3AL	Homo sapiens (Human)	157
D9ZHQ7	D9ZHQ7_HUMAN	unreviewed	Neuregulin 3 variant 13 (Pro-neuregulin-3, membrane-bound isoform)	NRG3	Homo sapiens (Human)	526
F2Z2M6	F2Z2M6_HUMAN	unreviewed	Corticotropin-releasing factor receptor 2	CRHR2	Homo sapiens (Human)	64
B7ZLQ8	B7ZLQ8_HUMAN	unreviewed	CPEB4 protein (Cytoplasmic polyadenylation element-binding protein 4)	CPEB4	Homo sapiens (Human)	704
E9L5Q4	E9L5Q4_HUMAN	unreviewed	MHC class II antigen	HLA-DRB1	Homo sapiens (Human)	266
Q4F6A2	Q4F6A2_HUMAN	unreviewed	Cytochrome c oxidase subunit 2	COX2	Homo sapiens (Human)	227
A2RQR6	A2RQR6_HUMAN	unreviewed	Transcription elongation factor A (SII)-like 4 variant 1 (Transcription elongation factor A protein-like 4)	TCEAL4	Homo sapiens (Human)	186
E9PPY0	E9PPY0_HUMAN	unreviewed	NACHT, LRR and PYD domains-containing protein 10 (Fragment)	NLRP10	Homo sapiens (Human)	65
A8QJM2	A8QJM2_HUMAN	unreviewed	NADH-ubiquinone oxidoreductase chain 1 (EC 7.1.1.2)	ND1	Homo sapiens (Human)	318
L8B8N7	L8B8N7_HUMAN	unreviewed	Family with sequence similarity 20, member A	Fam20A FAM20A hCG_1986249	Homo sapiens (Human)	541
W8D7D4	W8D7D4_HUMAN	unreviewed	NADH-ubiquinone oxidoreductase chain 2 (EC 7.1.1.2)	ND2	Homo sapiens (Human)	347
B7Z8L1	B7Z8L1_HUMAN	unreviewed	cDNA FLJ52823, highly similar to Periphilin-1	PPHLN1	Homo sapiens (Human)	340
I1SYL0	I1SYL0_HUMAN	unreviewed	NADH-ubiquinone oxidoreductase chain 6 (EC 7.1.1.2)	ND6	Homo sapiens (Human)	174
C9JMR2	C9JMR2_HUMAN	unreviewed	Zinc finger protein 638 (Fragment)	ZNF638	Homo sapiens (Human)	62
B0YIW9	B0YIW9_HUMAN	unreviewed	ADP-ribosylation factor-like 5B (ADP-ribosylation factor-like protein 5B)	ARL5B hCG_37808	Homo sapiens (Human)	179
Q06V50	Q06V50_HUMAN	unreviewed	NADH-ubiquinone oxidoreductase chain 5 (EC 7.1.1.2)	ND5 ndh5	Homo sapiens (Human)	603
H9Q414	H9Q414_HUMAN	unreviewed	NADH-ubiquinone oxidoreductase chain 5 (EC 7.1.1.2)	ND5	Homo sapiens (Human)	603
A0A024R3G9	A0A024R3G9_HUMAN	unreviewed	Chromosome 11 open reading frame 60, isoform CRA_a	C11orf60 hCG_40224	Homo sapiens (Human)	355
B5MCR8	B5MCR8_HUMAN	unreviewed	Solute carrier family 30 (Zinc transporter), member 6, isoform CRA_b (Zinc transporter 6)	SLC30A6 hCG_23082	Homo sapiens (Human)	387
J3KPM0	J3KPM0_HUMAN	unreviewed	Chromosome 14 open reading frame 79, isoform CRA_a	CLBA1 C14orf79 hCG_40820	Homo sapiens (Human)	197
Q4F0B4	Q4F0B4_HUMAN	unreviewed	NADH-ubiquinone oxidoreductase chain 6 (EC 7.1.1.2)	ND6	Homo sapiens (Human)	174
E7ER26	E7ER26_HUMAN	unreviewed	PR domain zinc finger protein 15	PRDM15	Homo sapiens (Human)	1141
Q32MC3	Q32MC3_HUMAN	unreviewed	P2X purinoceptor 2 (p2RX2 protein)	P2RX2	Homo sapiens (Human)	349
Q9B1D3	Q9B1D3_HUMAN	unreviewed	ATP synthase subunit a	ATP6 atp6 ATPase 6 ATPase6 MTATP6 HS5781_0022 HS5782_0022	Homo sapiens (Human)	226
T1SSS1	T1SSS1_HUMAN	unreviewed	ATP synthase subunit a	ATP6	Homo sapiens (Human)	226
A0A024QZ14	A0A024QZ14_HUMAN	unreviewed	Phosphatidylinositol glycan, class S, isoform CRA_b	PIGS hCG_2039635	Homo sapiens (Human)	277
Q9H360	Q9H360_HUMAN	unreviewed	PRO1331 (cDNA, FLJ92443)		Homo sapiens (Human)	64
A0A087X1F3	A0A087X1F3_HUMAN	unreviewed	Phosphoinositide 3-kinase regulatory subunit 6	PIK3R6	Homo sapiens (Human)	100
Q8N8P3	Q8N8P3_HUMAN	unreviewed	cDNA FLJ39075 fis, clone NT2RP7016911 (cDNA FLJ78179)		Homo sapiens (Human)	120
B2RUT9	B2RUT9_HUMAN	unreviewed	RNA binding motif protein, Y-linked, family 1, member A1 (RNA binding motif protein, Y-linked, family 1, member B)	RBMY1A1 RBMY1B	Homo sapiens (Human)	496
G0XYE7	G0XYE7_HUMAN	unreviewed	Ceramide kinase-like isoform 8 (Ceramide kinase-like protein isoform 8)		Homo sapiens (Human)	280
A0A024R3X1	A0A024R3X1_HUMAN	unreviewed	Galectin	LGALS8 hCG_23447	Homo sapiens (Human)	359
F4MHL5	F4MHL5_HUMAN	unreviewed	Ubiquitously transcribed tetratricopeptide repeat protein Y-linked transcript variant 212 (Ubiquitously transcribed tetratricopeptide repeat protein Y-linked transcript variant 258)	UTY	Homo sapiens (Human)	249
A0A024R0Z8	A0A024R0Z8_HUMAN	unreviewed	Limb region 1 homolog (Mouse)-like, isoform CRA_d	LMBR1L hCG_2010766	Homo sapiens (Human)	393
B7Z3E2	B7Z3E2_HUMAN	unreviewed	cDNA FLJ50777, highly similar to Serine/threonine-protein phosphatase 6 (cDNA, FLJ79426, highly similar to Serine/threonine-protein phosphatase 6)		Homo sapiens (Human)	158
Q9H760	Q9H760_HUMAN	unreviewed	HCG2004095 (cDNA: FLJ21277 fis, clone COL01831)	hCG_2004095	Homo sapiens (Human)	200
Q99432	Q99432_HUMAN	unreviewed	CRF2 receptor, beta isoform (Corticotropin releasing hormone receptor 2, isoform CRA_a) (Fragment)	CRHR2 hCG_1811942	Homo sapiens (Human)	57
A0A0D9SEH3	A0A0D9SEH3_HUMAN	unreviewed	Transmembrane protein 191B (Transmembrane protein 191C)	TMEM191C TMEM191B	Homo sapiens (Human)	121
H3BQ58	H3BQ58_HUMAN	unreviewed	RING finger protein 166 (Fragment)	RNF166	Homo sapiens (Human)	46
F1C634	F1C634_HUMAN	unreviewed	Platelet glycoprotein IIIa (Fragment)	ITGB3	Homo sapiens (Human)	73
A0A2R8Y6I1	A0A2R8Y6I1_HUMAN	unreviewed	Probable histidine--tRNA ligase, mitochondrial	HARS2	Homo sapiens (Human)	436
Q13629	Q13629_HUMAN	unreviewed	HCG1987479	unknown hCG_1987479	Homo sapiens (Human)	118
Q6R9U9	Q6R9U9_HUMAN	unreviewed	Microcephalin (Fragment)	MCPH1	Homo sapiens (Human)	17
H3BML9	H3BML9_HUMAN	unreviewed	Myosin regulatory light chain 2, skeletal muscle isoform (Fragment)	MYLPF	Homo sapiens (Human)	118
Q4F687	Q4F687_HUMAN	unreviewed	ATP synthase subunit a	ATP6	Homo sapiens (Human)	226
A0A1W2PQK7	A0A1W2PQK7_HUMAN	unreviewed	Adhesion G protein-coupled receptor V1	ADGRV1	Homo sapiens (Human)	334
U5LII8	U5LII8_HUMAN	unreviewed	Apolipoprotein L1 (Fragment)	APOL1	Homo sapiens (Human)	293
A0A2L0PUM3	A0A2L0PUM3_HUMAN	unreviewed	APOL1 (Fragment)		Homo sapiens (Human)	91
D6RAP0	D6RAP0_HUMAN	unreviewed	Rho guanine nucleotide exchange factor 28 (Fragment)	ARHGEF28	Homo sapiens (Human)	83
C1KEM4	C1KEM4_HUMAN	unreviewed	HELZ (Fragment)	HELZ	Homo sapiens (Human)	22
B1W713	B1W713_HUMAN	unreviewed	NADH-ubiquinone oxidoreductase chain 2 (EC 7.1.1.2)	NADH2	Homo sapiens (Human)	347
A0A024R7T0	A0A024R7T0_HUMAN	unreviewed	HCG1770448, isoform CRA_c	hCG_1770448	Homo sapiens (Human)	116
Q6Y806	Q6Y806_HUMAN	unreviewed	Semenogelin I (Fragment)	SEMG1	Homo sapiens (Human)	93
D3DSR2	D3DSR2_HUMAN	unreviewed	Polymerase (RNA) III (DNA directed) polypeptide D, 44kDa, isoform CRA_a	POLR3D hCG_1786186	Homo sapiens (Human)	283
A0A2R8YD14	A0A2R8YD14_HUMAN	unreviewed	40S ribosomal protein S24	RPS24 hCG_22610	Homo sapiens (Human)	165
D3DVM1	D3DVM1_HUMAN	unreviewed	HCG2036553, isoform CRA_a	hCG_2036553	Homo sapiens (Human)	39
D3DQS6	D3DQS6_HUMAN	unreviewed	HCG2039930, isoform CRA_a	hCG_2039930	Homo sapiens (Human)	369
A0A0G2JK37	A0A0G2JK37_HUMAN	unreviewed	G patch domain and ankyrin repeat-containing protein 1 (Fragment)	GPANK1	Homo sapiens (Human)	198
K7ENA0	K7ENA0_HUMAN	unreviewed	Glucose-6-phosphate isomerase (Fragment)	GPI	Homo sapiens (Human)	162
Q85KZ0	Q85KZ0_HUMAN	unreviewed	NADH-ubiquinone oxidoreductase chain 5 (EC 7.1.1.2)	ND5	Homo sapiens (Human)	603
D3DPD1	D3DPD1_HUMAN	unreviewed	HCG1783422, isoform CRA_a	hCG_1783422	Homo sapiens (Human)	50
A0A0G2JN63	A0A0G2JN63_HUMAN	unreviewed	Natural cytotoxicity triggering receptor 1 (Fragment)	NCR1	Homo sapiens (Human)	120
A0A126GWG8	A0A126GWG8_HUMAN	unreviewed	Olfactory receptor	OR14A2 hCG_2040527	Homo sapiens (Human)	314
Q6KEG6	Q6KEG6_HUMAN	unreviewed	Cystic fibrosis transmembrane conductance regulator (Mutant cystic fibrosis transmembrane conductance regulator) (EC 3.6.3.49) (Fragment)	CFTR	Homo sapiens (Human)	31
Q9H3F2	Q9H3F2_HUMAN	unreviewed	MSTP032 (MSTP106) (MSTP129)	MST129	Homo sapiens (Human)	83
B4DIF1	B4DIF1_HUMAN	unreviewed	cDNA FLJ56086, highly similar to G-protein signaling modulator 2		Homo sapiens (Human)	683
A0A286LD94	A0A286LD94_HUMAN	unreviewed	MHC class I antigen	HLA-A	Homo sapiens (Human)	365
G5EA46	G5EA46_HUMAN	unreviewed	WD repeat domain 69, isoform CRA_a	WDR69 hCG_1776311	Homo sapiens (Human)	400
W8DLC1	W8DLC1_HUMAN	unreviewed	Cytochrome b	CYTB	Homo sapiens (Human)	380
Q9IEZ9	Q9IEZ9_HUMAN	unreviewed	E1A nucleoprotein (Fragment)		Homo sapiens (Human)	12
C9JAR7	C9JAR7_HUMAN	unreviewed	Myelin-associated oligodendrocyte basic protein (Fragment)	MOBP	Homo sapiens (Human)	58
B7Z2V5	B7Z2V5_HUMAN	unreviewed	Major facilitator superfamily domain containing 4, isoform CRA_c (cDNA FLJ52542)	MFSD4 hCG_14998	Homo sapiens (Human)	316
F5GZF6	F5GZF6_HUMAN	unreviewed	Tyrosine-protein kinase STYK1 (Fragment)	STYK1	Homo sapiens (Human)	65
A0A024RCC8	A0A024RCC8_HUMAN	unreviewed	Lines homolog 1 (Drosophila), isoform CRA_a	LINS1 hCG_28040	Homo sapiens (Human)	409
A8K0J8	A8K0J8_HUMAN	unreviewed	cDNA FLJ16445 fis, clone BRAMY3008937, highly similar to Metabotropic glutamate receptor 4 (cDNA FLJ77900)		Homo sapiens (Human)	604
F4MH94	F4MH94_HUMAN	unreviewed	Ubiquitously transcribed tetratricopeptide repeat protein Y-linked transcript variant 174 (Ubiquitously transcribed tetratricopeptide repeat protein Y-linked transcript variant 234)	UTY	Homo sapiens (Human)	223
B4DQ64	B4DQ64_HUMAN	unreviewed	Dual specificity protein phosphatase (EC 3.1.3.16) (EC 3.1.3.48)		Homo sapiens (Human)	302
A0A1N7SYB4	A0A1N7SYB4_HUMAN	unreviewed	MHC class II antigen	HLA-DPB1	Homo sapiens (Human)	258
A0A089G3N4	A0A089G3N4_HUMAN	unreviewed	CC chemokine receptor 5	CCR5	Homo sapiens (Human)	352
C9JKR2	C9JKR2_HUMAN	unreviewed	Albumin, isoform CRA_k (Serum albumin)	ALB hCG_14967	Homo sapiens (Human)	417
A0A1V0E3K4	A0A1V0E3K4_HUMAN	unreviewed	HLA-DMB	HLA-DMB	Homo sapiens (Human)	263
Q95HN1	Q95HN1_HUMAN	unreviewed	MHC class I antigen heavy chain	HLA-CW HLA-C	Homo sapiens (Human)	398
A0A024R902	A0A024R902_HUMAN	unreviewed	HCG2036573, isoform CRA_a	hCG_2036573	Homo sapiens (Human)	74
E2DG83	E2DG83_HUMAN	unreviewed	ATP synthase subunit a	ATP6	Homo sapiens (Human)	226
D6RAW1	D6RAW1_HUMAN	unreviewed	General transcription factor IIH subunit 2-like protein	GTF2H2 GTF2H2C GTF2H2C_2	Homo sapiens (Human)	51
Q4TWB7	Q4TWB7_HUMAN	unreviewed	Beta globin chain (Fragment)	HBB	Homo sapiens (Human)	105
B4DLV8	B4DLV8_HUMAN	unreviewed	Ribosomal protein L9, isoform CRA_d (cDNA FLJ51990, highly similar to 60S ribosomal protein L9)	RPL9 hCG_37461	Homo sapiens (Human)	168
A0A1B3B2I7	A0A1B3B2I7_HUMAN	unreviewed	Lens intrinsic membrane protein 2 (Fragment)	LIM2	Homo sapiens (Human)	77
A1YZH0	A1YZH0_HUMAN	unreviewed	Env protein (Fragment)		Homo sapiens (Human)	121
A0A0B4J2C1	A0A0B4J2C1_HUMAN	unreviewed	39S ribosomal protein L51, mitochondrial	MRPL51	Homo sapiens (Human)	76
A7Y8S3	A7Y8S3_HUMAN	unreviewed	Rh blood group D antigen (Rhesus blood group D antigen) (Fragment)	RHD	Homo sapiens (Human)	44
A0A024RB03	A0A024RB03_HUMAN	unreviewed	KIAA0528, isoform CRA_b	KIAA0528 hCG_24787	Homo sapiens (Human)	1100
A0A024R005	A0A024R005_HUMAN	unreviewed	Ataxin 1, isoform CRA_c	ATXN1 hCG_36750	Homo sapiens (Human)	540
A0A218NI16	A0A218NI16_HUMAN	unreviewed	MHC class I antigen	HLA-B	Homo sapiens (Human)	362
Q8WYR6	Q8WYR6_HUMAN	unreviewed	HCG2020031 (Tumor rejection antigen)	hCG_2020031	Homo sapiens (Human)	67
A0A1W2PP55	A0A1W2PP55_HUMAN	unreviewed	Uncharacterized protein		Homo sapiens (Human)	124
A0A2L1DGK7	A0A2L1DGK7_HUMAN	unreviewed	MHC class I antigen	HLA-C	Homo sapiens (Human)	366
A0A024RAX3	A0A024RAX3_HUMAN	unreviewed	LIM domain only 3 (Rhombotin-like 2), isoform CRA_a	LMO3 hCG_24819	Homo sapiens (Human)	57
A0A059RSC2	A0A059RSC2_HUMAN	unreviewed	Cytochrome c oxidase subunit 3	COX3	Homo sapiens (Human)	261
A0A024R933	A0A024R933_HUMAN	unreviewed	HCG1796464, isoform CRA_a	hCG_1796464	Homo sapiens (Human)	65
A0A024R3B8	A0A024R3B8_HUMAN	unreviewed	Coiled-coil domain containing 82, isoform CRA_a	CCDC82 hCG_21456	Homo sapiens (Human)	172
A0A024RAV7	A0A024RAV7_HUMAN	unreviewed	ATP-binding cassette, sub-family C (CFTR/MRP), member 9, isoform CRA_b	ABCC9 hCG_24790	Homo sapiens (Human)	1549
E9PKY8	E9PKY8_HUMAN	unreviewed	6-pyruvoyl tetrahydrobiopterin synthase	PTS	Homo sapiens (Human)	55
Q7Z7K5	Q7Z7K5_HUMAN	unreviewed	HCG1778014 (PXN protein)	PXN hCG_1778014	Homo sapiens (Human)	262
A0A0G2JJ70	A0A0G2JJ70_HUMAN	unreviewed	MSH5-SAPCD1 readthrough (NMD candidate) (MutS protein homolog 5) (Fragment)	MSH5-SAPCD1 MSH5	Homo sapiens (Human)	496
E7CRP1	E7CRP1_HUMAN	unreviewed	MHC class I antigen	HLA-B	Homo sapiens (Human)	362
D2CTD6	D2CTD6_HUMAN	unreviewed	Huntingtin (Fragment)		Homo sapiens (Human)	80
Q5QTE5	Q5QTE5_HUMAN	unreviewed	UDP-glucuronosyltransferase 1A5 (Fragment)	UGT1A5	Homo sapiens (Human)	289
A0A1B2FJI3	A0A1B2FJI3_HUMAN	unreviewed	Apolipoprotein L1 (Fragment)	APOL1	Homo sapiens (Human)	248
K7EKR4	K7EKR4_HUMAN	unreviewed	Coiled-coil domain-containing protein 159	CCDC159	Homo sapiens (Human)	36
Q5J7V3	Q5J7V3_HUMAN	unreviewed	Cell migration-inducing protein 20 (Migration-inducing gene 16 protein)		Homo sapiens (Human)	64
B3KUW6	B3KUW6_HUMAN	unreviewed	HCG1803240 (cDNA FLJ40759 fis, clone TRACH2002784)	hCG_1803240	Homo sapiens (Human)	107
M0R299	M0R299_HUMAN	unreviewed	rRNA 2'-O-methyltransferase fibrillarin (Fragment)	FBL	Homo sapiens (Human)	229
H6TVP0	H6TVP0_HUMAN	unreviewed	ATP synthase protein 8	ATP8	Homo sapiens (Human)	68
A0A0H4PMS7	A0A0H4PMS7_HUMAN	unreviewed	Dendritic cell-specific intercellular adhesion molecule-3-grabbing non-integrin (Fragment)		Homo sapiens (Human)	189
R4SCF3	R4SCF3_HUMAN	unreviewed	Hypoxia-inducible factor prolyl hydroxylase 2	EGLN1	Homo sapiens (Human)	426
S6AU97	S6AU97_HUMAN	unreviewed	MHC class I antigen	HLA-A	Homo sapiens (Human)	365
A0A024R039	A0A024R039_HUMAN	unreviewed	Interleukin 9 receptor, isoform CRA_b	IL9R hCG_1993757	Homo sapiens (Human)	538
A0SBU5	A0SBU5_HUMAN	unreviewed	ATP synthase protein 8	ATP8	Homo sapiens (Human)	68
Q53X25	Q53X25_HUMAN	unreviewed	Glycophorin A (Glycophorin B) (Fragment)	GYPB GYPA	Homo sapiens (Human)	12
Q5T8T8	Q5T8T8_HUMAN	unreviewed	Mediator complex subunit 22 (Mediator of RNA polymerase II transcription subunit 22) (Fragment)	MED22 RP11-244N20.9-005	Homo sapiens (Human)	137
A0A024RDE8	A0A024RDE8_HUMAN	unreviewed	PDZ and LIM domain 5, isoform CRA_c	PDLIM5 hCG_40208	Homo sapiens (Human)	596
B4DHV1	B4DHV1_HUMAN	unreviewed	cDNA FLJ52460, moderately similar to Zinc finger protein-like 1 (cDNA, FLJ78943, moderately similar to Zinc finger protein-like 1)		Homo sapiens (Human)	101
U3KPU5	U3KPU5_HUMAN	unreviewed	NEDD4-binding protein 2-like 1 (Fragment)	N4BP2L1	Homo sapiens (Human)	159
A0A024QZ44	A0A024QZ44_HUMAN	unreviewed	Heme carrier protein 1, isoform CRA_b	HCP1 hCG_31812	Homo sapiens (Human)	431
H9T776	H9T776_HUMAN	unreviewed	ATP synthase subunit a	ATP6	Homo sapiens (Human)	226
Q8IUQ5	Q8IUQ5_HUMAN	unreviewed	F-box protein 21, isoform CRA_b (FBXO21 protein)	FBXO21 hCG_40351	Homo sapiens (Human)	477
A1YZJ8	A1YZJ8_HUMAN	unreviewed	Putative reverse transcriptase (Fragment)	pol	Homo sapiens (Human)	17
K4Q466	K4Q466_HUMAN	unreviewed	MHC class II antigen (Major histocompatibility complex, class II, DQ beta 1)	HLA-DQB1	Homo sapiens (Human)	261
Q9BQU0	Q9BQU0_HUMAN	unreviewed	Inhibitory NK receptor (KIR3DL2) (Killer cell immunoglobulin-like receptor 3DL2)	KIR3DL2 kir3d	Homo sapiens (Human)	455
A0A1Y6MT95	A0A1Y6MT95_HUMAN	unreviewed	MHC class II antigen	HLA-DPB1	Homo sapiens (Human)	258
Q38Q91	Q38Q91_HUMAN	unreviewed	Cysteinyl leukotriene receptor 1 splice variant IV (Fragment)		Homo sapiens (Human)	22
Q96FW3	Q96FW3_HUMAN	unreviewed	LOC653739 protein (Fragment)	LOC653739	Homo sapiens (Human)	39
Q3YB52	Q3YB52_HUMAN	unreviewed	Breast and ovarian cancer susceptibility protein (Fragment)	BRCA1	Homo sapiens (Human)	33
A0A0A7M1X5	A0A0A7M1X5_HUMAN	unreviewed	Lamin B2, isoform CRA_b (Lamin B3)	LMNB2 hCG_2004338	Homo sapiens (Human)	483
A1DT13	A1DT13_HUMAN	unreviewed	ATP synthase protein 8	ATP8	Homo sapiens (Human)	68
A0A024QZ08	A0A024QZ08_HUMAN	unreviewed	Intraflagellar transport 20 homolog (Chlamydomonas), isoform CRA_c	IFT20 hCG_31823	Homo sapiens (Human)	132
A9X7U6	A9X7U6_HUMAN	unreviewed	Arylamine N-acetyltransferase 2	NAT2	Homo sapiens (Human)	290
E5LFL6	E5LFL6_HUMAN	unreviewed	Cytochrome c oxidase subunit 3	COX3	Homo sapiens (Human)	261
A0A1C3PHS6	A0A1C3PHS6_HUMAN	unreviewed	MHC class I antigen	HLA-C	Homo sapiens (Human)	366
D3DUE7	D3DUE7_HUMAN	unreviewed	Cytokine-like nuclear factor n-pac, isoform CRA_a	N-PAC hCG_15180	Homo sapiens (Human)	569
H7C5J7	H7C5J7_HUMAN	unreviewed	Chromosome 3 open reading frame 52 (Fragment)	C3orf52	Homo sapiens (Human)	241
A0A0E3T1V1	A0A0E3T1V1_HUMAN	unreviewed	Cytochrome b	CYTB	Homo sapiens (Human)	380
D5I8G5	D5I8G5_HUMAN	unreviewed	ATP synthase subunit a	ATP6	Homo sapiens (Human)	226
H9PAA4	H9PAA4_HUMAN	unreviewed	Cytochrome b	CYTB	Homo sapiens (Human)	380
Q6STG1	Q6STG1_HUMAN	unreviewed	DNA polymerase-transactivated protein 1 (DNA polymerase-transactivated protein 5)	DNAPTP5 DNAPTP1	Homo sapiens (Human)	144
E3NZD3	E3NZD3_HUMAN	unreviewed	KIR2DL2	KIR2DL3	Homo sapiens (Human)	348
F5H4T4	F5H4T4_HUMAN	unreviewed	Succinate dehydrogenase assembly factor 2, mitochondrial	SDHAF2	Homo sapiens (Human)	65
R4SCQ0	R4SCQ0_HUMAN	unreviewed	Egl nine homolog 1 (C. elegans) (Hypoxia-inducible factor prolyl hydroxylase 2)	EGLN1 hCG_1810777	Homo sapiens (Human)	426
A0A090KMD4	A0A090KMD4_HUMAN	unreviewed	HLA class I antigen (MHC class I antigen)	HLA-C	Homo sapiens (Human)	366
A0A2R8Y4M2	A0A2R8Y4M2_HUMAN	unreviewed	Diablo homolog, mitochondrial	DIABLO	Homo sapiens (Human)	44
H0UID4	H0UID4_HUMAN	unreviewed	AP complex subunit beta	AP2B1 hCG_1992160	Homo sapiens (Human)	935
A0A2R8Y7M8	A0A2R8Y7M8_HUMAN	unreviewed	Centrosomal protein of 78 kDa	CEP78	Homo sapiens (Human)	86
A0A023R397	A0A023R397_HUMAN	unreviewed	Cytochrome b	CYTB	Homo sapiens (Human)	380
A0A024R8W6	A0A024R8W6_HUMAN	unreviewed	Radical fringe homolog (Drosophila), isoform CRA_c	RFNG hCG_1820367	Homo sapiens (Human)	106
I3L1L0	I3L1L0_HUMAN	unreviewed	Tubulin-specific chaperone D (Fragment)	TBCD	Homo sapiens (Human)	68
Q9HAC6	Q9HAC6_HUMAN	unreviewed	Aspartyl aminopeptidase, isoform CRA_g (cDNA FLJ11809 fis, clone HEMBA1006309, highly similar to Homo sapiens aspartyl aminopeptidase mRNA)	DNPEP hCG_15581	Homo sapiens (Human)	267
A0A1G4HQ08	A0A1G4HQ08_HUMAN	unreviewed	MHC class I antigen	HLA-A	Homo sapiens (Human)	365
Q14097	Q14097_HUMAN	unreviewed	CYP2B protein (Cytochrome P450 2B7 short isoform)	CYP2B CYP2B7	Homo sapiens (Human)	377
A8QJP7	A8QJP7_HUMAN	unreviewed	Cytochrome b	CYTB	Homo sapiens (Human)	380
Q9NX84	Q9NX84_HUMAN	unreviewed	Erythrocyte membrane protein band 4.1 like 4B, isoform CRA_b (cDNA FLJ20381 fis, clone KAIA2329)	EPB41L4B hCG_1738334	Homo sapiens (Human)	440
L8ECP7	L8ECP7_HUMAN	unreviewed	Alternative protein CD247 (CD247 antigen, isoform CRA_a)	CD247 hCG_1769040	Homo sapiens (Human)	168
N0E6J1	N0E6J1_HUMAN	unreviewed	Casein kinase II subunit beta (CK II beta)	CSNK2B-LY6G5B-1072 CSNK2B-LY6G5B-1103	Homo sapiens (Human)	110
A7L3A3	A7L3A3_HUMAN	unreviewed	Angiotensinogen (Fragment)	AGT	Homo sapiens (Human)	88
A0A1C9UK69	A0A1C9UK69_HUMAN	unreviewed	Duffy antigen chemokine receptor (Fragment)	DARC	Homo sapiens (Human)	92
D3DPX9	D3DPX9_HUMAN	unreviewed	Artemin, isoform CRA_b	ARTN hCG_25200	Homo sapiens (Human)	228
I2E4S9	I2E4S9_HUMAN	unreviewed	Survival motor neuron protein isoform i (Fragment)	SMN2 SMN1	Homo sapiens (Human)	100
A0A0J9YW95	A0A0J9YW95_HUMAN	unreviewed	Phospholipid phosphatase-related protein type 3 (Fragment)	PLPPR3	Homo sapiens (Human)	25
E0Y4B8	E0Y4B8_HUMAN	unreviewed	Cytochrome b	CYTB	Homo sapiens (Human)	380
B1B5R8	B1B5R8_HUMAN	unreviewed	N-acylsphingosine amidohydrolase 1 (Fragment)	ASAH1	Homo sapiens (Human)	174
D3DUA9	D3DUA9_HUMAN	unreviewed	HCG1778991, isoform CRA_b	hCG_1778991	Homo sapiens (Human)	404
G9LKE8	G9LKE8_HUMAN	unreviewed	ATP synthase subunit a	ATP6	Homo sapiens (Human)	226
F2WIH0	F2WIH0_HUMAN	unreviewed	Cytochrome b	CYTB	Homo sapiens (Human)	380
D6R9N2	D6R9N2_HUMAN	unreviewed	Protein FAM86C1	FAM86C1	Homo sapiens (Human)	53
H9P588	H9P588_HUMAN	unreviewed	NADH-ubiquinone oxidoreductase chain 2 (EC 7.1.1.2)	ND2	Homo sapiens (Human)	347
Q7Z755	Q7Z755_HUMAN	unreviewed	DNA-directed RNA polymerase III subunit RPC1 (POLR3A protein)	POLR3A	Homo sapiens (Human)	162
A0A126GVD6	A0A126GVD6_HUMAN	unreviewed	HCG2044285 (OR10G6)	OR10G6 hCG_2044285	Homo sapiens (Human)	332
A0A126LB39	A0A126LB39_HUMAN	unreviewed	DR1	DR1	Homo sapiens (Human)	722
U5YV11	U5YV11_HUMAN	unreviewed	ATP synthase subunit a	ATP6	Homo sapiens (Human)	226
D3DU51	D3DU51_HUMAN	unreviewed	Phosphatidylinositol glycan, class Q, isoform CRA_a	PIGQ hCG_22417	Homo sapiens (Human)	760
A0A087X0S4	A0A087X0S4_HUMAN	unreviewed	Krueppel-like factor 4	KLF4	Homo sapiens (Human)	145
B4DKH3	B4DKH3_HUMAN	unreviewed	Activating transcription factor 7-interacting protein 2 (cDNA FLJ57516, highly similar to Homo sapiens activating transcription factor 7 interacting protein 2 (ATF7IP2), mRNA)	ATF7IP2	Homo sapiens (Human)	226
A0A2R8Y763	A0A2R8Y763_HUMAN	unreviewed	Serine palmitoyltransferase 1 (Fragment)	SPTLC1	Homo sapiens (Human)	22
A0A024R7X2	A0A024R7X2_HUMAN	unreviewed	Telomeric repeat-binding factor	TERF1 hCG_1983637	Homo sapiens (Human)	455
A0A126GWI0	A0A126GWI0_HUMAN	unreviewed	OR3A1 (Olfactory receptor, family 3, subfamily A, member 1)	OR3A1 hCG_1644831	Homo sapiens (Human)	315
C1KEQ3	C1KEQ3_HUMAN	unreviewed	GLCCI1 (Fragment)	GLCCI1	Homo sapiens (Human)	33
A0A024R9U1	A0A024R9U1_HUMAN	unreviewed	HCG1820567, isoform CRA_a	hCG_1820567	Homo sapiens (Human)	61
H3BPN5	H3BPN5_HUMAN	unreviewed	Serine/threonine-protein phosphatase 4 catalytic subunit	PPP4C	Homo sapiens (Human)	50
F8VRW0	F8VRW0_HUMAN	unreviewed	Ubiquitin carboxyl-terminal hydrolase 44 (Fragment)	USP44	Homo sapiens (Human)	164
F8VS54	F8VS54_HUMAN	unreviewed	Rac GTPase-activating protein 1 (Fragment)	RACGAP1	Homo sapiens (Human)	129
A0A1U9X926	A0A1U9X926_HUMAN	unreviewed	MUC22 (Fragment)		Homo sapiens (Human)	1764
A0A024R2S1	A0A024R2S1_HUMAN	unreviewed	Microtubule-associated protein 4, isoform CRA_b	MAP4 hCG_14846	Homo sapiens (Human)	589
H0UI66	H0UI66_HUMAN	unreviewed	Zinc finger protein 217, isoform CRA_b	ZNF217 hCG_37127	Homo sapiens (Human)	1061
B2R812	B2R812_HUMAN	unreviewed	Amiloride-sensitive sodium channel subunit beta 1 (Sodium channel, nonvoltage-gated 1, beta (Liddle syndrome), isoform CRA_b) (cDNA, FLJ93691, highly similar to Homo sapiens sodium channel, nonvoltage-gated 1, beta (Liddle syndrome) (SCNN1B), mRNA)	SCNN1B hCG_23853	Homo sapiens (Human)	640
B3KSC5	B3KSC5_HUMAN	unreviewed	Stem-loop (Histone) binding protein, isoform CRA_d (cDNA FLJ35995 fis, clone TESTI2014979, highly similar to Histone RNA hairpin-binding protein)	SLBP hCG_19671	Homo sapiens (Human)	187
Q8NGD8	Q8NGD8_HUMAN	unreviewed	Olfactory receptor	hCG_1646325	Homo sapiens (Human)	280
A0A024R9Q1	A0A024R9Q1_HUMAN	unreviewed	Thrombospondin 1, isoform CRA_a	THBS1 hCG_1787130	Homo sapiens (Human)	1170
A1L384	A1L384_HUMAN	unreviewed	LHFPL3 protein	LHFPL3	Homo sapiens (Human)	232
M0R279	M0R279_HUMAN	unreviewed	Forkhead box protein L1 (Fragment)	FOXL1	Homo sapiens (Human)	114
A0A067ZUK7	A0A067ZUK7_HUMAN	unreviewed	Nuclear pore complex-interacting protein (Fragment)	NPIP	Homo sapiens (Human)	230
A0A024R9F6	A0A024R9F6_HUMAN	unreviewed	HCG1810825, isoform CRA_b	hCG_1810825	Homo sapiens (Human)	149
A1C2E8	A1C2E8_HUMAN	unreviewed	Myostatin	GDF8	Homo sapiens (Human)	375
A0A059XG73	A0A059XG73_HUMAN	unreviewed	UPF1 (Fragment)	UPF1	Homo sapiens (Human)	165
Q9P197	Q9P197_HUMAN	unreviewed	HCG1781091 (PRO1598)	PRO1598 hCG_1781091	Homo sapiens (Human)	58
E9LBL0	E9LBL0_HUMAN	unreviewed	Cytochrome b	CYTB	Homo sapiens (Human)	380
Q5JPC9	Q5JPC9_HUMAN	unreviewed	ABI gene family, member 3 (NESH) binding protein, isoform CRA_d (Target of Nesh-SH3)	ABI3BP DKFZp667H216 hCG_2023009	Homo sapiens (Human)	1005
A0A076MLZ1	A0A076MLZ1_HUMAN	unreviewed	ATP synthase subunit a	ATP6	Homo sapiens (Human)	226
A0A161AY48	A0A161AY48_HUMAN	unreviewed	Carcinoembryonic antigen-related cell adhesion molecule 19 transcript variant 11 (Carcinoembryonic antigen-related cell adhesion molecule 19 transcript variant 12)	CEACM19	Homo sapiens (Human)	217
F8VNX1	F8VNX1_HUMAN	unreviewed	Methyl-CpG-binding domain protein 6 (Fragment)	MBD6	Homo sapiens (Human)	53
A0A0A0QNF4	A0A0A0QNF4_HUMAN	unreviewed	Cytochrome b	CYTB	Homo sapiens (Human)	380
A0A141MJG8	A0A141MJG8_HUMAN	unreviewed	MHC class I antigen	HLA-B	Homo sapiens (Human)	362
A0A343GQY2	A0A343GQY2_HUMAN	unreviewed	NADH-ubiquinone oxidoreductase chain 2 (EC 7.1.1.2) (Fragment)	ND2	Homo sapiens (Human)	333
Q53RU2	Q53RU2_HUMAN	unreviewed	STAT4 (Fragment)	STAT4	Homo sapiens (Human)	91
A0A2U8J8H8	A0A2U8J8H8_HUMAN	unreviewed	Ig heavy chain variable region (Fragment)	IgH	Homo sapiens (Human)	106
A0A024RDM6	A0A024RDM6_HUMAN	unreviewed	SPATA13 (Spermatogenesis associated 13, isoform CRA_a)	SPATA13 hCG_1812886	Homo sapiens (Human)	652
A0A0G2JLJ8	A0A0G2JLJ8_HUMAN	unreviewed	Immunoglobulin heavy diversity 5/OR15-5A (non-functional) (Immunoglobulin heavy diversity 5/OR15-5B (non-functional)) (Fragment)	IGHD5OR15-5A IGHD5OR15-5B	Homo sapiens (Human)	7
K0JCD0	K0JCD0_HUMAN	unreviewed	MHC class II antigen	HLA-DPB1	Homo sapiens (Human)	258
A0A0G2JL88	A0A0G2JL88_HUMAN	unreviewed	Uncharacterized protein C14orf93 (Fragment)	C14orf93	Homo sapiens (Human)	9
H9S385	H9S385_HUMAN	unreviewed	ATP synthase subunit a	ATP6	Homo sapiens (Human)	226
A0A2R8YE23	A0A2R8YE23_HUMAN	unreviewed	Dermatan-sulfate epimerase	DSE	Homo sapiens (Human)	228
H9LL75	H9LL75_HUMAN	unreviewed	ATP synthase subunit a	ATP6	Homo sapiens (Human)	226
D0EWT7	D0EWT7_HUMAN	unreviewed	Toll-like receptor 4 (Fragment)	TLR-4	Homo sapiens (Human)	169
U3L8S9	U3L8S9_HUMAN	unreviewed	Cytochrome b	CYTB	Homo sapiens (Human)	380
D3DV75	D3DV75_HUMAN	unreviewed	Adenosine deaminase, RNA-specific, isoform CRA_b	ADAR hCG_18813	Homo sapiens (Human)	886
D3YR76	D3YR76_HUMAN	unreviewed	GDF5 (Fragment)	GDF5	Homo sapiens (Human)	290
A0A024R9D5	A0A024R9D5_HUMAN	unreviewed	Chromosome 8 open reading frame 1, isoform CRA_a	C8orf1 hCG_33060	Homo sapiens (Human)	505
A0A3B3ITF9	A0A3B3ITF9_HUMAN	unreviewed	Growth arrest and DNA damage-inducible protein GADD45 alpha	GADD45A	Homo sapiens (Human)	26
A0A0A0PTQ3	A0A0A0PTQ3_HUMAN	unreviewed	Cytochrome b (Fragment)	CYTB	Homo sapiens (Human)	222
A0A024RAH6	A0A024RAH6_HUMAN	unreviewed	Chromosome 1 open reading frame 63, isoform CRA_b	C1orf63 hCG_1981326	Homo sapiens (Human)	290
C9JIM1	C9JIM1_HUMAN	unreviewed	Vesicular, overexpressed in cancer, prosurvival protein 1	VOPP1	Homo sapiens (Human)	105
Q7Z2R0	Q7Z2R0_HUMAN	unreviewed	NEB protein (Fragment)	NEB	Homo sapiens (Human)	282
Q9NX28	Q9NX28_HUMAN	unreviewed	cDNA FLJ20475 fis, clone KAT07206		Homo sapiens (Human)	572
Q6QBS3	Q6QBS3_HUMAN	unreviewed	Alpha synuclein (Fragment)		Homo sapiens (Human)	13
A0A087WWS8	A0A087WWS8_HUMAN	unreviewed	Protein AATF (Fragment)	AATF	Homo sapiens (Human)	154
D6R927	D6R927_HUMAN	unreviewed	Recombining-binding protein suppressor of hairless	RBPJ	Homo sapiens (Human)	382
L8B7P7	L8B7P7_HUMAN	unreviewed	ATL1-alpha zinc finger protein (B-cell CLL/lymphoma 11B (Zinc finger protein), isoform CRA_b)	ATL1-alpha BCL11B hCG_1657560	Homo sapiens (Human)	894
Q2L6I0	Q2L6I0_HUMAN	unreviewed	FB19 protein (PPP1R10) (Protein phosphatase 1, regulatory (Inhibitor) subunit 10) (Protein phosphatase 1, regulatory subunit 10) (Testis tissue sperm-binding protein Li 67n)	PPP1R10 FB19 hCG_26006	Homo sapiens (Human)	940
A0A2H4RN74	A0A2H4RN74_HUMAN	unreviewed	MHC class I antigen	HLA-C	Homo sapiens (Human)	366
A0A024R678	A0A024R678_HUMAN	unreviewed	HCG2028492, isoform CRA_a	hCG_2028492	Homo sapiens (Human)	83
I3Q4T9	I3Q4T9_HUMAN	unreviewed	ATP synthase subunit a	ATP6	Homo sapiens (Human)	226
G5E9M4	G5E9M4_HUMAN	unreviewed	Zinc finger protein 277, isoform CRA_a	ZNF277 hCG_14753	Homo sapiens (Human)	290
I6R4N3	I6R4N3_HUMAN	unreviewed	MHC class I antigen	HLA-A	Homo sapiens (Human)	365
Q8WY87	Q8WY87_HUMAN	unreviewed	HCG1984576 (PP367)	hCG_1984576	Homo sapiens (Human)	109
A0A1B2FIY0	A0A1B2FIY0_HUMAN	unreviewed	Apolipoprotein L1 (Fragment)	APOL1	Homo sapiens (Human)	248
Q4G0G3	Q4G0G3_HUMAN	unreviewed	Hypothetical LOC284751	LOC284751	Homo sapiens (Human)	105
A0A2R8YFL3	A0A2R8YFL3_HUMAN	unreviewed	Interferon gamma receptor 1	IFNGR1	Homo sapiens (Human)	448
A0A2R8YG27	A0A2R8YG27_HUMAN	unreviewed	1-acylglycerol-3-phosphate O-acyltransferase ABHD5	ABHD5	Homo sapiens (Human)	50
Q6VJI3	Q6VJI3_HUMAN	unreviewed	ATP synthase subunit a	ATP6	Homo sapiens (Human)	226
X6R9Y9	X6R9Y9_HUMAN	unreviewed	Coiled-coil domain-containing protein 107	CCDC107 MGC31967 hCG_1748316	Homo sapiens (Human)	137
A0A0C4ZNX4	A0A0C4ZNX4_HUMAN	unreviewed	Killer cell immunoglobulin-like receptor 3DL3 (Killer cell immunoglobulin-like receptor three domains long cytoplasmic tail 3)	KIR3DL3	Homo sapiens (Human)	410
A0A3B3ITM6	A0A3B3ITM6_HUMAN	unreviewed	Inositol 1,4,5-trisphosphate receptor type 1 (Fragment)	ITPR1	Homo sapiens (Human)	714
A0A3B3IU62	A0A3B3IU62_HUMAN	unreviewed	Histone deacetylase 8 (Fragment)	HDAC8	Homo sapiens (Human)	182
Q4G7Q9	Q4G7Q9_HUMAN	unreviewed	ATP synthase subunit a	ATPase 6 ATP6	Homo sapiens (Human)	226
I3L0K3	I3L0K3_HUMAN	unreviewed	LisH domain-containing protein FOPNL	FOPNL	Homo sapiens (Human)	82
Q8TAB8	Q8TAB8_HUMAN	unreviewed	LRRC25 protein (Leucine rich repeat containing 25, isoform CRA_a)	LRRC25 hCG_1776913	Homo sapiens (Human)	100
O00248	O00248_HUMAN	unreviewed	HCG2020606 (Fragment)	hCG_2020606	Homo sapiens (Human)	74
Q9P0R7	Q9P0R7_HUMAN	unreviewed	HSPC209 (ORM1-like 3 (S. cerevisiae), isoform CRA_a)	ORMDL3 hCG_30021	Homo sapiens (Human)	144
A0A126GWI2	A0A126GWI2_HUMAN	unreviewed	Olfactory receptor	OR2A25 hCG_1685803	Homo sapiens (Human)	310
Q9P1D0	Q9P1D0_HUMAN	unreviewed	HCG1786590 (PRO2533)	hCG_1786590	Homo sapiens (Human)	60
Q8N8B4	Q8N8B4_HUMAN	unreviewed	cDNA FLJ39725 fis, clone SMINT2015294, highly similar to Mus musculus ATP-dependent zinc metalloprotease (Afg3l1) mRNA (cDNA FLJ44963 fis, clone BRAWH2014053, highly similar to Homo sapiens AFG3 ATPase family gene 3-like 1 (yeast) (AFG3L1), transcript variant 1, mRNA)		Homo sapiens (Human)	199
A0A024QZD0	A0A024QZD0_HUMAN	unreviewed	Battenin	CLN3 hCG_1745226	Homo sapiens (Human)	223
C3UJR9	C3UJR9_HUMAN	unreviewed	Ubiquitously transcribed tetratricopeptide repeat Y-linked isoform 3 (Fragment)	UTY	Homo sapiens (Human)	84
A0A097PW61	A0A097PW61_HUMAN	unreviewed	Cytochrome b	CYTB	Homo sapiens (Human)	380
A0A2R8YFU2	A0A2R8YFU2_HUMAN	unreviewed	Casein kinase II subunit alpha	CSNK2A1	Homo sapiens (Human)	374
H9SZ30	H9SZ30_HUMAN	unreviewed	ATP synthase protein 8	ATP8	Homo sapiens (Human)	68
Q0ZFF5	Q0ZFF5_HUMAN	unreviewed	Cytochrome c oxidase subunit 3	CO3 COX3	Homo sapiens (Human)	261
Q9GZZ5	Q9GZZ5_HUMAN	unreviewed	Uncharacterized protein		Homo sapiens (Human)	139
Q9C090	Q9C090_HUMAN	unreviewed	ABO glycosyltransferase (Fragment)	ABO	Homo sapiens (Human)	229
H7BZA8	H7BZA8_HUMAN	unreviewed	Ral GTPase-activating protein subunit alpha-2 (Fragment)	RALGAPA2	Homo sapiens (Human)	250
A1DT73	A1DT73_HUMAN	unreviewed	Cytochrome b	CYTB	Homo sapiens (Human)	380
A0A109QV07	A0A109QV07_HUMAN	unreviewed	Cytochrome b	CYTB cytb	Homo sapiens (Human)	380
C9JPF8	C9JPF8_HUMAN	unreviewed	MAP6 domain containing 1, isoform CRA_b (MAP6 domain-containing protein 1)	MAP6D1 hCG_1648288	Homo sapiens (Human)	182
Q6WQV6	Q6WQV6_HUMAN	unreviewed	Lymphotoxin alpha (Fragment)	LTA	Homo sapiens (Human)	66
Q4EWP5	Q4EWP5_HUMAN	unreviewed	Cytochrome c oxidase subunit 3	COX3	Homo sapiens (Human)	260
A0A024RAP1	A0A024RAP1_HUMAN	unreviewed	C-type lectin domain family 2, member D, isoform CRA_b	CLEC2D hCG_2009567	Homo sapiens (Human)	218
A0A173ADM2	A0A173ADM2_HUMAN	unreviewed	MHC class I antigen	HLA-B	Homo sapiens (Human)	362
A0A096W714	A0A096W714_HUMAN	unreviewed	Truncated NADH dehydrogenase subunit 5	ND5	Homo sapiens (Human)	35
A8K2E6	A8K2E6_HUMAN	unreviewed	Hermansky-Pudlak syndrome 4, isoform CRA_b (cDNA FLJ77277, highly similar to Homo sapiens Hermansky-Pudlak syndrome 4 (HPS4), transcript variant 1, mRNA)	HPS4 hCG_41138	Homo sapiens (Human)	708
Q96J52	Q96J52_HUMAN	unreviewed	HCG1747659 (VANGL1 protein) (cDNA, FLJ92368)	VANGL1 hCG_1747659	Homo sapiens (Human)	49
A4D0S7	A4D0S7_HUMAN	unreviewed	Zinc finger protein (C2H2 type) 277 (cDNA, FLJ95473, Homo sapiens zinc finger protein (C2H2 type) 277 (ZNF277), mRNA)	ZNF277 tcag7.77	Homo sapiens (Human)	438
A8K1X2	A8K1X2_HUMAN	unreviewed	Septin 3, isoform CRA_b (cDNA FLJ76766, highly similar to Homo sapiens septin 3 (SEPT3), transcript variant B, mRNA)	SEPT3 hCG_41559	Homo sapiens (Human)	337
D3DN78	D3DN78_HUMAN	unreviewed	HCG2022756, isoform CRA_a	hCG_2022756	Homo sapiens (Human)	97
F6KCZ5	F6KCZ5_HUMAN	unreviewed	Phosphatase and tensin-like protein		Homo sapiens (Human)	403
Q96DW9	Q96DW9_HUMAN	unreviewed	HLA-B protein (MHC class I antigen)	HLA-B	Homo sapiens (Human)	362
H3BSF8	H3BSF8_HUMAN	unreviewed	Zinc finger protein 23	ZNF23	Homo sapiens (Human)	83
E9PLH9	E9PLH9_HUMAN	unreviewed	GDP-L-fucose synthase (Fragment)	TSTA3	Homo sapiens (Human)	118
Q53FR7	Q53FR7_HUMAN	unreviewed	Nucleolar protein NOP52 variant (Fragment)		Homo sapiens (Human)	461
A0A2R8Y7R5	A0A2R8Y7R5_HUMAN	unreviewed	Deoxynucleoside triphosphate triphosphohydrolase SAMHD1	SAMHD1	Homo sapiens (Human)	127
A0A1B2FK87	A0A1B2FK87_HUMAN	unreviewed	Apolipoprotein L1 (Fragment)	APOL1	Homo sapiens (Human)	248
K9R3V8	K9R3V8_HUMAN	unreviewed	Cytochrome c oxidase subunit 3	COX3	Homo sapiens (Human)	261
E9PRR7	E9PRR7_HUMAN	unreviewed	Protein FRG1 (Fragment)	FRG1	Homo sapiens (Human)	116
Q8NH77	Q8NH77_HUMAN	unreviewed	HCG2044188 (Seven transmembrane helix receptor)	hCG_2044188	Homo sapiens (Human)	288
A0A024R047	A0A024R047_HUMAN	unreviewed	Selenoprotein P, plasma, 1	SEPP1 hCG_37243	Homo sapiens (Human)	100
Q4GQN1	Q4GQN1_HUMAN	unreviewed	Cytochrome b	cytb CYTB	Homo sapiens (Human)	380
K4GWK0	K4GWK0_HUMAN	unreviewed	Cytochrome c oxidase subunit 3	COX3	Homo sapiens (Human)	261
A0A024R4J2	A0A024R4J2_HUMAN	unreviewed	HCG1789918, isoform CRA_a	hCG_1789918	Homo sapiens (Human)	61
A0A024RBH6	A0A024RBH6_HUMAN	unreviewed	D-amino-acid oxidase, isoform CRA_a	DAO hCG_14880	Homo sapiens (Human)	224
Q85KW3	Q85KW3_HUMAN	unreviewed	Cytochrome b	cytb CYTB	Homo sapiens (Human)	378
D3DTZ7	D3DTZ7_HUMAN	unreviewed	Septin 4, isoform CRA_k	SEPT4 hCG_30696	Homo sapiens (Human)	212
R4SCC4	R4SCC4_HUMAN	unreviewed	Hypoxia-inducible factor prolyl hydroxylase 2	EGLN1	Homo sapiens (Human)	426
Q8NEY9	Q8NEY9_HUMAN	unreviewed	Type II hair keratin (Type II hair-specific keratin) (Fragment)	KRTHB6	Homo sapiens (Human)	10
A0A1B0GVT3	A0A1B0GVT3_HUMAN	unreviewed	Liprin-alpha-1 (Fragment)	PPFIA1	Homo sapiens (Human)	271
A0A024R321	A0A024R321_HUMAN	unreviewed	Filamin B, beta (Actin binding protein 278), isoform CRA_a	FLNB hCG_27732	Homo sapiens (Human)	2622
C4N361	C4N361_HUMAN	unreviewed	KIR3DL1/S1	KIR3DL1	Homo sapiens (Human)	444
Q4GFR7	Q4GFR7_HUMAN	unreviewed	ATP synthase subunit a	ATPase 6 ATP6	Homo sapiens (Human)	226
D6W5A4	D6W5A4_HUMAN	unreviewed	Chromosome 2 open reading frame 34, isoform CRA_a	C2orf34 hCG_1818337	Homo sapiens (Human)	167
V9IZ98	V9IZ98_HUMAN	unreviewed	Cytochrome b	CYTB	Homo sapiens (Human)	380
Q5XZP7	Q5XZP7_HUMAN	unreviewed	Cytochrome c oxidase subunit 3 (Fragment)	COX3	Homo sapiens (Human)	256
I2E4T1	I2E4T1_HUMAN	unreviewed	Survival motor neuron 1 protein isoform c (Survival motor neuron protein isoform c) (Fragment)	SMN2 SMN1	Homo sapiens (Human)	167
A0A024R3Z5	A0A024R3Z5_HUMAN	unreviewed	LanC lantibiotic synthetase component C-like 1 (Bacterial), isoform CRA_b	LANCL1 hCG_16716	Homo sapiens (Human)	411
A0A024R4B6	A0A024R4B6_HUMAN	unreviewed	ATG16 autophagy related 16-like 1 (S. cerevisiae), isoform CRA_f	ATG16L1 hCG_1817841	Homo sapiens (Human)	463
B9ED81	B9ED81_HUMAN	unreviewed	Cytochrome b	cytb	Homo sapiens (Human)	381
C7SKT4	C7SKT4_HUMAN	unreviewed	Cytochrome c oxidase subunit 3	COX3	Homo sapiens (Human)	261
A0A0A0PPB3	A0A0A0PPB3_HUMAN	unreviewed	Cytochrome b (Fragment)	CYTB	Homo sapiens (Human)	254
Q6TBL4	Q6TBL4_HUMAN	unreviewed	p-glycoprotein 1 (Fragment)	ABCB1	Homo sapiens (Human)	22
D6REZ8	D6REZ8_HUMAN	unreviewed	Protein kinase C zeta type (Fragment)	PRKCZ	Homo sapiens (Human)	65
Q6ZUT0	Q6ZUT0_HUMAN	unreviewed	HCG2045502 (cDNA FLJ43351 fis, clone NT2RP7005846)	hCG_2045502	Homo sapiens (Human)	214
C6K7H0	C6K7H0_HUMAN	unreviewed	Cytochrome P450 family 21 subfamily A polypeptide 2 (Fragment)	CYP21A2	Homo sapiens (Human)	114
D3DRV5	D3DRV5_HUMAN	unreviewed	HCG1785360, isoform CRA_a (Fragment)	hCG_1785360	Homo sapiens (Human)	122
B9ECT2	B9ECT2_HUMAN	unreviewed	Cytochrome c oxidase subunit 3	COIII coxIII	Homo sapiens (Human)	262
A0A024RCU1	A0A024RCU1_HUMAN	unreviewed	Superkiller viralicidic activity 2-like (S. cerevisiae), isoform CRA_b	SKIV2L hCG_43698	Homo sapiens (Human)	990
G9B0G4	G9B0G4_HUMAN	unreviewed	ATP synthase subunit a	ATP6	Homo sapiens (Human)	226
H0UIA5	H0UIA5_HUMAN	unreviewed	SCAN domain containing 1, isoform CRA_b	SCAND1 hCG_38222	Homo sapiens (Human)	242
A0A126LAV5	A0A126LAV5_HUMAN	unreviewed	DR6	DR6	Homo sapiens (Human)	392
Q4GK64	Q4GK64_HUMAN	unreviewed	ATP synthase subunit a	ATPase 6 ATP6	Homo sapiens (Human)	226
A0A024R6W7	A0A024R6W7_HUMAN	unreviewed	E2F transcription factor 4, p107/p130-binding, isoform CRA_b	E2F4 hCG_2025836	Homo sapiens (Human)	153
A0A024R6C2	A0A024R6C2_HUMAN	unreviewed	Dynein light chain	hCG_21618	Homo sapiens (Human)	92
Q85KX0	Q85KX0_HUMAN	unreviewed	Cytochrome b	cytb CYTB	Homo sapiens (Human)	378
Q969N8	Q969N8_HUMAN	unreviewed	Brain-derived neurotrophic factor (Fragment)	BDNF 1-5 BDNF 3-5 BDNF 4-5 BDNF 4I-5	Homo sapiens (Human)	47
A0A024QYU1	A0A024QYU1_HUMAN	unreviewed	Membrane interacting protein of RGS16, isoform CRA_a	MIR16 hCG_38021	Homo sapiens (Human)	221
A0A024R701	A0A024R701_HUMAN	unreviewed	HCG2025715, isoform CRA_a	hCG_2025715	Homo sapiens (Human)	446
A0A024R9D8	A0A024R9D8_HUMAN	unreviewed	Sperm associated antigen 1, isoform CRA_b	SPAG1 hCG_15689	Homo sapiens (Human)	926
E3W6F2	E3W6F2_HUMAN	unreviewed	HCG1812040 (RCAN3 antisense isoform 1,2,3) (RCAN3 antisense isoform 1,2a,3) (RCAN3 antisense isoform 1,2b,3) (RCAN3 antisense isoform 1,3)	RCAN3AS hCG_1812040	Homo sapiens (Human)	56
X5BPZ3	X5BPZ3_HUMAN	unreviewed	Cytochrome b	CYTB	Homo sapiens (Human)	380
A0A024R2M4	A0A024R2M4_HUMAN	unreviewed	HCG2042888, isoform CRA_a	hCG_2042888	Homo sapiens (Human)	252
D3DNI2	D3DNI2_HUMAN	unreviewed	Profilin (Fragment)	PFN2 hCG_21343	Homo sapiens (Human)	334
G8CWU7	G8CWU7_HUMAN	unreviewed	Glycophorin B (Fragment)	GYPB	Homo sapiens (Human)	45
Q06T85	Q06T85_HUMAN	unreviewed	Cytochrome b	CYTB	Homo sapiens (Human)	378
D3DUW2	D3DUW2_HUMAN	unreviewed	Uncharacterized protein	MGC24039 hCG_1810950	Homo sapiens (Human)	741
V9VLC2	V9VLC2_HUMAN	unreviewed	Cytochrome b	CYTB	Homo sapiens (Human)	380
A0A024RDF2	A0A024RDF2_HUMAN	unreviewed	CG10806-like, isoform CRA_c	LOC150159 hCG_1747103	Homo sapiens (Human)	218
A0A024RA74	A0A024RA74_HUMAN	unreviewed	Up-regulated gene 4, isoform CRA_a	URG4 hCG_19423	Homo sapiens (Human)	922
Q9H5T5	Q9H5T5_HUMAN	unreviewed	HCG1987554, isoform CRA_b (cDNA: FLJ23058 fis, clone LNG03818)	hCG_1987554	Homo sapiens (Human)	180
Q86SW9	Q86SW9_HUMAN	unreviewed	Full-length cDNA 5-PRIME end of clone CS0DK011YG11 of HeLa cells of Homo sapiens (human) (cDNA FLJ77095)		Homo sapiens (Human)	109
A0A024R1R8	A0A024R1R8_HUMAN	unreviewed	HCG2014768, isoform CRA_a	hCG_2014768	Homo sapiens (Human)	64
A1Z4L3	A1Z4L3_HUMAN	unreviewed	ATP synthase subunit a	ATP6	Homo sapiens (Human)	226
B7Z6T4	B7Z6T4_HUMAN	unreviewed	RD RNA binding protein, isoform CRA_a (cDNA FLJ56553, highly similar to Negative elongation factor E)	RDBP hCG_43696	Homo sapiens (Human)	336
L0L1K4	L0L1K4_HUMAN	unreviewed	Beta-myosin heavy chain (Cardiac muscle beta-myosin heavy chain 7) (Fragment)	MYH7	Homo sapiens (Human)	81
A6ZBW0	A6ZBW0_HUMAN	unreviewed	Cytochrome c oxidase subunit 3	COX3	Homo sapiens (Human)	260
B1B5P6	B1B5P6_HUMAN	unreviewed	N-acylsphingosine amidohydrolase 1 (Fragment)	ASAH1	Homo sapiens (Human)	174
A0A2L1DGK4	A0A2L1DGK4_HUMAN	unreviewed	MHC class I antigen	HLA-C	Homo sapiens (Human)	366
A0A024R1D4	A0A024R1D4_HUMAN	unreviewed	Uncharacterized protein	DKFZp434K191 hCG_2010658	Homo sapiens (Human)	428
Q6IFG6	Q6IFG6_HUMAN	unreviewed	Olfactory receptor	OR10A5 hCG_1992900	Homo sapiens (Human)	321
A0A024RBQ5	A0A024RBQ5_HUMAN	unreviewed	2'-5'-oligoadenylate synthetase 3, 100kDa, isoform CRA_a	OAS3 hCG_40370	Homo sapiens (Human)	1087
A0A059RLQ9	A0A059RLQ9_HUMAN	unreviewed	Cytochrome c oxidase subunit 3	COX3	Homo sapiens (Human)	261
E2GIM7	E2GIM7_HUMAN	unreviewed	Interferon regulatory factor 3c (Interferon regulatory factor 3f)	IRF3	Homo sapiens (Human)	281
A0A024RDG5	A0A024RDG5_HUMAN	unreviewed	Testis secretory sperm-binding protein Li 213e	HMFN0839 hCG_2027587	Homo sapiens (Human)	434
D3DXI8	D3DXI8_HUMAN	unreviewed	Purinergic receptor P2X, ligand-gated ion channel, 2, isoform CRA_a	P2RX2 hCG_2007963	Homo sapiens (Human)	195
Q5JPC1	Q5JPC1_HUMAN	unreviewed	Solute carrier family 25 (Mitochondrial deoxynucleotide carrier), member 19, isoform CRA_a (cDNA FLJ40563 fis, clone THYMU2004169, highly similar to Mitochondrial deoxynucleotide carrier)	DKFZp667O1614 SLC25A19 hCG_27461	Homo sapiens (Human)	320
V9HWI2	V9HWI2_HUMAN	unreviewed	Epididymis luminal protein 104 (Zinc finger protein 354A)	HEL104 ZNF354A hCG_18773	Homo sapiens (Human)	605
Q5TB16	Q5TB16_HUMAN	unreviewed	Chromosome 1 open reading frame 54	C1orf54 RP4-790G17.4-002	Homo sapiens (Human)	121
Q8NHK7	Q8NHK7_HUMAN	unreviewed	KIR3DL1 (Killer cell immunoglobulin-like receptor 3DL1)	KIR3DL1	Homo sapiens (Human)	444
A0A024QZ50	A0A024QZ50_HUMAN	unreviewed	Uncharacterized protein	FLJ25006 hCG_31807	Homo sapiens (Human)	289
A0A024RCI6	A0A024RCI6_HUMAN	unreviewed	Armadillo repeat containing, X-linked 1, isoform CRA_a	ARMCX1 hCG_1639941	Homo sapiens (Human)	453
B7Z6W2	B7Z6W2_HUMAN	unreviewed	Chromosome 22 open reading frame 25, isoform CRA_b (Transport and Golgi organization protein 2 homolog) (cDNA FLJ50702, moderately similar to Ser/Thr-rich protein T10 in DGCR region)	TANGO2 C22orf25 hCG_2001930	Homo sapiens (Human)	109
F2WE36	F2WE36_HUMAN	unreviewed	Cytochrome b	CYTB cytb	Homo sapiens (Human)	380
A0A1Z2RTM9	A0A1Z2RTM9_HUMAN	unreviewed	MHC class I antigen	HLA-C	Homo sapiens (Human)	366
B4DGG4	B4DGG4_HUMAN	unreviewed	Serine hydrolase-like protein 2 (cDNA FLJ60497, highly similar to Serine hydrolase-like protein)	SERHL2	Homo sapiens (Human)	131
Q96A10	Q96A10_HUMAN	unreviewed	Endogenous retrovirus group K3 member 1 (HCG2043597, isoform CRA_b) (LOC113386 protein)	ERVK3-1 hCG_2043597	Homo sapiens (Human)	74
A0A342YL12	A0A342YL12_HUMAN	unreviewed	Cytochrome b	CYTB	Homo sapiens (Human)	380
B0AZU5	B0AZU5_HUMAN	unreviewed	cDNA, FLJ79535, highly similar to Homo sapiens T-cell lymphoma breakpoint associated target 1 (TCBA1), mRNA	TCBA1 hCG_1817358	Homo sapiens (Human)	106
H9P593	H9P593_HUMAN	unreviewed	Cytochrome c oxidase subunit 3	COX3	Homo sapiens (Human)	261
Q9BZU3	Q9BZU3_HUMAN	unreviewed	Cyclin-dependent kinases regulatory subunit	CKS1B hCG_1739274	Homo sapiens (Human)	63
B8ZZ85	B8ZZ85_HUMAN	unreviewed	Gem (Nuclear organelle) associated protein 6, isoform CRA_b (Gem-associated protein 6)	GEMIN6 hCG_1818032	Homo sapiens (Human)	111
A0A286LDB6	A0A286LDB6_HUMAN	unreviewed	MHC class I antigen	HLA-A	Homo sapiens (Human)	365
A0A0G2JHL6	A0A0G2JHL6_HUMAN	unreviewed	Coiled-coil alpha-helical rod protein 1 (Fragment)	CCHCR1	Homo sapiens (Human)	256
A0A0C4DFP8	A0A0C4DFP8_HUMAN	unreviewed	Meckelin (Transmembrane protein 67 isoform 1) (Transmembrane protein 67, isoform CRA_a)	TMEM67 hCG_1643235	Homo sapiens (Human)	985
Q2HKT7	Q2HKT7_HUMAN	unreviewed	Cytochrome c oxidase subunit 3	COX3	Homo sapiens (Human)	261
Q52QV6	Q52QV6_HUMAN	unreviewed	MHC class I antigen	HLA-B	Homo sapiens (Human)	362
A0A286LDA5	A0A286LDA5_HUMAN	unreviewed	MHC class I antigen	HLA-A	Homo sapiens (Human)	365
A2AB13	A2AB13_HUMAN	unreviewed	Flotillin-1 (Fragment)	FLOT1	Homo sapiens (Human)	185
V9H096	V9H096_HUMAN	unreviewed	HEXA protein (Fragment)	HEXA	Homo sapiens (Human)	12
A0A0G2JNH1	A0A0G2JNH1_HUMAN	unreviewed	Natural cytotoxicity triggering receptor 1 (Fragment)	NCR1	Homo sapiens (Human)	215
H0YJS1	H0YJS1_HUMAN	unreviewed	Echinoderm microtubule-associated protein-like 5 (Fragment)	EML5	Homo sapiens (Human)	256
A0A024R5B4	A0A024R5B4_HUMAN	unreviewed	Copper chaperone for superoxide dismutase, isoform CRA_a	CCS hCG_20663	Homo sapiens (Human)	165
A0A1W2PNH8	A0A1W2PNH8_HUMAN	unreviewed	GPI ethanolamine phosphate transferase 1	PIGN	Homo sapiens (Human)	911
A0A024R8X7	A0A024R8X7_HUMAN	unreviewed	Olfactomedin-like 2B, isoform CRA_b	OLFML2B hCG_15851	Homo sapiens (Human)	409
E9PJ16	E9PJ16_HUMAN	unreviewed	Coiled-coil domain-containing protein 84	CCDC84	Homo sapiens (Human)	194
A0A2L1DGH2	A0A2L1DGH2_HUMAN	unreviewed	MHC class I antigen	HLA-C	Homo sapiens (Human)	366
Q14609	Q14609_HUMAN	unreviewed	Interferon gamma (IFN-gamma)		Homo sapiens (Human)	144
Q9UHK3	Q9UHK3_HUMAN	unreviewed	Chromosome 5 open reading frame 4, isoform CRA_a (Putative tumor suppressor)	C5orf4 hCG_1979692	Homo sapiens (Human)	144
A0A024RBM5	A0A024RBM5_HUMAN	unreviewed	F-box and WD-40 domain protein 8, isoform CRA_b	FBXW8 hCG_40352	Homo sapiens (Human)	532
A0N4Z5	A0N4Z5_HUMAN	unreviewed	HCG2039777 (Possible J 12 gene segment) (Fragment)	Tcr-alpha hCG_2039777	Homo sapiens (Human)	19
A0A212PCD9	A0A212PCD9_HUMAN	unreviewed	MHC class II antigen	HLA-DPB1	Homo sapiens (Human)	258
F2Z3L6	F2Z3L6_HUMAN	unreviewed	Beta-glucuronidase	GUSB	Homo sapiens (Human)	144
O95090	O95090_HUMAN	unreviewed	Battenin (CLN3 protein) (Fragment)	CLN3	Homo sapiens (Human)	167
A0A0G2JPE9	A0A0G2JPE9_HUMAN	unreviewed	Cdc42 effector protein 5 (Fragment)	CDC42EP5	Homo sapiens (Human)	17
A0A140EDI1	A0A140EDI1_HUMAN	unreviewed	MHC class II antigen	HLA-DPA1 HLA DPA1	Homo sapiens (Human)	260
Q09GN1	Q09GN1_HUMAN	unreviewed	Centromere protein U (MLF1 interacting protein isoform 2)	CENPU MLF1IP	Homo sapiens (Human)	320
Q6LCR0	Q6LCR0_HUMAN	unreviewed	Islet cell autoantigen 1, 69kDa, isoform CRA_h (Islet cell autoantigen ICAp69)	ICA1 hCG_20519	Homo sapiens (Human)	257
B4DP81	B4DP81_HUMAN	unreviewed	cDNA FLJ61148, moderately similar to Centrosomal protein of 76 kDa	CEP76	Homo sapiens (Human)	112
F2Z2C6	F2Z2C6_HUMAN	unreviewed	NADH dehydrogenase [ubiquinone] 1 alpha subcomplex subunit 3	NDUFA3	Homo sapiens (Human)	65
A6YT99	A6YT99_HUMAN	unreviewed	BioT2-B (Coiled-coil domain-containing protein 7)	CCDC7	Homo sapiens (Human)	171
Q4VFK9	Q4VFK9_HUMAN	unreviewed	ATP synthase subunit a	ATP6 ATPase 6	Homo sapiens (Human)	226
A0A024R442	A0A024R442_HUMAN	unreviewed	Aspartyl aminopeptidase, isoform CRA_b	DNPEP hCG_15581	Homo sapiens (Human)	471
E9PBZ9	E9PBZ9_HUMAN	unreviewed	Nucleoside diphosphate-linked moiety X motif 6	NUDT6	Homo sapiens (Human)	104
A0A0S4XQV8	A0A0S4XQV8_HUMAN	unreviewed	MHC class I antigen	HLA-A	Homo sapiens (Human)	365
Q5VU50	Q5VU50_HUMAN	unreviewed	Bartter syndrome, infantile, with sensorineural deafness (Barttin)	BSND hCG_33039	Homo sapiens (Human)	320
A0A024R474	A0A024R474_HUMAN	unreviewed	Solute carrier family 11 (Proton-coupled divalent metal ion transporters), member 1, isoform CRA_b	SLC11A1 hCG_16301	Homo sapiens (Human)	550
H9QQ96	H9QQ96_HUMAN	unreviewed	Cytochrome c oxidase subunit 3	COX3	Homo sapiens (Human)	261
A0A024RBQ9	A0A024RBQ9_HUMAN	unreviewed	IQ motif containing D, isoform CRA_a	IQCD hCG_1812170	Homo sapiens (Human)	347
F5GZH8	F5GZH8_HUMAN	unreviewed	39S ribosomal protein L48, mitochondrial	MRPL48	Homo sapiens (Human)	50
A0A0G2JIG2	A0A0G2JIG2_HUMAN	unreviewed	Vacuolar protein sorting-associated protein 52 homolog (Fragment)	VPS52	Homo sapiens (Human)	125
A0A0G2JHN7	A0A0G2JHN7_HUMAN	unreviewed	Spliceosome RNA helicase DDX39B (Fragment)	DDX39B	Homo sapiens (Human)	95
A0A218N9S9	A0A218N9S9_HUMAN	unreviewed	MHC class I antigen	HLA-B	Homo sapiens (Human)	362
E9PKZ9	E9PKZ9_HUMAN	unreviewed	Complex I assembly factor TMEM126B, mitochondrial	TMEM126B	Homo sapiens (Human)	40
A0A1W2PQV0	A0A1W2PQV0_HUMAN	unreviewed	Killer cell immunoglobulin-like receptor 2DL4 (Fragment)	KIR2DL4	Homo sapiens (Human)	398
X6R5A3	X6R5A3_HUMAN	unreviewed	TRAF and TNF receptor associated protein, isoform CRA_b (Tyrosyl-DNA phosphodiesterase 2)	TDP2 TTRAP hCG_37519	Homo sapiens (Human)	304
A0A0G2JRJ5	A0A0G2JRJ5_HUMAN	unreviewed	Glutathione S-transferase theta 1, isoform CRA_d (Glutathione S-transferase theta-1)	GSTT1 hCG_39955	Homo sapiens (Human)	114
A0A0G2JPB3	A0A0G2JPB3_HUMAN	unreviewed	Killer cell immunoglobulin-like receptor 3DL3	KIR3DL3	Homo sapiens (Human)	410
A2RUL1	A2RUL1_HUMAN	unreviewed	NBEAL1 protein	NBEAL1	Homo sapiens (Human)	200
A0A087X0S3	A0A087X0S3_HUMAN	unreviewed	Transmembrane protein 179	TMEM179	Homo sapiens (Human)	211
A0A1D3KYL9	A0A1D3KYL9_HUMAN	unreviewed	MHC class I antigen	HLA-A	Homo sapiens (Human)	365
B4DEE2	B4DEE2_HUMAN	unreviewed	Phosphatidylinositol N-acetylglucosaminyltransferase subunit H (cDNA FLJ57711, highly similar to Phosphatidylinositol N-acetylglucosaminyltransferase subunit H)	PIGH	Homo sapiens (Human)	133
A0A0G2JMJ3	A0A0G2JMJ3_HUMAN	unreviewed	Natural cytotoxicity triggering receptor 1 (Fragment)	NCR1	Homo sapiens (Human)	132
B7Z1C2	B7Z1C2_HUMAN	unreviewed	Mevalonate kinase (Mevalonic aciduria), isoform CRA_a (cDNA FLJ57872, highly similar to Mevalonate kinase)	MVK hCG_40321	Homo sapiens (Human)	202
B3KWA3	B3KWA3_HUMAN	unreviewed	Arginyltransferase 1, isoform CRA_c (cDNA FLJ42678 fis, clone BRAMY2038887, highly similar to Arginyl-tRNA--protein transferase 1)	ATE1 hCG_40721	Homo sapiens (Human)	219
C5J3Z8	C5J3Z8_HUMAN	unreviewed	MHC class I antigen	HLA-B	Homo sapiens (Human)	362
A0A1Y8EKQ5	A0A1Y8EKQ5_HUMAN	unreviewed	Immunoglobulin heavy diversity 6-19 (Fragment)	IGHD6-19	Homo sapiens (Human)	7
M0QZZ6	M0QZZ6_HUMAN	unreviewed	Vesicle transport protein USE1	USE1	Homo sapiens (Human)	38
A0A142J2H2	A0A142J2H2_HUMAN	unreviewed	MHC class I antigen	HLA-B	Homo sapiens (Human)	362
A0A024RCV0	A0A024RCV0_HUMAN	unreviewed	Testis anion transporter 1 (Solute carrier family 26 member 8)	SLC26A8 hCG_2001149	Homo sapiens (Human)	970
A0A1B0GUF5	A0A1B0GUF5_HUMAN	unreviewed	Chromosome 14 open reading frame 48, isoform CRA_b	CCDC197 C14orf48 hCG_2029007	Homo sapiens (Human)	272
A0A2I6PN76	A0A2I6PN76_HUMAN	unreviewed	MHC class I antigen	HLA-B	Homo sapiens (Human)	362
A0A024RCL9	A0A024RCL9_HUMAN	unreviewed	Leukocyte specific transcript 1, isoform CRA_c (Leukocyte-specific transcript 1 protein)	LST1 hCG_43689	Homo sapiens (Human)	82
Q15GW9	Q15GW9_HUMAN	unreviewed	ATP synthase subunit a	ATP6	Homo sapiens (Human)	226
Q8IWH8	Q8IWH8_HUMAN	unreviewed	Kinesin-like protein (Fragment)	KIF3A	Homo sapiens (Human)	408
I3ZN76	I3ZN76_HUMAN	unreviewed	MHC class I antigen	HLA-A	Homo sapiens (Human)	365
B3KVK8	B3KVK8_HUMAN	unreviewed	Sodium-coupled neutral amino acid transporter 9 (cDNA FLJ16675 fis, clone TKIDN2005956, weakly similar to Putative amino-acid permease F13H10.3)	SLC38A9 FLJ90709 hCG_40989	Homo sapiens (Human)	437
A0A2K4XGL0	A0A2K4XGL0_HUMAN	unreviewed	MHC class I antigen	HLA-C	Homo sapiens (Human)	366
P79603	P79603_HUMAN	unreviewed	MHC class I HLA-A protein (MHC class I antigen)	HLA-A*02 HLA-A	Homo sapiens (Human)	365
C5J3Z7	C5J3Z7_HUMAN	unreviewed	MHC class I antigen	HLA-B	Homo sapiens (Human)	362
Q4ZEI5	Q4ZEI5_HUMAN	unreviewed	ATP synthase subunit a	ATP6	Homo sapiens (Human)	226
A0A2L1DGL8	A0A2L1DGL8_HUMAN	unreviewed	MHC class I antigen	HLA-C	Homo sapiens (Human)	366
B8ZZL8	B8ZZL8_HUMAN	unreviewed	10 kDa heat shock protein, mitochondrial (Heat shock 10kDa protein 1 (Chaperonin 10), isoform CRA_b)	HSPE1 hCG_21429	Homo sapiens (Human)	101
H0Y3H2	H0Y3H2_HUMAN	unreviewed	ATP-binding cassette sub-family A member 3	ABCA3	Homo sapiens (Human)	1646
F5H148	F5H148_HUMAN	unreviewed	RNA polymerase I-specific transcription initiation factor RRN3	RRN3	Homo sapiens (Human)	621
C5IWX9	C5IWX9_HUMAN	unreviewed	MHC class I antigen	HLA-A	Homo sapiens (Human)	365
V9N7U7	V9N7U7_HUMAN	unreviewed	Cytochrome b	CYTB	Homo sapiens (Human)	380
Q5VZ77	Q5VZ77_HUMAN	unreviewed	Chemokine (C-C motif) ligand 27	CCL27 hCG_20477	Homo sapiens (Human)	112
I7H289	I7H289_HUMAN	unreviewed	Cytochrome b	CYTB	Homo sapiens (Human)	380
Q8WWD3	Q8WWD3_HUMAN	unreviewed	HCG1980063 (Fragment)	hCG_1980063	Homo sapiens (Human)	105
A0A024R7K6	A0A024R7K6_HUMAN	unreviewed	Uncharacterized protein	FKSG24 hCG_36883	Homo sapiens (Human)	206
A0A2R8YEV3	A0A2R8YEV3_HUMAN	unreviewed	Olfactory receptor	OR2A42	Homo sapiens (Human)	307
I6LM39	I6LM39_HUMAN	unreviewed	Methyl-CpG-binding protein 2 (Mutant methyl CpG binding protein 2)	MECP2	Homo sapiens (Human)	271
H7C155	H7C155_HUMAN	unreviewed	RAF proto-oncogene serine/threonine-protein kinase (Fragment)	RAF1	Homo sapiens (Human)	527
B5MCA4	B5MCA4_HUMAN	unreviewed	Epithelial cell adhesion molecule	EPCAM	Homo sapiens (Human)	342
B1ANB7	B1ANB7_HUMAN	unreviewed	Mucolipin 3, isoform CRA_d (Mucolipin-3)	MCOLN3 hCG_1775160	Homo sapiens (Human)	321
H3BLV3	H3BLV3_HUMAN	unreviewed	BTB/POZ domain-containing protein 7 (Fragment)	BTBD7	Homo sapiens (Human)	26
A0A024R791	A0A024R791_HUMAN	unreviewed	V-type proton ATPase subunit a	ATP6V0A4 hCG_16392	Homo sapiens (Human)	840
Q9BRD4	Q9BRD4_HUMAN	unreviewed	ZCCHC2 protein (Zinc finger, CCHC domain containing 2, isoform CRA_c)	ZCCHC2 hCG_1978811	Homo sapiens (Human)	362
A0A024R699	A0A024R699_HUMAN	unreviewed	HCG2039363 (HCG2044116)	hCG_2039363 hCG_2044116	Homo sapiens (Human)	167
A0A1N7SYG1	A0A1N7SYG1_HUMAN	unreviewed	MHC class II antigen	HLA-DPB1	Homo sapiens (Human)	258
A0A221SLY6	A0A221SLY6_HUMAN	unreviewed	E3 ISG15--protein ligase HERC5 (HECT And RLD domain-containing E3 ubiquitin protein ligase 5) (Fragment)	HERC5	Homo sapiens (Human)	67
M0R2B0	M0R2B0_HUMAN	unreviewed	rRNA 2'-O-methyltransferase fibrillarin (Fragment)	FBL	Homo sapiens (Human)	182
B4E1M0	B4E1M0_HUMAN	unreviewed	Myb/SANT-like DNA-binding domain-containing protein 2 (cDNA FLJ54230)	MSANTD2	Homo sapiens (Human)	179
A0A024RCF0	A0A024RCF0_HUMAN	unreviewed	Chromosome 11 open reading frame 36, isoform CRA_a	C11orf36 hCG_2036876	Homo sapiens (Human)	158
A0A173AD82	A0A173AD82_HUMAN	unreviewed	MHC class I antigen	HLA-B	Homo sapiens (Human)	362
A0A1W1W540	A0A1W1W540_HUMAN	unreviewed	MHC class I antigen	HLA-C	Homo sapiens (Human)	372
A4ZKZ9	A4ZKZ9_HUMAN	unreviewed	Cytochrome b	CYTB	Homo sapiens (Human)	380
B5MCT8	B5MCT8_HUMAN	unreviewed	40S ribosomal protein S9 (Ribosomal protein S9, isoform CRA_c)	RPS9 hCG_2009111	Homo sapiens (Human)	139
G1UI37	G1UI37_HUMAN	unreviewed	Breast cancer type 1 susceptibility protein (Fragment)	BRCA1	Homo sapiens (Human)	23
A0A024R7X0	A0A024R7X0_HUMAN	unreviewed	ADP-ribosylation factor guanine nucleotide-exchange factor 1(Brefeldin A-inhibited), isoform CRA_a	ARFGEF1 hCG_27804	Homo sapiens (Human)	1849
Q4GSE9	Q4GSE9_HUMAN	unreviewed	ATP synthase subunit a	ATPase 6 ATP6	Homo sapiens (Human)	226
A0A024R313	A0A024R313_HUMAN	unreviewed	Glycosyltransferase 8 domain containing 1, isoform CRA_a	GLT8D1 hCG_17563	Homo sapiens (Human)	371
A0A024RDK7	A0A024RDK7_HUMAN	unreviewed	Uncharacterized protein	FLJ10099 hCG_1779519	Homo sapiens (Human)	314
[truncated: 175,582 more rows]
