# Supplementary material for: Mechanism of Astragalus membranaceus Alleviating Acquired Hyperlipidemia Induced by High-Fat Diet through Regulating Lipid Metabolism
Source: Nutrients. 2022 Feb 23;14(5):954. doi: 10.3390/nu14050954 (PMC8912611; doi:10.3390/nu14050954)
Supplement: Supplementary file 1 [file nutrients-14-00954-s001.zip › nutrients-1560760 - supplementary/supplementary file 1. All components and targets of AM from TCMSP database/targets.xlsx]

## Sheet: Sheet1
Mol ID	Molecule Name	Target
MOL000114	vanillic acid	Prostaglandin G/H synthase 2
MOL000114	vanillic acid	Amine oxidase [flavin-containing] B
MOL000114	vanillic acid	Amine oxidase [flavin-containing] A
MOL000114	vanillic acid	Alpha-2A adrenergic receptor
MOL000114	vanillic acid	Prostaglandin G/H synthase 1
MOL000114	vanillic acid	Lysozyme
MOL000114	vanillic acid	Nitric oxide synthase, endothelial
MOL000114	vanillic acid	5,6-dihydroxyindole-2-carboxylic acid oxidase
MOL000131	EIC	Prostaglandin G/H synthase 1
MOL000131	EIC	Prostaglandin G/H synthase 2
MOL000131	EIC	Retinoic acid receptor RXR-alpha
MOL000131	EIC	Nuclear receptor coactivator 2
MOL000131	EIC	Lysozyme
MOL000131	EIC	Nicotinate-nucleotide--dimethylbenzimidazole phosphoribosyltransferase
MOL000131	EIC	Sodium-dependent noradrenaline transporter
MOL000131	EIC	Ig gamma-1 chain C region
MOL000131	EIC	Gamma-aminobutyric-acid receptor subunit alpha-2
MOL000131	EIC	Gamma-aminobutyric-acid receptor subunit alpha-1
MOL000131	EIC	Cytochrome P450-cam
MOL000131	EIC	Transient receptor potential cation channel subfamily V member 1
MOL000131	EIC	Muscarinic acetylcholine receptor M1
MOL000131	EIC	Muscarinic acetylcholine receptor M2
MOL000131	EIC	Gamma-aminobutyric-acid receptor subunit alpha-6
MOL000211	Mairin	Progesterone receptor
MOL000239	Jaranol	Nitric oxide synthase, inducible
MOL000239	Jaranol	Prostaglandin G/H synthase 1
MOL000239	Jaranol	Androgen receptor
MOL000239	Jaranol	Sodium channel protein type 5 subunit alpha
MOL000239	Jaranol	Prostaglandin G/H synthase 2
MOL000239	Jaranol	Estrogen receptor beta
MOL000239	Jaranol	Dipeptidyl peptidase 4
MOL000239	Jaranol	Heat shock protein HSP 90-alpha
MOL000239	Jaranol	Cell division protein kinase 2
MOL000239	Jaranol	Serine/threonine-protein kinase Chk1
MOL000239	Jaranol	Trypsin-1
MOL000239	Jaranol	Nuclear receptor coactivator 2
MOL000239	Jaranol	Calmodulin
MOL000251	Rhamnocitrin	Nitric oxide synthase, inducible
MOL000251	Rhamnocitrin	Prostaglandin G/H synthase 1
MOL000251	Rhamnocitrin	Estrogen receptor
MOL000251	Rhamnocitrin	Androgen receptor
MOL000251	Rhamnocitrin	Peroxisome proliferator-activated receptor gamma
MOL000251	Rhamnocitrin	Prostaglandin G/H synthase 2
MOL000251	Rhamnocitrin	Estrogen receptor beta
MOL000251	Rhamnocitrin	Dipeptidyl peptidase 4
MOL000251	Rhamnocitrin	Mitogen-activated protein kinase 14
MOL000251	Rhamnocitrin	Glycogen synthase kinase-3 beta
MOL000251	Rhamnocitrin	Heat shock protein HSP 90-alpha
MOL000251	Rhamnocitrin	Cell division protein kinase 2
MOL000251	Rhamnocitrin	Phosphatidylinositol-4,5-bisphosphate 3-kinase catalytic subunit gamma isoform
MOL000251	Rhamnocitrin	Serine/threonine-protein kinase Chk1
MOL000251	Rhamnocitrin	cAMP-dependent protein kinase catalytic subunit alpha
MOL000251	Rhamnocitrin	Trypsin-1
MOL000251	Rhamnocitrin	Calmodulin
MOL000251	Rhamnocitrin	Nuclear receptor coactivator 2
MOL000251	Rhamnocitrin	Aldose reductase
MOL000295	alexandrin	Prostaglandin G/H synthase 2
MOL000295	alexandrin	Progesterone receptor
MOL000295	alexandrin	Mineralocorticoid receptor
MOL000295	alexandrin	Nuclear receptor coactivator 2
MOL000295	alexandrin	Nuclear receptor coactivator 1
MOL000295	alexandrin
MOL000295	alexandrin	Lysozyme
MOL000295	alexandrin	Nicotinate-nucleotide--dimethylbenzimidazole phosphoribosyltransferase
MOL000295	alexandrin	Trypsin-3
MOL000295	alexandrin	DNA topoisomerase 2-alpha
MOL000295	alexandrin	Prostaglandin G/H synthase 1
MOL000295	alexandrin	Glycogen phosphorylase, muscle form
MOL000295	alexandrin	Heat shock protein HSP 90-alpha
MOL000295	alexandrin	Phosphatidylinositol-4,5-bisphosphate 3-kinase catalytic subunit gamma isoform
MOL000296	hederagenin	Progesterone receptor
MOL000296	hederagenin	Nuclear receptor coactivator 2
MOL000296	hederagenin	Muscarinic acetylcholine receptor M3
MOL000296	hederagenin	Muscarinic acetylcholine receptor M1
MOL000296	hederagenin	Gamma-aminobutyric-acid receptor subunit alpha-2
MOL000296	hederagenin	Gamma-aminobutyric-acid receptor subunit alpha-3
MOL000296	hederagenin	Muscarinic acetylcholine receptor M2
MOL000296	hederagenin	Alpha-1B adrenergic receptor
MOL000296	hederagenin	Gamma-aminobutyric-acid receptor subunit alpha-1
MOL000296	hederagenin	Glutamate receptor 2
MOL000296	hederagenin	Gamma-aminobutyric-acid receptor subunit alpha-6
MOL000296	hederagenin	Gamma-aminobutyric-acid receptor subunit alpha-5
MOL000296	hederagenin	Ig gamma-1 chain C region
MOL000296	hederagenin
MOL000296	hederagenin
MOL000296	hederagenin	Lysozyme
MOL000296	hederagenin	Nicotinate-nucleotide--dimethylbenzimidazole phosphoribosyltransferase
MOL000296	hederagenin	Prostaglandin G/H synthase 1
MOL000296	hederagenin	Sodium channel protein type 5 subunit alpha
MOL000296	hederagenin	Prostaglandin G/H synthase 2
MOL000296	hederagenin	Retinoic acid receptor RXR-alpha
MOL000296	hederagenin	cGMP-inhibited 3',5'-cyclic phosphodiesterase A
MOL000296	hederagenin	Sodium-dependent noradrenaline transporter
MOL000296	hederagenin	Cytochrome P450-cam
MOL000033	(3S,8S,9S,10R,13R,14S,17R)-10,13-dimethyl-17-[(2R,5S)-5-propan-2-yloctan-2-yl]-2,3,4,7,8,9,11,12,14,15,16,17-dodecahydro-1H-cyclopenta[a]phenanthren-3-ol	Progesterone receptor
MOL000354	isorhamnetin	Nitric oxide synthase, inducible
MOL000354	isorhamnetin	Prostaglandin G/H synthase 1
MOL000354	isorhamnetin	Estrogen receptor
MOL000354	isorhamnetin	Androgen receptor
MOL000354	isorhamnetin	Peroxisome proliferator-activated receptor gamma
MOL000354	isorhamnetin	Prostaglandin G/H synthase 2
MOL000354	isorhamnetin	Tyrosine-protein phosphatase non-receptor type 1
MOL000354	isorhamnetin	Estrogen receptor beta
MOL000354	isorhamnetin	Dipeptidyl peptidase 4
MOL000354	isorhamnetin	Mitogen-activated protein kinase 14
MOL000354	isorhamnetin	Glycogen synthase kinase-3 beta
MOL000354	isorhamnetin	Heat shock protein HSP 90-alpha
MOL000354	isorhamnetin	Cell division protein kinase 2
MOL000354	isorhamnetin	Phosphatidylinositol-4,5-bisphosphate 3-kinase catalytic subunit gamma isoform
MOL000354	isorhamnetin	cAMP-dependent protein kinase catalytic subunit alpha
MOL000354	isorhamnetin	Trypsin-1
MOL000354	isorhamnetin	Proto-oncogene serine/threonine-protein kinase Pim-1
MOL000354	isorhamnetin	Cyclin-A2
MOL000354	isorhamnetin	Nuclear receptor coactivator 2
MOL000354	isorhamnetin	Calmodulin
MOL000354	isorhamnetin	Glycogen phosphorylase, muscle form
MOL000354	isorhamnetin	Peroxisome proliferator-activated receptor delta
MOL000354	isorhamnetin	Serine/threonine-protein kinase Chk1
MOL000354	isorhamnetin	Aldose reductase
MOL000354	isorhamnetin	Nuclear receptor coactivator 1
MOL000354	isorhamnetin	Coagulation factor VII
MOL000354	isorhamnetin	Prothrombin
MOL000354	isorhamnetin	Nitric-oxide synthase, endothelial
MOL000354	isorhamnetin	Acetylcholinesterase
MOL000354	isorhamnetin	Gamma-aminobutyric-acid receptor subunit alpha-1
MOL000354	isorhamnetin	Amine oxidase [flavin-containing] B
MOL000354	isorhamnetin	Glutamate receptor 2
MOL000354	isorhamnetin	Cytochrome P450-cam
MOL000354	isorhamnetin	Transcription factor p65
MOL000354	isorhamnetin	Xanthine dehydrogenase/oxidase
MOL000354	isorhamnetin	Neutrophil cytosol factor 1
MOL000354	isorhamnetin	Oxidized low-density lipoprotein receptor 1
MOL000356	lupeol	Progesterone receptor
MOL000356	lupeol	Apoptosis regulator Bcl-2
MOL000356	lupeol	Apoptosis regulator BAX
MOL000356	lupeol	Caspase-9
MOL000356	lupeol	Caspase-3
MOL000356	lupeol	Superoxide dismutase [Cu-Zn]
MOL000356	lupeol	Cell division control protein 2 homolog
MOL000356	lupeol	G2/mitotic-specific cyclin-B1
MOL000356	lupeol	M-phase inducer phosphatase 3
MOL000356	lupeol	Apoptotic protease-activating factor 1
MOL000356	lupeol	Serine/threonine-protein kinase PLK1
MOL000356	lupeol	14-3-3 protein sigma
MOL000356	lupeol	Carnitine O-acetyltransferase
MOL000371	3,9-di-O-methylnissolin	Nitric oxide synthase, inducible
MOL000371	3,9-di-O-methylnissolin	Prostaglandin G/H synthase 1
MOL000371	3,9-di-O-methylnissolin	Muscarinic acetylcholine receptor M3
MOL000371	3,9-di-O-methylnissolin	Prothrombin
MOL000371	3,9-di-O-methylnissolin	Muscarinic acetylcholine receptor M1
MOL000371	3,9-di-O-methylnissolin	Estrogen receptor
MOL000371	3,9-di-O-methylnissolin	Beta-1 adrenergic receptor
MOL000371	3,9-di-O-methylnissolin	Sodium channel protein type 5 subunit alpha
MOL000371	3,9-di-O-methylnissolin	Prostaglandin G/H synthase 2
MOL000371	3,9-di-O-methylnissolin	Nitric-oxide synthase, endothelial
MOL000371	3,9-di-O-methylnissolin	5-hydroxytryptamine 3 receptor
MOL000371	3,9-di-O-methylnissolin	Alpha-2C adrenergic receptor
MOL000371	3,9-di-O-methylnissolin	Retinoic acid receptor RXR-alpha
MOL000371	3,9-di-O-methylnissolin	Acetylcholinesterase
MOL000371	3,9-di-O-methylnissolin	cGMP-inhibited 3',5'-cyclic phosphodiesterase A
MOL000371	3,9-di-O-methylnissolin	Alpha-1B adrenergic receptor
MOL000371	3,9-di-O-methylnissolin	Beta-2 adrenergic receptor
MOL000371	3,9-di-O-methylnissolin	Alpha-1D adrenergic receptor
MOL000371	3,9-di-O-methylnissolin	Mu-type opioid receptor
MOL000371	3,9-di-O-methylnissolin	Gamma-aminobutyric-acid receptor subunit alpha-1
MOL000371	3,9-di-O-methylnissolin	Trypsin-1
MOL000371	3,9-di-O-methylnissolin	Nuclear receptor coactivator 2
MOL000371	3,9-di-O-methylnissolin	Calmodulin
MOL000372	3-Hydroxy-2-picoline
MOL000372	3-Hydroxy-2-picoline
MOL000372	3-Hydroxy-2-picoline
MOL000372	3-Hydroxy-2-picoline	Lysozyme
MOL000372	3-Hydroxy-2-picoline	Nicotinate-nucleotide--dimethylbenzimidazole phosphoribosyltransferase
MOL000373	(2S)-4-methoxy-7-methyl-2-[1-methyl-1-[(2S,3R,4S,5S,6R)-3,4,5-trihydroxy-6-methylol-tetrahydropyran-2-yl]oxy-ethyl]-2,3-dihydrofuro[3,2-g]chromen-5-one	Androgen receptor
MOL000373	(2S)-4-methoxy-7-methyl-2-[1-methyl-1-[(2S,3R,4S,5S,6R)-3,4,5-trihydroxy-6-methylol-tetrahydropyran-2-yl]oxy-ethyl]-2,3-dihydrofuro[3,2-g]chromen-5-one	Coagulation factor X
MOL000373	(2S)-4-methoxy-7-methyl-2-[1-methyl-1-[(2S,3R,4S,5S,6R)-3,4,5-trihydroxy-6-methylol-tetrahydropyran-2-yl]oxy-ethyl]-2,3-dihydrofuro[3,2-g]chromen-5-one	DNA topoisomerase 2-alpha
MOL000373	(2S)-4-methoxy-7-methyl-2-[1-methyl-1-[(2S,3R,4S,5S,6R)-3,4,5-trihydroxy-6-methylol-tetrahydropyran-2-yl]oxy-ethyl]-2,3-dihydrofuro[3,2-g]chromen-5-one	Nuclear receptor coactivator 2
MOL000375	5'-hydroxyiso-muronulatol-2',5'-di-O-glucoside_qt	DNA topoisomerase 2-alpha
MOL000376	7,2'-dihydroxy-3',4'-dimethoxyisoflavone-7-O-β-D-glucoside	DNA topoisomerase 2-alpha
MOL000376	7,2'-dihydroxy-3',4'-dimethoxyisoflavone-7-O-β-D-glucoside	Nuclear receptor coactivator 2
MOL000378	7-O-methylisomucronulatol	Nitric oxide synthase, inducible
MOL000378	7-O-methylisomucronulatol	Prostaglandin G/H synthase 1
MOL000378	7-O-methylisomucronulatol	D(1A) dopamine receptor
MOL000378	7-O-methylisomucronulatol	Muscarinic acetylcholine receptor M3
MOL000378	7-O-methylisomucronulatol	Prothrombin
MOL000378	7-O-methylisomucronulatol	Potassium voltage-gated channel subfamily H member 2
MOL000378	7-O-methylisomucronulatol	Muscarinic acetylcholine receptor M1
MOL000378	7-O-methylisomucronulatol	Estrogen receptor
MOL000378	7-O-methylisomucronulatol	Androgen receptor
MOL000378	7-O-methylisomucronulatol	Beta-1 adrenergic receptor
MOL000378	7-O-methylisomucronulatol	Sodium channel protein type 5 subunit alpha
MOL000378	7-O-methylisomucronulatol	Peroxisome proliferator-activated receptor gamma
MOL000378	7-O-methylisomucronulatol	Coagulation factor X
MOL000378	7-O-methylisomucronulatol	Muscarinic acetylcholine receptor M5
MOL000378	7-O-methylisomucronulatol	Prostaglandin G/H synthase 2
MOL000378	7-O-methylisomucronulatol	Nitric-oxide synthase, endothelial
MOL000378	7-O-methylisomucronulatol	Alpha-2C adrenergic receptor
MOL000378	7-O-methylisomucronulatol	Muscarinic acetylcholine receptor M4
MOL000378	7-O-methylisomucronulatol	Retinoic acid receptor RXR-alpha
MOL000378	7-O-methylisomucronulatol	Delta-type opioid receptor
MOL000378	7-O-methylisomucronulatol	cGMP-inhibited 3',5'-cyclic phosphodiesterase A
MOL000378	7-O-methylisomucronulatol	5-hydroxytryptamine 2A receptor
MOL000378	7-O-methylisomucronulatol	Alpha-1A adrenergic receptor
MOL000378	7-O-methylisomucronulatol	Muscarinic acetylcholine receptor M2
MOL000378	7-O-methylisomucronulatol	Alpha-1B adrenergic receptor
MOL000378	7-O-methylisomucronulatol	Sodium-dependent dopamine transporter
MOL000378	7-O-methylisomucronulatol	Beta-2 adrenergic receptor
MOL000378	7-O-methylisomucronulatol	Alpha-1D adrenergic receptor
MOL000378	7-O-methylisomucronulatol	Sodium-dependent serotonin transporter
MOL000378	7-O-methylisomucronulatol	Estrogen receptor beta
MOL000378	7-O-methylisomucronulatol	Gamma-aminobutyric-acid receptor subunit alpha-1
MOL000378	7-O-methylisomucronulatol	Dipeptidyl peptidase 4
MOL000378	7-O-methylisomucronulatol	Mitogen-activated protein kinase 14
MOL000378	7-O-methylisomucronulatol	Glycogen synthase kinase-3 beta
MOL000378	7-O-methylisomucronulatol	Heat shock protein HSP 90-alpha
MOL000378	7-O-methylisomucronulatol	Cell division protein kinase 2
MOL000378	7-O-methylisomucronulatol	Serine/threonine-protein kinase Chk1
MOL000378	7-O-methylisomucronulatol	cAMP-dependent protein kinase catalytic subunit alpha
MOL000378	7-O-methylisomucronulatol
MOL000378	7-O-methylisomucronulatol	Trypsin-1
MOL000378	7-O-methylisomucronulatol	Proto-oncogene serine/threonine-protein kinase Pim-1
MOL000378	7-O-methylisomucronulatol	Cyclin-A2
MOL000378	7-O-methylisomucronulatol	Nuclear receptor coactivator 2
MOL000378	7-O-methylisomucronulatol	Calcium-activated potassium channel subunit alpha 1
MOL000378	7-O-methylisomucronulatol	Calmodulin
MOL000379	9,10-dimethoxypterocarpan-3-O-β-D-glucoside	Prostaglandin G/H synthase 2
MOL000379	9,10-dimethoxypterocarpan-3-O-β-D-glucoside	DNA topoisomerase 2-alpha
MOL000379	9,10-dimethoxypterocarpan-3-O-β-D-glucoside	Nuclear receptor coactivator 2
MOL000380	(6aR,11aR)-9,10-dimethoxy-6a,11a-dihydro-6H-benzofurano[3,2-c]chromen-3-ol	Nitric oxide synthase, inducible
MOL000380	(6aR,11aR)-9,10-dimethoxy-6a,11a-dihydro-6H-benzofurano[3,2-c]chromen-3-ol	Prostaglandin G/H synthase 1
MOL000380	(6aR,11aR)-9,10-dimethoxy-6a,11a-dihydro-6H-benzofurano[3,2-c]chromen-3-ol	Muscarinic acetylcholine receptor M3
MOL000380	(6aR,11aR)-9,10-dimethoxy-6a,11a-dihydro-6H-benzofurano[3,2-c]chromen-3-ol	Prothrombin
MOL000380	(6aR,11aR)-9,10-dimethoxy-6a,11a-dihydro-6H-benzofurano[3,2-c]chromen-3-ol	Muscarinic acetylcholine receptor M1
MOL000380	(6aR,11aR)-9,10-dimethoxy-6a,11a-dihydro-6H-benzofurano[3,2-c]chromen-3-ol	Estrogen receptor
MOL000380	(6aR,11aR)-9,10-dimethoxy-6a,11a-dihydro-6H-benzofurano[3,2-c]chromen-3-ol	Sodium channel protein type 5 subunit alpha
MOL000380	(6aR,11aR)-9,10-dimethoxy-6a,11a-dihydro-6H-benzofurano[3,2-c]chromen-3-ol	Prostaglandin G/H synthase 2
MOL000380	(6aR,11aR)-9,10-dimethoxy-6a,11a-dihydro-6H-benzofurano[3,2-c]chromen-3-ol	5-hydroxytryptamine 3 receptor
MOL000380	(6aR,11aR)-9,10-dimethoxy-6a,11a-dihydro-6H-benzofurano[3,2-c]chromen-3-ol	Retinoic acid receptor RXR-alpha
MOL000380	(6aR,11aR)-9,10-dimethoxy-6a,11a-dihydro-6H-benzofurano[3,2-c]chromen-3-ol	Acetylcholinesterase
MOL000380	(6aR,11aR)-9,10-dimethoxy-6a,11a-dihydro-6H-benzofurano[3,2-c]chromen-3-ol	Alpha-1B adrenergic receptor
MOL000380	(6aR,11aR)-9,10-dimethoxy-6a,11a-dihydro-6H-benzofurano[3,2-c]chromen-3-ol	Beta-2 adrenergic receptor
MOL000380	(6aR,11aR)-9,10-dimethoxy-6a,11a-dihydro-6H-benzofurano[3,2-c]chromen-3-ol	Alpha-1D adrenergic receptor
MOL000380	(6aR,11aR)-9,10-dimethoxy-6a,11a-dihydro-6H-benzofurano[3,2-c]chromen-3-ol	Gamma-aminobutyric-acid receptor subunit alpha-1
MOL000380	(6aR,11aR)-9,10-dimethoxy-6a,11a-dihydro-6H-benzofurano[3,2-c]chromen-3-ol	Heat shock protein HSP 90-alpha
MOL000380	(6aR,11aR)-9,10-dimethoxy-6a,11a-dihydro-6H-benzofurano[3,2-c]chromen-3-ol	Neuronal acetylcholine receptor subunit alpha-7
MOL000380	(6aR,11aR)-9,10-dimethoxy-6a,11a-dihydro-6H-benzofurano[3,2-c]chromen-3-ol	Trypsin-1
MOL000380	(6aR,11aR)-9,10-dimethoxy-6a,11a-dihydro-6H-benzofurano[3,2-c]chromen-3-ol	Nuclear receptor coactivator 2
MOL000380	(6aR,11aR)-9,10-dimethoxy-6a,11a-dihydro-6H-benzofurano[3,2-c]chromen-3-ol	Nuclear receptor coactivator 1
MOL000380	(6aR,11aR)-9,10-dimethoxy-6a,11a-dihydro-6H-benzofurano[3,2-c]chromen-3-ol	Calmodulin
MOL000380	(6aR,11aR)-9,10-dimethoxy-6a,11a-dihydro-6H-benzofurano[3,2-c]chromen-3-ol	Muscarinic acetylcholine receptor M4
MOL000381	13-hydroxy-9,11-octadecadienoic acid	Prostaglandin G/H synthase 1
MOL000381	13-hydroxy-9,11-octadecadienoic acid	Prostaglandin G/H synthase 2
MOL000381	13-hydroxy-9,11-octadecadienoic acid	Nuclear receptor coactivator 2
MOL000382	Arabinose,d	Ferrichrome-iron receptor
MOL000382	Arabinose,d	Bacillolysin
MOL005928	isoferulic acid	Prostaglandin G/H synthase 1
MOL005928	isoferulic acid	Beta-1 adrenergic receptor
MOL005928	isoferulic acid	Prostaglandin G/H synthase 2
MOL005928	isoferulic acid	Nitric-oxide synthase, endothelial
MOL005928	isoferulic acid	Alpha-2A adrenergic receptor
MOL005928	isoferulic acid	Alpha-2C adrenergic receptor
MOL005928	isoferulic acid	Sodium-dependent dopamine transporter
MOL005928	isoferulic acid	Beta-2 adrenergic receptor
MOL005928	isoferulic acid	Leukotriene A-4 hydrolase
MOL005928	isoferulic acid	Amine oxidase [flavin-containing] B
MOL005928	isoferulic acid	Amine oxidase [flavin-containing] A
MOL005928	isoferulic acid	Alpha-1A adrenergic receptor
MOL000386	Fucopyranose, L-	Ferrichrome-iron receptor
MOL000386	Fucopyranose, L-	Bacillolysin
MOL000387	Bifendate	Prostaglandin G/H synthase 2
MOL000387	Bifendate	Vascular endothelial growth factor receptor 2
MOL000387	Bifendate	Hepatocyte growth factor receptor
MOL000387	Bifendate	Heat shock protein HSP 90-alpha
MOL000387	Bifendate	Calcium-activated potassium channel subunit alpha 1
MOL000387	Bifendate	Prostaglandin G/H synthase 1
MOL000387	Bifendate	DNA topoisomerase 2-alpha
MOL000388	gamma-aminobutyric acid	Cathepsin D
MOL000388	gamma-aminobutyric acid	Cholinesterase
MOL000388	gamma-aminobutyric acid
MOL000388	gamma-aminobutyric acid
MOL000388	gamma-aminobutyric acid	Cytochrome P450-cam
MOL000388	gamma-aminobutyric acid	Aspartate aminotransferase
MOL000388	gamma-aminobutyric acid	Ferrichrome-iron receptor
MOL000388	gamma-aminobutyric acid	Bacillolysin
MOL000388	gamma-aminobutyric acid	2-hydroxy-6-oxo-7-methylocta-2,4-dienoate hydrolase
MOL000388	gamma-aminobutyric acid	1-aminocyclopropane-1-carboxylate deaminase
MOL000388	gamma-aminobutyric acid	Glycine amidinotransferase, mitochondrial
MOL000388	gamma-aminobutyric acid	Trypsin-3
MOL000388	gamma-aminobutyric acid	4-aminobutyrate aminotransferase, mitochondrial
MOL000388	gamma-aminobutyric acid	cAMP-dependent protein kinase catalytic subunit alpha
MOL000388	gamma-aminobutyric acid
MOL000388	gamma-aminobutyric acid	Haloalkane dehalogenase
MOL000388	gamma-aminobutyric acid	Interleukin-6
MOL000388	gamma-aminobutyric acid	Transitional endoplasmic reticulum ATPase
MOL000388	gamma-aminobutyric acid	Sodium- and chloride-dependent GABA transporter 1
MOL000389	FERULIC ACID (CIS)	Prostaglandin G/H synthase 1
MOL000389	FERULIC ACID (CIS)	Prostaglandin G/H synthase 2
MOL000389	FERULIC ACID (CIS)	Nitric-oxide synthase, endothelial
MOL000389	FERULIC ACID (CIS)	Alpha-2A adrenergic receptor
MOL000389	FERULIC ACID (CIS)	Sodium-dependent noradrenaline transporter
MOL000389	FERULIC ACID (CIS)	Alpha-2B adrenergic receptor
MOL000389	FERULIC ACID (CIS)	Sodium-dependent dopamine transporter
MOL000389	FERULIC ACID (CIS)	Beta-2 adrenergic receptor
MOL000389	FERULIC ACID (CIS)	Leukotriene A-4 hydrolase
MOL000389	FERULIC ACID (CIS)	Amine oxidase [flavin-containing] B
MOL000389	FERULIC ACID (CIS)	Amine oxidase [flavin-containing] A
MOL000389	FERULIC ACID (CIS)	cAMP-dependent protein kinase catalytic subunit alpha
MOL000389	FERULIC ACID (CIS)	Chymotrypsinogen B
MOL000389	FERULIC ACID (CIS)	Muscarinic acetylcholine receptor M2
MOL000390	daidzein	Prostaglandin G/H synthase 1
MOL000390	daidzein	Estrogen receptor
MOL000390	daidzein	Peroxisome proliferator-activated receptor gamma
MOL000390	daidzein	Prostaglandin G/H synthase 2
MOL000390	daidzein	Retinoic acid receptor RXR-alpha
MOL000390	daidzein	Beta-2 adrenergic receptor
MOL000390	daidzein	Mitogen-activated protein kinase 14
MOL000390	daidzein	Heat shock protein HSP 90-alpha
MOL000390	daidzein	Cell division protein kinase 2
MOL000390	daidzein	Serine/threonine-protein kinase Chk1
MOL000390	daidzein	cAMP-dependent protein kinase catalytic subunit alpha
MOL000390	daidzein	Trypsin-1
MOL000390	daidzein	cGMP-inhibited 3',5'-cyclic phosphodiesterase A
MOL000390	daidzein	Transcription factor p65
MOL000390	daidzein
MOL000390	daidzein	Proto-oncogene c-Fos
MOL000390	daidzein	Cyclin-dependent kinase inhibitor 1
MOL000390	daidzein	Eukaryotic translation initiation factor 6
MOL000390	daidzein	Apoptosis regulator BAX
MOL000390	daidzein	Tumor necrosis factor
MOL000390	daidzein	Transcription factor AP-1
MOL000390	daidzein	Interleukin-6
MOL000390	daidzein	Nitric oxide synthase, inducible
MOL000390	daidzein	Caspase-3
MOL000390	daidzein	Cellular tumor antigen p53
MOL000390	daidzein	Low-density lipoprotein receptor
MOL000390	daidzein	Insulin-like growth factor 1 receptor
MOL000390	daidzein	Signal transducer and activator of transcription 1-alpha/beta
MOL000390	daidzein	Peroxisome proliferator-activated receptor gamma
MOL000390	daidzein	Cytochrome P450 3A4
MOL000390	daidzein	Caveolin-1
MOL000390	daidzein	Intercellular adhesion molecule 1
MOL000390	daidzein	Microsomal triglyceride transfer protein large subunit
MOL000390	daidzein	Apolipoprotein B-100
MOL000390	daidzein	Vascular cell adhesion protein 1
MOL000390	daidzein	Superoxide dismutase [Mn], mitochondrial
MOL000390	daidzein	Nitric oxide synthase, endothelial
MOL000390	daidzein	Endothelin-converting enzyme 1
MOL000390	daidzein	Gamma-aminobutyric acid type B receptor subunit 1
MOL000390	daidzein	Interleukin-4
MOL000390	daidzein	Carnitine O-palmitoyltransferase 1, liver isoform
MOL000390	daidzein	Calmodulin
MOL000390	daidzein	Aryl hydrocarbon receptor
MOL000390	daidzein	Transforming protein RhoA
MOL000390	daidzein	Metallothionein-2
MOL000390	daidzein	Low affinity immunoglobulin epsilon Fc receptor
MOL000390	daidzein	Antigen KI-67
MOL000390	daidzein	Histone acetyltransferase p300
MOL000390	daidzein	ATP synthase subunit beta, mitochondrial
MOL000390	daidzein	NADH-ubiquinone oxidoreductase chain 6
MOL000390	daidzein	3 beta-hydroxysteroid dehydrogenase/Delta 5-->4-isomerase type 2
MOL000390	daidzein	3 beta-hydroxysteroid dehydrogenase/Delta 5-->4-isomerase type 1
MOL000390	daidzein	Trefoil factor 1
MOL000390	daidzein	Transient receptor potential cation channel subfamily M member 2
MOL000390	daidzein	Somatotropin
MOL000390	daidzein	Insulin-like growth factor IA
MOL000390	daidzein	Peroxisome proliferator-activated receptor gamma coactivator 1-beta
MOL000390	daidzein	Beta-1,4-galactosyltransferase 4
MOL000390	daidzein	Growth hormone receptor
MOL000390	daidzein	Transforming growth factor beta-1-induced transcript 1 protein
MOL000390	daidzein	CD5 antigen-like
MOL000390	daidzein	Protein disulfide-isomerase
MOL000390	daidzein	Leucyl-tRNA synthetase, cytoplasmic
MOL000390	daidzein	Steroid 21-hydroxylase
MOL000390	daidzein	Growth arrest and DNA damage-inducible protein GADD45 alpha
MOL000390	daidzein	BRCA1-associated RING domain protein 1
MOL000390	daidzein	RNA-binding protein 45
MOL000390	daidzein	Ubiquitin carboxyl-terminal hydrolase BAP1
MOL000390	daidzein	DNA repair protein RAD51 homolog 1
MOL000391	Ononin	Nitric oxide synthase, inducible
MOL000391	Ononin	Prothrombin
MOL000391	Ononin	Estrogen receptor
MOL000391	Ononin	Androgen receptor
MOL000391	Ononin	Prostaglandin G/H synthase 2
MOL000391	Ononin	Coagulation factor VII
MOL000391	Ononin	Vascular endothelial growth factor receptor 2
MOL000391	Ononin	Dipeptidyl peptidase 4
MOL000391	Ononin	Calmodulin
MOL000391	Ononin	Peroxisome proliferator-activated receptor gamma
MOL000392	formononetin	Nitric oxide synthase, inducible
MOL000392	formononetin	Prostaglandin G/H synthase 1
MOL000392	formononetin	Muscarinic acetylcholine receptor M1
MOL000392	formononetin	Estrogen receptor
MOL000392	formononetin	Androgen receptor
MOL000392	formononetin	Peroxisome proliferator-activated receptor gamma
MOL000392	formononetin	Prostaglandin G/H synthase 2
MOL000392	formononetin	Retinoic acid receptor RXR-alpha
MOL000392	formononetin	cGMP-inhibited 3',5'-cyclic phosphodiesterase A
MOL000392	formononetin	Alpha-1A adrenergic receptor
MOL000392	formononetin	Sodium-dependent dopamine transporter
MOL000392	formononetin	Beta-2 adrenergic receptor
MOL000392	formononetin	Sodium-dependent serotonin transporter
MOL000392	formononetin	Estrogen receptor beta
MOL000392	formononetin	Dipeptidyl peptidase 4
MOL000392	formononetin	Mitogen-activated protein kinase 14
MOL000392	formononetin	Glycogen synthase kinase-3 beta
MOL000392	formononetin	Heat shock protein HSP 90-alpha
MOL000392	formononetin	Cell division protein kinase 2
MOL000392	formononetin	Amine oxidase [flavin-containing] B
MOL000392	formononetin	Serine/threonine-protein kinase Chk1
MOL000392	formononetin	cAMP-dependent protein kinase catalytic subunit alpha
MOL000392	formononetin	Trypsin-1
MOL000392	formononetin	Proto-oncogene serine/threonine-protein kinase Pim-1
MOL000392	formononetin	Cyclin-A2
MOL000392	formononetin	Calmodulin
MOL000392	formononetin	cAMP-dependent protein kinase inhibitor alpha
MOL000392	formononetin	Prothrombin
MOL000392	formononetin	Nitric-oxide synthase, endothelial
MOL000392	formononetin	Acetylcholinesterase
MOL000392	formononetin	Beta-lactamase
MOL000392	formononetin	Transcription factor AP-1
MOL000392	formononetin	Peroxisome proliferator-activated receptor gamma
MOL000392	formononetin	Interleukin-4
MOL000392	formononetin	NAD-dependent deacetylase sirtuin-1
MOL000392	formononetin	ATP synthase subunit beta, mitochondrial
MOL000392	formononetin	NADH-ubiquinone oxidoreductase chain 6
MOL000392	formononetin	3 beta-hydroxysteroid dehydrogenase/Delta 5-->4-isomerase type 2
MOL000392	formononetin	3 beta-hydroxysteroid dehydrogenase/Delta 5-->4-isomerase type 1
MOL000396	(+)-Syringaresinol	Potassium voltage-gated channel subfamily H member 2
MOL000396	(+)-Syringaresinol	Sodium channel protein type 5 subunit alpha
MOL000396	(+)-Syringaresinol	Coagulation factor X
MOL000396	(+)-Syringaresinol	Prostaglandin G/H synthase 2
MOL000396	(+)-Syringaresinol	DNA topoisomerase 2-alpha
MOL000396	(+)-Syringaresinol	Nuclear receptor coactivator 2
MOL000396	(+)-Syringaresinol	Calmodulin
MOL000396	(+)-Syringaresinol	Heat shock protein HSP 90-alpha
MOL000397	cis-p-Coumarate	Prostaglandin G/H synthase 1
MOL000397	cis-p-Coumarate	Prostaglandin G/H synthase 2
MOL000397	cis-p-Coumarate	Amine oxidase [flavin-containing] B
MOL000397	cis-p-Coumarate	Amine oxidase [flavin-containing] A
MOL000397	cis-p-Coumarate	Thermolysin
MOL000397	cis-p-Coumarate	Chymotrypsinogen B
MOL000397	cis-p-Coumarate	Muscarinic acetylcholine receptor M3
MOL000397	cis-p-Coumarate	Muscarinic acetylcholine receptor M1
MOL000397	cis-p-Coumarate	Gamma-aminobutyric-acid receptor subunit alpha-2
MOL000397	cis-p-Coumarate	Gamma-aminobutyric-acid receptor subunit alpha-3
MOL000397	cis-p-Coumarate	Muscarinic acetylcholine receptor M2
MOL000397	cis-p-Coumarate	Gamma-aminobutyric-acid receptor subunit alpha-1
MOL000397	cis-p-Coumarate	Neuronal acetylcholine receptor subunit alpha-7
MOL000397	cis-p-Coumarate	Gamma-aminobutyric-acid receptor subunit alpha-6
MOL000400	Flavaxin	Prostaglandin G/H synthase 2
MOL000411	Astraisoflavanin	Prothrombin
MOL000411	Astraisoflavanin	Prostaglandin G/H synthase 2
MOL000411	Astraisoflavanin	DNA topoisomerase 2-alpha
MOL000412	Mucronulatol	Nitric oxide synthase, inducible
MOL000412	Mucronulatol	Prostaglandin G/H synthase 1
MOL000412	Mucronulatol	Estrogen receptor
MOL000412	Mucronulatol	Androgen receptor
MOL000412	Mucronulatol	Sodium channel protein type 5 subunit alpha
MOL000412	Mucronulatol	Peroxisome proliferator-activated receptor gamma
MOL000412	Mucronulatol	Prostaglandin G/H synthase 2
MOL000412	Mucronulatol	Retinoic acid receptor RXR-alpha
MOL000412	Mucronulatol	cGMP-inhibited 3',5'-cyclic phosphodiesterase A
MOL000412	Mucronulatol	Alpha-1B adrenergic receptor
MOL000412	Mucronulatol	Sodium-dependent dopamine transporter
MOL000412	Mucronulatol	Alpha-1D adrenergic receptor
MOL000412	Mucronulatol	Estrogen receptor beta
MOL000412	Mucronulatol	Dipeptidyl peptidase 4
MOL000412	Mucronulatol	Mitogen-activated protein kinase 14
MOL000412	Mucronulatol	Glycogen synthase kinase-3 beta
MOL000412	Mucronulatol	Heat shock protein HSP 90-alpha
MOL000412	Mucronulatol	Cell division protein kinase 2
MOL000412	Mucronulatol	Serine/threonine-protein kinase Chk1
MOL000412	Mucronulatol	Trypsin-1
MOL000412	Mucronulatol	Proto-oncogene serine/threonine-protein kinase Pim-1
MOL000412	Mucronulatol	Cyclin-A2
MOL000412	Mucronulatol	Nuclear receptor coactivator 2
MOL000412	Mucronulatol	Calmodulin
MOL000414	Caffeate	Prostaglandin G/H synthase 1
MOL000414	Caffeate	Beta-1 adrenergic receptor
MOL000414	Caffeate	Prostaglandin G/H synthase 2
MOL000414	Caffeate	Alpha-2A adrenergic receptor
MOL000414	Caffeate	Alpha-2C adrenergic receptor
MOL000414	Caffeate	Beta-2 adrenergic receptor
MOL000414	Caffeate	Amine oxidase [flavin-containing] B
MOL000414	Caffeate	Amine oxidase [flavin-containing] A
MOL000414	Caffeate	Chymotrypsinogen B
MOL000415	rutin	DNA topoisomerase 2-alpha
MOL000415	rutin	Transcription factor p65
MOL000415	rutin	Tumor necrosis factor
MOL000415	rutin	Interleukin-6
MOL000415	rutin	Caspase-3
MOL000415	rutin
MOL000415	rutin	Superoxide dismutase [Cu-Zn]
MOL000415	rutin	Interleukin-1 beta
MOL000415	rutin	Interleukin-8
MOL000415	rutin	Protein kinase C beta type
MOL000415	rutin	Arachidonate 5-lipoxygenase
MOL000415	rutin	3-hydroxy-3-methylglutaryl-coenzyme A reductase
MOL000415	rutin	Hyaluronan synthase 2
MOL000415	rutin	Type I iodothyronine deiodinase
MOL000415	rutin	C5a anaphylatoxin chemotactic receptor
MOL000415	rutin	Insulin
MOL000415	rutin	Low affinity immunoglobulin epsilon Fc receptor
MOL000415	rutin	Integrin beta-2
MOL000415	rutin	Thromboxane A2 receptor
MOL000416	Lariciresinol	Sodium channel protein type 5 subunit alpha
MOL000416	Lariciresinol	Coagulation factor X
MOL000416	Lariciresinol	Prostaglandin G/H synthase 2
MOL000416	Lariciresinol	Beta-2 adrenergic receptor
MOL000416	Lariciresinol	Heat shock protein HSP 90-alpha
MOL000416	Lariciresinol	cAMP-dependent protein kinase catalytic subunit alpha
MOL000416	Lariciresinol	Calmodulin
MOL000416	Lariciresinol	Potassium voltage-gated channel subfamily H member 2
MOL000416	Lariciresinol	Alpha-1B adrenergic receptor
MOL000417	Calycosin	Nitric oxide synthase, inducible
MOL000417	Calycosin	Prostaglandin G/H synthase 1
MOL000417	Calycosin	Estrogen receptor
MOL000417	Calycosin	Androgen receptor
MOL000417	Calycosin	Peroxisome proliferator-activated receptor gamma
MOL000417	Calycosin	Prostaglandin G/H synthase 2
MOL000417	Calycosin	Retinoic acid receptor RXR-alpha
MOL000417	Calycosin	cGMP-inhibited 3',5'-cyclic phosphodiesterase A
MOL000417	Calycosin	Estrogen receptor beta
MOL000417	Calycosin	Dipeptidyl peptidase 4
MOL000417	Calycosin	Mitogen-activated protein kinase 14
MOL000417	Calycosin	Glycogen synthase kinase-3 beta
MOL000417	Calycosin	Heat shock protein HSP 90-alpha
MOL000417	Calycosin	Cell division protein kinase 2
MOL000417	Calycosin	Serine/threonine-protein kinase Chk1
MOL000417	Calycosin	cAMP-dependent protein kinase catalytic subunit alpha
MOL000417	Calycosin	Trypsin-1
MOL000417	Calycosin	Proto-oncogene serine/threonine-protein kinase Pim-1
MOL000417	Calycosin	Cyclin-A2
MOL000417	Calycosin	Nuclear receptor coactivator 2
MOL000417	Calycosin	Calmodulin
MOL000417	Calycosin	Beta-2 adrenergic receptor
MOL000418	3'-Hydroxy-4'-methoxyisoflavone-7-O-beta-D-glucoside	Prothrombin
MOL000418	3'-Hydroxy-4'-methoxyisoflavone-7-O-beta-D-glucoside	Prostaglandin G/H synthase 2
MOL000418	3'-Hydroxy-4'-methoxyisoflavone-7-O-beta-D-glucoside	Coagulation factor VII
MOL000420	XLS	Ferrichrome-iron receptor
MOL000420	XLS	Bacillolysin
MOL000421	nicotinic acid	Prostaglandin G/H synthase 1
MOL000421	nicotinic acid	Prostaglandin G/H synthase 2
MOL000421	nicotinic acid
MOL000421	nicotinic acid
MOL000421	nicotinic acid
MOL000421	nicotinic acid	Lysozyme
MOL000421	nicotinic acid	Nicotinate-nucleotide--dimethylbenzimidazole phosphoribosyltransferase
MOL000421	nicotinic acid	Trypsin-3
MOL000421	nicotinic acid	Apolipoprotein B-100
MOL000421	nicotinic acid	Lipoprotein lipase
MOL000421	nicotinic acid	Nitric oxide synthase, endothelial
MOL000421	nicotinic acid	Peroxisome proliferator-activated receptor alpha
MOL000421	nicotinic acid	ATP synthase subunit beta, mitochondrial
MOL000421	nicotinic acid	Haptoglobin
MOL000421	nicotinic acid	Pyruvate dehydrogenase protein X component, mitochondrial
MOL000421	nicotinic acid	2-acylglycerol O-acyltransferase 2
MOL000421	nicotinic acid	Peroxisome proliferator-activated receptor gamma coactivator 1-alpha
MOL000422	kaempferol	Nitric oxide synthase, inducible
MOL000422	kaempferol	Prostaglandin G/H synthase 1
MOL000422	kaempferol	Androgen receptor
MOL000422	kaempferol	Peroxisome proliferator-activated receptor gamma
MOL000422	kaempferol	Prostaglandin G/H synthase 2
MOL000422	kaempferol	Heat shock protein HSP 90-alpha
MOL000422	kaempferol	Phosphatidylinositol-4,5-bisphosphate 3-kinase catalytic subunit gamma isoform
MOL000422	kaempferol	cAMP-dependent protein kinase catalytic subunit alpha
MOL000422	kaempferol	Nuclear receptor coactivator 2
MOL000422	kaempferol	Dipeptidyl peptidase 4
MOL000422	kaempferol	Trypsin-1
MOL000422	kaempferol	Progesterone receptor
MOL000422	kaempferol	Prothrombin
MOL000422	kaempferol	Muscarinic acetylcholine receptor M1
MOL000422	kaempferol	Nitric-oxide synthase, endothelial
MOL000422	kaempferol	Gamma-aminobutyric-acid receptor subunit alpha-2
MOL000422	kaempferol	Acetylcholinesterase
MOL000422	kaempferol	Sodium-dependent noradrenaline transporter
MOL000422	kaempferol	Muscarinic acetylcholine receptor M2
MOL000422	kaempferol	Alpha-1B adrenergic receptor
MOL000422	kaempferol	Gamma-aminobutyric-acid receptor subunit alpha-1
MOL000422	kaempferol	DNA topoisomerase 2-alpha
MOL000422	kaempferol	Coagulation factor VII
MOL000422	kaempferol	Calmodulin
MOL000422	kaempferol	Transcription factor p65
MOL000422	kaempferol	Inhibitor of nuclear factor kappa-B kinase subunit beta
MOL000422	kaempferol	RAC-alpha serine/threonine-protein kinase
MOL000422	kaempferol	Apoptosis regulator Bcl-2
MOL000422	kaempferol	Apoptosis regulator BAX
MOL000422	kaempferol	Tumor necrosis factor
MOL000422	kaempferol	Transcription factor AP-1
MOL000422	kaempferol	Activator of 90 kDa heat shock protein ATPase homolog 1
MOL000422	kaempferol	Caspase-3
MOL000422	kaempferol	Mitogen-activated protein kinase 8
MOL000422	kaempferol	Xanthine dehydrogenase/oxidase
MOL000422	kaempferol	Interstitial collagenase
MOL000422	kaempferol	Signal transducer and activator of transcription 1-alpha/beta
MOL000422	kaempferol	Cell division control protein 2 homolog
MOL000422	kaempferol	Peroxisome proliferator-activated receptor gamma
MOL000422	kaempferol	Heme oxygenase 1
MOL000422	kaempferol	Cytochrome P450 3A4
MOL000422	kaempferol
MOL000422	kaempferol	Cytochrome P450 1A1
MOL000422	kaempferol	Intercellular adhesion molecule 1
MOL000422	kaempferol	E-selectin
MOL000422	kaempferol	Vascular cell adhesion protein 1
MOL000422	kaempferol	Nuclear receptor subfamily 1 group I member 2
MOL000422	kaempferol	Cytochrome P450 1B1
MOL000422	kaempferol	Arachidonate 5-lipoxygenase
MOL000422	kaempferol	Hyaluronan synthase 2
MOL000422	kaempferol	Aryl hydrocarbon receptor
MOL000422	kaempferol	26S proteasome non-ATPase regulatory subunit 3
MOL000422	kaempferol	Solute carrier family 2, facilitated glucose transporter member 4
MOL000422	kaempferol	Nuclear receptor subfamily 1 group I member 3
MOL000422	kaempferol	Insulin receptor
MOL000422	kaempferol	Type I iodothyronine deiodinase
MOL000422	kaempferol	Serine/threonine-protein phosphatase 2B catalytic subunit alpha isoform
MOL000422	kaempferol	Peroxidase C1A
MOL000422	kaempferol	Glutathione S-transferase Mu 1
MOL000422	kaempferol	Glutathione S-transferase Mu 2
MOL000422	kaempferol	Aldo-keto reductase family 1 member C3
MOL000422	kaempferol	Antileukoproteinase
MOL000423	rhamnocitrin-3-O-glucoside	Coagulation factor X
MOL000423	rhamnocitrin-3-O-glucoside	DNA topoisomerase 2-alpha
MOL000424	RAM	Prostaglandin G/H synthase 1
MOL000424	RAM	Prostaglandin G/H synthase 2
MOL000424	RAM	Glutamate [NMDA] receptor subunit epsilon-1
MOL000424	RAM	Gamma-aminobutyric-acid receptor subunit alpha-1
MOL000424	RAM	Cholinesterase
MOL000424	RAM	Cytochrome P450-cam
MOL000424	RAM	Ig gamma-1 chain C region
MOL000424	RAM	Neuraminidase
MOL000424	RAM	Ferrichrome-iron receptor
MOL000424	RAM	Cyclomaltodextrin glucanotransferase
MOL000424	RAM	Endoglucanase G
MOL000424	RAM	Bacillolysin
MOL000424	RAM	Gamma-aminobutyric-acid receptor subunit alpha-6
MOL000424	RAM	Glutamate receptor, ionotropic kainate 2
MOL000424	RAM	Alpha-mannosidase 2
MOL000424	RAM	Cathepsin D
MOL000429	Crystal VI	4-aminobutyrate aminotransferase, mitochondrial
MOL000429	Crystal VI	Aspartate aminotransferase, cytoplasmic
MOL000429	Crystal VI	Tyrosine-protein phosphatase non-receptor type 1
MOL000429	Crystal VI	Aldose reductase
MOL000429	Crystal VI	Gamma-aminobutyric-acid receptor subunit alpha-1
MOL000429	Crystal VI	Cathepsin D
MOL000429	Crystal VI	Cholinesterase
MOL000429	Crystal VI	cAMP-dependent protein kinase catalytic subunit alpha
MOL000429	Crystal VI
MOL000429	Crystal VI
MOL000429	Crystal VI	Aspartate aminotransferase
MOL000429	Crystal VI	Ferrichrome-iron receptor
MOL000429	Crystal VI	Bacillolysin
MOL000429	Crystal VI	Nicotinate-nucleotide--dimethylbenzimidazole phosphoribosyltransferase
MOL000429	Crystal VI	Growth-inhibiting protein 18
MOL000429	Crystal VI	Aspartate aminotransferase, mitochondrial
MOL000429	Crystal VI	Glycine amidinotransferase, mitochondrial
MOL000429	Crystal VI	Triosephosphate isomerase
MOL000429	Crystal VI	NAD-dependent malic enzyme, mitochondrial
MOL000429	Crystal VI	Nitric-oxide synthase, brain
MOL000429	Crystal VI	System N amino acid transporter 1
MOL000430	betaine	Prostaglandin G/H synthase 1
MOL000430	betaine	4-aminobutyrate aminotransferase, mitochondrial
MOL000430	betaine	Gamma-aminobutyric-acid receptor subunit alpha-2
MOL000430	betaine	Glycine receptor subunit alpha-1
MOL000430	betaine	Gamma-aminobutyric-acid receptor subunit alpha-3
MOL000430	betaine	Aspartate aminotransferase, cytoplasmic
MOL000430	betaine	Tyrosine-protein phosphatase non-receptor type 1
MOL000430	betaine	Aldose reductase
MOL000430	betaine	Gamma-aminobutyric-acid receptor subunit alpha-1
MOL000430	betaine	Cathepsin D
MOL000430	betaine	Cholinesterase
MOL000430	betaine
MOL000430	betaine
MOL000430	betaine	Cytochrome P450-cam
MOL000430	betaine	Aspartate aminotransferase
MOL000430	betaine	Subtilisin BPN'
MOL000430	betaine	Ferrichrome-iron receptor
MOL000430	betaine	Glycine betaine-binding periplasmic protein precursor
MOL000430	betaine	Gag-Pol polyprotein
MOL000430	betaine	Bacillolysin
MOL000430	betaine	1-aminocyclopropane-1-carboxylate deaminase
MOL000430	betaine	Glycine amidinotransferase, mitochondrial
MOL000430	betaine	Triosephosphate isomerase
MOL000430	betaine	NAD-dependent malic enzyme, mitochondrial
MOL000430	betaine	Nitric-oxide synthase, brain
MOL000430	betaine	Prostaglandin G/H synthase 2
MOL000430	betaine	Glutamate receptor 1
MOL000430	betaine	M-phase inducer phosphatase 2
MOL000430	betaine	Amine oxidase [flavin-containing] B
MOL000430	betaine	D-alanyl-D-alanine carboxypeptidase
MOL000430	betaine	Haloalkane dehalogenase
MOL000430	betaine	Aspartate aminotransferase, mitochondrial
MOL000431	coumarin	Prothrombin
MOL000431	coumarin	Prostaglandin G/H synthase 2
MOL000431	coumarin	Acetylcholinesterase
MOL000431	coumarin	Amine oxidase [flavin-containing] B
MOL000431	coumarin	Amine oxidase [flavin-containing] A
MOL000431	coumarin	Apoptosis regulator BAX
MOL000431	coumarin	Xanthine dehydrogenase/oxidase
MOL000431	coumarin	Cytochrome P450 3A4
MOL000431	coumarin	Gamma-glutamyltransferase 5
MOL000431	coumarin	Arachidonate 5-lipoxygenase
MOL000431	coumarin	Glutamate--cysteine ligase catalytic subunit
MOL000431	coumarin
MOL000431	coumarin	Glutathione S-transferase A2
MOL000431	coumarin	Aldo-keto reductase family 1 member C1
MOL000431	coumarin	Antizyme inhibitor 1
MOL000431	coumarin	Cytochrome P450 2A6
MOL000432	linolenic acid	Prostaglandin G/H synthase 1
MOL000432	linolenic acid	Prostaglandin G/H synthase 2
MOL000432	linolenic acid	Retinoic acid receptor RXR-alpha
MOL000432	linolenic acid	Nuclear receptor coactivator 2
MOL000432	linolenic acid	Retinoic acid receptor RXR-gamma
MOL000432	linolenic acid	Transient receptor potential cation channel subfamily V member 1
MOL000432	linolenic acid	Transcription factor p65
MOL000432	linolenic acid	Proliferating cell nuclear antigen
MOL000432	linolenic acid	Serum albumin
MOL000432	linolenic acid	Myc proto-oncogene protein
MOL000432	linolenic acid	Calmodulin
MOL000432	linolenic acid	Hepatocyte nuclear factor 4-alpha
MOL000432	linolenic acid	Mitochondrial uncoupling protein 2
MOL000432	linolenic acid	Hepatocyte nuclear factor 1-alpha
MOL000432	linolenic acid	Actin, cytoplasmic 1
MOL000432	linolenic acid	Tripartite motif-containing protein 26
MOL000433	FA	Cell division protein kinase 2
MOL000433	FA	Prothrombin
MOL000433	FA	Glycogen synthase kinase-3 beta
MOL000436	(Z)-1-(2,4-dihydroxyphenyl)-3-(4-hydroxyphenyl)prop-2-en-1-one	Nitric oxide synthase, inducible
MOL000436	(Z)-1-(2,4-dihydroxyphenyl)-3-(4-hydroxyphenyl)prop-2-en-1-one	Prostaglandin G/H synthase 1
MOL000436	(Z)-1-(2,4-dihydroxyphenyl)-3-(4-hydroxyphenyl)prop-2-en-1-one	Estrogen receptor
MOL000436	(Z)-1-(2,4-dihydroxyphenyl)-3-(4-hydroxyphenyl)prop-2-en-1-one	Peroxisome proliferator-activated receptor gamma
MOL000436	(Z)-1-(2,4-dihydroxyphenyl)-3-(4-hydroxyphenyl)prop-2-en-1-one	Prostaglandin G/H synthase 2
MOL000436	(Z)-1-(2,4-dihydroxyphenyl)-3-(4-hydroxyphenyl)prop-2-en-1-one	Carbonic anhydrase 2
MOL000436	(Z)-1-(2,4-dihydroxyphenyl)-3-(4-hydroxyphenyl)prop-2-en-1-one	Beta-2 adrenergic receptor
MOL000436	(Z)-1-(2,4-dihydroxyphenyl)-3-(4-hydroxyphenyl)prop-2-en-1-one	Gamma-aminobutyric-acid receptor subunit alpha-1
MOL000436	(Z)-1-(2,4-dihydroxyphenyl)-3-(4-hydroxyphenyl)prop-2-en-1-one	Mitogen-activated protein kinase 14
MOL000436	(Z)-1-(2,4-dihydroxyphenyl)-3-(4-hydroxyphenyl)prop-2-en-1-one	Glycogen synthase kinase-3 beta
MOL000436	(Z)-1-(2,4-dihydroxyphenyl)-3-(4-hydroxyphenyl)prop-2-en-1-one	Heat shock protein HSP 90-alpha
MOL000436	(Z)-1-(2,4-dihydroxyphenyl)-3-(4-hydroxyphenyl)prop-2-en-1-one	Cell division protein kinase 2
MOL000436	(Z)-1-(2,4-dihydroxyphenyl)-3-(4-hydroxyphenyl)prop-2-en-1-one	Phosphatidylinositol-4,5-bisphosphate 3-kinase catalytic subunit gamma isoform
MOL000436	(Z)-1-(2,4-dihydroxyphenyl)-3-(4-hydroxyphenyl)prop-2-en-1-one	Beta-lactamase
MOL000436	(Z)-1-(2,4-dihydroxyphenyl)-3-(4-hydroxyphenyl)prop-2-en-1-one	Amine oxidase [flavin-containing] B
MOL000436	(Z)-1-(2,4-dihydroxyphenyl)-3-(4-hydroxyphenyl)prop-2-en-1-one	Serine/threonine-protein kinase Chk1
MOL000436	(Z)-1-(2,4-dihydroxyphenyl)-3-(4-hydroxyphenyl)prop-2-en-1-one	cAMP-dependent protein kinase catalytic subunit alpha
MOL000436	(Z)-1-(2,4-dihydroxyphenyl)-3-(4-hydroxyphenyl)prop-2-en-1-one	Proto-oncogene serine/threonine-protein kinase Pim-1
MOL000436	(Z)-1-(2,4-dihydroxyphenyl)-3-(4-hydroxyphenyl)prop-2-en-1-one	Cyclin-A2
MOL000436	(Z)-1-(2,4-dihydroxyphenyl)-3-(4-hydroxyphenyl)prop-2-en-1-one	Nuclear receptor coactivator 2
MOL000436	(Z)-1-(2,4-dihydroxyphenyl)-3-(4-hydroxyphenyl)prop-2-en-1-one	cAMP-dependent protein kinase inhibitor alpha
MOL000436	(Z)-1-(2,4-dihydroxyphenyl)-3-(4-hydroxyphenyl)prop-2-en-1-one	Aldose reductase
MOL000437	Hirsutrin	DNA topoisomerase 2-alpha
MOL000437	Hirsutrin	Tyrosine-protein phosphatase non-receptor type 1
MOL000437	Hirsutrin	Coagulation factor X
MOL000439	isomucronulatol-7,2'-di-O-glucosiole	DNA topoisomerase 2-alpha
MOL000442	1,7-Dihydroxy-3,9-dimethoxy pterocarpene	Prostaglandin G/H synthase 2
MOL000442	1,7-Dihydroxy-3,9-dimethoxy pterocarpene	Retinoic acid receptor RXR-alpha
MOL000442	1,7-Dihydroxy-3,9-dimethoxy pterocarpene	Heat shock protein HSP 90-alpha
MOL000442	1,7-Dihydroxy-3,9-dimethoxy pterocarpene	Trypsin-1
MOL000054	L-	Nitric-oxide synthase, brain
MOL000054	L-	Prostaglandin G/H synthase 2
MOL000061	Prolinum	Gamma-aminobutyric-acid receptor subunit alpha-2
MOL000061	Prolinum	Gamma-aminobutyric-acid receptor subunit alpha-1
MOL000061	Prolinum	Cathepsin D
MOL000061	Prolinum	Peptidyl-prolyl cis-trans isomerase A
MOL000061	Prolinum	Cholinesterase
MOL000061	Prolinum
MOL000061	Prolinum
MOL000061	Prolinum	Cytochrome P450-cam
MOL000061	Prolinum	Lysozyme
MOL000061	Prolinum	Ferrichrome-iron receptor
MOL000061	Prolinum	Bacillolysin
MOL000061	Prolinum	1-aminocyclopropane-1-carboxylate deaminase
MOL000061	Prolinum	D-amino-acid oxidase
MOL000061	Prolinum	Peptidyl-prolyl cis-trans isomerase, mitochondrial
MOL000061	Prolinum	Glycine amidinotransferase, mitochondrial
MOL000061	Prolinum	Prolyl 4-hydroxylase subunit alpha-1
MOL000061	Prolinum	Trypsin-3
MOL000061	Prolinum	Gamma-aminobutyric-acid receptor subunit alpha-6
MOL000061	Prolinum	Prostaglandin G/H synthase 2
MOL000061	Prolinum
MOL000069	palmitic acid	Cathepsin D
MOL000069	palmitic acid
MOL000069	palmitic acid
MOL000069	palmitic acid	Prostaglandin G/H synthase 1
MOL000069	palmitic acid	Prostaglandin G/H synthase 2
MOL000069	palmitic acid	Rhodopsin
MOL000069	palmitic acid	Ig gamma-1 chain C region
MOL000069	palmitic acid	Ferrichrome-iron receptor
MOL000069	palmitic acid	Nuclear receptor coactivator 2
MOL000069	palmitic acid	Apoptosis regulator Bcl-2
MOL000069	palmitic acid	Interleukin-10
MOL000069	palmitic acid	Tumor necrosis factor
MOL000069	palmitic acid
MOL000069	palmitic acid	Phosphatidylinositol-3,4,5-trisphosphate 3-phosphatase and dual-specificity protein phosphatase PTEN
MOL000069	palmitic acid	Putative beta-glucuronidase-like protein SMA3
MOL000069	palmitic acid	Solute carrier family 22 member 5
MOL000069	palmitic acid	Choline-phosphate cytidylyltransferase A
MOL000098	quercetin	Prostaglandin G/H synthase 1
MOL000098	quercetin	Androgen receptor
MOL000098	quercetin	Peroxisome proliferator-activated receptor gamma
MOL000098	quercetin	Prostaglandin G/H synthase 2
MOL000098	quercetin	Heat shock protein HSP 90-alpha
MOL000098	quercetin	Phosphatidylinositol-4,5-bisphosphate 3-kinase catalytic subunit gamma isoform
MOL000098	quercetin	Nuclear receptor coactivator 2
MOL000098	quercetin	Dipeptidyl peptidase 4
MOL000098	quercetin	Aldose reductase
MOL000098	quercetin	Trypsin-1
MOL000098	quercetin	DNA topoisomerase 2-alpha
MOL000098	quercetin	Prothrombin
MOL000098	quercetin	Potassium voltage-gated channel subfamily H member 2
MOL000098	quercetin	Sodium channel protein type 5 subunit alpha
MOL000098	quercetin	Coagulation factor X
MOL000098	quercetin	Beta-2 adrenergic receptor
MOL000098	quercetin	Stromelysin-1
MOL000098	quercetin	cAMP-dependent protein kinase catalytic subunit alpha
MOL000098	quercetin	Coagulation factor VII
MOL000098	quercetin	Nitric-oxide synthase, endothelial
MOL000098	quercetin	Retinoic acid receptor RXR-alpha
MOL000098	quercetin	Acetylcholinesterase
MOL000098	quercetin	Gamma-aminobutyric-acid receptor subunit alpha-1
MOL000098	quercetin	Amine oxidase [flavin-containing] B
MOL000098	quercetin	Transcription factor p65
MOL000098	quercetin	Epidermal growth factor receptor
MOL000098	quercetin	RAC-alpha serine/threonine-protein kinase
MOL000098	quercetin
MOL000098	quercetin	G1/S-specific cyclin-D1
MOL000098	quercetin	Apoptosis regulator Bcl-2
MOL000098	quercetin	Bcl-2-like protein 1
MOL000098	quercetin	Proto-oncogene c-Fos
MOL000098	quercetin	Cyclin-dependent kinase inhibitor 1
MOL000098	quercetin	Eukaryotic translation initiation factor 6
MOL000098	quercetin	Apoptosis regulator BAX
MOL000098	quercetin	Caspase-9
MOL000098	quercetin	Urokinase-type plasminogen activator
MOL000098	quercetin	72 kDa type IV collagenase
MOL000098	quercetin	Matrix metalloproteinase-9
MOL000098	quercetin	Mitogen-activated protein kinase 1
MOL000098	quercetin	Interleukin-10
MOL000098	quercetin	Retinoblastoma-associated protein
MOL000098	quercetin	Tumor necrosis factor
MOL000098	quercetin	Transcription factor AP-1
MOL000098	quercetin	Interleukin-6
MOL000098	quercetin	Cyclin-dependent kinase inhibitor 2A, isoforms 1/2/3
MOL000098	quercetin	Activator of 90 kDa heat shock protein ATPase homolog 1
MOL000098	quercetin	Caspase-3
MOL000098	quercetin	Cellular tumor antigen p53
MOL000098	quercetin	ETS domain-containing protein Elk-1
MOL000098	quercetin	NF-kappa-B inhibitor alpha
MOL000098	quercetin	Ornithine decarboxylase
MOL000098	quercetin	Xanthine dehydrogenase/oxidase
MOL000098	quercetin	Caspase-8
MOL000098	quercetin	DNA topoisomerase 1
MOL000098	quercetin	RAF proto-oncogene serine/threonine-protein kinase
MOL000098	quercetin	Superoxide dismutase [Cu-Zn]
MOL000098	quercetin	Protein kinase C alpha type
MOL000098	quercetin	Interstitial collagenase
MOL000098	quercetin	Hypoxia-inducible factor 1-alpha
MOL000098	quercetin	Signal transducer and activator of transcription 1-alpha/beta
MOL000098	quercetin	Protein CBFA2T1
MOL000098	quercetin	Probable E3 ubiquitin-protein ligase HERC5
MOL000098	quercetin	Cell division control protein 2 homolog
MOL000098	quercetin	78 kDa glucose-regulated protein
MOL000098	quercetin	Receptor tyrosine-protein kinase erbB-2
MOL000098	quercetin	Peroxisome proliferator-activated receptor gamma
MOL000098	quercetin	Acetyl-CoA carboxylase 1
MOL000098	quercetin	Heme oxygenase 1
MOL000098	quercetin	Cytochrome P450 3A4
MOL000098	quercetin	Caveolin-1
MOL000098	quercetin	Myc proto-oncogene protein
MOL000098	quercetin	Tissue factor
MOL000098	quercetin	Gap junction alpha-1 protein
MOL000098	quercetin	Cytochrome P450 1A1
MOL000098	quercetin	Intercellular adhesion molecule 1
MOL000098	quercetin	Interleukin-1 beta
MOL000098	quercetin	Small inducible cytokine A2
MOL000098	quercetin	E-selectin
MOL000098	quercetin	Vascular cell adhesion protein 1
MOL000098	quercetin	Prostaglandin E2 receptor, EP3 subtype
MOL000098	quercetin	Interleukin-8
MOL000098	quercetin	Protein kinase C beta type
MOL000098	quercetin	Baculoviral IAP repeat-containing protein 5
MOL000098	quercetin	Dual oxidase 2
MOL000098	quercetin	Nitric oxide synthase, endothelial
MOL000098	quercetin	Heat shock protein beta-1
MOL000098	quercetin	Transforming growth factor beta-1
MOL000098	quercetin	Maltase-glucoamylase, intestinal
MOL000098	quercetin	Interleukin-2
MOL000098	quercetin	Nuclear receptor subfamily 1 group I member 2
MOL000098	quercetin	Cytochrome P450 1B1
MOL000098	quercetin	G2/mitotic-specific cyclin-B1
MOL000098	quercetin	Tissue-type plasminogen activator
MOL000098	quercetin	Thrombomodulin
MOL000098	quercetin	Plasminogen activator inhibitor 1
MOL000098	quercetin	Interferon gamma
MOL000098	quercetin	Arachidonate 5-lipoxygenase
MOL000098	quercetin	Phosphatidylinositol-3,4,5-trisphosphate 3-phosphatase and dual-specificity protein phosphatase PTEN
MOL000098	quercetin	Interleukin-1 alpha
MOL000098	quercetin	Myeloperoxidase
MOL000098	quercetin	DNA topoisomerase 2-alpha
MOL000098	quercetin	Neutrophil cytosol factor 1
MOL000098	quercetin	ATP-binding cassette sub-family G member 2
MOL000098	quercetin	Hyaluronan synthase 2
MOL000098	quercetin	Nuclear factor erythroid 2-related factor 2
MOL000098	quercetin	NAD(P)H dehydrogenase [quinone] 1
MOL000098	quercetin	Poly [ADP-ribose] polymerase 1
MOL000098	quercetin	Aryl hydrocarbon receptor
MOL000098	quercetin	26S proteasome non-ATPase regulatory subunit 3
MOL000098	quercetin	Solute carrier family 2, facilitated glucose transporter member 4
MOL000098	quercetin	Collagen alpha-1(III) chain
MOL000098	quercetin	DNA gyrase subunit B
MOL000098	quercetin	C-X-C motif chemokine 11
MOL000098	quercetin	C-X-C motif chemokine 2
MOL000098	quercetin	DDB1- and CUL4-associated factor 5
MOL000098	quercetin	Nuclear receptor subfamily 1 group I member 3
MOL000098	quercetin	Serine/threonine-protein kinase Chk2
MOL000098	quercetin	Insulin receptor
MOL000098	quercetin	Claudin-4
MOL000098	quercetin	Peroxisome proliferator-activated receptor alpha
MOL000098	quercetin	Peroxisome proliferator-activated receptor delta
MOL000098	quercetin	Heat shock factor protein 1
MOL000098	quercetin	C-reactive protein
MOL000098	quercetin	C-X-C motif chemokine 10
MOL000098	quercetin	Inhibitor of nuclear factor kappa-B kinase subunit alpha
MOL000098	quercetin	Osteopontin
MOL000098	quercetin	Runt-related transcription factor 2
MOL000098	quercetin	Ras association domain-containing protein 1
MOL000098	quercetin	Transcription factor E2F1
MOL000098	quercetin	Transcription factor E2F2
MOL000098	quercetin	Prostatic acid phosphatase
MOL000098	quercetin	Cathepsin D
MOL000098	quercetin	Insulin-like growth factor-binding protein 3
MOL000098	quercetin	Insulin-like growth factor II
MOL000098	quercetin	CD40 ligand
MOL000098	quercetin	Interferon regulatory factor 1
MOL000098	quercetin	Receptor tyrosine-protein kinase erbB-3
MOL000098	quercetin	Serum paraoxonase/arylesterase 1
MOL000098	quercetin	Type I iodothyronine deiodinase
MOL000098	quercetin	Procollagen C-endopeptidase enhancer 1
MOL000098	quercetin	Puromycin-sensitive aminopeptidase
MOL000098	quercetin	Hexokinase-2
MOL000098	quercetin	Homeobox protein Nkx-3.1
MOL000098	quercetin	Ras GTPase-activating protein 1
MOL000098	quercetin	Peroxidase C1A
MOL000098	quercetin	Glutathione S-transferase Mu 1
MOL000098	quercetin	Glutathione S-transferase Mu 2
