# Supplementary material for: Mechanism of Astragalus membranaceus Alleviating Acquired Hyperlipidemia Induced by High-Fat Diet through Regulating Lipid Metabolism
Source: Nutrients. 2022 Feb 23;14(5):954. doi: 10.3390/nu14050954 (PMC8912611; doi:10.3390/nu14050954)
Supplement: Supplementary file 1 [file nutrients-14-00954-s001.zip › nutrients-1560760 - supplementary/supplementary file 1. All components and targets of AM from TCMSP database/TCMSP-huangqi.xlsx]

## Sheet: Sheet1
Mol ID	Molecule Name	MW	AlogP	Hdon	Hacc	OB(%)	Caco-2	BBB	DL	FASA-	HL	Save
MOL000114	vanillic acid	168.16	1.151	2	4	35.4724	0.43417	0.09082	0.040917	66.76	11.6224	fyp_cg_Molecule55.mol2
MOL000131	EIC	280.5	6.391	1	2	41.9044	1.16206	0.90315	0.14347	37.3	7.49704	fyp_cg_Molecule73.mol2
MOL000211	Mairin	456.78	6.521	2	3	55.3771	0.73231	0.21532	0.7761	57.53	8.87371	fyp_dfp_Molecule37.mol2
MOL001955	Heriguard	354.34	-0.416	6	9	11.9327	-1.03385	-1.71492	0.32642	164.75		lbh_bss_Molecule7.mol2
MOL000239	Jaranol	314.31	2.087	2	6	50.8288	0.6071	-0.21709	0.29148	89.13	15.5015	fyp_dk_Molecule144.mol2
MOL000251	Rhamnocitrin	300.28	2.022	3	6	12.8991	0.48391	-0.38343	0.26607	100.13		fyp_dk_Molecule165.mol2
MOL000295	alexandrin	576.95	6.337	4	6	20.6319	-0.1993	-0.80971	0.62697	99.38		fyp_fl_Molecule175.mol2
MOL000296	hederagenin	414.79	8.084	1	1	36.9139	1.31876	0.96428	0.75072	20.23	5.34751	fyp_fl_Molecule175_qt.mol2
MOL000033	(3S,8S,9S,10R,13R,14S,17R)-10,13-dimethyl-17-[(2R,5S)-5-propan-2-yloctan-2-yl]-2,3,4,7,8,9,11,12,14,15,16,17-dodecahydro-1H-cyclopenta[a]phenanthren-3-ol	428.82	8.54	1	1	36.2285	1.44856	1.09243	0.78288	20.23	5.21792	fyp_bz_Molecule22.mol2
MOL000354	isorhamnetin	316.28	1.755	4	7	49.6044	0.30933	-0.54258	0.306	120.36	14.3393	fyp_hjs_Molecule456_qt.mol2
MOL000356	lupeol	426.8	7.403	1	1	12.1208	1.45673	1.28834	0.77716	20.23		fyp_hjs_Molecule460.mol2
MOL000371	3,9-di-O-methylnissolin	314.36	2.892	0	5	53.7415	1.17622	0.6339	0.47573	46.15	8.99602	fyp_hq_Molecule189.mol2
MOL000372	3-Hydroxy-2-picoline	109.14	0.695	1	2	62.4727	1.04862	1.01998	0.015684	33.12	11.9472	fyp_hq_Molecule190.mol2
MOL000373	(2S)-4-methoxy-7-methyl-2-[1-methyl-1-[(2S,3R,4S,5S,6R)-3,4,5-trihydroxy-6-methylol-tetrahydropyran-2-yl]oxy-ethyl]-2,3-dihydrofuro[3,2-g]chromen-5-one	452.5	0.269	4	10	5.37753	-0.79719	-1.13535	0.80846	148.05		fyp_hq_Molecule192.mol2
MOL000374	5'-hydroxyiso-muronulatol-2',5'-di-O-glucoside	642.67	-0.948	9	16	41.7177	-2.46617	-3.61524	0.69251	246.68	2.52492	fyp_hq_Molecule193.mol2
MOL000375	5'-hydroxyiso-muronulatol-2',5'-di-O-glucoside_qt	480.51	0.957	6	11	3.6529	-1.11134	-1.89191	0.80196	167.53		fyp_hq_Molecule193_qt.mol2
MOL000376	7,2'-dihydroxy-3',4'-dimethoxyisoflavone-7-O-β-D-glucoside	476.47	0.395	5	11	16.1592	-0.86514	-1.84812	0.85522	168.28		fyp_hq_Molecule195.mol2
MOL000377	7-hydroxy-3-(2-hydroxy-3,4-dimethoxy-phenyl)chromone	314.31	2.299	2	6	5.44626	0.57611	-0.21376	0.3025	89.13		fyp_hq_Molecule196.mol2
MOL000378	7-O-methylisomucronulatol	316.38	3.379	1	5	74.6861	1.08295	0.84137	0.29792	57.15	2.98281	fyp_hq_Molecule197.mol2
MOL000379	9,10-dimethoxypterocarpan-3-O-β-D-glucoside	462.49	0.737	4	10	36.7367	-0.62676	-1.49571	0.9243	136.3	13.0632	fyp_hq_Molecule198.mol2
MOL000380	(6aR,11aR)-9,10-dimethoxy-6a,11a-dihydro-6H-benzofurano[3,2-c]chromen-3-ol	300.33	2.641	1	5	64.2555	0.93406	0.54651	0.42486	57.15	8.4937	fyp_hq_Molecule198_qt.mol2
MOL000381	13-hydroxy-9,11-octadecadienoic acid	296.5	5.289	2	3	35.5967	0.43606	-0.38471	0.16728	57.53	4.62528	fyp_hq_Molecule200.mol2
MOL000382	Arabinose,d	150.15	-2.173	4	5	1.87148	-1.5911	-3.98447	0.022118	97.99		fyp_hq_Molecule201.mol2
MOL000383	D-Galacturonic acid, homopolymer	194.16	-2.475	5	7	29.7523	-1.99516	-4.70641	0.044648	135.29		fyp_hq_Molecule202.mol2
MOL000384	DL-Glucuronic acid	194.16	-2.475	5	7	3.35196	-1.91385	-4.72352	0.044666	135.29		fyp_hq_Molecule203.mol2
MOL005928	isoferulic acid	194.2	1.618	2	4	50.8265	0.49312	0.00683	0.058232	66.76	2.44751	lmm_gyjst_Molecule012.mol2
MOL000386	Fucopyranose, L-	164.18	-1.796	4	5	42.5109	-1.31924	-3.58094	0.027276	97.99	11.4074	fyp_hq_Molecule205.mol2
MOL000387	Bifendate	418.38	2.563	0	10	31.0978	0.15111	-0.06374	0.66553	107.98	17.9619	fyp_hq_Molecule206.mol2
MOL000388	gamma-aminobutyric acid	103.14	-0.622	3	3	24.0891	-0.26362	-0.57268	0.0070086	63.32		fyp_hq_Molecule208.mol2
MOL000389	FERULIC ACID (CIS)	194.2	1.618	2	4	54.9655	0.52671	0.35866	0.058005	66.76	2.57903	fyp_hq_Molecule209.mol2
MOL000390	daidzein	254.25	2.332	2	4	19.4411	0.58558	-0.2202	0.18694	70.67		fyp_hq_Molecule213.mol2
MOL000391	Ononin	430.44	0.678	4	9	11.5221	-0.74062	-1.66507	0.7756	138.82		fyp_hq_Molecule214.mol2
MOL000392	formononetin	268.28	2.583	1	4	69.6739	0.78264	0.02378	0.21202	59.67	17.0369	fyp_hq_Molecule214_qt.mol2
MOL000393	Soyasaponin I	943.26	0.968	11	18	2.05532	-2.74808	-3.37908	0.051908	294.98		fyp_hq_Molecule216.mol2
MOL000394	choline	104.2	-1.574	1	1	0.474665	0.8618	0.64295	0.0087188	20.23		fyp_hq_Molecule217.mol2
MOL000395	GGB	176.21	-1.841	7	7	54.9516	-0.71746	-1.11951	0.033506	134.45	0.993163	fyp_hq_Molecule218.mol2
MOL000396	(+)-Syringaresinol	418.48	2.1	2	8	3.29171	0.46855	-0.33652	0.72244	95.84		fyp_hq_Molecule219.mol2
MOL000397	cis-p-Coumarate	164.17	1.635	2	3	45.9822	0.46198	0.36202	0.039073	57.53	4.88714	fyp_hq_Molecule220.mol2
MOL000398	isoflavanone	316.33	2.415	2	6	109.987	0.52673	0.1744	0.29572	85.22	15.5075	fyp_hq_Molecule221.mol2
MOL000399	Docosanoate	340.66	9.105	1	2	15.6884	1.21002	0.90891	0.26054	37.3		fyp_hq_Molecule222.mol2
MOL000400	Flavaxin	376.41	0.225	5	10	18.1836	-1.5239	-1.81429	0.4997	161.56		fyp_hq_Molecule223.mol2
MOL000401	astragalosideI	869.17	0.41	7	16	46.7929	-2.28031	-3.57741	0.10777	240.36	13.1448	fyp_hq_Molecule227.mol2
MOL000402	astragalosideI_qt	707.01	2.157	4	11	12.3438	-1.14939	-2.19118	0.20385	161.21		fyp_hq_Molecule227_qt.mol2
MOL000403	astragalosideII	827.13	0.031	8	15	46.0596	-2.0452	-3.25574	0.12588	234.29	10.5765	fyp_hq_Molecule229.mol2
MOL000404	astragalosideII_qt	664.97	1.778	5	10	11.5494	-1.05178	-2.20576	0.24848	155.14		fyp_hq_Molecule229_qt.mol2
MOL000405	astragalosideⅢ	785.09	-0.348	9	14	31.8288	-2.25755	-3.37334	0.095752	228.22	9.04711	fyp_hq_Molecule231.mol2
MOL000406	astragalosideⅢ_qt	622.93	1.399	6	9	5.35178	-1.26213	-2.18196	0.31537	149.07		fyp_hq_Molecule231_qt.mol2
MOL000407	astragalosideⅣ	785.09	-0.348	9	14	22.503	-2.11069	-3.41086	0.15118	228.22		fyp_hq_Molecule233.mol2
MOL000408	astragalosideⅣ_qt	622.93	1.399	6	9	7.07284	-1.11474	-2.07254	0.31535	149.07		fyp_hq_Molecule234.mol2
MOL000409	AstragalosideIV	785.09	-0.348	9	14	17.7415	-2.21604	-3.16915	0.15123	228.22		fyp_hq_Molecule235.mol2
MOL000410	AstragalosideIV_qt	622.93	1.399	6	9	7.07284	-0.84997	-1.69604	0.31558	149.07		fyp_hq_Molecule235_qt.mol2
MOL000411	Astraisoflavanin	464.51	1.224	5	10	18.3713	-0.75518	-1.55874	0.85623	147.3		fyp_hq_Molecule237.mol2
MOL000412	Mucronulatol	302.35	3.128	2	5	4.21573	0.93435	0.40411	0.26462	68.15		fyp_hq_Molecule237_qt.mol2
MOL000413	astrachrysoside A	769.09	0.54	8	13	24.5527	-1.93382	-2.96474	0.10329	207.99		fyp_hq_Molecule243.mol2
MOL000414	Caffeate	180.17	1.367	3	4	54.9705	0.26919	0.10929	0.050036	77.76	1.63163	fyp_hq_Molecule245.mol2
MOL000415	rutin	610.57	-1.446	10	16	3.20153	-1.92581	-2.75317	0.68283	269.43		fyp_hq_Molecule246.mol2
MOL000416	Lariciresinol	360.44	2.463	3	6	5.52619	0.27073	-0.49148	0.37941	88.38		fyp_hq_Molecule247.mol2
MOL000417	Calycosin	284.28	2.316	2	5	47.7518	0.52379	-0.42774	0.24278	79.9	17.0967	fyp_hq_Molecule251.mol2
MOL000418	3'-Hydroxy-4'-methoxyisoflavone-7-O-beta-D-glucoside	446.44	0.411	5	10	10.0515	-0.93413	-1.81534	0.81027	159.05		fyp_hq_Molecule252.mol2
MOL000419	astrasieversianin XV	901.22	-0.696	10	17	11.1892	-2.72086	-4.03283	0.066847	266.91		fyp_hq_Molecule254.mol2
MOL000420	XLS	150.15	-2.173	4	5	51.0764	-1.27014	-3.5841	0.022107	97.99	11.3685	fyp_hq_Molecule257.mol2
MOL000421	nicotinic acid	123.12	0.284	1	3	47.6453	0.33848	0.20967	0.020168	50.19	11.9826	fyp_hq_Molecule258.mol2
MOL000422	kaempferol	286.25	1.771	4	6	41.8822	0.26096	-0.55335	0.24066	111.13	14.7434	fyp_hq_Molecule260.mol2
MOL000423	rhamnocitrin-3-O-glucoside	462.44	-0.069	6	11	2.86895	-1.33552	-1.96629	0.76403	179.28		fyp_hq_Molecule262.mol2
MOL000424	RAM	164.18	-1.625	4	5	50.4998	-1.21248	-3.20864	0.036875	90.15	11.2694	fyp_hq_Molecule264.mol2
MOL000425	asernestioside A	931.25	-1.207	11	18	11.0657	-3.02698	-4.31004	0.032981	287.14		fyp_hq_Molecule265.mol2
MOL000426	asernestioside A_qt	769.09	0.54	8	13	24.5527	-1.95221	-2.9831	0.1033	207.99		fyp_hq_Molecule265_qt.mol2
MOL000427	asernestioside B	973.29	-0.827	10	19	12.5375	-2.85628	-4.4062	0.030286	293.21		fyp_hq_Molecule267.mol2
MOL000428	asernestioside B_qt	811.13	0.919	7	14	14.0256	-1.80896	-2.97625	0.094284	214.06		fyp_hq_Molecule267_qt.mol2
MOL000429	Crystal VI	132.14	-1.847	5	5	83.9576	-0.88421	-1.15352	0.016451	106.41	11.589	fyp_hq_Molecule269.mol2
MOL000430	betaine	117.17	-2.043	0	2	40.9223	-0.77148	-1.31095	0.012606	40.13	10.7755	fyp_hq_Molecule271.mol2
MOL000431	coumarin	146.15	1.9	0	2	29.1676	1.20123	1.30125	0.043014	30.21		fyp_hq_Molecule273.mol2
MOL000432	linolenic acid	278.48	5.946	1	2	45.0091	1.20965	0.83697	0.14709	37.3	5.53627	fyp_hq_Molecule274.mol2
MOL000433	FA	441.45	0.007	7	13	68.9604	-1.50099	-2.58743	0.7057	213.28	24.8112	fyp_hq_Molecule276.mol2
MOL000434	acetylastragaloside I	911.21	0.789	6	17	43.5382	-2.17576	-3.22857	0.094201	246.43	16.024	fyp_hq_Molecule277.mol2
MOL000435	acetylastragaloside I_qt	749.05	2.536	3	12	30.7532	-1.0676	-2.10125	0.17237	167.28	12.9406	fyp_hq_Molecule277_qt.mol2
MOL000436	(Z)-1-(2,4-dihydroxyphenyl)-3-(4-hydroxyphenyl)prop-2-en-1-one	256.27	2.9	3	4	87.5085	0.20398	-0.47617	0.14769	77.76	20.2822	fyp_hq_Molecule279.mol2
MOL000437	Hirsutrin	464.41	-0.587	8	12	1.85808	-1.65819	-2.30907	0.76904	210.51		fyp_hq_Molecule280.mol2
MOL000438	(3R)-3-(2-hydroxy-3,4-dimethoxyphenyl)chroman-7-ol	302.35	3.128	2	5	67.6675	0.96088	0.34092	0.26479	68.15	2.90447	fyp_hq_Molecule283.mol2
MOL000439	isomucronulatol-7,2'-di-O-glucosiole	626.67	-0.68	8	15	49.2811	-2.21931	-3.36252	0.62065	226.45	0.933287	fyp_hq_Molecule284.mol2
MOL000440	isomucronulatol-7,2'-di-O-glucosiole_qt	464.51	1.224	5	10	23.4239	-0.66143	-1.48485	0.79041	147.3		fyp_hq_Molecule284_qt.mol2
MOL000441	LUPENONE	424.78	7.364	0	1	11.6568	1.48207	1.31135	0.78096	17.07		fyp_hq_Molecule288.mol2
MOL000442	1,7-Dihydroxy-3,9-dimethoxy pterocarpene	314.31	3.113	2	6	39.0454	0.88542	-0.03565	0.47943	81.29	7.9463	fyp_hq_Molecule289.mol2
MOL000054	L-	174.24	-1.107	7	6	47.642	-0.49475	-1.03774	0.031878	125.22	0.853607	fyp_bz_Molecule44.mol2
MOL000061	Prolinum	115.15	-0.057	2	3	77.5747	0.22374	0.28935	0.014161	49.33	11.1341	fyp_bz_Molecule50.mol2
MOL000069	palmitic acid	256.48	6.368	1	2	19.2966	1.09151	0.99862	0.098573	37.3		fyp_bz_Molecule59.mol2
MOL000098	quercetin	302.25	1.504	5	7	46.4333	0.04842	-0.7689	0.27525	131.36	14.4005	fyp_cg_Molecule36_qt.mol2
