# Supplementary material for: Mechanism of Astragalus membranaceus Alleviating Acquired Hyperlipidemia Induced by High-Fat Diet through Regulating Lipid Metabolism
Source: Nutrients. 2022 Feb 23;14(5):954. doi: 10.3390/nu14050954 (PMC8912611; doi:10.3390/nu14050954)
Supplement: Supplementary file 1 [file nutrients-14-00954-s001.zip › nutrients-1560760 - supplementary/supplementary file 2. The gene expression matrix from GEO database/GSE111412/DEGs/diff.xls]

logFC	AveExpr	t	P.Value	adj.P.Val	B
6330405H19	-1.67842622222222	8.73582777777778	-30.2537321084875	3.04897539294752e-10	1.9646456957076e-06	13.9511501962059
Mmp12	3.90902466666667	10.9047543333333	28.8922414198208	4.56601437226036e-10	1.9646456957076e-06	13.6185953871365
Glipr1	2.20101344444445	10.1507967222222	27.7221222680077	6.55953295072889e-10	1.9646456957076e-06	13.3137339263356
Gsta4	-1.55805227777777	9.34986863888889	-26.7778004403827	8.88515810513325e-10	1.9646456957076e-06	13.053810128229
Saa3	3.22478483333333	10.4000264166667	26.6916143079676	9.13943010321725e-10	1.9646456957076e-06	13.0294374497366
Zranb3	2.683347	10.1954933333333	26.6295319017085	9.32760173903579e-10	1.9646456957076e-06	13.0118119806083
Myo1f	2.23920305555555	10.9880565277778	26.2977633407506	1.04091128292107e-09	1.9646456957076e-06	12.9166290867315
Trem2	3.68026411111111	10.6902306666667	25.5325079018406	1.34767885425909e-09	2.06617711400749e-06	12.6905250980116
Rgs1	2.86446966666667	9.28754333333333	25.4060283371618	1.40747759809775e-09	2.06617711400749e-06	12.65224804112
Lgals3	1.50558761111111	14.84117575	24.0710473132312	2.25543335457693e-09	2.72488907198317e-06	12.2316575657064
Pltp	1.14973322222223	9.60348538888889	24.0549074186203	2.26867845835717e-09	2.72488907198317e-06	12.2263803467197
Col12a1	1.25982355555556	8.9015285	22.5932755861817	3.91941957755557e-09	3.41404474942495e-06	11.7280039185551
Emr1	1.64221922222223	10.6570252777778	22.5724216772041	3.95108453849208e-09	3.41404474942495e-06	11.7205885722767
Kcnn4	1.31483161111111	8.42166808333333	22.4833575161915	4.08955845797092e-09	3.41404474942495e-06	11.688818080574
Shroom2	1.45648105555556	9.77964052777778	22.2944579604902	4.4014602315529e-09	3.41404474942495e-06	11.6208910475183
P2ry6	1.35468822222222	11.7682927777778	21.9715185218396	4.99779776849777e-09	3.41404474942495e-06	11.5030241290716
Slc37a1	2.29634627777778	9.15002008333333	21.9016249095023	5.13836473789314e-09	3.41404474942495e-06	11.4772206017919
Cdkl4	1.223281	8.30669916666667	21.8658836343147	5.21193939014539e-09	3.41404474942495e-06	11.463984677316
Ms4a6d	1.3838305	10.2678934722222	21.8044716749821	5.34110739482086e-09	3.41404474942495e-06	11.4411773680849
Casp1	1.26101883333334	11.9118438055556	21.7814375024314	5.39046924847046e-09	3.41404474942495e-06	11.4326016696122
Lip1	1.71722866666667	12.5186241666667	21.7647708599755	5.42650164531668e-09	3.41404474942495e-06	11.4263893862066
Nckap1l	1.655923	11.4747600555556	21.5389698608599	5.94199049511051e-09	3.56843538279091e-06	11.341621600922
Gpnmb	2.61362661111111	9.94323080555556	21.3082544701233	6.52553574936697e-09	3.70237559627449e-06	11.253832929754
Aadacl1	2.21233416666667	11.9120155833333	21.2344358587836	6.72547792238781e-09	3.70237559627449e-06	11.225489733783
Ubd	3.68694827777778	11.5311721388889	21.1337947282983	7.0091227156326e-09	3.70418117275752e-06	11.1866465903896
Lat2	2.27211211111111	10.1326768888889	20.9327576520252	7.61638811350086e-09	3.8376494453162e-06	11.1083523544968
Tuba6	1.31197705555556	11.2158014722222	20.8623805717417	7.84260785827562e-09	3.8376494453162e-06	11.0807202479017
Slc11a1	1.39323666666667	10.5614407222222	20.5236779048175	9.04108213832486e-09	4.25509897039828e-06	10.9460848640979
F7	1.56015227777778	8.22942702777778	20.4469954488733	9.33983273853694e-09	4.25509897039828e-06	10.9152184963556
Gpr120	-1.19922022222222	11.5091557222222	-20.0583972990438	1.10326498602556e-08	4.6756890728938e-06	10.7565630222432
Slc15a3	2.20270394444444	9.84105208333333	19.9467846762403	1.15799469627933e-08	4.6756890728938e-06	10.7102919295127
9530064J02	1.23732416666667	11.3021484722222	19.907831441482	1.17780012549483e-08	4.6756890728938e-06	10.694068183148
Ctsk	2.19726561111112	11.7469180277778	19.8355504376241	1.21555541604605e-08	4.6756890728938e-06	10.6638602194592
Tlr13	1.90264283333334	8.75135808333333	19.7411712026563	1.26689230767752e-08	4.6756890728938e-06	10.6242132716403
LOC100047046	-1.17842033333334	9.65566972222222	-19.7356944945923	1.26994441048899e-08	4.6756890728938e-06	10.6219054937782
E330036I19Rik	1.39235072222222	12.2885270833333	19.6869814278415	1.29745387023798e-08	4.6756890728938e-06	10.601344259802
Egr2	2.21995983333334	9.87040702777778	19.6661499192298	1.30941943458273e-08	4.6756890728938e-06	10.5925325400702
Clec4d	1.85999805555556	8.79923669444445	19.4714851527017	1.42735467639319e-08	4.89260279091204e-06	10.5096355669654
1810022C23Rik	-1.44522955555555	10.0890924444444	-19.4450997933891	1.44422879840728e-08	4.89260279091204e-06	10.4983219301586
1110032E23Rik	0.992670777777775	10.6855973333333	19.3296637910888	1.52070429777284e-08	5.0228862955437e-06	10.4486047870341
LOC100048461	1.61733816666666	9.36016763888889	18.865556244106	1.8769434797956e-08	5.92985764646298e-06	10.2450367894288
Ccl2	1.07548738888889	8.35629097222222	18.8561546443672	1.88505919733155e-08	5.92985764646298e-06	10.240850992669
Cd72	2.03095272222222	9.14591163888889	18.5321342083644	2.19005989898365e-08	6.72908636869115e-06	10.0950466743811
Sdc3	1.12145916666667	11.3586995833333	18.4677249853533	2.25700375094449e-08	6.73305092868221e-06	10.0657016035429
Kcnab2	1.32712833333333	10.3296638333333	18.4337084590014	2.2932734770716e-08	6.73305092868221e-06	10.0501544767037
Atf3	2.19546883333333	9.87001047222222	18.3417799821804	2.3945708879547e-08	6.7569001977559e-06	10.0079681731769
Itgad	1.78528838888889	8.30370725	18.3337250300689	2.40368081512661e-08	6.7569001977559e-06	10.0042598002219
Blnk	1.35469	8.85123616666667	18.2525108023548	2.49771322514463e-08	6.83945512804055e-06	9.96676206317969
EG240916	2.36919077777778	8.60134788888889	18.202881052559	2.55718296588693e-08	6.83945512804055e-06	9.94375016518107
Cyp2e1	-1.51337861111111	15.09249525	-18.1348980269482	2.64121233512479e-08	6.83945512804055e-06	9.91210799180687
C1qc	1.131414	12.1911420555556	18.1060537809899	2.67778738148171e-08	6.83945512804055e-06	9.89864041207771
Prc1	1.49197066666667	9.577224	18.0950536028684	2.69188364106955e-08	6.83945512804055e-06	9.89349769904831
Gpr65	1.02270194444444	9.03938236111111	18.0095346496694	2.80432529891207e-08	6.99070676400496e-06	9.85339077879733
Uhrf1	1.28957583333333	9.09547075	17.9505167418309	2.88496199437875e-08	7.00811894057425e-06	9.82558173231205
Tlr1	1.14950066666666	8.212335	17.9272918950894	2.91739737913702e-08	7.00811894057425e-06	9.81460884380916
Bcl2a1b	1.61112322222222	10.7751954444444	17.8568229333554	3.01831707943529e-08	7.12107236669627e-06	9.78121265737845
AW544981	1.3831265	8.57861608333333	17.7439879740234	3.18808034085908e-08	7.31854642075366e-06	9.7274163924556
Kcnk13	1.22815344444444	9.18219294444445	17.7281128967186	3.21280421135114e-08	7.31854642075366e-06	9.71981559671003
5430435G22Rik	1.61600361111111	10.5929134722222	17.6858552853378	3.27966000070279e-08	7.34421490326868e-06	9.69954442171673
Stap1	1.32044155555556	8.480089	17.3297544847206	3.90859069402094e-08	8.60671670823411e-06	9.52645340538244
LOC386135	0.964274388888889	8.09190825	17.1567912389905	4.26152250929314e-08	9.23003858898048e-06	9.4408897949052
Enpp2	-0.891366833333333	11.1197055833333	-17.0635999020467	4.46624386090961e-08	9.37580106876722e-06	9.3943762116413
H2-M2	1.36431988888889	8.35740661111111	17.0616023955747	4.47074982843124e-08	9.37580106876722e-06	9.39337602686503
Rasa1	0.895889555555556	12.2060148888889	16.990691315293	4.63402679517837e-08	9.52924442830229e-06	9.35778241558443
Matk	1.03056905555555	8.48887519444444	16.9593901732068	4.70819609599171e-08	9.52924442830229e-06	9.34201671377032
Ptgds2	1.72237383333333	8.72379597222222	16.9365067922188	4.76325286803387e-08	9.52924442830229e-06	9.33046976610186
Serpinb6b	0.900725611111111	8.52648297222222	16.9081710971646	4.83242035041064e-08	9.52924442830229e-06	9.31614682936406
Ccl9	1.291048	13.4803706111111	16.8545427827508	4.96639941482821e-08	9.60794725904618e-06	9.28896391370475
Myo1e	1.26803833333333	9.00546605555556	16.7977091343325	5.11290251653611e-08	9.60794725904618e-06	9.26004832766451
Ass1	1.41906833333334	9.25107205555556	16.7900273637367	5.13306957391036e-08	9.60794725904618e-06	9.25613147140966
Fcgr4	1.68103066666667	10.1676653333333	16.7786061681194	5.16321719188827e-08	9.60794725904618e-06	9.25030414364556
Soat1	1.7758565	9.84728430555556	16.727477712211	5.30060737135955e-08	9.69083145027837e-06	9.22416186351121
Lilrb4	1.66666294444444	9.33599508333333	16.7078384171984	5.35445576650258e-08	9.69083145027837e-06	9.21409599116139
Ctss	1.9009645	9.93546875	16.6036861320153	5.65036869100769e-08	1.00881988034586e-05	9.16048834168126
Ccr5	1.52531972222222	9.64717619444444	16.5654415986054	5.76354648546708e-08	1.01530634887988e-05	9.14070783808484
Specc1	0.786061333333334	8.62288705555556	16.3779772655402	6.35596637566928e-08	1.10493457572819e-05	9.04299576728613
Adssl1	1.35176272222222	9.77917113888889	16.2897213114684	6.65802052749403e-08	1.12802116274262e-05	8.99655606761641
Evl	1.63371344444444	9.93178855555556	16.2819132916317	6.68550090214309e-08	1.12802116274262e-05	8.9924339035741
Tns3	1.06219661111111	11.3294198611111	16.2604034271507	6.76185812697232e-08	1.12802116274262e-05	8.98106647972437
Arl11	1.93056494444444	10.1206150277778	16.2413559699856	6.83028254763925e-08	1.12802116274262e-05	8.97098625105809
Agt	-1.39743327777778	10.4995725277778	-16.2038440709933	6.96729485059863e-08	1.13644320451987e-05	8.9510954346933
Phca	1.05346422222222	10.0346786111111	16.1326477698289	7.23580616931645e-08	1.16188451244955e-05	8.9132008017199
Lyz2	1.22545144444445	13.3379022777778	16.1162782589741	7.29915338580933e-08	1.16188451244955e-05	8.90446152114686
Ppp1r1a	-1.13808316666667	12.2341255277778	-16.0564338764236	7.53603250194518e-08	1.17313071487075e-05	8.87242726121226
Hk3	0.990411999999999	8.4723505	16.0536172903853	7.54738955222632e-08	1.17313071487075e-05	8.87091627232921
Ms4a7	1.37386844444444	9.58028777777778	16.0315728454182	7.63693604026108e-08	1.17324649958057e-05	8.85908003479486
Bcl2a1d	1.41226944444445	9.79661355555556	15.9894955883038	7.81114844778929e-08	1.18621716427807e-05	8.83643707664121
Osbpl3	0.904916555555555	9.05072861111111	15.7745594744614	8.77270518938599e-08	1.31710205638827e-05	8.71972793336794
Dpep2	1.422661	9.07529544444444	15.6398551092419	9.44194156352908e-08	1.40165092064434e-05	8.64567984720676
Pvalb	2.137029	8.83627466666667	15.6090570221545	9.60278677006411e-08	1.40968909784541e-05	8.62865067192973
Selplg	1.08683594444444	10.41012375	15.5476821910435	9.93246458315635e-08	1.42700161178392e-05	8.59460368826341
Lgmn	1.43260788888889	12.6998903333333	15.5469020036539	9.93673541357256e-08	1.42700161178392e-05	8.59416993338573
Clec4b1	1.10230561111111	9.20577141666667	15.519845970587	1.00861108007414e-07	1.43287845053113e-05	8.57911291734095
Cd180	1.60642061111111	8.60502580555556	15.3594816535285	1.10242700156449e-07	1.52869066616133e-05	8.48927037048319
Acvr1c	-1.14545133333333	11.82705	-15.3505015992946	1.1079596678966e-07	1.52869066616133e-05	8.48420891693184
5031439G07Rik	0.927084833333337	10.6517119722222	15.3459668641442	1.11076524335065e-07	1.52869066616133e-05	8.48165175564005
Anpep	1.76119261111111	9.29912647222222	15.3187057226409	1.12779829656459e-07	1.53613104064034e-05	8.46626155111142
Prcp	0.725757444444444	12.4123776666667	15.276642171278	1.15465129838873e-07	1.5566584647257e-05	8.44245564700496
Mfge8	0.921259722222223	15.0564949722222	15.2570533282627	1.16739804999961e-07	1.55794576127221e-05	8.43134479272893
Irf5	1.138058	10.1663022222222	15.1359495142963	1.24975330446957e-07	1.62729592049694e-05	8.36230589350264
Otop1	0.841227111111112	8.08207911111111	15.1173212923828	1.26298383412995e-07	1.62729592049694e-05	8.35163276749857
Arhgap25	1.37640605555556	8.94407986111111	15.1163860778118	1.26365214517097e-07	1.62729592049694e-05	8.35109655366443
Glt25d1	0.768193333333334	12.1354140555556	15.1094365410876	1.26863063738408e-07	1.62729592049694e-05	8.34711083903279
Il7r	1.14789705555555	8.47050547222222	15.0562855138881	1.30743425351039e-07	1.64384998631588e-05	8.31656126990975
H2-DMb1	1.23386177777778	11.4589581111111	15.0510156020873	1.31135279194716e-07	1.64384998631588e-05	8.31352588507493
Gusb	1.11071633333334	10.4402729444444	15.0409648283241	1.31886238684138e-07	1.64384998631588e-05	8.3077335899927
Pbk	1.13639555555556	8.31661155555556	15.0234619848675	1.33205402418982e-07	1.64463129508964e-05	8.29763657518208
Fcgr1	1.00014077777778	8.59513711111111	15.0072737021004	1.34438525484166e-07	1.64463129508964e-05	8.28828649918494
LOC381328	1.59668416666667	8.98557280555556	14.9652891448197	1.37696055740773e-07	1.64770757792815e-05	8.26398572686544
Trfr2	1.24274033333334	8.62528438888889	14.9536683771578	1.38613095382956e-07	1.64770757792815e-05	8.25724650101192
Itgb2	1.07761416666667	8.41823791666667	14.9310058475836	1.40421030659057e-07	1.64770757792815e-05	8.244087452776
Podn	-1.10766811111111	9.39672683333333	-14.9258025263867	1.4083981450297e-07	1.64770757792815e-05	8.24106307154329
6330509M05Rik	0.871905305555558	8.61850031944444	14.9247382700899	1.40925640558493e-07	1.64770757792815e-05	8.24044434165754
Vav1	1.13786511111111	10.134798	14.9027499299307	1.42711914147e-07	1.65395597342997e-05	8.2276501895913
Slc39a11	1.08758222222223	10.4395986666667	14.8195277799368	1.49703615440433e-07	1.71872481131455e-05	8.17904049363373
Pfn1	0.806851388888891	11.1556038611111	14.792708886616	1.5203701704089e-07	1.71872481131455e-05	8.16331269348095
Fabp3	0.929959111111111	8.12681116666667	14.7844086915192	1.52767333592395e-07	1.71872481131455e-05	8.15843883681518
Ncf4	1.2089195	9.88873347222222	14.7665021146927	1.54356180841763e-07	1.71872481131455e-05	8.14791405075596
Cd68	2.27404438888889	11.6196003055556	14.7592869145517	1.55001556162713e-07	1.71872481131455e-05	8.14366933867471
Hoxa7	-0.934612888888891	10.1421821666667	-14.7470186020463	1.56105795759723e-07	1.71872481131455e-05	8.13644672419655
Gpr176	1.24450072222222	8.17834291666667	14.6135364665106	1.68700860244103e-07	1.83961724724832e-05	8.05744141182091
F10	1.14241522222222	8.43249366666667	14.6017020273696	1.69870802425291e-07	1.83961724724832e-05	8.05039936492364
Sh3bgrl3	1.3860475	13.1243083611111	14.5803574609091	1.72003720585555e-07	1.84257097820793e-05	8.0376828104858
Cox6a2	1.21959222222222	8.17309416666667	14.5686617657051	1.73185028397966e-07	1.84257097820793e-05	8.03070631879833
Akr1b8	1.14376961111111	10.0996575833333	14.5498466577285	1.75104344526968e-07	1.84257097820793e-05	8.01947045212455
Dkk3	0.956601000000003	9.536468	14.5438400850663	1.7572202789449e-07	1.84257097820793e-05	8.01588020435677
Gdf3	1.44793022222222	8.39257022222222	14.5091592175781	1.79336004916025e-07	1.86565928893742e-05	7.99511957864183
Kif22	1.16674122222222	9.03793288888889	14.4936023512737	1.80983844662372e-07	1.86809262162442e-05	7.98578963516429
Cstb	0.949142444444444	14.3331785555556	14.4419683013959	1.86574601503989e-07	1.91087103493853e-05	7.95474593487137
Cyp2c70	0.99056461111111	8.10289758333333	14.4090978059942	1.90233332914607e-07	1.93335599574445e-05	7.93492136700927
Pld3	1.43981611111111	10.1706435	14.3801114114134	1.93525813815941e-07	1.95180385659253e-05	7.91739915358231
Fos	1.4847325	10.8211434166667	14.2981398796314	2.03183740903631e-07	2.01947219352873e-05	7.86764253057539
Apobec1	1.59489316666667	11.0824644166667	14.2943291175915	2.03645547810839e-07	2.01947219352873e-05	7.86532200170191
1110006G14Rik	-1.14704305555556	10.3170524166667	-14.2743541814545	2.06085323083621e-07	2.01947219352873e-05	7.85314764556451
C920006O11Rik	-0.985199944444442	10.7654309166667	-14.2722083656608	2.06349338575824e-07	2.01947219352873e-05	7.85183873019323
Acot4	-1.22629627777778	9.37315647222222	-14.2079926587265	2.14426439751286e-07	2.08308979558382e-05	7.81257081986189
Clec4a1	0.771704111111113	9.97821466666667	14.1903244019474	2.16709808175964e-07	2.08990509899331e-05	7.80173354035162
Slc41a2	0.861982444444443	9.00103588888889	14.0703264927542	2.32950021041633e-07	2.23024324492902e-05	7.72774835797795
Hp	1.28863794444445	14.7533129166667	14.0467719701759	2.36293719774729e-07	2.23804342780762e-05	7.71314716988432
Pkia	0.919049833333334	11.7982515277778	14.0407809010411	2.37152649025936e-07	2.23804342780762e-05	7.70942923600669
Clecsf12	1.52082405555556	9.38855880555555	14.0001269782425	2.43073372017226e-07	2.26771644571305e-05	7.68415581555149
Pygb	-0.85086688888889	11.9023131111111	-13.9956877957522	2.43729742121748e-07	2.26771644571305e-05	7.68139139844333
3830612M24	1.11926711111111	10.5383656666667	13.9599172448963	2.49090987247473e-07	2.29135685106045e-05	7.6590820847518
BC028528	0.870479277777777	9.48970197222222	13.955650457367	2.49739166328115e-07	2.29135685106045e-05	7.65641695148706
Mcm5	1.0944475	9.52081225	13.9170519209109	2.5568847262648e-07	2.32976282782142e-05	7.63226826098062
Hsd11b1	-1.15643327777778	14.0000681388889	-13.8715170804287	2.62909722908486e-07	2.36670850002693e-05	7.60368896897989
EG328314	0.796403555555554	7.99697294444444	13.868935316496	2.63325877614259e-07	2.36670850002693e-05	7.60206560115375
Il1rn	0.904539055555555	7.87478525	13.838249326433	2.6832846369619e-07	2.39537544753653e-05	7.58274638429189
Adam8	0.910730722222221	8.02725002777778	13.7884183202692	2.76678113909047e-07	2.43656013954824e-05	7.5512776559098
1200013B08Rik	1.13044372222223	10.2248969166667	13.7724713212549	2.79410689232629e-07	2.43656013954824e-05	7.54118172657308
Chac1	-1.21995088888889	11.8456321666667	-13.7714945448615	2.79579032862543e-07	2.43656013954824e-05	7.54056293745807
Tbxas1	0.878924888888891	9.21921755555556	13.7672101739579	2.80318756593501e-07	2.43656013954824e-05	7.53784823830608
Ehd4	0.737845111111113	10.9573043333333	13.7106618777068	2.90288168700593e-07	2.49842937430968e-05	7.50193431151211
Ptpn22	1.15744488888889	9.50776677777778	13.6892842781732	2.94158851695228e-07	2.49842937430968e-05	7.48831687776985
scl33870.2_144	-0.725938722222221	8.82724286111111	-13.680694812322	2.95730161084949e-07	2.49842937430968e-05	7.48283915056362
Lcp1	1.65879183333334	10.0261126388889	13.6775425078539	2.96309157601258e-07	2.49842937430968e-05	7.48082793975372
Tmem106a	0.978620777777779	9.80910605555556	13.6722448659063	2.97285028618722e-07	2.49842937430968e-05	7.47744688229278
Cd9	1.22981516666667	11.5002856388889	13.6641513697669	2.98782804375514e-07	2.49842937430968e-05	7.47227880683976
Igsf4a	1.55729655555556	9.84106755555556	13.6222791439711	3.06666406587376e-07	2.54822425398265e-05	7.44549016927492
Slamf8	1.30410527777778	9.09837897222222	13.5716724640701	3.16503728256174e-07	2.61352953607535e-05	7.41299834234654
Csf2ra	1.04616405555556	10.6775019166667	13.5530865373085	3.20203988556238e-07	2.61837210888898e-05	7.40103353909358
Cd84	1.32037311111111	8.97719105555556	13.5198976188823	3.26931372465067e-07	2.61837210888898e-05	7.3796253330284
Cldn22	-1.07392811111111	8.17861766666667	-13.5173860987925	3.27446795749449e-07	2.61837210888898e-05	7.37800307044029
Cdca3	0.827774888888889	8.34860722222222	13.5157864610858	3.27775548563797e-07	2.61837210888898e-05	7.37696965495463
Blcap	-0.779455888888888	11.7900105555556	-13.5116484411001	3.28627680239046e-07	2.61837210888898e-05	7.37429577442062
Tm7sf4	0.813726777777777	7.90800527777778	13.5010416458954	3.30823141719302e-07	2.61837210888898e-05	7.36743804126251
Pik3ap1	1.17222077777778	9.1212865	13.4967053748697	3.31725366637385e-07	2.61837210888898e-05	7.36463284552666
Cyba	1.52563416666667	12.1912944722222	13.4908658224354	3.32944682329208e-07	2.61837210888898e-05	7.36085367179388
4631423B10Rik	-0.82884427777778	9.23160186111111	-13.4639524957715	3.38628821997728e-07	2.64731597410295e-05	7.34341417411097
Bcl2a1c	1.01678061111111	8.67983813888889	13.448135464553	3.42019521087291e-07	2.65125682222556e-05	7.33314800190506
1810007P19Rik	-0.769836388888889	8.87235041666667	-13.4429175766432	3.431463189529e-07	2.65125682222556e-05	7.32975853406752
LOC640739	0.809262111111111	8.25806266666667	13.4210509631966	3.47913337487427e-07	2.67245989237435e-05	7.31553939039307
E030020A01Rik	1.07714922222222	8.38095744444444	13.3984828623809	3.52910357524168e-07	2.6951743604678e-05	7.30083882292796
Tpcn2	1.30879088888889	10.0657990555556	13.3649554009882	3.60481461346373e-07	2.73717302718867e-05	7.27895192829026
A530018G09Rik	-1.40489072222223	9.71594958333333	-13.3473047924355	3.64539466052084e-07	2.75216881456008e-05	7.26740661971548
Ifi30	1.3863645	9.90025547222222	13.2798708450345	3.80515707203679e-07	2.84756442568886e-05	7.2231517270125
Mki67	1.06416166666667	8.50690283333333	13.2743078431004	3.81867920134478e-07	2.84756442568886e-05	7.21949051064109
Coro1c	0.709410500000002	12.5273110277778	13.2670464415766	3.83640983781878e-07	2.84756442568886e-05	7.21470912596826
Plekho2	1.10794972222222	10.7902903055556	13.2510330948726	3.87583391088843e-07	2.85174553298396e-05	7.20415531181448
Timp1	1.84552961111111	9.30234130555555	13.2472504894787	3.88521189779831e-07	2.85174553298396e-05	7.20166040885013
Lipf	2.34076405555556	10.4779249722222	13.2081791139641	3.98356403947315e-07	2.90778166240438e-05	7.17584684296687
Htr2b	1.12974655555556	8.26034416666667	13.1914095068067	4.02662057839054e-07	2.92306104844482e-05	7.16474335121397
Endod1	0.704045277777777	12.1190679722222	13.1632580371834	4.10006442967714e-07	2.96011208988494e-05	7.14607091453698
Gpt2	-1.09686188888889	11.8817906666667	-13.1486097717728	4.13886609015021e-07	2.97188580342742e-05	7.13633865133668
Mpeg1	1.1619715	9.93498619444444	13.1266238604753	4.19787010289643e-07	2.99795998916041e-05	7.12171028958322
Laptm5	0.949584500000004	14.3867543055556	13.087586342811	4.30494580160967e-07	3.0495259116418e-05	7.09567434283758
Sgol2	1.06400683333333	8.40293752777778	13.0823153938697	4.31963386100128e-07	3.0495259116418e-05	7.09215277879261
Cd52	1.35674900000001	10.4538521666667	13.0752821250737	4.33931934142188e-07	3.0495259116418e-05	7.08745152135495
4932441K18Rik	-0.828312166666663	11.5158780277778	-13.0579200334252	4.38834107107581e-07	3.06765937730443e-05	7.07583501575945
Ivd	-0.882568555555558	12.5038523888889	-12.9890007007053	4.58907548738804e-07	3.19109817575636e-05	7.02956596678667
Sh3bp2	1.18654772222222	10.5781955277778	12.9312302364293	4.76518885361614e-07	3.29621335779981e-05	6.99058734307021
2010111I01Rik	0.908912888888889	8.52669944444444	12.9085854851399	4.83625300903891e-07	3.29955813310725e-05	6.97525991838759
Cdca8	0.853813499999998	8.17186736111111	12.9067342956346	4.84211414353132e-07	3.29955813310725e-05	6.97400569829696
Tlr2	0.73104683333333	9.74816052777778	12.9058407375239	4.84494609311843e-07	3.29955813310725e-05	6.97340022792181
Cib2	-0.710407666666667	12.7969138888889	-12.8948285797469	4.87999790402776e-07	3.30638627220589e-05	6.96593492527147
Pea15a	0.776163444444443	9.48225355555556	12.8844530449722	4.91328048103127e-07	3.31195212833598e-05	6.95889523319202
Gcnt1	1.14377772222222	9.14578302777778	12.8710212820849	4.9567407928852e-07	3.32428727693397e-05	6.94977331344677
Sirpb1	0.810653722222223	7.75847330555556	12.857753050615	5.00009039258744e-07	3.33642395287199e-05	6.94075290090746
F630001K14Rik	1.14702488888889	8.51113011111111	12.8396697239133	5.05984936263904e-07	3.34261229010408e-05	6.9284436289643
Hist1h2an	1.419689	10.2671427222222	12.8396352292303	5.05996410854387e-07	3.34261229010408e-05	6.92842013162162
Fcer1g	1.23185122222222	13.0299299444444	12.8035083758908	5.18173682931607e-07	3.40602522332955e-05	6.90377555876531
381484	1.10980505555556	7.94132769444444	12.7854933504525	5.24367006319868e-07	3.42967172648421e-05	6.89145978806765
Eif2b3	-0.730324944444444	10.91118575	-12.7070755809093	5.52298014514657e-07	3.59045851277507e-05	6.83764374357778
Cyp2f2	-1.59877822222222	8.63288544444444	-12.7013933355906	5.54385056468449e-07	3.59045851277507e-05	6.83373105596648
Havcr2	0.720232944444445	7.90520075	12.6915925267285	5.58005367595556e-07	3.59627654471829e-05	6.82697822243787
Rab8b	0.932054055555557	12.62760825	12.6697321886946	5.66175033912147e-07	3.63121580002295e-05	6.81189718318167
Tubb6	0.796919166666665	11.8014499166667	12.6508022160653	5.73356658173832e-07	3.65951119217037e-05	6.79881639836154
Stambpl1	1.02025422222222	10.2676075555556	12.6280492879512	5.82122442738617e-07	3.68848293326189e-05	6.78306762282055
Creg1	1.03081083333334	10.8760601388889	12.6221612233414	5.8441497710668e-07	3.68848293326189e-05	6.77898742715777
Ppp4r4	-0.624896333333333	8.14198033333333	-12.6133517006705	5.87863681321126e-07	3.68848293326189e-05	6.77287917421117
Sfxn1	-1.02690422222222	13.4417310555556	-12.6103017748396	5.89062896547275e-07	3.68848293326189e-05	6.7707634420117
Tyrobp	1.64383233333334	11.6117901111111	12.5939838488942	5.95525216547164e-07	3.71135809482129e-05	6.7594348936283
Lman2l	-0.957205333333336	10.6346681666667	-12.5863799417462	5.98563342510323e-07	3.71277881748657e-05	6.75415088449453
Hist1h2ad	1.05576438888889	9.91932252777778	12.5618069689837	6.08499382174847e-07	3.75677282116546e-05	6.73705283875215
Ly86	1.02687755555556	10.6626213333333	12.5149922264207	6.27938241579107e-07	3.83861480415851e-05	6.70438503908919
Wfs1	1.17646494444444	9.71660919444444	12.5077363153963	6.3101219943156e-07	3.83861480415851e-05	6.69931074575663
Atp13a2	0.727421055555554	9.59948580555556	12.503403247663	6.32855842230741e-07	3.83861480415851e-05	6.69627907406103
LOC383154	0.7284025	7.69207836111111	12.4978448022333	6.35229599859494e-07	3.83861480415851e-05	6.6923885024374
Csf2rb2	0.987015888888887	8.97221655555555	12.4953863070938	6.36282653731996e-07	3.83861480415851e-05	6.6906671493395
Pip4k2a	0.677086666666668	12.3955076111111	12.4800455888311	6.42897407519799e-07	3.85226802825143e-05	6.67991838638065
Cd44	0.843180666666665	8.77239922222222	12.4766374878473	6.44377258737184e-07	3.85226802825143e-05	6.67752862722215
Arhgap9	0.940450833333335	9.00652902777778	12.4642949748504	6.4976822055635e-07	3.85658203522764e-05	6.66886855049098
Cyth4	0.936971444444445	10.4450122777778	12.4616343234827	6.50936870917169e-07	3.85658203522764e-05	6.66700058216596
Lrmp	0.852529111111108	9.87105294444444	12.4481772200829	6.56883462561053e-07	3.86019780237964e-05	6.65754656804917
Muc13	0.682535277777778	7.89748930555556	12.447035741753	6.57390633920239e-07	3.86019780237964e-05	6.65674417197983
Sap30	0.902553055555558	10.3315574166667	12.3994039953276	6.78945450145641e-07	3.95644877982097e-05	6.62319547676778
Pccb	-0.722709000000004	11.2629249444444	-12.3976124177295	6.79771323811203e-07	3.95644877982097e-05	6.62193107719879
Lmna	0.825069666666669	11.2606255	12.3739258345066	6.90795468565011e-07	3.96155882513049e-05	6.60519706308613
Sqrdl	-1.11573888888889	11.0822790555556	-12.3700489933678	6.92618596888291e-07	3.96155882513049e-05	6.60245510035038
Uap1l1	1.01598888888889	10.7535235	12.3692774241421	6.92982071256328e-07	3.96155882513049e-05	6.60190929169504
Ugt8a	1.35617833333334	8.03877844444444	12.3652762795043	6.94870339067582e-07	3.96155882513049e-05	6.59907833023384
Birc5	0.946003444444444	8.24698316666667	12.3526470619308	7.00867936084487e-07	3.96155882513049e-05	6.59013664078369
4930502E18Rik	1.53499	9.12077827777778	12.3521130629173	7.01122791278493e-07	3.96155882513049e-05	6.58975835860862
C1qb	1.22284938888889	12.6898054722222	12.3510331871136	7.01638484014937e-07	3.96155882513049e-05	6.58899332992077
Rgs10	1.10801327777778	11.7307069722222	12.3340713987837	7.09793901387368e-07	3.98672842234269e-05	6.57696807899651
Cdt1	1.02308677777778	9.17623044444444	12.3292497379724	7.12131325819614e-07	3.98672842234269e-05	6.57354667859587
AU018778	-2.04627716666667	11.56364175	-12.3139284089969	7.19615481380075e-07	4.00176516260415e-05	6.56266590660748
Clec7a	1.73067255555556	9.57245922222222	12.3074061445255	7.22827863740795e-07	4.00176516260415e-05	6.55802985916592
LOC218617	1.16976377777778	10.0269906111111	12.299224554133	7.26879975369228e-07	4.00176516260415e-05	6.5522108732711
Tlr8	1.13529088888889	8.62471711111111	12.2991181939092	7.26932817911745e-07	4.00176516260415e-05	6.55213520122994
Prkcb	0.972501888888887	8.94493911111111	12.2726674224326	7.40207262224155e-07	4.05793292469109e-05	6.53329590050804
Capg	1.44086877777778	10.1556937777778	12.2556324064252	7.48898334746535e-07	4.08556079773863e-05	6.52114133902951
Olfml3	1.12138361111111	10.5011396388889	12.2507084518871	7.51431481872909e-07	4.08556079773863e-05	6.51762492457587
Grn	0.779142111111112	13.4404113333333	12.2293476021604	7.62531024283689e-07	4.12736507728552e-05	6.50235380373292
Fen1	0.843872444444445	9.56277011111111	12.2239427571571	7.6536818342034e-07	4.12736507728552e-05	6.49848558819757
Pira11	0.734230722222222	8.22459897222222	12.1978579908522	7.79226135698165e-07	4.16364869184342e-05	6.4797928102441
Fbln2	0.708794388888888	10.1249968055556	12.197347866234	7.7949990229554e-07	4.16364869184342e-05	6.47942684842238
Tmem176b	0.777217388888889	12.4885186944444	12.1935326686161	7.81550768677844e-07	4.16364869184342e-05	6.47668935268923
Tph2	3.79160844444444	10.733759	12.1759733674243	7.91067127471523e-07	4.19742124022239e-05	6.46407909709103
Cdc2a	0.793490388888891	8.29613863888889	12.1663799723912	7.96320451464012e-07	4.20839432189701e-05	6.45718190700123
Pak3	0.696994111111113	8.88671655555556	12.1416979046442	8.10014667869832e-07	4.26371067406224e-05	6.43941172130625
Col3a1	0.880681888888889	9.30860494444445	12.1269512857124	8.18320732593544e-07	4.29033869802615e-05	6.42877750075458
Apob48r	0.86920961111111	9.19729236111111	12.0986436485968	8.34530555332058e-07	4.34969998435401e-05	6.40832788394683
Gpr137b-ps	1.19372566666667	10.9833923888889	12.0957154435496	8.36227517428035e-07	4.34969998435401e-05	6.4062098118712
Pex5l	1.02139755555555	7.80988133333333	12.0882744356532	8.4055696265416e-07	4.35507395709285e-05	6.40082517647138
Cldn23	0.859765500000001	7.71928408333333	12.0747014198944	8.48518279056791e-07	4.37914980581966e-05	6.3909946554686
Abca8a	-0.683729833333334	11.8403510833333	-12.0672254056355	8.52938991194992e-07	4.38483655706935e-05	6.38557531154595
Lgals3bp	0.702493944444443	13.5645719166667	12.0525807166455	8.61672748284564e-07	4.41256602726188e-05	6.37494973315011
Actn1	0.926462000000001	11.8355671111111	12.0422659548246	8.67883639277432e-07	4.42721183093955e-05	6.3674580662625
Ephx1	0.680403166666666	12.2504431388889	12.0250861653681	8.78338500387502e-07	4.4489523272984e-05	6.35496613255215
Gp49a	1.24726366666667	9.47619094444445	12.0231320349021	8.79536500748057e-07	4.4489523272984e-05	6.35354410407834
F730045P10Rik	0.771639888888888	8.30316672222222	12.0187206771133	8.82247585340737e-07	4.4489523272984e-05	6.35033309780542
Panx1	0.663994277777778	8.92566341666667	12.0004255374429	8.93590355927423e-07	4.48901740779966e-05	6.33700365724205
LOC676389	0.6077545	8.65604425	11.9801068616722	9.06377228872e-07	4.53600604085487e-05	6.32217626796929
Hist1h2ao	1.33060294444445	11.9216575277778	11.9678553371954	9.14185103080395e-07	4.55781644599931e-05	6.31322376503097
Lpxn	1.50086844444445	10.6720952777778	11.960102286179	9.19164553135731e-07	4.56541431429672e-05	6.30755371932314
3300005D01Rik	0.585841000000002	7.590155	11.9369334856857	9.34224643887529e-07	4.62283745132661e-05	6.29058794280073
Serping1	0.745582833333334	14.0536580277778	11.9085061105518	9.53077193376787e-07	4.69182856072751e-05	6.26972690218949
Adcy7	0.70648827777778	8.46572880555556	11.9045905727865	9.55706741141718e-07	4.69182856072751e-05	6.26684968017913
Cdca2	0.712430555555554	7.98002722222222	11.8999693326777	9.58820550557393e-07	4.69182856072751e-05	6.26345268896969
Tpd52	0.790867333333333	10.4568596666667	11.8547717734339	9.89873835801461e-07	4.82590889985568e-05	6.23015989750754
Rac2	0.733142333333333	8.77045522222222	11.8333236149162	1.00499800494687e-06	4.87667762387983e-05	6.21431719810312
Plcg2	0.71274077777778	9.99164622222222	11.8260843098957	1.01016038042861e-06	4.87667762387983e-05	6.20896348701017
Lamb3	1.03200055555556	9.28299472222222	11.8244070357559	1.0113606334719e-06	4.87667762387983e-05	6.2077226250419
Csad	-0.824270777777778	11.1208968333333	-11.7891202502631	1.03698120085871e-06	4.98089227092391e-05	6.18157687328113
Fblim1	1.11300994444444	10.5295025277778	11.7843312188184	1.0405133717643e-06	4.98089227092391e-05	6.17802250132717
Man2b1	0.663637777777776	13.5371541111111	11.7723958640707	1.04937441954594e-06	4.99935182254475e-05	6.16915800864591
Pramef12	0.649218055555558	8.12232280555556	11.7641789343509	1.05552335672153e-06	4.99935182254475e-05	6.16305008224969
Btk	1.02743088888889	9.81227566666667	11.7639151216596	1.05572143391613e-06	4.99935182254475e-05	6.1628539116867
Zbtb5	-0.825452277777776	10.0164038055556	-11.7560239489197	1.06166538206396e-06	5.00954393851037e-05	6.15698405121088
Ankrd5	-0.878041055555556	8.55309697222222	-11.7493551043939	1.06671750130182e-06	5.0154703299643e-05	6.15202040017815
Gm1276	0.768993222222223	8.51903783333333	11.7332158213626	1.07905459333481e-06	5.03639935050845e-05	6.13999639001331
Abcg1	0.649942944444444	10.1743016388889	11.7294458876187	1.08195907624075e-06	5.03639935050845e-05	6.13718539103918
LOC245892	0.856277833333333	10.9955345833333	11.720122083981	1.08917966966911e-06	5.03639935050845e-05	6.13022941265154
4930506M07Rik	0.666926888888888	8.29424544444444	11.7192456241025	1.08986115960988e-06	5.03639935050845e-05	6.12957525461419
1200009I06Rik	0.697264111111111	8.32203822222222	11.7187731301374	1.09022874223843e-06	5.03639935050845e-05	6.12922258223339
Tjp2	0.620427111111113	9.88394411111111	11.7075734435409	1.09898196728237e-06	5.04466002398414e-05	6.12085897805019
Ptchd1	0.882316388888889	7.96853908333333	11.70505511538	1.10096088187042e-06	5.04466002398414e-05	6.11897728146938
Clec4a3	0.722288944444449	9.08331975	11.7018671567489	1.10347165223389e-06	5.04466002398414e-05	6.11659466662926
Pik3cg	0.673939055555556	9.13364336111111	11.6956222953579	1.10840835722734e-06	5.04975559161644e-05	6.11192553901918
Lrg1	1.14809494444444	14.0844049166667	11.6850186895153	1.11684681958891e-06	5.07071483862842e-05	6.10399188175556
Evi2b	0.688505277777779	8.05078452777778	11.6796966534353	1.12110892434815e-06	5.07263394126294e-05	6.10000725298292
Dok2	0.824178166666664	11.1358416944444	11.6606391826028	1.13651917613901e-06	5.12480933622818e-05	6.08572423889505
Dclk1	0.588082944444444	8.23493552777778	11.6289815558048	1.16263884461017e-06	5.22475660373795e-05	6.06194715685942
Cnr2	1.0162275	8.69904958333333	11.6146559703938	1.17467610998975e-06	5.26095619158801e-05	6.05116681508668
Gpd2	-0.662849833333333	9.08794641666667	-11.5887381178618	1.19680589233558e-06	5.34195927349246e-05	6.03162993187318
Micall2	0.698795666666666	8.31214538888889	11.5622109797224	1.21993457549581e-06	5.42686047523592e-05	6.01158950653075
Immp2l	-0.655650055555558	10.8527635277778	-11.5543631293318	1.22687147892659e-06	5.43940469113359e-05	6.00565209444765
Hak-pending	1.04059094444444	7.84685347222222	11.5464087532755	1.23394710157286e-06	5.45247796186643e-05	5.9996300713226
Adrb3	-1.47423711111111	9.93277255555556	-11.5411755701117	1.23862676816425e-06	5.45491228699535e-05	5.99566597515409
Smap2	0.702058277777779	10.5774033611111	11.5315374000109	1.24729696903287e-06	5.46354367823224e-05	5.98836054509954
Evi2a	1.38058861111111	9.89667475	11.5279431447647	1.25054741987814e-06	5.46354367823224e-05	5.98563468825895
Pon1	-1.47845088888889	8.29637788888889	-11.5252462134909	1.25299253292792e-06	5.46354367823224e-05	5.98358881117097
B230358A15Rik	-0.651628388888887	8.19814547222222	-11.5167882115808	1.26069516006402e-06	5.47904751801508e-05	5.97716958990121
7330410H16Rik	-0.732109444444443	12.6040098888889	-11.5054307788276	1.27112079162323e-06	5.50454648957553e-05	5.96854260847946
Kng1	0.73631461111111	8.77823947222222	11.5013446693717	1.27489496352567e-06	5.50454648957553e-05	5.96543681509476
Rbp4	-0.965878777777776	11.3092842222222	-11.4762588084552	1.29833918537088e-06	5.55626289343532e-05	5.94634583333214
Ctsl	0.856023777777779	8.70799338888889	11.4722976418637	1.30208454213009e-06	5.55626289343532e-05	5.94332757171598
Pck1	-1.28204138888889	10.45182875	-11.4683284031934	1.30584952313261e-06	5.55626289343532e-05	5.94030214232025
Clpp	-0.602552111111109	11.0807235555556	-11.4674936322549	1.30664286832915e-06	5.55626289343532e-05	5.93966573435832
Spp1	2.35912766666667	9.55319877777778	11.4661717823826	1.30790021182136e-06	5.55626289343532e-05	5.93865789772633
Csprs	1.69993633333333	9.2800855	11.4363418261382	1.3366333957889e-06	5.66012834139839e-05	5.9158841331113
Hs6st1	0.765985500000001	10.0927514722222	11.4067431909559	1.36583546991957e-06	5.75962648792623e-05	5.89322985732201
H2-Ke6	-0.775783055555555	12.46095325	-11.3998571773755	1.37272996503901e-06	5.75962648792623e-05	5.88795124175008
Psd4	0.668028833333336	8.11553991666667	11.3961761652701	1.37643129369619e-06	5.75962648792623e-05	5.8851282170789
Amy1	-0.927393611111107	11.9024079166667	-11.3950485498599	1.37756734043649e-06	5.75962648792623e-05	5.88426325452474
Got1l1	0.751204944444446	9.56402069444444	11.3629429439437	1.41035219941734e-06	5.87809881977976e-05	5.85960104789448
Nrg4	-0.928231666666662	11.6650025	-11.3514336659576	1.42231435840289e-06	5.90931361736448e-05	5.85074364824753
Cyp2c44	1.16277983333334	9.07456258333333	11.3457836400428	1.42822774061066e-06	5.91528053572039e-05	5.84639227410561
Mfsd7c	-0.975050333333334	8.32666416666667	-11.335071330902	1.43951416477395e-06	5.94339410781045e-05	5.83813641426384
LOC329416	0.984923111111112	9.51298022222222	11.3184140815508	1.45726060881395e-06	5.99792123478189e-05	5.82528384378384
1700029J07Rik	-0.666536999999998	8.75238855555556	-11.305853830331	1.47080218991612e-06	6.03485668732043e-05	5.81558037285281
Maob	-0.646893166666665	11.4156174722222	-11.2919773366773	1.4859248880457e-06	6.07803084237146e-05	5.8048479104199
Gpx3	-1.52001927777777	13.6804048611111	-11.2759599321301	1.50359494941745e-06	6.13132607151336e-05	5.79244375457103
Pira4	0.924522722222223	8.73787269444444	11.2671888369556	1.5133694174426e-06	6.1505116322503e-05	5.78564405489714
Plxdc1	0.92706161111111	8.75320691666667	11.2634027173986	1.51761034825431e-06	6.1505116322503e-05	5.78270732641987
Lyzs	0.629072500000001	10.5831296944444	11.2437729028483	1.53981000301193e-06	6.20795478289697e-05	5.76746604444251
Pdha1	-0.582308222222224	13.4755082777778	-11.2382030842212	1.5461742287966e-06	6.20795478289697e-05	5.76313676609683
Rassf4	0.716316777777774	10.2841919444444	11.2356152770129	1.54914102054026e-06	6.20795478289697e-05	5.76112462546615
Hist1h2ag	0.690616500000001	7.88732247222222	11.225980777493	1.56024197199578e-06	6.20795478289697e-05	5.75362942372125
A530020G20Rik	-0.735361222222222	8.72837044444444	-11.2253009151977	1.56102863158234e-06	6.20795478289697e-05	5.75310028767905
Cd53	1.261644	10.7472449444444	11.222673131735	1.56407333150533e-06	6.20795478289697e-05	5.75105479644035
Fyb	0.880558777777777	8.81634355555556	11.2221543032408	1.56467525182008e-06	6.20795478289697e-05	5.75065088093193
Iqcb1	-0.592945666666667	10.1841392222222	-11.2138545149725	1.57433918441412e-06	6.22759560014351e-05	5.74418692831345
A130092J06Rik	0.603758333333335	9.48069894444444	11.1995836726848	1.59111026471797e-06	6.27514890073248e-05	5.73306188292138
Cotl1	1.3556705	11.3659750277778	11.1864471143401	1.60672311371855e-06	6.3114193046559e-05	5.72280901600052
Tnfrsf21	0.623946277777781	9.00342491666667	11.1789297562379	1.61573368621629e-06	6.3114193046559e-05	5.71693662912228
Prkcd	1.00629188888889	10.9454689444444	11.1778914227575	1.61698265591872e-06	6.3114193046559e-05	5.71612520837689
Gas7	0.925557833333334	10.4529650277778	11.1758718026207	1.61941503502751e-06	6.3114193046559e-05	5.71454673929306
4930442M18Rik	-0.943780222222225	9.01051766666667	-11.1609492907036	1.6375132334605e-06	6.3521900926937e-05	5.7028752839645
LOC100047619	0.740456944444446	10.0611745277778	11.1593288125741	1.63949199334586e-06	6.3521900926937e-05	5.70160694446468
Ppp1r3c	-0.766083666666667	11.295874	-11.1536021829377	1.64650597137591e-06	6.3607125420522e-05	5.69712332381979
Ptpn6	0.920504499999996	9.01451141666667	11.1407550225565	1.6623622117179e-06	6.39700678742855e-05	5.68705668616252
1700010A01Rik	-0.615636833333333	9.15621436111111	-11.1381607471566	1.66558457075039e-06	6.39700678742855e-05	5.68502253907638
Aldh3b1	0.979033222222222	9.80085311111111	11.1283384737268	1.67784758338415e-06	6.41813434300248e-05	5.67731686215822
Car5b	-0.630120333333334	10.7665641666667	-11.1259846216069	1.68080115249687e-06	6.41813434300248e-05	5.67546927054517
Syn1	0.603290555555558	8.04846888888889	11.1030715452022	1.70985434374977e-06	6.51025809499193e-05	5.65746465825262
LOC629364	0.701684111111113	11.1989335	11.0929414817062	1.72287566079968e-06	6.54098656048429e-05	5.64949330486616
A830007P12Rik	0.634731666666674	9.71596661111111	11.0755717470251	1.74545890537679e-06	6.60773726585619e-05	5.6358087971144
Gas2l3	1.00521294444444	8.50828530555555	11.0647575508501	1.75968419720486e-06	6.64255646099162e-05	5.62727859221255
Chdh	-0.70592588888889	8.56653394444444	-11.0600054539892	1.76597573820706e-06	6.64731380432812e-05	5.62352762764328
0610030E20Rik	-0.559354944444445	9.53833513888889	-11.0521491117777	1.77643176808309e-06	6.65795923448284e-05	5.6173230094134
Hoxa5	-0.63274272222222	10.0104313611111	-11.0503150734457	1.77888253842904e-06	6.65795923448284e-05	5.61587395312023
C1qa	0.665921888888896	10.6402699444444	11.0395205821705	1.79338286190336e-06	6.67682797283115e-05	5.60734066225982
Atp6v1a	0.871837555555556	10.5590086111111	11.0390402462009	1.79403113105893e-06	6.67682797283115e-05	5.60696076028117
Zc3h12d	1.14835144444445	8.73795488888889	11.0346847039891	1.79992128179548e-06	6.67993257727018e-05	5.60351520146764
Sirpa	0.968683833333333	10.5951110833333	11.0205384314502	1.81919976483955e-06	6.70891937564492e-05	5.59231546697892
Hist1h2af	1.32179677777778	10.6590460555556	11.0200993114859	1.81980183799879e-06	6.70891937564492e-05	5.59196759177455
Snhg11	-0.927754722222225	11.0782804722222	-11.0177945215544	1.82296552819901e-06	6.70891937564492e-05	5.59014149698384
P2ry14	0.90132138888889	9.81888580555556	11.0015321648669	1.84546178955562e-06	6.77284476766913e-05	5.57724638024502
Kif20b	0.7681675	8.16909713888889	10.9710877353889	1.88840640789819e-06	6.90405040643859e-05	5.55305668662663
Mcm6	0.694389277777779	9.30220897222222	10.9657500883805	1.89604887900158e-06	6.90405040643859e-05	5.54880904858711
Klhl2	-0.630054388888889	8.15557025	-10.9651644930729	1.89688941684621e-06	6.90405040643859e-05	5.54834291855774
Hivep3	0.752890055555557	9.44249325	10.9551801283042	1.91128411111372e-06	6.93522413891112e-05	5.54039177512027
Ces3	-0.893221777777777	15.4384036666667	-10.9519597177514	1.91595277830953e-06	6.93522413891112e-05	5.53782569718735
Nfkbid	0.999245055555553	9.17375852777778	10.9476621303514	1.92220269164144e-06	6.93883660163024e-05	5.53440018599373
LOC100041137	0.814281499999998	8.53182280555555	10.9403129690171	1.9329427549905e-06	6.9585939179658e-05	5.52853936295096
2310045A20Rik	1.01406694444445	8.46041669444444	10.897690219564	1.99655478851846e-06	7.16806572443094e-05	5.49447439620728
Enpp1	0.61272811111111	8.2351525	10.8907973457649	2.00705775998016e-06	7.18624583329482e-05	5.48895356726791
Iqgap1	0.842126666666664	11.643241	10.881659352098	2.02107599490854e-06	7.21688001208961e-05	5.48162939241676
A630064P09Rik	-1.31561522222223	10.3122360555556	-10.8698258262753	2.03939042522452e-06	7.25199450678086e-05	5.47213603689855
Tgfb1	0.576150833333335	8.77094213888889	10.8682213999355	2.041887644961e-06	7.25199450678086e-05	5.4708481423854
LOC100047427	-0.607158944444445	9.64679641666667	-10.8446822902507	2.07891652056756e-06	7.36371181494332e-05	5.45193220180014
Asns	-0.895995277777777	10.5214666944444	-10.8315814885842	2.09984621182375e-06	7.39255863483178e-05	5.44138756213907
Rnf125	-1.07736083333333	9.37046952777778	-10.8304321039301	2.10169354015768e-06	7.39255863483178e-05	5.44046186246202
Gsta3	-0.930703722222223	10.9110739166667	-10.8290939435638	2.10384653852312e-06	7.39255863483178e-05	5.43938400786903
Pygl	-1.12712738888889	12.4377636944444	-10.8079075967068	2.13826065318527e-06	7.493554310314e-05	5.42230209168526
Cxcl1	0.770274888888892	9.13137016666667	10.7944969708581	2.16036561715991e-06	7.55099220473988e-05	5.41147310114342
Blvra	0.681412222222225	12.5943095	10.7794278553438	2.18550615573517e-06	7.59984468317916e-05	5.39928968206971
Arpc1b	0.681502111111108	12.373541	10.7792249081249	2.18584694187714e-06	7.59984468317916e-05	5.39912548872935
Nedd4l	0.831557388888889	11.1348158611111	10.7701451988988	2.20115372522519e-06	7.62136824776085e-05	5.39177660525188
Fer1l3	1.01469561111111	10.1450343611111	10.7671922133981	2.20615743812411e-06	7.62136824776085e-05	5.38938527158975
Cdkn3	0.772539944444445	8.55365630555556	10.7634180398555	2.21257093209691e-06	7.62136824776085e-05	5.38632803503119
F2r	0.813913444444445	12.0018651666667	10.7587050197486	2.22060877004467e-06	7.62136824776085e-05	5.38250887031581
5133400O11Rik	0.605017666666669	7.81856605555556	10.7585462590679	2.22088009036325e-06	7.62136824776085e-05	5.38238019210828
Ly9	0.62799627777778	8.09320269444444	10.7397908538218	2.25319222313464e-06	7.6940537096072e-05	5.36716597570608
Ostm1	0.545385444444451	12.6315541666667	10.7376189452334	2.25696747163249e-06	7.6940537096072e-05	5.36540252129041
Tusc1	0.632794166666669	10.7375269722222	10.7282894779914	2.27326381622652e-06	7.6940537096072e-05	5.35782374161791
Mfsd7b	0.699537500000002	11.1228936388889	10.7225407436083	2.28337021235837e-06	7.6940537096072e-05	5.35315066586166
Ccnb1	0.737857333333333	7.70936522222222	10.7212876294094	2.28557979946586e-06	7.6940537096072e-05	5.35213171070968
BC054059	-1.11859183333334	13.2747061388889	-10.7200426761008	2.28777733704202e-06	7.6940537096072e-05	5.35111928016114
2810417H13Rik	1.00943405555556	8.22476386111111	10.7195607032792	2.28862872150135e-06	7.6940537096072e-05	5.35072729669991
BC067047	0.613264555555556	8.91669733333333	10.719549204917	2.28864903714474e-06	7.6940537096072e-05	5.35071794499884
Slc44a3	-0.849382833333335	9.88274508333333	-10.6941781992612	2.33396453439096e-06	7.82648208841963e-05	5.3300604374312
Plekhm3	0.690438777777777	11.1836773333333	10.6902537327031	2.34106222566161e-06	7.83040863935219e-05	5.32686094250199
LOC100047126	-0.963887999999997	9.98293933333333	-10.680675678347	2.35848521770986e-06	7.86876431726834e-05	5.31904760334392
Glb1l2	-0.736972277777774	13.1876483611111	-10.6593865388218	2.39772684015418e-06	7.97361136680739e-05	5.30165722639488
Nostrin	0.736243333333334	8.42690133333333	10.6563931064017	2.4033021746888e-06	7.97361136680739e-05	5.29920937056315
P2rx4	0.723431777777778	9.77223166666667	10.6538681253982	2.40801614846817e-06	7.97361136680739e-05	5.29714408389464
Fes	0.710510777777777	10.1205433888889	10.634666531709	2.44420040343649e-06	8.07319393255073e-05	5.28142321791746
A630077B13Rik	0.755163666666665	8.58694688888889	10.6058749450679	2.49958757538248e-06	8.23554888926517e-05	5.2578006784644
Alad	-0.651054888888886	12.7960808888889	-10.5886107735202	2.53346347564631e-06	8.30262100046341e-05	5.24360709194275
Dnase1l1	0.846689388888889	9.64202902777778	10.586903123318	2.53684171763941e-06	8.30262100046341e-05	5.24220198189954
Vnn3	-1.46692794444444	10.4820094722222	-10.58591579546	2.5387972178226e-06	8.30262100046341e-05	5.24138947943009
Hmga1	1.258332	10.1026857222222	10.5786656039602	2.55320806753975e-06	8.3275479040298e-05	5.23542089458549
LOC675594	-0.570716055555557	8.37948136111111	-10.5742726845895	2.56198362016531e-06	8.3275479040298e-05	5.23180263832903
Cpa2	0.666078666666666	8.11988183333333	10.5726026657159	2.56532848693622e-06	8.3275479040298e-05	5.2304267466597
Tex9	0.666290333333334	8.45337944444444	10.5465465302813	2.61814600793976e-06	8.47347579398964e-05	5.20893324039679
Rftn1	0.708442833333333	9.50886286111111	10.5441280766543	2.62310899163016e-06	8.47347579398964e-05	5.20693575347659
Grhpr	-0.759928611111109	12.1769768055556	-10.4920391857369	2.73256589896951e-06	8.78573321516894e-05	5.16380926923905
Mcm2	0.545212944444446	8.28720741666667	10.4918031541069	2.73307322996854e-06	8.78573321516894e-05	5.16361339381903
Tlr7	0.828942055555556	9.44547541666667	10.4832664178347	2.75149239358515e-06	8.82347512234151e-05	5.15652624880226
Csf1r	0.606081222222222	9.819799	10.4767342115551	2.76567914454404e-06	8.83449275791053e-05	5.15109960988745
Gm885	0.771300666666665	8.38952033333333	10.4750535801543	2.76934222529079e-06	8.83449275791053e-05	5.14970291203483
Fignl1	0.737490777777777	7.965895	10.4705984583439	2.77907851200131e-06	8.83449275791053e-05	5.14599944602401
Acsm3	-2.29489638888889	9.12195369444444	-10.4693921276974	2.78172134658078e-06	8.83449275791053e-05	5.14499639100303
Fahd2a	-0.577675166666671	9.28242836111111	-10.4590688062529	2.80445162394526e-06	8.83449275791053e-05	5.13640821058834
Col9a3	0.681286944444444	7.64337908333333	10.4574850121203	2.8079570029846e-06	8.83449275791053e-05	5.13508992020571
Dbf4	0.525791166666666	8.84946963888889	10.4562709729401	2.8106472885553e-06	8.83449275791053e-05	5.13407927372642
H2-Aa	0.552919333333341	13.3157767777778	10.4553812453318	2.81262071469109e-06	8.83449275791053e-05	5.1333385361155
S100a1	-0.793852000000001	11.3693876111111	-10.4542605645891	2.81510857635508e-06	8.83449275791053e-05	5.13240543609922
Pawr	0.767830888888888	9.67388733333333	10.4506928535425	2.82304494150009e-06	8.83840515808039e-05	5.12943427073424
Il4i1	0.776977500000001	8.86783180555556	10.443340659003	2.83947795798617e-06	8.86883753685892e-05	5.12330842834886
LOC100043671	-1.07459911111111	13.9035355	-10.4211962586275	2.88961522502175e-06	9.00415008325174e-05	5.10483340905519
Vav3	0.561111499999999	9.21689902777778	10.4090477650336	2.9175355987504e-06	9.06109055295065e-05	5.09468240657307
C2	-0.906405111111109	13.2506287777778	-10.4046754673122	2.92765709512775e-06	9.06109055295065e-05	5.09102631495683
Poli	-0.562393444444444	8.96856533333333	-10.4040452853968	2.9291191083265e-06	9.06109055295065e-05	5.0904992423322
Fgd6	0.50919988888889	9.04829261111111	10.4013756861819	2.93532149308422e-06	9.06109055295065e-05	5.0882661087397
Atp6a1	0.707296833333332	9.29549380555556	10.3914317342136	2.95855267158593e-06	9.1115146613038e-05	5.07994324467579
Naip2	0.886697777777776	8.67881055555556	10.3743659201857	2.99889692084546e-06	9.21428514376983e-05	5.06564225831276
Fxyd5	0.691866277777777	10.4508109166667	10.3501438124934	3.05720629880334e-06	9.36335658892174e-05	5.04530677721076
Rab31	0.829181222222223	12.4712654444444	10.3483442847457	3.0615879854785e-06	9.36335658892174e-05	5.0437942341222
Wisp2	2.14219694444445	12.30370325	10.3441399567821	3.071852204886e-06	9.37305111569374e-05	5.04025945092683
Ube2o	-0.791053166666661	11.7196623055556	-10.3215233826473	3.12772343520811e-06	9.49659918309903e-05	5.02122168648462
Incenp	0.623005055555554	8.34616180555556	10.319470724904	3.13284955264105e-06	9.49659918309903e-05	5.0194919229077
Tk1	0.548120444444444	7.77502938888889	10.3190479587319	3.13390648185829e-06	9.49659918309903e-05	5.01913562051662
Atp1a2	-1.40050227777778	11.5310380277778	-10.3156655460322	3.14237681987018e-06	9.50047655471964e-05	5.01628447514762
Slc2a3	-1.23247877777778	9.92476927777778	-10.3094397835386	3.15803374922465e-06	9.51679182870472e-05	5.01103431141924
Renbp	0.879917444444448	10.6037569444444	10.3077969737537	3.16217954344639e-06	9.51679182870472e-05	5.00964844561032
LOC383099	0.617164055555556	15.1272986388889	10.2996882612187	3.18273095247905e-06	9.55687303276208e-05	5.00280497779845
Spc25	1.154565	8.30667688888889	10.2811227964631	3.2303426960467e-06	9.67784301591133e-05	4.98711756576976
Adfp	0.866267999999996	11.9215232777778	10.2723575936438	3.2530943010276e-06	9.72395518216667e-05	4.97970204477776
Scp2	-0.553936888888886	12.6738065	-10.2625909372202	3.27865405636002e-06	9.77823417440826e-05	4.97143237625414
Gprin3	-0.561246388888886	7.73226708333333	-10.2586186374556	3.28911312242957e-06	9.78733391295936e-05	4.96806684958131
Ryr2	0.803399666666668	7.93946088888889	10.2370025949284	3.34667798783415e-06	9.93624934275612e-05	4.94973153834828
Mad2l1	0.587593777777778	8.48919511111111	10.225626368062	3.37741983388918e-06	9.99660821386566e-05	4.94006754371889
Myo9b	0.539929111111114	11.2298703888889	10.2238896307461	3.38214038116708e-06	9.99660821386566e-05	4.93859132871722
Rpap2	-0.616999333333334	10.3443717222222	-10.2152752539959	3.40566269788254e-06	0.000100252889194153	4.93126574315106
Gpr109a	-0.8270465	9.97616747222222	-10.2147802150537	3.40701992492997e-06	0.000100252889194153	4.93084459343365
Mup3	-0.726364555555556	8.01045738888889	-10.2023216496634	3.44137451045798e-06	0.000101038755627046	4.92023938079512
Myo1g	1.03278211111111	9.69998861111111	10.1915900175275	3.47127393237041e-06	0.000101520622025115	4.91109462037762
LOC667251	0.59895216666667	11.0257325833333	10.1909183460103	3.47315479528852e-06	0.000101520622025115	4.91052197283173
Aplnr	0.90581027777778	10.0729564722222	10.1807012475161	3.50190466617005e-06	0.000102135020859688	4.90180688083058
Ptpro	0.589847611111111	8.45895247222222	10.1664371587357	3.54248292053167e-06	0.000102775302524936	4.88962625560387
Six1	-0.655507722222222	9.92066708333333	-10.1650695768839	3.54640059384115e-06	0.000102775302524936	4.88845760093929
D17H6S56E-5	0.627234555555555	8.50620183333333	10.1635153534484	3.55085874393915e-06	0.000102775302524936	4.88712927765148
Ccl4	0.626144222222223	8.32565527777778	10.1620826682412	3.55497375521465e-06	0.000102775302524936	4.88590466184621
7530408C15Rik	0.655135833333333	9.60729969444444	10.1425037418079	3.61174002642472e-06	0.000104188448098523	4.8691532484506
Phpt1	-0.622765611111111	10.5900423055556	-10.1397217234661	3.61988700131399e-06	0.000104195963096646	4.86677058509332
Itgax	0.623558500000002	7.65411675	10.1365541693904	3.62918771133178e-06	0.000104236582700251	4.86405699714181
EG433865	0.536864388888889	10.0087091944444	10.1329220005257	3.63988513683474e-06	0.000104317055158049	4.86094442212131
LOC100048434	-0.999846777777776	10.0283237222222	-10.1027371696679	3.73014446937163e-06	0.000106442049091443	4.83503789618149
Igfbp3	0.515115888888891	8.90942577777778	10.0979443834148	3.7447020303702e-06	0.000106627162123386	4.83091788693889
A430110L20Rik	-0.628798277777777	8.78379336111111	-10.0926723845753	3.76078764725572e-06	0.000106769515609669	4.82638386026482
Ccdc99	0.683944111111112	7.79909827777778	10.0910138190337	3.76586393234224e-06	0.000106769515609669	4.82495701063935
Dnahc11	1.131137	9.72904433333333	10.085091394325	3.78405222986712e-06	0.000107055456233414	4.8198602434208
Ncaph	0.56505111111111	8.68032538888889	10.0794679389593	3.80141218266812e-06	0.00010713227253416	4.81501822413952
Ear11	-0.836496499999999	7.97959230555556	-10.0789599025406	3.80298484851054e-06	0.00010713227253416	4.81458066252611
2610203C22Rik	0.561071388888888	7.83693408333333	10.0660516165462	3.84318546211836e-06	0.000107662799618615	4.80345622493053
Lpar3	0.8623495	8.29353736111111	10.0651374706998	3.84605015196238e-06	0.000107662799618615	4.80266791293948
Tens1	1.03417727777778	8.91054097222222	10.0650692251567	3.84626410989903e-06	0.000107662799618615	4.80260905888905
Pqlc3	0.63400505555556	10.1240063055556	10.0554367183884	3.87659542812032e-06	0.000108190612471541	4.79429844314998
4933431K14Rik	-0.802769388888888	8.39030952777778	-10.0515464627722	3.88892005154145e-06	0.000108190612471541	4.79093998887681
Fmo1	-0.616099333333333	11.0901231111111	-10.0513049150031	3.88968671843641e-06	0.000108190612471541	4.79073142165235
Tcirg1	0.817043333333331	8.8028015	10.0478251173594	3.90075005378191e-06	0.00010827039855161	4.78772624058089
2900093K20Rik	-0.570802944444445	8.89586308333333	-10.040815289027	3.92314207732662e-06	0.000108663633387085	4.78166960274296
Top2a	0.542578166666669	7.77153380555556	10.0350702267436	3.94159980961026e-06	0.000108719032744407	4.77670286283478
Fam129b	0.867049111111111	12.6968587777778	10.0211342117973	3.9867731005489e-06	0.000109637075983096	4.76464403686752
2210039O17Rik	-0.535846277777775	9.83189852777778	-10.0196921710178	3.99147998394409e-06	0.000109637075983096	4.763395364325
Gus-s	0.793112722222221	9.22198452777778	10.0154042135269	4.00551234874263e-06	0.000109779030952978	4.75968142300332
Vsig4	1.05103044444444	9.31193977777778	10.0130419542631	4.01326611794492e-06	0.000109779030952978	4.75763477138842
Cd276	0.832666222222223	8.37210833333333	9.99112253724597	4.08600898503949e-06	0.000111492452489056	4.73862281133453
Ostf1	0.579573277777779	11.8728458055556	9.98910351829636	4.0927822780194e-06	0.000111492452489056	4.73686968551799
Nrbp2	-0.852416777777774	11.8581541111111	-9.98247899810656	4.11509306178729e-06	0.000111869566938958	4.73111530368514
Tcfl5	0.628747722222222	7.80976336111111	9.97596387500262	4.13716644516113e-06	0.000112238692142647	4.72545254923946
Fam13a	-2.12228855555556	10.0180747777778	-9.96351628766188	4.1797035276386e-06	0.000113160334031068	4.71462408352123
Oit3	0.802014277777779	7.52971647222222	9.95916375342668	4.1946911761848e-06	0.000113333864662073	4.71083479457267
Sdcbp	0.536382055555556	10.98708225	9.94644781844002	4.23881856325387e-06	0.000114292389505531	4.69975572842602
Ctsa	0.568290611111113	9.33173191666667	9.91549518269245	4.34838915409698e-06	0.000117007978623074	4.67273348366649
Amy2-2	-0.742544111111107	14.4306693333333	-9.91164645786811	4.36223060083003e-06	0.000117141851012533	4.6693681087165
LOC100045780	0.51932377777778	9.86254533333333	9.8968118882975	4.41603808264601e-06	0.000118237956595634	4.6563854419716
Bmp1	0.528071500000001	10.2401251388889	9.89546848144459	4.42094690873774e-06	0.000118237956595634	4.65520886864043
EG434402	-0.616820111111108	12.258455	-9.88623449607728	4.45485145444021e-06	0.000118904035183968	4.64711769368847
Fam132a	-0.62938677777778	11.3267011111111	-9.87947536943547	4.47985096863588e-06	0.000119330223785519	4.64119073295937
Fcgr3	1.00792761111111	11.1618530833333	9.84353888115618	4.61539430990505e-06	0.00012247232443734	4.6096167168991
Birc1cl	-0.565844722222222	10.1045131944444	-9.84067705797241	4.62638143674694e-06	0.00012247232443734	4.60709781004793
Trpv2	-0.522348111111112	9.85325244444445	-9.83912032055972	4.63237019265268e-06	0.00012247232443734	4.60572732901268
Map4k1	0.712199722222223	9.30432791666667	9.83846606486093	4.63488966232744e-06	0.00012247232443734	4.60515129331464
Adh6b	1.02975933333333	8.65162783333333	9.83014119813343	4.66708025861289e-06	0.000123076775203181	4.5978186799144
Plek	0.987320611111114	9.02709936111111	9.80582160214244	4.76254137066969e-06	0.000124997189513535	4.57636551983311
Gpr137b	0.785722555555555	8.9939575	9.8056307671321	4.76329892170974e-06	0.000124997189513535	4.57619698731854
Edg7	1.00785822222222	8.387848	9.80437551734147	4.76828515855447e-06	0.000124997189513535	4.57508836204173
3300001G02Rik	0.713582611111109	10.6810036944444	9.79156713580096	4.81949460004026e-06	0.000125840242402632	4.5637687715236
Parp6	-0.606666944444443	10.5166365833333	-9.7861010834366	4.84153307739257e-06	0.00012616634125939	4.55893399342566
Sort1	-0.673566388888892	12.3696699166667	-9.7771516985247	4.87785647150059e-06	0.000126862676577689	4.55101290154583
Cklf	0.570677444444444	8.87643455555556	9.76744570576621	4.91759109340425e-06	0.000127505856441198	4.5424147298911
LOC100046883	0.557561	12.2082011666667	9.76640124138721	4.92188819141774e-06	0.000127505856441198	4.54148901867482
Kif23	0.574646500000002	8.96148213888889	9.73290447390042	5.06192143513543e-06	0.000130876919767142	4.51175328058313
Cdc20	0.536443611111111	8.06608797222222	9.72032457545494	5.11564270516989e-06	0.000131903180088591	4.50056202016823
Ptpn18	0.757349222222224	10.1339946666667	9.71894290495525	5.12158124322186e-06	0.000131903180088591	4.4993320709023
6330505N24Rik	0.752723111111112	8.35835205555556	9.71140848904958	5.15409896082267e-06	0.000132482403638889	4.49262223737388
Gpr34	0.834131944444447	9.04430936111111	9.70897565706935	5.16464740867383e-06	0.000132495770026017	4.49045465859118
S100a4	0.976534833333334	9.17613708333333	9.70464674696076	5.18347597053561e-06	0.000132633889057659	4.48659652303106
Lmo4	-0.557894166666665	9.61929808333333	-9.70312585726781	5.19010904047908e-06	0.000132633889057659	4.48524066435735
Dok3	0.603370944444443	9.54122497222222	9.68256487003838	5.28070722025694e-06	0.000134442573524906	4.46689195223024
Nfam1	0.615959833333335	8.50527597222222	9.68244591481515	5.28123642593296e-06	0.000134442573524906	4.46678569418049
Actr3	0.541540666666668	13.2103273888889	9.67046525943637	5.3348367114563e-06	0.000135313420850776	4.45607782876018
Elmo2	0.626884722222224	9.03007075	9.66911248573804	5.34092651024254e-06	0.000135313420850776	4.45486802096229
Sipa1l1	0.586343111111113	11.9183121666667	9.66595602986777	5.35516582135165e-06	0.000135313420850776	4.45204455911032
Cyp27a1	-0.601271499999998	12.0433499722222	-9.66401134520819	5.3639594779723e-06	0.000135313420850776	4.45030461893866
Psap	0.665351055555552	15.26118075	9.66341616772788	5.36665399075135e-06	0.000135313420850776	4.44977204137273
Ebi2	0.874298333333334	8.5129575	9.65284853365347	5.41474578222121e-06	0.000136265945285155	4.44031098858375
Emp3	1.03455033333334	12.167278	9.64273575407084	5.46121322238114e-06	0.000137174047707414	4.43124845159129
Kctd15	-0.55291038888889	8.93792452777778	-9.63646140859634	5.49026445173489e-06	0.00013740422022272	4.4256214286009
Atp6v1b2	0.837178944444448	12.8840145833333	9.6362649512363	5.49117682997247e-06	0.00013740422022272	4.42544518664383
Abcb4	0.648987277777781	9.01184069444444	9.63242446706549	5.50904627445809e-06	0.000137420528129622	4.42199923984196
LOC100040243	-0.538954888888886	9.93805444444444	-9.63045022578117	5.5182572130908e-06	0.000137420528129622	4.42022733522184
Gng2	0.567443222222222	9.00769677777778	9.62942821790746	5.52303212510059e-06	0.000137420528129622	4.41930994328692
Phf11	0.677767611111113	8.77883313888889	9.61868249014402	5.57351402900977e-06	0.000138415916073829	4.40965889577448
4930563B10Rik	-0.717761111111107	9.30802888888889	-9.60815974380969	5.62344221005585e-06	0.000139393843300672	4.40019874843738
A530064K17Rik	-0.911789611111113	9.53032769444444	-9.59632798197514	5.68017159590729e-06	0.000140536380384133	4.38955068513281
Srxn1	0.609174777777778	9.32578022222222	9.58578346288767	5.73126151879217e-06	0.000141258145983271	4.38005117796784
5830411I20	0.925592833333335	10.07347275	9.58482177090705	5.73594624363932e-06	0.000141258145983271	4.37918432916029
Uck2	-0.532722666666665	9.23370622222222	-9.58369946005982	5.74141874001035e-06	0.000141258145983271	4.3781726035426
Card11	0.911596166666669	7.93744508333333	9.580047712983	5.75926491630612e-06	0.000141433844004157	4.37487994256257
Col4a2	0.769021444444446	14.2140537777778	9.56289120648197	5.8439324580373e-06	0.000143090580649681	4.3593954480252
Kcnj14	0.954982000000003	8.23155777777778	9.56199579932219	5.84838885489159e-06	0.000143090580649681	4.35858662267368
Tmem159	-0.651494277777779	10.0399260833333	-9.54014614842957	5.95830394430492e-06	0.000145510372850567	4.33882874381689
Aldh5a1	-0.725082555555558	10.5359223888889	-9.53777686651478	5.97035897347279e-06	0.000145535761545244	4.33668385814791
Ccl7	1.22470138888889	9.91738436111111	9.5159470899603	6.08270484704522e-06	0.000148001282576725	4.31689920586306
Selpl	0.642521388888889	8.21832630555556	9.51171460536981	6.10475593339158e-06	0.000148075392242734	4.31305856052623
Ccnd1	0.640501777777777	11.2381823333333	9.51106158938181	6.10816596823268e-06	0.000148075392242734	4.31246586454639
Pkib	0.621840055555557	7.74288208333333	9.50100385461217	6.16095352880506e-06	0.000149081534839876	4.30333259593449
LOC100045502	-0.656246277777777	8.21752302777778	-9.49125945917273	6.21257689890172e-06	0.000150055879320456	4.29447565214345
Bckdhb	-0.61768211111111	11.7027685555556	-9.48743313219488	6.23297814100196e-06	0.0001502739182462	4.29099558753641
B4galnt1	0.644778222222222	7.89441327777778	9.48482624678641	6.24691987828356e-06	0.000150321294987465	4.28862389623987
Clic1	0.794536666666668	10.5769917222222	9.48281521408189	6.25769847434951e-06	0.000150321294987465	4.28679390338036
Pea15	0.699114055555558	12.6588580833333	9.48044710532016	6.27041721299741e-06	0.000150353452301491	4.28463853703109
Hvcn1	0.780985499999998	9.70454313888889	9.47405751218171	6.30487720987244e-06	0.000150905865392816	4.27882057251736
Paqr7	0.592467833333332	10.1580536944444	9.46367555074128	6.36131496676558e-06	0.000151981362280121	4.2693599644488
Ctdspl	-0.552844388888886	11.3872068055556	-9.457079193427	6.39746307173955e-06	0.000152569101270438	4.26334421252345
Rnaseh2b	0.684734500000003	9.50565636111111	9.44714606799944	6.45232493831113e-06	0.000153600210963904	4.25427835696261
D630014A15Rik	-0.690999166666662	11.7851195277778	-9.44443307391984	6.46739921643588e-06	0.000153682155481207	4.25180076541148
3110013H01Rik	-0.952896611111109	11.1994979722222	-9.43427336455982	6.52419596092328e-06	0.000154753459669153	4.24251698427957
B430219N15Rik	-0.676410166666665	11.1622244166667	-9.42847105750668	6.55687980284687e-06	0.000155249992751277	4.23721094831429
Edg5	0.97124788888889	9.97491894444445	9.42095742115208	6.59947204994789e-06	0.000155951731295972	4.2303356487236
Was	0.923694555555556	9.97497	9.41908653643257	6.61012485057104e-06	0.000155951731295972	4.22862295306557
Gpr68	0.608169333333334	8.20227772222222	9.41687003220492	6.62277015837757e-06	0.000155971549612272	4.22659347083412
Mxra8	0.503034611111111	10.6291156944444	9.41122442054627	6.65509945615408e-06	0.000156176152779232	4.22142230609688
C130022K22Rik	-0.745810999999998	11.1285582222222	-9.40252572259153	6.70525334376009e-06	0.000157074126201699	4.21344924911924
Cd164l2	-0.506751444444443	7.73005022222222	-9.39389226725628	6.75544357440036e-06	0.00015796977080527	4.20552953110256
Ppnr	-0.730787555555557	10.7020445	-9.38990432184481	6.77876711344537e-06	0.000158235107955548	4.20186909796486
Plxnc1	0.551511000000002	8.14782838888889	9.38503910422458	6.80734173581478e-06	0.000158355520485074	4.19740157576887
Clspn	0.549346444444445	7.95446611111111	9.38431804335926	6.81158799610912e-06	0.000158355520485074	4.19673928194191
Insig2	-0.569480333333335	11.8484935	-9.38291093017794	6.81988276990668e-06	0.000158355520485074	4.19544671996248
Chst1	-0.581450777777778	13.9704758333333	-9.37789152000917	6.84956250178802e-06	0.000158765648725655	4.19083453620058
LOC268569	0.658855499999998	12.0827033055556	9.37530720050667	6.8648990940412e-06	0.000158842463801177	4.18845903196419
Cpt1b	0.510388222222225	8.18718738888889	9.37243773191827	6.8819722840254e-06	0.000158959122056894	4.18582074052075
C230037E05Rik	-0.543482222222222	8.30858788888889	-9.36905400006649	6.90216551153433e-06	0.000159147313679566	4.18270869949189
Slamf9	1.10385994444445	11.4676079166667	9.35948490982996	6.95962591415657e-06	0.000160192643863827	4.17390256300182
Lrig3	-0.825268555555557	10.648733	-9.35077142339876	7.0124077615329e-06	0.000161126023452814	4.16587689062644
9030625A04Rik	0.775824555555555	9.03966555555556	9.34877423839208	7.02456777995918e-06	0.000161126023452814	4.164036426539
Il13ra2	0.876255	7.61678777777778	9.34167489347448	7.06798132185525e-06	0.000161840847875826	4.15749136262902
Rshl2a	-0.582116777777777	10.4479417777778	-9.33487457052934	7.10984390922397e-06	0.00016251774693541	4.15121785700906
Coro1a	0.738624166666668	9.86046002777778	9.32428362235551	7.17558707083441e-06	0.00016373723036246	4.14143935066642
AF251705	0.759057444444444	7.69604066666667	9.32083642473351	7.19712989101562e-06	0.00016394565537948	4.13825447820534
Echdc2	-0.685948944444444	10.1584151944444	-9.31672851948672	7.22289490850154e-06	0.000164249376129298	4.13445782057684
Chi3l4	0.797053833333333	8.23789441666667	9.30344706361659	7.30689551090289e-06	0.000165874060979466	4.12217257154065
Pde1a	-0.772166999999998	9.8875835	-9.2998394910125	7.32989779637803e-06	0.000166110822788588	4.11883292567623
B230322F03Rik	-0.574675944444445	8.23685125	-9.29560749690219	7.3569832965624e-06	0.000166439149510586	4.1149137786309
mtDNA_ATP8	-0.550596555555551	14.8087578333333	-9.28566258659332	7.42106790578774e-06	0.000167601964395329	4.10569785376728
Hexa	0.593174333333335	12.0247561666667	9.28149430479098	7.44811101141365e-06	0.000167925670107162	4.10183253396698
Snf1lk2	-0.895405000000002	8.92376238888889	-9.2725807914711	7.50630576546342e-06	0.000168949423804604	4.09356175350886
Ctsd	0.515657166666665	9.31198841666667	9.2517319428065	7.64439192262021e-06	0.000171473185198062	4.07418894742761
Tapt1	-0.520283333333337	12.7286673888889	-9.24284722929582	7.70408633720314e-06	0.000172450419779959	4.06592159496699
AA517739	-0.938763444444444	9.33941477777778	-9.24136976722255	7.71406282848592e-06	0.000172450419779959	4.06454611912315
Aldh2	-0.579554055555553	15.0791064722222	-9.21915114250909	7.86582369178546e-06	0.000175546051715996	4.04383790537426
Rxra	-0.698938500000002	9.16323919444445	-9.21685397857061	7.88170093522325e-06	0.00017560376518747	4.04169440647977
4933401F05Rik	-0.545754222222224	7.50050344444444	-9.20746358161629	7.94697272376047e-06	0.000176216812924231	4.03292729453763
Prodh	-0.709591388888891	9.83354802777778	-9.20740226968137	7.9474008509184e-06	0.000176216812924231	4.03287002643477
Pkd2l2	-0.579510611111108	8.07791052777778	-9.20660481404242	7.95297161738454e-06	0.000176216812924231	4.03212513660413
1190002N15Rik	-0.609238722222226	9.99252702777778	-9.20523265436022	7.96256715983696e-06	0.000176216812924231	4.03084329317683
Mamdc2	0.614240555555558	8.73817133333333	9.20269632967755	7.98033735385327e-06	0.000176314744346337	4.02847347016018
Gstt1	-0.939182055555554	11.4270083611111	-9.19594109397162	8.02788008258633e-06	0.000177069034476011	4.02215890353785
Sephs2	-0.709966944444444	9.35522836111111	-9.19324287945433	8.04695707044564e-06	0.000177080868712858	4.01963556880252
2010308M01Rik	-0.750005944444444	8.63058991666667	-9.19147006067909	8.05951850581663e-06	0.000177080868712858	4.01797729918193
Pigl	-0.575229666666667	9.82941294444444	-9.19018664694939	8.06862571640484e-06	0.000177080868712858	4.01677663748044
Ticam2	0.712439000000002	9.0015945	9.17988012465751	8.14217441899374e-06	0.000178398687269893	4.00712933780961
SPARC	-0.600938277777775	9.34822108333333	-9.17746508567242	8.15951514464093e-06	0.000178482639223503	4.00486739907015
Nat8l	-1.03483933333333	9.43501	-9.17385374539429	8.18552169505076e-06	0.000178755558074398	4.00148402693613
1810015C11Rik	-0.518137722222223	9.81479930555556	-9.16611042618492	8.24159268408729e-06	0.000179683040498616	3.99422558402881
AW112037	0.715093000000001	13.2633614444444	9.1530755837143	8.33693950407663e-06	0.000181163889355034	3.98199485899192
Irf8	0.923910944444446	9.64582486111111	9.14779688697909	8.37589733206948e-06	0.000181711585470118	3.97703747739638
2310007D09Rik	0.956958888888892	8.33110711111111	9.14526923556706	8.39462292125175e-06	0.000181819275468161	3.97466280048938
Sfrp5	0.884235138888892	10.3077788472222	9.14097311347784	8.42655583424952e-06	0.000182212202425703	3.97062536725403
Pqlc1	0.603066833333337	11.5975789166667	9.13895072246879	8.44163452656905e-06	0.00018223999242652	3.96872418040664
Hint2	-0.559600388888882	12.9424136944444	-9.12385664607871	8.55511803542247e-06	0.000183788974770734	3.95452310973776
Lst1	0.531679277777778	9.41198936111111	9.12124938068463	8.57489034779535e-06	0.000183914693628364	3.95206802306884
Fermt3	0.763091000000001	8.64819683333333	9.11470564320372	8.62473730224726e-06	0.000184464986880898	3.94590353087664
Tec	0.669023611111111	9.26125108333333	9.11399958496622	8.63013476784312e-06	0.000184464986880898	3.94523816215114
Nek6	0.580512666666664	8.58219972222222	9.11239261318046	8.6424331576806e-06	0.000184464986880898	3.94372363134191
Col1a1	1.00775761111111	11.2090278611111	9.09761747639404	8.75641922046991e-06	0.000186596468936852	3.92978752437875
Apbb1ip	0.546451666666666	8.91629555555556	9.08093960550493	8.88707938020781e-06	0.000189075833770218	3.91403305244124
Cxcl9	-0.746085777777777	11.6916194444444	-9.07420739357556	8.94042941873966e-06	0.00018934225806743	3.90766645312569
Ccl3	0.738675888888889	7.840312	9.07270552776563	8.95237919298879e-06	0.00018934225806743	3.90624559058801
2410004L22Rik	0.738486333333334	8.68930422222222	9.07213461106609	8.95692637694096e-06	0.00018934225806743	3.90570541272486
2610029G23Rik	0.506955888888889	9.74343038888889	9.06187866916271	9.03904709674671e-06	0.000190772987607376	3.89599662971153
H2-DMb2	0.508668111111113	9.33054272222222	9.05691065880111	9.07912470204285e-06	0.000191237707070325	3.89129023387234
Alox5ap	0.847091333333333	12.0578811666667	9.05556485831377	9.09001514079353e-06	0.000191237707070325	3.89001491722452
Ptprc	0.506446277777778	8.01483258333333	9.03650053155431	9.24584342652432e-06	0.000194206809779395	3.87193136250094
St6galnac5	-1.071026	9.18595838888889	-9.03227954120693	9.28074169653852e-06	0.000194321964016905	3.86792304960584
Mical3	-0.530103722222222	9.28399808333333	-9.02751119310732	9.32034014286096e-06	0.000194842300581454	3.86339300450006
3110021A11Rik	-0.503716166666665	8.69518419444444	-9.01973776402161	9.38529391469929e-06	0.000195890210428131	3.8560036137071
LOC383981	0.663846833333329	15.1194126388889	9.00379338096461	9.5200899060721e-06	0.000198077839116574	3.84082967441449
Scn7a	-0.643368777777775	9.86299294444444	-8.985361752959	9.67857849224117e-06	0.00020105877207467	3.82325967715676
D330038K10Rik	-0.607251166666668	8.85190630555556	-8.97974116493218	9.72748524799481e-06	0.000201757511925443	3.81789563778561
Cirh1a	-0.544855444444446	10.5897696111111	-8.96481396069692	9.85869942454158e-06	0.000203839024721508	3.80363568567806
Rasgrf1	-0.698600111111112	9.08025827777778	-8.96157915414519	9.88739065345752e-06	0.000204112820802314	3.80054277394815
EG240549	0.500790166666667	7.82686608333333	8.94758523792758	1.00125746270009e-05	0.000206107236941733	3.78715159385263
Il10ra	0.640173888888889	9.537789	8.94729362423197	1.00152017950797e-05	0.000206107236941733	3.78687234825562
Slc1a3	-1.21227105555555	13.6132674722222	-8.92907194624079	1.01808786236016e-05	0.000208574967297341	3.76940792015806
Sla	0.590171055555556	8.40642813888889	8.92863449211162	1.01848930292071e-05	0.000208574967297341	3.76898826828227
Echdc3	-0.543571166666666	8.92198136111111	-8.92717910099683	1.01982613437846e-05	0.000208574967297341	3.7675919770354
Sult4a1	0.704223777777777	8.0258055	8.9105082700834	1.03527761206423e-05	0.000211407848695404	3.75158411332803
Pcsk6	-0.900877722222218	12.2164931944444	-8.90424000827252	1.04115397450202e-05	0.000212279727023468	3.745558461367
Med18	-0.647371111111106	10.2887734444444	-8.88840139988434	1.05616675215736e-05	0.000215008861779707	3.73031661250543
Mthfd2	0.589537833333337	9.05805775	8.8660439430587	1.07776600258169e-05	0.000218731865224413	3.70876177254389
4732429D16Rik	1.18252677777778	10.4176533888889	8.86020966916972	1.08348217097309e-05	0.00021921847538892	3.70312927115147
Ccrk	0.645386555555554	9.57061633333333	8.83589579272918	1.10766611557477e-05	0.000223427247617921	3.6796219786889
Ciita	0.527802333333332	9.26234155555555	8.8119343956564	1.13208251286091e-05	0.000226966223974482	3.65640122270866
2310039H08Rik	-0.59154911111111	12.3815218888889	-8.80941252097705	1.13468656594688e-05	0.00022714361983773	3.65395415855589
Serpinf1	0.583771166666669	14.3992661388889	8.80668800803947	1.137507277814e-05	0.000227363784485303	3.65130979435257
D3Bwg0562e	0.785037277777777	7.87565519444444	8.80364148336446	1.14067052223603e-05	0.000227651645616048	3.6483520631216
Nubp1	0.51271716666667	10.3472541388889	8.80050910694312	1.14393301422205e-05	0.000227958416046783	3.64531007034033
Zfand2a	0.531118055555554	11.8709875833333	8.79328204514287	1.1514995670537e-05	0.000228312599274651	3.63828801268507
2610207P08Rik	0.584137555555557	9.57033194444444	8.79319262970346	1.15159352738254e-05	0.000228312599274651	3.63820110275704
Tnfaip3	0.650989444444447	9.01589561111111	8.79278577424696	1.15202116951499e-05	0.000228312599274651	3.63780563827439
Cdr2	0.737126888888891	12.5389933333333	8.79221381754527	1.15262264393121e-05	0.000228312599274651	3.6372496685616
Glyat	0.791245222222223	8.68939822222222	8.78796415081593	1.15710247735348e-05	0.000228856855251409	3.6331178186316
LOC675899	0.660114111111113	11.3397235	8.78441475505755	1.16085881348931e-05	0.000229256601551879	3.6296655181513
Iqgap2	0.523942333333332	10.0336588333333	8.78023085872065	1.16530390191068e-05	0.000229790972418565	3.62559454516026
Plaur	0.541900777777778	9.06498838888889	8.7781870472232	1.16748211797954e-05	0.000229877403021545	3.62360529435647
Plk1	0.80707488888889	8.50099144444444	8.7702733451136	1.17595864065723e-05	0.000231201868457788	3.6158991248201
LOC100046401	0.788963333333333	10.1516510555556	8.75900109755025	1.18814984781838e-05	0.000232905575510037	3.6049122433841
1700029G01Rik	-0.772533722222221	10.8670740833333	-8.74827368286699	1.19988119467583e-05	0.000234856745837883	3.59444520867175
Pip5k1c	0.636107833333336	10.3742051944444	8.73972544862835	1.20932077638592e-05	0.000236354232213178	3.58609663378948
Sctr	-0.532989166666667	8.14817236111111	-8.73675133447611	1.21262416471714e-05	0.000236430810997976	3.58319035587782
Fabp5	0.579701944444448	9.64358563888889	8.73495954017731	1.21461913129942e-05	0.000236430810997976	3.58143902408491
H2afz	0.609541999999998	11.3661533333333	8.73454504275513	1.21508114341224e-05	0.000236430810997976	3.58103384336612
Plekhb2	0.602699888888893	10.680923	8.71367283307977	1.23859815076716e-05	0.000239946609500523	3.56060961049002
Wsb2	0.56977438888889	12.4609748055556	8.7081835669844	1.24486592613514e-05	0.000240807739620754	3.55523125565382
Sh3pxd2b	0.805885777777782	10.0533642222222	8.7052659081483	1.24821159020976e-05	0.000241101922951042	3.5523713765113
Unc93b1	0.622807277777779	10.2972201388889	8.69615791976709	1.25871954263136e-05	0.000242553906942912	3.54343852001521
Sh2d1b1	0.549929888888887	7.60469505555556	8.69468901168438	1.26042333748207e-05	0.000242553906942912	3.54199711322106
Cd93	0.515278333333333	11.6029008333333	8.69398893373877	1.26123625544793e-05	0.000242553906942912	3.54131006962136
C130020O07Rik	-0.605888833333331	9.50455225	-8.68576263203872	1.27083186759288e-05	0.00024404404992205	3.5332334111921
LOC380844	-0.91050088888889	9.39019438888889	-8.67796448353316	1.28000233333961e-05	0.000245092620696853	3.52557112675354
Siglech	-0.536069388888889	8.48194302777778	-8.67328997357075	1.28553438328279e-05	0.000245255504707677	3.52097526098614
Acacb	-1.3375475	11.7464476388889	-8.67227058374647	1.28674427417692e-05	0.000245255504707677	3.51997274270034
Srd5a3	0.549483944444445	11.0329844722222	8.67097966714319	1.28827823393224e-05	0.000245255504707677	3.51870304830624
Slamf7	0.62967766666667	8.04581672222222	8.66503830503452	1.29536419718868e-05	0.000245619018927444	3.51285729509921
Car12	0.913961222222223	8.05970666666667	8.66470341303523	1.29576488186822e-05	0.000245619018927444	3.51252769116424
Lyz1	-0.963060944444445	11.0827898611111	-8.65329088284544	1.30950142573872e-05	0.00024786723261977	3.50128891810238
Tmem134	-0.757079722222224	12.1838643055556	-8.64381020135787	1.32103470635598e-05	0.000249085013388232	3.49194304033499
Trit1	-1.09521988888889	10.6487047222222	-8.64202056389766	1.32322433163467e-05	0.000249085013388232	3.49017787676443
BC035947	-0.606887555555556	7.83732866666667	-8.64181489069041	1.32347622917453e-05	0.000249085013388232	3.48997499640758
2900006A08Rik	0.680956111111113	9.28839494444444	8.63795957250472	1.32820780167954e-05	0.000249619935644241	3.48617127426975
1700027N10Rik	-0.56907261111111	8.76239730555556	-8.63373132378427	1.33341849341404e-05	0.000250243254758328	3.48199796239595
Mccc2	-0.646844944444444	10.0108633611111	-8.62214233051666	1.34781597221252e-05	0.000252586448579743	3.47055068432989
Sec11c	0.629804833333331	10.3561025277778	8.60900262579846	1.36434736984562e-05	0.000254961208633669	3.4575559329369
2310022A10Rik	0.676022166666668	9.60599275	8.59737195036936	1.37916661307456e-05	0.000257366515422897	3.44603959669644
Agpat9	-0.68258183333333	10.5601171388889	-8.58041241446125	1.4010942416556e-05	0.000261089663198219	3.42922323223347
Ddah1	1.07081716666667	10.5036648611111	8.57105149359668	1.41336152951844e-05	0.000262634775358616	3.41992934445261
Cp	-0.544782888888891	9.73652105555556	-8.55633152534834	1.43289160048987e-05	0.000265889941371801	3.40529749882659
Pla2g7	0.66581288888889	8.91426911111111	8.55275836215449	1.4376770696114e-05	0.000266126570380305	3.40174253483826
Abhd12	0.65520011111111	9.89163644444444	8.55237215503088	1.43819536218239e-05	0.000266126570380305	3.4013582200451
Hcst	0.592376277777781	8.93510958333333	8.54923878332977	1.4424079807992e-05	0.00026653278660586	3.3982396619698
A130082M07Rik	1.04594577777778	9.03422933333333	8.54401872886164	1.44945621010029e-05	0.000267461109606774	3.39304215337845
Syngr1	0.646089833333332	8.21119819444444	8.51479395261414	1.48962315071207e-05	0.000273366700524611	3.36389427136181
Acot3	-0.508531500000002	7.72655819444444	-8.51174398225315	1.49388518609734e-05	0.000273747726473206	3.36084749317015
Papolg	-0.550820222222226	9.75819133333333	-8.50898487234376	1.4977523388381e-05	0.000274076231312036	3.35809048278398
Limch1	0.669786111111112	10.7687901666667	8.50567706382982	1.50240307600412e-05	0.000274547018536189	3.35478420396146
2310008M10Rik	0.513677722222225	11.74532775	8.49996424562945	1.51047270730313e-05	0.000275640406200123	3.34907149074456
Pcolce2	0.607782111111112	11.1574778888889	8.4836326277225	1.53380625672747e-05	0.000279512389846666	3.33272242772401
D730003I15Rik	-0.561287166666668	9.11616097222222	-8.46592329159298	1.5595575056676e-05	0.000283813688221492	3.31496440339385
LOC547380	-0.530711000000002	9.87963694444444	-8.46241181759832	1.56471988617528e-05	0.000284328934765604	3.31143958857992
Troap	0.528062722222225	7.64684619444444	8.46107313898815	1.56669288911111e-05	0.000284328934765604	3.31009550246317
LOC269859	-0.651365888888893	11.1068675555556	-8.45494603420096	1.5757582986091e-05	0.000285190666318129	3.30394138073118
B430114K07Rik	-0.694337166666669	9.18535775	-8.45003805825749	1.58306158681028e-05	0.000286120515525819	3.29900907788884
Hist1h2ah	0.752282055555555	8.12858202777778	8.44773500110929	1.58650147507757e-05	0.000286350512141051	3.2966937813567
Gulp1	-0.726537666666667	9.01474066666667	-8.43626853418161	1.60375089424333e-05	0.000289068987922822	3.2851585356248
Gm22	0.608983333333335	8.44141366666667	8.43379438791717	1.60749985309413e-05	0.000289349973556943	3.28266783447641
Pdk2	-0.672809777777777	8.50055516666667	-8.42933689945532	1.61427844381766e-05	0.000290174786390734	3.27817898319673
Pik3cb	-0.6534555	11.4601075277778	-8.4221750796634	1.62523553733927e-05	0.000290324503199092	3.27096263032197
Csda	-0.839976555555555	9.86199872222222	-8.42018423119681	1.62829591939545e-05	0.000290324503199092	3.26895571499551
Sdf2l1	0.63357027777778	9.25697191666667	8.41708004267417	1.63308041739187e-05	0.000290352721474375	3.26582568621625
2310014H01Rik	0.596031833333335	13.3062466388889	8.4158069484673	1.6350471145696e-05	0.000290352721474375	3.26454171651033
Areg	0.568425999999999	7.73396866666667	8.40499131202677	1.65186081863716e-05	0.000292375596655002	3.25362716278343
Tmbim1	-0.58010611111111	11.5310116666667	-8.40421350951527	1.65307728353986e-05	0.000292375596655002	3.25284179644568
E430021P16Rik	0.673326777777776	9.95496805555556	8.40131607375391	1.65761748925602e-05	0.000292786661337574	3.24991565219791
Efs	-0.621387	9.32555183333333	-8.38918606713425	1.67677443498714e-05	0.000295437373330017	3.23765634400128
Tmsb10	0.650313666666669	10.5440198888889	8.38898325158936	1.67709680591517e-05	0.000295437373330017	3.23745124135144
Acadsb	-0.604217166666668	12.13947025	-8.38230014087206	1.68775771239408e-05	0.000296524666172215	3.23069046178958
Gmip	0.541892444444443	9.20576038888889	8.3756401879121	1.69845591193551e-05	0.000297479603471987	3.22394865534449
4921521F21Rik	0.874902055555557	8.65685186111111	8.37372208059086	1.70155088356961e-05	0.000297479603471987	3.22200614846615
Sesn2	-0.701323777777777	8.63518288888889	-8.37332067042187	1.702199365916e-05	0.000297479603471987	3.2215995853823
Art3	-0.706109055555556	12.89582725	-8.36281619640134	1.71926650810487e-05	0.000298880909277388	3.2109545130791
Tagln2	0.698151805555554	12.191721375	8.35163224002122	1.73764486545462e-05	0.000301282991632369	3.19960867177582
Lbp	1.09580583333334	12.3184458055556	8.34642457353406	1.74627618753915e-05	0.000302382712840986	3.19432132942157
E130102H24Rik	-0.70496927777778	10.2029048055556	-8.33665396081506	1.76259782672432e-05	0.00030480945663196	3.18439385407504
Hist1h2ai	0.670099111111108	12.6083876666667	8.32995871253473	1.77387901737326e-05	0.000305959393962604	3.17758555531087
Plxnb2	0.69911377777778	10.0728287222222	8.31577287943077	1.79804490897904e-05	0.000307908453018635	3.16314522642817
Chaf1b	0.571572944444446	8.27485213888889	8.31512202025456	1.79916232009072e-05	0.000307908453018635	3.16248220236732
B230342N21Rik	-0.899281444444441	9.76424222222222	-8.31205492662445	1.8044382757041e-05	0.000308411882258766	3.15935720599314
Tmem38b	0.530490666666669	11.5937887222222	8.3068870948983	1.81336642602463e-05	0.000309216194376409	3.15408965720362
Eif4a2	-0.579118777777779	13.4244653333333	-8.30662245384364	1.81382493673719e-05	0.000309216194376409	3.15381983687341
Bckdha	-0.638908888888889	11.7939961666667	-8.29362465569364	1.83650235483429e-05	0.000311874924319673	3.14055891846804
Fbxo31	-0.900043444444446	9.426867	-8.28965036119411	1.84349848781813e-05	0.000312661129923661	3.13650074735654
Arl4a	-1.02692166666667	11.0013723333333	-8.28591544337843	1.85009996788924e-05	0.000313378471484008	3.13268554219326
Tspo	-0.576672333333335	12.5258098333333	-8.28281478835142	1.85560014579396e-05	0.000313506254811123	3.12951715691402
Aspa	-0.553735888888887	8.12073577777778	-8.2704543528933	1.8777055046599e-05	0.000316431698055697	3.11687699937274
Rpe	-0.548732666666663	9.2118085	-8.24809210065729	1.91843795650182e-05	0.000322063561388844	3.09396910335842
Aifm2	-0.522533333333332	10.5752632222222	-8.24499965648231	1.92414688957652e-05	0.000322612039404632	3.0907971833688
Cacna1d	-0.876710166666664	10.1164698611111	-8.24219413612293	1.92934230578814e-05	0.000323073137440722	3.08791871504948
Frrs1	0.703354055555556	9.01313252777778	8.23742926426695	1.93820155254288e-05	0.000323327258992381	3.08302810358463
E2f1	0.72241727777778	10.4015333611111	8.22719780781088	1.95737632138368e-05	0.000326114198715273	3.0725187941177
1700112C13Rik	0.81231288888889	7.65318077777778	8.22256054625222	1.96613564951568e-05	0.000326749486810078	3.06775206578705
Anxa1	1.11960966666667	11.1373705	8.21072384098762	1.98869013102888e-05	0.00032843217513942	3.05557488686455
Cfb	0.920880666666665	11.3715382222222	8.19784750137237	2.01354927970564e-05	0.000331512808262586	3.04231181563703
Qpct	0.686386944444445	10.20594725	8.19716767873298	2.01487121582544e-05	0.000331512808262586	3.04161110080977
Por	-0.594239500000002	12.4059348055556	-8.18910700170214	2.03061842252257e-05	0.000333377201062795	3.03329907542167
Tubb5	0.554011222222226	13.4683468333333	8.18479378446248	2.03910020987736e-05	0.000333377201062795	3.02884861239435
Fgd4	0.574655555555553	8.083406	8.18359927674233	2.04145605087074e-05	0.000333377201062795	3.02761575633552
Cfl1	0.661504499999996	9.60260941666667	8.18214164584139	2.04433488674319e-05	0.000333377201062795	3.0261111303671
Mmp3	0.52248061111111	8.10162719444445	8.18110299092244	2.04638896504637e-05	0.000333377201062795	3.02503885467264
Phlda1	0.549771888888891	10.9190506111111	8.17313182294498	2.0622287766573e-05	0.000335543923610791	3.01680595576924
Mknk2	-0.607660944444442	13.4191984722222	-8.14485743620816	2.11951075507307e-05	0.000344016905356577	2.98755018167597
C130073O12Rik	0.538743555555559	9.59863083333333	8.14299136501579	2.12335237888464e-05	0.000344217566010109	2.9856164257756
LOC676420	0.591257555555554	9.98659411111111	8.13444281855854	2.14104916764307e-05	0.000346661049055149	2.97675319095483
Tnfaip2	0.658584722222221	9.17300952777778	8.12494142764325	2.16090903555392e-05	0.000348869734525047	2.96689312358336
Sparc	0.546800388888888	14.1440320277778	8.12331432878237	2.16433027999631e-05	0.000348869734525047	2.9652036600752
Rhbdl1	-0.754422944444444	9.63963363888889	-8.1222753198439	2.16651808407021e-05	0.000348869734525047	2.96412468306201
Car1	-0.598245777777775	7.99551588888889	-8.11987617304222	2.17157917864956e-05	0.000348869734525047	2.96163281767244
Mfap2	0.620494000000003	9.03770938888889	8.11912128964356	2.17317432269236e-05	0.000348869734525047	2.96084863671214
Emb	0.772193	10.0964311666667	8.11495461465238	2.18200213877735e-05	0.00034901467624124	2.95651918196548
Acvr1	-0.504121833333336	10.64111675	-8.10875514282451	2.19520985288376e-05	0.000350279137394931	2.95007416578781
Lep	0.702933388888889	15.6234980833333	8.10661327068452	2.19979343406082e-05	0.000350514841011695	2.94784652820556
Ptprd	-0.637846888888889	10.3645492222222	-8.10281407632348	2.20794957556038e-05	0.000350618146542112	2.94389402772282
A630034I12Rik	-0.715636333333334	8.37518627777778	-8.10045158157588	2.21303816296326e-05	0.000351004324238542	2.94143544108989
Ebf2	-0.686383222222222	9.62193316666667	-8.09892541360004	2.21633223774084e-05	0.00035108525308553	2.93984688800135
Cxcl14	0.502118055555554	7.98357875	8.09448708954668	2.22594257530557e-05	0.00035108525308553	2.9352257558402
Kif15	0.651136055555556	7.74171258333333	8.0941642062904	2.22664350277091e-05	0.00035108525308553	2.93488949315987
Hoxc6	-0.593452555555558	12.3655562777778	-8.0928530366648	2.22949233529185e-05	0.00035108525308553	2.93352388015879
Mgst3	-0.596312999999997	13.5656215	-8.08791440478919	2.2402587372035e-05	0.000352360695665865	2.92837856881156
Arhgdib	0.743475500000002	11.4586549166667	8.07802839261343	2.26198277958476e-05	0.000354932499808478	2.91807116255502
Tm6sf1	0.745938777777779	10.4468867777778	8.0731970215432	2.27268365994691e-05	0.000355962605811447	2.91303012858667
Dgcr6	-0.543137944444446	9.90674075	-8.07263318328381	2.27393611341857e-05	0.000355962605811447	2.91244166246579
Chpt1	-0.52485438888889	13.6981789166667	-8.06424101167885	2.29266762234205e-05	0.000358311227972013	2.90367898736715
Nrm	0.617756388888891	10.2822373055556	8.06348496416457	2.29436344886711e-05	0.000358311227972013	2.90288919838493
Kcnk6	0.566918111111114	10.0079494444444	8.05497857765398	2.31353875014731e-05	0.000360879267614478	2.89399904422032
Mup1	0.50487316666667	8.05232808333333	8.0462039272642	2.33350356520913e-05	0.000362307151772138	2.88482055242448
Snhg10	-0.825896333333334	9.8267075	-8.04613474819353	2.33366171781781e-05	0.000362307151772138	2.88474815729301
2310076O14Rik	-0.81801511111111	11.5310776666667	-8.03142472330787	2.36755999989237e-05	0.000366341317300802	2.86934282837373
Serpina3h	0.563170111111112	7.60992205555556	8.01521074453345	2.40555248149566e-05	0.000370421438059681	2.85233600889557
LOC234486	0.585879888888889	8.11488183333333	8.01080963666679	2.41598042394836e-05	0.000371594101993082	2.84771489895501
D930049A15Rik	-0.638676277777776	8.38501619444444	-8.00565098689439	2.42826658314531e-05	0.000372240611856586	2.84229577013558
Rab11fip5	0.563779444444448	11.8098868333333	8.00530847482036	2.42908475916358e-05	0.000372240611856586	2.84193586364453
Hcls1	0.603275888888891	9.03823744444444	8.00458367186916	2.43081713217457e-05	0.000372240611856586	2.84117421074043
Adam17	0.51194477777778	9.84987338888889	8.0043175294633	2.43145358789157e-05	0.000372240611856586	2.84089452333351
Uap1	-0.527695444444443	12.3344119444444	-8.00274718215571	2.43521266390631e-05	0.000372384603189007	2.83924410234542
Sdc1	0.534977111111112	7.83641377777778	7.98924534829774	2.46779804495958e-05	0.000376500520540537	2.82504301085878
Prrx1	0.545557055555554	8.12481713888889	7.98923297865659	2.46782811677343e-05	0.000376500520540537	2.82502999173053
Ikbke	0.504934444444448	8.71195811111111	7.98289457973139	2.48329050413088e-05	0.000377986568439829	2.81835664851662
Reep6	-0.751873333333336	11.3994427777778	-7.97983993734881	2.49078023914922e-05	0.000378690316681697	2.8151390637774
6430402H23Rik	-0.574293944444443	8.03073575	-7.96383535994353	2.53043021341513e-05	0.000384042067377989	2.79826454170953
LOC100045300	-0.530164833333334	13.1051849722222	-7.96191467870566	2.53523497449573e-05	0.000384122987190798	2.79623762736807
Slc5a7	1.86318883333333	10.9183694166667	7.95694260515035	2.54771971731241e-05	0.000385572427321094	2.79098872163864
Igf2bp2	0.673807388888889	10.1209779722222	7.95481875332792	2.55307323596242e-05	0.000385940544548461	2.78874581583217
Ecsit	-0.511162388888888	10.2656286388889	-7.94524221962728	2.57736651572246e-05	0.00038828011865137	2.77862648478307
AW049604	-0.580961166666664	7.87160769444444	-7.91030805380036	2.66816335834377e-05	0.000400133646883517	2.74162910567042
2310014G06Rik	-0.519628777777777	12.3578952222222	-7.90390641159871	2.68517985973971e-05	0.000401773457609072	2.73483519777265
Adhfe1	-0.575024277777777	8.94990497222222	-7.89435017327374	2.71080404833137e-05	0.000405078060046434	2.72468519895268
Lmo2	0.705237444444446	12.3369738888889	7.89338849677506	2.71339754118297e-05	0.000405078060046434	2.72366322637151
AI132487	-0.61451177777778	8.60122338888889	-7.89156432495788	2.71832454511758e-05	0.000405355574380288	2.72172440748536
1810044D09Rik	-0.608092611111109	8.77392047222222	-7.88427063442105	2.73812293527172e-05	0.000407847578588613	2.71396873673435
Col16a1	1.21333488888889	11.6618688888889	7.8765837094504	2.75916038786802e-05	0.000410056547182365	2.7057887196624
Slc6a6	1.04571594444445	13.3394204166667	7.87288459354978	2.76934731512236e-05	0.000411012570973621	2.70185004572721
Sfrs7	-0.592162888888884	10.4089808333333	-7.84914008463175	2.83572915920702e-05	0.000418610655323387	2.67653262049851
Mst1r	-0.731315	9.79031194444445	-7.83387764038385	2.87932002305591e-05	0.00042248521661831	2.66022691474632
Lrrc33	0.744324611111113	11.3900590833333	7.81414542139169	2.93677173237887e-05	0.000429648982193067	2.63910842047682
Lum	1.1060975	11.3862029722222	7.8104152958408	2.94777315729503e-05	0.000430184099425077	2.6351114777172
6430573F11Rik	-0.500615055555555	8.96874341666667	-7.80949751694696	2.95048693842357e-05	0.000430184099425077	2.63412781751758
B3gnt8	0.598001555555557	9.29420961111111	7.80600560853345	2.96083728040144e-05	0.000430788910814334	2.63038440927906
Tsc22d2	0.772270444444445	12.0181480555556	7.80437292030029	2.96569040021478e-05	0.000430788910814334	2.62863367310194
A130038J17Rik	-0.619199499999997	11.9481538611111	-7.79588544102355	2.99106039590226e-05	0.000433785839194957	2.61952784236357
Metrnl	0.748553444444443	8.82721116666667	7.79116811468001	3.00526400549292e-05	0.000435367851322066	2.61446343888476
Cd74	0.625210722222221	13.1388289166667	7.77854530272543	3.04363631241003e-05	0.000439481125241107	2.6008999475954
Vgll4	-0.736273333333335	9.22526611111111	-7.77721738748195	3.04770425003756e-05	0.000439588084623321	2.59947206037917
Gpr64	-0.803048111111108	10.0511939444444	-7.77201944665209	3.06368517014422e-05	0.000440930375467815	2.59388093679246
Ggnbp1	-0.611181499999999	9.43746497222222	-7.76286162603235	3.09206504081564e-05	0.00044404742738322	2.58402320035578
LOC381283	0.56540088888889	8.54123866666667	7.7591402477809	3.10367991220165e-05	0.000445231476655897	2.58001477679974
Zscan12	-0.602639222222219	10.5610793888889	-7.74876838977317	3.13630541744675e-05	0.000449413261382767	2.56883487358692
D12Ertd553e	0.556798444444448	12.1216371666667	7.74627215782172	3.1442136330455e-05	0.000449413261382767	2.56614240252954
Dusp28	-0.53268722222222	8.59058594444445	-7.74151831800694	3.15933472986637e-05	0.000450768147418946	2.56101294942641
Zfp598	-0.594002833333333	8.41471736111111	-7.7304337311899	3.19490395882314e-05	0.000454371056016914	2.54904288279539
Sfpi1	0.521168722222223	7.98382275	7.71344367818608	3.25027988164673e-05	0.000459771925014096	2.53066931819687
Pcf11	-0.502417944444444	9.51580708333333	-7.7090744722235	3.2646903100844e-05	0.000460747099780514	2.5259391751509
Npal3	0.509688666666667	8.77392583333333	7.704543173418	3.27970950487413e-05	0.000461453924693579	2.52103132064439
Cfi	0.665033333333334	8.80580283333333	7.70352776047045	3.28308553417565e-05	0.000461453924693579	2.51993121449157
Pafah1b3	0.523789055555556	8.82545641666667	7.6977056696976	3.30251655671803e-05	0.000463685959058008	2.51362131521385
Sc4mol	0.592218444444441	10.2802527222222	7.6946524576869	3.31275699843948e-05	0.000464137279569273	2.51031078804024
Catsper2	-0.537700611111111	9.17948491666667	-7.69286448304535	3.3187700329707e-05	0.000464487178767043	2.50837164930333
D230007K08Rik	0.519669111111112	8.47328222222222	7.69065036942241	3.32623280775983e-05	0.000464658148422383	2.5059698530134
Vegfb	-0.597303222222223	12.8942523333333	-7.6904155093855	3.32702549506187e-05	0.000464658148422383	2.50571505285504
Sccpdh	-0.529497444444445	11.7618010555556	-7.68783727857998	3.33574105649005e-05	0.000465383430183174	2.50291752289972
Lxn	0.676339555555556	11.3831380555556	7.68535072827898	3.34417045308056e-05	0.00046606729985338	2.50021877371225
Cisd1	-0.558323666666666	11.3780597222222	-7.67536124917797	3.37827127416761e-05	0.000469858622779193	2.48936989444036
Tnfaip8l2	0.700924722222219	8.96512080555556	7.67473639318161	3.38041698246402e-05	0.000469858622779193	2.48869091371972
4632417K18Rik	0.741354111111111	10.660606	7.67279223093423	3.38710266627604e-05	0.00047006723137436	2.48657807176462
Tnfrsf13b	0.537347166666667	8.77545463888889	7.66360539076254	3.41889186198724e-05	0.000473981104727969	2.47658848067132
Mmp13	1.00036744444445	8.30936438888889	7.66170249225332	3.4255173296349e-05	0.000474013897475332	2.47451813283343
Galnt9	0.579474944444446	8.47619802777778	7.64989641146891	3.46693986905e-05	0.000477137599478006	2.46166414588704
Bmp3	0.61065077777778	12.3394607222222	7.64482020566455	3.48491893815879e-05	0.000477941495980835	2.45613260352622
2310005L22Rik	-0.946367722222222	10.4074986944444	-7.6447770695504	3.48507215702302e-05	0.000477941495980835	2.45608558578547
Aco2	-0.571984444444443	12.8489544444444	-7.63651446517426	3.51455766405252e-05	0.000479708491681684	2.44707563860285
Ppm1k	-0.586792777777775	10.1574126111111	-7.61478688150867	3.59340899214436e-05	0.000487935453280692	2.42334642331196
Ripk4	-0.893924777777778	8.4587195	-7.61216195363586	3.60306584627246e-05	0.000488744414383488	2.42047610052066
Clmn	-0.611428777777776	10.0529267777778	-7.59859444860864	3.65343573333321e-05	0.000494778845881363	2.40562790674637
scl000528.1_16	0.549672388888892	8.28965830555556	7.59781538441061	3.6563514174485e-05	0.000494778845881363	2.40477467680088
Pstpip1	0.790342222222222	8.94604855555556	7.59716513703105	3.65878695448147e-05	0.000494778845881363	2.40406247467666
Pcolce	0.61657538888889	9.45398208333333	7.59235377024663	3.67686363183844e-05	0.000496714951982101	2.39879121161499
1700093K21Rik	-0.615328222222223	8.00860366666667	-7.58325986871481	3.71129849974234e-05	0.000500854706625084	2.38882096159615
Mcm10	0.667532000000001	8.36976372222222	7.56145981847985	3.79529668695278e-05	0.00050858473807861	2.3648822118804
Sh3glb2	-0.584740666666665	11.9485661111111	-7.5614016984023	3.79552340104079e-05	0.00050858473807861	2.36481831831847
Smarcc2	-0.521862444444441	10.9312754444444	-7.55438141719784	3.82301768140589e-05	0.000510714960634323	2.35709785774662
Fstl1	0.557174833333335	11.6565055277778	7.55291152497648	3.82880201242138e-05	0.000510744365384987	2.35548065880291
Opn3	-0.632644888888887	10.0811550555556	-7.54832443565586	3.84691501424702e-05	0.000511262827859821	2.350432300111
Aurkb	0.574563888888889	8.18128994444444	7.54775602395482	3.84916603836215e-05	0.000511262827859821	2.34980656435819
Sox7	-0.83292138888889	10.4051274166667	-7.54746050623532	3.85033691886559e-05	0.000511262827859821	2.34948122938477
Naip5	0.633811166666668	8.71536641666667	7.54259738226671	3.86966152014225e-05	0.000512669164962481	2.34412600572193
Atp6v0a1	0.97141116666667	12.7268419722222	7.54186798952756	3.87256907835722e-05	0.000512669164962481	2.3433225750021
Nr1d1	-0.524046277777776	8.69679202777778	-7.53884119361332	3.88466035863059e-05	0.000513755081663937	2.33998789687581
Zfp641	-0.50017522222222	8.23016822222222	-7.5374771715283	3.89012281899074e-05	0.000513963026845056	2.33848478908145
D2Ertd750e	0.516691555555555	7.70967616666667	7.53448903779662	3.90211879999768e-05	0.000514947351761824	2.33519122705104
Acoxl	0.5889425	7.70197697222222	7.53368136531463	3.90536819910194e-05	0.000514947351761824	2.33430082574746
Cd200r1	0.510844833333334	7.60680747222222	7.52663501766098	3.9338431207408e-05	0.000518184798716126	2.32652959462341
5730417B17Rik	-0.63359322222222	8.595122	-7.51510887428332	3.98091376544204e-05	0.000522821398300399	2.31380557569729
Steap2	-0.604341999999997	8.54485383333333	-7.50989858457679	4.00239420057026e-05	0.000525120478430331	2.30804884666243
Hist1h2ak	0.840866944444443	8.55958797222222	7.50554949927921	4.02042156985169e-05	0.000526440136579588	2.30324128001869
Mapkbp1	-0.568747722222225	9.70055113888889	-7.49164860319766	4.07864230121456e-05	0.000530906621513761	2.2878605169074
Oas1g	0.543927888888888	8.54643933333333	7.48875861723101	4.09086215454533e-05	0.000530928003790304	2.28466010441939
2010007H06Rik	-0.541233666666665	8.93696105555555	-7.48651470127896	4.10037791029955e-05	0.000531640755160723	2.28217450267183
Aldh18a1	0.555806611111111	9.13259175	7.47672050812967	4.14219739644291e-05	0.000534384114504764	2.27131868022963
Ociad2	0.554627444444447	9.00066494444444	7.47593417451303	4.145575143875e-05	0.000534384114504764	2.27044663815938
Cux2	0.759810999999999	8.396753	7.46782211136509	4.18059801070102e-05	0.000538343673658693	2.26144625673195
Dci	-0.607837166666664	12.7716811944444	-7.4652083013228	4.19195188347415e-05	0.000538755528058954	2.25854461701119
Col6a3	0.584877666666669	10.3980446111111	7.46307388112511	4.20124847895926e-05	0.000539425606452961	2.25617457743459
Ttyh3	0.564840611111112	9.95127391666667	7.46082818262034	4.2110541825957e-05	0.000540159687965576	2.2536804128299
B230311B06Rik	0.5385265	8.55229280555556	7.44954834237904	4.26068826135062e-05	0.000543886118927192	2.24114382737261
Cenpf	0.50575127777778	7.92663286111111	7.44109736179527	4.2982952527737e-05	0.000545957392665384	2.23174172443078
Cidea	-0.83283261111111	8.65811169444444	-7.43913829570275	4.30706502978919e-05	0.000545957392665384	2.22956100386218
Synpo2	0.514166777777779	8.44665211111111	7.43888086104308	4.30821889697221e-05	0.000545957392665384	2.2292744095444
Igf2	-0.669730388888889	10.6623395833333	-7.43547482453873	4.32351731937045e-05	0.000546478328631278	2.22548185454424
Atp10d	-0.522475833333333	10.5805378611111	-7.43533522639354	4.32414560321328e-05	0.000546478328631278	2.22532638632298
Zfp90	0.507070277777778	9.95178825	7.43481372731421	4.32649357968754e-05	0.000546478328631278	2.22474558134221
D830050J10Rik	-0.522943888888889	9.5616965	-7.43014522992237	4.34757525476346e-05	0.000547570679370208	2.21954478150631
Mdfic	0.548733500000001	10.9351806388889	7.42456913539102	4.37290321585825e-05	0.000548921552191341	2.21332961735788
Gnai1	-0.526242388888887	12.9351055833333	-7.42232385121972	4.38314751445883e-05	0.000548921552191341	2.21082599401421
1700012H05Rik	-0.553900666666669	9.10461727777778	-7.41965504868328	4.39535841230721e-05	0.000549919274085255	2.20784936840244
LOC628101	-0.513990000000002	9.25795588888889	-7.41703450546649	4.40738482685867e-05	0.000550801219079721	2.20492577070392
Chi3l3	0.670711222222224	7.82482527777778	7.40202134670095	4.4769840841368e-05	0.000558544983188058	2.18816115510405
D630015C01Rik	-0.69760066666667	9.60156094444445	-7.38790172834393	4.54354246091234e-05	0.00056365523937628	2.1723705915916
A230069A22Rik	-0.756520500000001	8.14452008333333	-7.38608963564941	4.55216277504208e-05	0.000564194883525854	2.17034238420206
1190005I06Rik	-0.846487277777772	9.59903997222222	-7.37724292018158	4.59450591952881e-05	0.00056784482889443	2.16043513351115
Gde1	-0.713423388888888	11.19540725	-7.37540036757183	4.60337920410735e-05	0.000568347566897323	2.15837055776365
Nrcam	0.773863611111111	8.18596052777778	7.37237789549001	4.61797542846612e-05	0.000569148240306851	2.15498303359273
BC031353	-0.740604888888891	12.6933078888889	-7.36885106440875	4.63507153214135e-05	0.000570722880546612	2.15102889619163
Mycl1	-1.97362916666667	10.6024509166667	-7.36417877744146	4.65782715858959e-05	0.00057216301820556	2.14578830054634
C6	-0.590220055555553	10.7628411388889	-7.35508330254054	4.70247748393926e-05	0.000575802896365204	2.13557924329825
Tspan7	-0.689273611111107	11.3476289166667	-7.34799408913875	4.73760451126162e-05	0.000578495663611724	2.12761541735654
Arg1	0.64575211111111	7.90524572222222	7.34253932341545	4.76482877617201e-05	0.000581282712749626	2.12148370777329
Epdr1	0.691743333333333	10.5000305555556	7.33679847757345	4.79366628038356e-05	0.000583971760926962	2.11502667643535
Daxx	0.50379661111111	11.4060193611111	7.32483015434396	4.85440319653842e-05	0.000590574355733569	2.10155293147995
Arhgap30	0.666174833333331	9.31811558333333	7.31667770440052	4.89625834689112e-05	0.000594118988500828	2.09236547168683
H2-DMa	0.541484888888888	11.0021500555556	7.31302363541017	4.91514686014162e-05	0.000595223834245565	2.08824497542444
Cln3	0.534793833333334	10.58146525	7.31214066950488	4.91972304125452e-05	0.000595232425101234	2.0872490685091
Cdkn1c	-0.59512061111111	12.1041231944444	-7.3087656239256	4.93725812996735e-05	0.000595717391900719	2.08344147808115
E130016E03Rik	0.564402833333334	8.31943858333333	7.30001165703673	4.98305972335075e-05	0.000600147539333729	2.07355939880232
Cxcl16	0.516889277777777	9.20061241666667	7.29794384885255	4.99394659141745e-05	0.00060036417075348	2.07122380593342
1200009O22Rik	0.558737833333335	11.6237533055556	7.26868371219766	5.150827704365e-05	0.000616419706794116	2.03812071497902
Apcdd1	-0.848510166666662	11.7894200277778	-7.25947362403524	5.20132054383756e-05	0.000621899068101193	2.02768019500359
Ppa1	-0.544026777777782	13.6515167777778	-7.24709144850336	5.27006104058872e-05	0.000629548340580996	2.01362807624247
Prkch	0.591432611111111	9.27332236111111	7.24496009028379	5.28199359233598e-05	0.000629834831605984	2.01120744648604
Cyp2d22	-0.853098055555554	12.1276006944444	-7.24342437726407	5.29060974426206e-05	0.000630293380894413	2.00946297190734
Cbx7	-0.631869166666666	9.60165891666667	-7.24007092156317	5.30947799191887e-05	0.000631971380443532	2.00565268770706
Ela1	1.08459494444444	11.1348031388889	7.23439283093809	5.34159424664106e-05	0.000634650568225015	1.9991980668054
2210414H16Rik	-0.524045277777775	8.37072775	-7.19674647315474	5.55999207614652e-05	0.000650652039947279	1.95630679574351
Hmox1	1.02543316666667	10.1946791388889	7.18986604539506	5.60095572763901e-05	0.000652555794299528	1.94844962764428
Ndrg1	-0.646406444444445	12.0663747777778	-7.18582889909437	5.6251453985034e-05	0.000654796660837241	1.94383675343021
Rhog	0.655831055555556	10.0885526388889	7.16967367846484	5.72309614946551e-05	0.000663859054668466	1.92535827741515
Pim3	-0.645132944444446	13.1071835277778	-7.16591071844836	5.74617881526943e-05	0.000665951881643331	1.92104971075127
Siat7b	-0.578012777777776	10.2362329444444	-7.16368621111442	5.75987231381461e-05	0.000666369816200688	1.91850186954496
LOC100041194	0.513672722222223	8.29093986111111	7.16061971255314	5.77880756098251e-05	0.00066797555114349	1.91498868585386
Amz2	-0.5292265	11.4693084166667	-7.15972577207975	5.78434036716763e-05	0.000668030637508905	1.9139643173823
LOC100047264	-0.515702999999998	8.64417588888889	-7.15535721618887	5.81146201740812e-05	0.00067057673514407	1.90895700768798
Ugt3a2	1.02776405555556	9.55141975	7.15273796893194	5.82779010740542e-05	0.000671288255440632	1.90595369180909
0610009L18Rik	-0.558936777777777	8.90732694444444	-7.14812548872644	5.85666614589334e-05	0.000674026769333996	1.90066287741004
H2-Ab1	0.530557277777778	13.5667253611111	7.14395333991258	5.88292062569022e-05	0.000675870846144514	1.89587496246913
Dlg3	0.624379055555556	9.50870663888889	7.13841750511699	5.91795580823266e-05	0.000679032342170746	1.88951888335473
Cbr3	0.509281611111115	10.3663034722222	7.13798259005194	5.92071796988116e-05	0.000679032342170746	1.88901937166731
4933439C20Rik	0.544975555555556	11.6230926666667	7.13576667524888	5.93481328108062e-05	0.000679469264034984	1.88647398233911
Rdm1	-0.656643111111112	10.9542264444444	-7.13276800122131	5.95394626428338e-05	0.000680913293215423	1.88302851315679
Gstt2	-0.794777388888891	10.0629875277778	-7.13149868220956	5.96206548297988e-05	0.000680913293215423	1.8815697444421
Oasl1	0.514279833333333	8.29774458333333	7.12441723991232	6.00758527713214e-05	0.000685425014520465	1.87342783422758
Ppm1m	-0.583138611111112	12.3682096388889	-7.11698695399986	6.05575724389171e-05	0.000688542725527515	1.86487837841788
2610510J17Rik	0.50573738888889	8.14334825	7.11494408506456	6.06907562255514e-05	0.00068887136705497	1.86252664643354
Aldh6a1	-0.659005388888893	13.01812025	-7.10873770161803	6.10973508312193e-05	0.000692296911819957	1.85537884221781
St3gal6	-1.02937644444444	11.3400013333333	-7.10631445208262	6.1256912932213e-05	0.000693510140240272	1.85258676437093
Calr4	0.505751166666666	8.15268725	7.1016354731598	6.15663000740135e-05	0.000695820322136754	1.84719362964923
Cx3cr1	0.585201333333332	8.45809461111111	7.08452721342227	6.27122057265837e-05	0.000706957049538928	1.82745170710288
Gm1967	-0.655569472222223	7.845530125	-7.07141929791252	6.36059808299707e-05	0.000714593723406099	1.81230208842952
AB023957	-0.600735444444444	10.6221418888889	-7.06736169668616	6.38854734587199e-05	0.000716515174309514	1.80760826899874
Atpif1	0.549051888888894	13.7536062777778	7.06444402108946	6.40872780904407e-05	0.000718168887303564	1.80423188284907
5730407K14Rik	-0.553103944444443	9.41288586111111	-7.06296445930203	6.41898805828391e-05	0.000718709069712263	1.80251931462047
Ahnak2	0.920593888888886	10.1867722222222	7.06107690336859	6.43210373703353e-05	0.000718959006545575	1.80033411592562
Mccc1	-0.723589833333335	9.66144569444445	-7.05944447779383	6.44347031876725e-05	0.000719620708804336	1.79844393103449
Slfn2	0.5480125	8.30121969444444	7.05170815956114	6.49763839622882e-05	0.000724445556885866	1.78948166898032
Slc5a6	-0.693603444444442	10.7635101111111	-7.04326635999606	6.55731587874287e-05	0.000727629720322029	1.77969386651943
Nusap1	0.644832111111111	9.03333277777778	7.04299535999462	6.55924157511002e-05	0.000727629720322029	1.77937951393505
Npc2	0.504882333333331	12.6657492777778	7.03680123020197	6.60342571156177e-05	0.000731303105625768	1.7721920663017
Phkg1	-0.822511111111108	8.84682483333333	-7.03341507728141	6.62771766002521e-05	0.000732764901458185	1.76826092843646
Aprt	0.708030500000003	12.10274425	7.03010175018212	6.65158194172876e-05	0.000734788466673247	1.76441299092608
Mrpl9	-0.558450444444446	10.8638752222222	-7.02271257147558	6.70514231301356e-05	0.000739468616356721	1.75582675702031
Kif2c	0.524224166666667	7.88662919444444	7.0218481059959	6.71143918270368e-05	0.00073954574213412	1.75482181389301
Whdc1	-0.508233333333333	9.97900738888889	-7.01405919127509	6.7684675509782e-05	0.00074396833014579	1.74576308663422
BC034076	0.820422444444445	8.87202822222222	7.0120544844851	6.78323121879797e-05	0.000744882221319333	1.74343036251342
Pthr1	-0.510585388888892	8.38643197222222	-7.01140013839707	6.78805778435117e-05	0.000744882221319333	1.74266884413489
Nans	0.639804833333333	10.13669375	6.99642727732038	6.8995342928066e-05	0.000755233198645906	1.72522940498096
1810049H13Rik	-0.505718111111113	10.1698081111111	-6.99026032524168	6.94603036811923e-05	0.000759064956357247	1.71803858687154
Rbms2	-0.5774565	10.0168198611111	-6.98703501402272	6.97048435864884e-05	0.000760479267931202	1.71427594676787
Zmym5	-0.534450833333333	10.3469860277778	-6.97961228797946	7.02712167220464e-05	0.000766025837732407	1.70561178841458
Dppa3	0.617394555555555	7.59295283333333	6.97498499954291	7.06268397147732e-05	0.000767897683167788	1.70020719177172
Bcl7a	-0.589898722222223	10.0353314166667	-6.97435492995542	7.06754149812315e-05	0.000767897683167788	1.69947107843216
LOC671878	0.785303055555552	10.3704876944444	6.96404859950986	7.14751981282025e-05	0.000772384300780908	1.68742324960856
Mcoln2	0.551422944444446	8.12495213888889	6.96301388799164	7.15560387644438e-05	0.000772384300780908	1.68621298106633
Cd37	0.596209444444444	8.399949	6.94469885972913	7.30036644026632e-05	0.000782718425925226	1.66476877304753
Slc9a3r1	0.517422611111114	10.0188948611111	6.93184319342561	7.40389249707881e-05	0.000788872803801655	1.64969209030148
BC005537	0.535567	10.9442171111111	6.91179310972661	7.56857758976489e-05	0.000803826745305255	1.62613747344602
Lrrc8	-0.603070444444445	9.34633477777778	-6.90043524359653	7.66364379653424e-05	0.000812616868698317	1.61277240037802
4933428A15Rik	0.700934333333336	9.43754733333333	6.89210770064277	7.73417641577989e-05	0.000818126011251272	1.60296306428609
Ppp2r1b	-0.614682388888887	11.0029550277778	-6.8795468642406	7.84191209567295e-05	0.00082753468536766	1.58815095272198
Dom3z	-0.518616999999997	10.0814182777778	-6.85871334844038	8.02424319705456e-05	0.000843407327919529	1.56354037904828
Car3	-0.65317277777778	15.3933181666667	-6.85015276198556	8.10050458085425e-05	0.000850070425117127	1.5534121756231
Serpina3n	0.521839	14.4458624444444	6.84111360870999	8.18189117906558e-05	0.000856570097130067	1.54270788695562
Slc22a4	0.560246444444443	10.6666636111111	6.8387963176761	8.20289939687797e-05	0.000856820027863126	1.5399620830285
Stac2	0.615034277777777	8.10715719444444	6.83730174890305	8.21648024783561e-05	0.000857473436290712	1.53819078454073
Acsm5	-0.616952000000003	8.76384905555556	-6.81883388681029	8.38634011975713e-05	0.000872443509151426	1.51628051376499
Rrbp1	0.518850888888892	11.5667185	6.79827243842895	8.57998962275502e-05	0.000887073091060487	1.49183635469334
Dclk3	1.38106966666667	10.8153395555556	6.79749636847858	8.58739391058404e-05	0.000887073091060487	1.49091270129662
Plk2	0.918789277777776	9.95152647222222	6.79311018595021	8.62937301030385e-05	0.000889579476914465	1.48569099217641
C77080	0.662149333333334	9.46103683333333	6.78637605631062	8.69426139193801e-05	0.000893918922259028	1.4776693876015
Ndufs2	-0.517065333333335	10.6641787777778	-6.7738974353528	8.81591798624882e-05	0.000902214627686441	1.46279000353095
Eif4ebp3	-0.637816944444443	7.65745858333333	-6.75198696797493	9.03405822262512e-05	0.00091863477401009	1.43661689668701
Camk2n1	-0.506225166666667	11.2615920277778	-6.75150293500023	9.03894343182801e-05	0.00091863477401009	1.43603801481784
1810020C02Rik	0.522654944444444	8.41526625	6.7499730769549	9.05440287111729e-05	0.000919490516315676	1.43420817895303
Klc4	0.527514	9.92082822222222	6.7408222739491	9.14747912073737e-05	0.000922789796501526	1.42325691588449
D0H4S114	0.83900383333334	12.4406038055556	6.74060793361325	9.14967176367695e-05	0.000922789796501526	1.42300027677023
Dock2	0.526057500000003	7.93077630555556	6.72298772192352	9.33190315084728e-05	0.000936832780016344	1.40188301334946
Cldn12	-0.508619944444444	10.5170701388889	-6.72235248934465	9.33854655829189e-05	0.000936832780016344	1.40112097575632
Timp4	-0.782250333333334	12.2859085555556	-6.7127327478564	9.43978689099447e-05	0.000944121607901733	1.38957471277351
Per3	-0.510433888888889	8.22665933333333	-6.71053576104762	9.46307647602168e-05	0.000945020154204069	1.38693610046189
Gphn	-0.54946411111111	10.6543139444444	-6.70867579264003	9.48284255828697e-05	0.000946278820846581	1.38470177494611
Tst	-0.764776944444446	8.96016530555556	-6.69407500226158	9.63958440979562e-05	0.000958118299893668	1.36714706635402
Sh3tc2	0.707263277777777	8.86916902777778	6.69347067946626	9.64613268958007e-05	0.000958118299893668	1.36641989985887
S100a8	1.68810644444445	10.5155733333333	6.68564499414297	9.73137053136517e-05	0.000964362902532288	1.35699926746548
Lctl	1.23273172222222	9.80736308333333	6.68187525387545	9.77272443710405e-05	0.000966446371729182	1.35245844749332
Cck	0.93980688888889	7.6177	6.67609216144037	9.83653875614431e-05	0.000971303064620169	1.34548894962629
Ptprs	0.515689055555558	9.82527558333333	6.67097341652104	9.89340251039223e-05	0.000974732542634617	1.33931654746085
Ndufs7	-0.518266611111111	13.1192866388889	-6.67006257240484	9.90355863083491e-05	0.000975006085175788	1.33821786368417
Egln3	-0.603008277777777	8.30259619444444	-6.66199710158993	9.99398953261858e-05	0.000982444863876166	1.32848448209391
Smoc1	-0.53721638888889	13.5508973611111	-6.65400529807296	0.000100844857484414	0.000989867947313578	1.31883183975171
scl0003154.1_1	-0.540730166666666	8.55167297222222	-6.65147791646141	0.000101132910603631	0.000990873788103366	1.31577753103844
Insig1	0.767511444444448	9.71263994444444	6.65113271808366	0.000101172323656633	0.000990873788103366	1.31536030001785
Ctsh	0.551213000000001	12.3612014444444	6.63254256730059	0.000103319864250528	0.00100816990138698	1.29286850118903
Fam164a	0.567607666666666	12.2297473888889	6.61662676672635	0.000105198091528313	0.00101946753780612	1.27357728452492
Pfkfb4	1.100658	11.125907	6.60625796847921	0.000106441778790264	0.00102600644353829	1.26099204911271
Ckb	0.646156888888891	13.9937524444444	6.59927241381562	0.000107288720041609	0.00103090805031981	1.25250549821419
Net1	-1.31069916666667	10.8700054166667	-6.59694138108106	0.000107572975587317	0.00103288819292124	1.24967220148263
Plscr2	0.589668944444448	8.92910719444444	6.59021037730703	0.000108398412066279	0.00104005796675357	1.241486967679
Akirin1	0.505919833333333	11.6191951944444	6.57961252074722	0.000109712113823387	0.0010503742375613	1.22858766459069
Retnla	-0.685661944444444	14.0461073055556	-6.55927976620839	0.000112281532844648	0.00107186677163547	1.20379900046874
Ppargc1a	-0.510460055555555	8.53783175	-6.55005196659252	0.000113469269112249	0.00108086228082988	1.19253137600236
Klb	-0.768816111111109	11.1337950555556	-6.54424272859969	0.000114224031055058	0.0010849230038098	1.18543236269725
D130032J17Rik	-0.571099833333331	10.3827038055556	-6.54183678889813	0.000114538226481029	0.00108712575306563	1.1824909778841
Slc25a23	-0.514213277777779	8.64306247222222	-6.53008496583794	0.000116086548508661	0.00109630841951139	1.1681130301582
Apoc4	0.657023777777777	8.46849822222222	6.50543479296844	0.000119409073374504	0.0011236699981652	1.13789638431302
Tppp	-0.78445033333333	9.37307033333333	-6.50299842040485	0.000119743064833539	0.00112521008007164	1.13490555980085
Dnajb2	-0.554294222222222	11.0532845555556	-6.48629139748902	0.000122061036445607	0.00114183371984204	1.11437572921606
Anxa4	0.602532722222222	9.40651269444444	6.471428960614	0.000124164322920484	0.0011585162672496	1.09608207900683
Col6a1	0.568536111111108	11.6427691666667	6.4645373407513	0.000125153010881339	0.0011652724311235	1.08758967526779
Cenpa	0.791920777777781	11.0144647777778	6.44488481369275	0.00012801994235098	0.00118660199211859	1.0633382786184
Id1	-0.805731555555555	10.8071981111111	-6.44315519437751	0.000128275674371649	0.00118765116313821	1.06120150071576
Arrdc3	-0.831864055555554	12.3312618055556	-6.43473357914765	0.000129528845639214	0.00119506641660984	1.0507918251996
Agpat6	-0.507780611111111	12.97634325	-6.4265711054787	0.000130756224758093	0.00120386846097834	1.04069362119339
Kdelr3	0.663147444444448	9.13234344444444	6.42194905535514	0.000131456863555465	0.00120779421508679	1.03497158805461
D130060L11Rik	-0.659748499999997	8.58064480555556	-6.40738994185644	0.000133690753878181	0.00122576144360758	1.01692933001521
Crtac1	0.812515666666668	11.0106035555556	6.40232022555799	0.000134478333107807	0.00123127355302865	1.01064020714114
LOC227393	-0.529770388888885	9.71539258333333	-6.39296449252018	0.000135945077891519	0.00124040495103781	0.999025310262604
Tmem120b	-0.545084388888885	10.7915976944444	-6.3804291951912	0.000137937745436113	0.0012559844884231	0.983445051099964
Gfod1	-0.500628166666663	9.96996675	-6.37653697097762	0.000138562941845282	0.00125769889305026	0.978603160678609
Mfap3l	0.518768000000002	7.70474011111111	6.36071797743742	0.000141135923958828	0.00127491224848676	0.958903964462579
Nnat	-0.566955222222225	11.1024943333333	-6.36053068190313	0.000141166698553607	0.00127491224848676	0.958670530257687
Rorc	-0.695884999999997	8.11496994444444	-6.36048361178507	0.000141174433812907	0.00127491224848676	0.958611864087378
Fn3k	-0.552457555555555	7.96976744444444	-6.35013924464386	0.000142885650540041	0.00128684745394344	0.945712004870274
A530020H22Rik	-1.10579855555555	10.5850627222222	-6.34300310183502	0.000144079339046217	0.00129245591055266	0.936804708494697
1700023L04Rik	-0.596809833333333	9.25370652777778	-6.33347931397921	0.000145689405961707	0.00129969509221206	0.924906690984181
Ndrl	-0.63075611111111	12.2054974444444	-6.30625763764126	0.0001504007124712	0.0013300496741429	0.890832652361007
1300013F15Rik	1.22290466666667	10.2487902777778	6.29654761231922	0.000152121267083926	0.00133899145950222	0.878654622999343
Tmem132a	0.719717166666667	8.86383625	6.28687718182614	0.000153856174267521	0.00134947145451309	0.866513817539755
Ucp3	-0.626332222222224	8.41167783333333	-6.27621227629383	0.000155794564929146	0.00136405420267983	0.853110087171419
Rab7l1	0.653598888888894	10.9857152777778	6.27324768323579	0.000156338113373219	0.00136700142547119	0.849381479211904
Cryab	0.650857833333331	11.5542756388889	6.27056144123746	0.000156832414148487	0.00137041657124987	0.846001947427047
Gng7	-0.544286555555555	9.47885783333333	-6.26381557761647	0.000158081267898128	0.00137950443293928	0.837510815963465
9530058B02Rik	-0.610246833333333	9.09981858333333	-6.25913605671583	0.000158953953994489	0.00138404318309109	0.831617065169316
LOC100048332	0.528117666666667	12.2019523888889	6.2587808976013	0.000159020402053608	0.00138404318309109	0.8311696311981
Mrps5	-0.52463711111111	9.19635538888889	-6.25554573035078	0.000159627078862444	0.00138749537232277	0.827093152486779
Klhl21	-0.593424055555548	11.3587186388889	-6.24390653804414	0.000161830697575342	0.00139778493544234	0.812415625505788
Vat1	0.670675722222219	11.1216900833333	6.23761737776204	0.00016303520116368	0.00140578801950679	0.804477199596925
Cd209b	-0.524412277777778	9.41704375	-6.23720343291174	0.000163114822426878	0.00140578801950679	0.80395451688107
Ptch1	-0.567664777777781	9.50838655555556	-6.23200704977615	0.000164117950217092	0.00141259046141252	0.797391165431917
Slc29a3	0.507263444444444	10.2211258888889	6.22157658804471	0.00016615185262146	0.0014263796470661	0.78420596010064
Fgf13	1.01904433333333	10.6663534444444	6.21219406628178	0.000168004913129294	0.00143575738180092	0.772333029904188
Prr13	0.503753222222224	13.6013211111111	6.19424761023898	0.000171612465886885	0.00145903725823522	0.749590193237657
2010016I18Rik	-0.809220611111111	8.06293247222222	-6.18461827260927	0.000173582887506178	0.00147011353187924	0.737369509685339
LOC100040353	-0.65237655555555	9.157328	-6.14059437777382	0.000182911019032422	0.00152757293518101	0.681339616240726
Gtse1	0.709103333333333	8.25902327777778	6.11067413839769	0.000189562087792253	0.00156809033299604	0.643110549560544
Abat	0.508676888888889	10.9711945555556	6.10316761436767	0.000191271798275318	0.00157828410241503	0.633500483299859
Prps1	0.717937166666665	12.8922775833333	6.10155392919752	0.000191641526941723	0.00157853357478432	0.631433601641477
Hist1h2bn	0.534398111111114	10.5829822222222	6.08820288806388	0.000194730578425199	0.00159700831915191	0.614319449200839
LOC229550	0.500656833333334	7.76768408333333	6.08046958866187	0.000196544631703527	0.00160491203588813	0.60439540039389
LOC100045617	-0.689231444444443	13.1737507777778	-6.07880192889389	0.000196938235027714	0.00160713277404951	0.602254249776416
Slc13a4	0.55507572222222	11.6192234166667	6.04983721208034	0.000203913340499036	0.00164676225835774	0.565005473146874
Svep1	1.00751961111111	11.8170826388889	6.04852918466293	0.00020423462048705	0.00164834930108424	0.563320651759504
Mmp2	0.880038944444445	12.1719351944444	6.04270092465833	0.000205672886394196	0.0016569208384391	0.55581065707587
Hsd17b7	0.669309499999999	10.5154320277778	6.04065773328324	0.000206179703065865	0.00165999161298368	0.55317681158748
D030072B18Rik	0.571907222222222	8.39280683333333	6.0392805445606	0.000206522084314316	0.00166173555296026	0.551401178813586
Figf	0.611399333333337	11.4028918333333	6.02701130886556	0.000209599808295119	0.0016813798829357	0.535570840349473
Snx8	0.584095444444445	11.4143653888889	6.02634883814196	0.000209767404105316	0.00168170324213558	0.53471550600944
Thbd	-0.823210888888889	10.6538595	-6.02275456493351	0.000210679253109022	0.00168639984823635	0.530073796928885
Zfp185	-0.536429666666665	9.67142261111111	-6.01823997859218	0.00021183070341907	0.00169413272008036	0.524241082235542
LOC212399	0.599196000000005	10.1870516666667	6.0125497964248	0.000213291765608838	0.00170478572729823	0.516885569958826
Mmp9	-0.710802944444444	8.80765575	-5.9800580475156	0.000221847747782709	0.00175512122377554	0.474799794389902
Fam110c	0.534659611111113	9.40271686111111	5.9788516000958	0.000222172553961078	0.00175663900833858	0.47323433147738
2810026P18Rik	-0.763966944444443	10.0018443055556	-5.97677479654057	0.000222732895672945	0.00176001615887019	0.470539044329457
Eno2	0.546371222222222	8.85828227777778	5.97317311289449	0.000223708316913203	0.00176350494215826	0.465863358657356
2310010J17Rik	-0.677041777777777	8.88915444444444	-5.95293734316022	0.000229275846146541	0.00179987669595253	0.439560333565431
Dnmt1	0.59440911111111	9.65930244444444	5.94383337028063	0.000231829699661865	0.00181453435541028	0.427708407189987
Amy2	-0.544562999999998	8.99060288888889	-5.94019903247598	0.000232857842148217	0.00181960148397106	0.422973897532755
Rgs3	-1.08466533333333	9.46313844444444	-5.93242255726216	0.000235074495658731	0.00183341454347294	0.412837262265577
Ephx2	-0.615678333333332	12.1854867222222	-5.92107258888402	0.000238351093373225	0.00185677750332963	0.398027652364601
LOC639396	-0.555190833333331	9.47907591666667	-5.91565961634573	0.000239931232529911	0.00186408107672187	0.390958480827889
BC013712	0.511622611111113	8.94388413888889	5.91447402157129	0.00024027884791104	0.00186519632115197	0.389409592852196
Lrig1	-0.58257222222222	10.5144126111111	-5.91206067567289	0.000240988133685779	0.00186960377114299	0.386256144808181
Myo1b	-0.523963333333331	9.64084022222222	-5.89594072807727	0.000245784657323848	0.00189347340674209	0.36517210016045
Homer2	-0.623676444444445	8.41896422222222	-5.85879149388754	0.000257238837567243	0.00196172391673536	0.316446298664438
LOC667337	-0.500893777777778	12.0087895555556	-5.85118910407727	0.000259653733591125	0.00197612046555642	0.306451310809262
Ctsz	0.635276166666671	11.5735711944444	5.84699790309089	0.000260995605086333	0.0019851893692577	0.300937648306774
Ccl6	0.652963000000005	10.2705792777778	5.84074536606079	0.000263011484843449	0.00199822181584338	0.292707708824495
Ncf1	0.528161444444444	8.08435238888889	5.83911629483949	0.000263539490728318	0.00199878516159732	0.290562544648368
D14Ertd449e	0.709961166666666	11.7852325833333	5.82451227115903	0.000268324703871479	0.00202693309751286	0.271315506625112
1300014I06Rik	-0.681037944444444	10.6495175833333	-5.82365400540133	0.000268608852235502	0.00202792008899169	0.270183454757984
Bcl6	0.584286222222223	11.4977917222222	5.81987413804081	0.000269864163841256	0.00203507153691249	0.265196596394152
Arhgap22	0.603356166666666	9.25714741666667	5.81930499105001	0.000270053732325324	0.00203533936764528	0.264445537077571
LOC100044218	0.588577888888889	7.81278583333333	5.81682611468808	0.000270881074282582	0.00204041091985261	0.261173831097728
Hpcal1	0.547549999999998	9.07323755555556	5.79762093278786	0.000277385136210845	0.00207520522062157	0.235797257111304
Naglu	0.586095166666667	10.4867750277778	5.79510731035955	0.000278248897881746	0.00208048921268457	0.232472114283806
Klf2	-0.572725555555554	11.9335585	-5.79398900362786	0.000278634123882463	0.00208219120177325	0.230992481016865
Hist1h2bj	0.517287444444447	12.2696179444444	5.79268779001179	0.000279083086474123	0.00208436729140538	0.229270624485528
mtDNA_ND4L	-0.764610055555554	11.9940020833333	-5.77522020713521	0.000285186762856236	0.00211560219587681	0.206133495429016
Mt2	0.658098277777778	9.36001541666667	5.7543253806373	0.000292679357325309	0.00214719878400385	0.178400908397684
1100001G20Rik	0.775978777777778	9.54229205555556	5.74971281164895	0.000294362033588359	0.00215637511187213	0.172270690748996
Angpt2	0.598483000000003	10.5293277777778	5.74765747669923	0.000295115209375435	0.0021593174183523	0.169538144099121
Sema6d	-0.53355072222222	8.96200141666667	-5.74336308452144	0.000296695656052684	0.00216543092217779	0.163826891393466
Aard	-0.819263833333332	8.49576625	-5.72661608379766	0.00030294745852238	0.00219437599890224	0.141529907604366
Fvt1	-0.501983666666666	11.3028773888889	-5.72278425160209	0.000304397954094566	0.00220246756270395	0.136422692011156
Large	0.546614888888891	10.7951981111111	5.71241861979783	0.000308359707225052	0.00222504011570583	0.122596686125931
Glb1	0.687525555555558	11.4573972222222	5.67689027057508	0.000322369617289039	0.00229975560670777	0.0750937501593674
5430406J06Rik	-0.525626888888889	9.71449722222222	-5.66557040313221	0.000326977502222968	0.0023237160329607	0.0599214395631327
Rhbdl7	-0.575084277777778	8.65240563888889	-5.66518578325716	0.000327135317991742	0.0023237160329607	0.0594056078457106
Cdk5r1	-0.529103166666665	8.91789358333333	-5.64750222453484	0.000334481293116393	0.00236445524058523	0.0356669339801696
Gstt3	-0.558437388888889	11.1218009722222	-5.62841120212125	0.000342613612988546	0.00240777183766206	0.00998954509061623
Enc1	-0.701289333333333	11.6075529444444	-5.62719170778915	0.000343140336260732	0.00240891079844675	0.00834758635126764
LOC384538	-1.38383788888889	9.35383027777778	-5.61775854260137	0.000347244538901845	0.00242612101955112	-0.00436053987623275
Cxcr4	0.566075444444445	9.16428916666667	5.60621709675975	0.000352338677506704	0.00245134207857744	-0.0199259249842321
4632422H02Rik	-0.549360611111108	8.54772086111111	-5.60437840777212	0.000353157701400494	0.00245456410946179	-0.0224074072157805
Bcat2	-0.885956277777776	11.2002921388889	-5.56701288154589	0.000370257641769374	0.0025385801572688	-0.0729389040827062
2410076I21Rik	-0.51246333333333	8.01742211111111	-5.56627721225749	0.000370603208848847	0.00253963153283764	-0.0739357677737376
Ier3	-0.617672944444442	10.6454218055556	-5.56191016119646	0.000372661771325733	0.00254977075233329	-0.0798548836040931
Snx30	0.504311222222222	8.79213	5.55203093372356	0.000377364634901421	0.00256732314949412	-0.0932551586391188
AW123240	0.589494111111115	10.3466838888889	5.54196471185997	0.000382222845437571	0.00259103552279179	-0.106923255758141
AI842396	-0.649862055555559	9.67607819444444	-5.52413762506413	0.000390994015525625	0.00262808006785569	-0.1311643403846
A730040I05Rik	-0.53548061111111	10.9179649722222	-5.51216057448714	0.000397009427876707	0.00265853449625294	-0.147475854553233
Gpr81	-0.725162333333333	10.4456338333333	-5.50636784322891	0.000399954759523489	0.0026706111244741	-0.155372244896451
Amotl2	-0.611075500000002	9.80606086111111	-5.5051425144377	0.00040058081428695	0.00267161722279616	-0.157043166676574
B230312E02Rik	-0.63880711111111	9.31878194444444	-5.50006906502365	0.000403184318863513	0.00268104119380249	-0.163963847643873
Ptges	-0.641709777777779	8.25704272222222	-5.47015577759163	0.00041891273699947	0.00275631229145269	-0.204842640082685
Dapk1	-0.60911177777778	9.65219105555556	-5.46848329841233	0.000419811558742196	0.00276085132608357	-0.207131955251214
Irs2	-0.638064166666664	11.3649900833333	-5.46535635547209	0.000421497652530993	0.00276780665270352	-0.211413227097749
Igfals	0.926055055555551	11.8175781944444	5.43630844311205	0.000437516403324351	0.00285314250775979	-0.251250659398697
Frmd8	-0.7306265	9.21373669444444	-5.43012842335137	0.000441008884817572	0.00286799935530317	-0.25974163403508
Slc2a13	-0.718453333333334	9.38197183333333	-5.43000454293392	0.000441079200977333	0.00286799935530317	-0.259911893729716
Lgals4	-0.645619888888886	10.6275312777778	-5.34763212284941	0.000490640007921623	0.00310159606921554	-0.373606715924465
Mgp	0.798705666666665	13.1624193333333	5.33459010983254	0.000499025825736272	0.0031410810908183	-0.391696580936964
9630058J23Rik	-0.628979722222224	10.3077291944444	-5.32385948104133	0.000506041904184451	0.00317076936858798	-0.406598629241167
Sstr2	0.574803388888891	7.60381969444444	5.32134785907686	0.000507699478561296	0.00317751090040353	-0.410088988590505
C730029A08Rik	1.28585083333334	9.94912325	5.31962710353234	0.000508838505404459	0.00318166566381113	-0.412480813179697
Pam	0.556159944444445	8.56277297222222	5.31049359341825	0.000514930800493454	0.00321118511240765	-0.425183324270926
Hn1l	0.596277666666666	10.2592342777778	5.31035431047126	0.000515024315258236	0.00321118511240765	-0.4253771253672
Col6a2	0.604464333333333	10.0716978333333	5.30886365616853	0.000516026295121311	0.00321439859082638	-0.42745142502595
LOC100047200	-0.54007155555556	9.8480825	-5.29515541399164	0.000525340222455095	0.00325858921083414	-0.446541801164756
Serpina3m	0.693681666666668	8.66166044444444	5.29308977561537	0.00052675941121591	0.00326585891177128	-0.449420775084186
Crls1	-0.845928833333334	9.48521219444445	-5.2925738371246	0.0005271145322788	0.00326614959560568	-0.450139956978638
Trhde	-0.519147777777776	8.02789733333333	-5.28646733159481	0.000531337394069256	0.0032803876871229	-0.458654880258321
Dleu2	-0.516795166666665	9.23227130555555	-5.28272254874832	0.000533945150562453	0.00329187276212372	-0.463879244743888
Dnajb13	0.520117722222224	9.70539319444445	5.27993184969135	0.000535897521097553	0.00330082892715192	-0.467773863688802
Dusp4	-0.648718777777779	10.0918007777778	-5.24007567820077	0.000564640538072636	0.00343621869599985	-0.523517296542052
Popdc2	-0.545658222222222	8.78087666666667	-5.23172459056522	0.000570872016406124	0.00345662744306036	-0.535225992479625
LOC381019	-0.582778777777779	8.89511127777778	-5.19429148677578	0.000599733035150716	0.00358575353452366	-0.5878317158288
Cd163	-0.538284999999997	11.2653911111111	-5.17687603617388	0.000613695017760041	0.00365231467326381	-0.61237433930586
A630091F01Rik	0.521183277777778	9.42685302777778	5.14431259606999	0.000640753450498601	0.00376920507034172	-0.658380455361219
Pitpna	0.524737833333335	11.2128749722222	5.12270003862746	0.000659422910776183	0.00386165471061183	-0.688998656747113
A330102K04Rik	-1.28159716666667	8.86348708333333	-5.1193374970388	0.000662380039093034	0.00387399959118954	-0.693768321321556
Per2	-0.642315333333331	10.9337186666667	-5.10833020443727	0.000672160891422884	0.00391586000144057	-0.709393136388661
Aacs	-0.545719999999999	12.5025313888889	-5.06179689249113	0.000715268101510343	0.00408036362571444	-0.775638273004544
Vegfa	-0.705370777777777	11.7848623333333	-5.03899713075216	0.000737471256204204	0.00418033222627336	-0.808209045407338
Grhl1	-0.686668777777776	9.45322883333333	-5.03657104037346	0.00073987732059996	0.0041917920925243	-0.811679223663323
Gsn	-0.583873777777777	11.7383726111111	-5.03103604110994	0.000745398420368306	0.00421289350604933	-0.81959939992859
Prtn3	-0.684941277777774	8.89475625	-5.0234695269416	0.000753018024122482	0.00424440022811699	-0.830433598311894
Alas2	-1.51794627777778	11.1801478611111	-5.01696370397121	0.000759636748995955	0.0042725929023987	-0.839755566115703
Upk3b	-0.531074666666663	9.59030222222222	-5.00640710702114	0.000770510555420964	0.00432087668006018	-0.854894596033042
Rbp7	-0.842771611111107	13.1718383611111	-4.97844845822867	0.000800129388704195	0.00444920432809757	-0.895066387050327
LOC100043189	-0.646889666666667	9.05015794444444	-4.97462213927152	0.000804277582839763	0.00446850942997433	-0.900572820930674
Egr3	0.51888038888889	8.61041141666667	4.96409097735032	0.000815814935551154	0.00451669685088042	-0.915738928710044
Nme1	0.535389777777777	13.0169508333333	4.95953570699483	0.000820860649389	0.00453406415839585	-0.922303947245689
Cdkn2c	-0.551439055555553	11.9334323611111	-4.94603340143478	0.000836015499843516	0.00459078835574918	-0.941780721677616
Knsl5	0.591829333333335	11.1281353333333	4.94225084031845	0.000840314929383987	0.00461056513580616	-0.947241636013556
Alcam	0.586695444444445	9.20805855555556	4.92590414123337	0.00085917148000583	0.00469034574509861	-0.9708649127706
B230343A10Rik	0.723714555555558	11.225254	4.92156304923574	0.00086425543404839	0.00470479719598159	-0.977144788891165
Tmem56	-0.529726444444444	7.72917144444444	-4.87022699774915	0.000926899001835692	0.00497206236794688	-1.0516112370986
Dhcr7	0.611718388888889	8.44499352777778	4.86005439754464	0.00093988381765254	0.00503150121508321	-1.06641169999641
Folr2	0.584859277777776	11.5010964722222	4.85065753981694	0.000952052712453612	0.00507812694264721	-1.08009654448021
Akr1b3	0.530105222222222	11.5035421111111	4.84572667751698	0.000958505976525511	0.00510019370191504	-1.08728247023505
Pafah2	0.521706833333333	9.13431980555556	4.83721086744757	0.000969762280361137	0.00514351635814185	-1.09970098112298
Scd2	1.24268311111111	9.56177061111111	4.83415366545776	0.000973837997289431	0.00515685275358235	-1.10416176960925
P2rx5	0.519979944444442	9.85768658333333	4.82744529323132	0.000982846091992397	0.00518791952353318	-1.11395464678891
Lpgat1	0.686228722222227	10.2762966388889	4.79445301945805	0.00102847386601256	0.00533917356296971	-1.16220935431864
Lpin1	-0.502347555555556	11.3615242777778	-4.72931786309552	0.0011253908199484	0.0057077403121529	-1.25792719712797
Slc43a1	-0.947096388888887	9.03063702777778	-4.72195344456465	0.00113695215200458	0.00575091636374561	-1.26878695296684
Syp	0.597763777777777	11.2716775555556	4.71771422107941	0.00114366515343427	0.00576890281695328	-1.27504166948826
Inmt	-0.610306333333332	14.1788664444444	-4.71209272890488	0.00115263286435855	0.00579828481343328	-1.28333972677213
1300001I01Rik	-0.634275222222222	11.0322128333333	-4.70972878540569	0.00115642651757144	0.00580497992027124	-1.28683053969739
LOC381739	-0.501976277777775	10.1721569722222	-4.70425710756579	0.00116525906663184	0.00583842652382359	-1.29491351864551
LOC100048554	0.820788944444448	10.4940941388889	4.69337069351396	0.00118304874256121	0.00589967261969817	-1.31100783079938
Slc4a1	-1.47369944444444	9.28019972222222	-4.6835607030448	0.00119932968763965	0.00596145366181153	-1.32552497991599
Cpxm1	0.72080327777778	10.5116564166667	4.67478051670315	0.00121410590763287	0.00600777799687098	-1.338529599643
Cables1	-0.520652500000002	11.1599104722222	-4.66909443146978	0.00122377937195818	0.00603079935185058	-1.34695719008865
E430031D18Rik	-0.598277722222223	8.71700186111111	-4.66537451722705	0.00123015268932249	0.00605994680511884	-1.35247307628529
Gcat	-0.55140033333333	10.0004683333333	-4.66262002975738	0.00123489492848841	0.00607424862069577	-1.35655867244379
4833444G19Rik	0.506105722222226	8.01328802777778	4.65293944229846	0.00125171791074801	0.00612882422322951	-1.37092580576043
Kcnh2	0.539364444444446	8.2245185	4.65102107611415	0.00125508080481472	0.00613925494010072	-1.37377443789396
Dnmt3l	0.650873388888888	8.11840263888889	4.63496026362106	0.00128361923352235	0.00625799900859679	-1.39764365884032
AW822252	0.51206438888889	9.10728858333333	4.62944051955849	0.00129358758875831	0.00629730258757362	-1.40585526341443
Hsd17b10	-0.557979888888887	13.0024341111111	-4.59298863743993	0.00136154170971427	0.00652377662271717	-1.46019009559487
Hist1h2bf	0.500295555555555	11.8385068888889	4.57750917156333	0.00139154949079135	0.00661198716235555	-1.48331927986667
6330414G02Rik	0.748117833333335	10.1144395833333	4.5767753067785	0.0013929896426582	0.00661544901466576	-1.48441663116422
Gata6	-0.656493444444447	10.5619580555556	-4.56729566058563	0.00141173719578416	0.0066613827966787	-1.49859826636593
Hbb-b2	-0.722538166666667	7.91671736111111	-4.56265860058082	0.00142100621165658	0.00669316722581345	-1.50553986118753
Cd83	0.545485555555556	10.4357239444444	4.5546194702758	0.00143723074305295	0.00674553910380662	-1.51758130991855
OTTMUSG00000000971	0.558376444444447	9.32014838888889	4.55428946810729	0.00143790098507883	0.00674628828652752	-1.51807579523832
3110043O21Rik	-0.547751944444444	12.1165754722222	-4.5504600643485	0.0014457031668128	0.00677087211624628	-1.52381498601923
5830411E10Rik	-0.6455115	8.54719391666667	-4.54757196312267	0.00145161754604178	0.00678878688517649	-1.52814476480122
Dnajc6	0.991102888888891	10.7832008888889	4.54391940432033	0.00145913461819937	0.00681445266018032	-1.53362224327468
Snca	-1.02389472222222	9.41001997222222	-4.50942870829564	0.00153221189919299	0.00705889399872577	-1.58543565210373
Mettl7b	0.533283944444443	9.88854136111111	4.47378079716414	0.00161188284514764	0.00729536362684604	-1.6391582459694
3110082D06Rik	0.513660388888889	8.67828758333333	4.45649963044476	0.0016520930487704	0.0074318874226607	-1.66526370875098
2310014D11Rik	-0.688964444444444	11.909477	-4.43090832564161	0.0017136261476721	0.00762817677326275	-1.70399694387199
Ncan	0.524622222222223	7.73831172222222	4.41721745670911	0.00174754915453425	0.00774006685541619	-1.72475475274908
Upk1b	-0.500191611111111	9.72569441666667	-4.39591972674674	0.00180175756084477	0.00791557975084157	-1.75709595845916
Hs3st3b1	-0.834386833333333	8.77051247222222	-4.36831197185601	0.00187472052092719	0.00815568242426409	-1.79910938163268
Eraf	-0.837959333333332	8.182088	-4.3239314859377	0.00199871671020205	0.00854320452125187	-1.8668596640223
Tmem79	-0.575744833333333	8.43022158333333	-4.30175210026115	0.00206394507440893	0.00874001356509319	-1.90081555041289
Obfc2a	-0.707735	10.4440168888889	-4.30059989081316	0.00206739524610848	0.00874901537206445	-1.90258130645605
Mest	0.542357555555558	12.9047723888889	4.28703621919797	0.00210847677837931	0.00888586768610765	-1.92338062067356
BC034902	-0.697503833333334	12.6244821388889	-4.28416544579946	0.00211728308431847	0.00890877200955911	-1.92778590862301
EG236893	0.554362611111117	9.67931369444444	4.24774322658784	0.0022324869223881	0.00924627499015408	-1.98376985597994
Olfm1	0.724256055555559	11.8915648055556	4.21455505567911	0.00234329977864825	0.00959097790443018	-2.03493186317721
Nkd1	0.510158388888888	9.70081463888889	4.18748178673616	0.00243804158237139	0.00989494835299203	-2.07677157754898
2610301N02Rik	-0.63264438888889	8.71020697222222	-4.18086257961648	0.0024618213772247	0.00996621874995525	-2.087015224854
2510042H12Rik	-0.952907166666666	8.71578763888889	-4.17435299876786	0.00248544868763947	0.010026793301097	-2.09709462060452
LOC100047583	0.543946222222225	9.98515511111111	4.17299743996808	0.00249039920092726	0.0100406329699881	-2.09919423254918
Adrb2	-0.749384888888887	10.0131634444444	-4.13253878917163	0.00264310001990063	0.0104516072733221	-2.16196644270088
Irf4	-1.57017722222222	9.37742655555556	-4.05895285083367	0.00294698435788402	0.0113067668286633	-2.27665582493398
Nup210	1.23879755555555	10.8048850555556	4.04505641109347	0.00300843543516975	0.0114645079231216	-2.29838858218526
Nedd4	-0.540802888888889	10.2852157222222	-4.04311791452025	0.0030171153416893	0.0114909564411643	-2.30142206123378
Sez6l	0.642172555555556	8.463734	3.95028739458939	0.00346558374116341	0.0127340310735774	-2.44721035560951
Cish	-1.1807105	10.8946485833333	-3.92823734048944	0.00358218635833928	0.0130703800514716	-2.48198689900397
Cd99l2	-0.521555666666666	9.65981944444444	-3.85222996286594	0.00401707035643887	0.014292728057447	-2.60228276097958
Nrap	0.635867277777775	9.88948991666667	3.82873553823802	0.00416255274085555	0.0146617212704955	-2.63959574000633
Retsat	-0.614629000000001	12.3886444444444	-3.82817659940009	0.00416608099033719	0.0146651622796986	-2.64048415118752
Ear4	0.613931500000001	11.0846119166667	3.81460981635832	0.00425269792624054	0.014895717126588	-2.6620582698912
Psmb1	0.581590722222225	11.6832016388889	3.73075574535675	0.0048321126401005	0.0163613204000533	-2.79583189129112
Cyb5b	0.600070166666669	13.9352976944444	3.71993565584922	0.00491274418350027	0.0165677814618471	-2.81314557271697
Npy	1.28806088888889	8.09853483333333	3.68196793177861	0.00520709881215581	0.0172681198559745	-2.87399058841531
Igtp	-0.524361555555554	10.6378638888889	-3.66550965500945	0.00534042251580233	0.0175850854387241	-2.90040906356639
Asah3l	-0.548483444444443	12.1625386666667	-3.65627902695033	0.00541676774756507	0.0177848746224726	-2.91523713119515
Itpk1	0.533724444444445	11.3645821111111	3.64720112281438	0.005492972246664	0.0180037582046452	-2.92982767303236
Paqr9	0.818485333333333	10.1975527222222	3.57475529526405	0.0061430994866399	0.0196948872646169	-3.04653645625541
D530007E13Rik	-0.542044499999998	8.91633613888889	-3.52147345449347	0.00667261975422125	0.0209901552839931	-3.13266423314736
Hspa1a	-0.617658055555555	8.89196136111111	-3.44900629540002	0.00747088398007408	0.0227851613907522	-3.25017135098909
Gypa	-0.59727261111111	7.84333230555556	-3.21967094755238	0.0107242332906256	0.0296978768048093	-3.62437030457175
Dfna5h	0.557642333333336	9.60886961111111	3.21835766309681	0.0107466268831928	0.0297411886009099	-3.626521417252
Hbb-b1	-0.50581205555555	15.33856725	-3.18363973620429	0.0113565778930744	0.0310477004679365	-3.68341468551595
Bcar3	0.610520888888892	9.66734361111111	3.16379468380995	0.0117212662109782	0.0318055800327466	-3.71595683377489
Rbm28	0.595047944444444	11.7547835833333	3.02132353162518	0.0147222438091884	0.0379014585360477	-3.94992272192347
Clec2d	-0.564063388888888	11.8250255833333	-2.97261088651953	0.0159217243573351	0.0403396979979301	-4.03000075312613
Kank3	-0.506778055555554	9.42157580555556	-2.90070119010912	0.0178789463735886	0.0442104883937586	-4.14822027853611
LOC100041516	0.592994277777779	8.74260036111111	2.82900419977824	0.0200766023328221	0.0485276381304877	-4.2660353020544
AI607873	0.576183500000001	12.0035104722222	2.80073813996673	0.0210172096856416	0.0502041899053872	-4.31245133788059
F830002E14Rik	1.30719016666667	11.3577284722222	2.79576578138463	0.0211872675633355	0.0505034443385969	-4.32061402772148
8430408G22Rik	-0.679949777777779	11.9651848888889	-2.35491369510778	0.0434091770561709	0.0884963862631068	-5.03756614787559
