# Supplementary material for: Mechanism of Astragalus membranaceus Alleviating Acquired Hyperlipidemia Induced by High-Fat Diet through Regulating Lipid Metabolism
Source: Nutrients. 2022 Feb 23;14(5):954. doi: 10.3390/nu14050954 (PMC8912611; doi:10.3390/nu14050954)
Supplement: Supplementary file 1 [file nutrients-14-00954-s001.zip › nutrients-1560760 - supplementary/supplementary file 2. The gene expression matrix from GEO database/GSE111412/DEGs/down.xls]

id	logFC	AveExpr	t	P.Value	adj.P.Val	B
6330405H19	-1.67842622222222	8.73582777777778	-30.2537321084875	3.04897539294752e-10	1.9646456957076e-06	13.9511501962059
Gsta4	-1.55805227777777	9.34986863888889	-26.7778004403827	8.88515810513325e-10	1.9646456957076e-06	13.053810128229
Gpr120	-1.19922022222222	11.5091557222222	-20.0583972990438	1.10326498602556e-08	4.6756890728938e-06	10.7565630222432
LOC100047046	-1.17842033333334	9.65566972222222	-19.7356944945923	1.26994441048899e-08	4.6756890728938e-06	10.6219054937782
1810022C23Rik	-1.44522955555555	10.0890924444444	-19.4450997933891	1.44422879840728e-08	4.89260279091204e-06	10.4983219301586
Cyp2e1	-1.51337861111111	15.09249525	-18.1348980269482	2.64121233512479e-08	6.83945512804055e-06	9.91210799180687
Enpp2	-0.891366833333333	11.1197055833333	-17.0635999020467	4.46624386090961e-08	9.37580106876722e-06	9.3943762116413
Agt	-1.39743327777778	10.4995725277778	-16.2038440709933	6.96729485059863e-08	1.13644320451987e-05	8.9510954346933
Ppp1r1a	-1.13808316666667	12.2341255277778	-16.0564338764236	7.53603250194518e-08	1.17313071487075e-05	8.87242726121226
Acvr1c	-1.14545133333333	11.82705	-15.3505015992946	1.1079596678966e-07	1.52869066616133e-05	8.48420891693184
Podn	-1.10766811111111	9.39672683333333	-14.9258025263867	1.4083981450297e-07	1.64770757792815e-05	8.24106307154329
Hoxa7	-0.934612888888891	10.1421821666667	-14.7470186020463	1.56105795759723e-07	1.71872481131455e-05	8.13644672419655
1110006G14Rik	-1.14704305555556	10.3170524166667	-14.2743541814545	2.06085323083621e-07	2.01947219352873e-05	7.85314764556451
C920006O11Rik	-0.985199944444442	10.7654309166667	-14.2722083656608	2.06349338575824e-07	2.01947219352873e-05	7.85183873019323
Acot4	-1.22629627777778	9.37315647222222	-14.2079926587265	2.14426439751286e-07	2.08308979558382e-05	7.81257081986189
Pygb	-0.85086688888889	11.9023131111111	-13.9956877957522	2.43729742121748e-07	2.26771644571305e-05	7.68139139844333
Hsd11b1	-1.15643327777778	14.0000681388889	-13.8715170804287	2.62909722908486e-07	2.36670850002693e-05	7.60368896897989
Chac1	-1.21995088888889	11.8456321666667	-13.7714945448615	2.79579032862543e-07	2.43656013954824e-05	7.54056293745807
scl33870.2_144	-0.725938722222221	8.82724286111111	-13.680694812322	2.95730161084949e-07	2.49842937430968e-05	7.48283915056362
Cldn22	-1.07392811111111	8.17861766666667	-13.5173860987925	3.27446795749449e-07	2.61837210888898e-05	7.37800307044029
Blcap	-0.779455888888888	11.7900105555556	-13.5116484411001	3.28627680239046e-07	2.61837210888898e-05	7.37429577442062
4631423B10Rik	-0.82884427777778	9.23160186111111	-13.4639524957715	3.38628821997728e-07	2.64731597410295e-05	7.34341417411097
1810007P19Rik	-0.769836388888889	8.87235041666667	-13.4429175766432	3.431463189529e-07	2.65125682222556e-05	7.32975853406752
A530018G09Rik	-1.40489072222223	9.71594958333333	-13.3473047924355	3.64539466052084e-07	2.75216881456008e-05	7.26740661971548
Gpt2	-1.09686188888889	11.8817906666667	-13.1486097717728	4.13886609015021e-07	2.97188580342742e-05	7.13633865133668
4932441K18Rik	-0.828312166666663	11.5158780277778	-13.0579200334252	4.38834107107581e-07	3.06765937730443e-05	7.07583501575945
Ivd	-0.882568555555558	12.5038523888889	-12.9890007007053	4.58907548738804e-07	3.19109817575636e-05	7.02956596678667
Cib2	-0.710407666666667	12.7969138888889	-12.8948285797469	4.87999790402776e-07	3.30638627220589e-05	6.96593492527147
Eif2b3	-0.730324944444444	10.91118575	-12.7070755809093	5.52298014514657e-07	3.59045851277507e-05	6.83764374357778
Cyp2f2	-1.59877822222222	8.63288544444444	-12.7013933355906	5.54385056468449e-07	3.59045851277507e-05	6.83373105596648
Ppp4r4	-0.624896333333333	8.14198033333333	-12.6133517006705	5.87863681321126e-07	3.68848293326189e-05	6.77287917421117
Sfxn1	-1.02690422222222	13.4417310555556	-12.6103017748396	5.89062896547275e-07	3.68848293326189e-05	6.7707634420117
Lman2l	-0.957205333333336	10.6346681666667	-12.5863799417462	5.98563342510323e-07	3.71277881748657e-05	6.75415088449453
Pccb	-0.722709000000004	11.2629249444444	-12.3976124177295	6.79771323811203e-07	3.95644877982097e-05	6.62193107719879
Sqrdl	-1.11573888888889	11.0822790555556	-12.3700489933678	6.92618596888291e-07	3.96155882513049e-05	6.60245510035038
AU018778	-2.04627716666667	11.56364175	-12.3139284089969	7.19615481380075e-07	4.00176516260415e-05	6.56266590660748
Abca8a	-0.683729833333334	11.8403510833333	-12.0672254056355	8.52938991194992e-07	4.38483655706935e-05	6.38557531154595
Csad	-0.824270777777778	11.1208968333333	-11.7891202502631	1.03698120085871e-06	4.98089227092391e-05	6.18157687328113
Zbtb5	-0.825452277777776	10.0164038055556	-11.7560239489197	1.06166538206396e-06	5.00954393851037e-05	6.15698405121088
Ankrd5	-0.878041055555556	8.55309697222222	-11.7493551043939	1.06671750130182e-06	5.0154703299643e-05	6.15202040017815
Gpd2	-0.662849833333333	9.08794641666667	-11.5887381178618	1.19680589233558e-06	5.34195927349246e-05	6.03162993187318
Immp2l	-0.655650055555558	10.8527635277778	-11.5543631293318	1.22687147892659e-06	5.43940469113359e-05	6.00565209444765
Adrb3	-1.47423711111111	9.93277255555556	-11.5411755701117	1.23862676816425e-06	5.45491228699535e-05	5.99566597515409
Pon1	-1.47845088888889	8.29637788888889	-11.5252462134909	1.25299253292792e-06	5.46354367823224e-05	5.98358881117097
B230358A15Rik	-0.651628388888887	8.19814547222222	-11.5167882115808	1.26069516006402e-06	5.47904751801508e-05	5.97716958990121
7330410H16Rik	-0.732109444444443	12.6040098888889	-11.5054307788276	1.27112079162323e-06	5.50454648957553e-05	5.96854260847946
Rbp4	-0.965878777777776	11.3092842222222	-11.4762588084552	1.29833918537088e-06	5.55626289343532e-05	5.94634583333214
Pck1	-1.28204138888889	10.45182875	-11.4683284031934	1.30584952313261e-06	5.55626289343532e-05	5.94030214232025
Clpp	-0.602552111111109	11.0807235555556	-11.4674936322549	1.30664286832915e-06	5.55626289343532e-05	5.93966573435832
H2-Ke6	-0.775783055555555	12.46095325	-11.3998571773755	1.37272996503901e-06	5.75962648792623e-05	5.88795124175008
Amy1	-0.927393611111107	11.9024079166667	-11.3950485498599	1.37756734043649e-06	5.75962648792623e-05	5.88426325452474
Nrg4	-0.928231666666662	11.6650025	-11.3514336659576	1.42231435840289e-06	5.90931361736448e-05	5.85074364824753
Mfsd7c	-0.975050333333334	8.32666416666667	-11.335071330902	1.43951416477395e-06	5.94339410781045e-05	5.83813641426384
1700029J07Rik	-0.666536999999998	8.75238855555556	-11.305853830331	1.47080218991612e-06	6.03485668732043e-05	5.81558037285281
Maob	-0.646893166666665	11.4156174722222	-11.2919773366773	1.4859248880457e-06	6.07803084237146e-05	5.8048479104199
Gpx3	-1.52001927777777	13.6804048611111	-11.2759599321301	1.50359494941745e-06	6.13132607151336e-05	5.79244375457103
Pdha1	-0.582308222222224	13.4755082777778	-11.2382030842212	1.5461742287966e-06	6.20795478289697e-05	5.76313676609683
A530020G20Rik	-0.735361222222222	8.72837044444444	-11.2253009151977	1.56102863158234e-06	6.20795478289697e-05	5.75310028767905
Iqcb1	-0.592945666666667	10.1841392222222	-11.2138545149725	1.57433918441412e-06	6.22759560014351e-05	5.74418692831345
4930442M18Rik	-0.943780222222225	9.01051766666667	-11.1609492907036	1.6375132334605e-06	6.3521900926937e-05	5.7028752839645
Ppp1r3c	-0.766083666666667	11.295874	-11.1536021829377	1.64650597137591e-06	6.3607125420522e-05	5.69712332381979
1700010A01Rik	-0.615636833333333	9.15621436111111	-11.1381607471566	1.66558457075039e-06	6.39700678742855e-05	5.68502253907638
Car5b	-0.630120333333334	10.7665641666667	-11.1259846216069	1.68080115249687e-06	6.41813434300248e-05	5.67546927054517
Chdh	-0.70592588888889	8.56653394444444	-11.0600054539892	1.76597573820706e-06	6.64731380432812e-05	5.62352762764328
0610030E20Rik	-0.559354944444445	9.53833513888889	-11.0521491117777	1.77643176808309e-06	6.65795923448284e-05	5.6173230094134
Hoxa5	-0.63274272222222	10.0104313611111	-11.0503150734457	1.77888253842904e-06	6.65795923448284e-05	5.61587395312023
Snhg11	-0.927754722222225	11.0782804722222	-11.0177945215544	1.82296552819901e-06	6.70891937564492e-05	5.59014149698384
Klhl2	-0.630054388888889	8.15557025	-10.9651644930729	1.89688941684621e-06	6.90405040643859e-05	5.54834291855774
Ces3	-0.893221777777777	15.4384036666667	-10.9519597177514	1.91595277830953e-06	6.93522413891112e-05	5.53782569718735
A630064P09Rik	-1.31561522222223	10.3122360555556	-10.8698258262753	2.03939042522452e-06	7.25199450678086e-05	5.47213603689855
LOC100047427	-0.607158944444445	9.64679641666667	-10.8446822902507	2.07891652056756e-06	7.36371181494332e-05	5.45193220180014
Asns	-0.895995277777777	10.5214666944444	-10.8315814885842	2.09984621182375e-06	7.39255863483178e-05	5.44138756213907
Rnf125	-1.07736083333333	9.37046952777778	-10.8304321039301	2.10169354015768e-06	7.39255863483178e-05	5.44046186246202
Gsta3	-0.930703722222223	10.9110739166667	-10.8290939435638	2.10384653852312e-06	7.39255863483178e-05	5.43938400786903
Pygl	-1.12712738888889	12.4377636944444	-10.8079075967068	2.13826065318527e-06	7.493554310314e-05	5.42230209168526
BC054059	-1.11859183333334	13.2747061388889	-10.7200426761008	2.28777733704202e-06	7.6940537096072e-05	5.35111928016114
Slc44a3	-0.849382833333335	9.88274508333333	-10.6941781992612	2.33396453439096e-06	7.82648208841963e-05	5.3300604374312
LOC100047126	-0.963887999999997	9.98293933333333	-10.680675678347	2.35848521770986e-06	7.86876431726834e-05	5.31904760334392
Glb1l2	-0.736972277777774	13.1876483611111	-10.6593865388218	2.39772684015418e-06	7.97361136680739e-05	5.30165722639488
Alad	-0.651054888888886	12.7960808888889	-10.5886107735202	2.53346347564631e-06	8.30262100046341e-05	5.24360709194275
Vnn3	-1.46692794444444	10.4820094722222	-10.58591579546	2.5387972178226e-06	8.30262100046341e-05	5.24138947943009
LOC675594	-0.570716055555557	8.37948136111111	-10.5742726845895	2.56198362016531e-06	8.3275479040298e-05	5.23180263832903
Grhpr	-0.759928611111109	12.1769768055556	-10.4920391857369	2.73256589896951e-06	8.78573321516894e-05	5.16380926923905
Acsm3	-2.29489638888889	9.12195369444444	-10.4693921276974	2.78172134658078e-06	8.83449275791053e-05	5.14499639100303
Fahd2a	-0.577675166666671	9.28242836111111	-10.4590688062529	2.80445162394526e-06	8.83449275791053e-05	5.13640821058834
S100a1	-0.793852000000001	11.3693876111111	-10.4542605645891	2.81510857635508e-06	8.83449275791053e-05	5.13240543609922
LOC100043671	-1.07459911111111	13.9035355	-10.4211962586275	2.88961522502175e-06	9.00415008325174e-05	5.10483340905519
C2	-0.906405111111109	13.2506287777778	-10.4046754673122	2.92765709512775e-06	9.06109055295065e-05	5.09102631495683
Poli	-0.562393444444444	8.96856533333333	-10.4040452853968	2.9291191083265e-06	9.06109055295065e-05	5.0904992423322
Ube2o	-0.791053166666661	11.7196623055556	-10.3215233826473	3.12772343520811e-06	9.49659918309903e-05	5.02122168648462
Atp1a2	-1.40050227777778	11.5310380277778	-10.3156655460322	3.14237681987018e-06	9.50047655471964e-05	5.01628447514762
Slc2a3	-1.23247877777778	9.92476927777778	-10.3094397835386	3.15803374922465e-06	9.51679182870472e-05	5.01103431141924
Scp2	-0.553936888888886	12.6738065	-10.2625909372202	3.27865405636002e-06	9.77823417440826e-05	4.97143237625414
Gprin3	-0.561246388888886	7.73226708333333	-10.2586186374556	3.28911312242957e-06	9.78733391295936e-05	4.96806684958131
Rpap2	-0.616999333333334	10.3443717222222	-10.2152752539959	3.40566269788254e-06	0.000100252889194153	4.93126574315106
Gpr109a	-0.8270465	9.97616747222222	-10.2147802150537	3.40701992492997e-06	0.000100252889194153	4.93084459343365
Mup3	-0.726364555555556	8.01045738888889	-10.2023216496634	3.44137451045798e-06	0.000101038755627046	4.92023938079512
Six1	-0.655507722222222	9.92066708333333	-10.1650695768839	3.54640059384115e-06	0.000102775302524936	4.88845760093929
Phpt1	-0.622765611111111	10.5900423055556	-10.1397217234661	3.61988700131399e-06	0.000104195963096646	4.86677058509332
EG382161	-0.489634166666667	9.90318325	-10.1062260880195	3.71958656857256e-06	0.000106370514597361	4.83803593690141
LOC100048434	-0.999846777777776	10.0283237222222	-10.1027371696679	3.73014446937163e-06	0.000106442049091443	4.83503789618149
A430110L20Rik	-0.628798277777777	8.78379336111111	-10.0926723845753	3.76078764725572e-06	0.000106769515609669	4.82638386026482
Ear11	-0.836496499999999	7.97959230555556	-10.0789599025406	3.80298484851054e-06	0.00010713227253416	4.81458066252611
4933431K14Rik	-0.802769388888888	8.39030952777778	-10.0515464627722	3.88892005154145e-06	0.000108190612471541	4.79093998887681
Fmo1	-0.616099333333333	11.0901231111111	-10.0513049150031	3.88968671843641e-06	0.000108190612471541	4.79073142165235
2900093K20Rik	-0.570802944444445	8.89586308333333	-10.040815289027	3.92314207732662e-06	0.000108663633387085	4.78166960274296
Mrps35	-0.497274222222226	10.1608204444444	-10.0352793540057	3.94092624651088e-06	0.000108719032744407	4.77688370384277
2210039O17Rik	-0.535846277777775	9.83189852777778	-10.0196921710178	3.99147998394409e-06	0.000109637075983096	4.763395364325
Nrbp2	-0.852416777777774	11.8581541111111	-9.98247899810656	4.11509306178729e-06	0.000111869566938958	4.73111530368514
Fam13a	-2.12228855555556	10.0180747777778	-9.96351628766188	4.1797035276386e-06	0.000113160334031068	4.71462408352123
Amy2-2	-0.742544111111107	14.4306693333333	-9.91164645786811	4.36223060083003e-06	0.000117141851012533	4.6693681087165
EG434402	-0.616820111111108	12.258455	-9.88623449607728	4.45485145444021e-06	0.000118904035183968	4.64711769368847
Fam132a	-0.62938677777778	11.3267011111111	-9.87947536943547	4.47985096863588e-06	0.000119330223785519	4.64119073295937
Birc1cl	-0.565844722222222	10.1045131944444	-9.84067705797241	4.62638143674694e-06	0.00012247232443734	4.60709781004793
Trpv2	-0.522348111111112	9.85325244444445	-9.83912032055972	4.63237019265268e-06	0.00012247232443734	4.60572732901268
scl000490.1_983	-0.473453944444445	11.0601569166667	-9.79761488353968	4.79523973393841e-06	0.000125454866068899	4.56911522265621
Parp6	-0.606666944444443	10.5166365833333	-9.7861010834366	4.84153307739257e-06	0.00012616634125939	4.55893399342566
Sort1	-0.673566388888892	12.3696699166667	-9.7771516985247	4.87785647150059e-06	0.000126862676577689	4.55101290154583
Lmo4	-0.557894166666665	9.61929808333333	-9.70312585726781	5.19010904047908e-06	0.000132633889057659	4.48524066435735
Cyp27a1	-0.601271499999998	12.0433499722222	-9.66401134520819	5.3639594779723e-06	0.000135313420850776	4.45030461893866
Kctd15	-0.55291038888889	8.93792452777778	-9.63646140859634	5.49026445173489e-06	0.00013740422022272	4.4256214286009
LOC100040243	-0.538954888888886	9.93805444444444	-9.63045022578117	5.5182572130908e-06	0.000137420528129622	4.42022733522184
4930563B10Rik	-0.717761111111107	9.30802888888889	-9.60815974380969	5.62344221005585e-06	0.000139393843300672	4.40019874843738
A530064K17Rik	-0.911789611111113	9.53032769444444	-9.59632798197514	5.68017159590729e-06	0.000140536380384133	4.38955068513281
Uck2	-0.532722666666665	9.23370622222222	-9.58369946005982	5.74141874001035e-06	0.000141258145983271	4.3781726035426
Tmem159	-0.651494277777779	10.0399260833333	-9.54014614842957	5.95830394430492e-06	0.000145510372850567	4.33882874381689
Aldh5a1	-0.725082555555558	10.5359223888889	-9.53777686651478	5.97035897347279e-06	0.000145535761545244	4.33668385814791
LOC100045502	-0.656246277777777	8.21752302777778	-9.49125945917273	6.21257689890172e-06	0.000150055879320456	4.29447565214345
Bckdhb	-0.61768211111111	11.7027685555556	-9.48743313219488	6.23297814100196e-06	0.0001502739182462	4.29099558753641
Ctdspl	-0.552844388888886	11.3872068055556	-9.457079193427	6.39746307173955e-06	0.000152569101270438	4.26334421252345
D630014A15Rik	-0.690999166666662	11.7851195277778	-9.44443307391984	6.46739921643588e-06	0.000153682155481207	4.25180076541148
3110013H01Rik	-0.952896611111109	11.1994979722222	-9.43427336455982	6.52419596092328e-06	0.000154753459669153	4.24251698427957
B430219N15Rik	-0.676410166666665	11.1622244166667	-9.42847105750668	6.55687980284687e-06	0.000155249992751277	4.23721094831429
C130022K22Rik	-0.745810999999998	11.1285582222222	-9.40252572259153	6.70525334376009e-06	0.000157074126201699	4.21344924911924
Cd164l2	-0.506751444444443	7.73005022222222	-9.39389226725628	6.75544357440036e-06	0.00015796977080527	4.20552953110256
Ppnr	-0.730787555555557	10.7020445	-9.38990432184481	6.77876711344537e-06	0.000158235107955548	4.20186909796486
Insig2	-0.569480333333335	11.8484935	-9.38291093017794	6.81988276990668e-06	0.000158355520485074	4.19544671996248
Chst1	-0.581450777777778	13.9704758333333	-9.37789152000917	6.84956250178802e-06	0.000158765648725655	4.19083453620058
C230037E05Rik	-0.543482222222222	8.30858788888889	-9.36905400006649	6.90216551153433e-06	0.000159147313679566	4.18270869949189
Lrig3	-0.825268555555557	10.648733	-9.35077142339876	7.0124077615329e-06	0.000161126023452814	4.16587689062644
Rshl2a	-0.582116777777777	10.4479417777778	-9.33487457052934	7.10984390922397e-06	0.00016251774693541	4.15121785700906
Echdc2	-0.685948944444444	10.1584151944444	-9.31672851948672	7.22289490850154e-06	0.000164249376129298	4.13445782057684
Pde1a	-0.772166999999998	9.8875835	-9.2998394910125	7.32989779637803e-06	0.000166110822788588	4.11883292567623
B230322F03Rik	-0.574675944444445	8.23685125	-9.29560749690219	7.3569832965624e-06	0.000166439149510586	4.1149137786309
mtDNA_ATP8	-0.550596555555551	14.8087578333333	-9.28566258659332	7.42106790578774e-06	0.000167601964395329	4.10569785376728
Snf1lk2	-0.895405000000002	8.92376238888889	-9.2725807914711	7.50630576546342e-06	0.000168949423804604	4.09356175350886
Tapt1	-0.520283333333337	12.7286673888889	-9.24284722929582	7.70408633720314e-06	0.000172450419779959	4.06592159496699
AA517739	-0.938763444444444	9.33941477777778	-9.24136976722255	7.71406282848592e-06	0.000172450419779959	4.06454611912315
Aldh2	-0.579554055555553	15.0791064722222	-9.21915114250909	7.86582369178546e-06	0.000175546051715996	4.04383790537426
Rxra	-0.698938500000002	9.16323919444445	-9.21685397857061	7.88170093522325e-06	0.00017560376518747	4.04169440647977
4933401F05Rik	-0.545754222222224	7.50050344444444	-9.20746358161629	7.94697272376047e-06	0.000176216812924231	4.03292729453763
Prodh	-0.709591388888891	9.83354802777778	-9.20740226968137	7.9474008509184e-06	0.000176216812924231	4.03287002643477
Pkd2l2	-0.579510611111108	8.07791052777778	-9.20660481404242	7.95297161738454e-06	0.000176216812924231	4.03212513660413
1190002N15Rik	-0.609238722222226	9.99252702777778	-9.20523265436022	7.96256715983696e-06	0.000176216812924231	4.03084329317683
Gstt1	-0.939182055555554	11.4270083611111	-9.19594109397162	8.02788008258633e-06	0.000177069034476011	4.02215890353785
Sephs2	-0.709966944444444	9.35522836111111	-9.19324287945433	8.04695707044564e-06	0.000177080868712858	4.01963556880252
2010308M01Rik	-0.750005944444444	8.63058991666667	-9.19147006067909	8.05951850581663e-06	0.000177080868712858	4.01797729918193
Pigl	-0.575229666666667	9.82941294444444	-9.19018664694939	8.06862571640484e-06	0.000177080868712858	4.01677663748044
SPARC	-0.600938277777775	9.34822108333333	-9.17746508567242	8.15951514464093e-06	0.000178482639223503	4.00486739907015
Nat8l	-1.03483933333333	9.43501	-9.17385374539429	8.18552169505076e-06	0.000178755558074398	4.00148402693613
1810015C11Rik	-0.518137722222223	9.81479930555556	-9.16611042618492	8.24159268408729e-06	0.000179683040498616	3.99422558402881
Il15ra	-0.485703222222222	8.85941422222222	-9.12885713304556	8.51733709657613e-06	0.00018327533830613	3.95923002195548
Hint2	-0.559600388888882	12.9424136944444	-9.12385664607871	8.55511803542247e-06	0.000183788974770734	3.95452310973776
Cxcl9	-0.746085777777777	11.6916194444444	-9.07420739357556	8.94042941873966e-06	0.00018934225806743	3.90766645312569
Idh3b	-0.459942333333329	13.0261213333333	-9.07315894078648	8.9487697041491e-06	0.00018934225806743	3.90667457026974
Uqcrc2	-0.463165999999996	13.7443667777778	-9.03396499284568	9.26678935220128e-06	0.000194321964016905	3.86952377332002
St6galnac5	-1.071026	9.18595838888889	-9.03227954120693	9.28074169653852e-06	0.000194321964016905	3.86792304960584
Mical3	-0.530103722222222	9.28399808333333	-9.02751119310732	9.32034014286096e-06	0.000194842300581454	3.86339300450006
3110021A11Rik	-0.503716166666665	8.69518419444444	-9.01973776402161	9.38529391469929e-06	0.000195890210428131	3.8560036137071
Clec2e	-0.485093444444443	8.45731194444445	-9.00511337703389	9.5088498562912e-06	0.000198077839116574	3.84208676999675
Scn7a	-0.643368777777775	9.86299294444444	-8.985361752959	9.67857849224117e-06	0.00020105877207467	3.82325967715676
D330038K10Rik	-0.607251166666668	8.85190630555556	-8.97974116493218	9.72748524799481e-06	0.000201757511925443	3.81789563778561
Timm50	-0.467477333333335	10.6972118333333	-8.96662311064058	9.84269311918957e-06	0.000203827055628108	3.80536505723747
Cirh1a	-0.544855444444446	10.5897696111111	-8.96481396069692	9.85869942454158e-06	0.000203839024721508	3.80363568567806
Rasgrf1	-0.698600111111112	9.08025827777778	-8.96157915414519	9.88739065345752e-06	0.000204112820802314	3.80054277394815
Slc1a3	-1.21227105555555	13.6132674722222	-8.92907194624079	1.01808786236016e-05	0.000208574967297341	3.76940792015806
Echdc3	-0.543571166666666	8.92198136111111	-8.92717910099683	1.01982613437846e-05	0.000208574967297341	3.7675919770354
Pcsk6	-0.900877722222218	12.2164931944444	-8.90424000827252	1.04115397450202e-05	0.000212279727023468	3.745558461367
Med18	-0.647371111111106	10.2887734444444	-8.88840139988434	1.05616675215736e-05	0.000215008861779707	3.73031661250543
Fahd1	-0.464919944444443	10.2334180277778	-8.84050500469752	1.1030362314548e-05	0.000222833557950776	3.68408253907113
Mrps18a	-0.485565166666666	10.8491384166667	-8.82333996975049	1.12038720558413e-05	0.000225183998656696	3.66746098150366
2310039H08Rik	-0.59154911111111	12.3815218888889	-8.80941252097705	1.13468656594688e-05	0.00022714361983773	3.65395415855589
1700029G01Rik	-0.772533722222221	10.8670740833333	-8.74827368286699	1.19988119467583e-05	0.000234856745837883	3.59444520867175
Sctr	-0.532989166666667	8.14817236111111	-8.73675133447611	1.21262416471714e-05	0.000236430810997976	3.58319035587782
LOC100044298	-0.444903	11.3202053333333	-8.73177580299112	1.21817279761705e-05	0.000236683808854654	3.57832642838327
Sdhb	-0.433346333333329	11.2709017777778	-8.71415219921964	1.2380524513337e-05	0.000239946609500523	3.56107915433806
C130020O07Rik	-0.605888833333331	9.50455225	-8.68576263203872	1.27083186759288e-05	0.00024404404992205	3.5332334111921
Hint3	-0.482079166666662	10.77628975	-8.67917587779529	1.27857298940847e-05	0.000245092620696853	3.52676179817538
LOC380844	-0.91050088888889	9.39019438888889	-8.67796448353316	1.28000233333961e-05	0.000245092620696853	3.52557112675354
2310066I10Rik	-0.484581166666666	7.79964486111111	-8.67521872709735	1.28324861519189e-05	0.000245255504707677	3.52287181934154
Siglech	-0.536069388888889	8.48194302777778	-8.67328997357075	1.28553438328279e-05	0.000245255504707677	3.52097526098614
Acacb	-1.3375475	11.7464476388889	-8.67227058374647	1.28674427417692e-05	0.000245255504707677	3.51997274270034
Lyz1	-0.963060944444445	11.0827898611111	-8.65329088284544	1.30950142573872e-05	0.00024786723261977	3.50128891810238
Tmem134	-0.757079722222224	12.1838643055556	-8.64381020135787	1.32103470635598e-05	0.000249085013388232	3.49194304033499
Trit1	-1.09521988888889	10.6487047222222	-8.64202056389766	1.32322433163467e-05	0.000249085013388232	3.49017787676443
BC035947	-0.606887555555556	7.83732866666667	-8.64181489069041	1.32347622917453e-05	0.000249085013388232	3.48997499640758
1700027N10Rik	-0.56907261111111	8.76239730555556	-8.63373132378427	1.33341849341404e-05	0.000250243254758328	3.48199796239595
Mccc2	-0.646844944444444	10.0108633611111	-8.62214233051666	1.34781597221252e-05	0.000252586448579743	3.47055068432989
Agpat9	-0.68258183333333	10.5601171388889	-8.58041241446125	1.4010942416556e-05	0.000261089663198219	3.42922323223347
mtDNA_ND5	-0.454977333333332	14.1393227222222	-8.57697117482637	1.4055902339695e-05	0.00026155856579162	3.42580762757088
Cp	-0.544782888888891	9.73652105555556	-8.55633152534834	1.43289160048987e-05	0.000265889941371801	3.40529749882659
Rbm4b	-0.456708055555552	10.2561616388889	-8.54054068346885	1.45417338531551e-05	0.000267688814717624	3.38957764932564
Klf3	-0.428291055555558	9.47140141666667	-8.54012196276225	1.45474242330649e-05	0.000267688814717624	3.38916047896252
Car13	-0.446603388888889	9.83366991666667	-8.51471250792804	1.48973678760006e-05	0.000273366700524611	3.36381292380414
Acot3	-0.508531500000002	7.72655819444444	-8.51174398225315	1.49388518609734e-05	0.000273747726473206	3.36084749317015
Papolg	-0.550820222222226	9.75819133333333	-8.50898487234376	1.4977523388381e-05	0.000274076231312036	3.35809048278398
D730003I15Rik	-0.561287166666668	9.11616097222222	-8.46592329159298	1.5595575056676e-05	0.000283813688221492	3.31496440339385
LOC547380	-0.530711000000002	9.87963694444444	-8.46241181759832	1.56471988617528e-05	0.000284328934765604	3.31143958857992
Efna5	-0.454235777777775	11.6235757777778	-8.4594018889598	1.56915989441059e-05	0.000284386015431449	3.30841725229495
LOC269859	-0.651365888888893	11.1068675555556	-8.45494603420096	1.5757582986091e-05	0.000285190666318129	3.30394138073118
B430114K07Rik	-0.694337166666669	9.18535775	-8.45003805825749	1.58306158681028e-05	0.000286120515525819	3.29900907788884
Gulp1	-0.726537666666667	9.01474066666667	-8.43626853418161	1.60375089424333e-05	0.000289068987922822	3.2851585356248
Pdk2	-0.672809777777777	8.50055516666667	-8.42933689945532	1.61427844381766e-05	0.000290174786390734	3.27817898319673
Pik3cb	-0.6534555	11.4601075277778	-8.4221750796634	1.62523553733927e-05	0.000290324503199092	3.27096263032197
Rhbdd3	-0.476243555555554	8.43520077777778	-8.42154146803265	1.62620885368631e-05	0.000290324503199092	3.27032394807383
Csda	-0.839976555555555	9.86199872222222	-8.42018423119681	1.62829591939545e-05	0.000290324503199092	3.26895571499551
Ovgp1	-0.414368555555557	8.30397066666667	-8.41741694066749	1.63256040748025e-05	0.000290352721474375	3.26616543513692
Tmbim1	-0.58010611111111	11.5310116666667	-8.40421350951527	1.65307728353986e-05	0.000292375596655002	3.25284179644568
Efs	-0.621387	9.32555183333333	-8.38918606713425	1.67677443498714e-05	0.000295437373330017	3.23765634400128
BC021381	-0.487312666666666	9.61822355555556	-8.38734895553166	1.67969697468719e-05	0.000295501417171334	3.23579836536753
Acadsb	-0.604217166666668	12.13947025	-8.38230014087206	1.68775771239408e-05	0.000296524666172215	3.23069046178958
Enpp5	-0.482282666666666	12.1968582222222	-8.37440889022567	1.70044196579338e-05	0.000297479603471987	3.22270173719235
Sesn2	-0.701323777777777	8.63518288888889	-8.37332067042187	1.702199365916e-05	0.000297479603471987	3.2215995853823
Mrps30	-0.479630055555557	12.0422774722222	-8.3685702954091	1.7098943345004e-05	0.000297643266764418	3.21678700123053
Art3	-0.706109055555556	12.89582725	-8.36281619640134	1.71926650810487e-05	0.000298880909277388	3.2109545130791
E130102H24Rik	-0.70496927777778	10.2029048055556	-8.33665396081506	1.76259782672432e-05	0.00030480945663196	3.18439385407504
Fbxo30	-0.435610333333333	9.46637622222222	-8.32208280976651	1.78725136101403e-05	0.000307744477520642	3.16957087031748
Gcdh	-0.446318499999997	10.9751064722222	-8.3170233053925	1.79590028877785e-05	0.000307908453018635	3.16441890316514
Negr1	-0.412980277777777	8.16139491666667	-8.31670933909457	1.79643851131003e-05	0.000307908453018635	3.16409911376687
B230342N21Rik	-0.899281444444441	9.76424222222222	-8.31205492662445	1.8044382757041e-05	0.000308411882258766	3.15935720599314
Eif4a2	-0.579118777777779	13.4244653333333	-8.30662245384364	1.81382493673719e-05	0.000309216194376409	3.15381983687341
Ndufb10	-0.449945833333336	11.2173981944444	-8.30183087924732	1.82214880418216e-05	0.000310234922691427	3.14893325862511
Bckdha	-0.638908888888889	11.7939961666667	-8.29362465569364	1.83650235483429e-05	0.000311874924319673	3.14055891846804
Fbxo31	-0.900043444444446	9.426867	-8.28965036119411	1.84349848781813e-05	0.000312661129923661	3.13650074735654
Arl4a	-1.02692166666667	11.0013723333333	-8.28591544337843	1.85009996788924e-05	0.000313378471484008	3.13268554219326
Rhou	-0.470592888888891	9.522207	-8.28312744449226	1.85504471784879e-05	0.000313506254811123	3.12983668698944
Tspo	-0.576672333333335	12.5258098333333	-8.28281478835142	1.85560014579396e-05	0.000313506254811123	3.12951715691402
Galm	-0.411151388888891	10.0242014166667	-8.28128836135969	1.85831444386859e-05	0.000313563862482654	3.12795702773823
Aspa	-0.553735888888887	8.12073577777778	-8.2704543528933	1.8777055046599e-05	0.000316431698055697	3.11687699937274
Ift81	-0.480933777777777	9.91194211111111	-8.25697941763928	1.90213462051095e-05	0.000320140160588415	3.10307938429071
Dlst	-0.47412472222222	12.4390179722222	-8.25382309948115	1.90790720914282e-05	0.000320703181262022	3.09984480467179
Rpe	-0.548732666666663	9.2118085	-8.24809210065729	1.91843795650182e-05	0.000322063561388844	3.09396910335842
Aifm2	-0.522533333333332	10.5752632222222	-8.24499965648231	1.92414688957652e-05	0.000322612039404632	3.0907971833688
Cacna1d	-0.876710166666664	10.1164698611111	-8.24219413612293	1.92934230578814e-05	0.000323073137440722	3.08791871504948
Chchd6	-0.406932666666664	11.1105415555556	-8.23921058553847	1.93488434493386e-05	0.000323181946463541	3.08485670389181
Uck1	-0.435910944444444	9.20127058333333	-8.21811140092998	1.97458018796446e-05	0.00032774062114807	3.06317663175844
Ccrl1	-0.434915055555555	9.53044536111111	-8.21557597261995	1.97941030486296e-05	0.000328025795033724	3.06056832648924
D3Ertd254e	-0.484042999999998	8.92285277777778	-8.21255904002782	1.98517465091168e-05	0.000328261920999313	3.05746381660006
Por	-0.594239500000002	12.4059348055556	-8.18910700170214	2.03061842252257e-05	0.000333377201062795	3.03329907542167
A430106B04Rik	-0.490686222222221	8.50856511111111	-8.18842132041669	2.03196419231502e-05	0.000333377201062795	3.03259170413952
B230112P13Rik	-0.4768285	8.72317852777778	-8.1823805480092	2.04386274675801e-05	0.000333377201062795	3.02635774993601
Mrps9	-0.453073611111108	11.0391740833333	-8.15418477978127	2.10042306975264e-05	0.000341338125431389	2.99721042449096
Mknk2	-0.607660944444442	13.4191984722222	-8.14485743620816	2.11951075507307e-05	0.000344016905356577	2.98755018167597
Rhbdl1	-0.754422944444444	9.63963363888889	-8.1222753198439	2.16651808407021e-05	0.000348869734525047	2.96412468306201
Txnl4b	-0.455513722222223	9.82034647222222	-8.12148287493064	2.16818834177915e-05	0.000348869734525047	2.96330167922727
Car1	-0.598245777777775	7.99551588888889	-8.11987617304222	2.17157917864956e-05	0.000348869734525047	2.96163281767244
Mtus1	-0.49923355555555	10.3951470555556	-8.1162130840335	2.17933170614065e-05	0.000349010066685215	2.95782700671799
Acvr1	-0.504121833333336	10.64111675	-8.10875514282451	2.19520985288376e-05	0.000350279137394931	2.95007416578781
LOC666036	-0.411915777777775	10.9254358333333	-8.10525731466597	2.20270060334452e-05	0.000350514841011695	2.94643602917237
1700021C14Rik	-0.444409944444446	9.64715380555556	-8.10435103338509	2.20464602543686e-05	0.000350514841011695	2.9454931859519
Ptprd	-0.637846888888889	10.3645492222222	-8.10281407632348	2.20794957556038e-05	0.000350618146542112	2.94389402772282
A630034I12Rik	-0.715636333333334	8.37518627777778	-8.10045158157588	2.21303816296326e-05	0.000351004324238542	2.94143544108989
Ebf2	-0.686383222222222	9.62193316666667	-8.09892541360004	2.21633223774084e-05	0.00035108525308553	2.93984688800135
Pdzd2	-0.484773833333332	9.77796975	-8.09472701113964	2.22542190134317e-05	0.00035108525308553	2.93547561208895
Aco1	-0.427864333333334	10.4675632777778	-8.09376123043706	2.2275186388181e-05	0.00035108525308553	2.93446980376945
Hoxc6	-0.593452555555558	12.3655562777778	-8.0928530366648	2.22949233529185e-05	0.00035108525308553	2.93352388015879
Mgst3	-0.596312999999997	13.5656215	-8.08791440478919	2.2402587372035e-05	0.000352360695665865	2.92837856881156
Lrrc51	-0.476304999999998	9.54610144444444	-8.08365523447901	2.24958980734943e-05	0.000353407616346024	2.92393910479052
Dgcr6	-0.543137944444446	9.90674075	-8.07263318328381	2.27393611341857e-05	0.000355962605811447	2.91244166246579
Chpt1	-0.52485438888889	13.6981789166667	-8.06424101167885	2.29266762234205e-05	0.000358311227972013	2.90367898736715
Mgst1	-0.468422444444448	14.2165751666667	-8.04740642443984	2.33075637753431e-05	0.000362307151772138	2.88607887192308
Snhg10	-0.825896333333334	9.8267075	-8.04613474819353	2.33366171781781e-05	0.000362307151772138	2.88474815729301
Gsto2	-0.467532	8.29329633333333	-8.03800191428189	2.35233684943938e-05	0.000364777869187712	2.87623372433578
2310076O14Rik	-0.81801511111111	11.5310776666667	-8.03142472330787	2.36755999989237e-05	0.000366341317300802	2.86934282837373
Dock11	-0.422461444444441	9.58616488888889	-8.03081107212711	2.36898583251764e-05	0.000366341317300802	2.86869967586994
2310040G07Rik	-0.465890388888887	8.39291302777778	-8.03005778313383	2.37073740760056e-05	0.000366341317300802	2.86791011813851
AI316807	-0.492906833333331	12.5469053611111	-8.02333657528703	2.38642898105532e-05	0.000367905480719987	2.86086265199658
D930049A15Rik	-0.638676277777776	8.38501619444444	-8.00565098689439	2.42826658314531e-05	0.000372240611856586	2.84229577013558
Uap1	-0.527695444444443	12.3344119444444	-8.00274718215571	2.43521266390631e-05	0.000372384603189007	2.83924410234542
Pnpla2	-0.445833944444443	15.6183615833333	-7.9829721117418	2.48310072435764e-05	0.000377986568439829	2.81843830337959
Reep6	-0.751873333333336	11.3994427777778	-7.97983993734881	2.49078023914922e-05	0.000378690316681697	2.8151390637774
6430402H23Rik	-0.574293944444443	8.03073575	-7.96383535994353	2.53043021341513e-05	0.000384042067377989	2.79826454170953
Dgkd	-0.405494944444447	13.06143475	-7.96328973267502	2.5317941317456e-05	0.000384042067377989	2.79768877570014
LOC100045300	-0.530164833333334	13.1051849722222	-7.96191467870566	2.53523497449573e-05	0.000384122987190798	2.79623762736807
Acp6	-0.448666277777781	10.4544413611111	-7.94583708328166	2.57585011715957e-05	0.00038828011865137	2.77925535048211
Atp5c1	-0.437158999999999	13.9012323888889	-7.94546646791044	2.57679475731789e-05	0.00038828011865137	2.7788635554002
Ecsit	-0.511162388888888	10.2656286388889	-7.94524221962728	2.57736651572246e-05	0.00038828011865137	2.77862648478307
9930004G02Rik	-0.453075944444446	11.6244804722222	-7.92164899057321	2.63830767342235e-05	0.000396556552687783	2.75365416910263
Adamtsl4	-0.463651333333337	10.2229766111111	-7.91214261049954	2.66330871058532e-05	0.000399859485048333	2.74357526505633
AW049604	-0.580961166666664	7.87160769444444	-7.91030805380036	2.66816335834377e-05	0.000400133646883517	2.74162910567042
2310014G06Rik	-0.519628777777777	12.3578952222222	-7.90390641159871	2.68517985973971e-05	0.000401773457609072	2.73483519777265
Adhfe1	-0.575024277777777	8.94990497222222	-7.89435017327374	2.71080404833137e-05	0.000405078060046434	2.72468519895268
AI132487	-0.61451177777778	8.60122338888889	-7.89156432495788	2.71832454511758e-05	0.000405355574380288	2.72172440748536
1810044D09Rik	-0.608092611111109	8.77392047222222	-7.88427063442105	2.73812293527172e-05	0.000407847578588613	2.71396873673435
1110001J03Rik	-0.441235055555548	11.2635211944444	-7.87199075980385	2.77181502223355e-05	0.000411012570973621	2.70089810498944
2210411K11Rik	-0.393342944444445	10.6571790833333	-7.86122721633472	2.80172163904973e-05	0.000414981460707679	2.68942806168527
B130018F13Rik	-0.369749444444442	7.82922633333333	-7.85815329013783	2.8103275304446e-05	0.000415790003720426	2.68615006992242
Bag1	-0.420018666666667	14.4581982222222	-7.85599099489253	2.81639858229443e-05	0.00041622212605452	2.68384361631388
Sfrs7	-0.592162888888884	10.4089808333333	-7.84914008463175	2.83572915920702e-05	0.000418610655323387	2.67653262049851
Slc12a2	-0.437523999999996	11.279682	-7.84144632442167	2.85761188332232e-05	0.000420900425891354	2.66831611157667
Fbxl12	-0.424993444444446	9.48386744444444	-7.83601285853756	2.8731776023533e-05	0.00042248521661831	2.66250960524884
Mst1r	-0.731315	9.79031194444445	-7.83387764038385	2.87932002305591e-05	0.00042248521661831	2.66022691474632
Dnase1l3	-0.366759888888889	7.66226472222222	-7.83212932810423	2.88436016795122e-05	0.00042248521661831	2.65835748393676
6430573F11Rik	-0.500615055555555	8.96874341666667	-7.80949751694696	2.95048693842357e-05	0.000430184099425077	2.63412781751758
A130038J17Rik	-0.619199499999997	11.9481538611111	-7.79588544102355	2.99106039590226e-05	0.000433785839194957	2.61952784236357
1700025K23Rik	-0.422250166666664	9.53672041666667	-7.78265874772942	3.03107298496488e-05	0.000438625808076189	2.60532184867547
Prlr	-0.381094833333336	8.96183336111111	-7.78007440283924	3.03895945141846e-05	0.000439285911073749	2.60254392688921
Vgll4	-0.736273333333335	9.22526611111111	-7.77721738748195	3.04770425003756e-05	0.000439588084623321	2.59947206037917
Gpr64	-0.803048111111108	10.0511939444444	-7.77201944665209	3.06368517014422e-05	0.000440930375467815	2.59388093679246
Ggnbp1	-0.611181499999999	9.43746497222222	-7.76286162603235	3.09206504081564e-05	0.00044404742738322	2.58402320035578
Zscan12	-0.602639222222219	10.5610793888889	-7.74876838977317	3.13630541744675e-05	0.000449413261382767	2.56883487358692
2010320M18Rik	-0.429163833333334	10.0883810277778	-7.74665488021054	3.14299972481398e-05	0.000449413261382767	2.56655525675359
0710001D07Rik	-0.433121222222224	9.42762611111111	-7.74557156813517	3.14643707825507e-05	0.000449413261382767	2.56538661352112
Dusp28	-0.53268722222222	8.59058594444445	-7.74151831800694	3.15933472986637e-05	0.000450768147418946	2.56101294942641
Zfp598	-0.594002833333333	8.41471736111111	-7.7304337311899	3.19490395882314e-05	0.000454371056016914	2.54904288279539
A730098D12Rik	-0.439539666666668	11.2262235	-7.72200088358942	3.22225863462999e-05	0.000456786277690251	2.53992732217661
Pcf11	-0.502417944444444	9.51580708333333	-7.7090744722235	3.2646903100844e-05	0.000460747099780514	2.5259391751509
Atad3a	-0.484294944444445	11.6863604722222	-7.70818403565761	3.26763572884e-05	0.000460747099780514	2.52497492152872
Acadvl	-0.398279555555558	12.299627	-7.6963685502582	3.30699695686708e-05	0.000463822120956772	2.51217163453498
Catsper2	-0.537700611111111	9.17948491666667	-7.69286448304535	3.3187700329707e-05	0.000464487178767043	2.50837164930333
Vegfb	-0.597303222222223	12.8942523333333	-7.6904155093855	3.32702549506187e-05	0.000464658148422383	2.50571505285504
Sccpdh	-0.529497444444445	11.7618010555556	-7.68783727857998	3.33574105649005e-05	0.000465383430183174	2.50291752289972
Cisd1	-0.558323666666666	11.3780597222222	-7.67536124917797	3.37827127416761e-05	0.000469858622779193	2.48936989444036
Fign	-0.467521833333334	8.42674263888889	-7.65799836465126	3.43845474363555e-05	0.000475197322938419	2.47048689784863
Tmem186	-0.406650333333332	9.83305022222222	-7.65331942174549	3.45487364410389e-05	0.000476469630332992	2.4653925797304
2310005L22Rik	-0.946367722222222	10.4074986944444	-7.6447770695504	3.48507215702302e-05	0.000477941495980835	2.45608558578547
Akap8l	-0.374661833333331	11.1454904166667	-7.64416387932967	3.48725100004181e-05	0.000477941495980835	2.45541719487054
Ccdc62	-0.445954722222222	8.34401591666667	-7.63865734518476	3.50688447558246e-05	0.000479637243182148	2.44941307125486
Aco2	-0.571984444444443	12.8489544444444	-7.63651446517426	3.51455766405252e-05	0.000479708491681684	2.44707563860285
Ccbl2	-0.490908444444443	8.44732555555555	-7.62071487168918	3.57170487080131e-05	0.000485534499373862	2.42982576110683
Ppm1k	-0.586792777777775	10.1574126111111	-7.61478688150867	3.59340899214436e-05	0.000487935453280692	2.42334642331196
Ripk4	-0.893924777777778	8.4587195	-7.61216195363586	3.60306584627246e-05	0.000488744414383488	2.42047610052066
Clmn	-0.611428777777776	10.0529267777778	-7.59859444860864	3.65343573333321e-05	0.000494778845881363	2.40562790674637
1700093K21Rik	-0.615328222222223	8.00860366666667	-7.58325986871481	3.71129849974234e-05	0.000500854706625084	2.38882096159615
B230340J04Rik	-0.419695222222222	8.55277605555555	-7.57734192602347	3.73389739215009e-05	0.000502877190062048	2.38232773087987
Gm527	-0.385241833333335	8.85623563888889	-7.56171552519807	3.79429940585993e-05	0.00050858473807861	2.36516331525464
Sh3glb2	-0.584740666666665	11.9485661111111	-7.5614016984023	3.79552340104079e-05	0.00050858473807861	2.36481831831847
Smarcc2	-0.521862444444441	10.9312754444444	-7.55438141719784	3.82301768140589e-05	0.000510714960634323	2.35709785774662
LOC215086	-0.409335722222222	9.02283358333333	-7.55236140551408	3.8309693165041e-05	0.000510744365384987	2.35487534580053
Opn3	-0.632644888888887	10.0811550555556	-7.54832443565586	3.84691501424702e-05	0.000511262827859821	2.350432300111
Trim39	-0.398805055555556	10.6078571388889	-7.54782086552173	3.84890917973779e-05	0.000511262827859821	2.34987794701219
Sox7	-0.83292138888889	10.4051274166667	-7.54746050623532	3.85033691886559e-05	0.000511262827859821	2.34948122938477
Foxc1	-0.418085388888889	8.33633197222222	-7.54197952634724	3.8721243069429e-05	0.000512669164962481	2.34344543741362
Nr1d1	-0.524046277777776	8.69679202777778	-7.53884119361332	3.88466035863059e-05	0.000513755081663937	2.33998789687581
Zfp641	-0.50017522222222	8.23016822222222	-7.5374771715283	3.89012281899074e-05	0.000513963026845056	2.33848478908145
5730417B17Rik	-0.63359322222222	8.595122	-7.51510887428332	3.98091376544204e-05	0.000522821398300399	2.31380557569729
Steap2	-0.604341999999997	8.54485383333333	-7.50989858457679	4.00239420057026e-05	0.000525120478430331	2.30804884666243
Ndufb9	-0.463598666666664	9.77355322222222	-7.50321016649619	4.03015516718963e-05	0.000527163302217121	2.30065444473738
Grb10	-0.440346499999999	9.31478497222222	-7.50005262607938	4.04333423271438e-05	0.00052787086840536	2.29716184776288
Mapkbp1	-0.568747722222225	9.70055113888889	-7.49164860319766	4.07864230121456e-05	0.000530906621513761	2.2878605169074
Ndufv1	-0.385812944444442	13.5389473611111	-7.49062222534071	4.08297758645893e-05	0.000530928003790304	2.28672400014011
2010007H06Rik	-0.541233666666665	8.93696105555555	-7.48651470127896	4.10037791029955e-05	0.000531640755160723	2.28217450267183
LOC633360	-0.448423777777778	8.34133705555556	-7.47967796190842	4.12952047293979e-05	0.000534384114504764	2.27459785720677
Macrod1	-0.436064277777779	9.51734797222222	-7.47864282950204	4.13395264802801e-05	0.000534384114504764	2.27345023269706
Phldb1	-0.480818111111116	10.8011364444444	-7.47714050451748	4.14039451188593e-05	0.000534384114504764	2.27178442627614
Mocs1	-0.403609055555556	12.4295710833333	-7.47588075905896	4.14580470305316e-05	0.000534384114504764	2.27038739798946
Dci	-0.607837166666664	12.7716811944444	-7.4652083013228	4.19195188347415e-05	0.000538755528058954	2.25854461701119
Celsr2	-0.446954722222221	8.20496219444444	-7.45260865840095	4.24715896859094e-05	0.00054305341452957	2.2445465496464
Osbpl1a	-0.4626705	8.97715313888889	-7.45195274099936	4.25005472769887e-05	0.00054305341452957	2.24381733468844
Pacsin3	-0.409346999999997	7.97407783333333	-7.4469071730473	4.27240257720784e-05	0.000544855046815347	2.23820628539824
Arl2	-0.488605222222223	9.8267145	-7.44338377928799	4.2880848516106e-05	0.000545957392665384	2.23428627693599
LOC100044190	-0.393319388888891	12.8113311944444	-7.43968896722431	4.30459796188675e-05	0.000545957392665384	2.23017402448014
Cidea	-0.83283261111111	8.65811169444444	-7.43913829570275	4.30706502978919e-05	0.000545957392665384	2.22956100386218
1600014C10Rik	-0.482383166666661	9.20952313888889	-7.43901346367789	4.30762450641381e-05	0.000545957392665384	2.22942203304734
LOC100045882	-0.489129388888884	11.3494813611111	-7.43848977692234	4.30997245345138e-05	0.000545957392665384	2.22883901271613
Igf2	-0.669730388888889	10.6623395833333	-7.43547482453873	4.32351731937045e-05	0.000546478328631278	2.22548185454424
Atp10d	-0.522475833333333	10.5805378611111	-7.43533522639354	4.32414560321328e-05	0.000546478328631278	2.22532638632298
Clpx	-0.40737666666667	10.9706496666667	-7.43262724631639	4.33635314172136e-05	0.000546678413248308	2.22231010936482
D830050J10Rik	-0.522943888888889	9.5616965	-7.43014522992237	4.34757525476346e-05	0.000547570679370208	2.21954478150631
Zfand6	-0.413436611111111	11.3019420833333	-7.42289445452121	4.38054159570829e-05	0.000548921552191341	2.21146230507814
Gnai1	-0.526242388888887	12.9351055833333	-7.42232385121972	4.38314751445883e-05	0.000548921552191341	2.21082599401421
1700012H05Rik	-0.553900666666669	9.10461727777778	-7.41965504868328	4.39535841230721e-05	0.000549919274085255	2.20784936840244
LOC628101	-0.513990000000002	9.25795588888889	-7.41703450546649	4.40738482685867e-05	0.000550801219079721	2.20492577070392
Gzf1	-0.401055833333336	11.29293125	-7.39653301665978	4.50272755962275e-05	0.000560697799413155	2.1820260600181
1110018N20Rik	-0.428850222222222	8.59388044444444	-7.39468422926547	4.51143598198458e-05	0.000561253222165539	2.17995862166514
Pts	-0.447799555555555	10.6126496111111	-7.3893115528343	4.53684816363442e-05	0.000563353740018214	2.17394829269402
D630015C01Rik	-0.69760066666667	9.60156094444445	-7.38790172834393	4.54354246091234e-05	0.00056365523937628	2.1723705915916
A230069A22Rik	-0.756520500000001	8.14452008333333	-7.38608963564941	4.55216277504208e-05	0.000564194883525854	2.17034238420206
Klhdc1	-0.39455361111111	8.76371830555555	-7.38193717799746	4.57198418713811e-05	0.000566120478729791	2.1656932618959
mt-Nd4l	-0.482301444444445	9.73802361111111	-7.37941632428195	4.5840634437941e-05	0.000567084702428911	2.16286992227877
1190005I06Rik	-0.846487277777772	9.59903997222222	-7.37724292018158	4.59450591952881e-05	0.00056784482889443	2.16043513351115
Gde1	-0.713423388888888	11.19540725	-7.37540036757183	4.60337920410735e-05	0.000568347566897323	2.15837055776365
Mir16	-0.482666999999998	13.9928308888889	-7.37461290933773	4.607177143105e-05	0.000568347566897323	2.15748809279797
BC031353	-0.740604888888891	12.6933078888889	-7.36885106440875	4.63507153214135e-05	0.000570722880546612	2.15102889619163
Mycl1	-1.97362916666667	10.6024509166667	-7.36417877744146	4.65782715858959e-05	0.00057216301820556	2.14578830054634
B430105G09Rik	-0.492795388888888	8.79169297222222	-7.36365709580755	4.66037552077142e-05	0.00057216301820556	2.14520300760581
C6	-0.590220055555553	10.7628411388889	-7.35508330254054	4.70247748393926e-05	0.000575802896365204	2.13557924329825
Mrps31	-0.439476555555556	10.5292725	-7.35255345625417	4.71497997412692e-05	0.000576265637540841	2.13273795414977
Tspan7	-0.689273611111107	11.3476289166667	-7.34799408913875	4.73760451126162e-05	0.000578495663611724	2.12761541735654
D930042A21Rik	-0.469386777777777	8.04510972222222	-7.33639282756845	4.795711176247e-05	0.000583971760926962	2.11457027542027
Ddo	-0.427452444444443	9.00759461111111	-7.31583938094487	4.90058473857576e-05	0.000594118988500828	2.09142027742695
Cplx1	-0.422308666666667	7.7524855	-7.31565697984846	4.90152662326599e-05	0.000594118988500828	2.09121461267976
Polg2	-0.418892888888887	8.45719155555556	-7.30997827887941	4.93094989061294e-05	0.000595717391900719	2.08480969974958
Cdkn1c	-0.59512061111111	12.1041231944444	-7.3087656239256	4.93725812996735e-05	0.000595717391900719	2.08344147808115
A930002F06Rik	-0.391085777777777	8.91057322222222	-7.29838253877062	4.99163474121756e-05	0.00060036417075348	2.07171934876723
Palm	-0.429783111111107	10.1170124444444	-7.27320777227223	5.12622230355755e-05	0.000614031269941997	2.04324551984388
Apcdd1	-0.848510166666662	11.7894200277778	-7.25947362403524	5.20132054383756e-05	0.000621899068101193	2.02768019500359
Ppa1	-0.544026777777782	13.6515167777778	-7.24709144850336	5.27006104058872e-05	0.000629548340580996	2.01362807624247
Cyp2d22	-0.853098055555554	12.1276006944444	-7.24342437726407	5.29060974426206e-05	0.000630293380894413	2.00946297190734
Cbx7	-0.631869166666666	9.60165891666667	-7.24007092156317	5.30947799191887e-05	0.000631971380443532	2.00565268770706
Echs1	-0.470616555555557	10.7707679444444	-7.23577212228461	5.33377320141376e-05	0.000634291733007008	2.00076633867334
Papss2	-0.445456666666663	10.7284795555556	-7.22956927460841	5.36904445222579e-05	0.000637338861660442	1.99371185497133
A330081F11Rik	-0.416321833333331	8.78237363888889	-7.22806438896597	5.37764017376174e-05	0.000637786193678098	1.99199966704584
Cox4i1	-0.38120033333333	14.8654075	-7.22597989401742	5.38957148315535e-05	0.000638055720747747	1.98962758485553
Cept1	-0.40065222222222	12.4905343888889	-7.22179013200497	5.41364087856895e-05	0.000639758705614069	1.9848582286077
Bach2	-0.434040722222221	8.86741097222222	-7.21192601407565	5.47077498955006e-05	0.000644780367189433	1.97362134894853
Ndufb8	-0.387032722222223	12.0746225833333	-7.20844671612298	5.49108490761325e-05	0.000646202011326046	1.96965509828542
Coq4	-0.376246611111112	8.31678847222222	-7.20818443638787	5.49261927580343e-05	0.000646202011326046	1.96935605248567
Eif4ebp1	-0.450695722222219	13.9419084722222	-7.20329176011685	5.52132835208183e-05	0.000648909762277225	1.96377603191926
Zbtb24	-0.392372333333332	10.0145037777778	-7.19952489662379	5.54354349363861e-05	0.000649422359506665	1.95947804928699
2210414H16Rik	-0.524045277777775	8.37072775	-7.19674647315474	5.55999207614652e-05	0.000650652039947279	1.95630679574351
2810423O19Rik	-0.377168166666664	14.3551118611111	-7.19571207544141	5.56612948768522e-05	0.000650793830011479	1.9551259146887
Ndrg1	-0.646406444444445	12.0663747777778	-7.18582889909437	5.6251453985034e-05	0.000654796660837241	1.94383675343021
Dennd5b	-0.441739	8.18968733333333	-7.18142387001557	5.65167004971603e-05	0.000657305146979297	1.93880132341352
Pim3	-0.645132944444446	13.1071835277778	-7.16591071844836	5.74617881526943e-05	0.000665951881643331	1.92104971075127
Siat7b	-0.578012777777776	10.2362329444444	-7.16368621111442	5.75987231381461e-05	0.000666369816200688	1.91850186954496
Amz2	-0.5292265	11.4693084166667	-7.15972577207975	5.78434036716763e-05	0.000668030637508905	1.9139643173823
LOC100047264	-0.515702999999998	8.64417588888889	-7.15535721618887	5.81146201740812e-05	0.00067057673514407	1.90895700768798
4933425L03Rik	-0.340009722222222	10.2361016944444	-7.15351769684577	5.82292412261968e-05	0.000671288255440632	1.90684783933794
0610009L18Rik	-0.558936777777777	8.90732694444444	-7.14812548872644	5.85666614589334e-05	0.000674026769333996	1.90066287741004
1700034H14Rik	-0.460129444444441	9.85194122222222	-7.14656150501072	5.86649290027113e-05	0.000674570097461986	1.8988683095561
Paox	-0.379007000000003	10.1002502777778	-7.13717094046745	5.92587656567967e-05	0.000679034528931135	1.88808710969817
Rdm1	-0.656643111111112	10.9542264444444	-7.13276800122131	5.95394626428338e-05	0.000680913293215423	1.88302851315679
Gstt2	-0.794777388888891	10.0629875277778	-7.13149868220956	5.96206548297988e-05	0.000680913293215423	1.8815697444421
Mnd1	-0.465833777777776	9.279791	-7.13137029690029	5.9628873770076e-05	0.000680913293215423	1.88142218649457
Trim23	-0.405427055555554	9.11838780555556	-7.1218776554104	6.02400249323641e-05	0.000686705098711298	1.87050647521165
Akr7a5	-0.351033444444443	10.0665151666667	-7.11738535035344	6.0531636529839e-05	0.000688542725527515	1.86533695030186
Ppm1m	-0.583138611111112	12.3682096388889	-7.11698695399986	6.05575724389171e-05	0.000688542725527515	1.86487837841788
B230342M21Rik	-0.435063111111113	11.2187951666667	-7.11155185915063	6.09126201650595e-05	0.000690796169631559	1.85862044075927
Aldh6a1	-0.659005388888893	13.01812025	-7.10873770161803	6.10973508312193e-05	0.000692296911819957	1.85537884221781
St3gal6	-1.02937644444444	11.3400013333333	-7.10631445208262	6.1256912932213e-05	0.000693510140240272	1.85258676437093
AI317395	-0.407563444444444	8.59314677777778	-7.10402941906403	6.14077923337889e-05	0.000694623075611317	1.84995329388025
Zbtb39	-0.366638333333333	9.46538283333333	-7.08053372759894	6.29830390390221e-05	0.000708800606289234	1.82283838610714
Gm1967	-0.655569472222223	7.845530125	-7.07141929791252	6.36059808299707e-05	0.000714593723406099	1.81230208842952
Aabp3-pending	-0.496834000000002	9.687163	-7.06987450887233	6.37122295956397e-05	0.000715179250142389	1.81051531599929
AB023957	-0.600735444444444	10.6221418888889	-7.06736169668616	6.38854734587199e-05	0.000716515174309514	1.80760826899874
5730407K14Rik	-0.553103944444443	9.41288586111111	-7.06296445930203	6.41898805828391e-05	0.000718709069712263	1.80251931462047
Flad1	-0.39311266666666	10.3927132777778	-7.06135812173673	6.43014783199317e-05	0.000718959006545575	1.80065970603174
Mccc1	-0.723589833333335	9.66144569444445	-7.05944447779383	6.44347031876725e-05	0.000719620708804336	1.79844393103449
Slc5a6	-0.693603444444442	10.7635101111111	-7.04326635999606	6.55731587874287e-05	0.000727629720322029	1.77969386651943
Vamp2	-0.424420888888887	10.8899463333333	-7.03477477046633	6.61795160538625e-05	0.000732297961560831	1.7698396247637
Phkg1	-0.822511111111108	8.84682483333333	-7.03341507728141	6.62771766002521e-05	0.000732764901458185	1.76826092843646
Gpr133	-0.419063833333333	10.0192000833333	-7.02427871972445	6.69375077721143e-05	0.000738829033153863	1.75764717677333
Mrpl9	-0.558450444444446	10.8638752222222	-7.02271257147558	6.70514231301356e-05	0.000739468616356721	1.75582675702031
Whdc1	-0.508233333333333	9.97900738888889	-7.01405919127509	6.7684675509782e-05	0.00074396833014579	1.74576308663422
Pthr1	-0.510585388888892	8.38643197222222	-7.01140013839707	6.78805778435117e-05	0.000744882221319333	1.74266884413489
0610010I05Rik	-0.43568961111111	13.2980773055556	-6.99490783516037	6.910958480607e-05	0.000755857478855792	1.72345812855375
1810049H13Rik	-0.505718111111113	10.1698081111111	-6.99026032524168	6.94603036811923e-05	0.000759064956357247	1.71803858687154
Gprasp1	-0.367854944444442	9.45099369444444	-6.98759423452079	6.96623765654877e-05	0.000760479267931202	1.71492842299536
Rbms2	-0.5774565	10.0168198611111	-6.98703501402272	6.97048435864884e-05	0.000760479267931202	1.71427594676787
Zmym5	-0.534450833333333	10.3469860277778	-6.97961228797946	7.02712167220464e-05	0.000766025837732407	1.70561178841458
Atp5g2	-0.335318222222218	11.4949777777778	-6.97717073097809	7.04586137598639e-05	0.000766803299007679	1.70276041617651
Bcl7a	-0.589898722222223	10.0353314166667	-6.97435492995542	7.06754149812315e-05	0.000767897683167788	1.69947107843216
Pde4dip	-0.355374666666664	10.8134712777778	-6.97239431009298	7.08268033271746e-05	0.000768734944014007	1.69718016626196
Gpr156	-0.483292166666667	9.32981802777778	-6.97185066336569	7.08688436125538e-05	0.000768734944014007	1.69654485182202
6430590A07Rik	-0.418886611111109	8.87954175	-6.96800069272901	7.11673455606909e-05	0.000771200658533426	1.69204467875351
A930026H04Rik	-0.439835	7.85150677777778	-6.966664475752	7.12712688517494e-05	0.000771200658533426	1.69048237078789
5730402C02Rik	-0.396298722222221	8.48108558333333	-6.96304820478044	7.15533560346829e-05	0.000772384300780908	1.68625312240412
AI662250	-0.373999000000003	10.2732985555556	-6.95536338955034	7.21568781598146e-05	0.000776965504684166	1.6772603717592
A630082N15Rik	-0.489154055555553	7.96063558333333	-6.94701181085307	7.28190913419103e-05	0.000782718425925226	1.66747916842409
LOC381492	-0.489593944444445	8.18498863888889	-6.94580460791109	7.2915362079793e-05	0.000782718425925226	1.66606460856006
Pex3	-0.349510000000002	10.0297451666667	-6.94416160382854	7.30466105938392e-05	0.000782718425925226	1.66413910420938
Atad1	-0.358109555555551	11.4014317777778	-6.94044602706055	7.33443779181746e-05	0.000784643959979358	1.6597834442638
1700052O22Rik	-0.473671388888887	13.0708009166667	-6.92792632250455	7.43575352867875e-05	0.000790991752181189	1.64509448212206
Mrpl38	-0.367641555555553	11.9609581111111	-6.92014135784646	7.49952542224128e-05	0.000797133788243377	1.63595091650866
Lrrc8	-0.603070444444445	9.34633477777778	-6.90043524359653	7.66364379653424e-05	0.000812616868698317	1.61277240037802
Zfp523	-0.378620666666666	11.1828349444444	-6.89868069306837	7.67844573209572e-05	0.000813533480452676	1.6107063593356
Dusp8	-0.424901500000001	9.08240341666667	-6.89275569881965	7.72866258273101e-05	0.000818126011251272	1.603726673854
Raver2	-0.452125333333335	8.51302572222222	-6.89098346962806	7.74375274496302e-05	0.000818483690131611	1.60163813257319
Ppp2r1b	-0.614682388888887	11.0029550277778	-6.8795468642406	7.84191209567295e-05	0.00082753468536766	1.58815095272198
3300001P08Rik	-0.375970111111108	12.0388189444444	-6.87129149884772	7.91361336865736e-05	0.000834434635488436	1.57840534717163
LOC100044566	-0.339093944444446	10.6836955833333	-6.86832644161763	7.93954101630581e-05	0.000835478265028615	1.57490298370604
Ccnt1	-0.362532277777776	10.24238075	-6.86799080148375	7.94248184132562e-05	0.000835478265028615	1.57450645263891
Dom3z	-0.518616999999997	10.0814182777778	-6.85871334844038	8.02424319705456e-05	0.000843407327919529	1.56354037904828
Car3	-0.65317277777778	15.3933181666667	-6.85015276198556	8.10050458085425e-05	0.000850070425117127	1.5534121756231
Mcc	-0.47142061111111	10.1111415277778	-6.84870264362358	8.11350124971125e-05	0.000850758559612579	1.55169560963736
Sdhc	-0.375102888888888	12.6845974444444	-6.84477318236418	8.14883384779375e-05	0.000853785827097946	1.54704282778361
Ttc8	-0.402134555555557	9.33950205555556	-6.83870439246559	8.20373399369403e-05	0.000856820027863126	1.53985314525355
Lrrc29	-0.368877999999999	8.62367805555556	-6.83424684960032	8.24431612847443e-05	0.000859699326672488	1.53456938469423
Acsm5	-0.616952000000003	8.76384905555556	-6.81883388681029	8.38634011975713e-05	0.000872443509151426	1.51628051376499
C130094K23Rik	-0.494354666666664	8.04431872222222	-6.81504403575656	8.42167067303703e-05	0.000874741453869224	1.51177897665461
H2afy2	-0.333622055555553	8.93022602777778	-6.81386899287777	8.43265796001094e-05	0.000874889216117081	1.51038291158777
2010012O05Rik	-0.368088055555555	8.42964363888889	-6.79771669665271	8.58529110457104e-05	0.000887073091060487	1.49117493643289
2900006K08Rik	-0.416590055555557	7.84921630555556	-6.79556634706597	8.60583808974889e-05	0.000888283850326268	1.48861532547465
A130075K23Rik	-0.469064777777776	9.4783775	-6.79285142377732	8.6318565652766e-05	0.000889579476914465	1.48538286304042
Cecr5	-0.356567222222221	9.002307	-6.78705066061981	8.6877370748737e-05	0.000893918922259028	1.47847322310594
LOC100046044	-0.492006499999999	9.86899780555555	-6.7818353451286	8.73831580510244e-05	0.000897749832169622	1.47225734753762
Txn2	-0.353555666666669	9.87737233333333	-6.77412700752884	8.81366309645833e-05	0.000902214627686441	1.46306391941806
Ndufs2	-0.517065333333335	10.6641787777778	-6.7738974353528	8.81591798624882e-05	0.000902214627686441	1.46279000353095
Zmym3	-0.440405111111108	10.0793718888889	-6.77299999164137	8.82473886105072e-05	0.000902418342354505	1.46171914790688
1500011H22Rik	-0.346381444444441	10.3203352222222	-6.75366885396593	9.01710585949887e-05	0.000918535101123355	1.43862812826444
Eif4ebp3	-0.637816944444443	7.65745858333333	-6.75198696797493	9.03405822262512e-05	0.00091863477401009	1.43661689668701
Camk2n1	-0.506225166666667	11.2615920277778	-6.75150293500023	9.03894343182801e-05	0.00091863477401009	1.43603801481784
Ryk	-0.367728777777778	11.6532152777778	-6.749293184694	9.06128256314721e-05	0.000919490516315676	1.43339487745045
5730552E08Rik	-0.446036999999999	8.41257761111111	-6.74789583115128	9.07544006066849e-05	0.00091951467853951	1.43172315094412
Atp6v0e2	-0.49095122222222	10.3159721111111	-6.74368838996984	9.11821470136336e-05	0.000922433787399791	1.42668808663826
Suclg2	-0.377338111111111	9.23002377777778	-6.74229043986753	9.13247562858526e-05	0.000922679296904078	1.4250146599476
LOC100042199	-0.437975277777777	8.50539030555556	-6.74208153344407	9.13460884310123e-05	0.000922679296904078	1.42476456580218
Prkd1	-0.387599388888889	9.10118458333333	-6.73493628128924	9.20790059734901e-05	0.000927246819300115	1.41620725463168
Sft2d3	-0.393632166666665	9.07604786111111	-6.72295904619201	9.33220293676606e-05	0.000936832780016344	1.40184861447158
Cldn12	-0.508619944444444	10.5170701388889	-6.72235248934465	9.33854655829189e-05	0.000936832780016344	1.40112097575632
LOC234081	-0.41847538888889	9.93692919444445	-6.71832941284854	9.38074112188785e-05	0.000940351682112157	1.39629363011966
Timp4	-0.782250333333334	12.2859085555556	-6.7127327478564	9.43978689099447e-05	0.000944121607901733	1.38957471277351
LOC100047093	-0.483596166666668	12.3742803611111	-6.71139038007345	9.45400946133909e-05	0.00094482884268693	1.38796258255511
Per3	-0.510433888888889	8.22665933333333	-6.71053576104762	9.46307647602168e-05	0.000945020154204069	1.38693610046189
Gphn	-0.54946411111111	10.6543139444444	-6.70867579264003	9.48284255828697e-05	0.000946278820846581	1.38470177494611
Ppp1r9a	-0.372897388888891	10.6898019166667	-6.70742823495298	9.49612578553806e-05	0.000946889161347387	1.3832028753085
Pdcd2	-0.418735888888888	10.4232636111111	-6.70589924710401	9.51243326854275e-05	0.000947799912096432	1.38136557804382
Trib3	-0.428738277777779	8.95390691666667	-6.69696391082385	9.6083480656479e-05	0.000955914869302259	1.37062257843441
Tst	-0.764776944444446	8.96016530555556	-6.69407500226158	9.63958440979562e-05	0.000958118299893668	1.36714706635402
4632413C10Rik	-0.358934611111113	10.1647278611111	-6.68528154721672	9.73534918276114e-05	0.000964362902532288	1.35656155799142
S100a13	-0.382445944444441	11.9227970277778	-6.68512549162572	9.73705806825668e-05	0.000964362902532288	1.35637361066132
1810013B01Rik	-0.391117055555553	10.6955059166667	-6.67976934103046	9.79590985478541e-05	0.000968014667175953	1.34992099666906
8430432A02Rik	-0.425630777777778	8.36231161111111	-6.67333429780084	9.86713112021301e-05	0.000972869674330255	1.34216381291512
Ndufs7	-0.518266611111111	13.1192866388889	-6.67006257240484	9.90355863083491e-05	0.000975006085175788	1.33821786368417
Egln3	-0.603008277777777	8.30259619444444	-6.66199710158993	9.99398953261858e-05	0.000982444863876166	1.32848448209391
Smoc1	-0.53721638888889	13.5508973611111	-6.65400529807296	0.000100844857484414	0.000989867947313578	1.31883183975171
scl0003154.1_1	-0.540730166666666	8.55167297222222	-6.65147791646141	0.000101132910603631	0.000990873788103366	1.31577753103844
Idh3g	-0.359932777777777	12.6468868333333	-6.63460513339266	0.000103079155785605	0.00100656452789313	1.2953661270199
Eif2b1	-0.424644333333331	10.1611796666667	-6.62628693935535	0.000104053683396461	0.00101383279132304	1.28529004334459
Timm44	-0.370967611111114	9.51333913888889	-6.62305336243318	0.00010443523179683	0.0010156457585071	1.28137072666
Abhd14b	-0.45012683333333	12.7160345833333	-6.62210649618547	0.000104547247318321	0.0010156457585071	1.28022280697839
Ndufa10	-0.383390944444447	13.2600981388889	-6.6185183994387	0.000104972917300094	0.00101903172914683	1.27587178935366
Hdac4	-0.450180944444448	9.52641819444444	-6.61619721390013	0.000105249297726881	0.00101946753780612	1.27305618354726
2610019E17Rik	-0.397022055555556	10.1401474166667	-6.61119341907804	0.000105847802419535	0.00102364903435315	1.26698421915305
Ell	-0.479262833333333	11.7732831944444	-6.60853326552324	0.000106167497699172	0.00102535451725253	1.26375489293043
AI850995	-0.488768277777774	11.1440406388889	-6.60604102569598	0.000106467971093778	0.00102600644353829	1.26072858557924
Net1	-1.31069916666667	10.8700054166667	-6.59694138108106	0.000107572975587317	0.00103288819292124	1.24967220148263
Cd209f	-0.421317611111112	11.9905028055556	-6.58468378287505	0.000109081325938048	0.0010458508550751	1.2347620090385
Twist2	-0.31835922222222	9.24237238888889	-6.56482683543414	0.000111574096714335	0.0010674272018753	1.21056698255166
Cox6c	-0.372587166666666	13.3560615833333	-6.55999469113222	0.000112190081535742	0.00107176815419395	1.20467150316079
Retnla	-0.685661944444444	14.0461073055556	-6.55927976620839	0.000112281532844648	0.00107186677163547	1.20379900046874
Cd209d	-0.393927444444445	9.5663975	-6.55087216874515	0.000113363144587746	0.00108086228082988	1.19353332999122
Ppargc1a	-0.510460055555555	8.53783175	-6.55005196659252	0.000113469269112249	0.00108086228082988	1.19253137600236
Impdh1	-0.3732565	9.90775402777778	-6.54637576851207	0.000113946261571013	0.00108384305822622	1.18803948889551
5033411D12Rik	-0.49102722222222	8.51330872222222	-6.5444470010828	0.000114197398200524	0.0010849230038098	1.1856820618948
Klb	-0.768816111111109	11.1337950555556	-6.54424272859969	0.000114224031055058	0.0010849230038098	1.18543236269725
D130032J17Rik	-0.571099833333331	10.3827038055556	-6.54183678889813	0.000114538226481029	0.00108712575306563	1.1824909778841
Sox6	-0.374508944444444	7.95216252777778	-6.5391475306869	0.00011489053910305	0.00108890516687912	1.17920233740721
Pex11c	-0.330531888888892	9.34339422222222	-6.53805490922135	0.000115034018706068	0.00108948348039037	1.17786592558632
Zfp68	-0.465678333333335	10.4488940555556	-6.53312127634586	0.000115684330369505	0.00109329139688262	1.17182955977639
Slc25a23	-0.514213277777779	8.64306247222222	-6.53008496583794	0.000116086548508661	0.00109630841951139	1.1681130301582
Mocs2	-0.337128666666667	12.7835325555556	-6.51974922089755	0.000117467213433545	0.00110855487420285	1.15545285328117
Ccdc123	-0.3412205	8.96899419444444	-6.51426125633263	0.000118207588606291	0.00111442209278071	1.14872506898536
E330009J07Rik	-0.37679961111111	8.67409652777778	-6.51389170353154	0.00011825762746583	0.00111442209278071	1.14827188812988
Yeats2	-0.374527333333333	9.85469694444444	-6.50328941881186	0.000119703119540824	0.00112521008007164	1.13526282197585
Tppp	-0.78445033333333	9.37307033333333	-6.50299842040485	0.000119743064833539	0.00112521008007164	1.13490555980085
Pex6	-0.441949055555554	10.3997729722222	-6.50141843158183	0.000119960203927664	0.00112644933496254	1.1329655972499
Dnajb2	-0.554294222222222	11.0532845555556	-6.48629139748902	0.000122061036445607	0.00114183371984204	1.11437572921606
2310001A20Rik	-0.44045755555555	13.3076533888889	-6.48589166013159	0.000122117094015804	0.00114183371984204	1.11388408230961
1500032D16Rik	-0.327324277777779	13.5721655277778	-6.47341549123674	0.000123880916972774	0.00115668881628572	1.09852889276477
Ttc36	-0.470761555555556	7.30693333333333	-6.46581865656036	0.000124968541480249	0.00116437543726167	1.08916908276399
Glo1	-0.379605666666663	12.0500585555556	-6.4494541870444	0.000127347014512727	0.00118403072050692	1.06898142060426
Gm169	-0.414663444444441	10.377059	-6.44823512059307	0.00012752616676365	0.00118403072050692	1.0674761491062
Nphp1	-0.304524000000001	8.21703972222222	-6.44452874475779	0.000128072543200205	0.00118660199211859	1.06289842170109
Id1	-0.805731555555555	10.8071981111111	-6.44315519437751	0.000128275674371649	0.00118765116313821	1.06120150071576
Trap1	-0.40167872222222	12.1620145833333	-6.43905362665683	0.000128884342682544	0.00119149860902113	1.05613284789744
2410019G02Rik	-0.330730333333335	8.96283766666667	-6.43853333890321	0.000128961777997292	0.00119149860902113	1.05548972746092
Lzts2	-0.444460611111108	11.72321325	-6.43765397871507	0.000129092770208409	0.00119187538783612	1.05440268221048
Arrdc3	-0.831864055555554	12.3312618055556	-6.43473357914765	0.000129528845639214	0.00119506641660984	1.0507918251996
5430411C19Rik	-0.318921222222222	8.30193877777778	-6.43161953748185	0.000129995608748514	0.00119770012746538	1.04694031630003
Agpat6	-0.507780611111111	12.97634325	-6.4265711054787	0.000130756224758093	0.00120386846097834	1.04069362119339
Ppp2r5d	-0.324299666666665	10.6179800555556	-6.41467273123764	0.000132568174789124	0.00121660553018434	1.02595793537977
A930033H14Rik	-0.476800666666666	8.30577311111111	-6.41446496088055	0.000132600057785759	0.00121660553018434	1.02570045501336
D130060L11Rik	-0.659748499999997	8.58064480555556	-6.40738994185644	0.000133690753878181	0.00122576144360758	1.01692933001521
LOC227393	-0.529770388888885	9.71539258333333	-6.39296449252018	0.000135945077891519	0.00124040495103781	0.999025310262604
Ndrg3	-0.368388499999998	9.34581841666667	-6.38352676517393	0.000137442392581633	0.00125320144291824	0.987296975697817
Adcy6	-0.499455055555558	10.6840733055556	-6.38101539002548	0.000137843853830786	0.0012559844884231	0.984174099371946
Tmem120b	-0.545084388888885	10.7915976944444	-6.3804291951912	0.000137937745436113	0.0012559844884231	0.983445051099964
Gm114	-0.358968499999998	10.7792930277778	-6.3796132606604	0.000138068551002383	0.00125627912426026	0.982430201235961
2410003K15Rik	-0.30294822222222	11.3492390555556	-6.37904160431039	0.000138160276078577	0.00125627912426026	0.98171912957623
Gfod1	-0.500628166666663	9.96996675	-6.37653697097762	0.000138562941845282	0.00125769889305026	0.978603160678609
Luc7l2	-0.449787000000002	10.6582845555556	-6.37629446383565	0.000138601997296487	0.00125769889305026	0.978301418130466
Hdac10	-0.472186888888888	8.46088205555555	-6.36663149698632	0.000140168027497899	0.00126929402282539	0.966271853095463
Nnat	-0.566955222222225	11.1024943333333	-6.36053068190313	0.000141166698553607	0.00127491224848676	0.958670530257687
Rorc	-0.695884999999997	8.11496994444444	-6.36048361178507	0.000141174433812907	0.00127491224848676	0.958611864087378
1110049F12Rik	-0.372348166666663	9.82860375	-6.35578244635081	0.000141949334751701	0.00128016014384947	0.952751062738495
Lyve1	-0.399570333333335	10.4528620555556	-6.35356632347645	0.000142316231164888	0.00128259348304945	0.949987278658644
Fn3k	-0.552457555555555	7.96976744444444	-6.35013924464386	0.000142885650540041	0.00128684745394344	0.945712004870274
LOC383712	-0.460654611111108	13.69808225	-6.348347098859	0.000143184410801111	0.00128865969721	0.943475689750225
Sfxn4	-0.369014944444446	9.17201536111111	-6.34774335397639	0.000143285211785074	0.00128868905248767	0.942722215985323
A530020H22Rik	-1.10579855555555	10.5850627222222	-6.34300310183502	0.000144079339046217	0.00129245591055266	0.936804708494697
Trpc2	-0.392773666666667	8.04035055555556	-6.34066336954546	0.000144473080597105	0.00129258106134684	0.933882803478526
Arid2	-0.350719111111111	10.6136531111111	-6.34064177214915	0.000144476720578348	0.00129258106134684	0.933855828845929
Trp63	-0.374702055555555	7.79272969444444	-6.3404999662795	0.000144500622737609	0.00129258106134684	0.93367871516866
Lancl1	-0.375501611111112	10.0995043055556	-6.33879144934895	0.000144788942179392	0.00129428383225584	0.931544591100589
Dgat1	-0.452738888888891	10.6765547777778	-6.33449549039232	0.000145516681511471	0.00129903134873619	0.92617676585103
1700023L04Rik	-0.596809833333333	9.25370652777778	-6.33347931397921	0.000145689405961707	0.00129969509221206	0.924906690984181
2610029K11Rik	-0.496630444444444	8.41966277777778	-6.32618961425566	0.00014693505158996	0.00130815761563784	0.915791609131905
Rnf144a	-0.403506444444442	11.1714977777778	-6.32438401845125	0.000147245380254346	0.0013100376861417	0.913532796020026
Trmu	-0.356694444444443	8.74595022222222	-6.32184264804204	0.000147683379445633	0.0013130503426889	0.910352792901825
2610024G14Rik	-0.375605111111113	10.1468556666667	-6.3162587345662	0.000148650756525073	0.00131987486237182	0.903362669648737
Slc25a26	-0.393097611111111	10.2616698611111	-6.30750670368639	0.000150180931897236	0.0013300496741429	0.892398286870724
Slc25a28	-0.345415777777776	12.4809427222222	-6.30697370914352	0.00015027467254819	0.0013300496741429	0.891730233280708
Ldhd	-0.307077444444444	8.593843	-6.30627365735748	0.000150397891486269	0.0013300496741429	0.8908527334895
Ndrl	-0.63075611111111	12.2054974444444	-6.30625763764126	0.0001504007124712	0.0013300496741429	0.890832652361007
Epm2aip1	-0.304038	8.73841961111111	-6.30456634914821	0.000150698864277378	0.00133107967869666	0.888712387109094
Dmwd	-0.377398444444443	10.7114845555556	-6.30306494973076	0.000150964081626617	0.00133235634365455	0.886829856449622
Armc9	-0.304830888888887	7.65238522222222	-6.30203045766472	0.000151147117667431	0.00133308125408685	0.885532583953903
Trpt1	-0.362265888888889	9.20191844444444	-6.29713130183424	0.000152017236529471	0.00133896781935158	0.879387022595652
2010004A03Rik	-0.387573222222219	8.47443794444444	-6.29425612774136	0.000152530428476078	0.00134169908190808	0.875778885985068
Fgfrl1	-0.42553727777778	12.30549775	-6.29289755806599	0.00015277357800035	0.00134213744551088	0.874073597097905
5430411J08Rik	-0.375038833333332	7.33687875	-6.2928425436347	0.00015278343309479	0.00134213744551088	0.874004537326967
Fam20a	-0.418788055555556	9.13844675	-6.28737240987011	0.000153766806138355	0.00134947145451309	0.867135856516939
Wbp1	-0.362848722222219	9.30355180555556	-6.28649751839571	0.000153924726154346	0.00134947145451309	0.866036913252537
F630025I20Rik	-0.375199166666667	9.47243647222222	-6.28324624352352	0.000154513141716943	0.00135373184904792	0.861952125187172
Ucp3	-0.626332222222224	8.41167783333333	-6.27621227629383	0.000155794564929146	0.00136405420267983	0.853110087171419
Phf2	-0.387697333333337	9.6300985	-6.27379271660031	0.000156238028263387	0.00136700142547119	0.850067062598042
Gng7	-0.544286555555555	9.47885783333333	-6.26381557761647	0.000158081267898128	0.00137950443293928	0.837510815963465
Xab1	-0.34160761111111	10.5191890277778	-6.26242722013299	0.000158339636741116	0.00138084704991659	0.83576251539034
9530058B02Rik	-0.610246833333333	9.09981858333333	-6.25913605671583	0.000158953953994489	0.00138404318309109	0.831617065169316
Mrps5	-0.52463711111111	9.19635538888889	-6.25554573035078	0.000159627078862444	0.00138749537232277	0.827093152486779
Sult1a1	-0.432398222222224	13.3280583333333	-6.25347682600459	0.000160016374899731	0.0013899647239811	0.824485494347175
Tspan12	-0.372764388888886	12.1587524722222	-6.25052565450443	0.000160573476549207	0.0013929722732555	0.820764834440332
Rxrb	-0.345564	11.3998212777778	-6.24864505403835	0.000160929586788688	0.00139514547286886	0.81839328041725
2600009E05Rik	-0.351192611111108	13.3219979722222	-6.24665452830036	0.000161307451240649	0.0013965884965868	0.815882589928042
Klhl21	-0.593424055555548	11.3587186388889	-6.24390653804414	0.000161830697575342	0.00139778493544234	0.812415625505788
6330444G18Rik	-0.324687333333333	9.42779127777778	-6.24370666502468	0.00016186882767384	0.00139778493544234	0.812163419128844
Cd209b	-0.524412277777778	9.41704375	-6.23720343291174	0.000163114822426878	0.00140578801950679	0.80395451688107
Ptch1	-0.567664777777781	9.50838655555556	-6.23200704977615	0.000164117950217092	0.00141259046141252	0.797391165431917
Ybx2	-0.390643944444445	8.62208808333333	-6.21847326082432	0.000166762284759744	0.00143069045860113	0.780280218609501
Usp54	-0.413937444444445	9.41546088888889	-6.21684545816202	0.000167083455241354	0.00143158664763214	0.778220515982476
Mlycd	-0.459983722222225	10.9495030277778	-6.21541564584179	0.000167366118199076	0.00143307916632935	0.776411043362017
Surf1	-0.413248444444442	9.92577466666667	-6.21366920099081	0.000167712084774854	0.00143471293039536	0.774200491061976
Kctd6	-0.35347611111111	10.3345002222222	-6.21335653640378	0.000167774105166579	0.00143471293039536	0.773804694610338
Vars2	-0.299218722222223	9.80975325	-6.20672761312072	0.000169094928126114	0.0014422738479033	0.765410179741393
Uqcrc1	-0.357494999999997	12.2858175555556	-6.20520480340321	0.000169399949396922	0.00144301233490144	0.763480943429081
B930059J09Rik	-0.406142222222224	8.24953388888889	-6.20430699753664	0.000169580062515251	0.0014436158414636	0.762343374266819
Osgepl1	-0.385244722222224	10.2749073055556	-6.1965536275538	0.000171144221310081	0.00145599320795157	0.752514935320399
Pitpnm3	-0.309359944444442	7.96263447222222	-6.1914111981064	0.000172190325859126	0.00146112947029593	0.745991768489822
Hsd3b7	-0.355897111111114	12.8985677777778	-6.18536097799969	0.000173430035303763	0.0014697611458841	0.738312527052257
2010016I18Rik	-0.809220611111111	8.06293247222222	-6.18461827260927	0.000173582887506178	0.00147011353187924	0.737369509685339
Dalrd3	-0.314289444444441	9.17955444444445	-6.18184307112639	0.000174155338113336	0.00147401686556912	0.733845164725389
Pfdn2	-0.324055833333334	11.9940356388889	-6.17878158720071	0.000174789230288023	0.00147843489792917	0.729956057737692
1200003I07Rik	-0.416102722222222	9.47903891666667	-6.1571294290209	0.000179344860237438	0.00150582081185623	0.702414619482085
Ppa2	-0.337349388888889	9.58446991666667	-6.15699295096296	0.000179373982713029	0.00150582081185623	0.702240820026545
Dido1	-0.433203666666664	9.215939	-6.14486118366562	0.000181983444095338	0.00152280005199551	0.686781466437254
Pten	-0.471125444444441	9.45839405555556	-6.14481369668321	0.000181993739184144	0.00152280005199551	0.686720915425448
LOC100040353	-0.65237655555555	9.157328	-6.14059437777382	0.000182911019032422	0.00152757293518101	0.681339616240726
Rhobtb1	-0.396514944444444	9.93818191666667	-6.13940466020348	0.000183170573644098	0.00152832642634331	0.679821822247352
Ypel5	-0.340327388888889	11.67130175	-6.13912064072484	0.000183232596073858	0.00152832642634331	0.679459453352909
Rgma	-0.348934777777778	9.79567388888889	-6.13807252208613	0.000183461675993212	0.00152927171181218	0.678122107270434
Zfp768	-0.390022611111112	8.56470769444444	-6.12800339356423	0.000185678390401862	0.00154579892500907	0.665266858948212
Pex13	-0.390249222222222	9.56537772222222	-6.12690055135757	0.000185922949110793	0.00154686020381096	0.663858029588517
A730063M14Rik	-0.393230666666664	10.3704024444444	-6.12556092053955	0.000186220488827782	0.00154836066607468	0.662146492913229
A130019A16Rik	-0.356165555555554	8.04440783333333	-6.12265602110086	0.000186867468291532	0.00155276288746398	0.658434307910311
Appl2	-0.385280444444446	11.3755681666667	-6.12108729361541	0.000187217873918929	0.00155279568329514	0.656429149449873
Ascc1	-0.35993638888889	9.71464941666667	-6.1210212622943	0.000187232638990991	0.00155279568329514	0.656344740460187
scl000416.1_19	-0.368053888888891	8.45439672222222	-6.12053445436934	0.000187341531878024	0.00155279568329514	0.655722427214628
Herpud1	-0.403453666666666	12.809923	-6.11023544474417	0.000189661546482567	0.00156809033299604	0.642549131175495
Apoa1	-0.389298500000002	7.47583947222222	-6.10387431314341	0.000191110123802882	0.0015780918473023	0.634405544379937
Tmie	-0.392211555555553	8.11636383333333	-6.10233565920311	0.000191462319243777	0.00157828410241503	0.632434921151829
Saps2	-0.368974277777774	8.30885425	-6.09947135900865	0.000192119838593494	0.0015805026821278	0.628765629572025
Tmem53	-0.368149777777781	9.13112061111111	-6.09401985926441	0.000193378076401219	0.00158986381170685	0.62177895472951
Hagh	-0.411252722222221	11.14464125	-6.09124636460201	0.000194021659453037	0.00159416303774473	0.618222882157965
Grem2	-0.331218388888888	7.87243702777778	-6.09017809262615	0.000194270171879335	0.00159521287188923	0.616852905161601
Ganc	-0.381505166666667	10.25336525	-6.08948225296323	0.000194432231817187	0.00159555195451471	0.615960460901301
LOC100048123	-0.293293555555554	10.1158687777778	-6.08704421368495	0.000195001210673983	0.00159799692525161	0.612833052969292
2310024N18Rik	-0.297566666666667	10.1118229444444	-6.08348713047261	0.000195834604488359	0.00160211199021968	0.608268739859358
Mecp2	-0.32179622222222	10.0409185	-6.08198127572973	0.000196188581902308	0.00160299538904965	0.606335967715165
LOC100045617	-0.689231444444443	13.1737507777778	-6.07880192889389	0.000196938235027714	0.00160713277404951	0.602254249776416
Nos3	-0.338775666666669	10.0960253888889	-6.07555153312169	0.000197707868694957	0.00161104168355635	0.598079899808863
Tada2l	-0.344256722222221	8.18302419444444	-6.06962848163865	0.000199118779073491	0.00161793192442741	0.590469480255698
Trafd1	-0.389040277777774	10.3287509722222	-6.06576557755426	0.000200044857456912	0.00162345986285056	0.585503539532273
LOC100044204	-0.377166444444443	12.266014	-6.06394923988614	0.000200481920765337	0.00162600806454981	0.583167853374124
Dnajc28	-0.346714222222221	8.7177265	-6.06273779085271	0.000200774008744216	0.00162737803897459	0.581609763494789
Retn	-0.438049777777781	8.60338238888889	-6.05471789204994	0.00020271939089294	0.00164074581907104	0.571290040689646
2700097O09Rik	-0.310869388888889	10.2503370833333	-6.0544046646402	0.000202795785841886	0.00164074581907104	0.570886813276499
Mtmr11	-0.313132444444443	8.81592361111111	-6.05370911544367	0.000202965539774251	0.00164111426652228	0.56999136339303
Ddb2	-0.396521944444444	8.55079741666667	-6.05249196971026	0.000203262965812063	0.00164251394758959	0.568424251930785
Bnc1	-0.328341416666667	8.16611498611111	-6.04472310070409	0.00020517261868658	0.00165389910804582	0.558416852427999
Bbs2	-0.316580722222223	9.19186419444444	-6.03707059067539	0.000207072793441257	0.00166515261530486	0.548551307974757
Nfx1	-0.373498777777776	8.75969527777778	-6.03086164716554	0.000208628609613349	0.0016766430597394	0.540540934589889
Ppm1b	-0.356722888888891	11.8582156111111	-6.02902804917694	0.000209090498528211	0.00167933353589953	0.538174341413534
Thbd	-0.823210888888889	10.6538595	-6.02275456493351	0.000210679253109022	0.00168639984823635	0.530073796928885
Stard7	-0.354714611111104	10.8680949166667	-6.02253081365567	0.00021073616026629	0.00168639984823635	0.529784782248751
Zfp185	-0.536429666666665	9.67142261111111	-6.01823997859218	0.00021183070341907	0.00169413272008036	0.524241082235542
Zfp533	-0.456904055555553	8.89636919444444	-6.01097831733834	0.000213697204366661	0.00170699363004373	0.514853391490744
D130059P03Rik	-0.307390611111112	8.92150030555556	-6.00705544351903	0.000214712966539098	0.00171200224134856	0.509779004949595
Taf9b	-0.330833777777775	9.95508744444444	-6.00557742528667	0.000215097037394536	0.00171403019183149	0.507866586986058
Sod1	-0.353820111111112	10.9294797222222	-5.99971039818931	0.000216629012244305	0.00172371468831062	0.500272256308788
Napb	-0.308924944444446	8.14162619444445	-5.99937977885819	0.000216715695243946	0.00172371468831062	0.499844159769592
LOC381200	-0.451123666666668	9.24172383333333	-5.99892791620979	0.000216834227366957	0.00172371468831062	0.499259049320342
Sdccag33l	-0.337151444444443	8.94857227777778	-5.99703262349892	0.000217332168243995	0.00172663415925416	0.496804557969096
Cdo1	-0.41912233333333	14.6894108888889	-5.984684653275	0.000220606933839698	0.00174844559681469	0.480801341368156
Mmp9	-0.710802944444444	8.80765575	-5.9800580475156	0.000221847747782709	0.00175512122377554	0.474799794389902
2810026P18Rik	-0.763966944444443	10.0018443055556	-5.97677479654057	0.000222732895672945	0.00176001615887019	0.470539044329457
Prkca	-0.331604055555554	7.88066013888889	-5.97611058104571	0.000222912432100851	0.00176011175118584	0.469676897105868
Atp5h	-0.352628722222223	12.2430073611111	-5.97538919790858	0.000223107599386934	0.00176011175118584	0.468740478211918
Klhdc8b	-0.364689666666669	8.23588544444444	-5.97525230908348	0.000223144655104169	0.00176011175118584	0.468562776404828
Rps19	-0.280999388888887	11.8314509166667	-5.96729569098839	0.000225310065207296	0.00177507249941491	0.458229505332058
Ddx19b	-0.317289388888888	8.69671025	-5.96267381907983	0.000226578415299109	0.00178400120556128	0.452223089448439
2010100O12Rik	-0.368177166666667	8.07430330555556	-5.95726399622926	0.000228072881455806	0.00179469857641102	0.445188959960105
Epc1	-0.336414777777781	10.3132891111111	-5.95364787411788	0.000229077819896799	0.00179939129398128	0.440484853293266
2310010J17Rik	-0.677041777777777	8.88915444444444	-5.95293734316022	0.000229275846146541	0.00179987669595253	0.439560333565431
Ndufa3	-0.3188795	12.7793266944444	-5.95158973501836	0.000229651939096897	0.00180141854254155	0.43780667941663
LOC100048295	-0.382935499999997	10.2142509722222	-5.95125684047515	0.000229744947334432	0.00180141854254155	0.437373442467494
Tmem11	-0.279901333333333	12.3893442222222	-5.94894334335403	0.00023039245503274	0.00180542414940247	0.434362181522748
Amy2	-0.544562999999998	8.99060288888889	-5.94019903247598	0.000232857842148217	0.00181960148397106	0.422973897532755
Ndufa9	-0.302266944444444	12.9099418611111	-5.9335318261842	0.000234756903094216	0.00183310177522504	0.41428370261621
Rgs3	-1.08466533333333	9.46313844444444	-5.93242255726216	0.000235074495658731	0.00183341454347294	0.412837262265577
1700054E11Rik	-0.404923944444445	8.70181125	-5.92483667705463	0.000237258970262501	0.00184936018590452	0.402941055560076
Ephx2	-0.615678333333332	12.1854867222222	-5.92107258888402	0.000238351093373225	0.00185677750332963	0.398027652364601
Arl2bp	-0.306920055555556	10.0574213611111	-5.91722233321414	0.000239473881265811	0.00186408107672187	0.392999753986506
Zbtb2	-0.410954833333333	9.20604147222222	-5.91624214957554	0.000239760634864753	0.00186408107672187	0.391719444570591
LOC639396	-0.555190833333331	9.47907591666667	-5.91565961634573	0.000239931232529911	0.00186408107672187	0.390958480827889
Tnks2	-0.355973111111114	11.7573738888889	-5.91544509447124	0.000239994089577952	0.00186408107672187	0.390678238915668
Lrig1	-0.58257222222222	10.5144126111111	-5.91206067567289	0.000240988133685779	0.00186960377114299	0.386256144808181
D230046F09Rik	-0.310394888888889	7.7248015	-5.91054085680316	0.000241435979885485	0.00187088103592201	0.384269830548536
Cstf1	-0.299395055555555	10.8471726944444	-5.90972079854268	0.00024167800327647	0.00187165872174017	0.383197930258953
Zfp97	-0.375556055555556	9.81026413888889	-5.90809699471758	0.000242158015173254	0.00187427750232515	0.381075178681073
Ghr	-0.488151333333329	13.0393613888889	-5.90760029643128	0.000242305051095656	0.00187431752639099	0.380425786877057
Mpp3	-0.342278333333333	8.59780538888889	-5.90531727396731	0.000242982137455766	0.00187845523701907	0.37744048714562
2010011I20Rik	-0.47350883333333	9.80405275	-5.90371523199409	0.000243458491729686	0.00188103718873252	0.375345214443609
Gnpat	-0.441263277777779	10.5094806944444	-5.90226267122676	0.000243891277618991	0.00188327969602695	0.37344513886946
Chchd4	-0.328203166666665	9.64995675	-5.90108575387247	0.00024424255049497	0.00188489052403011	0.371905415497531
LOC100044376	-0.288800722222222	11.4070275833333	-5.89712805469335	0.000245427844436963	0.00189182770169262	0.366726283151156
Myo1b	-0.523963333333331	9.64084022222222	-5.89594072807727	0.000245784657323848	0.00189347340674209	0.36517210016045
Eps15l1	-0.329289222222222	10.6816686666667	-5.89276635073671	0.000246741389852945	0.00189862972786087	0.36101595895675
LOC100042910	-0.454722277777776	7.96449119444444	-5.888797768129	0.000247943194516539	0.00190676687191648	0.355818027031605
2010015P12Rik	-0.324061277777776	7.87811030555556	-5.88513463199148	0.000249058156142241	0.00191126344624588	0.351018230724778
Egf	-0.329314	7.87618016666667	-5.88497606221204	0.000249106543629686	0.00191126344624588	0.350810415390976
A130084P08Rik	-0.492935944444443	8.06160341666667	-5.87318200200281	0.000252734332916997	0.00193491471327381	0.335343848647029
AW124722	-0.310988555555555	8.22568255555556	-5.87305096152183	0.000252774961785543	0.00193491471327381	0.335171896041895
LOC667609	-0.318689333333333	9.43847461111111	-5.87088502453295	0.000253447537261953	0.00193893970023447	0.332329388490333
9330129D05Rik	-0.376372777777778	9.573272	-5.86329011750343	0.000255821367367268	0.00195576051000945	0.32235694755054
E030031F02Rik	-0.341360277777778	7.81168819444444	-5.86290519556147	0.000255942319240565	0.00195576051000945	0.321851316053257
Ophn1	-0.342934611111113	10.6415408611111	-5.86098746422438	0.000256545845173277	0.00195923913666435	0.319331888578003
Homer2	-0.623676444444445	8.41896422222222	-5.85879149388754	0.000257238837567243	0.00196172391673536	0.316446298664438
AK157302	-0.308440666666666	8.88485138888889	-5.8585453297509	0.000257316647570571	0.00196172391673536	0.31612278788857
Dlc1	-0.438750611111111	10.4148628611111	-5.85744618003836	0.000257664390294834	0.00196324217103538	0.314678174702384
LOC667337	-0.500893777777778	12.0087895555556	-5.85118910407727	0.000259653733591125	0.00197612046555642	0.306451310809262
Mterfd2	-0.297010999999999	9.83332805555555	-5.84534304417077	0.00026152750716134	0.0019880905780297	0.29875995723612
Bhlhb9	-0.371585555555553	11.5643424444444	-5.8402690197387	0.000263165756522626	0.00199824481332008	0.292080493095829
Atl2	-0.36022911111111	9.41653722222222	-5.8298072916712	0.000266578881927249	0.00201836113926809	0.278297374780808
Tmem5	-0.337583499999999	11.53104525	-5.82917709437296	0.000266786015120156	0.00201877252678551	0.277466617851125
Pard6g	-0.403418055555552	9.71607580555555	-5.82561235606172	0.000267960973804476	0.00202534347019722	0.2727663683201
1300014I06Rik	-0.681037944444444	10.6495175833333	-5.82365400540133	0.000268608852235502	0.00202792008899169	0.270183454757984
Napepld	-0.33154513888889	10.2756679861111	-5.82133219887596	0.000269379180650274	0.00203257437735661	0.267120481542626
C030006K11Rik	-0.383346055555553	9.81349386111111	-5.80956846370597	0.000273319257433646	0.00205409216678802	0.251590029396744
LOC100046039	-0.30160422222222	10.5254922777778	-5.80668150748082	0.000274295747356153	0.00205812920700492	0.247775740797628
1700029P11Rik	-0.333473388888885	9.89488869444444	-5.80460325428228	0.000275001048577074	0.00206087002484419	0.24502920565816
Nme3	-0.309937444444444	10.2953915555556	-5.80299046629708	0.000275549743075924	0.00206381134099723	0.242897396911681
Mfng	-0.496519333333335	10.6465850555556	-5.79911432288421	0.000276873340407878	0.00207254989998237	0.237772370696682
Klf2	-0.572725555555554	11.9335585	-5.79398900362786	0.000278634123882463	0.00208219120177325	0.230992481016865
Irak2	-0.323861444444441	11.8963897222222	-5.79092926127055	0.000279691088654727	0.00208548299399773	0.22694324256245
scl0001647.1_23	-0.419239833333332	9.64597347222222	-5.78869433114131	0.000280465883607358	0.00208996912251574	0.223984731062545
Txnl4	-0.286308111111108	10.4556032777778	-5.78602976618558	0.000281392673800755	0.00209451267958061	0.220456578017703
6720477C19Rik	-0.453994888888889	8.50110677777778	-5.7841264483584	0.000282056725517138	0.00209827334320519	0.217935788191503
Mtmr1	-0.322524944444442	9.28881497222222	-5.77935327405889	0.000283729553304616	0.00210953002715846	0.21161188907859
mtDNA_ND4L	-0.764610055555554	11.9940020833333	-5.77522020713521	0.000285186762856236	0.00211560219587681	0.206133495429016
Centd1	-0.396215555555555	10.7650427222222	-5.77319362709019	0.000285904252733125	0.00211753351197	0.203446387882291
2810438F06Rik	-0.304082277777782	10.0952259722222	-5.77253641592253	0.000286137352870532	0.00211753351197	0.202574847671662
Cnot10	-0.353581500000002	9.81451019444444	-5.77214832795141	0.000286275097228204	0.00211753351197	0.202060168592171
2300009A05Rik	-0.386481888888886	10.8846583888889	-5.77177196592182	0.000286408748553617	0.00211753351197	0.20156102032317
Mapk1ip1	-0.479568555555556	9.55823944444444	-5.76638208496515	0.000288330230489947	0.00212520921880507	0.194410552749816
Hibadh	-0.488284333333329	14.7072705	-5.76588078736247	0.000288509653226615	0.00212520921880507	0.193745302225556
A630052C17Rik	-0.310666166666667	8.51255708333333	-5.76150444922606	0.000290081182977913	0.00213512679081013	0.187936164360458
D2Bwg1335e	-0.333435833333333	11.1447674722222	-5.75945202960279	0.000290821404353071	0.00213875374833371	0.185210869258987
Fars2	-0.295487666666665	11.8228785	-5.75924079141695	0.000290897705552201	0.00213875374833371	0.184930344362884
Pon3	-0.401885555555554	9.89647016666667	-5.75427848265911	0.000292696413108609	0.00214719878400385	0.178338594764127
1190017O12Rik	-0.325656388888889	11.5075436944444	-5.75323833977435	0.000293074968518893	0.00214878273255917	0.176956471634326
Csnk1e	-0.327050444444444	10.8133792222222	-5.74950817522095	0.000294436928687354	0.00215637511187213	0.171998655145087
Sema4a	-0.471349388888889	11.8032278611111	-5.74582138602859	0.000295789815148699	0.00216268679454599	0.167096581975904
Sema6d	-0.53355072222222	8.96200141666667	-5.74336308452144	0.000296695656052684	0.00216543092217779	0.163826891393466
AK129341	-0.325394388888887	8.20859858333333	-5.7430243131434	0.000296820723589462	0.00216543092217779	0.163376238721572
Lims2	-0.404387388888887	12.4733078611111	-5.74182739522309	0.000297263060603302	0.00216746112400156	0.161783903144513
1200016B10Rik	-0.33086122222222	9.83460961111111	-5.73604930109715	0.000299408535433947	0.00217760261735961	0.154094125986346
Ang	-0.364655333333332	10.0880586111111	-5.73542093795754	0.000299642866966377	0.00217760261735961	0.153257587785501
4631427C17Rik	-0.468018277777778	10.9262268611111	-5.7336208148803	0.000300315279882433	0.00218128943254904	0.150860783383245
Hist1h4f	-0.329043166666668	7.78701263888889	-5.73298543818643	0.000300553008185384	0.00218142921125901	0.150014692240727
Abcd2	-0.410214000000003	12.1513545	-5.73268699125614	0.000300664743695326	0.00218142921125901	0.149617249788561
5730406M06Rik	-0.482124055555557	11.62653975	-5.72859928075045	0.000302199694006256	0.00219016037148143	0.144172384134047
Aard	-0.819263833333332	8.49576625	-5.72661608379766	0.00030294745852238	0.00219437599890224	0.141529907604366
Tcf15	-0.430497611111111	9.91897713888889	-5.72506595343276	0.00030353333555205	0.00219741502976092	0.139464080479692
Fvt1	-0.501983666666666	11.3028773888889	-5.72278425160209	0.000304397954094566	0.00220246756270395	0.136422692011156
Mum1	-0.327503500000001	12.86061725	-5.71964262236891	0.000305592813039315	0.00220990270710204	0.132233874746297
Dhrs7	-0.32149433333333	11.0755332222222	-5.71776434774203	0.00030630961327104	0.00221157152821623	0.129728862454797
Yaf2	-0.382243055555556	9.72570713888889	-5.71772210134462	0.000306325756633038	0.00221157152821623	0.129672513719941
Thumpd1	-0.284633666666661	11.1395663333333	-5.71167502708898	0.000308646055464841	0.00222589065764273	0.121604281138984
Grcc10	-0.399749833333331	11.2725525277778	-5.70866500610231	0.00030980813284077	0.00223058560160405	0.117586291902315
1810007M14Rik	-0.387662222222223	8.49066605555556	-5.70826569318947	0.000309962652284684	0.00223058560160405	0.117053165504437
Card10	-0.383569833333329	11.4549070277778	-5.70824054618897	0.000309972386053969	0.00223058560160405	0.117019590762554
Bcl6b	-0.331041833333336	9.42433358333333	-5.70185746600579	0.000312453892111217	0.00224599609498009	0.108494429171035
Pdpk1	-0.313422000000001	10.1666307222222	-5.69733256028072	0.000314226081784035	0.00225750679311075	0.10244756756193
2310061J03Rik	-0.384904333333331	11.2927455	-5.69048787887264	0.000316927607996573	0.0022695108709218	0.0932952230036621
Coq10a	-0.338455111111111	9.703353	-5.68781583146903	0.000317989078286145	0.00227587849529607	0.0897205220756891
Ptprm	-0.302387111111109	8.57548166666667	-5.68675126199675	0.000318413053846871	0.00227767908360848	0.0882960480581323
4930470O13Rik	-0.283112666666666	10.1974371111111	-5.68478384075006	0.000319198216632927	0.00228205997735619	0.085663072521255
C530025M17Rik	-0.312991277777777	8.03780608333333	-5.68158588959011	0.000320478954371724	0.00228997725535923	0.0813821364971883
Prpf40b	-0.296543444444444	8.66883355555556	-5.67873990040424	0.000321623432170911	0.00229691285721193	0.0775711486834743
Cog4	-0.369927499999999	10.1858066388889	-5.6748433574114	0.000323197584411452	0.00230421997443894	0.0723515506997261
Mipep	-0.356890555555555	11.2142104444444	-5.67411203217499	0.000323493962117365	0.00230421997443894	0.071371669722331
9630025I21Rik	-0.347218166666666	9.16409163888889	-5.67405121212479	0.000323518623416911	0.00230421997443894	0.0712901753640587
Nudc	-0.309400722222225	9.13654875	-5.66746952400186	0.00032619947363514	0.0023200229888702	0.0624681351745249
BC024814	-0.294241444444443	8.70062577777778	-5.66731132424273	0.00032626420778995	0.0023200229888702	0.0622560107410148
5430406J06Rik	-0.525626888888889	9.71449722222222	-5.66557040313221	0.000326977502222968	0.0023237160329607	0.0599214395631327
Rhbdl7	-0.575084277777778	8.65240563888889	-5.66518578325716	0.000327135317991742	0.0023237160329607	0.0594056078457106
Cidec	-0.355850388888884	15.08130625	-5.66327154265803	0.00032792199367182	0.00232680203028576	0.0568380214174269
Acad10	-0.493231833333333	9.40110536111111	-5.66064195778221	0.000329005999442092	0.00233324061440092	0.0533100994827436
5033425G24Rik	-0.399094611111109	7.46098508333333	-5.65775813339711	0.000330199288820273	0.00234044689050078	0.0494399670930168
Cdk5r1	-0.529103166666665	8.91789358333333	-5.64750222453484	0.000334481293116393	0.00236445524058523	0.0356669339801696
Gpr23	-0.49993888888889	10.2956487222222	-5.64621582104541	0.000335022630207959	0.00236701550283827	0.0339383331963656
Slc25a16	-0.354508888888892	11.6083673333333	-5.64062433536415	0.000337386690518737	0.00238117145039186	0.0264220895413212
Cs	-0.343835833333335	12.8790509166667	-5.63977406392108	0.000337747766671368	0.00238244714002249	0.0252787441768945
Ptpn21	-0.316531166666666	10.1933729166667	-5.63749418353207	0.000338718013515042	0.00238674261043239	0.022212526766725
BC002163	-0.306095611111115	12.2566449166667	-5.63597940547746	0.000339364330021472	0.00238874881632589	0.020174893598802
Gstt3	-0.558437388888889	11.1218009722222	-5.62841120212125	0.000342613612988546	0.00240777183766206	0.00998954509061623
Enc1	-0.701289333333333	11.6075529444444	-5.62719170778915	0.000343140336260732	0.00240891079844675	0.00834758635126764
Pgm2	-0.315828388888889	13.6317509722222	-5.62547608486508	0.000343882836537901	0.00241156052884222	0.00603727308300339
LOC100041103	-0.45942288888889	12.1090769444444	-5.62206485302856	0.000345364364308556	0.00241681884599822	0.00144236791555041
Armcx5	-0.319299666666668	9.52412438888889	-5.61996455707263	0.000346279987957725	0.00242194346262438	-0.00138753023697102
Sec61a2	-0.339160999999997	9.38853694444444	-5.61876252982527	0.000346805197351442	0.00242433347481865	-0.00300739779029602
LOC384538	-1.38383788888889	9.35383027777778	-5.61775854260137	0.000347244538901845	0.00242612101955112	-0.00436053987623275
Med25	-0.279520055555551	11.9222629722222	-5.61573270095264	0.000348132881945223	0.00243017447682723	-0.00709133682487906
Zfp612	-0.454526111111109	8.03919022222222	-5.61559677673571	0.000348192573768842	0.00243017447682723	-0.00727458082566557
Aclp7	-0.293540722222223	7.93086647222222	-5.61392518054292	0.00034892757340212	0.00243401853209546	-0.0095283284307337
Bckdk	-0.368950333333329	9.95407327777778	-5.61258039463379	0.000349520097726163	0.00243686518794621	-0.0113417360521844
Mterfd1	-0.358937999999998	10.8533026111111	-5.60802138069942	0.000351536983549791	0.0024470530172075	-0.017491338423679
4632422H02Rik	-0.549360611111108	8.54772086111111	-5.60437840777212	0.000353157701400494	0.00245456410946179	-0.0224074072157805
Gtf2h3	-0.407068166666669	10.8117065833333	-5.60394632603972	0.0003533504673079	0.00245456410946179	-0.0229906108979234
Ndufs3	-0.365719666666667	12.4652083333333	-5.60336375968169	0.000353610550252398	0.00245501975298722	-0.0237769733078945
4932417I16Rik	-0.391284111111112	9.03507	-5.59984960008597	0.000355183839166669	0.00246077025855796	-0.0285214864265626
1110008L16Rik	-0.335670555555552	9.99776566666667	-5.59760477070248	0.000356192826334616	0.0024664673068831	-0.0315531707897945
Abhd3	-0.352205333333334	9.02933794444444	-5.59470074166135	0.000357502724753094	0.00247294554944391	-0.0354761701613482
Arnt	-0.402038499999994	10.0054151944444	-5.59267871162977	0.000358417874828921	0.00247668251163164	-0.0382083951688834
Lama4	-0.28625622222222	7.86472794444444	-5.59172829271723	0.000358848903130073	0.00247836471936985	-0.0394928275658097
Lmf1	-0.374135055555556	10.2178389166667	-5.58836152169961	0.000360380314643701	0.00248504421559111	-0.0440438348583347
Adh1	-0.471720166666669	12.1670224166667	-5.58543925334619	0.000361715292250078	0.0024916488223191	-0.0479952845105887
Mrps15	-0.405774111111111	9.71444738888889	-5.57988839566453	0.000364265894713497	0.00250791089158662	-0.055504391315278
Fgf10	-0.482213555555555	10.3241973333333	-5.57942217534629	0.000364481008684827	0.00250808494101246	-0.0561352841328695
Sfrs1	-0.284421388888887	12.7360006388889	-5.57540187811741	0.000366341705307826	0.00251957658018064	-0.0615768525488534
scl0001849.1_2273	-0.414325166666664	9.42898875	-5.57485803182675	0.000366594202107428	0.00252000135184357	-0.0623131365926728
Stk11	-0.393107111111112	11.2027542777778	-5.57203874682332	0.000367906170645836	0.00252639102212723	-0.0661306827957766
1810043G02Rik	-0.315852611111108	8.66095780555556	-5.57005356537462	0.00036883304255754	0.0025314400822183	-0.0688194563895363
Lyplal1	-0.264150055555556	9.77604419444444	-5.56759557637159	0.000369984179852887	0.00253802231786934	-0.0721493816180585
Bcat2	-0.885956277777776	11.2002921388889	-5.56701288154589	0.000370257641769374	0.0025385801572688	-0.0729389040827062
2410076I21Rik	-0.51246333333333	8.01742211111111	-5.56627721225749	0.000370603208848847	0.00253963153283764	-0.0739357677737376
Atp5j2	-0.280055388888888	14.3067525277778	-5.56502371784149	0.000371192821448585	0.00254103603988534	-0.0756344828798028
Ier3	-0.617672944444442	10.6454218055556	-5.56191016119646	0.000372661771325733	0.00254977075233329	-0.0798548836040931
1190007I07Rik	-0.346080888888885	9.60394877777778	-5.55932263028808	0.000373887347877275	0.00255683211188124	-0.0833633020970508
Gstp1	-0.278860944444446	10.48072775	-5.55858635367853	0.000374236882192906	0.0025575929603582	-0.0843617881586551
ENSMUSG00000053178	-0.34913361111111	9.07117775	-5.55827295684878	0.000374385769401511	0.0025575929603582	-0.0847868179147389
Acads	-0.339433777777776	9.62431577777778	-5.55746891068449	0.000374768046317028	0.00255769137956235	-0.0858773312660199
Gfer	-0.346883166666665	11.6945435277778	-5.55742832592083	0.000374787353226817	0.00255769137956235	-0.0859323780714849
Ssh2	-0.46551911111111	8.27810261111111	-5.55633892208383	0.000375306006061995	0.00255990859684619	-0.0874100687988708
Tef	-0.476217611111114	10.9346890833333	-5.55273445676769	0.000377027611558732	0.00256732314949412	-0.0923004376443783
Tmem120a	-0.340028888888886	12.8998076111111	-5.55204588674776	0.000377357468241806	0.00256732314949412	-0.0932348658031161
5031428M13Rik	-0.297449166666667	7.92837686111111	-5.5503175034509	0.000378186823905317	0.00257159254628773	-0.0955806739960137
Lars2	-0.340711055555554	10.1452885277778	-5.54961539464133	0.000378524291991555	0.00257256324372038	-0.0965337154539281
Snx21	-0.300116388888888	8.80795463888889	-5.5448022062233	0.00038084656591538	0.00258466195419127	-0.103069005664007
St3gal4	-0.433456555555555	8.99941116666667	-5.54470965096191	0.000380891373358341	0.00258466195419127	-0.103194708181562
Mterf	-0.305692333333333	9.41121316666667	-5.53949293865364	0.000383426137335471	0.00259614792495411	-0.110281663710596
Dab2ip	-0.350891722222222	11.5157441944444	-5.53921135226804	0.000383563477938889	0.00259614792495411	-0.110664311032984
0610031G08Rik	-0.478331444444443	8.33873005555555	-5.53907043301562	0.000383632229767875	0.00259614792495411	-0.110855810204596
Apom	-0.314533222222224	8.14986916666667	-5.53529378228783	0.000385479776969038	0.00260247056161315	-0.115989053863845
D3Ertd751e	-0.287401388888886	8.90636569444444	-5.53528204267463	0.000385485535049722	0.00260247056161315	-0.116005013552091
Trub1	-0.266444999999996	9.48277866666667	-5.52992969869289	0.00038812051650327	0.00261491497401387	-0.123283411011102
Wdr34	-0.306476166666668	9.33836480555556	-5.52627907728117	0.000389928941334801	0.00262442240087386	-0.128250041086464
AI842396	-0.649862055555559	9.67607819444444	-5.52413762506413	0.000390994015525625	0.00262808006785569	-0.1311643403846
Trip10	-0.479467722222221	9.63388291666667	-5.52398682761233	0.000391069135135051	0.00262808006785569	-0.131369584873301
9930108O06Rik	-0.289244333333333	9.37495727777778	-5.52329582279593	0.000391413558888313	0.00262905741740335	-0.132310125533962
Nfs1	-0.296879166666665	9.68120425	-5.52183941383895	0.000392140568351101	0.0026312652052081	-0.134292694517216
4930529M09Rik	-0.361568944444445	7.75363347222222	-5.51808787610669	0.000394020015710247	0.0026411935299664	-0.13940094063292
Zmat1	-0.430881999999997	9.66275938888889	-5.51626372795957	0.000394937408028961	0.00264600052478632	-0.141885494445729
A730040I05Rik	-0.53548061111111	10.9179649722222	-5.51216057448714	0.000397009427876707	0.00265853449625294	-0.147475854553233
Gbp1	-0.387520388888888	7.72959663888889	-5.50738825410928	0.000399434213103517	0.0026706111244741	-0.153980922024352
Gpr81	-0.725162333333333	10.4456338333333	-5.50636784322891	0.000399954759523489	0.0026706111244741	-0.155372244896451
5830454E08Rik	-0.346187499999999	8.25970197222222	-5.5062289121228	0.000400025689928417	0.0026706111244741	-0.155561687859979
Tmem143	-0.344628333333333	8.32465127777778	-5.50524836369198	0.000400526691009808	0.00267161722279616	-0.156898816763806
Amotl2	-0.611075500000002	9.80606086111111	-5.5051425144377	0.00040058081428695	0.00267161722279616	-0.157043166676574
1110059G02Rik	-0.337646111111111	12.5687156111111	-5.50437278882346	0.000400974632285051	0.00267289447111509	-0.158092913099425
2810405K02Rik	-0.31518533333333	11.4857186111111	-5.50317113459262	0.000401590279729081	0.00267331641121148	-0.159731888483777
Ddhd2	-0.297034999999999	9.00919866666667	-5.50306452327173	0.000401644949761943	0.00267331641121148	-0.159877309016015
B230312E02Rik	-0.63880711111111	9.31878194444444	-5.50006906502365	0.000403184318863513	0.00268104119380249	-0.163963847643873
Eif6	-0.294091777777775	11.0320582777778	-5.49672874729973	0.000404908463518907	0.00268826664322201	-0.168522357807365
Top1mt	-0.296869277777775	9.02553841666667	-5.49458305268614	0.000406020207377296	0.00269345664547658	-0.171451407209561
Gpr108	-0.317229722222223	11.3678238055556	-5.4940406249833	0.000406301778264822	0.00269345664547658	-0.172191968864941
LOC100045950	-0.391824166666668	9.93850002777778	-5.49307140029634	0.000406805424379992	0.00269409186311201	-0.173515328516308
Npr2	-0.458052166666663	11.4376618611111	-5.49232326044355	0.000407194649516998	0.00269531849169267	-0.17453691445525
LOC381498	-0.297931166666665	7.71537069444444	-5.4916640805466	0.000407537927385185	0.00269623990816879	-0.17543709117892
Uqcr	-0.276233166666669	13.9317306944444	-5.48643700586919	0.000410271145671121	0.00271184834709737	-0.182577369489471
F2rl1	-0.269288055555556	8.88912947222222	-5.48636742484157	0.000410307663173451	0.00271184834709737	-0.182672444542709
Six5	-0.391362944444444	8.48909136111111	-5.48334378367243	0.000411897940457487	0.00272099779466216	-0.186804590518357
scl0001242.1_16	-0.289756611111109	7.56104402777778	-5.47848249122977	0.000414468758855842	0.00273387980129974	-0.193450810495044
Ptges2	-0.352825944444445	8.65108275	-5.47571712931396	0.000415938939082579	0.00274084053025388	-0.197233029232675
Atpaf2	-0.296718666666667	10.4837822777778	-5.47087009086479	0.000418529487865999	0.00275516272729725	-0.203864998017655
Ptges	-0.641709777777779	8.25704272222222	-5.47015577759163	0.00041891273699947	0.00275631229145269	-0.204842640082685
Dapk1	-0.60911177777778	9.65219105555556	-5.46848329841233	0.000419811558742196	0.00276085132608357	-0.207131955251214
Abi3bp	-0.488751111111112	10.0000652777778	-5.46672760105049	0.000420757354245441	0.00276569460909988	-0.209535607603501
LOC386360	-0.422572166666667	11.8967043055556	-5.46553235974443	0.000421402553629182	0.00276780665270352	-0.21117221300192
Irs2	-0.638064166666664	11.3649900833333	-5.46535635547209	0.000421497652530993	0.00276780665270352	-0.211413227097749
Cacna2d1	-0.319819833333332	8.63962419444444	-5.46400333206874	0.000422229497903066	0.00277123503541744	-0.213266156775428
Phc1	-0.286691222222222	9.7800785	-5.46130869183509	0.000423691127423102	0.00277763915366379	-0.216957168825596
Notch4	-0.263235666666665	7.89389244444444	-5.45925486888172	0.000424808848991385	0.00278263486012602	-0.219771106467499
Dnajc7	-0.363923611111112	11.4556244166667	-5.45802431861969	0.000425480064673131	0.00278565045315233	-0.221457367016237
1200002N14Rik	-0.294920888888889	13.6177168888889	-5.45684283641963	0.000426125598039141	0.00278849499816401	-0.223076590301847
9430016H08Rik	-0.294106611111108	10.7148603611111	-5.45457536005726	0.000427367469513288	0.00279523713228196	-0.2261847252774
LOC381192	-0.328993833333334	8.21763919444444	-5.44549330302343	0.000432381095783504	0.002826629904746	-0.238641237278556
Ankrd40	-0.308819166666666	10.2477886388889	-5.44240426764717	0.000434100861622942	0.00283646913143537	-0.242880678204979
Fgd5	-0.266131777777776	8.08961866666667	-5.43882399801901	0.00043610339854275	0.00284673819246384	-0.247795992095145
Pigp	-0.406924611111112	12.0218266388889	-5.43148174954387	0.000440241510096914	0.00286799935530317	-0.257881781466127
Coq7	-0.262709111111111	9.48910922222222	-5.43018770562456	0.000440975239716509	0.00286799935530317	-0.259660157992381
Frmd8	-0.7306265	9.21373669444444	-5.43012842335137	0.000441008884817572	0.00286799935530317	-0.25974163403508
Slc2a13	-0.718453333333334	9.38197183333333	-5.43000454293392	0.000441079200977333	0.00286799935530317	-0.259911893729716
E330037I15Rik	-0.438376055555555	8.61979113888889	-5.4299730385434	0.00044109708522374	0.00286799935530317	-0.259955193317325
0610009J05Rik	-0.376015222222222	9.17473511111111	-5.42483925063694	0.000444021935816854	0.00288559656468877	-0.267012947588261
4930430E16Rik	-0.280128611111111	7.89549575	-5.42400995039802	0.000444496378814347	0.00288653544826754	-0.268153392239833
Utp11l	-0.324225722222218	12.2425556388889	-5.42211515047891	0.000445582458248916	0.00289147123692764	-0.270759467185324
9330177P20Rik	-0.367601444444443	10.0004876666667	-5.42070282150802	0.000446393861644486	0.00289531453119634	-0.272702291841465
Cox5b	-0.291343111111111	12.5856325555556	-5.41693747079311	0.000448564948222241	0.00290654246979512	-0.277883360150013
2010309L07Rik	-0.302578055555555	13.6239419722222	-5.41173294269735	0.000451584725461368	0.00292467519254686	-0.285048033702769
Mapt	-0.323056166666666	7.97021669444444	-5.4105519510267	0.000452273024936386	0.00292769779787336	-0.28667435014447
9830143E02Rik	-0.314027222222222	8.68339666666667	-5.40992787345728	0.000452637205777422	0.00292862035393306	-0.287533833078026
Id4	-0.308662222222221	8.013834	-5.40867061048959	0.000453371847941693	0.00293104112383327	-0.289265510446633
B930008G03Rik	-0.279123444444446	11.1100598333333	-5.40852836634237	0.000453455045194914	0.00293104112383327	-0.289461443016072
Tgfbr3	-0.294682888888884	9.92148583333333	-5.40750792339617	0.000454052378022648	0.00293277656344666	-0.290867124800134
AB112350	-0.278616388888887	10.5940223611111	-5.40575238196842	0.00045508200944262	0.00293437945766515	-0.293285766797947
Cetn4	-0.313831944444441	9.34519808333333	-5.40509112446172	0.000455470495300174	0.00293545179702727	-0.294196907159535
2810430P21Rik	-0.270444222222221	7.5993405	-5.39869608603732	0.000459246154838422	0.0029525840378225	-0.303011777839243
Nlrx1	-0.293790055555556	10.8296019166667	-5.39653054582169	0.000460532377190698	0.00295797460741055	-0.30599805978755
Wdr45	-0.280597444444446	11.1516432222222	-5.39495419758728	0.000461471104304975	0.0029596874903288	-0.308172264973705
1110031I02Rik	-0.334345111111112	9.29027316666667	-5.39192278059167	0.000463282169645083	0.00296986124471171	-0.312354392096611
B430005K18Rik	-0.280772833333336	8.10625141666667	-5.38679199595729	0.00046636504074799	0.00298722931800511	-0.319435775005184
Bola3	-0.292169444444442	12.0394823333333	-5.38666157585626	0.000466443693842305	0.00298722931800511	-0.319615826441192
Zfp288	-0.312346888888889	8.73904483333333	-5.385110787517	0.000467380037960446	0.00299068998458231	-0.321756952373359
Cyc1	-0.352316777777776	11.9053492777778	-5.38464255930251	0.000467663147755605	0.00299068998458231	-0.322403487982434
0610040B10Rik	-0.444693999999998	8.84107372222222	-5.38311599103729	0.000468587464358933	0.00299515122356566	-0.324511609977323
Ears2	-0.342181722222222	9.58309886111111	-5.37061746279238	0.00047623003703947	0.00303372769979049	-0.341783989161895
Iah1	-0.323096388888892	11.2318323055556	-5.36938224640491	0.000476992646734652	0.00303419684576708	-0.343492207673935
Pnck	-0.299673222222222	7.98946488888889	-5.36554187716433	0.00047937211512474	0.00304786544034075	-0.348804559385173
LOC381770	-0.284318444444443	8.29694955555556	-5.36192670195267	0.000481623810301235	0.00305923739504804	-0.353807321005869
Phkb	-0.331233388888888	10.19791725	-5.36144321186196	0.000481925817614994	0.00305968472000447	-0.354476526682633
Grina	-0.284307333333329	15.1839085555556	-5.35740906690285	0.000484453719445796	0.00307278086477093	-0.360061543252441
Dscr2	-0.366979833333334	9.83555930555556	-5.35673282987863	0.000484878871598533	0.00307400175218801	-0.360997977148036
1110038D17Rik	-0.344947388888885	11.1881300277778	-5.35264204314155	0.000487459395352852	0.00308739862483311	-0.366664171703505
A130094J16Rik	-0.306586333333333	8.02060694444445	-5.3496155649013	0.000489378113629653	0.00309793336422995	-0.370857714833612
Hdac3	-0.334310111111106	12.1065574444444	-5.34927954163836	0.00048959164884288	0.00309793336422995	-0.371323395241394
Lgals4	-0.645619888888886	10.6275312777778	-5.34763212284941	0.000490640007921623	0.00310159606921554	-0.373606715924465
Rhot2	-0.265218611111111	10.1769125277778	-5.34236231090236	0.000494009894354479	0.00311842270626439	-0.380913266485063
B930008G09Rik	-0.392077833333333	7.96182713888889	-5.33781353196359	0.000496938867715279	0.00313245789060374	-0.38722329281099
Dscr6	-0.340685333333331	9.04495105555556	-5.33569726615427	0.000498307944959766	0.00313805746845015	-0.390159963261348
Abcb8	-0.280928722222221	8.85935319444445	-5.33299773396776	0.000500060288093958	0.00314464746567697	-0.393906939142644
Dhrs7b	-0.482016444444444	11.8640288888889	-5.33053102876453	0.000501667333708505	0.00315320114793376	-0.397331657173228
Clk4	-0.323472111111114	10.5285299444444	-5.32846660346191	0.000503016596261456	0.00316017844498638	-0.400198525509061
Narg2	-0.349943888888889	9.16411783333333	-5.32434814300002	0.000505720087629016	0.00317076936858798	-0.405919648340616
9630058J23Rik	-0.628979722222224	10.3077291944444	-5.32385948104133	0.000506041904184451	0.00317076936858798	-0.406598629241167
Peli3	-0.264492611111111	7.97877319444444	-5.3232682485459	0.000506431566845425	0.00317107765931837	-0.407420174288758
Ulk1	-0.421568499999999	9.57950219444444	-5.31562693901068	0.000511497060030573	0.00319673564670006	-0.418042613800956
Med14	-0.281496277777778	8.52307575	-5.31063163197864	0.000514838139353576	0.00321118511240765	-0.424991257368919
Atp5b	-0.254928944444448	15.7481180833333	-5.30958710408948	0.000515539748457524	0.00321288262104755	-0.426444681362714
Hbq1	-0.363217277777777	7.41901975	-5.30624840861022	0.000517789302251606	0.00322386063211509	-0.431091402811402
Fmod	-0.313409333333333	8.01402677777778	-5.30442813721336	0.000519020244451995	0.0032300025764012	-0.433625485375766
Ilf2	-0.2640715	10.0191584722222	-5.30335766285048	0.000519745622593176	0.00323289085386612	-0.435115962088716
C330006A16Rik	-0.366652277777778	10.5234823611111	-5.30156996404245	0.000520959457203488	0.00323749593065498	-0.4376054318281
Rogdi	-0.410084666666668	9.74780772222222	-5.29842353850665	0.0005231033199221	0.00324713484969502	-0.441988111162614
LOC100047200	-0.54007155555556	9.8480825	-5.29515541399164	0.000525340222455095	0.00325858921083414	-0.446541801164756
Crls1	-0.845928833333334	9.48521219444445	-5.2925738371246	0.0005271145322788	0.00326614959560568	-0.450139956978638
3632431M01Rik	-0.338363777777774	9.343456	-5.29191053500621	0.000527571464796445	0.00326629531063291	-0.451064609182752
Mrps16	-0.255209611111114	10.7053895277778	-5.29137441476104	0.000527941098253961	0.00326629727889883	-0.451812013992217
Mrpl37	-0.289909277777781	10.6681638055556	-5.28915500371589	0.000529474279181679	0.00327347411162768	-0.454906529455934
Lias	-0.281652277777781	11.3696200833333	-5.28855533059741	0.000529889363310401	0.00327450807673387	-0.455742771759786
9630044E13Rik	-0.278397833333333	8.86657286111111	-5.28710510253979	0.000530894644944613	0.00327918655867612	-0.457765322376794
Trhde	-0.519147777777776	8.02789733333333	-5.28646733159481	0.000531337394069256	0.0032803876871229	-0.458654880258321
Dleu2	-0.516795166666665	9.23227130555555	-5.28272254874832	0.000533945150562453	0.00329187276212372	-0.463879244743888
0610007C21Rik	-0.267566277777776	13.3828264166667	-5.28101476092816	0.000535139001260801	0.00329769425590378	-0.466262452107324
Isl1	-0.35004761111111	7.74181475	-5.26929664155269	0.000543409054919587	0.00333437782258197	-0.482626241827387
LOC100046891	-0.312882333333334	11.1015012777778	-5.26437361502532	0.000546924658412169	0.00335156242436994	-0.489506858076268
4933424A20Rik	-0.310803222222225	7.93646094444444	-5.26186439243286	0.000548725995524638	0.00335792860253429	-0.493015177714303
1190002H23Rik	-0.361760222222218	14.6307936111111	-5.26024347759057	0.000549893041910946	0.00336195597858742	-0.495281969993663
Fbxl4	-0.381519555555556	11.3536552777778	-5.25771358372536	0.000551719918663959	0.00337156501636828	-0.498820686978045
LOC386005	-0.289744555555552	11.0473746111111	-5.25570152395056	0.000553177549097611	0.00337890974511218	-0.501635730158649
Kcnn1	-0.258135111111111	8.13487511111111	-5.25398351200495	0.000554425456650077	0.00338496725196895	-0.504039832816423
Fgfr2	-0.287779333333336	9.00052272222222	-5.24579157106034	0.000560417861352866	0.0034168162363609	-0.515509033560949
Wwc2	-0.300468388888891	11.1597903055556	-5.24392268396669	0.000561794749079436	0.0034236311000173	-0.5181269281795
Ccdc77	-0.400716444444445	8.85184672222222	-5.24341427146131	0.000562169951082439	0.00342433812526565	-0.518839187172058
Dusp4	-0.648718777777779	10.0918007777778	-5.24007567820077	0.000564640538072636	0.00343621869599985	-0.523517296542052
Pdxdc1	-0.298555166666667	11.2919820277778	-5.23797971572076	0.000566197569962198	0.00344252291502097	-0.526455017997781
Fbxo45	-0.402488833333333	11.6614076388889	-5.23757275877565	0.000566500425204533	0.00344277995299093	-0.527025485552485
Hoxb2	-0.402692666666669	9.64793922222222	-5.23668616205048	0.000567160833026441	0.00344363335411776	-0.528268388514161
Slit3	-0.376965	8.62359105555556	-5.23668441008322	0.000567162138855605	0.00344363335411776	-0.528270844674624
Lrtm1	-0.297461666666666	7.74722288888889	-5.23542008969217	0.000568105349230759	0.00344777578044869	-0.530043465708157
Pex1	-0.401706444444443	8.72188894444444	-5.23189024328495	0.000570747687439796	0.00345662744306036	-0.534993641197245
Popdc2	-0.545658222222222	8.78087666666667	-5.23172459056522	0.000570872016406124	0.00345662744306036	-0.535225992479625
Pold2	-0.299591055555556	9.40224713888889	-5.22995252991062	0.000572203853642802	0.00346151891681717	-0.537711802465773
Ndufa12	-0.290514222222223	11.3577656111111	-5.22099945030494	0.000578984370662274	0.00349613414313984	-0.550277854546044
1500015A07Rik	-0.285027555555554	7.79006416666667	-5.22063003377949	0.000579266005402094	0.00349623684941639	-0.550796593298203
Zcchc6	-0.300094944444441	8.21079663888889	-5.2181057500376	0.000581194433136656	0.00350467405321839	-0.554341742014364
Aasdh	-0.374599166666666	9.96772419444444	-5.21755620768683	0.000581615176263188	0.00350561118101699	-0.555113649652944
Zfp162	-0.348576388888889	8.45142402777778	-5.21597332799148	0.000582828910536379	0.00351132492749961	-0.557337262462513
D030006P03Rik	-0.433688722222222	8.54859013888889	-5.21511749347294	0.000583486295920867	0.00351208243357927	-0.55853967889691
Meis1	-0.285838444444444	9.08672044444444	-5.21405929487704	0.000584300230989374	0.00351538007824755	-0.560026554179847
Pctk1	-0.296296277777779	10.7872524166667	-5.21359397274671	0.000584658531776287	0.00351593469359504	-0.560680429132024
1190007F08Rik	-0.468177611111107	11.7339568611111	-5.2110805999729	0.000586597957579526	0.00352118683123158	-0.564212778486381
LOC676640	-0.347388444444443	10.709338	-5.20944612728337	0.000587862920681264	0.00352717752408758	-0.566510386581793
Optn	-0.3565585	10.6605365833333	-5.20443306995834	0.000591761103422581	0.00354895492438454	-0.573559713107914
Armetl1	-0.324915833333334	8.64377586111111	-5.20079948429327	0.000594604077804151	0.00356277055598569	-0.578671480381018
Rasgrf2	-0.354588555555554	8.09947355555556	-5.19434091630311	0.000599693899829097	0.00358575353452366	-0.587762119224683
LOC381019	-0.582778777777779	8.89511127777778	-5.19429148677578	0.000599733035150716	0.00358575353452366	-0.5878317158288
BC038156	-0.309300555555557	8.64699783333333	-5.19175493045228	0.000601745040574494	0.00359577362101774	-0.591403646985049
LOC100041567	-0.283761388888887	10.6969520833333	-5.18531284235608	0.00060688781895661	0.00362322723183675	-0.600479407033268
4933439C10Rik	-0.375313444444443	8.06489094444444	-5.18426087152709	0.000607732122873368	0.0036266290909679	-0.601962010637212
5730455O13Rik	-0.326637666666663	10.5864261666667	-5.18263714977137	0.000609037804525938	0.00363277989769603	-0.604250726422704
Chchd5	-0.290638888888889	9.1025365	-5.18098718733124	0.000610367695501324	0.00363742805275755	-0.606576815637643
Usp33	-0.352621499999998	11.9192124722222	-5.18018531473344	0.000611015148918738	0.00363964479148529	-0.607707422560011
Cd163	-0.538284999999997	11.2653911111111	-5.17687603617388	0.000613695017760041	0.00365231467326381	-0.61237433930586
1810026J23Rik	-0.289274277777773	10.43615825	-5.17647239421907	0.000614022757643209	0.00365261984420625	-0.612943683256951
Mlxipl	-0.441247388888888	10.5048405277778	-5.17417625422973	0.000615890729040409	0.00365878970866991	-0.616182871273055
Ercc5	-0.303133833333337	10.2992886388889	-5.16966446030907	0.000619579120653157	0.00367739413390364	-0.622549899314977
Tlk2	-0.265709666666664	10.9910138888889	-5.16587820376432	0.000622692821106644	0.00369255724975807	-0.627895296241205
Omd	-0.279380777777781	7.82860866666667	-5.16370710946667	0.000624485891941156	0.00370152875923129	-0.630961348287546
Rbm9	-0.380836666666664	8.66718366666667	-5.15665243552997	0.000630350880422574	0.00373127053411427	-0.640928715146314
Morn2	-0.344169722222221	8.37409641666667	-5.15535758636292	0.000631433823714658	0.00373433468170012	-0.642758946587822
Dlk1	-0.285251666666664	8.28840927777778	-5.15357718030297	0.000632926146902491	0.00374123746839002	-0.645275889694283
Klhl8	-0.312558111111111	8.88624072222222	-5.15301207015994	0.000633400614975451	0.00374123746839002	-0.646074875229137
A230075C01Rik	-0.306670500000001	8.25046269444444	-5.1504034587811	0.000635595802750616	0.00374959238029777	-0.649763672992208
Acsf3	-0.372146444444446	9.02369716666667	-5.15034708403541	0.000635643333699096	0.00374959238029777	-0.649843402398774
Setd1a	-0.300594777777778	9.70322322222222	-5.15026026511053	0.000635716540407737	0.00374959238029777	-0.649966189142185
Ccnt2	-0.263355555555558	9.67695922222222	-5.14915885001486	0.000636646057966384	0.00375240425741704	-0.651523998008196
Usp52	-0.271278055555554	9.33039591666667	-5.14668907643825	0.00063873572070617	0.00376068464437162	-0.65501780272665
Dtd1	-0.354185000000001	9.577619	-5.14484097427146	0.000640304240639234	0.00376824036851918	-0.657632745353205
Pcca	-0.423986722222217	11.4270948611111	-5.13325041676001	0.000650236815488854	0.00381988830868775	-0.674043748263061
Snapc3	-0.295838499999997	9.68555113888889	-5.13181261243631	0.000651480513707929	0.00382549357649296	-0.676080865395136
Setd6	-0.310292111111108	10.3982162222222	-5.13020308944056	0.000652875799370038	0.00383198359008305	-0.678361628261343
Mrpl30	-0.332105444444444	11.6349862777778	-5.12966420204281	0.000653343679089839	0.00383302694855015	-0.679125337449051
Ccng2	-0.305432833333333	10.1226014722222	-5.12703353824456	0.000655632916775701	0.00384475015376856	-0.682854099974896
Neil2	-0.25982188888889	7.92068977777778	-5.12374488613047	0.000658506946120516	0.00385817905638327	-0.68751690084422
Sirt1	-0.344358944444439	10.2176381944444	-5.12240166529721	0.000659684732201855	0.00386165471061183	-0.689421825065374
Nudt6	-0.354573166666663	10.1724416388889	-5.11938126591079	0.000662341455385995	0.00387399959118954	-0.693706226109327
A330102K04Rik	-1.28159716666667	8.86348708333333	-5.1193374970388	0.000662380039093034	0.00387399959118954	-0.693768321321556
Mapk8ip3	-0.26453388888889	8.1923895	-5.11480281200936	0.000666390707855932	0.00389228737055375	-0.700203194715621
Nit2	-0.261009	8.56028538888889	-5.11160419853075	0.000669235480211255	0.003907175945449	-0.704743903951763
6030436K07Rik	-0.420056777777777	8.55391672222222	-5.10930338637004	0.000671289883644908	0.00391570946698301	-0.708011010282412
5530400B01Rik	-0.425946555555557	8.76889477777778	-5.10856621452112	0.000671949547864509	0.00391586000144057	-0.709057939255812
Per2	-0.642315333333331	10.9337186666667	-5.10833020443727	0.000672160891422884	0.00391586000144057	-0.709393136388661
Myl1	-0.352096388888887	10.7304604166667	-5.10600588201357	0.000674246129571375	0.00392429068894141	-0.712694717969295
Alkbh3	-0.243052055555554	10.8467193611111	-5.10522475204128	0.000674948479611496	0.00392664875060638	-0.713804446584461
1110048D14Rik	-0.254039111111112	9.26798872222222	-5.10370192752319	0.000676319995618229	0.00393116576423583	-0.71596812968477
2810003C17Rik	-0.281926777777779	9.0792265	-5.10241456105098	0.000677481798051402	0.00393618712218783	-0.717797524072998
LOC383010	-0.389818388888889	11.20374025	-5.10147535765348	0.000678330756274612	0.0039373051669802	-0.719132315503829
Trove2	-0.281117333333333	10.6807503333333	-5.10050358530511	0.000679210364201707	0.00393757232638567	-0.720513526427975
Gkap1	-0.319398999999997	10.2487505	-5.1001353162669	0.000679544028004233	0.00393757409988644	-0.721036994168359
BC013529	-0.344837444444444	14.3623432777778	-5.09984550571875	0.000679806730384573	0.00393757409988644	-0.72144895247644
Lonp1	-0.281525333333333	9.57306805555556	-5.09883131259239	0.000680726922705406	0.00394117620630316	-0.722890696627821
Klhl7	-0.400414277777779	10.9138574166667	-5.0979423786379	0.000681534572434953	0.00394239701007469	-0.724154497236163
LOC385959	-0.419969277777778	10.2254464722222	-5.0968006780626	0.000682573395032397	0.00394495174766755	-0.725777822665025
Lyrm5	-0.29804988888889	11.9478773333333	-5.09516545593945	0.000684064249524798	0.00395183946861462	-0.728103185400589
Cyb5	-0.268588666666671	13.8333278888889	-5.09228580822508	0.000686698224610691	0.00396274875550933	-0.732199108496995
Chrnb1	-0.307687611111112	8.46188030555556	-5.09195025196762	0.000687005865571686	0.00396274875550933	-0.7326764705474
Dpyd	-0.421558666666666	8.9190005	-5.0917050486275	0.000687230764341085	0.00396274875550933	-0.733025306784922
Ivns1abp	-0.478539333333332	11.507954	-5.08903027111608	0.000689689224648403	0.003972176999152	-0.736831111845344
D430005F24Rik	-0.346066111111108	8.01366916666667	-5.08585898599813	0.000692616356952726	0.00398729730198668	-0.741344696542437
2810453I06Rik	-0.44750111111111	9.37572694444444	-5.08413724185079	0.000694211165814099	0.00399473777122643	-0.743795799462813
Plcd3	-0.299850000000003	8.76371366666667	-5.08349783264132	0.000694804444591963	0.00399641111099217	-0.744706180622049
Elac2	-0.280890833333331	8.84944563888889	-5.08312211246257	0.000695153313777537	0.00399667779879409	-0.745241152568672
Ssbp3	-0.283644055555555	11.7465459166667	-5.08060201737544	0.00069749820661257	0.00400724899886094	-0.748829929739966
BC024868	-0.3882025	8.30568797222222	-5.07914397929999	0.000698858779998184	0.00401274324264929	-0.750906683798194
Kat2b	-0.383412388888887	8.84063241666667	-5.07848684974631	0.000699472919837877	0.00401416923077749	-0.751842764428078
EG632802	-0.283154444444444	8.562065	-5.07822822518477	0.000699714784928895	0.00401416923077749	-0.752211191864961
Clk1	-0.299441111111115	11.4942711666667	-5.0743033070216	0.000703396470525415	0.00403004083633208	-0.757803664609882
Tcf7l2	-0.29349866666667	9.36119472222222	-5.07215722143361	0.000705418405422183	0.00403987341674811	-0.760862474125861
Gvin1	-0.258633833333336	9.64523947222222	-5.07055064290825	0.000706936152808573	0.00404505866215109	-0.763152756332632
1190008K20Rik	-0.280577111111111	8.10654077777778	-5.0677248883883	0.000709614230729275	0.00405686854885123	-0.767181947602287
Cd209c	-0.299854444444446	7.96303022222222	-5.06657392916367	0.000710708178869697	0.00406136525053047	-0.768823405969512
Etfb	-0.273675666666666	13.3406726666667	-5.06252938005411	0.000714566858666226	0.00408019771715053	-0.774593102914977
St6galnac2	-0.327895555555559	11.1790038888889	-5.06228035992098	0.000714805173339789	0.00408019771715053	-0.774948415566662
1110035H17Rik	-0.268929944444444	8.25938825	-5.06214975962711	0.000714930193400203	0.00408019771715053	-0.775134765231069
Aacs	-0.545719999999999	12.5025313888889	-5.06179689249113	0.000715268101510343	0.00408036362571444	-0.775638273004544
Dnahc3	-0.277996444444444	7.39798977777778	-5.05796152985816	0.000718952020053714	0.00409960901551561	-0.781112116854179
Slc2a8	-0.247743333333336	9.71798161111111	-5.05711767892861	0.000719765297797293	0.00410247589063755	-0.782316745959617
Isca1	-0.340368222222221	11.9603075555556	-5.05593836874867	0.000720903546007643	0.00410719174206683	-0.784000426169256
Rras	-0.335999555555558	12.6438809444444	-5.05468606960106	0.000722114370502525	0.00411054505087435	-0.785788528830673
Zfp397	-0.336571277777775	8.63261413888889	-5.04911329647911	0.000727529278069488	0.00413780319494364	-0.793748360793889
Coq5	-0.303480833333333	10.2296956944444	-5.04825719805285	0.000728365003540406	0.00413899287173154	-0.794971555955178
scl000408.1_6	-0.422982999999999	8.8456855	-5.04344843584027	0.000733078638139871	0.00416219809501675	-0.801844269624359
Eif3g	-0.260974500000001	12.7066559722222	-5.04114866194778	0.000735344552832885	0.00417147798713099	-0.805132288051094
Vegfa	-0.705370777777777	11.7848623333333	-5.03899713075216	0.000737471256204204	0.00418033222627336	-0.808209045407338
Bcdo2	-0.481851055555555	8.23933897222222	-5.03892953556841	0.000737538178886105	0.00418033222627336	-0.808305719354442
Grhl1	-0.686668777777776	9.45322883333333	-5.03657104037346	0.00073987732059996	0.0041917920925243	-0.811679223663323
Gsn	-0.583873777777777	11.7383726111111	-5.03103604110994	0.000745398420368306	0.00421289350604933	-0.81959939992859
Rora	-0.279374333333331	9.23245055555556	-5.03100521517193	0.000745429293180794	0.00421289350604933	-0.81964352181908
Ano10	-0.309556333333333	10.5650263888889	-5.03091958245019	0.000745515063362348	0.00421289350604933	-0.819766090660505
E430026H10Rik	-0.311737500000001	9.64126247222222	-5.03026866886544	0.000746167370252367	0.00421477695415745	-0.820697798212719
Arfrp1	-0.269842583333332	8.658787875	-5.02966803943376	0.000746769832067015	0.00421637735951684	-0.821557583453318
Pabpn1	-0.376031166666666	12.46600975	-5.02521563814165	0.000751252227461668	0.00423806337712363	-0.827932684201093
Chd7	-0.312736555555556	10.2010259444444	-5.0240296315585	0.00075245111727945	0.00424301500704059	-0.829631326212375
Prtn3	-0.684941277777774	8.89475625	-5.0234695269416	0.000753018024122482	0.00424440022811699	-0.830433598311894
Alas2	-1.51794627777778	11.1801478611111	-5.01696370397121	0.000759636748995955	0.0042725929023987	-0.839755566115703
Dennd2a	-0.450789222222221	10.5637297777778	-5.01216159763825	0.000764562471537228	0.00429807556710478	-0.846640211265167
Crat	-0.420835944444441	9.79330069444444	-5.01132747352378	0.000765421577036468	0.00429963855263853	-0.84783640695707
5330438D12Rik	-0.248301777777778	9.16705944444444	-5.01014922532047	0.00076663688900184	0.00430463517955474	-0.849526271171947
4930506F14Rik	-0.319728333333332	7.76301922222222	-5.0085807115214	0.000768257976274099	0.0043119050053243	-0.851776168429542
Arl5b	-0.422113555555557	8.58869666666667	-5.00676409927753	0.000770140103607223	0.00432063314176587	-0.854382380016229
Upk3b	-0.531074666666663	9.59030222222222	-5.00640710702114	0.000770510555420964	0.00432087668006018	-0.854894596033042
Letmd1	-0.306619388888889	10.4361698611111	-5.00355594522551	0.000773476125506101	0.00433382806199602	-0.858986123473739
Dbt	-0.3449785	8.95795419444445	-5.00169214122883	0.000775421376091873	0.00434146307852338	-0.861661380968989
D19Ertd386e	-0.27194872222222	8.15159769444444	-5.00162076309178	0.000775495978301179	0.00434146307852338	-0.86176384520607
3110004L20Rik	-0.497554111111109	8.7998845	-4.99736367218745	0.000779959397434612	0.00436275341189928	-0.867876268078679
A630056H20Rik	-0.250449666666666	9.06290622222222	-4.99376849087608	0.000783750424478365	0.00438024983426741	-0.873040319730869
Rundc3b	-0.266027444444444	7.47393577777778	-4.99228087107303	0.000785324894548162	0.00438381251457807	-0.875177648258248
Pcx	-0.330995111111109	9.09874611111111	-4.99222574483438	0.000785383304723455	0.00438381251457807	-0.875256856602788
Mier3	-0.381447499999997	10.1315174166667	-4.98910721361319	0.000788695257933985	0.00439705634393104	-0.879738435528891
Mkrn2	-0.285131999999997	11.0794801111111	-4.98842663892278	0.000789420046003968	0.00439705634393104	-0.880716660134817
Ppm1l	-0.483125666666668	8.391269	-4.97885076094843	0.000799694586868623	0.00444920432809757	-0.894487556713297
Rbp7	-0.842771611111107	13.1718383611111	-4.97844845822867	0.000800129388704195	0.00444920432809757	-0.895066387050327
Smurf1	-0.337772111111111	8.04992211111111	-4.97612936286666	0.000802640805924077	0.00446129168189689	-0.898403534949182
LOC100043189	-0.646889666666667	9.05015794444444	-4.97462213927152	0.000804277582839763	0.00446850942997433	-0.900572820930674
Ppp1r3e	-0.247549055555556	8.27516263888889	-4.97045311185038	0.000808823746578575	0.00448999131924207	-0.906574819612406
Pdhb	-0.432927055555556	10.5108119722222	-4.9665021615232	0.000813157703435379	0.00451026010822344	-0.912265146102945
Kin	-0.355631722222221	9.25828063888889	-4.96606685526871	0.000813636738671075	0.00451102332829301	-0.912892228675098
Hist1h4h	-0.312710611111111	8.82145563888889	-4.96400632793949	0.000815908393024948	0.00451669685088042	-0.915860897798453
Nanog	-0.4398025	8.07168547222222	-4.96369785801612	0.000816249058060877	0.00451669685088042	-0.916305372557597
Myh10	-0.43654111111111	9.95422338888889	-4.95951728025932	0.000820881128283596	0.00453406415839585	-0.922330509709015
A830055I09Rik	-0.276875833333334	7.83775508333333	-4.9588448956319	0.000821628772561879	0.00453585906920102	-0.923299797053476
Dtx2	-0.310614777777779	10.8773635555556	-4.95855461916647	0.000821951766519511	0.00453585906920102	-0.923718269863718
4921505C17Rik	-0.254865277777778	9.82667236111111	-4.95826163383006	0.000822277913580623	0.00453585906920102	-0.924140660047347
B430007K19Rik	-0.388980388888886	9.85978958333333	-4.95799096096751	0.000822579346791224	0.00453585906920102	-0.924530893717967
4930546H06Rik	-0.422813388888891	8.71340002777778	-4.95457891514539	0.000826389391182789	0.00455116991926094	-0.929450992999177
Cxadr	-0.301685444444443	8.46512033333333	-4.95380335722577	0.000827258066947375	0.00455131264159252	-0.930569562680159
Xdh	-0.364595388888889	12.5973770277778	-4.95372567403772	0.00082734513147594	0.00455131264159252	-0.930681608108105
E030003B04Rik	-0.259185833333333	7.68732613888889	-4.94882883911521	0.000832853328958118	0.00457722886114586	-0.937746234352621
1810032O08Rik	-0.415283833333335	8.57376286111111	-4.94612047841973	0.000835916804049265	0.00459078835574918	-0.941655031907381
Cdkn2c	-0.551439055555553	11.9334323611111	-4.94603340143478	0.000836015499843516	0.00459078835574918	-0.941780721677616
Calr3	-0.321693555555556	7.92158288888889	-4.94365999515308	0.000838710439384943	0.00460367358751719	-0.945206989645105
Phf20l1	-0.383441277777777	9.01066180555556	-4.94041288866815	0.000842412632568001	0.00462015595744642	-0.949895837011277
Rg9mtd2	-0.3075115	8.95781725	-4.93634715893529	0.000847073051902211	0.00463993746340465	-0.955768898618412
Met	-0.498598666666666	7.69173177777778	-4.932873518202	0.000851076809037045	0.00465993651098112	-0.960788534338896
Unc84a	-0.307957666666661	9.85728522222222	-4.92961654306489	0.000854849379642602	0.00467478063072767	-0.965496633788147
A530006F08Rik	-0.420924222222221	7.73255405555556	-4.92579064491685	0.00085930398684995	0.00469034574509861	-0.971029063790041
Fmo5	-0.352661500000002	8.79051736111111	-4.92564786622083	0.000859470712146816	0.00469034574509861	-0.971235568851897
Usp21	-0.27530461111111	9.05078252777778	-4.92474242771746	0.000860528821667398	0.00469269434966603	-0.97254519890766
Siat10	-0.372236333333333	7.638904	-4.92421659346976	0.000861143964497206	0.00469366091540309	-0.973305821297358
2010204O13Rik	-0.246873555555554	8.3792935	-4.92324548643147	0.00086228125290876	0.00469598512507442	-0.974710636826495
Pmm1	-0.282833833333331	9.45799747222222	-4.92043895173999	0.000865577172143487	0.00471005172914323	-0.978771358771902
Usp2	-0.397559222222224	9.46487433333333	-4.91996797229259	0.000866131607765097	0.00471112836632048	-0.97945291978692
Hic2	-0.403696055555553	9.04146891666667	-4.9196230956473	0.000866537838416658	0.00471139832146538	-0.979952015660971
5930429A15Rik	-0.293143888888887	11.3667451666667	-4.91573183233282	0.000871135626383078	0.00473250160188044	-0.985584515510848
Srpk2	-0.333073666666667	10.1522431111111	-4.91483678827647	0.000872196897709401	0.0047363195283751	-0.986880372465745
Bicd2	-0.334099444444446	10.9948491111111	-4.91392817253125	0.0008732756873728	0.00473859630337378	-0.988195995195627
Dusp16	-0.327515277777779	10.2730269166667	-4.90612839291654	0.000882595685267106	0.00478099802941739	-0.999494449994233
Shmt1	-0.299458277777777	8.29044658333333	-4.90047504894522	0.000889417910784024	0.00481400632416162	-1.00768906683531
Aoc3	-0.265490333333332	12.1780826111111	-4.89827439274643	0.000892088927251388	0.00482451039985483	-1.01088018278436
Tbc1d17	-0.40044488888889	10.0356531111111	-4.89612502277788	0.000894706044987563	0.00483470603941746	-1.01399759399886
Ndufv2	-0.252115666666667	13.1806717222222	-4.89270766274479	0.000898884150498378	0.00485331319835904	-1.01895542846113
Fxn	-0.304602222222224	9.82604477777778	-4.88462020087498	0.000908855999674941	0.00490026585777048	-1.03069515576969
Anapc13	-0.348816999999995	12.8899606666667	-4.88446193900845	0.000909052322333043	0.00490026585777048	-1.03092498070616
Zfp187	-0.420142833333333	11.8969854722222	-4.88445264543571	0.000909063852361146	0.00490026585777048	-1.03093847677003
Anks1	-0.293761611111112	10.0986589722222	-4.88105821653438	0.00091328569654886	0.00491700514376672	-1.03586866366112
Stk17b	-0.420859999999999	10.6168959444444	-4.88065101831755	0.000913793570032676	0.00491773549787035	-1.03646020241688
1700001J03Rik	-0.336299611111108	7.58743291666667	-4.87970419868757	0.000914975657547829	0.0049200888838103	-1.03783574270647
Fbxo21	-0.462712111111109	13.3210280555556	-4.87357593562457	0.000922666653632249	0.00495338148223863	-1.04674196460812
E330035H20Rik	-0.318569777777777	7.94075761111111	-4.87173578103614	0.000924989635277586	0.00496383552448719	-1.0494173067323
Tmem56	-0.529726444444444	7.72917144444444	-4.87022699774915	0.000926899001835692	0.00497206236794688	-1.0516112370986
2210417D09Rik	-0.293194388888887	9.33662730555556	-4.86814502296176	0.000929540720389069	0.00498420941468359	-1.05463917873206
Ppm1d	-0.25537372222222	10.3193079722222	-4.86468293258094	0.000933951582864887	0.0050058289301464	-1.05967566700406
Gfod2	-0.454508111111114	8.81902833333333	-4.86188115496133	0.00093753768919194	0.00502097606388484	-1.0637528073586
B230337C21Rik	-0.252139722222221	9.22589769444444	-4.85782850970905	0.000942751108644696	0.00504276422972215	-1.06965217672765
Clstn1	-0.278172333333334	8.8932945	-4.85649436117644	0.000944474216843047	0.00504627139488063	-1.07159478432618
Txnip	-0.44890472222222	15.20340375	-4.85433436152229	0.000947271144661457	0.00505874954052836	-1.07474042011308
Pkp2	-0.369611722222222	11.8855731944444	-4.85294100284343	0.00094908010327589	0.00506636215130548	-1.07676993746615
Espn	-0.283156222222224	7.62461327777778	-4.8482338755429	0.000955218812948983	0.00509090397607179	-1.08362820850907
Timm8b	-0.234732888888889	11.6998535	-4.84770255465695	0.000955914407175486	0.00509255691435586	-1.08440253870349
Sfrs4	-0.346068833333337	11.2000614722222	-4.84586083161282	0.000958329780103822	0.00510019370191504	-1.08708691698858
Osbpl11	-0.355428222222223	10.0548291111111	-4.84529053614937	0.000959079040713404	0.00510118852089593	-1.0879182407881
Zkscan5	-0.267211555555557	11.0244571666667	-4.84444921984901	0.000960185524045807	0.00510501856889062	-1.08914471772386
Plp1	-0.443608277777777	8.38596030555555	-4.84375438068022	0.000961100400375722	0.00510782722838457	-1.09015773484092
Ogt	-0.375768944444443	10.8826985833333	-4.83934860614563	0.000966923266697251	0.00513051815245144	-1.096582575201
Fh1	-0.342555111111112	10.9916273888889	-4.83518635087954	0.00097245921003317	0.00515494052268595	-1.10265482186042
Nrd1	-0.284809444444441	13.2845097222222	-4.83471616701624	0.000973086713864575	0.00515494052268595	-1.10334091964786
Siva1	-0.295621833333334	11.2581389166667	-4.83245857635186	0.000976105758296622	0.0051647213770985	-1.10663565817867
Cbr1	-0.435439888888888	10.7076337777778	-4.83149285950116	0.000977400277666821	0.00516950058788392	-1.10804525022889
Elac1	-0.312694388888886	9.83472236111111	-4.83005067439074	0.000979336935012117	0.0051767480902832	-1.1101505567446
Eral1	-0.273880611111109	10.0839035833333	-4.82988906610512	0.000979554210241295	0.0051767480902832	-1.11038649138558
Ift172	-0.266539611111105	9.98131375	-4.82890226708953	0.000980882045089426	0.00518169275478669	-1.11182721596789
4732462B05Rik	-0.341261999999999	10.5797886666667	-4.82625577092659	0.000984452746670063	0.0051918449262059	-1.11569177534921
Rnasen	-0.275997944444443	10.6304843055556	-4.82602213195458	0.0009847686485825	0.0051918449262059	-1.11603299544185
Nhlrc2	-0.251802833333331	10.0450985277778	-4.82519497063342	0.000985887926478097	0.00519526378142057	-1.11724109254153
mt-Nd6	-0.364890500000001	7.98620802777778	-4.82496188885126	0.000986203569770118	0.00519526378142057	-1.11758153385213
Nod1	-0.280497055555559	11.7409730833333	-4.82181888948389	0.000990470518809276	0.00521207426862705	-1.12217297701318
Mrpl47	-0.267341333333329	9.34617538888889	-4.82041146515364	0.00099238768564798	0.00521743975438962	-1.12422946243408
2610003J06Rik	-0.326892388888888	10.9599796944444	-4.81993213656408	0.000993041530045243	0.00521880059465304	-1.12492990667309
Rpap3	-0.266060166666666	9.00514902777778	-4.8193360490757	0.000993855290694964	0.00522045143583608	-1.12580101635314
Fbxo44	-0.320243166666666	8.39734036111111	-4.81912329226867	0.000994145913757461	0.00522045143583608	-1.12611194683044
Peg13	-0.300247111111112	10.3438925	-4.81716142648457	0.000996830114481843	0.00523246701332305	-1.12897938994606
4833421E05Rik	-0.284409388888887	10.6153088055556	-4.81633972246744	0.000997956678087311	0.00523630009169562	-1.13018054590429
4930553M18Rik	-0.411167777777779	8.92608983333333	-4.81225067954128	0.00100358321839348	0.0052616434450058	-1.136159273676
2610002J02Rik	-0.282415555555554	10.473351	-4.81164764422064	0.00100441588402985	0.00526392013478873	-1.13704119197168
Slc22a5	-0.235595388888889	10.8296753611111	-4.81040833248831	0.0010061294507937	0.00527048622440763	-1.13885380386417
LOC384597	-0.269255333333332	8.46145583333333	-4.81016476057082	0.00100646660189074	0.00527048622440763	-1.13921007660387
Cpxm2	-0.267397222222222	7.49739566666667	-4.80956716042173	0.00100729431272782	0.00527273076852614	-1.14008422209842
4933421G18Rik	-0.263966444444444	11.5662368333333	-4.8089431196363	0.00100815942782224	0.00527516925163856	-1.14099709776185
Sox13	-0.26576972222222	8.66616825	-4.80733018803726	0.00101039916258337	0.00528479561997287	-1.14335682348045
2610020H08Rik	-0.324173777777777	7.77766988888889	-4.80572061975541	0.0010126395692251	0.00529103981581755	-1.14571199509718
Trrp1	-0.33787961111111	8.10664347222222	-4.80560952244078	0.00101279440616126	0.00529103981581755	-1.14587456973363
Efnb1	-0.422573166666663	11.0979713611111	-4.80397768113018	0.00101507165204019	0.00530071683780903	-1.1482627312215
1110002D22Rik	-0.235471388888888	11.2332076388889	-4.80346640030765	0.0010157862818492	0.00530071683780903	-1.14901105611122
Ndufa6	-0.337316722222223	13.1205341944444	-4.80313371834129	0.00101625157055482	0.00530071683780903	-1.14949799855846
1700022C21Rik	-0.261439944444444	8.93004630555556	-4.80053947779892	0.00101988775493083	0.00531548600321347	-1.15329569236315
2810454F19Rik	-0.400873444444445	8.46110022222222	-4.79947472880163	0.00102138419938226	0.00532118613652933	-1.1548546474139
C920016N10Rik	-0.339147111111111	7.78462138888889	-4.79738683464315	0.00102432548412695	0.00532800299407672	-1.15791210791693
Mxd4	-0.233802722222221	9.69740230555556	-4.79711505259261	0.00102470902270277	0.00532800299407672	-1.15831014409987
Prr5	-0.302899722222222	8.56526047222222	-4.79597134353308	0.00102632471909202	0.00533416078751163	-1.15998526815276
Hoxc9	-0.267768222222221	10.1831032777778	-4.79550215964663	0.00102698831959448	0.00533416078751163	-1.16067250788778
Ankzf1	-0.236503111111109	9.21422283333333	-4.79326289287935	0.00103016184561746	0.0053458359404155	-1.16395291457284
Bbs10	-0.346738777777777	8.62016344444444	-4.79132091706808	0.0010329225951746	0.0053564410563572	-1.16679837890751
Zfp383	-0.35225072222222	8.70932802777778	-4.79125507674897	0.00103301633451394	0.0053564410563572	-1.16689486023112
A930039H18Rik	-0.251965555555556	8.294466	-4.78956466227876	0.00103542618003962	0.00536472576105232	-1.1693721753577
2400010C15Rik	-0.32587905555555	13.9084090277778	-4.78869760471661	0.00103666460023294	0.00536903673001864	-1.1706430112037
Syt12	-0.415331666666667	8.35190355555556	-4.7869316659257	0.0010391918284541	0.00537616005198835	-1.17323165450712
Trim8	-0.269597500000001	12.7739986388889	-4.78688358427339	0.00103926073060689	0.00537616005198835	-1.17330214229191
1700080G18Rik	-0.466387777777777	7.9132285	-4.7859537357022	0.00104059419343729	0.00538095126563345	-1.17466536603877
Arhgap20	-0.340912388888887	9.54904269444445	-4.78537683330033	0.00104142243448392	0.005383127231769	-1.17551120706399
Supt3h	-0.25045727777778	11.72817475	-4.78455603726217	0.00104260204947188	0.00538711704248045	-1.17671472024592
Dis3l	-0.382496083333329	10.9115217916667	-4.77683415350746	0.00105377031045436	0.00543631914944281	-1.18804178160303
Hgs	-0.290126777777775	10.8634745555556	-4.77649332193391	0.00105426621784155	0.00543655314422466	-1.18854193368192
Foxred1	-0.252014055555556	9.15763125	-4.77623747396993	0.0010546386397705	0.00543655314422466	-1.18891738762617
Bnc2	-0.34494338888889	8.50737897222222	-4.77497523766891	0.0010564780722816	0.00544391118993158	-1.19076983993957
6030441H18Rik	-0.260858888888889	8.17630255555556	-4.77171363863351	0.00106124714645277	0.00546635372278128	-1.19555758786159
Zhx2	-0.37843488888889	9.52525911111111	-4.76957164396783	0.00106439174985832	0.00548041457487458	-1.19870266807102
Lrrn4	-0.372252111111112	8.0119575	-4.76818075075606	0.00106643905133133	0.00548881680802088	-1.20074525590142
Fxyd1	-0.274770777777777	8.94526116666667	-4.7666429057784	0.00106870759060279	0.00549835073483024	-1.20300396612174
Gs2na-pending	-0.239567611111113	9.62743197222222	-4.76603793583386	0.00106960142995437	0.00550038046179515	-1.20389260719519
Wwox	-0.311980388888889	9.18254452777778	-4.76581248349992	0.00106993474014635	0.00550038046179515	-1.2042237875834
Upb1	-0.255337666666667	7.92678344444444	-4.76382277273037	0.00107288119269993	0.00550646926937724	-1.20714690287475
4632427E13Rik	-0.428562777777779	9.41039505555556	-4.76360579871697	0.0010732030251776	0.00550646926937724	-1.20746569651649
E430039I23Rik	-0.352811833333334	13.20862175	-4.76290601026662	0.00107424171312665	0.0055096589727598	-1.20849392061804
Itpr2	-0.264021222222219	10.9461537222222	-4.76258479806446	0.00107471884693078	0.00550996717332151	-1.20896591224256
LOC100046372	-0.345425000000001	7.52219822222222	-4.75937271479954	0.00107950269052164	0.00553020145295537	-1.21368657056386
E230024B12Rik	-0.406747277777775	9.65432791666667	-4.75876974973313	0.00108040325484333	0.00553266969108141	-1.2145728838899
LOC100044862	-0.289613277777779	11.9933364722222	-4.75782829745191	0.00108181098709272	0.00553764170223797	-1.21595685032067
Zfp60	-0.436699444444445	8.78340127777778	-4.75714748658553	0.0010828302179079	0.00553865769996099	-1.21695774286298
Ifitm6	-0.410802388888886	9.20624058333333	-4.75617407964387	0.00108428928489646	0.00554397447060836	-1.21838890818056
Ddx24	-0.265137277777777	11.1156165833333	-4.75570737988317	0.0010849895844823	0.0055454090484256	-1.21907512739899
Cox6b2	-0.288278722222223	7.94156986111111	-4.75451708478459	0.00108677786920715	0.00555240108583329	-1.22082543501159
AW548124	-0.316000722222221	8.62863130555555	-4.75339827877129	0.00108846164154053	0.00555885396522359	-1.2224708009811
Ift122	-0.279328888888886	8.7453035	-4.74612327093504	0.00109947903204978	0.00560596659211363	-1.23317404712746
D630016F07Rik	-0.257482388888889	8.43322463888889	-4.74087538151574	0.00110750099461925	0.00563648040867084	-1.24089954676551
Ormdl3	-0.389097444444445	13.6992701666667	-4.73957667038876	0.00110949591919897	0.00564445902366452	-1.24281199720958
rp9	-0.244977166666661	10.39244725	-4.7373196745371	0.00111297204943036	0.00565456546650166	-1.24613615837788
2310057K05Rik	-0.346319111111109	8.32322477777778	-4.73717554608561	0.00111319442766961	0.00565456546650166	-1.24634845875996
Cdadc1	-0.250653555555555	8.23404966666667	-4.73526599892544	0.00111614521681043	0.00566737532840098	-1.24916148627316
E430003J01Rik	-0.32098572222222	8.75122447222222	-4.73091823713172	0.00112289517289412	0.00569726997860102	-1.2555682526112
Lpin1	-0.502347555555556	11.3615242777778	-4.72931786309552	0.0011253908199484	0.0057077403121529	-1.25792719712797
2310009E04Rik	-0.301409055555554	10.1344191388889	-4.72547786738583	0.00113140333306645	0.00573320239794351	-1.26358880104829
Psmc1	-0.299885222222223	11.5166093888889	-4.72534282928942	0.00113161539830048	0.00573320239794351	-1.26378793587871
LOC332788	-0.292234444444444	7.87498077777778	-4.72528070255624	0.00113171297712963	0.00573320239794351	-1.26387955234024
Anxa3	-0.273226111111107	13.3161144444444	-4.7248403604833	0.00113240485616054	0.00573450860850632	-1.26452892733901
Kalrn	-0.337177833333334	7.90522052777778	-4.72309320691934	0.00113515452494135	0.00574623049177206	-1.26710573299484
E130216C05Rik	-0.348451611111111	9.29040475	-4.72248853438432	0.00113610783018989	0.00574885356279925	-1.2679976396839
Slc43a1	-0.947096388888887	9.03063702777778	-4.72195344456465	0.00113695215200458	0.00575091636374561	-1.26878695296684
AA415398	-0.250491944444446	9.26704419444444	-4.7215391565415	0.00113760632341355	0.00575091636374561	-1.26939809859761
Rps19bp1	-0.25531122222222	8.6354095	-4.72140305017956	0.00113782132718975	0.00575091636374561	-1.26959888399597
5430434G16Rik	-0.340018777777773	9.92855155555556	-4.71907799883595	0.00114150091037912	0.00576510322168539	-1.27302922325535
Ptpn14	-0.289289833333331	8.39612175	-4.7183443955499	0.00114266455194057	0.0057687749561478	-1.27411172584327
Enpp4	-0.324115222222222	10.4981622777778	-4.71750359335857	0.00114399980172704	0.00576890281695328	-1.27535250362468
Tut1	-0.276124833333331	9.83142291666667	-4.7156634267159	0.00114692796783973	0.00578146215608489	-1.27806839661437
Rarg	-0.341441944444446	9.11132719444445	-4.71272935249041	0.00115161350081457	0.00579698424060636	-1.28239976465489
Fbxo36	-0.293380555555554	9.39407044444444	-4.71263637923576	0.00115176230938478	0.00579698424060636	-1.28253703428123
Inmt	-0.610306333333332	14.1788664444444	-4.71209272890488	0.00115263286435855	0.00579828481343328	-1.28333972677213
5330403J18Rik	-0.34027361111111	9.17848658333333	-4.71192696751312	0.00115289844118144	0.00579828481343328	-1.28358447950751
Cdon	-0.370172555555556	10.285535	-4.7115263184686	0.00115354061818416	0.00579930694347381	-1.28417606832781
Xpa	-0.251509166666667	11.5405638055556	-4.71101089614716	0.00115436732441802	0.00580125564481207	-1.2849371617244
LOC225897	-0.281651166666666	10.6269219166667	-4.71027211999744	0.00115555338804914	0.00580497992027124	-1.28602813333579
Iars2	-0.318730611111114	11.1344593055556	-4.7099919700445	0.00115600349572948	0.00580497992027124	-1.28644185869105
1300001I01Rik	-0.634275222222222	11.0322128333333	-4.70972878540569	0.00115642651757144	0.00580497992027124	-1.28683053969739
Pdss2	-0.317252499999999	8.70353152777778	-4.70495411172549	0.00116412992020906	0.00583699601738218	-1.29388364338939
LOC381739	-0.501976277777775	10.1721569722222	-4.70425710756579	0.00116525906663184	0.00583842652382359	-1.29491351864551
Cep120	-0.286183277777777	11.6049751944444	-4.70323997147988	0.00116690894049973	0.00584206173621917	-1.29641653464266
Plin	-0.319941444444439	11.6685203333333	-4.69982352607281	0.00117246909531266	0.0058654531189969	-1.30146605660063
Prdx3	-0.362919166666662	11.5918360833333	-4.69870207427146	0.00117430042700995	0.00587087317083513	-1.30312392380944
Ptgr2	-0.326317944444446	9.69448425	-4.69578345637841	0.00117908096642838	0.00588681646202714	-1.30743940710885
LOC224532	-0.317348166666665	10.5204886944444	-4.69559798935054	0.00117938545776956	0.00588681646202714	-1.30771367989458
Rnmtl1	-0.322473166666665	8.42163763888889	-4.69558127945246	0.00117941289547274	0.00588681646202714	-1.30773839110172
2900016J09Rik	-0.266786555555555	7.9560035	-4.69357501369028	0.00118271218332939	0.00589967261969817	-1.31070561413881
Zfp330	-0.262993277777779	11.2264375833333	-4.69231790920144	0.00118478453754881	0.00590470513394754	-1.3125651311285
2310067B10Rik	-0.263693444444444	8.97479472222222	-4.6884537955366	0.00119117906392124	0.0059298635239365	-1.31828233700374
Ppapdc2	-0.29579344444444	10.6648235	-4.68729786285377	0.00119309916118067	0.00593718497834992	-1.31999301993506
Fiz1	-0.238890444444449	9.74722961111111	-4.6866685863546	0.00119414583868358	0.00594015618248777	-1.3209243746594
Ogdh	-0.297928888888887	12.0729223888889	-4.68595312387417	0.00119533706896062	0.00594384394245682	-1.32198335539678
Slc4a1	-1.47369944444444	9.28019972222222	-4.6835607030448	0.00119932968763965	0.00596145366181153	-1.32552497991599
Ubxd7	-0.339407888888891	8.90339655555556	-4.68105046854693	0.00120353433896474	0.00597506347051626	-1.329241870286
Hemk1	-0.339862611111108	9.39898830555556	-4.68084648961128	0.00120387669985727	0.00597506347051626	-1.32954393945992
2410003P15Rik	-0.247809833333333	10.2872251944444	-4.68040689725968	0.00120461487334691	0.00597648205281988	-1.33019494457636
9630007E23Rik	-0.282848333333334	11.4850528333333	-4.67882407330774	0.00120727682009275	0.00598294874233513	-1.33253921832387
Mta1	-0.36872661111111	7.76897741666667	-4.67750052077835	0.00120950758643327	0.00598951058169278	-1.33449976156904
Etfa	-0.248421444444446	14.1762365555556	-4.67695130409649	0.00121043455778497	0.00599185514329526	-1.33531337351444
9330134C04Rik	-0.271406499999998	10.0106100833333	-4.67348908080057	0.00121629572927761	0.0060105510446445	-1.3404432958904
Morn4	-0.311050222222222	7.52842627777778	-4.67337712134199	0.00121648577307485	0.0060105510446445	-1.34060921242053
6330419J24Rik	-0.312391833333333	7.80028797222222	-4.67337696709484	0.00121648603492124	0.0060105510446445	-1.34060944100584
Stub1	-0.361479277777779	9.68616197222222	-4.67156744400894	0.00121956201248284	0.00602349656408348	-1.34329127760359
Dnajc4	-0.342888388888884	10.2175120277778	-4.6706116957683	0.00122119004571797	0.0060270313350862	-1.34470794616006
Slc39a5	-0.256926	7.71390311111111	-4.66960752111479	0.00122290308593627	0.00603026263061515	-1.34619653268085
Cables1	-0.520652500000002	11.1599104722222	-4.66909443146978	0.00122377937195818	0.00603079935185058	-1.34695719008865
E430031D18Rik	-0.598277722222223	8.71700186111111	-4.66537451722705	0.00123015268932249	0.00605994680511884	-1.35247307628529
Arfgap2	-0.228473888888887	9.30577227777778	-4.66476714470779	0.00123119668227332	0.00606282913387817	-1.35337387119106
Gcat	-0.55140033333333	10.0004683333333	-4.66262002975738	0.00123489492848841	0.00607424862069577	-1.35655867244379
1110039B18Rik	-0.279585777777779	10.0379517222222	-4.66210901081702	0.00123577687844878	0.00607511535297898	-1.35731675815602
2700069A02Rik	-0.286385055555554	10.9735896388889	-4.65935034551338	0.00124054966938023	0.00609525557153275	-1.36140980831058
Coq6	-0.219958055555553	9.83404419444444	-4.65660251857119	0.00124532340768987	0.00611643600832659	-1.36548783232372
Fmo4	-0.247510333333332	7.57099338888889	-4.65598356057	0.00124640143144884	0.00611681418322595	-1.36640656728764
LOC385256	-0.287686388888888	8.41953791666667	-4.65311901879602	0.00125140360929446	0.00612882422322951	-1.37065917416412
D10Jhu81e	-0.441944999999999	11.9924777222222	-4.6527491426806	0.00125205107278346	0.00612882422322951	-1.37120836373489
LOC666053	-0.315227111111113	12.5240035	-4.6525016456257	0.00125248451428396	0.00612882422322951	-1.37157585634296
4930565G20Rik	-0.308233111111109	7.731006	-4.64819867570834	0.001260046131082	0.00616126183710414	-1.37796642595945
Tmem43	-0.244023666666664	13.4260820555556	-4.64722812545623	0.00126175845166648	0.00616715979336156	-1.37940819818654
Dixdc1	-0.226455444444442	8.23039311111111	-4.64698606800903	0.00126218589776337	0.00616715979336156	-1.37976779990388
Mif4gd	-0.226677166666668	10.6039181944444	-4.64555433301054	0.00126471736396394	0.0061772442930468	-1.38189495917907
Phf7	-0.408461555555556	9.16775477777778	-4.64477203093894	0.00126610286502637	0.00618172618356557	-1.38305736263893
Grb14	-0.3390575	7.97593280555555	-4.64389143635541	0.00126766439899369	0.00618706392297919	-1.38436591844418
LOC100048384	-0.239923111111111	9.53215961111111	-4.62907824141488	0.00129424474499974	0.0062981810574352	-1.40639436488776
Xpc	-0.259488555555555	8.93950088888889	-4.62873088943248	0.00129487516262724	0.00629892881024708	-1.40691127205463
mt-Atp6	-0.279425777777774	14.2804275	-4.62572932047882	0.00130033654447876	0.00631619353884317	-1.41137871458774
Pank2	-0.309280944444444	10.8026306388889	-4.62283390348723	0.00130562823357185	0.00633956641747567	-1.41568934944806
Smo	-0.251739944444443	8.45186258333333	-4.62231916943457	0.00130657138516454	0.00634181526112927	-1.41645579634835
BC035522	-0.264101333333333	8.61408672222222	-4.62135680170276	0.0013083367034668	0.00634623144567894	-1.41788887532958
Ube2h	-0.411100833333331	11.0813213611111	-4.6210379007319	0.00130892224413224	0.00634623144567894	-1.41836378482048
A630024K09Rik	-0.237660222222221	7.88515622222222	-4.62062825216926	0.0013096748213753	0.00634755089508821	-1.41897385695331
Mbd5	-0.37178661111111	8.56547425	-4.61940270910208	0.00131192907843354	0.00634938296509248	-1.42079914503844
LOC100046918	-0.341089666666665	12.9947437777778	-4.61937769324597	0.00131197513583882	0.00634938296509248	-1.42083640509535
A830087P12Rik	-0.386345111111108	9.36234211111111	-4.61636614600449	0.00131753249060024	0.00637394334156369	-1.4253226114438
scl0004190.1_3	-0.258962555555556	11.2824966666667	-4.6161006462602	0.00131802364153324	0.00637398548753192	-1.42571817833993
6430524C05Rik	-0.238535777777779	7.96657761111111	-4.6116709112832	0.00132624733341661	0.00640906355855899	-1.43231946319136
Mettl6	-0.234739055555554	9.73515508333333	-4.60980841579424	0.00132972145003295	0.00642350266831274	-1.43509580584846
Mrpl35	-0.247653694444445	8.64338465277778	-4.60682475050947	0.00133530727177193	0.00644577262500942	-1.43954443055332
Prkcm	-0.309386999999999	8.04926011111111	-4.60651151172589	0.00133589515674042	0.00644625522675475	-1.44001153900553
BC024537	-0.384673444444449	10.0436932222222	-4.60554766930308	0.00133770583540082	0.00645028083843634	-1.44144892694872
H6pd	-0.313933944444445	14.0398078055556	-4.60135763998737	0.0013456079301012	0.00648128763124208	-1.44769905554453
Satb1	-0.402356055555556	10.7573648055556	-4.59964586747207	0.00134885061892274	0.00649453876720379	-1.45025314961334
Klf4	-0.479321166666665	10.0395224722222	-4.59833681323485	0.00135133608179835	0.00649728093845946	-1.45220663124588
LOC654467	-0.360384388888889	10.2883236388889	-4.59830990397982	0.0013513872251655	0.00649728093845946	-1.45224679000376
L2hgdh	-0.446899055555553	9.74486386111111	-4.59773403136925	0.00135248221918724	0.00649798376839629	-1.45310623316116
Mrps7	-0.300904166666664	9.90952697222222	-4.59771571765714	0.00135251705745457	0.00649798376839629	-1.45313356564388
Ribc1	-0.313391666666666	8.07777355555556	-4.59745492945904	0.00135301326073367	0.00649800479855079	-1.45352278663348
Stmn2	-0.243629	8.47496044444445	-4.59548234827235	0.00135677283963791	0.00651264049931846	-1.45646712803946
Alg9	-0.255668333333332	9.89355588888889	-4.59499288565336	0.00135770745135503	0.00651264049931846	-1.45719779986658
Pkhd1l1	-0.275586333333333	7.947463	-4.59492537780673	0.00135783640945671	0.00651264049931846	-1.45729857846075
Oplah	-0.265556444444442	9.56129972222222	-4.59482277247364	0.00135803243836076	0.00651264049931846	-1.45745175328769
Hsd17b10	-0.557979888888887	13.0024341111111	-4.59298863743993	0.00136154170971427	0.00652377662271717	-1.46019009559487
Slc4a4	-0.279877611111111	8.93475691666667	-4.59284009724701	0.00136182633922629	0.00652377662271717	-1.46041188474492
5830427D02Rik	-0.312080833333338	9.52644413888889	-4.59283510774612	0.00136183590110914	0.00652377662271717	-1.46041933474892
Trf	-0.386372111111109	15.4689572777778	-4.59104159022724	0.00136527767359225	0.00653361604594454	-1.46309752356871
Styx	-0.280037500000002	11.2038593611111	-4.59096838839391	0.00136541834662906	0.00653361604594454	-1.46320684242055
LOC100046996	-0.284848055555557	12.7463204722222	-4.59069481467902	0.0013659442150188	0.00653361604594454	-1.46361540110186
Ak2	-0.29919811111111	11.3678248333333	-4.59050005813479	0.0013663187120988	0.00653361604594454	-1.46390625946119
Gm561	-0.295317666666664	11.1462457222222	-4.5891051764468	0.00136900415229788	0.00654151278848448	-1.46598959304932
Igf1r	-0.371785444444445	9.86084527777778	-4.58769967247379	0.00137171577494142	0.00654973213535454	-1.46808906364544
0610007N19Rik	-0.342146277777777	10.8125255833333	-4.58349541078012	0.00137986148633966	0.00657933528500108	-1.47437080622555
Nhedc2	-0.3704135	8.74193258333333	-4.58132039671123	0.00138409592015639	0.00659454572560627	-1.4776215333606
Taf1a	-0.307794500000002	9.43400825	-4.58053443819951	0.00138562949552934	0.00659631519422097	-1.47879636996979
Rnpepl1	-0.22784994444444	13.3219590833333	-4.58016511248402	0.00138635075988394	0.00659631519422097	-1.47934846084486
BC014795	-0.316345833333333	9.58505163888889	-4.57801119835212	0.00139056522340438	0.0066110643150841	-1.48256863977671
4632428D17Rik	-0.394387666666667	7.70294177777778	-4.57740172792074	0.00139176024057756	0.00661198716235555	-1.48347993618208
2700046G09Rik	-0.236072444444442	11.0766954444444	-4.57487496879029	0.00139672634684268	0.00662524621697454	-1.48725856044621
Prr8	-0.290028888888889	10.9970283333333	-4.57412270626816	0.00139820851950005	0.00662832111935222	-1.4883836963402
Pitrm1	-0.277728500000002	11.4936019722222	-4.57232140570708	0.00140176446309639	0.00663803300588869	-1.49107816337702
Cep63	-0.257577166666669	9.78839163888889	-4.57005821551691	0.00140624598727313	0.00664819811562783	-1.49446418015635
Rgnef	-0.361242166666665	9.08467691666667	-4.56875829682497	0.00140882701138432	0.0066552144968677	-1.49640934109035
Ptar1	-0.247309388888891	7.59048308333333	-4.56871212412511	0.00140891878199659	0.0066552144968677	-1.49647843687404
Klhl22	-0.23737027777778	10.6274949722222	-4.56816649990146	0.00141000372417063	0.00665752484042161	-1.49729496614309
Gata6	-0.656493444444447	10.5619580555556	-4.56729566058563	0.00141173719578416	0.0066613827966787	-1.49859826636593
Ccdc45	-0.232515444444446	7.94575188888889	-4.5654288777507	0.0014154608800235	0.0066741859910316	-1.5013924502038
Hbb-b2	-0.722538166666667	7.91671736111111	-4.56265860058082	0.00142100621165658	0.00669316722581345	-1.50553986118753
Fto	-0.233002055555556	8.31878013888889	-4.55981169605194	0.00142672922897805	0.00671343531564665	-1.50980309300613
A930039N10Rik	-0.308254555555555	9.17695683333333	-4.55889221967269	0.00142858289575651	0.00671927277277855	-1.51118024479433
Syde1	-0.223170944444446	11.6304670833333	-4.5565618016673	0.00143329261041916	0.00673902561169321	-1.51467116489205
5430426E14Rik	-0.345625055555554	7.72067036111111	-4.55571925405032	0.00143499947602114	0.00673995142358027	-1.51593346851068
Kif13a	-0.345401444444445	9.09979922222222	-4.55570916255371	0.00143501993297996	0.00673995142358027	-1.51594858816823
2700024H10Rik	-0.22954561111111	9.47265669444444	-4.55270534487188	0.00144112304852173	0.00675490737866523	-1.52044970237583
2610208M17Rik	-0.373792277777776	7.73399852777778	-4.55263227054396	0.00144127186651962	0.00675490737866523	-1.52055921712626
3110043O21Rik	-0.547751944444444	12.1165754722222	-4.5504600643485	0.0014457031668128	0.00677087211624628	-1.52381498601923
Galntl4	-0.251453555555557	8.88940305555556	-4.54908620230988	0.00144851339048138	0.00677922738754516	-1.52587450724577
Adsl	-0.305108111111114	9.39688022222222	-4.54867306981531	0.00144935959548133	0.00678078575619667	-1.52649387427748
5830411E10Rik	-0.6455115	8.54719391666667	-4.54757196312267	0.00145161754604178	0.00678878688517649	-1.52814476480122
Itgb1bp1	-0.255914555555554	11.4420450555556	-4.54733816271081	0.00145209746726527	0.00678878688517649	-1.52849532347193
Mrpl10	-0.243533388888887	12.0682376388889	-4.54491120948014	0.0014570893325825	0.00680730702336631	-1.5321347234837
Metapl1	-0.240073055555557	8.71467119444445	-4.54358911152705	0.00145981642651238	0.00681522778342105	-1.53411764986297
Mepce	-0.245892277777779	8.50032402777778	-4.53797374780125	0.00147146041807826	0.0068623138170314	-1.54254243327709
Trim10	-0.421148166666667	7.61330163888889	-4.53623070433571	0.00147509501827702	0.00687441106930372	-1.54515841810089
0610038F07Rik	-0.264915666666671	10.5474137222222	-4.53388313222528	0.00148000541168774	0.00689180014769692	-1.54868234694085
9430043O10Rik	-0.253646388888889	8.05736097222222	-4.53369903750658	0.00148039122155343	0.00689180014769692	-1.54895872257055
1110003O08Rik	-0.488825611111109	11.7331163055556	-4.52898683353118	0.00149030346652331	0.00693550172585628	-1.55603458831477
Fam120b	-0.313697388888889	9.07856652777778	-4.52794803941998	0.00149249815968242	0.00694094280732258	-1.55759485542644
Ing5	-0.302338611111113	7.91505158333333	-4.52736605988345	0.00149372924119761	0.00694410652171105	-1.55846905239051
Cachd1	-0.433807222222221	10.5105758333333	-4.52703016254714	0.00149444027218748	0.00694496829973303	-1.55897362807487
1700016J18Rik	-0.236525944444447	7.89931913888889	-4.52618113781192	0.00149623911560658	0.00695088298009637	-1.56024907844763
Josd1	-0.313622277777771	11.33450025	-4.52583942250833	0.00149696376908852	0.00695180503240684	-1.56076244932352
Dhrs4	-0.266207666666663	9.86458605555556	-4.52528922277951	0.0014981313330828	0.00695478256243496	-1.56158906726463
ENSMUSG00000074822	-0.266306777777777	8.20639961111111	-4.52492230794076	0.00149891049600482	0.00695595555785589	-1.56214034174029
Man2a2	-0.255187666666666	8.25360011111111	-4.52413340183318	0.00150058725185433	0.0069612917034759	-1.56332570320161
Prkag1	-0.233575722222223	10.5068289722222	-4.52334350629344	0.00150226812640319	0.00696534916225463	-1.56451263670535
Grsf1	-0.231300000000001	11.7167882222222	-4.52322697071329	0.00150251628159444	0.00696534916225463	-1.56468775567949
Dusp11	-0.235079555555554	11.4461363888889	-4.52178736513186	0.00150558546003541	0.00697568367353615	-1.56685121616595
Ddx27	-0.307457388888889	10.06070825	-4.52168613480903	0.00150580153170792	0.00697568367353615	-1.56700335726323
Npm3-ps1	-0.322401333333332	11.5867371666667	-4.52139766349994	0.00150641744347365	0.00697609087387796	-1.56743691431519
Rgs4	-0.453261888888889	10.1284383333333	-4.51962524944993	0.00151020763915762	0.00699119247671705	-1.57010100843027
Fbxl11	-0.319668222222221	10.7970182777778	-4.51774064923398	0.0015142489595598	0.00700292244854948	-1.57293419974312
Ypel3	-0.215885444444442	14.6671263333333	-4.51632558630584	0.00151729103147562	0.00701193014526526	-1.5750618371285
Paip2b	-0.249832666666665	10.4832590555556	-4.51612394889792	0.00151772504047042	0.00701193014526526	-1.57536503412749
Txnrd3	-0.222710666666668	9.06830233333333	-4.5160558500094	0.00151787164815763	0.00701193014526526	-1.5754674339357
Ptch2	-0.348914555555555	7.82038638888889	-4.51238815902964	0.00152579017007776	0.00704604674137271	-1.5809834511674
Rab5b	-0.257980833333333	9.53667363888889	-4.51173210876197	0.00152721124335145	0.00704813935281764	-1.58197031066228
A630082K20Rik	-0.376302055555552	10.4464895833333	-4.5116864278679	0.00152731024577028	0.00704813935281764	-1.58203902805075
Dus2l	-0.335619277777779	8.54301369444445	-4.51105140889281	0.00152868721064623	0.00705183096940612	-1.58299431134129
1110020P15Rik	-0.255291777777773	14.4848391111111	-4.51063043377529	0.00152960078002486	0.00705183096940612	-1.58362763065754
Pkd1	-0.268417222222221	8.14259166666667	-4.51057945922789	0.00152971144098683	0.00705183096940612	-1.58370431893692
Snca	-1.02389472222222	9.41001997222222	-4.50942870829564	0.00153221189919299	0.00705889399872577	-1.58543565210373
Arrdc2	-0.286554444444443	9.01090494444444	-4.50938261804717	0.00153231213959624	0.00705889399872577	-1.58550499978774
LOC100045266	-0.255339944444442	9.11838902777778	-4.50767401101538	0.00153603310840926	0.00707110433041923	-1.58807598567231
Metap1	-0.27846088888889	11.0326176666667	-4.50691251187629	0.0015376946057045	0.00707628740180003	-1.58922196188208
Atp5d	-0.234829333333334	12.0879309444444	-4.50569836182062	0.00154034771861499	0.00708439125288822	-1.59104929394614
D11Bwg0517e	-0.312480666666665	7.91157383333333	-4.50561593599978	0.00154052801010807	0.00708439125288822	-1.591173354562
Ube2d3	-0.257158611111112	9.58969530555555	-4.50483104278764	0.00154224595530626	0.0070898237861887	-1.59235475821046
Abcg4	-0.328563333333333	8.14365788888889	-4.50425458928881	0.00154350898367925	0.00709316197995487	-1.59322247664345
Pcsk4	-0.356589777777778	8.50980983333333	-4.50330008687787	0.00154560276875689	0.00710031424924063	-1.5946593606709
Prpf38b	-0.427260388888891	9.47922347222222	-4.5020562792125	0.00154833574129771	0.00710792627311514	-1.59653194415937
0610006I08Rik	-0.24209188888889	11.4458	-4.49743810591893	0.00155852850442353	0.00714230960820106	-1.60348656589618
Mocs3	-0.244589388888887	8.19160725	-4.49664697162923	0.00156028182167565	0.00714786526628941	-1.6046782464481
9430025M13Rik	-0.2832005	7.94676230555556	-4.49542847891842	0.00156298639154197	0.0071577733813007	-1.60651382117788
5530601I19Rik	-0.250022444444443	9.14068833333333	-4.49423913820262	0.00156563110313601	0.00716418091567273	-1.60830567560708
scl000911.1_939	-0.395545500000003	10.5785420833333	-4.49423305942171	0.00156564463270814	0.00716418091567273	-1.60831483436136
Lipe	-0.364713611111116	9.92697952777778	-4.49374862708431	0.0015667232392247	0.00716495238374412	-1.60904473320621
0610007P08Rik	-0.255810944444443	8.50512358333333	-4.4932507400435	0.00156783263329394	0.00716728752646913	-1.60979493770217
Chrd	-0.240686833333331	9.93589586111111	-4.49167594287942	0.00157134715111793	0.00717864403892465	-1.61216802741468
Orc6l	-0.323182944444444	10.80152025	-4.49123136673109	0.00157234085184595	0.00718070077241226	-1.61283802822526
Eml5	-0.292877277777775	8.03646563888889	-4.48915582791286	0.00157698894418359	0.00719301135144548	-1.61596633603006
Fam113b	-0.223385222222223	7.7668435	-4.48908919016855	0.0015771384207791	0.00719301135144548	-1.61606678394541
Hspa12b	-0.448221000000004	11.2831463333333	-4.48903961504293	0.00157724963369049	0.00719301135144548	-1.61614151252769
Map3k7ip3	-0.260566611111107	10.9282884722222	-4.48881277288119	0.00157775862068491	0.00719301135144548	-1.61648345426841
4930518I15Rik	-0.229465499999998	8.89885347222222	-4.48773834013629	0.00158017181919186	0.00719904485350444	-1.61810314872251
Ptpla	-0.261732333333331	9.71334538888889	-4.48743719243608	0.00158084891293454	0.00719964696232029	-1.61855715345737
D930001I22Rik	-0.317159500000001	12.9245220833333	-4.48710751284819	0.00158159051374957	0.00720054233895911	-1.61905418649496
B230312I18Rik	-0.308556999999997	9.45223016666667	-4.48646047004799	0.00158304709461962	0.00720469108305697	-1.62002972710676
1700030K09Rik	-0.312580333333329	9.95269444444444	-4.48617942613357	0.00158368021035821	0.00720509054381977	-1.62045347223803
Pxmp2	-0.475382388888887	9.69459208333333	-4.48560780336337	0.0015849687590559	0.00720847065220193	-1.62131537201094
Zfp161	-0.328781555555553	9.44224866666667	-4.48512727476027	0.00158605283327203	0.00720979148266886	-1.62203995328713
Hbs1l	-0.259086388888889	9.71989341666667	-4.48479187100458	0.0015868099762957	0.00720979148266886	-1.6225457217803
9630029G12Rik	-0.288689611111112	7.94964358333333	-4.48451203410563	0.00158744197873779	0.00720979148266886	-1.62296771053997
2700081O15Rik	-0.226136499999998	7.64329497222222	-4.48357781948759	0.00158955382643536	0.00721690211507354	-1.62437656569002
1500001L15Rik	-0.254656444444445	12.2841762777778	-4.47976312269754	0.00159820848078738	0.00725121237917679	-1.63013060328433
Fermt2	-0.351500277777776	13.3443336944444	-4.47774731376567	0.0016028022640462	0.00726955836339799	-1.63317202140087
Cldn5	-0.410167555555557	13.6020531111111	-4.47722933416654	0.00160398496058903	0.00727242597779764	-1.63395362935883
Mkrn3	-0.277637611111108	8.05444819444444	-4.47682259475342	0.00160491431936204	0.00727414339190782	-1.63456740642289
2810484G07Rik	-0.463135999999997	7.91857794444444	-4.47430984121048	0.00161066851992835	0.0072927184665159	-1.63835969483076
5730469M10Rik	-0.378806277777782	14.2187673055556	-4.4716176878774	0.0016168580892778	0.00730822068954441	-1.64242368775781
Kctd2	-0.279980499999997	11.8066981388889	-4.46953405656113	0.00162166609491347	0.00732494100717838	-1.64556974970942
Mecr	-0.319160388888886	10.3738601944444	-4.46846938883863	0.00162412874180675	0.0073331114326741	-1.6471775122932
Ccdc58	-0.221506777777778	10.0526339444444	-4.46509411389201	0.00163196250399705	0.00736384099207437	-1.65227555626969
A130047F11Rik	-0.271289722222223	8.66183097222222	-4.46440984237745	0.00163355557812711	0.0073660533441008	-1.65330927412207
Axin2	-0.451708444444446	10.0248630555556	-4.45995418081341	0.00164396978339068	0.00740422527360751	-1.66004192157434
Nat12	-0.258957166666669	9.49079436111111	-4.4580070987787	0.00164854300846326	0.00741864058684776	-1.66298486940033
Cml1	-0.264484444444442	8.39448711111111	-4.457988483459	0.00164858679707728	0.00741864058684776	-1.66301300829633
Rbpms2	-0.33894722222222	9.14666516666667	-4.45476592777729	0.00165618599351858	0.00744074893337354	-1.66788492679197
Ilkap	-0.301020222222222	11.4065311666667	-4.45444511473328	0.00165694456302169	0.00744104404032718	-1.66837001473704
Eif4e3	-0.243649555555551	10.9530556111111	-4.4529456025925	0.00166049513199276	0.00745192312632079	-1.67063754880527
Mbtd1	-0.239142277777777	9.13403436111111	-4.45191266061644	0.0016629456896215	0.00745785419255917	-1.67219972118519
LOC216443	-0.222292777777774	10.7886233888889	-4.44937281612126	0.00166898772289341	0.00747987306474481	-1.67604147497051
Prkrir	-0.250919444444442	11.1981690555556	-4.44570238838446	0.00167776088672115	0.00751159484383732	-1.68159488297318
Sh3glb1	-0.267654999999998	10.2650354444444	-4.44486089051782	0.00167977921296841	0.0075180362336513	-1.68286833741398
Pcsk5	-0.404745111111111	7.77879111111111	-4.44461447916306	0.00168037072094141	0.00751813679819775	-1.683241254426
9630032J03Rik	-0.390696499999997	9.09021836111111	-4.44420803564491	0.00168134687210769	0.00751995764193866	-1.68385638077934
Atp4b	-0.312659222222222	7.28138694444444	-4.44211329495225	0.00168638743096275	0.00753739876112309	-1.68702699104951
Rffl	-0.311217833333332	8.88661169444444	-4.44144863018153	0.00168799018984588	0.00753946125363208	-1.68803315487755
Tars2	-0.231903611111113	8.63447697222222	-4.44017237575328	0.00169107229972361	0.0075506749658494	-1.68996530506805
C130002N06	-0.242250833333333	8.39466663888889	-4.43918894788011	0.00169345135564898	0.007558743010417	-1.69145428852795
Aifm3	-0.238496833333334	7.52311280555556	-4.43691295888709	0.0016989710664268	0.00757783495790325	-1.69490080678552
Dennd3	-0.42159283333333	10.13729275	-4.43671611193232	0.00169944936272081	0.00757783495790325	-1.6951989239326
Hspa9	-0.288728777777781	13.5761622222222	-4.4354085784872	0.0017026300541945	0.00758945623347426	-1.69717926571479
Ifrd1	-0.293891305555556	8.24621759722222	-4.4344253749916	0.0017050259838696	0.00759757278208605	-1.69866854119868
EG269105	-0.214020555555559	14.0781648333333	-4.43254523023427	0.0017096176951354	0.00761350964406691	-1.70151679210794
1810049N02Rik	-0.271698999999998	7.87686888888889	-4.43248909034807	0.00170975500408315	0.00761350964406691	-1.70160184633254
2310014D11Rik	-0.688964444444444	11.909477	-4.43090832564161	0.0017136261476721	0.00762817677326275	-1.70399694387199
Rnf215	-0.230953555555555	8.81868777777778	-4.43020325427482	0.00171535582717566	0.00762932436720043	-1.70506534216506
Efr3a	-0.301852277777774	10.2160329166667	-4.43009713909133	0.00171561631054742	0.00762932436720043	-1.70522614484971
Zfp113	-0.257812611111111	7.26926963888889	-4.42846824312504	0.00171962011933284	0.00764455619671111	-1.7076946986545
A730008L03Rik	-0.258386611111115	9.88595252777778	-4.42727565559335	0.00172255783141503	0.00765504005000181	-1.70950226376592
6330403M23Rik	-0.249326833333331	11.4611785833333	-4.42582542837427	0.00172613743328023	0.00766836844939421	-1.71170058272906
Dhx33	-0.327998499999996	10.15840425	-4.42542612556707	0.0017271244321082	0.00767008160196271	-1.71230591339589
Drd1a	-0.49427622222222	7.93465927777778	-4.42374760677846	0.00173128001874038	0.00768346375801074	-1.71485073045525
8430432M10Rik	-0.267696666666666	10.2007027222222	-4.42159341063106	0.0017366289571171	0.00770461443298559	-1.71811728147858
Lrba	-0.208342944444446	9.05541808333333	-4.4208971038841	0.00173836169152732	0.0077097128796438	-1.71917327121677
Tram2	-0.223122111111109	7.49006333333333	-4.42049723582459	0.00173935758562949	0.00771154108098552	-1.71977972388715
2900079J23Rik	-0.362236944444443	7.55455219444444	-4.41831797818792	0.00174479589902283	0.00773299576049364	-1.72308523340104
Rnf113a2	-0.292693722222223	11.0562594722222	-4.41691128173407	0.00174831596186162	0.00774086812604413	-1.72521925698433
A930021K20Rik	-0.278423333333333	9.10989438888889	-4.41625019728802	0.00174997285981513	0.00774560851721188	-1.72622224449487
Pex11b	-0.216538277777778	11.4004986944444	-4.41452365347956	0.00175430808875752	0.00775959774645611	-1.72884200799405
Mnat1	-0.286579777777776	10.4263668333333	-4.41173745805037	0.00176132829673544	0.00778511411857655	-1.73307047325859
Olfr1352	-0.221182833333332	7.29980469444444	-4.41153300529015	0.0017618446271983	0.00778511411857655	-1.73338080171733
0610011F06Rik	-0.23539644444444	9.16594916666667	-4.41055352114743	0.00176432049148442	0.00778645403441176	-1.73486758875012
9530013D10Rik	-0.266264055555556	8.36615619444444	-4.40851311102203	0.00176949005268162	0.00780216210988495	-1.73796519907006
Krt19	-0.268439833333331	7.76497986111111	-4.40837659741027	0.00176983650040306	0.00780216210988495	-1.73817246457791
Sidt2	-0.351172833333333	9.55673191666667	-4.40612262014249	0.00177556721149928	0.00782242891751407	-1.7415949881974
Crym	-0.232490555555554	7.86682744444444	-4.4061026996494	0.00177561794759497	0.00782242891751407	-1.74162523925784
Dll1	-0.296885388888887	8.78223719444444	-4.39760301522523	0.00179740830886223	0.00791051251721779	-1.75453762540462
Dlat	-0.236090111111114	9.5059285	-4.39647351452019	0.00180032545138621	0.00791557975084157	-1.75625424652467
LOC666025	-0.446722111111109	10.6108252222222	-4.39599817887851	0.0018015546074953	0.00791557975084157	-1.75697671516757
Upk1b	-0.500191611111111	9.72569441666667	-4.39591972674674	0.00180175756084477	0.00791557975084157	-1.75709595845916
Ttpa	-0.344149777777777	7.63724872222222	-4.39576635612746	0.00180215439680075	0.00791557975084157	-1.75732907645903
mtDNA_COXII	-0.259158777777776	14.7745422777778	-4.39431889813085	0.00180590420620219	0.00792941388246705	-1.75952931716815
Sh3rf1	-0.274656055555555	10.6604959166667	-4.39350493972559	0.00180801652855232	0.0079332836280701	-1.76076671582015
Thrsp	-0.401560277777779	9.82901547222222	-4.3934282040121	0.00180821580354716	0.0079332836280701	-1.76088337582043
Ncapd3	-0.266559111111109	10.6203468888889	-4.38846702268909	0.00182114952122084	0.00797449995561221	-1.76842744572431
Srfbp1	-0.254669055555555	9.37562152777778	-4.38829312289882	0.0018216046674264	0.00797449995561221	-1.76869194082098
Abo	-0.206682777777777	7.12447733333333	-4.38738006996753	0.00182399639032438	0.0079823253756097	-1.77008072655448
Ntan1	-0.262473944444441	11.5687346944444	-4.38475936886532	0.00183087994755805	0.00800714527214066	-1.774067523662
scl0003300.1_40	-0.317919111111109	7.93937461111111	-4.38359193494336	0.0018339552859576	0.00801416800606869	-1.77584380239419
Gtpbp6	-0.30570427777778	8.57954541666667	-4.38345912873278	0.00183430548367785	0.00801416800606869	-1.77604588175173
Numa1	-0.365174166666671	9.48300058333333	-4.38240875677512	0.00183707774009463	0.00802362681062157	-1.77764422191298
Zbtb46	-0.244882722222222	8.59913491666667	-4.38096548667668	0.00184089429160189	0.00803763892288306	-1.77984067114549
Zfp654	-0.32321033333333	9.13139905555555	-4.38049946373004	0.00184212844383911	0.00804037033366447	-1.78054995028348
Sorbs2	-0.242851666666668	7.57637822222222	-4.37816509735766	0.00184832380388623	0.0080620845483476	-1.78410325265208
4632417N05Rik	-0.34352122222222	9.33282994444444	-4.37773160696457	0.00184947673104721	0.00806445101339795	-1.78476317866727
4930511J15Rik	-0.254610888888889	8.07552188888889	-4.37549706708568	0.00185543201613001	0.00808508172727892	-1.78816533749345
Isg20	-0.328105277777777	8.98137558333333	-4.37367244320958	0.00186031004945802	0.00810366514125925	-1.79094387927001
Tmem77	-0.274946777777783	11.1899214444444	-4.37211808341842	0.00186447637059745	0.00811569451966795	-1.79331121186067
5830476G13Rik	-0.230604388888887	8.36494302777778	-4.37208021647489	0.00186457799401018	0.00811569451966795	-1.79336888826684
Hs3st3b1	-0.834386833333333	8.77051247222222	-4.36831197185601	0.00187472052092719	0.00815568242426409	-1.79910938163268
Sra1	-0.280826611111111	10.0276636944444	-4.36624203207558	0.00188031703061158	0.00817464580731827	-1.80226350377165
Osbpl5	-0.287305388888889	10.4369898055556	-4.36335524181229	0.00188815192960912	0.0082060076624986	-1.80666327302874
Thra	-0.415188333333333	8.35793144444444	-4.36074222324905	0.00189527391606567	0.00822874625629779	-1.81064674017748
Cyhr1	-0.258169611111107	9.65771541666667	-4.36049050415047	0.00189596151212693	0.00822874625629779	-1.81103052614425
4932410M19Rik	-0.249774777777779	8.20211355555556	-4.36029414996713	0.00189649805861541	0.00822874625629779	-1.81132990529531
AI507611	-0.277557277777778	8.06271652777778	-4.35961195892293	0.00189836343864221	0.00823413583432072	-1.8123700745577
Golgb1	-0.315838277777777	11.4865364722222	-4.35800975949623	0.00190275220761931	0.00825046346145925	-1.8148132674015
Gpm6a	-0.234129277777777	7.95431552777778	-4.35533274331502	0.0019101093659263	0.00827150604477818	-1.81889620746189
Zfp746	-0.266819833333331	9.29669647222222	-4.35303395566526	0.00191645133577555	0.00829353260670375	-1.82240303806729
Vps54	-0.227213666666666	12.1741022777778	-4.35264759904992	0.0019175194379103	0.00829543772549801	-1.82299249888513
BC030863	-0.280194555555555	11.0561397777778	-4.35200333423438	0.00191930195652317	0.00830043124372641	-1.82397549192
Ablim2	-0.272989722222221	9.28965258333333	-4.35120730311383	0.00192150682242727	0.00830452997641775	-1.82519011975788
Tulp3	-0.34330761111111	8.23596019444444	-4.34996146878997	0.00192496300356903	0.00831674663281687	-1.82709125041561
2610020O08Rik	-0.243784444444445	10.3706372222222	-4.34967305904068	0.00192576405442115	0.00831748763877482	-1.8275313900962
Fcgrt	-0.287726999999995	14.2869791666667	-4.34852074858001	0.00192896812755004	0.00832588268578605	-1.8292900312628
B330002M01Rik	-0.300920722222221	8.73803119444445	-4.34653651393428	0.00193449878871982	0.0083470274319289	-1.83231875618359
Dnaja3	-0.219907222222218	10.2530147777778	-4.34589532444351	0.00193628960110739	0.00834930098232077	-1.83329757570785
D430028G21Rik	-0.324557055555555	10.3044953611111	-4.3439994102526	0.00194159518077049	0.00836944715443385	-1.83619213630466
LOC100048483	-0.226912833333335	14.8320930277778	-4.34256756495835	0.00194561240100118	0.00838129476427374	-1.83837850125325
Trspap1	-0.283006555555554	10.0010045555556	-4.34204287850967	0.00194708669876067	0.00838217968850635	-1.83917974230441
Klhl26	-0.256561666666663	11.4300598888889	-4.34097246095335	0.00195009813305577	0.00838967650079221	-1.84081447424434
Zfp212	-0.233440055555553	8.18264002777778	-4.33873680704967	0.0019564038346531	0.0084085905866743	-1.84422923286205
4930486L24Rik	-0.37574861111111	8.98581280555556	-4.33676171411392	0.00196199276089527	0.00842986938437345	-1.84724655748529
2210418H06Rik	-0.264644222222222	8.96057222222222	-4.33185091953698	0.00197596297959258	0.00847834717164902	-1.85475094822641
Slpi	-0.373770777777779	11.5370008888889	-4.33184418613166	0.00197598220762945	0.00847834717164902	-1.85476124000896
Upf2	-0.256034222222226	12.758408	-4.33045190801546	0.00197996232343323	0.00849051029444981	-1.85688941848604
2810402E24Rik	-0.313777277777779	8.19325830555556	-4.32888272475778	0.00198445843626856	0.00850688312457305	-1.85928831310598
Polr3d	-0.221650388888887	7.96079975	-4.32854557969053	0.00198542586732508	0.00850688312457305	-1.85980376720593
Gm684	-0.345214055555552	9.84424719444445	-4.32581243462567	0.0019932872106697	0.00853103680834727	-1.86398296874741
Zfp2	-0.207571777777776	8.3615705	-4.32555173728095	0.00199403879090394	0.00853148980097891	-1.8643816476293
Tas2r139	-0.220594944444445	7.08082341666667	-4.32493093957146	0.00199582974639965	0.00853638802506708	-1.86533105633435
Gbp6	-0.273043333333334	8.72860527777778	-4.32421152471422	0.00199790735649615	0.00854250873593111	-1.86643134732562
Eraf	-0.837959333333332	8.182088	-4.3239314859377	0.00199871671020205	0.00854320452125187	-1.8668596640223
Notch1	-0.22108311111111	11.2243820555556	-4.32302456164534	0.00200134026291142	0.00855165186079746	-1.86824686710659
Mcat	-0.312574722222219	9.02886825	-4.32190791412704	0.00200457556149262	0.00855717360854295	-1.86995500495653
Cul5	-0.242827055555555	10.7371970277778	-4.32086684031509	0.00200759693466324	0.00856453687464344	-1.87154768531978
4930588G05Rik	-0.276046444444442	7.67945183333333	-4.31869594488837	0.00201391291337267	0.00858593656388502	-1.87486927481402
Creb3l2	-0.318944999999996	9.17441255555556	-4.31677253441686	0.00201952661034779	0.00860709212126292	-1.87781271629663
Zbp1	-0.230889277777779	8.42952886111111	-4.31421324060147	0.00202702215644259	0.0086362517674684	-1.88173001904346
Mad	-0.24383938888889	8.35224786111111	-4.31254315127972	0.00203192947014169	0.00864879257716236	-1.88428675260432
Rcl1	-0.288252944444441	10.2783829722222	-4.31214618955468	0.00203309775110054	0.00865005253914198	-1.88489451369307
Smc5l1	-0.259835555555552	10.0397978333333	-4.31199771432027	0.00203353490664358	0.00865005253914198	-1.88512183933665
5730525O22Rik	-0.296594722222224	9.83185863888889	-4.31086214856263	0.00203688167671009	0.00866150006845631	-1.88686056311713
Itga10	-0.2635625	8.03558313888889	-4.31023622207398	0.00203872894061391	0.00866656588268693	-1.88781902403987
Cgn	-0.216722277777778	7.79675047222222	-4.30852201092955	0.00204379717473613	0.00868252356032596	-1.89044420302161
Sec16b	-0.273289500000004	9.48435836111111	-4.30777645002675	0.00204600569959463	0.00868911195854845	-1.89158609089933
Il17rb	-0.41783011111111	8.15589922222222	-4.30708800492754	0.00204804729930283	0.00869005668259919	-1.89264056593355
2610009I02Rik	-0.261324666666663	7.92545388888889	-4.30565407345609	0.00205230664957727	0.00870467911852805	-1.89483708420054
Ech1	-0.223404666666667	14.3449573333333	-4.30455887594584	0.00205556620085202	0.00871570624058309	-1.89651490604446
Sat2	-0.289236000000001	9.15084483333333	-4.30202658861605	0.00206312405535853	0.00873933793504228	-1.90039492381268
Tmem79	-0.575744833333333	8.43022158333333	-4.30175210026115	0.00206394507440893	0.00874001356509319	-1.90081555041289
Zfp809	-0.490224555555551	9.45515711111111	-4.30080785110918	0.00206677207503725	0.00874901537206445	-1.90226259534401
Obfc2a	-0.707735	10.4440168888889	-4.30059989081316	0.00206739524610848	0.00874901537206445	-1.90258130645605
Nfix	-0.231015722222217	10.2712915833333	-4.29798066575693	0.00207526119476741	0.00877668082755026	-1.90659590386219
Zmym1	-0.212139166666667	8.02823780555556	-4.29752058408564	0.00207664619225165	0.00877835538606236	-1.90730118321444
E130308A19Rik	-0.230006166666669	8.95386852777778	-4.29740775599156	0.00207698599279677	0.00877835538606236	-1.90747414656944
BC068281	-0.295500555555554	7.66287866666667	-4.29194829342421	0.002093499271406	0.00883873506059711	-1.91584538831373
3110078M01Rik	-0.213041500000003	10.1095718611111	-4.29192368475703	0.00209357402225103	0.00883873506059711	-1.91588313071437
4933406P04Rik	-0.295622666666667	7.76976577777778	-4.29180058781859	0.00209394798211239	0.00883873506059711	-1.91607192611489
Gstz1	-0.252693444444445	14.7411732777778	-4.2911462015574	0.00209593716021348	0.00884430589611643	-1.91707560017885
Hoxa4	-0.240720111111111	8.19445577777778	-4.29064999482974	0.00209744685619247	0.00884785053129468	-1.91783670143936
Tssc8	-0.248686555555555	9.00814011111111	-4.28548623857687	0.00211322658582707	0.00889858220351636	-1.92575897903775
B230369F24Rik	-0.292957611111111	7.68438030555556	-4.28539246928614	0.00211351430174344	0.00889858220351636	-1.92590287280372
BC034902	-0.697503833333334	12.6244821388889	-4.28416544579946	0.00211728308431847	0.00890877200955911	-1.92778590862301
2310079P03Rik	-0.257649000000002	10.6528358333333	-4.2836753653697	0.0021187903642522	0.00890943930378742	-1.92853805908218
Pard3b	-0.256115000000001	8.60804811111111	-4.28256636346927	0.0021222054182993	0.00892096022480762	-1.93024021417569
Arhgap21	-0.228797833333337	12.5604534722222	-4.28195090991849	0.00212410317920619	0.00892609771109167	-1.93118491413368
Crocc	-0.261250999999999	7.74830372222222	-4.28134693040108	0.00212596732240908	0.00893084314481794	-1.9321120498019
Ncor1	-0.306468333333331	9.65681	-4.28114713654709	0.00212658435767463	0.00893084314481794	-1.93241875279019
Tmod2	-0.292239499999999	9.17270941666667	-4.27872683294494	0.00213407434059747	0.00895375998347851	-1.93613456683323
Rnf185	-0.225189611111112	10.5650293611111	-4.27802308683717	0.00213625747022681	0.00896007418940846	-1.93721514857931
Slc7a3	-0.284251777777778	7.77777877777778	-4.27715412808605	0.00213895640713725	0.00896570179286085	-1.93854949843768
LOC380888	-0.370946000000001	7.6050165	-4.27530416244682	0.00214471443527098	0.00898698608271495	-1.94139058334091
Adap2	-0.368041166666668	11.7228269722222	-4.27355219943262	0.00215018269634765	0.00900704305140937	-1.94408157086214
Sclt1	-0.264949111111111	7.57461005555556	-4.27254597251274	0.00215333008262	0.00901451110632934	-1.94562729983519
Rpl22	-0.305987722222222	11.7524534722222	-4.27165135821924	0.00215613248730791	0.0090218732184031	-1.94700168402234
Timd4	-0.267757444444444	7.95056716666667	-4.27038791267581	0.00216009690388307	0.0090313924981339	-1.94894287585165
Hira	-0.235435111111112	8.14538766666667	-4.2679227211008	0.00216785457006794	0.00906096000624411	-1.95273105929159
Fgl1	-0.308537111111109	8.54628383333333	-4.26715946587803	0.00217026247239105	0.00906815552980092	-1.95390408978602
9530015I07Rik	-0.422658722222219	7.96256702777778	-4.26662007631834	0.00217196585030577	0.00907240367190637	-1.9547331115388
Rbm5	-0.273008944444445	12.6156058055556	-4.26606831133274	0.00217370978693706	0.00907395061769745	-1.95558119290213
6230415M23Rik	-0.240188777777778	8.20547327777778	-4.26509272783617	0.00217679692672773	0.00908396746554855	-1.95708079419113
Pgrmc1	-0.381933111111112	10.8296262222222	-4.26343072232238	0.00218206697109478	0.00910021111808847	-1.95963580132303
Ccdc57	-0.281114444444444	7.89555572222222	-4.26125445358778	0.00218898830119545	0.00912331654113384	-1.96298192832627
Robo4	-0.292529666666665	10.0221831666667	-4.26046329770642	0.00219151027365231	0.00912655162595545	-1.96419852390162
Pnldc1	-0.230473444444443	7.80870194444444	-4.26014442732985	0.00219252761586305	0.00912655162595545	-1.96468888797131
Fyco1	-0.264786944444444	10.5248100833333	-4.25886017247357	0.00219663008444826	0.00913787048983954	-1.96666396930321
Ebf3	-0.225206277777774	10.1738818611111	-4.25855294431148	0.0021976127193615	0.00913908065728803	-1.96713649330343
Ugcgl2	-0.302885055555555	8.94916047222222	-4.25697134988589	0.00220267870559614	0.0091543853596528	-1.96956921527158
Egfl7	-0.219659111111111	12.1473276666667	-4.25626010072624	0.00220496096289317	0.00916098875526557	-1.97066332526842
Tkt	-0.368584666666665	9.86038544444444	-4.25428571795855	0.00221130960858099	0.0091787064243079	-1.97370084836105
Ddrgk1	-0.337550444444444	12.2088960555556	-4.25373911487983	0.00221307066346277	0.00918313115755971	-1.97454186832016
Nudt8	-0.242172000000004	9.57791244444444	-4.25255848268777	0.00221687955637292	0.00919604794310801	-1.97635855632149
Scamp1	-0.246410944444444	12.8429128611111	-4.24866121266359	0.00222950248937818	0.00924071668398403	-1.98235672621556
Jazf1	-0.299710555555555	9.96880327777778	-4.24858624690769	0.00222974604817901	0.00924071668398403	-1.98247212295302
Srgap3	-0.425249388888887	8.20973625	-4.24680478744983	0.00223554225890262	0.00925602767929221	-1.98521458316231
1110004P21Rik	-0.275977777777783	9.22358994444444	-4.24564316890227	0.00223933039925407	0.00926836023689218	-1.98700305238669
Upf3a	-0.226071944444442	9.90315197222222	-4.24538367181922	0.00224017757817772	0.00926836023689218	-1.98740260709915
DXBwg1396e	-0.231323499999998	8.53598369444444	-4.24524654741407	0.00224062538575792	0.00926836023689218	-1.98761374477892
Nid1	-0.223944666666666	12.1130316666667	-4.24205912285797	0.00225106154176557	0.00930570246865042	-1.99252227335164
Med12	-0.239197055555559	10.6340083055556	-4.24073902023514	0.00225539896165087	0.00932025560677917	-1.99455557107476
Pet112l	-0.256522500000003	8.93179352777778	-4.24055848245245	0.00225599284214954	0.00932025560677917	-1.99483366315801
5830406C17Rik	-0.315372444444442	8.21280972222222	-4.24023618269631	0.00225705346486265	0.00932172253134271	-1.99533012928658
Tnks1bp1	-0.328367222222221	8.8665605	-4.23941656071718	0.00225975307222983	0.00932412791702077	-1.99659272399368
1700009P17Rik	-0.252056722222223	8.50921647222222	-4.23909836783801	0.0022608020399021	0.00932554372500362	-1.9970829106305
Sypl2	-0.276996611111109	7.67531491666667	-4.23755766888731	0.00226588852784809	0.00934360774966572	-1.99945659249803
Ppard	-0.225066555555557	11.4014333333333	-4.23521482346159	0.00227364665989387	0.00937267384415533	-2.00306668856838
LOC380927	-0.264609722222223	10.8694244722222	-4.2342210216866	0.00227694610939097	0.00938334747263678	-2.00459825323261
Emilin2	-0.453411388888895	11.29134925	-4.23307313847297	0.00228076347534515	0.00939614812480826	-2.00636743335848
Rprd1b	-0.219671222222219	9.60807922222222	-4.23113294270886	0.00228723127132838	0.00941867312747248	-2.0093581535563
Bat4	-0.232018388888889	8.62018652777778	-4.22839849119852	0.00229638003951902	0.00944162432177935	-2.01357400202773
Myl9	-0.291658500000002	9.53186052777778	-4.22827191860152	0.00229680446338169	0.00944162432177935	-2.01376916892715
3110001A05Rik	-0.249262333333334	9.15442288888889	-4.22642986178586	0.00230299074156454	0.00946116718829313	-2.01660973601391
EG627022	-0.262261166666667	9.02826847222222	-4.2245627104048	0.00230927944712905	0.0094811062944279	-2.0194894444767
Coasy	-0.297361833333332	11.1773543611111	-4.22172480339257	0.00231887285034509	0.00951753591138844	-2.02386720524765
D330038O06Rik	-0.224560388888889	8.11640925	-4.22079665434705	0.00232201963409272	0.00952293331981453	-2.02529919354955
Vps11	-0.269400944444442	10.6029979722222	-4.22069922429925	0.00232235022376948	0.00952293331981453	-2.02544951921695
Gfra4	-0.221117388888888	7.32632986111111	-4.21794403442112	0.00233171967506272	0.00955542194383643	-2.02970102848168
C230084O18Rik	-0.249850111111111	8.07685177777778	-4.21620411272254	0.00233765732226871	0.0095767840439734	-2.03238638652437
Pabpc4	-0.292038722222218	10.48318125	-4.21528247778059	0.00234080902307685	0.0095867231286086	-2.03380897502539
3930401K13Rik	-0.208288388888889	8.86779630555555	-4.21357819290626	0.00234664909002602	0.00960171191620433	-2.03643990780642
Nt5e	-0.339955833333331	9.13837802777778	-4.2126863802796	0.00234971125535337	0.00960829003581825	-2.03781676159029
D330004F16Rik	-0.2348245	8.27598175	-4.20861047389673	0.00236376082805192	0.00965605416435667	-2.04411077384573
Tbx6	-0.375768722222222	8.36554797222222	-4.20845011485435	0.0023643154118751	0.00965605416435667	-2.04435844351913
scl0003985.1_232	-0.238569277777778	8.16589647222222	-4.2077015114515	0.00236690621032035	0.00966219039945551	-2.04551468213548
Ccdc46	-0.251739611111111	8.17934580555556	-4.2075934260487	0.00236728052702373	0.00966219039945551	-2.04568162892617
Foxj2	-0.237647722222221	10.3734248055556	-4.20512497543217	0.00237584637196761	0.00969116463922076	-2.04949475916254
Tdrd3	-0.223539722222224	9.18616036111111	-4.20331427618066	0.00238215075483212	0.00971388141137096	-2.05229232390268
A130095C03Rik	-0.253864888888889	7.70309927777778	-4.20124453153574	0.00238937893129887	0.00973734913023174	-2.05549062997254
LOC677528	-0.273122888888885	11.4298315555556	-4.20124428399903	0.00238937979717009	0.00973734913023174	-2.05549101251521
Pkp4	-0.33874833333333	9.8796485	-4.19703530162872	0.00240415111092566	0.0097945249699506	-2.06199669098484
EG433633	-0.297838388888888	9.16856508333333	-4.19602453261671	0.00240771286302344	0.00980601182067375	-2.06355933701136
Edc4	-0.218296833333335	9.47598630555555	-4.19304037581905	0.00241826132375143	0.00983987330132551	-2.06817359200496
Pgrmc2	-0.218435777777774	10.6395567222222	-4.19069236928509	0.00242659575395999	0.00986467172348291	-2.07180499363161
Pex5	-0.316363333333333	10.5126334444444	-4.18978312417742	0.00242983141344969	0.00986918685026103	-2.07321141014925
Wdr92	-0.493312166666668	10.5744943611111	-4.18975055982608	0.00242994738297753	0.00986918685026103	-2.07326178249562
Zfp637	-0.316832944444442	10.80069875	-4.18731559114903	0.002438635640116	0.00989494835299203	-2.07702870798806
Azi1	-0.239439722222222	8.56798580555555	-4.1855968026715	0.00244478842420464	0.00991422488047628	-2.07968814644913
Zfp213	-0.238807777777776	8.58672083333333	-4.18232082472804	0.00245656140594914	0.00995280260515181	-2.08475802094609
Prkag2	-0.251703222222222	10.0299655	-4.1812323749517	0.00246048636925344	0.00996564865437661	-2.08644279668177
2610301N02Rik	-0.63264438888889	8.71020697222222	-4.18086257961648	0.0024618213772247	0.00996621874995525	-2.087015224854
Apoe	-0.323027722222223	14.5096723611111	-4.18077552003708	0.00246213578563835	0.00996621874995525	-2.08714999206409
Mrps34	-0.218140333333334	12.6996252777778	-4.17750761544614	0.0024739685728467	0.009998798649266	-2.09220936288133
Ppp3cb	-0.263175500000001	12.3027056944444	-4.17695700173377	0.00247596825725862	0.0100007620345157	-2.09306195598181
Akap12	-0.34357077777778	13.0178228333333	-4.17475672405791	0.00248397630770849	0.0100239141653771	-2.09646933919443
2510042H12Rik	-0.952907166666666	8.71578763888889	-4.17435299876786	0.00248544868763947	0.010026793301097	-2.09709462060452
Cox6a1	-0.215368888888884	13.4531187777778	-4.17399215467415	0.00248676546803608	0.0100290431513104	-2.09765350590337
C730037N04Rik	-0.231029055555553	8.95908936111111	-4.1718454407316	0.00249461457628694	0.010054560031087	-2.10097873518069
Zranb2	-0.209092722222223	12.8652711388889	-4.17147386805516	0.00249597585049633	0.0100569786327409	-2.10155435494107
LOC331595	-0.429849833333331	8.07187530555555	-4.16849303442525	0.00250692497848971	0.0100949383772649	-2.10617272643962
Mcee	-0.227999111111112	12.4919023888889	-4.16792935379885	0.00250900122784282	0.0100971441432407	-2.10704619403068
Mcam	-0.237793111111111	12.3872601666667	-4.16604994146672	0.00251593707130638	0.0101188921114459	-2.10995878064077
LOC380617	-0.213792388888885	9.16481791666667	-4.16410673643598	0.00252312983361231	0.0101447326115903	-2.11297069612513
Ar	-0.440831222222222	10.2558143333333	-4.16368822055947	0.00252468183476601	0.0101447981754649	-2.11361944661144
1700084E18Rik	-0.370658888888892	8.29240933333333	-4.16263698466401	0.00252858466989973	0.0101543041515852	-2.11524908715011
Rapgef1	-0.280976944444443	11.2496441944444	-4.16124079867901	0.00253377811800036	0.0101720682148346	-2.1174136888156
LOC100047839	-0.299336777777777	9.34508394444444	-4.16098689012551	0.00253472381294601	0.0101727736988587	-2.11780736675337
Zfp639	-0.21980838888889	11.7706090277778	-4.15773212538176	0.00254687972289805	0.0102139567472628	-2.12285450312807
C920006C10Rik	-0.229776611111113	11.6985683055556	-4.15494118151853	0.00255735284005548	0.0102480272134707	-2.1271834548267
2210008N01Rik	-0.266846944444446	7.87866269444444	-4.15302652209175	0.00256456420825854	0.0102706948528378	-2.13015379194318
Mdh2	-0.292273722222223	12.1340044722222	-4.15270322776443	0.00256578400032554	0.0102711855481013	-2.13065538501981
Mfn1	-0.283846166666665	11.1434826388889	-4.15258199808181	0.00256624156026963	0.0102711855481013	-2.13084347696994
AI875142	-0.287506111111114	10.0798780555556	-4.15173811775364	0.00256942904750222	0.0102742504688636	-2.1321528368161
A530058L02Rik	-0.222885722222219	7.58087630555556	-4.15170968949163	0.00256953649957949	0.0102742504688636	-2.13219694749584
Phb2	-0.251975444444446	11.4379416666667	-4.15165574097712	0.00256974042531631	0.0102742504688636	-2.13228065692396
Zfp451	-0.200618555555556	9.8318845	-4.15151480534509	0.00257027324431377	0.0102742504688636	-2.13249934197985
2810441K11Rik	-0.361614500000002	11.6451495833333	-4.15110506610565	0.00257182296676122	0.0102742504688636	-2.13313513462948
Ddx28	-0.364478888888893	9.19831666666667	-4.15078115554751	0.00257304877131655	0.0102742504688636	-2.13363776173032
Ffar3	-0.246367666666666	8.37654255555556	-4.15000204005621	0.0025759998005752	0.0102742504688636	-2.13484680530612
Atp9a	-0.246801666666663	9.62889083333333	-4.14978965640706	0.00257680486437415	0.0102742504688636	-2.13517639874178
AI464131	-0.290047555555555	9.95926972222222	-4.14970740587939	0.00257711671615305	0.0102742504688636	-2.13530404301237
Ldb1	-0.241603999999995	13.3052011111111	-4.14877591843982	0.00258065124666657	0.0102852380907869	-2.13674967377337
Etnk2	-0.227092999999999	7.50060127777778	-4.14800017720933	0.00258359874049754	0.0102938801445879	-2.13795367555104
4930519N16Rik	-0.222306499999998	7.44513786111111	-4.14664252372219	0.00258876589563682	0.0103113581589248	-2.14006102476832
4930563E22Rik	-0.197235444444443	8.41446777777778	-4.14625934078301	0.00259022626088239	0.0103140655089747	-2.14065584286735
Map2k7	-0.25701711111111	8.04226188888889	-4.14505743251494	0.00259481260403411	0.010329214861253	-2.14252169420454
Mat2a	-0.216309555555554	10.5650882777778	-4.14441174654887	0.00259728003949954	0.0103359228559843	-2.14352413641419
Suhw4	-0.205784333333332	8.426949	-4.14264200588624	0.00260405578306025	0.0103597666382993	-2.14627196609656
LOC100044776	-0.242235055555559	11.0595131944444	-4.14112133340657	0.00260989297389771	0.0103758348064756	-2.14863338642797
Stau1	-0.310273055555552	11.0164476944444	-4.14101266416565	0.00261031064058335	0.0103758348064756	-2.14880214765314
Plekha5	-0.268672166666664	8.08732558333333	-4.14097622252277	0.0026104507187954	0.0103758348064756	-2.14885874114811
Cyp2d40	-0.406707833333332	8.00975419444445	-4.14077181294278	0.00261123659827583	0.0103758369733595	-2.14917619018483
5031434O11Rik	-0.211554277777777	7.75107852777778	-4.13857172051506	0.00261971111859953	0.0104063810279426	-2.1525932738752
Farp2	-0.253388611111111	9.92244569444444	-4.1369683510661	0.00262590558330764	0.0104278522893479	-2.1550839345634
6820437F20Rik	-0.212554444444444	7.90656061111111	-4.13672173405242	0.00262685974851111	0.010428506910255	-2.15546705578792
Pars2	-0.251368333333333	7.94045305555556	-4.13616489695099	0.0026290155191293	0.0104286440483312	-2.15633213390921
4733401O04Rik	-0.228988166666663	7.90024841666667	-4.13588276842394	0.00263010848680924	0.0104286440483312	-2.15677045136673
Dnajc30	-0.20977516666667	11.6650943055556	-4.13569376743026	0.00263084094861398	0.0104286440483312	-2.157064090581
Trpc4ap	-0.209887722222224	9.82419302777778	-4.13434820663979	0.00263606187247178	0.0104431739875414	-2.15915473410767
Arih2	-0.254196499999997	11.3793856388889	-4.1343416633898	0.00263608728795418	0.0104431739875414	-2.15916490112811
Trpc1	-0.212874388888891	7.49731958333333	-4.13348038123181	0.00263943498506913	0.0104470386527062	-2.16050322345953
Eif2s3x	-0.237621555555554	11.5694113888889	-4.13323718011188	0.00264038109752936	0.0104476535072051	-2.16088114360847
Adrb2	-0.749384888888887	10.0131634444444	-4.13253878917163	0.00264310001990063	0.0104516072733221	-2.16196644270088
Ptp4a1	-0.311722777777778	13.3545076666667	-4.13222534151186	0.00264432128004699	0.0104516072733221	-2.16245355989405
Gpr116	-0.475243944444447	11.2420161944444	-4.13216804379714	0.00264454458936693	0.0104516072733221	-2.16254260543356
0610007J10Rik	-0.387330111111106	11.0396499444444	-4.13180747657214	0.00264595030756722	0.0104540357247542	-2.1631029670459
Zfp292	-0.223211500000003	9.68555852777778	-4.12957683410597	0.0026546644711224	0.010482195753876	-2.16656999303293
Sypl	-0.244762944444442	12.5758980277778	-4.1291181489432	0.00265646014411587	0.0104861522031846	-2.16728299135469
Tmem93	-0.269478777777774	12.0508759444444	-4.1280817901269	0.00266052207552476	0.0104959145003981	-2.16889404462504
Rrm2b	-0.312156055555558	10.9380710277778	-4.12695955268411	0.00266492806421934	0.0105043213940311	-2.17063874938671
5730406F04Rik	-0.259784277777776	9.07418163888889	-4.12661272352626	0.00266629131332945	0.0105043213940311	-2.17117798462146
ORF63	-0.314649777777777	8.03612505555556	-4.1258469188657	0.00266930402209068	0.0105117271951899	-2.17236867802947
Rad52	-0.216613222222222	9.31624177777778	-4.12561741157914	0.00267020761975123	0.0105121522861005	-2.17272553622011
0610030P10Rik	-0.220415833333334	7.42129730555556	-4.12343999964331	0.00267879657791796	0.0105394931051258	-2.17611149352778
Polg	-0.305161111111113	8.96415511111111	-4.12304865374194	0.00268034338731627	0.0105394931051258	-2.17672011341612
Rhpn2	-0.203504055555555	8.19201152777778	-4.11062868842954	0.00272993126476924	0.0107153451782921	-2.19604544963202
Jun	-0.3368255	9.72507969444444	-4.10976780130147	0.00273340445475408	0.0107205241644483	-2.19738568731581
Slc22a17	-0.284396777777777	8.44265416666667	-4.10969832022044	0.00273368497653848	0.0107205241644483	-2.19749386014393
Fam160a2	-0.220226333333335	11.7609022222222	-4.10893582288369	0.00273676548585716	0.0107294200590934	-2.19868100648722
Hmgcl	-0.362339	11.4510086666667	-4.10499297210844	0.0027527537902974	0.0107865125109285	-2.20482084780043
Rgs7bp	-0.420776166666668	8.73097830555556	-4.10494204278485	0.00275296095873834	0.0107865125109285	-2.20490016791066
Bmp4	-0.335988611111112	8.88609102777778	-4.10182541355188	0.00276567031430953	0.0108330970034561	-2.2097547839778
Ttc3	-0.232216444444441	10.8214127222222	-4.10098469407209	0.00276910938694608	0.0108369292714252	-2.21106453490564
LOC100041613	-0.288785499999996	7.97738697222222	-4.10073192037313	0.0027701442807497	0.0108377690960216	-2.21145834625335
Nktr	-0.212461277777779	8.46292547222222	-4.09858380460019	0.00277895562856238	0.0108690236129563	-2.21480534190606
Pla2g4b	-0.20618988888889	7.92382294444444	-4.09789931793355	0.00278176958677179	0.0108768096420328	-2.21587196491799
LOC385914	-0.377448611111112	7.61232919444444	-4.09413056470063	0.00279731754364065	0.010931132619515	-2.22174577391332
Tcea2	-0.281995555555556	9.153761	-4.09363772223964	0.00279935759049466	0.010935870043056	-2.22251402478412
Cdc37l1	-0.238662555555553	8.99781811111111	-4.09338714811909	0.00280039541144074	0.010936690563392	-2.22290463523069
LOC100048301	-0.239711611111113	9.91554002777778	-4.09032235694707	0.0028131222716344	0.0109766602046172	-2.22768284390811
Rbm38	-0.42017811111111	8.23297577777778	-4.08933955019854	0.00281721650352218	0.0109858748419483	-2.22921534710596
LOC666403	-0.340833055555558	9.35069452777778	-4.08915684145502	0.00281797834085399	0.0109858748419483	-2.22950026023107
5330430C04Rik	-0.202235611111109	7.67077025	-4.08850676445563	0.00282069073374473	0.0109932053021343	-2.23051401314723
Etl4	-0.356518277777774	11.9718683055556	-4.08794220710166	0.00282304855756071	0.0109959982305166	-2.23139444567233
Fbxl17	-0.196824944444442	10.1052638611111	-4.08792694268579	0.00282311233716226	0.0109959982305166	-2.23141825121438
F730014I05Rik	-0.265362944444442	9.19084641666667	-4.08561987939978	0.0028327696397152	0.0110207751707648	-2.23501654759839
6430407L02Rik	-0.330404944444444	9.12615636111111	-4.07981020298128	0.00285724487578298	0.0110875513949087	-2.24408070393737
Prkd2	-0.245535611111112	12.5012253055556	-4.07975309768782	0.00285748656521829	0.0110875513949087	-2.24416981906591
Ptgis	-0.285511444444449	10.5806006111111	-4.07844313840676	0.00286303674596017	0.0111058254514462	-2.24621417285763
BC022224	-0.211447111111111	8.48118622222222	-4.07797578104662	0.00286501967312395	0.0111102553335232	-2.24694359255377
Atl3	-0.251428388888888	9.35139586111111	-4.07678542996537	0.00287007675879364	0.0111209114755485	-2.24880153205798
LOC383100	-0.218053999999999	7.6157695	-4.07673463338689	0.00287029277411597	0.0111209114755485	-2.24888082088452
E130309L16Rik	-0.232505277777779	8.38865263888889	-4.07622383825022	0.00287246592128224	0.0111260685288716	-2.2496781429765
Selenbp2	-0.293420722222221	10.5315555277778	-4.07579926174868	0.00287427358895514	0.0111289479651834	-2.25034090687161
Pigc	-0.2865185	8.22025430555556	-4.07545590862283	0.00287573632706147	0.0111289479651834	-2.25087689713156
Vps13c	-0.21660138888889	8.32404519444444	-4.07457880803624	0.00287947651043725	0.0111401591964559	-2.25224615724252
Ppp1r15b	-0.261081444444445	8.28665772222222	-4.0734190378643	0.00288443001924999	0.0111560566201203	-2.25405684248581
Pum1	-0.208732555555553	9.98461022222222	-4.07240402568379	0.00288877269107927	0.0111668619849114	-2.25564165929715
Zbtb26	-0.260573444444443	7.99161844444444	-4.07237098072115	0.0028889141889515	0.0111668619849114	-2.2556932570518
4930406P12Rik	-0.211674944444445	7.52310697222222	-4.07211695162975	0.00289000218275145	0.0111678001867541	-2.2560899128857
C030048B08Rik	-0.256821444444443	9.61980033333333	-4.07181216919999	0.00289130812593119	0.0111695798128078	-2.25656582829299
Rad23a	-0.210686333333332	8.64468188888889	-4.07046750883196	0.00289707727794174	0.011185325831726	-2.25866563983228
Gna11	-0.231111944444441	10.9991844722222	-4.06965278697477	0.00290057873127218	0.0111923032119065	-2.25993801023797
Csrp2	-0.272915666666663	11.6060736666667	-4.06857578029542	0.0029052143255224	0.0112003769094841	-2.2616201207656
Cfl2	-0.207474416666669	8.44131918055556	-4.06808477452374	0.00290733030152313	0.0112052648610629	-2.26238703923005
A930026L03Rik	-0.309994027777777	8.14552806944444	-4.06751419168337	0.0029097912727988	0.0112076301633875	-2.26327828855659
Ctf1	-0.258199666666664	8.93140588888889	-4.06617670615246	0.00291556865006342	0.0112239198731463	-2.26536759325776
Naca	-0.238636388888889	10.8363248055556	-4.06560700339894	0.00291803323255182	0.0112301354699897	-2.266257599721
LOC433886	-0.236253444444445	8.554235	-4.06524608576531	0.00291959573970335	0.0112328767946886	-2.2668214562671
Acd	-0.216505222222219	11.4427257222222	-4.06475232170935	0.00292173481592743	0.0112378341740999	-2.26759288249036
Rnps1	-0.257884277777778	10.52764625	-4.06396755647974	0.00292513799408704	0.0112476493532823	-2.26881901163281
Dyrk2	-0.239792055555556	8.59713013888889	-4.06214056456629	0.00293307719419202	0.0112748955163413	-2.27167382064599
Pias2	-0.237966999999999	8.78863677777778	-4.0600118813011	0.00294235631908534	0.011300701072022	-2.27500055426566
Zdhhc4	-0.222626777777775	11.5819332222222	-4.059200583543	0.00294590105483373	0.0113067668286633	-2.27626860514138
Irf4	-1.57017722222222	9.37742655555556	-4.05895285083367	0.00294698435788402	0.0113067668286633	-2.27665582493398
2010003O02Rik	-0.308280444444444	9.95003144444444	-4.05888013101008	0.00294730243270157	0.0113067668286633	-2.27676949140988
Taz	-0.298918888888888	10.2528423888889	-4.05632198795368	0.00295851496173731	0.0113417417754162	-2.28076846541008
Spata7	-0.221115388888887	7.90200319444444	-4.05382476096701	0.00296950426620856	0.0113785064864117	-2.28467297581219
9430081H08Rik	-0.273339277777776	8.14615708333333	-4.05346200091624	0.00297110423740249	0.0113803110072891	-2.28524022770824
Eno3	-0.441485999999999	8.94933577777778	-4.05328543066907	0.00297188334098406	0.0113803110072891	-2.28551633829746
Klf15	-0.311911833333332	8.23940286111111	-4.05313227940456	0.00297255928596387	0.0113803110072891	-2.28575583064887
4930445K14Rik	-0.376692222222221	9.40376138888889	-4.05248004870321	0.00297543978838187	0.0113875150200909	-2.28677579686732
A130030M01Rik	-0.425419277777779	8.01093125	-4.05231599002217	0.00297616480202649	0.0113875150200909	-2.28703236188206
Acp1	-0.238850888888885	9.50504394444445	-4.05200469369218	0.00297754100981957	0.0113894822877059	-2.28751919507285
Trim44	-0.288171555555556	7.88267655555556	-4.05060122893767	0.00298375398745301	0.0114099443363905	-2.28971420450598
Cat	-0.229548666666666	10.9075868333333	-4.04975945312698	0.00298748704647321	0.0114180086200054	-2.29103085008929
C630022N07Rik	-0.257452277777778	11.0184326944444	-4.04973596860815	0.00298759126546766	0.0114180086200054	-2.2910675841198
Senp7	-0.201076666666662	9.20451416666667	-4.04911116300794	0.00299036543213244	0.0114253059830347	-2.29204491735859
Nfyb	-0.201400722222223	9.86727463888889	-4.04859802553356	0.00299264583596019	0.0114275514072139	-2.29284761227269
Hpgd	-0.244080111111108	11.8376633333333	-4.04858966506709	0.00299268300552225	0.0114275514072139	-2.29286069071451
Pmvk	-0.273276666666666	9.05713372222222	-4.0477618266008	0.0029963659016024	0.0114383086656951	-2.29415573634537
Itfg2	-0.241357611111109	9.29360591666667	-4.04711146248509	0.00299926262885083	0.0114394508811712	-2.29517320428744
Zfp39	-0.203637944444443	9.21422613888889	-4.04652555078984	0.0030018748346856	0.0114461097592687	-2.29608988264355
Nedd4	-0.540802888888889	10.2852157222222	-4.04311791452025	0.0030171153416893	0.0114909564411643	-2.30142206123378
BC026657	-0.325888666666666	8.69916211111111	-4.04149564077016	0.00302439978292357	0.0115087471002264	-2.30396104225273
A430107N12Rik	-0.250734111111106	10.6046518888889	-4.04095072075348	0.00302685081315364	0.0115122941936663	-2.30481395415011
C2cd3	-0.200187555555555	10.1367561666667	-4.03991698487034	0.00303150632529528	0.0115258306675687	-2.30643206132743
A130015P11Rik	-0.25620577777778	8.14022638888889	-4.03960913897037	0.00303289420482139	0.0115270345859057	-2.30691395740741
Map4k2	-0.355404277777779	9.61838241666667	-4.03945975778527	0.00303356791214003	0.0115270345859057	-2.30714779995176
D030056L22Rik	-0.272746722222223	10.8438120833333	-4.03809648985921	0.00303972359167204	0.0115404678428652	-2.30928199449341
B430216N15Rik	-0.299559333333333	8.84824055555556	-4.03775161274683	0.00304128294870551	0.0115430710480601	-2.30982193457075
BC030499	-0.321866833333333	8.71372408333333	-4.03414169987739	0.00305765626038856	0.0115952223054689	-2.31547447417623
4930402E16Rik	-0.33465322222222	10.7943887222222	-4.03253160740263	0.00306498928087638	0.0116163621282096	-2.31799612154252
Cpt2	-0.326811111111109	12.5863566111111	-4.0322710324072	0.00306617780292924	0.011617534021308	-2.31840425038932
A130042E20Rik	-0.26451688888889	8.12836816666667	-4.03161689522958	0.00306916358125945	0.0116221809216394	-2.3194288366968
LOC268730	-0.211314277777777	8.09395836111111	-4.03140410345303	0.00307013552550662	0.0116225302472761	-2.31976214714079
Irf1	-0.208986777777774	12.4780118333333	-4.03060817319653	0.00307377390568897	0.0116329707367409	-2.32100891560309
Apbb3	-0.239210111111108	8.23726666666667	-4.0297494051092	0.00307770467380617	0.0116445114978027	-2.32235419997312
Abcb1b	-0.222466722222221	10.2992183055556	-4.0275370739916	0.0030878556310176	0.0116795730309203	-2.32582028456987
Bag4	-0.478900388888889	11.1877133611111	-4.0269631460674	0.00309049482548581	0.0116862099697534	-2.32671955947271
Mta3	-0.208811055555554	10.5076538611111	-4.02635581892024	0.00309329021706155	0.0116934335759133	-2.32767120966502
Jmjd6	-0.200210666666669	11.6550433888889	-4.02467100844673	0.00310105910459847	0.0117160974806849	-2.33031145067898
Cops2	-0.242214499999998	13.0995995277778	-4.02252860747501	0.00311096797185356	0.0117468159028663	-2.33366926337511
9130204C11Rik	-0.232017055555554	7.72176941666667	-4.01993799181533	0.0031229948608855	0.0117821268138261	-2.3377302986033
Rnf138	-0.249258555555555	8.24223988888889	-4.01850221590434	0.00312968170259062	0.011797763409733	-2.33998135703308
Immt	-0.215938055555554	13.5426759722222	-4.01818224390146	0.00313117398136018	0.011797763409733	-2.34048305343856
LOC100044101	-0.210638888888889	9.66136983333333	-4.01761333023754	0.0031338291371212	0.0118027795209935	-2.34137510509067
2310040B03Rik	-0.282743944444444	8.38890069444444	-4.01686601136857	0.00313732055803562	0.0118091963569136	-2.342546952972
Hist2h2be	-0.203711555555554	8.96808294444444	-4.01366195745741	0.00315233659817455	0.0118589610293514	-2.34757188350475
Srr	-0.362181194444446	11.7262704027778	-4.01002201474979	0.0031694881894014	0.0118997663990825	-2.35328189723689
H2-T10	-0.241562944444444	9.59578602777778	-4.0083565258677	0.00317736910025737	0.0119225789697814	-2.3558950891817
Zcchc3	-0.214868222222223	8.10240333333333	-4.00529696629948	0.00319190091408313	0.0119601233343353	-2.3606964664093
6430628O11Rik	-0.28348533333333	8.49609383333333	-4.00479516306966	0.00319429103352471	0.0119656856067277	-2.36148405353228
4632418H02Rik	-0.436852499999997	9.77791052777778	-4.00454107421232	0.00319550199947076	0.0119668289163854	-2.36188286085842
LOC381443	-0.27349861111111	7.85731108333333	-4.00376252346292	0.00319921554449438	0.0119773408256899	-2.36310488927761
Tceal1	-0.277801722222222	9.31643925	-4.00114928620196	0.00321171377236188	0.0120139191280989	-2.36720720045549
Siat7c	-0.239892111111113	8.62033688888889	-3.99922917583637	0.0032209300669454	0.0120415755643697	-2.37022194069722
Aldh4a1	-0.284783333333332	10.7672462777778	-3.99883151465114	0.00322284230182087	0.0120453161221096	-2.37084635764558
Nipbl	-0.19606522222222	10.7052333888889	-3.99845074262112	0.00322467445218023	0.012048755334334	-2.37144427230273
1600023H17Rik	-0.351377333333332	9.50288555555556	-3.99708172187412	0.00323127087865495	0.0120699889309554	-2.37359414469752
Dtwd1	-0.227911611111111	9.07787386111111	-3.99500753218033	0.00324129238634835	0.0120903317358652	-2.37685181519816
6230401I02Rik	-0.239300388888886	11.9224581944444	-3.99322837886139	0.0032499147256644	0.0121156527526744	-2.37964651203117
Brd2	-0.282492277777777	11.86160675	-3.99072511578502	0.00326208761213986	0.0121576026887424	-2.3835792712887
2010311D03Rik	-0.229005722222226	10.3395993055556	-3.98819439759207	0.00327444325238596	0.0122002098845243	-2.38755591150478
1110012F10Rik	-0.306660722222219	10.0125788055556	-3.98597100436719	0.00328533947381136	0.0122339078714757	-2.39105025661651
Pygo1	-0.252059499999998	8.49177702777778	-3.98249022523384	0.00330247519741201	0.0122838688930764	-2.39652190572529
2310045L10Rik	-0.205915388888889	8.04573291666667	-3.98002223710785	0.00331468249371169	0.0123258049836529	-2.40040234510977
A230107C01Rik	-0.222126055555556	8.39498575	-3.97901288822432	0.00331968878866337	0.0123340068267212	-2.40198955816944
Nek4	-0.242531388888889	7.99212786111111	-3.97760797967134	0.00332667040090815	0.0123564715594035	-2.40419899139633
AI314180	-0.205814777777771	11.1018564444444	-3.97502477635453	0.00333954820575857	0.0123938513748546	-2.40826207369712
Xbp1	-0.31877788888889	13.8711237222222	-3.97365565608108	0.00334639500872274	0.0124157738992544	-2.4104158579446
9430008C03Rik	-0.332339944444445	10.3230098611111	-3.97266027118986	0.00335138216377303	0.0124307863974647	-2.41198185028261
E030017M08Rik	-0.218351055555555	7.96921819444444	-3.96752667278436	0.00337722852730154	0.0125020855429274	-2.42006012889573
LOC100047393	-0.2293775	11.7406298611111	-3.96700171628715	0.00337988345229261	0.0125084090116779	-2.42088637786877
Adam26a	-0.24861861111111	7.46437197222222	-3.96631324189782	0.00338336871496738	0.0125178010255248	-2.42197004232849
Slc23a3	-0.196930499999998	7.52859019444444	-3.96537908361456	0.00338810380499299	0.0125293980018177	-2.42344050320083
Ptpdc1	-0.26010388888889	9.732314	-3.96532072105311	0.00338839986833899	0.0125293980018177	-2.42353237521201
E030006K04Rik	-0.288217611111108	8.18704902777778	-3.9648806640306	0.00339063308725664	0.0125341478312352	-2.42422510809852
LOC100042179	-0.25165622222222	9.99857316666667	-3.96326215889469	0.00339886019347132	0.0125573792502125	-2.42677313399363
Ube2e2	-0.311737944444447	12.1029136388889	-3.96324374343338	0.00339895392389081	0.0125573792502125	-2.42680212735129
B3gnt9	-0.202256666666669	8.75597627777778	-3.96308366244069	0.00339976881456329	0.0125573792502125	-2.4270541610022
E330020G21Rik	-0.26019977777778	10.5804257777778	-3.96157859806724	0.00340744047906085	0.0125786822043453	-2.42942389951434
LOC380623	-0.210398666666666	8.490198	-3.95882291564454	0.00342153450265741	0.012617407351349	-2.43376342752477
Sufu	-0.212381611111111	8.42874886111111	-3.95827662300515	0.00342433587609425	0.0126234167396644	-2.43462380951638
9430072I10Rik	-0.281519222222222	7.87688105555556	-3.95730333786501	0.003429332889773	0.0126381982998304	-2.43615676752251
Car11	-0.276003888888887	8.76427238888889	-3.95712316293199	0.00343025878770753	0.0126381982998304	-2.43644056132019
Polr3e	-0.197871055555554	8.73734875	-3.95459305545447	0.00344328877740602	0.0126826683376327	-2.44042613299484
A730049L07Rik	-0.22321177777778	7.54524338888889	-3.95401002421293	0.00344629881511042	0.0126902173760421	-2.44134466222412
5430417L22Rik	-0.235505111111111	11.8028834444444	-3.95324838150738	0.00345023518500705	0.0127011722664567	-2.44254464166802
Asb13	-0.275713722222225	11.0876091944444	-3.95277008697172	0.00345270957614545	0.0127032021498284	-2.44329823601665
Rab11fip2	-0.206285666666668	8.53632138888889	-3.95167597996413	0.00345837687335335	0.0127169705679779	-2.44502219519197
Pex11a	-0.220484055555554	10.1899466388889	-3.95076082206334	0.00346312482601798	0.0127308862552447	-2.44646429425674
Lrpprc	-0.200270111111109	9.05919322222222	-3.95022500099235	0.00346590794282351	0.0127340310735774	-2.44730868188891
Wfdc1	-0.246517111111109	8.65260322222222	-3.94644478469631	0.00348561039769301	0.0128028592088741	-2.4532667726352
Clybl	-0.212641999999997	7.86576622222222	-3.94540306259755	0.00349106071000915	0.0128193146472042	-2.45490894471157
Pnpo	-0.246464944444444	9.05940008333333	-3.94468947264747	0.003494799446968	0.0128294777141821	-2.45603392073041
2810049C16Rik	-0.206411666666666	8.80106066666667	-3.94338994622928	0.00350161902039474	0.0128473730901014	-2.4580827768619
LOC386270	-0.255464277777776	8.88693141666667	-3.9424614582038	0.00350650012997556	0.01286171008252	-2.45954676596762
Nudt5	-0.310507611111113	10.54709725	-3.94163928717281	0.00351082835301073	0.0128704395671414	-2.46084320273662
D330036A12Rik	-0.251393055555555	8.12386869444444	-3.94005267488613	0.0035191969212743	0.012897539451838	-2.46334526421707
Guca2b	-0.249915000000001	7.88887483333333	-3.93874620552694	0.00352610376883494	0.0129192687170957	-2.46540576124454
Park7	-0.196141888888889	14.1729918888889	-3.93626509865783	0.00353926013935558	0.0129602840801458	-2.46931937418193
E030007H10Rik	-0.360962388888888	8.15699625	-3.93524240083276	0.00354469826835017	0.0129658232340649	-2.47093274741439
2310004I24Rik	-0.301812388888889	9.76999208333333	-3.93502723173611	0.00354584354438576	0.0129664226151189	-2.47127220605597
F2rl2	-0.236489555555556	7.44718122222222	-3.93326517467093	0.00355523719301841	0.0129971759253346	-2.47405229059647
1300006C19Rik	-0.400546944444443	10.0944948055556	-3.9327184849702	0.00355815699736352	0.0130042517978331	-2.47491490196226
Cox18	-0.222064555555557	10.8321993333333	-3.93204485695866	0.00356175826308084	0.0130138136537124	-2.47597785376198
Stat5a	-0.280370388888887	9.05364813888889	-3.93036844380307	0.00357073728924053	0.0130430138417047	-2.4786233755943
AI846148	-0.203150166666667	8.85429347222222	-3.92994186622915	0.00357302590924883	0.0130477662556649	-2.47929660220274
Zc3h7a	-0.190094611111109	10.5332435277778	-3.92911801196055	0.00357745035379428	0.0130603133667671	-2.48059687128889
6430526N21Rik	-0.277566666666667	8.02215538888889	-3.92888281229614	0.00357871454128552	0.013061319480515	-2.4809680953558
Cish	-1.1807105	10.8946485833333	-3.92823734048944	0.00358218635833928	0.0130703800514716	-2.48198689900397
Mett11d1	-0.187563444444447	8.91393522222222	-3.92749716081377	0.00358617198140738	0.0130773244740473	-2.48315524656263
E030040N07Rik	-0.224657500000001	8.17668052777778	-3.92696532562048	0.00358903864236267	0.0130773244740473	-2.48399476815764
Tmem201	-0.253056277777779	8.61088941666667	-3.92638960530496	0.0035921445899347	0.0130850222392055	-2.48490360029239
Atg2b	-0.200763833333331	9.84870869444444	-3.92199469017732	0.00361594883409877	0.0131608584011331	-2.49184265420076
1110046J11Rik	-0.388193666666664	12.4725818333333	-3.92161088485965	0.00361803557366734	0.0131648267692902	-2.49244874169573
Fkbp9	-0.22370566666666	13.4383778888889	-3.92019913730058	0.00362572220488742	0.0131855331051397	-2.49467825138986
Lrrc1	-0.21506661111111	9.11227997222222	-3.91876981161251	0.00363352219231685	0.0132102628521987	-2.49693575143328
4930461P20Rik	-0.226015555555556	9.70717133333333	-3.91779840318669	0.00363883343112576	0.0132259332302706	-2.49847014156299
C430017H16Rik	-0.463056333333332	8.17472738888889	-3.91696921350148	0.00364337359351658	0.0132387931566395	-2.49977997425162
Olfr1061	-0.21388288888889	7.05993561111111	-3.91657213452616	0.00364554989491158	0.0132430588978751	-2.50040724912144
Cnnm3	-0.23200172222222	8.93779547222222	-3.91474819291852	0.00365556423769819	0.0132757874404806	-2.50328880093195
1500012F01Rik	-0.380333722222215	11.47941675	-3.91399688828581	0.00365969775189742	0.0132871466606399	-2.50447585787581
A930023F12Rik	-0.240572999999999	8.60157494444444	-3.91353304684147	0.00366225218076135	0.0132927680802799	-2.50520875647466
Mib2	-0.21392988888889	11.9349428333333	-3.91318921622736	0.00366414691620207	0.0132959926000719	-2.50575204610072
Eif3s4	-0.274557	12.9952123888889	-3.91227350136139	0.00366919818706486	0.0133070124752953	-2.5071990398834
Prr16	-0.199896888888889	8.14006122222222	-3.91065824772376	0.00367812626599433	0.0133351590944256	-2.50975166096126
LOC100044842	-0.225307055555556	10.37427125	-3.90996191000153	0.00368198227461202	0.0133351590944256	-2.51085218959065
2610024B07Rik	-0.23888355555556	11.9795200555556	-3.90996097699226	0.00368198744407699	0.0133351590944256	-2.51085366420403
9430093I07Rik	-0.225194000000002	9.40824683333333	-3.90995766749846	0.00368200578084051	0.0133351590944256	-2.51085889483227
Mettl2	-0.207181777777782	9.39039516666667	-3.90937485183535	0.00368523647188829	0.0133432020462012	-2.51178004952029
Slc38a2	-0.219820222222225	10.8310822777778	-3.90528524675501	0.00370799087561871	0.0134145606376436	-2.51824484756648
Arglu1	-0.227100722222222	12.22937425	-3.90492119257861	0.00371002366708902	0.0134182405391678	-2.51882043113917
Tnrc6c	-0.201192222222218	10.5516951111111	-3.90397993844086	0.00371528488362786	0.0134335916481914	-2.52030865892377
Zfp294	-0.205532666666665	7.72240222222222	-3.90267220764146	0.00372260768463925	0.0134563865196864	-2.52237649228912
Phf10	-0.239107555555552	11.3425435555556	-3.90208610600328	0.00372589459797125	0.0134645840887298	-2.5233033206281
D130077B20Rik	-0.285489944444445	8.40848191666667	-3.90032758948206	0.00373577500259431	0.0134941308257649	-2.52608437144197
Mapk12	-0.255635166666666	9.08228941666667	-3.90026744449582	0.0037361134242089	0.0134941308257649	-2.52617949539507
Rpusd3	-0.202873722222222	8.44434486111111	-3.89882989193683	0.0037442118718584	0.0135196849551772	-2.5284532166746
Terf2	-0.217762111111112	9.28815911111111	-3.89757438950453	0.00375129996456981	0.0135365485560692	-2.53043918558978
Eftud1	-0.21338511111111	8.76437211111111	-3.89727710122374	0.00375298042392382	0.0135365485560692	-2.53090946561179
Lmbr1l	-0.290830166666666	8.50056897222222	-3.8956531582962	0.00376217406140926	0.0135660053764572	-2.53347855369692
Glrx5	-0.310280722222219	13.0408625833333	-3.89436079022781	0.00376950761079506	0.0135887406695291	-2.53552329885644
1300002E11Rik	-0.203855222222218	7.60681016666667	-3.89148848958599	0.00378586081191201	0.013643969734583	-2.5400684326786
Bat1a	-0.224682999999997	12.2039322777778	-3.89101578357268	0.00378855932186905	0.0136499715736389	-2.54081653173313
Map3k10	-0.204902333333335	8.09024483333333	-3.89029255224413	0.00379269193785965	0.0136574123420555	-2.54196115744956
Zmynd11	-0.23840927777778	9.59946980555556	-3.88950126063872	0.00379721893109451	0.0136699881519402	-2.54321356587088
LOC100045782	-0.288818722222222	10.3342861388889	-3.88727331914891	0.00380999581279943	0.0137122486185525	-2.54674019117866
C330018M05Rik	-0.199461777777777	7.64810544444444	-3.88353691714824	0.00383152585640537	0.0137859802872625	-2.55265580896883
Rgl1	-0.223563888888894	10.1888277777778	-3.88100689622804	0.00384617762750341	0.013834930251722	-2.55666231707874
Bsdc1	-0.248429388888889	11.36663525	-3.88078734912928	0.00384745185778927	0.0138357468549569	-2.55701002246512
C130023A14Rik	-0.266028111111112	9.59698033333333	-3.88021444178086	0.00385077906420116	0.0138439436724424	-2.55791738354786
a2ld1	-0.292852888888889	8.94126933333333	-3.87835856717186	0.00386157815965778	0.013878990926387	-2.56085693633661
LOC100045551	-0.197039444444442	10.1561573888889	-3.87757720045353	0.00386613442725636	0.0138876325838979	-2.56209467101082
5830467E07Rik	-0.304490999999997	8.8214155	-3.87495432354046	0.00388147051783357	0.01392603791905	-2.56624996880694
Bap1	-0.223297555555551	10.3296888333333	-3.87485603847994	0.00388204644685599	0.01392603791905	-2.56640569187869
Ddx47	-0.191941777777778	11.3019825555556	-3.87386317923843	0.00388786946511231	0.0139431409807448	-2.56797884010981
Eif3eip	-0.228959222222223	12.9993331666667	-3.87313362459039	0.00389215412662706	0.0139471495310542	-2.5691348614346
H47	-0.183198722222219	11.7158680833333	-3.87160589652613	0.00390114266140365	0.0139755685581521	-2.57155582466076
Heph	-0.228535555555558	9.43761227777778	-3.87054630963191	0.00390738975690174	0.0139941538271038	-2.57323508407987
LOC676704	-0.26437122222222	9.78669222222222	-3.86981866946585	0.00391168590350606	0.0140046448329332	-2.57438833777297
Znf512b	-0.233538555555555	10.9318128888889	-3.8696912042771	0.00391243900078386	0.0140046448329332	-2.57459036629368
Cpsf1	-0.221982111111108	9.75121983333333	-3.86668539837106	0.00393024266868978	0.0140569480613777	-2.57935499710895
D10Wsu52e	-0.273183777777779	11.5167966666667	-3.86593899009447	0.00393467700284157	0.0140689993400657	-2.58053831458728
Calcoco1	-0.356038888888889	8.49217827777778	-3.86212056015425	0.00395744495092844	0.0141427543120548	-2.58659281476232
Fam135a	-0.276754944444445	10.27924875	-3.86174024656097	0.00395972025591594	0.0141470589565066	-2.58719592732926
Rev1	-0.341091888888887	8.81151111111111	-3.86127444711856	0.00396250888565892	0.0141531947546163	-2.58793462748137
Prkce	-0.246793666666668	7.92173433333333	-3.86063072059789	0.00396636614639437	0.014163143115179	-2.58895553703321
Nadk	-0.183647722222222	13.0626370277778	-3.86026073316874	0.00396858494022703	0.0141672370252039	-2.58954233423333
Nicn1	-0.198474277777773	9.57536491666667	-3.85982850429451	0.00397117865756291	0.0141676598878602	-2.59022786486353
Tardbp	-0.239618555555552	9.24805005555556	-3.85920392607658	0.00397492979620744	0.0141745674676094	-2.59121850463056
Cmc1	-0.283592666666665	13.3315611666667	-3.8547177751025	0.00400198358320325	0.0142568332087112	-2.59833521502586
Nfia	-0.220969166666666	8.41527775	-3.85466291034581	0.00400231565025051	0.0142568332087112	-2.59842226461829
Cd99l2	-0.521555666666666	9.65981944444444	-3.85222996286594	0.00401707035643887	0.014292728057447	-2.60228276097958
Rai3	-0.227198222222221	8.04520961111111	-3.85210966621265	0.00401780139307887	0.014292728057447	-2.60247365927075
Eif5b	-0.305855444444441	8.39256727777778	-3.85016596151985	0.0040296327350278	0.0143287133381769	-2.60555833511808
4732471D19Rik	-0.209854388888889	8.51778497222222	-3.85009158596231	0.00403008619169431	0.0143287133381769	-2.60567637792795
D330027L06Rik	-0.326687555555555	8.16338788888889	-3.84910263301496	0.00403612082859877	0.0143463084173922	-2.60724602046255
9130020K20Rik	-0.269936333333334	9.41377994444444	-3.84871302680802	0.00403850085040277	0.0143509072715227	-2.60786442334698
Arid5a	-0.228916111111109	7.75299222222222	-3.8483532202461	0.0040407001524209	0.0143548616331769	-2.60843554136793
E330019C05Rik	-0.25877561111111	9.30656075	-3.84774148049666	0.004044442296659	0.0143642934471663	-2.60940658317782
Msl2l1	-0.195167444444444	8.13375533333333	-3.84702061318623	0.00404885670815879	0.0143761071830674	-2.61055090021757
2310005P05Rik	-0.318017500000003	11.3701203055556	-3.84568985146169	0.00405701936814602	0.0143917207296495	-2.61266352225601
1810058M03Rik	-0.306947111111112	9.6087685	-3.84559346842557	0.00405761124114021	0.0143917207296495	-2.61281654052804
4921533J23Rik	-0.347792333333331	8.76725788888889	-3.84394047325855	0.00406777626489177	0.0144161906870674	-2.61544100214661
Aox3	-0.301058055555556	9.47274802777778	-3.84393925796269	0.00406778374821278	0.0144161906870674	-2.6154429317817
Rassf6	-0.303833555555554	7.47612655555556	-3.84354953928431	0.00407018423675544	0.0144208297495341	-2.61606173161304
Peo1	-0.336354055555555	8.22914958333333	-3.84335373613784	0.00407139086045878	0.014421237546483	-2.61637263632861
B130038B15Rik	-0.218686055555557	8.92977808333333	-3.84289049870257	0.00407424703806081	0.0144274864290698	-2.61710820132731
mt-Co2	-0.298441666666662	14.1024316111111	-3.83937159599458	0.00409601287739378	0.0144919629950662	-2.62269655147464
6330408J11Rik	-0.223213388888889	7.56392925	-3.83806504248368	0.00410412574926419	0.014509957024158	-2.62477182281199
Slc39a4	-0.277296	8.24767461111111	-3.83668422432536	0.0041127182488681	0.0145303468362737	-2.62696525315804
6330416L11Rik	-0.288292166666668	7.53497697222222	-3.83660812695238	0.0041131923378492	0.0145303468362737	-2.62708613985623
3010033K07Rik	-0.335857666666665	7.95519	-3.83446370135887	0.00412657598789671	0.0145737294712888	-2.63049298634354
Dnajb6	-0.254333999999998	10.9041041111111	-3.83400735106081	0.00412943007589757	0.0145799118553604	-2.63121805349984
Rnf41	-0.20683938888889	8.01842647222222	-3.83363337020251	0.00413177056997348	0.0145842780578385	-2.63181226560064
Sema5a	-0.24939833333333	10.2658056111111	-3.83341690700558	0.00413312590872823	0.0145851654663775	-2.63215620733398
Arl3	-0.216920055555553	10.2684029722222	-3.83257212869043	0.00413841981396587	0.0145999472849445	-2.63349853696776
Ccdc117	-0.360719166666666	10.5371858611111	-3.83182230076862	0.00414312471360336	0.0146126438110325	-2.63469005735952
Kcnt1	-0.186692888888889	7.31059527777778	-3.8310338565301	0.0041480780235754	0.014626209460229	-2.63594300656142
Retsat	-0.614629000000001	12.3886444444444	-3.82817659940009	0.00416608099033719	0.0146651622796986	-2.64048415118752
Zer1	-0.21385327777778	12.0883019722222	-3.82806907048839	0.00416676011954861	0.0146651622796986	-2.64065506798622
Ndufs6	-0.210154277777782	13.6845985833333	-3.82804768714771	0.00416689518604213	0.0146651622796986	-2.64068905687331
Cited2	-0.246190055555557	10.3626811944444	-3.8242669613156	0.00419084888488161	0.0147376884394612	-2.64669930302084
B930044G13Rik	-0.207893444444444	9.21459983333333	-3.82366580372859	0.00419467107149932	0.0147432812441205	-2.64765510849409
Arpc1a	-0.307074500000002	11.4924921944444	-3.82087097911642	0.0042124891933354	0.0147929892305826	-2.65209922400927
LOC382163	-0.26463072222222	8.75429269444444	-3.82070551878382	0.00421354657701032	0.0147929892305826	-2.65236235249753
She	-0.191195388888888	8.75079669444444	-3.82061000455214	0.00421415709399889	0.0147929892305826	-2.65251424833394
Gpx1	-0.248062111111109	15.3409047777778	-3.82057012790207	0.00421441200907607	0.0147929892305826	-2.65257766427252
D9Ertd402e	-0.206550500000001	8.16196497222222	-3.81849544493894	0.00422769714009647	0.0148304419151609	-2.65587727201541
1110037P13Rik	-0.226144833333334	7.77327063888889	-3.81837815970807	0.00422844949246223	0.0148304419151609	-2.65606381796636
Ndufa2	-0.227286388888889	13.2877681944444	-3.8156451917972	0.00424602089678198	0.0148802196520646	-2.66041110682901
6530405K15Rik	-0.197369277777775	7.74514019444444	-3.81465119707181	0.00425243085327326	0.014895717126588	-2.66199243575454
Pbld	-0.343868333333331	8.13672661111111	-3.81441375868002	0.00425396353246868	0.0148962009517562	-2.66237018791631
Nrbf2	-0.239056	11.1252907777778	-3.81391329923198	0.00425719594300043	0.0149035698990254	-2.66316641256727
Adipor2	-0.278278333333327	14.2978046666667	-3.81145652299648	0.00427310171291581	0.0149552900214685	-2.66707549851241
Slc25a25	-0.376933944444442	10.6660558611111	-3.80961706734444	0.0042850519511066	0.0149747006606241	-2.67000275767711
D630040I23Rik	-0.189604833333336	7.99026125	-3.80920787010232	0.0042877151528263	0.0149747006606241	-2.67065399170886
Reck	-0.235269777777777	9.75926694444444	-3.8083079294673	0.00429357844967159	0.0149846398269173	-2.6720863022221
9530048I18Rik	-0.273331055555557	8.69076525	-3.80824886746534	0.00429396354713207	0.0149846398269173	-2.6721803060075
Emp2	-0.299304722222223	10.1076469722222	-3.8078324701099	0.00429667958806487	0.0149901586262247	-2.67284305947887
Pcnx	-0.202538055555555	8.49613963888889	-3.80637393489883	0.00430620753646039	0.0150154695095579	-2.67516466294944
Tsen2	-0.186377999999998	9.252696	-3.80530207605576	0.00431322374951676	0.015035966274041	-2.67687092306339
Rwdd3	-0.480331055555554	8.40531752777778	-3.80424437830352	0.00432015912080175	0.0150530534891615	-2.67855475960525
4Cytl1	-0.402093777777777	8.53320422222222	-3.8026177639807	0.00433084793133687	0.015077513272417	-2.68114453207133
Zranb1	-0.20614472222222	9.67704047222222	-3.8020582275374	0.00433453122101631	0.0150837057959101	-2.68203544828312
Abhd6	-0.291745000000001	7.849761	-3.80200071507667	0.00433490999902139	0.0150837057959101	-2.68212702378557
4931408A02Rik	-0.392291555555556	7.78724233333333	-3.80098362272229	0.00434161437306985	0.0151005102660953	-2.68374656946925
9130404D08Rik	-0.222663500000003	9.40023275	-3.80074812665966	0.00434316825697564	0.0151005102660953	-2.68412157223415
Tmed4	-0.245755444444443	10.4558205	-3.80030757619266	0.00434607673990939	0.0151066471685564	-2.68482311830985
9330186A19Rik	-0.223101055555555	12.4633578611111	-3.79993232827615	0.00434855572461632	0.0151112883307814	-2.68542069072632
Gpn3	-0.214671666666669	10.0204986666667	-3.79733915329585	0.00436572783679421	0.0151611810135422	-2.68955065868783
[truncated: 1,766 more rows]
