# Supplementary material for: Mechanism of Astragalus membranaceus Alleviating Acquired Hyperlipidemia Induced by High-Fat Diet through Regulating Lipid Metabolism
Source: Nutrients. 2022 Feb 23;14(5):954. doi: 10.3390/nu14050954 (PMC8912611; doi:10.3390/nu14050954)
Supplement: Supplementary file 1 [file nutrients-14-00954-s001.zip › nutrients-1560760 - supplementary/supplementary file 2. The gene expression matrix from GEO database/GSE111412/DEGs/input.txt]

geneNames	GSM3030363	GSM3030364	GSM3030365	GSM3030366	GSM3030367	GSM3030368
0610006I08Rik	11.51317921	11.63529264	11.54256729	11.30040481	11.31946984	11.36129819
0610007C21Rik	13.52124571	13.51496695	13.50159897	13.21253558	13.22085782	13.30673967
0610007J10Rik	11.29672457	11.10767834	11.29672457	10.66081703	10.98585901	10.8885917
0610007L01Rik	11.24820017	11.34465633	11.26088732	11.19957853	11.28182006	11.28674541
0610007N19Rik	11.12931146	10.9813834	10.85828991	10.70755662	10.57488167	10.64650992
0610007P08Rik	8.556713209	8.641953403	8.698436261	8.423487596	8.339604256	8.380733895
0610007P14Rik	8.949943088	8.87867408	8.994781422	9.078051172	9.069455419	9.020444017
0610007P22Rik	9.346328835	9.342309096	9.291097147	9.127447368	9.144095743	9.179749113
0610009B22Rik	10.20679211	10.1188285	10.33065013	10.01305062	10.42327925	10.24319703
0610009J05Rik	9.395789086	9.277320838	9.424046463	9.098567179	8.890768821	8.970977939
0610009L18Rik	9.356416302	9.13761557	9.063547359	8.570624484	8.616983519	8.694829237
0610009O20Rik	9.70353048	9.763133169	9.739030975	9.506287539	9.590347704	9.571733956
0610010D20Rik	7.827267325	7.890803774	7.884549914	7.782585245	7.72888121	7.711414748
0610010D24Rik	8.156009064	8.09204074	8.079044191	8.299492685	8.284732239	8.189069087
0610010E21Rik	10.59676343	10.48752211	10.56286004	10.42898537	10.48495092	10.50867295
0610010F05Rik	9.765034516	9.731780169	9.909453323	9.810692303	9.884689944	9.890499618
0610010I05Rik	13.42101847	13.5474018	13.56003452	13.00536258	13.15077165	13.04729433
0610010K06Rik	11.83300101	11.70971659	11.85233758	11.82999966	11.81948667	11.77681453
0610011F06Rik	9.289963758	9.340190073	9.228378944	9.0927291	9.038029277	9.010182457
0610011I19Rik	9.241912484	8.920948732	9.202783726	8.982752768	8.879951539	8.882244845
0610012A05Rik	7.436604495	7.427242386	7.491241327	7.438030757	7.501946639	7.675851229
0610012G03Rik	12.09249296	12.03210236	12.0633109	12.03423741	12.05299067	11.99123125
0610025G21Rik	7.513548455	7.552255655	7.440935668	7.462482542	7.356862508	7.365705897
0610025P10Rik	8.625874995	8.924960364	8.767343009	8.524828391	8.482577183	8.464622949
0610030E20Rik	9.808105563	9.870926641	9.773155249	9.252704591	9.246102707	9.269828873
0610030P10Rik	7.558933202	7.554993001	7.462582035	7.288147396	7.361194818	7.287597799
0610031G08Rik	8.458085854	8.554470797	8.717048086	7.975349696	8.130092651	8.21763793
0610031J06Rik	11.13695231	11.19378537	11.20273952	11.39035739	11.3446561	11.16995824
0610035N01Rik	7.671983872	7.770578146	7.744828885	7.791066883	7.675433604	7.747025187
0610037D15Rik	8.007077094	8.031738206	7.935950206	8.194410799	8.225597435	8.176356594
0610037L13Rik	10.6836182	10.62159665	10.86317195	10.81964905	10.80630604	10.74588432
0610037M15Rik	9.202783726	9.589565904	9.24680961	9.646589522	9.613448105	9.592266528
0610038D11Rik	8.093178582	8.242138505	8.032289525	8.091265922	8.112928576	8.061419226
0610038F07Rik	10.59700472	10.66734068	10.75893278	10.36223562	10.4578137	10.43142992
0610038F15Rik	8.619843813	8.477331299	8.810352181	8.353249793	8.342362841	8.342362841
0610040B10Rik	9.087165158	9.221406987	8.890327572	8.589171252	8.688684796	8.589466503
0610042C05Rik	8.531165938	8.642221915	8.712893852	8.469003208	8.602826252	8.641451301
0710001C05Rik	7.909410505	7.911600748	7.921354242	7.911893001	7.781164142	7.987810905
0710001D07Rik	9.681501889	9.644723055	9.597272642	9.140829871	9.19918735	9.284080061
0710007G10Rik	9.584770516	9.661234154	9.867682373	9.587486442	9.610576472	9.626498949
0910001A06Rik	8.147071406	8.101114557	8.186578251	8.284485291	8.343519879	8.258626992
0910001L09Rik	12.81506565	12.68151607	12.91210356	12.93178403	12.94884997	12.81941927
100041294	11.62937248	11.70634174	11.55250381	11.55825579	11.59496823	11.54808022
1010001D01Rik	8.101290038	8.011905302	7.884319125	7.918187075	7.962216735	7.910585317
1100001F19Rik	11.1841479	11.50195964	11.20115344	11.18062301	11.17554526	11.2100178
1100001G20Rik	9.446622905	8.879058111	9.137088236	9.744535943	10.09031382	9.963794565
1110001C20Rik	9.012723889	9.148792889	9.240805857	9.23690475	9.15833389	9.123755233
1110001J03Rik	11.52935357	11.45655964	11.45564232	11.10068352	10.97036584	11.04311625
1110001N06Rik	11.03973769	11.12344647	11.22490463	10.86594735	11.00362382	10.79929978
1110002B05Rik	11.27838212	11.26722779	11.43875708	11.55415038	11.62762088	11.51500117
1110002D22Rik	11.33958138	11.31527371	11.38237624	11.12229818	11.10848379	11.09656796
1110002E23Rik	11.46952729	11.3219221	11.43431647	11.30016818	11.50339711	11.27105798
1110002N22Rik	9.866801971	9.921472586	9.96945731	9.604377656	9.715551284	9.784352143
1110003E08Rik	7.492697943	7.606500352	7.579216931	7.743838415	7.664781906	7.66439994
1110003F05Rik	10.36639031	9.997989205	10.09613624	10.33769386	10.40405736	10.33934409
1110003O08Rik	11.85797149	12.2434286	11.83530893	11.50099677	11.36903523	11.60469777
1110003P22Rik	10.36053704	10.31509074	10.39341909	10.72325773	10.70289005	10.61693229
1110004P21Rik	9.297844947	9.43072805	9.364042168	9.155854084	8.979688198	9.109834539
1110005A03Rik	7.254096467	7.292669243	7.283365904	7.268750584	7.332301369	7.50190829
1110005A23Rik	8.116423621	7.981603301	8.040674087	8.060239117	8.254533788	8.078318507
1110005F07Rik	12.03559686	11.91648755	11.92457558	12.40388386	12.40388386	12.37756648
1110006G14Rik	10.71338152	10.95453956	11.0185479	9.669870097	9.74902338	9.807045149
1110007A13Rik	10.17907178	10.2784669	10.22822692	10.37320269	10.31791896	10.23832367
1110007L15Rik	11.06190423	11.06346207	11.05110482	11.00312631	10.99476848	11.0350172
1110007M04Rik	10.42481638	10.70665176	10.88159028	10.53379967	10.51448358	10.66081703
1110008B24Rik	11.87958041	11.98371549	11.85303645	11.73598858	11.87700333	11.80856498
1110008F13Rik	10.68762023	10.89554878	10.65121149	10.75969245	10.76096815	10.81646648
1110008J03Rik	7.757054349	7.968771276	7.914193267	7.793980944	7.798600284	7.753033537
1110008L16Rik	10.0651042	10.23774737	10.17947046	9.89025856	9.782399654	9.823363621
1110008P14Rik	11.34370029	10.98444947	11.43168696	11.65127536	11.83110584	11.62287784
1110012D08Rik	10.1453655	10.16750456	9.93646601	10.14113658	10.15233562	10.1195362
1110012F10Rik	10.02593307	10.31054438	10.15307412	9.777988053	9.919263364	9.871911364
1110012N22Rik	7.454950922	7.472538455	7.438746521	7.471573563	7.637373498	7.540542575
1110012O05Rik	14.98496773	14.99332311	15.07021412	15.10599851	15.09327133	15.0276398
1110013L07Rik	7.668309063	7.696358978	7.668768297	7.594318072	7.634177911	7.495223446
1110014J17Rik	12.20598278	12.2990539	12.34807522	12.07382618	12.11186572	12.03423741
1110014N23Rik	9.440091483	9.35033596	9.457256097	9.585192701	9.616220294	9.533700568
1110014O20Rik	13.98147798	13.66721536	14.0537909	13.92050636	13.91171504	13.9761626
1110015M06Rik	7.27841347	7.442512658	7.235845922	7.337697984	7.493644011	7.538076525
1110017D15Rik	8.562600938	8.150119765	8.291250334	8.379302504	8.082070684	8.229214086
1110018J18Rik	8.696631478	8.892999422	8.795435837	8.493446294	8.59905959	8.731564842
1110018J23Rik	8.755284118	8.438902429	8.425256079	8.350144781	8.279436514	8.495452947
1110018N20Rik	8.813754445	8.722752078	8.892418607	8.364482672	8.38376814	8.406880212
1110019N10Rik	9.886748841	9.894144624	10.00395275	9.854094192	9.923807133	9.725728068
1110020C03Rik	7.461072149	7.446013329	7.394169981	7.443671017	7.318750094	7.43171136
1110020G09Rik	7.670509886	7.496306402	7.442820502	7.426343115	7.387734461	7.434701889
1110020N13Rik	7.945438995	7.791557146	8.011658881	7.789002015	8.169009395	7.904432478
1110020P15Rik	14.61257523	14.55070343	14.65904141	14.32777748	14.38097693	14.32324549
1110021J02Rik	9.088629151	8.842256199	9.126787214	9.468765766	9.359808994	9.327120618
1110021L09Rik	10.81733812	10.48059188	11.04845414	10.58467774	10.6104698	10.54342171
1110025L11Rik	7.147282613	7.119467166	7.129296975	7.200295921	7.157105279	7.161923951
1110028C15Rik	7.133962866	7.245480537	7.244808544	7.099628312	7.217529895	7.139785178
1110029I05Rik	10.06637924	9.963133912	9.743917443	9.617217623	9.725878825	9.807928979
1110029L17Rik	10.1526903	10.33839524	10.19203417	10.47854829	10.5208732	10.43750762
1110031I02Rik	9.520945294	9.386039562	9.470842071	9.074277363	9.218597843	9.074468646
1110032A03Rik	7.268139802	7.166534026	7.363718511	7.25100916	7.361974097	7.450415399
1110032A13Rik	11.47739485	11.3781014	11.38799252	11.48757674	11.46240383	11.42111795
1110032E23Rik	10.16826473	10.19371791	10.18251823	11.22322851	11.20113684	11.11284694
1110033C18Rik	7.894002228	7.936056854	7.920637838	7.848952486	7.818747435	7.921612504
1110033K02Rik	7.791950013	8.036319965	8.103498657	7.915400863	7.888804693	7.91889888
1110033M05Rik	10.38750498	10.59498232	10.29224085	10.25548271	10.2738235	10.32255244
1110034A24Rik	8.037179676	8.060942353	8.174649264	8.186771684	8.304396626	8.316839383
1110034O24Rik	11.76977393	11.57701502	11.77965643	11.71780719	11.64635868	11.6676488
1110035H17Rik	8.427018338	8.374325808	8.364482672	8.090363347	8.104271526	8.192139905
1110036O03Rik	8.296188066	8.406364482	8.379753178	8.314567782	8.104385619	8.231637671
1110037F02Rik	9.321530657	9.434880159	9.422602117	9.186541532	9.166047828	9.241314878
1110037P13Rik	7.898897531	7.926359724	7.814125046	7.648517213	7.747174165	7.610511382
1110038B12Rik	9.651394984	9.766382569	9.390710626	9.737261665	9.661690141	9.565296375
1110038D17Rik	11.29149593	11.43740567	11.34013728	11.0644927	11.04455424	10.91429935
1110038F14Rik	10.77250753	10.65121149	10.80853675	10.80749715	10.79362658	10.62808537
1110038G02Rik	9.542208245	9.426088849	9.436941961	9.335307566	9.527498818	9.432513556
1110039B18Rik	10.14113658	10.25295473	10.13106493	9.837433716	9.868708406	9.987252908
1110046J11Rik	12.475632	12.84020303	12.67200606	12.42122444	12.18290146	12.21529742
1110048D14Rik	9.378113541	9.401794547	9.41412396	9.097857511	9.177350025	9.14936412
1110049B09Rik	8.333070985	8.077982077	8.103883602	8.223592284	8.009924764	8.176462343
1110049F12Rik	9.967917003	10.06625331	10.00547518	9.678049252	9.560582003	9.696142713
1110051N18Rik	7.301628743	7.221554724	7.32195367	7.337897184	7.206499524	7.247395896
1110054B14Rik	7.580669156	7.776422863	7.767213458	7.548896805	7.643536707	7.621507327
1110054O05Rik	7.20934256	7.261480412	7.202488189	7.20362525	7.180199228	7.247158159
1110057K04Rik	11.15343803	11.17994401	11.35231654	11.14117747	11.13121066	11.10702049
1110058L19Rik	11.45035064	11.23991159	11.52243373	11.63599542	11.71161533	11.73284397
1110059E24Rik	8.907843907	8.861827949	8.883815246	8.940534881	9.063913604	9.037634307
1110059G02Rik	12.79916646	12.69367005	12.70352132	12.30692777	12.46029755	12.43029538
1110059M19Rik	10.30674751	9.649028053	10.28986153	10.52007381	10.52134403	10.60685155
1110062M06Rik	10.06760432	10.15572823	10.20714362	10.27212851	10.23840669	10.30633882
1110067D22Rik	10.01746038	10.08377896	10.05327492	10.04286481	9.983077971	10.13179632
1110068E08Rik	9.374353244	9.380320341	9.363160529	9.079524299	9.320562045	9.305998066
1110070O15Rik	8.989190643	8.807526339	9.204580518	9.322642182	9.579326687	9.328796286
1190002A17Rik	8.6300166	8.337849204	8.388601579	8.978688405	8.79798626	8.706407606
1190002A23Rik	7.014742643	7.031228457	6.981097766	7.144310589	7.126155163	7.179405069
1190002H23Rik	14.69747729	14.92250717	14.80106869	14.44635139	14.39311207	14.49227118
1190002N15Rik	10.19271605	10.34500807	10.34445297	9.610901454	9.683905373	9.781860514
1190005F20Rik	9.334743101	9.536886641	9.543853285	9.322982072	9.19431907	9.264761736
1190005I06Rik	9.964427741	10.31798834	9.784635267	9.15903384	9.155044819	9.206749095
1190007F08Rik	12.0588082	11.75530972	12.10198431	11.44628736	11.48141937	11.59101273
1190007I07Rik	9.728887953	9.850519951	9.755325603	9.327378503	9.48397827	9.479169564
1190008K20Rik	8.305615918	8.158954832	8.258358728	7.942496645	8.007435958	7.979932573
1190012C08Rik	7.885353114	8.01341536	8.208175066	7.964886107	7.875484404	7.904164662
1190017O12Rik	11.61801997	11.67511219	11.69791955	11.31068696	11.3034119	11.42776899
1190028F09	9.164389758	9.153914957	9.293507285	9.19252359	9.302452354	9.213397664
1200002N14Rik	13.72942599	13.84163397	13.73552381	13.42101847	13.47495228	13.51346245
1200003C05Rik	10.50081474	10.38761802	10.53929006	10.55797086	10.58286229	10.55137437
1200003I07Rik	9.567693879	9.8048537	9.694195111	9.304900477	9.24510315	9.257466728
1200009F10Rik	8.150330052	8.185153789	8.276522777	8.529253553	8.592568208	8.68811209
1200009I06Rik	8.048092871	7.97715808	7.872353751	8.648906609	8.723225301	8.643630849
1200009O22Rik	11.49668251	11.20847026	11.32484387	11.96102748	11.91712978	11.83857144
1200011M11Rik	8.075796802	8.079576904	8.057400137	7.98833397	8.080189014	7.972776294
1200011O22Rik	9.054467916	8.921455897	9.009174963	9.040551615	9.116301928	8.997664635
1200012P04Rik	9.690977679	9.201675722	9.797574416	9.200806129	9.041131286	9.197055613
1200013B08Rik	9.672900044	9.731722657	9.567825561	10.87790684	10.88358965	10.61266293
1200014J11Rik	10.33558278	10.31435803	10.41854529	10.2963294	10.21000315	10.25181548
1200015F23Rik	9.257870753	9.299225396	9.401817173	9.331009849	9.429693854	9.423631195
1200015N20Rik	10.85311612	10.43040915	10.5133412	10.65722224	10.6500002	10.70603336
1200016B10Rik	9.918404638	10.08200968	9.996090605	9.685740101	9.64986776	9.681974389
1200016E24Rik	12.30993636	12.4127338	12.30522943	11.87752258	11.952955	12.29830552
1300001I01Rik	11.05821503	11.60886424	11.37695854	10.52681919	10.85619567	10.76492385
1300002E11Rik	7.690408947	7.696681255	7.707097574	7.529692081	7.445034742	7.564241982
1300006C19Rik	10.10803949	10.54766747	10.21187449	9.84251382	9.900194606	9.936677459
1300007F04Rik	8.724234475	8.758097366	9.120408387	8.675723994	8.677043631	8.565811827
1300007L22Rik	8.203687948	8.027332439	7.994822789	7.994018484	7.863457558	8.05349553
1300010F03Rik	9.136835854	9.259631653	9.219074324	9.019413687	9.085373662	9.036684558
1300011L04Rik	9.793443581	9.346741882	9.610870445	9.420693165	9.477106549	9.583967487
1300013D05Rik	7.596849781	7.528117682	7.505710091	7.31777451	7.418222307	7.467208699
1300013F15Rik	9.696475098	9.14799763	10.06549088	10.82172956	11.01044825	10.74217396
1300013J15Rik	7.943395599	7.796429409	7.775919252	7.732907661	7.679450414	7.70414091
1300014I06Rik	11.07583807	11.18810144	10.71110301	10.2646681	10.22502974	10.44264287
1300018I17Rik	7.902371917	8.084411119	7.816228723	7.950826778	7.979161902	8.035954306
1300018J18Rik	8.554817621	8.611450868	8.571899795	8.499996984	8.451115141	8.497594936
1500001E21Rik	8.465565848	8.37532365	8.513284786	8.439423837	8.571899795	8.371208601
1500001L15Rik	12.37303275	12.46550853	12.40018319	12.09521804	12.13370435	12.22260763
1500001M20Rik	9.18584037	9.066980192	9.001192045	9.021209047	9.007751012	9.054221629
1500003O03Rik	10.34625479	10.74950336	10.65906097	10.34488477	10.39597443	10.55383842
1500005K14Rik	11.25800955	11.25018277	11.37377891	11.003654	11.13169654	11.34072919
1500009L16Rik	7.798743971	7.72225013	7.66527835	7.459255568	7.581086659	7.603462005
1500010G04Rik	8.560374336	8.78902486	8.891702791	8.61444032	8.506396043	8.535573139
1500010J02Rik	9.473383423	9.385939141	9.432918122	9.396794902	9.458828696	9.417144005
1500011B03Rik	8.647747721	8.730742928	8.729852951	8.835107345	8.98346972	8.882456235
1500011H22Rik	10.50031243	10.49891398	10.46613735	10.09096265	10.18388201	10.19135518
1500011K16Rik	11.15429014	10.7927969	11.11706444	10.78839571	10.89155274	10.80212557
1500012F01Rik	11.67146017	11.87593062	11.43819417	11.29797467	11.23993744	11.342122
1500012M23Rik	7.685034868	7.709811177	7.827509213	7.487991906	7.68611529	7.624854019
1500015A07Rik	7.876253628	7.986628371	7.911794392	7.626912922	7.657579965	7.67869439
1500015O10Rik	8.456155981	8.1875449	8.056762977	8.311407419	8.027005744	8.353056887
1500017E21Rik	8.137739234	7.920919806	8.3008062	7.957128589	8.049020952	7.912398341
1500032D16Rik	13.71059027	13.71795265	13.77902082	13.37701643	13.42938385	13.43042513
1500032L24Rik	12.75658693	12.54682207	12.64950382	12.80481262	12.7497251	12.66459496
1500032P08Rik	7.985032331	8.154568373	8.069288297	7.988640125	7.935141489	7.803140385
1500034J01Rik	12.12295784	12.11264447	12.35747823	12.16482203	12.19487085	12.2434286
1500041J02Rik	7.984544886	7.956418629	8.01201239	7.838656751	7.973464248	7.748606038
1500041N16Rik	9.385736972	9.167958172	9.294205256	9.017343608	9.060556731	9.144737574
1520402A15Rik	7.644051771	7.633874554	7.610133367	7.575732991	7.549178566	7.530558902
1520402A20Rik	8.282168508	8.18137007	8.212176702	8.158324571	8.209747177	8.286241683
1600002K03Rik	9.663469084	9.651517102	9.831822077	9.63653799	9.594251222	9.707940934
1600010O03Rik	7.432988628	7.307415774	7.415558051	7.331094536	7.348128181	7.369041085
1600012H06Rik	8.763486569	8.642769024	8.736436503	8.827203745	8.934659828	8.96228271
1600014C10Rik	9.46081324	9.551386857	9.340130483	8.918911521	8.980311173	8.999839121
1600016N20Rik	7.498318643	7.472836169	7.380780916	7.558864528	7.45130479	7.417488433
1600017E01Rik	7.68651186	7.752233138	7.639806396	7.625338465	7.607959156	7.518933901
1600021P15Rik	7.65168692	7.535504884	7.481223706	7.745760057	7.674781212	7.620423303
1600023H17Rik	9.744535943	9.479169564	9.814349992	9.24211868	9.325242095	9.407281878
1600029D21Rik	7.538923044	7.407191272	7.435902361	7.466700748	7.342216822	7.517378804
1600029I14Rik	8.754204813	8.240872089	8.342024779	8.547474799	7.94847093	8.38235952
1600029O10Rik	8.377110929	8.202235675	8.268971156	8.289607056	8.150071166	8.168356828
1600032L17Rik	7.557264772	7.648097833	7.618592931	7.421069385	7.413134074	7.477796061
1620402D19Rik	8.059592473	7.888344751	7.939709312	7.928542349	7.907423748	8.030147576
1700001C02Rik	8.809895872	8.324728275	8.372350071	8.482792107	8.146291461	8.403347561
1700001J03Rik	7.872028931	7.745696445	7.628741699	7.427366613	7.36042443	7.48172141
1700003B17Rik	7.563925904	7.560008184	7.425042471	7.755489026	7.736202547	7.503393792
1700003M02Rik	7.82710599	7.522871641	7.582892556	7.6360177	7.460413634	7.532004724
1700007B14Rik	7.511710277	7.474837449	7.561933936	7.361273018	7.528178338	7.389926747
1700007P14Rik	8.889197716	8.749962263	8.766282179	8.86749487	8.858031816	8.883992768
1700008F19Rik	8.056156433	8.276040549	8.151677856	7.928095175	7.908122827	8.042153918
1700008G05Rik	7.511946629	7.430692613	7.445352382	7.604334898	7.558379755	7.464585279
1700008H02Rik	7.914279462	8.227323386	7.866743183	8.020373515	7.975349696	7.850462287
1700009C05Rik	7.431437455	7.290773198	7.391729165	7.439898867	7.339312927	7.4364323
1700009P03Rik	8.689695681	8.664689328	8.643910036	8.560310877	8.496573083	8.618368648
1700009P17Rik	8.692277658	8.540059756	8.670633998	8.451972604	8.345532719	8.361095594
1700010A01Rik	9.515006753	9.454910512	9.426625777	8.909739563	8.782826205	8.847765642
1700011H14Rik	9.281889174	8.719779938	8.940880952	9.214857481	8.562757708	8.678182317
1700011H22Rik	7.424367187	7.172343586	7.24434025	7.213837995	7.220513734	7.190232037
1700011J10Rik	9.429465777	9.275819856	9.275518332	8.97276553	9.083442467	9.228980278
1700012B09Rik	8.236443174	7.951422681	7.975549804	7.987258723	7.870412902	7.941141959
1700012H05Rik	9.285810897	9.526236771	9.331353083	8.799536233	8.772966533	8.90311844
1700012H17Rik	9.003766434	8.844036616	8.786390092	9.287020818	9.11049099	9.016044598
1700013A01Rik	10.03449146	9.929705833	10.09701394	9.971335277	10.0483644	9.957737735
1700013F07Rik	7.468437311	7.415417591	7.424097076	7.448689577	7.256912209	7.334740231
1700013G10Rik	8.763081721	8.720718644	8.685383862	8.84446375	8.741431416	8.691142636
1700013N18Rik	7.459230477	7.43056814	7.361670836	7.428251464	7.445324414	7.348698705
1700015E05Rik	8.085561172	8.207120527	8.215711067	8.21747796	8.195482988	8.162578259
1700016J18Rik	8.043369926	7.941141959	8.044897948	7.795685257	7.761745452	7.818500297
1700019D03Rik	8.267715888	8.223117744	8.232216968	8.317386205	8.28720838	8.161213131
1700019E19Rik	11.40689635	11.28635202	11.19015078	11.15477878	10.95680841	11.27589316
1700019L03Rik	8.072135479	7.817551284	7.894002228	7.880256684	7.706804999	7.854982102
1700020I14Rik	8.963878695	9.019877537	8.904872153	8.87461841	8.872277283	8.88873575
1700020I22Rik	7.816427202	7.887764537	7.949185164	7.883129219	7.752281681	7.918015726
1700020O03Rik	8.402854372	8.351124633	8.410704438	8.260770707	8.404046433	8.356373616
1700021C14Rik	9.903746729	9.801058727	9.907501317	9.383631024	9.408491614	9.478371274
1700021F05Rik	11.57815181	11.50846702	11.6700986	11.48803634	11.58764617	11.45861054
1700021J08Rik	7.739547162	7.607930606	7.65293523	7.545798194	7.511762212	7.663615308
1700021K14Rik	8.038599347	7.823030833	7.949384866	8.125926786	7.723296014	7.847602404
1700021K19Rik	9.649028053	9.67053834	9.633804646	9.750907669	9.630119607	9.758771842
1700021P22Rik	7.476020676	7.545688423	7.575438224	7.494087039	7.536193167	7.435726865
1700022C21Rik	9.007506293	9.092238308	9.091931875	8.818956768	8.745981972	8.832693855
1700022J01Rik	7.691514751	7.688364067	7.624133603	7.633001254	7.72335696	7.618942027
1700023B02Rik	9.245636825	9.183595679	9.131176895	9.096760436	9.183285314	9.149589648
1700023L04Rik	9.472214939	9.761063039	9.425490159	8.926574038	8.868842109	9.065383796
1700023M03Rik	11.15600803	11.01129912	10.96709667	11.14413527	11.23392923	11.23736447
1700024G13Rik	8.385678303	8.019725768	8.127728159	8.09741433	7.910264049	8.073034282
1700025G04Rik	9.251305039	9.333380674	9.307597536	9.46714569	9.552413153	9.559248828
1700025K23Rik	9.821220995	9.748100164	9.676482681	9.338804534	9.31633847	9.309176305
1700025K24Rik	7.343984925	7.251812406	7.327311532	7.235086114	7.314069233	7.263841484
1700026D08Rik	7.636181902	7.30818914	7.472358285	7.755885284	7.620311703	7.640018395
1700026L06Rik	7.449750065	7.468875358	7.438422987	7.878940479	7.676242786	7.673105897
1700027A23Rik	8.048316533	7.80089343	7.801547468	7.915832492	7.795872792	7.846794672
1700027M01Rik	11.89283624	12.07261063	11.96009051	12.11336016	12.02841634	12.02363777
1700027N10Rik	9.154648738	9.06558446	8.927089028	8.512271834	8.421771707	8.510819371
1700029F09Rik	9.603464495	9.574407302	9.686745354	9.615900602	9.720248099	9.620157797
1700029G01Rik	11.23686394	11.36254879	11.16601883	10.43631881	10.35591198	10.66222225
1700029J07Rik	9.124237309	9.11163525	9.018073732	8.436245911	8.338438124	8.497378782
1700029M20Rik	7.614412932	7.636844754	7.548483331	7.656693669	7.563436265	7.764924072
1700029P11Rik	10.10126167	10.10673594	9.96410871	9.76523229	9.691751776	9.729726971
1700030K09Rik	10.04160233	10.21144064	10.06319278	9.910662371	9.721323314	9.762809904
1700034H14Rik	10.02323229	10.17790429	10.03044235	9.572878404	9.596306602	9.711741224
1700037C18Rik	7.544996598	7.406472276	7.465760112	7.492390922	7.501888415	7.496212502
1700037H04Rik	12.41640523	12.5164904	12.8806128	12.25716848	12.16482203	12.21742038
1700041B20Rik	9.208922772	9.059540568	9.210635883	9.303228396	9.352748938	9.425100272
1700047I17Rik1	10.7682616	10.7773799	10.7425068	10.69976444	10.8104699	10.84363369
1700049G17Rik	7.542987089	7.66448422	7.594572729	7.595953587	7.637278793	7.554190978
1700052N19Rik	9.180950793	9.236631934	9.068444835	9.21569431	9.191986464	9.135289897
1700052O22Rik	13.26049663	13.26323548	13.39821854	12.76363892	12.80254012	12.93631527
1700054E11Rik	8.932068931	9.000950247	8.781672711	8.478310014	8.452618146	8.576702216
1700054N08Rik	7.524363769	7.581056111	7.572255204	8.021277628	7.876332612	7.894805548
1700061G19Rik	7.525917029	7.412634816	7.49842261	7.868450263	7.947767161	7.839212245
1700064E03Rik	7.643281774	7.433533876	7.44201708	7.237673421	7.385404445	7.354122491
1700065A05Rik	8.607776908	8.945077348	8.637029131	8.95050142	8.844915529	8.943316668
1700065O13Rik	8.703395149	8.689600125	8.776434109	8.54084304	8.565811827	8.481398271
1700071K01Rik	8.726460926	8.589819053	8.587276027	8.532964484	8.623245394	8.629436083
1700073K01Rik	8.29552746	8.221014001	8.241606598	8.261822401	8.135309388	8.085316281
1700080G18Rik	8.078138513	8.381303813	7.960918578	7.755706457	7.661547486	7.654928986
1700081H05Rik	8.926196019	8.864053502	8.796541163	8.723597737	8.827361991	8.68455084
1700084E18Rik	8.379615882	8.649932979	8.389787666	8.05713709	8.040935823	8.245032173
1700085B03Rik	8.024449122	8.082229861	8.158199805	7.98430742	8.055604385	8.063864038
1700085C21Rik	7.198295045	7.216643341	7.078671836	7.069369173	7.086169429	7.101295148
1700086L19Rik	7.673332656	7.527202587	7.397822016	7.543745502	7.532452792	7.556955172
1700088E04Rik	9.164160031	8.779686718	8.983852197	8.82131097	8.519653692	8.686111045
1700091H14Rik	7.889481821	7.683486695	7.82977191	7.838964064	7.80407985	7.719073664
1700093K21Rik	8.415242836	8.268677497	8.248494859	7.83322785	7.538046864	7.759707067
1700094D03Rik	7.920919806	7.898400541	7.875984437	7.84578831	7.785822575	7.877348038
1700102P08Rik	7.510308925	7.692444529	7.625768985	7.696681255	7.50190829	7.671171311
1700105P06Rik	7.860593062	7.842516824	7.841111896	8.122331084	7.877001075	7.976245726
1700106N22Rik	7.653040252	7.575008047	7.580858148	7.571509503	7.630776889	7.574607678
1700108L22Rik	10.30011599	10.05794714	10.33769386	10.21213109	10.37173929	10.3397038
1700109H08Rik	10.13058711	9.941547351	9.806393195	9.792245278	9.713415078	9.717918892
1700112C13Rik	7.332946817	7.242752007	7.168719732	8.192452522	8.183221057	7.82377815
1700112E06Rik	8.320703033	8.22894538	8.248789939	8.137522231	8.119961905	8.300125763
1700113H08Rik	7.645863374	7.458851841	7.342804447	7.344346109	7.258691993	7.409618792
1700113I22Rik	9.055369359	8.805015302	9.228980278	8.963702925	8.744654114	8.872633349
1700116B05Rik	7.204815826	7.09811891	7.110054062	7.02828199	7.004641733	7.044796865
1700120B06Rik	7.685345824	7.624133603	7.660099061	7.589800523	7.602780192	7.61342309
1700123A16Rik	9.592266528	9.538765595	9.582508345	9.728305416	9.69586792	9.716195902
1700123D08Rik	7.328938027	7.38889858	7.398444824	7.27890366	7.396779331	7.374471301
1700123O20Rik	10.29917839	10.27524377	10.32457666	10.23160118	10.31063899	10.30774608
1810006K21Rik	11.50997171	11.4011714	11.36799005	11.74192628	11.85022157	11.77355617
1810006O10Rik	7.883412078	7.961297862	8.009243619	7.861791318	7.941305675	7.977850522
1810007M14Rik	8.620682507	8.639409845	8.787076844	8.386922614	8.207437591	8.31787132
1810007P19Rik	9.248423671	9.334425793	9.19826419	8.498189073	8.431139332	8.543894472
1810008A18Rik	10.01088977	9.937231704	9.9453119	10.11348856	10.01955877	10.00545491
1810008K04Rik	7.93866332	8.113325775	8.013656034	7.903951756	7.874356664	7.860751451
1810009A15Rik	9.550659994	9.472013688	9.491700051	9.367998019	9.299396174	9.410273667
1810009K13Rik	8.426881835	8.361730775	8.529106898	8.845930623	8.769894791	8.77276896
1810009N02Rik	8.922755589	8.938424525	9.021387869	9.114531077	9.125886597	9.058349887
1810009O10Rik	10.16247915	10.07698671	10.10918959	10.27651697	10.23617274	10.26005528
1810010H24Rik	7.055118434	7.097952814	6.981913871	7.116373957	7.192993837	7.117539087
1810011H11Rik	8.955624599	8.938547177	8.94340021	8.896870113	8.995604643	8.978866373
1810011O10Rik	7.20457147	7.18022476	7.16034207	7.302911411	7.158319276	7.182991925
1810013B01Rik	10.9061744	10.93906717	10.83511875	10.53955504	10.42099015	10.55270385
1810013D15Rik	7.599621772	7.813532424	7.69398285	7.477523948	7.579892877	7.591202736
1810013L24Rik	9.430136916	9.389293471	9.424660396	9.455325133	9.492424922	9.496521549
1810015A11Rik	7.871543522	7.710882495	7.835824917	8.130625894	8.296843045	8.080036253
1810015C11Rik	10.03742	10.11195753	10.05908063	9.583967487	9.470842071	9.616154453
1810018F18Rik	8.297608009	8.261683994	8.335545755	8.345220174	8.38471792	8.47295364
1810020C02Rik	8.076538382	8.050154015	8.313683062	8.696727057	8.725886422	8.612306351
1810020D17Rik	11.73053331	11.41471987	11.7477417	11.3225289	11.26663744	11.37598207
1810022C23Rik	10.79627942	10.89429542	10.75360542	9.306338799	9.270107713	9.517652658
1810022K09Rik	13.08344656	13.03342922	13.07527211	12.80132689	13.11704951	12.90269476
1810022O10Rik	7.97501639	8.022249421	8.214260436	8.044247186	7.836249235	7.948523976
1810026B05Rik	9.477393139	9.555358591	9.462731053	9.309491506	9.310958148	9.459002031
1810026J23Rik	10.50264399	10.66049454	10.56091275	10.28676286	10.30166905	10.29770754
1810027O10Rik	12.25430186	12.00682361	12.35663331	12.21221562	12.13079945	12.13441639
1810030N24Rik	11.53468162	11.45183676	11.63657498	11.4274277	11.50621895	11.48743832
1810032O08Rik	8.686247683	8.980172398	8.673868702	8.386016233	8.33578747	8.390454597
1810035L17Rik	11.24691623	11.12186301	11.3535482	11.20526624	11.36046343	11.35409536
1810037C20Rik	11.55108099	11.51500117	11.57314286	11.49917949	11.47785119	11.53456421
1810037I17Rik	13.30793771	13.25882427	13.36458879	13.21079386	13.20020476	13.20215317
1810043G02Rik	8.739695814	8.855264079	8.862261134	8.469115391	8.530980279	8.517046698
1810043H04Rik	8.968548514	8.81185754	8.979843433	8.88345493	8.914485975	8.962079307
1810044B20Rik	7.686464067	7.584325921	7.771470221	7.572929299	7.353412665	7.529795231
1810044D09Rik	9.140018261	9.197504407	8.903753734	8.434877778	8.476399781	8.509933568
1810046J19Rik	13.00637604	12.82158867	13.1200569	13.29313418	13.19757314	13.12663026
1810047K05Rik	8.256784183	8.139397626	8.212514143	8.290250792	8.2675304	8.295598872
1810048J11Rik	9.397523838	9.301233946	9.381399782	9.182337158	9.024487127	9.204852616
1810049H13Rik	10.5345547	10.46731712	10.25636982	9.920229876	9.911015964	9.915453717
1810049N02Rik	7.991255562	8.092394796	7.931240795	7.78178169	7.682686376	7.792697848
1810053B01Rik	8.033214542	7.809758835	7.871092516	7.780346093	7.778271766	7.899881956
1810054D07Rik	7.655825905	7.596032837	7.456211797	7.728114018	7.773058843	7.667618109
1810055E12Rik	8.215446635	8.312204988	8.511591703	8.492956894	8.770490191	8.579338488
1810055G02Rik	10.49845119	10.34670367	10.63254966	10.83126974	10.86119288	10.83081076
1810058I24Rik	10.32451893	9.858099825	10.3086634	10.60287198	10.56122742	10.5896362
1810058M03Rik	9.851543931	9.84496715	9.590701194	9.546823738	9.439537103	9.379942803
1810060C03Rik	8.176106222	8.031835063	8.104929067	8.022782705	8.046394157	8.082406568
1810062G17Rik	9.014202662	9.117717865	8.651279507	8.501651555	8.595616823	8.704866003
1810062O18Rik	9.352686061	9.423818335	9.408794981	9.238136565	9.255162158	9.423190659
1810063B05Rik	11.6412664	11.44679765	11.54012394	11.64089811	11.76021858	11.67936206
1810063B07Rik	10.30832117	10.15333963	10.33493263	10.34827464	10.39646441	10.35094732
1810064F22Rik	15.19553255	15.13813345	15.3580504	15.42055928	15.29191662	15.26088913
1810064L21Rik	9.075559055	9.291047746	9.084134143	8.892626497	8.794108193	8.979006065
1810073M12Rik	8.757556972	8.88345493	8.756544981	8.503253954	8.603302053	8.673786366
1810074P20Rik	10.02933327	10.10998151	9.992071903	9.944876979	9.939336529	9.99233504
2010001A14Rik	7.566363838	7.494290187	7.462456242	7.446915961	7.524824095	7.460599336
2010001F03Rik	9.141344893	9.118460023	9.202526501	9.11016633	9.170238576	9.007751012
2010001H16Rik	9.848153844	9.809715992	9.941547351	10.02942336	10.01542579	10.09065421
2010001J22Rik	8.55581539	8.309408436	8.275011615	8.411757004	8.228217612	8.316912831
2010001M06Rik	7.75498463	7.661637783	7.816723928	7.94886746	7.778974972	7.910373666
2010001M09Rik	8.09741433	8.563842218	8.474551455	8.184635309	8.518399432	8.388601579
2010003J03Rik	9.062180606	9.143739686	9.207165003	9.069141702	8.98546844	9.104584641
2010003K11Rik	8.513829334	8.265324212	8.713872794	8.401118883	8.552949262	8.463101832
2010003O02Rik	10.17047009	10.04117751	10.0808615	9.643034981	9.820561024	9.919263364
2010004A03Rik	8.584472468	8.723225301	8.697839653	8.371009735	8.228827886	8.262933774
2010004M13Rik	10.8932525	10.61266293	10.60746547	10.87144552	10.82054793	10.78645719
2010004N17Rik	8.560829964	8.579720921	8.638248721	8.825397551	9.107648476	8.965661799
2010005E20Rik	7.387792387	7.306927668	7.413529977	7.387388131	7.38648096	7.422991724
2010005J08Rik	8.900467743	8.953608047	8.948335933	8.758133854	8.796690103	8.790662826
2010007H06Rik	9.14936412	9.254890805	9.227684403	8.733624677	8.518223135	8.749176262
2010007H12Rik	10.61777836	10.27338827	10.42525485	10.51174783	10.51823007	10.43525215
2010007L18Rik	9.067972029	8.870597901	8.963515442	8.993095627	9.047174728	9.121694519
2010009J12Rik	9.283477721	9.682034584	9.597608584	9.326462752	9.206986284	9.280702085
2010011I20Rik	9.983742056	10.20361384	9.93544985	9.522480325	9.513172551	9.673935668
2010012O05Rik	8.611819062	8.578390933	8.649932979	8.186124942	8.285636203	8.282288168
2010015P12Rik	8.000103758	8.096070187	8.000198955	7.786920726	7.712740708	7.681179985
2010016I18Rik	8.312661117	8.811135896	8.26706489	7.764129761	7.579942415	7.655949206
2010100O12Rik	8.235536912	8.231511931	8.295064279	7.855289733	8.009243619	7.833449631
2010107H07Rik	11.69726653	11.37301167	11.49162206	11.78840784	11.96803977	11.92675438
2010110K16Rik	9.872419325	9.649667743	10.13869992	9.801563796	9.899615765	9.847790251
2010110P09Rik	8.145050555	8.190948603	8.310121294	8.251181338	8.537745451	8.343471271
2010111I01Rik	7.99371515	8.081143386	8.122445735	9.087629394	8.992202038	8.860599805
2010203O07Rik	8.45848096	8.549059811	8.532964484	8.503812719	8.500101204	8.487843346
2010204O13Rik	8.492135087	8.489861714	8.515287468	8.316522067	8.230677651	8.235234901
2010205O06Rik	7.920715133	7.829439626	7.899016349	7.839692412	7.842089745	7.808259875
2010305A19Rik	7.629983109	7.661141164	7.718142604	7.730093377	7.664353241	7.716917731
2010305C02Rik	9.974053719	9.389536137	10.00024603	10.06116361	10.24484919	10.07748853
2010308M01Rik	9.004540139	9.099528306	8.918361883	8.141364186	8.223117744	8.418783856
2010309E21Rik	8.730339209	8.805218506	8.661364531	8.597259694	8.64568546	8.596751644
2010309J24Rik	7.566965369	7.766569183	7.72353221	7.669051254	7.711281369	7.579341402
2010309L07Rik	13.75060612	13.7884506	13.79707453	13.51855459	13.39349506	13.51855459
2010311D03Rik	10.39646441	10.53181364	10.41819928	10.18152589	10.23745649	10.26641816
2010313D22Rik	10.44782061	10.33493263	10.34749101	10.24564579	10.26500748	10.28528504
2010317E24Rik	7.385066055	7.43084971	7.385344644	7.521999093	7.753302136	7.540068189
2010320M18Rik	10.27099135	10.38998195	10.23023508	9.86579738	9.86175832	9.894997295
2010321I05Rik	10.72020336	10.64795407	10.66222225	10.5926018	10.73002746	10.65488847
2010321M09Rik	11.36432033	11.3576451	11.47261106	11.37000418	11.43875708	11.45232407
20198505_4692_rc	7.322055309	7.378461599	7.385325791	7.398627365	7.308696977	7.344599831
2200002D01Rik	8.257193199	8.233783254	8.134176001	8.415803548	8.364783592	8.518011505
2200002J24Rik	7.3257782	7.358055767	7.432652842	7.290263256	7.317510243	7.389390839
2200005K02Rik	8.320854363	8.145444289	8.224802851	8.271987054	8.270271991	8.198385018
2210003I03Rik	7.198108891	7.223791344	7.131661159	7.327497854	7.355985729	7.447789106
2210008N01Rik	8.091784319	7.892620711	8.033555351	7.692885466	7.762394341	7.809624035
2210010B09Rik	7.909516151	7.958400894	8.028020731	7.884043477	7.771416838	7.778974972
2210010L05Rik	7.321728153	7.194902295	7.309376002	7.306219784	7.359324561	7.284051877
2210011G09Rik	10.60785072	10.25921823	10.8417854	10.7255564	10.82222747	10.81694703
2210012G02Rik	8.324965597	8.342222681	8.352090793	8.365086579	8.331730755	8.278738687
2210013K02Rik	9.104584641	8.910486436	9.236631934	9.057702646	9.155854084	9.079089328
2210015D19Rik	9.751446152	9.741077859	9.829644055	9.574839784	9.541089515	9.619938575
2210015K02Rik	8.303922009	8.207297653	8.351642114	8.202971081	8.084276637	8.356130202
2210016L21Rik	8.43066047	8.571446723	8.460328677	8.572486035	8.546941602	8.512390592
2210018M11Rik	9.384208907	9.567807152	9.464979872	9.336636794	9.343353358	9.341216175
2210019E14Rik	7.761305081	7.77685693	7.776176344	7.613391857	7.647449814	7.57859979
2210021J22Rik	9.014976335	9.07871941	9.023716595	9.003316412	8.962013927	8.971893177
2210023G05Rik	9.229246051	9.080242555	8.971516522	9.275256419	9.349407287	9.32235836
2210037E17Rik	7.889280254	7.933866625	7.926140201	7.700448083	7.890687538	7.799213732
2210039O17Rik	10.09636022	10.15655561	10.02942336	9.572289494	9.591957648	9.535964749
2210403N09Rik	7.786520428	7.428466336	7.751756669	7.83307312	7.870496428	8.050489215
2210404O07Rik	8.043254633	7.940650398	7.877227664	8.024544018	7.96719338	7.977415252
2210407N10Rik	8.925217981	8.693207547	8.941751922	9.29240443	9.429227014	9.298594392
2210408F11Rik	9.875992691	9.550150681	9.652247666	9.748699625	9.593285494	9.660017946
2210408F21Rik	9.523320257	9.403664289	9.675655117	9.616997221	9.583700946	9.58718579
2210408O09Rik	7.855890041	7.869653248	7.981531944	8.313364529	8.564379705	8.243374221
2210410E06Rik	12.11264447	12.18849702	12.10754777	11.87322569	11.86917415	12.07241908
2210411K11Rik	10.88615488	10.85023787	10.82222747	10.48642886	10.43075889	10.47854829
2210412D01Rik	8.903933111	8.668183102	8.875288514	9.081559147	9.079089328	9.108584774
2210414H16Rik	8.548337031	8.758055306	8.591575329	8.208260496	8.029990453	8.107424134
2210415F13Rik	7.478722586	7.357783665	7.451493603	7.507610196	7.310631067	7.382583812
2210417D09Rik	9.416187854	9.535186217	9.492947181	9.245648487	9.104584641	9.2096852
2210418G03Rik	7.430735437	7.392148864	7.364682148	7.42605202	7.38573826	7.367075478
2210418H06Rik	9.089104194	9.169889457	9.020347054	8.761841868	8.90845881	8.820445956
2210418O10Rik	12.46799294	12.44718656	12.57585452	12.47006921	12.51063803	12.52908532
2210419D22Rik	13.08542243	13.24590512	13.18299602	13.19757314	13.15388696	13.22022791
2300002D11Rik	8.632556604	8.645783899	8.558813872	8.57682437	8.513658893	8.610594295
2300006M17Rik	7.465855199	7.454403266	7.550733682	7.67063711	7.591638848	7.525948672
2300009A05Rik	11.1517835	11.10022726	11.00769711	10.61655798	10.6666361	10.79779395
2310001A20Rik	13.53634628	13.51346245	13.52465965	12.93530612	13.17161078	13.13195462
2310001H12Rik	8.746755482	8.761210122	8.778387009	8.729590629	8.608358141	8.671067718
2310001H17Rik	9.283241786	9.416676372	8.98346972	9.014640152	9.002227754	8.867286762
2310002B06Rik	9.803036091	9.783339457	9.902083623	9.831829786	9.886284544	9.852677087
2310002F18Rik	9.685835207	9.394311239	9.555157742	9.461555943	9.403095628	9.426088849
2310003C23Rik	9.766935178	9.985007457	9.770104422	9.711625002	9.678124237	9.603951953
2310003H01Rik	9.568657807	9.426882286	9.415918262	9.795098937	9.540850987	9.571978523
2310003L06Rik	7.200712548	7.213777239	7.360384789	7.337389928	7.345376643	7.27526231
2310003L22Rik	8.743796453	8.718180166	8.743921022	8.561296233	8.606522322	8.636071403
2310003M01Rik	7.505415933	7.474429848	7.579560121	7.719497723	7.830782263	7.670062077
2310004H21Rik	9.79256484	9.726595659	9.795877027	9.644723055	9.547259524	9.485848009
2310004I03Rik	10.82012775	10.63869099	10.91486264	10.94597744	10.81017865	10.93098684
2310004I24Rik	9.840821813	10.09291776	9.828668688	9.576905639	9.624232566	9.669042178
2310004N11Rik	11.65066977	11.60125843	11.82860557	11.53159773	11.45744523	11.54921093
2310004N24Rik	8.16457937	8.248081338	8.154964887	8.700545657	8.624225818	8.523574976
2310005E10Rik	10.02943961	9.848497642	9.97682995	10.44156735	10.463533	10.37687903
2310005E17Rik	7.577588745	7.384988403	7.511307524	7.337263951	7.337592414	7.319846818
2310005L22Rik	10.70558136	11.20526624	10.73311765	9.941547351	9.834844472	10.03105213
2310005N03Rik	10.59755933	10.49098485	10.86609044	10.67614753	10.83383104	10.75927005
2310005P05Rik	11.47413661	11.57749518	11.52365491	11.22766376	11.02377512	11.37377891
2310007A19Rik	8.94064143	8.677833539	8.788490833	8.918714227	8.722128174	8.811135896
2310007B03Rik	7.920274964	7.919802038	7.772877015	7.841856864	7.708604245	7.694706196
2310007D09Rik	7.918453585	7.644126364	7.970880507	8.73958073	9.000700727	8.687325745
2310007F21Rik	10.86302713	10.71264413	10.71149623	10.99352951	10.97981513	10.87565407
2310007G05Rik	9.734535769	9.534937058	9.643539494	9.900194606	9.951387775	9.934828239
2310007H09Rik	8.991942028	8.863401512	8.946026224	8.739381304	8.68811209	8.81136104
2310007L24Rik	8.988347795	8.356706679	8.612918714	8.768455491	8.400268781	8.653560598
2310008H09Rik	9.27076183	9.220100082	9.199015308	9.633196281	9.660263271	9.633862703
2310008I22Rik	9.289714961	9.528698692	9.440929051	9.351392158	9.177775234	9.418685135
2310008M10Rik	11.5594201	11.4059299	11.47470999	12.0443879	12.03624878	11.93215649
2310009E04Rik	10.33228649	10.17346062	10.33260479	9.95189606	9.937138574	10.06365668
2310010J17Rik	9.35015716	9.145760281	9.187472244	8.505438116	8.335707039	8.820855708
2310011G17Rik	11.70476094	11.91235441	11.76450135	11.51460656	11.57874249	11.63377141
2310014B11Rik	9.174102982	9.21569431	9.287955382	9.055635284	9.083258303	9.092496274
2310014D11Rik	11.85690075	12.59946972	12.32864298	11.47261106	11.59551801	11.64089811
2310014F06Rik	9.051231224	9.589292137	9.241314878	8.777848105	8.746380525	9.074887899
2310014G06Rik	12.65204513	12.56975749	12.61618826	11.98954102	12.09454648	12.19487085
2310014H01Rik	13.1228981	12.90967452	13.02078013	13.69543665	13.54581996	13.58903088
2310016C08Rik	10.76006861	10.41033	10.68907101	11.046281	11.01070869	10.91077579
2310016C16Rik	10.54736499	10.40067351	10.60547141	10.4921862	10.33657881	10.60746547
2310016E02Rik	7.98833397	7.996305643	8.184944584	8.419129858	8.64071651	8.47372454
2310016M24Rik	12.69108336	12.72123185	12.6844411	12.58775145	12.54856873	12.49387064
2310021P13Rik	10.18086338	10.31722646	10.06928064	9.999758079	9.937231704	9.899000044
2310022A10Rik	9.363092128	9.253073173	9.191641857	10.00022291	10.05553737	9.79210152
2310022B05Rik	11.82411441	11.50997171	11.64966149	12.03814186	11.88119731	11.98132942
2310022K01Rik	8.32654995	8.281186406	8.318954073	8.270627378	8.355090573	8.2756252
2310022M17Rik	9.294351799	9.30715425	9.319812863	9.102761163	9.144570537	9.161009028
2310024N18Rik	10.2405586	10.26247494	10.27019394	9.945623513	10.00485402	9.941547351
2310028O11Rik	8.459273008	8.262796456	8.385140448	8.284573426	8.216609951	8.102900812
2310030N02Rik	7.273995149	7.310477972	7.187763489	7.271878049	7.337005069	7.195788321
2310031L18Rik	7.371778624	7.430271129	7.471445424	7.603500108	7.678973777	7.553682883
2310032M22Rik	9.222467826	9.524297271	9.463490742	9.488535093	9.200806129	9.442220189
2310033F14Rik	12.46306847	12.27176999	12.47460874	12.21801935	12.21267601	12.38415323
2310033K02Rik	7.398056475	7.489915232	7.275363962	7.614784386	7.703718814	7.655075398
2310033P09Rik	9.366353499	9.11433175	9.120203099	8.89096285	9.063547359	9.061265308
2310035C23Rik	8.458947845	8.659007299	8.492802558	8.512517062	8.479261898	8.583700695
2310035K24Rik	10.39381054	10.092546	10.30674751	10.22878783	10.38354208	10.31279455
2310036D04Rik	9.756908798	9.749528092	9.728887953	10.13563142	10.07978494	9.853294351
2310036D22Rik	10.62395662	10.61370752	10.73602446	10.54427505	10.57211794	10.70558136
2310036I02Rik	8.641830317	8.915017469	8.703395149	8.635396467	8.619992252	8.541842856
2310036O22Rik	12.09319312	12.40543142	12.16424203	12.26855479	12.15809727	12.15325635
2310037I24Rik	9.480924401	9.560350907	9.477217695	9.482883018	9.443866713	9.422769796
2310038D14Rik	9.145027536	9.042486297	9.391234273	9.235594902	9.016426683	9.167958172
2310039H08Rik	12.78429784	12.65596421	12.57155589	12.02078656	12.0993098	12.13122038
2310040A07Rik	8.169220941	7.947089408	8.206528848	8.208335018	8.162443019	8.205217881
2310040A13Rik	8.733430486	8.655643665	8.717720608	8.605810805	8.699602906	8.637650816
2310040B03Rik	8.500101204	8.668746218	8.410080745	8.244431087	8.251181338	8.263583552
2310040C09Rik	8.57892951	8.492802558	8.568880804	8.556669387	8.578390933	8.627175861
2310040G07Rik	8.687506572	8.581334823	8.604241683	8.205733649	8.080992163	8.204627873
2310043N10Rik	13.60601751	13.48142084	13.61186174	13.45158731	13.32065525	13.4166879
2310044G17Rik	9.393299124	9.715061378	9.616483683	10.14294632	10.04928635	9.96546042
2310044H10Rik	12.2878074	12.25831592	12.3922865	12.29303249	12.28006662	12.24812544
2310045A20Rik	8.128947301	7.777131574	7.925049479	9.105372764	8.941031142	8.856898521
2310045K21Rik	9.057702646	9.079304632	9.260782024	9.274651336	9.122596698	9.066319524
2310045L10Rik	8.168356828	8.16629436	8.093927461	7.994123736	7.960705112	7.902159953
2310045N01Rik	9.754054377	9.687392046	9.805511562	9.527498818	9.586640877	9.575412402
2310046A06Rik	7.12985973	7.258945192	7.031048127	7.320758273	7.163037906	7.26215004
2310046K01Rik	9.489464845	9.224808872	9.302452354	9.571136128	9.291337781	9.406721295
2310046O06Rik	9.17477164	9.38307618	9.196002109	9.104132551	9.110768961	9.054467916
2310047A01Rik	7.212235726	7.27211848	7.311526344	7.286479354	7.281303975	7.191649022
2310047B19Rik	9.095171744	9.091779449	9.154872005	9.118590027	9.17991078	9.219486907
2310047C04Rik	7.808795708	7.963287362	7.916675468	7.782158471	7.837249526	7.742078559
2310047C21Rik	8.260320112	8.193945978	8.261822401	8.167104954	8.268006425	8.017323883
2310047K21Rik	9.157594246	8.888288999	8.907981285	8.784560275	8.778936386	8.843002214
2310047M10Rik	10.31759682	10.24645573	10.22965616	10.53181478	10.45394358	10.36949004
2310047O13Rik	7.820127586	7.858662637	7.790980669	7.859990577	7.809500205	7.949166406
2310051E17Rik	10.8690214	11.05775677	10.92434509	10.47933702	10.43275544	10.81392543
2310051F07Rik	11.04897363	11.1408871	11.26519816	11.138698	11.17130417	11.28567578
2310051N18Rik	9.643034981	9.578720707	9.816960887	9.79446111	9.681260745	9.736393905
2310057K05Rik	8.559753463	8.554640859	8.365251215	8.054735626	8.178747487	8.237242675
2310058J06Rik	8.261419051	8.584662762	8.374958393	7.968954448	8.104162873	8.174649264
2310061B02Rik	6.979387951	6.862638935	6.956459833	6.957321794	6.719785977	6.798846495
2310061C15Rik	8.519142	8.408694623	8.637650816	8.411214407	8.703646778	8.766713577
2310061F22Rik	10.73002746	10.82652728	10.72247174	10.66884454	10.8043285	10.8229808
2310061G22Rik	7.875820136	7.946472094	7.825451981	7.757263118	7.652104563	7.784898081
2310061I04Rik	7.296101167	7.4436952	7.486530846	7.452382404	7.442254697	7.285562229
2310061J03Rik	11.43050973	11.52743295	11.47947904	10.96670506	11.17867189	11.14781823
2310065K24Rik	10.56803206	10.413305	10.53763438	10.5506975	10.54210716	10.50736081
2310066E14Rik	9.471414545	9.733418889	9.340762477	9.198727868	9.104132551	9.296778819
2310066I10Rik	8.006374314	8.094708191	8.002141174	7.537987915	7.532073127	7.624507326
2310067B10Rik	9.124454048	9.180950793	9.016044598	8.854825382	8.819510086	8.851625443
2310075M15Rik	10.73761976	10.75800069	10.85353418	10.83081076	10.91985628	11.05434653
2310076L09Rik	8.761436359	8.651579299	8.644394896	8.737996787	8.618736424	8.636835278
2310076O14Rik	11.74065754	12.19604276	11.89028458	11.10249403	11.07310851	11.1681658
2310079N02Rik	11.38141589	11.31936066	11.25850112	11.33723732	11.25850112	11.37858184
2310079P03Rik	10.78033344	10.71401629	10.85275678	10.45318628	10.53379967	10.599767
2310079P10Rik	12.43384423	12.13625675	12.60384773	12.3181971	12.30305448	12.50861733
2310079P12Rik	9.345597889	9.399218372	9.327120618	9.38391146	9.365832847	9.430298086
2400001E08Rik	11.93270378	11.79307616	11.87322569	12.2167096	12.18454133	12.06044322
2400003C14Rik	10.06576639	10.12857695	10.1192596	10.08404959	10.08235559	10.11270587
2400006N03Rik	8.683648408	8.806098858	8.619152355	8.717720608	8.510476781	8.649256874
2400009B08Rik	12.00852656	11.98954102	12.07969882	11.97654684	12.28253647	12.12441265
2400010C15Rik	14.04114774	14.05063021	14.15590634	13.63602069	13.81597866	13.78408269
2410001C21Rik	11.38168998	11.40503623	11.36420944	11.4929088	11.4687721	11.43573959
2410002F23Rik	9.697853993	9.572547385	9.519726358	9.590504019	9.483913434	9.545171539
2410003K15Rik	11.51067821	11.49462365	11.47987067	11.18810144	11.18111509	11.21621729
2410003P15Rik	10.35126659	10.40048653	10.47690574	10.16061648	10.17156125	10.17981765
2410004B18Rik	7.973464248	7.776357778	7.707804025	7.813532424	7.971339249	7.854484256
2410004L22Rik	8.204627873	8.393033505	8.353627964	9.150768982	9.106706439	8.90506206
2410005O16Rik	7.970010224	8.07841348	7.931013907	7.873086085	7.877207595	7.768662863
2410006H16Rik	9.575119768	10.06343491	9.382784219	9.281239524	9.197504407	9.343472267
2410008K03Rik	11.39105494	10.81424985	11.27387322	11.13758899	11.13567744	11.18367476
2410012H22Rik	9.603772439	9.58718579	9.504868024	9.481575266	9.541413316	9.554351772
2410013I23Rik	8.645938321	8.781468418	8.735518587	8.553170749	8.542786932	8.59162424
2410014A08Rik	8.346597462	8.271534113	8.409356075	8.625981985	8.745891113	8.676380086
2410015M20Rik	11.38964447	11.36903523	11.36697421	11.25754003	11.31619214	11.30291619
2410016O06Rik	9.0866795	9.225299061	9.221167464	9.17665719	9.199116366	9.230305284
2410017P09Rik	8.965478856	8.929736797	8.927821742	9.044386245	9.078066556	9.095946423
2410018G20Rik	10.75194497	10.58671403	10.66525716	10.42929472	10.46436947	10.48891631
2410018M08Rik	8.503963317	8.268245942	8.495628668	8.252941274	8.337849204	8.367676347
2410019G02Rik	9.161154395	9.155044819	9.072183327	8.767616159	8.792726387	8.833897679
2410025L10Rik	9.291931941	9.320908926	9.154886419	9.148781913	9.085417978	9.095045407
2410026K10Rik	9.060556731	8.975562518	8.92331858	9.213096728	9.185038135	9.166669826
2410042D21Rik	9.897493658	9.862082852	9.816543102	10.05005938	10.04321263	10.0506947
2410044A07Rik	7.803054961	7.743559949	7.781032467	7.74093831	7.985337962	7.806208684
2410051C13Rik	7.301006498	7.34896448	7.381118057	7.396576786	7.307215163	7.308227731
2410066E13Rik	9.146952749	9.127529257	9.143177033	9.208711098	9.186102584	9.124887106
2410072D24Rik	7.899016349	7.813463414	7.879500174	8.145312722	8.058507569	8.157215239
2410075B13Rik	8.174155525	8.107229981	8.176763286	8.182963975	8.226156416	8.208332434
2410076I21Rik	8.345046089	8.409884223	8.049282282	7.698624909	7.83707093	7.7748081
2410078J06Rik	7.382218292	7.561990943	7.480101121	7.375310221	7.229110785	7.290303251
2410081M15Rik	8.680866755	8.591194586	8.711153736	8.754204813	8.712020105	8.907534592
2410089E03Rik	7.675638059	7.641272152	7.799631814	7.793118413	7.464899313	7.645107666
2410091C18Rik	9.236150908	9.24446861	9.417401433	9.036215531	9.081114061	9.127036965
2410091N08Rik	7.69502305	7.658503845	7.792641399	7.666967507	7.775480971	7.613391857
2410127L17Rik	8.214577402	8.199772001	8.331991819	8.03695741	8.066465198	8.160540129
2410129H14Rik	10.37761196	10.32133891	10.32133891	10.13830771	10.21398212	10.18269624
2410131K14Rik	7.91913009	7.94836763	7.888559072	7.914302682	7.928568151	7.860331051
2410152H17Rik	7.867208602	7.96770024	7.809840005	7.725892472	7.670198054	7.697649535
2410166I05Rik	8.675374471	8.729320134	8.627391603	8.51507383	8.488486818	8.461133147
2410170E21Rik	8.018162	8.139729454	7.99033599	7.903692504	7.917117923	7.868553283
2500002L14Rik	10.02999612	10.28307653	10.02157116	10.07110554	9.95396497	10.04899767
2500003M10Rik	11.46911046	11.58052276	11.56034245	11.46680286	11.41136589	11.41388629
2500004H21Rik	9.304844378	9.355110293	9.271964015	9.373679041	9.385736972	9.380137876
2510002D24Rik	7.795208304	8.04961374	8.083559653	7.883762297	7.750314338	7.808696539
2510002J07Rik	11.23646866	11.12849346	11.77017893	11.53722362	12.01197857	11.44968331
2510003E04Rik	9.080459359	9.045297491	9.428680066	9.140260573	9.212186166	9.167144171
2510006D16Rik	11.8762931	12.0179664	12.13882954	11.97072572	11.90763441	11.94582102
2510008P16Rik	7.593509827	7.6637105	7.868321567	7.690012939	7.697213127	7.569874591
2510009E07Rik	11.71406604	11.6758239	11.85758537	11.91052086	11.83807608	11.834311
2510010F15Rik	9.277320838	9.351879977	9.478068453	9.338008319	9.404909649	9.353456234
2510010K19Rik	7.481692059	7.674955703	7.629563648	7.597176881	7.456735598	7.596546957
2510012J08Rik	9.444570294	9.333917915	9.421109096	9.402858617	9.445773626	9.402752167
2510022D24Rik	9.043235342	9.087375732	9.207918763	9.012723889	9.107906269	9.022669192
2510042H12Rik	9.324020302	9.528331606	8.721978347	7.827267325	8.578016727	8.339655134
2510049J12Rik	7.462030301	7.432297945	7.396797024	7.514464646	7.427744842	7.413037576
2600001B17Rik	8.013200435	7.874583054	7.880657645	7.877502907	7.660546213	7.632603311
2600005C20Rik	9.721057252	9.728061016	9.814583752	9.672646894	9.633537375	9.577861234
2600006K01Rik	8.438446691	8.040436918	8.411214407	8.5685269	8.538855268	8.628338404
2600009E05Rik	13.44459615	13.57840246	13.45973144	13.09322592	13.20670415	13.12528871
2600010E01Rik	8.34285	8.496767053	8.243515247	8.179746736	8.139879929	8.116272482
2600014M03Rik	7.965873239	8.066465198	8.016403696	8.162319165	8.11370626	8.183924846
2610001E17Rik	9.387130163	9.272877836	9.386898427	9.164963386	9.009653039	9.170238576
2610001J05Rik	8.869070048	8.67942093	8.731869372	9.029884923	9.012723889	8.951898801
2610002B11Rik	7.683680081	7.834594892	7.709033398	7.712093444	7.833919072	7.655258838
2610002D18Rik	7.393487888	7.421980132	7.483685863	7.674781212	7.691427509	7.588443831
2610002J02Rik	10.54250878	10.68300075	10.60479617	10.34252734	10.28340192	10.38318132
2610002M06Rik	8.845556938	8.773187051	8.753938114	8.767796235	8.862986759	8.803456373
2610003J06Rik	11.15905089	11.03261817	11.1949046	10.90174719	10.73311765	10.75969245
2610005M20Rik	7.623240128	7.624226827	7.672447587	7.532127782	7.592870849	7.594284426
2610009E16Rik	10.15307412	10.34974498	10.06604166	9.912704502	10.02909336	9.891996636
2610009I02Rik	7.99246425	7.998364241	8.155289619	7.808259875	7.833449631	7.774436514
2610011C24Rik	7.086879602	6.985006413	7.079575546	6.965485747	7.021673336	6.995982942
2610014I16Rik	9.325242095	9.343472267	9.163114669	9.090476461	8.914280205	9.08461538
2610015J01Rik	8.142203528	8.221760343	8.276946394	8.209489329	8.183092785	8.171357058
2610016A17Rik	13.32065525	13.35201347	13.5200935	13.10556149	12.99541916	13.32408342
2610019E17Rik	10.36911329	10.36602162	10.26864974	9.889733325	10.03769802	9.910662371
2610019N19Rik	9.256925172	9.248423671	9.488535093	9.113865321	9.408794981	9.380830342
2610020C11Rik	8.60723366	8.58175809	8.772358196	8.620682507	8.5081036	8.572138184
2610020H08Rik	7.822463085	8.056580531	7.909400323	7.624781803	7.624084701	7.621825919
2610020O08Rik	10.42452396	10.57493274	10.46851787	10.22191709	10.24907932	10.28370895
2610021I23Rik	7.01293132	7.037817972	6.98732345	6.938858568	7.002569867	6.954341313
2610021K21Rik	7.291428477	7.44183869	7.315055205	7.313051878	7.454615699	7.600677029
2610024B07Rik	12.06044322	12.16731324	12.09454648	11.84288794	11.79521007	11.95226286
2610024E20Rik	11.49207615	11.48485496	11.58284332	11.8260988	11.69129262	11.82172047
2610024G14Rik	10.22966462	10.38023971	10.38858492	9.9662923	9.921353515	9.992487884
2610024H22Rik	12.72406313	12.64429437	12.68985281	12.63494254	12.54944987	12.58569138
2610024M03Rik	10.34071796	10.04628221	10.32681684	10.43142992	10.53413195	10.59358019
2610027C15Rik	10.77955437	10.49461192	10.62744545	10.67489653	10.53110518	10.66957738
2610028A01Rik	7.942141254	8.051701202	7.950911376	8.041301565	8.077124974	7.993413999
2610028H07Rik	12.13882954	12.13701889	12.04533323	12.1788553	12.17518708	12.23067358
2610028H24Rik	7.827362915	7.631331544	7.590817427	7.636063229	7.579417108	7.536041876
2610029G23Rik	9.524297271	9.418412234	9.526498391	9.976110634	10.05953212	9.962384883
2610029J22Rik	8.359172114	8.068612726	8.080849498	8.590017685	8.705076585	8.598644868
2610029K11Rik	8.611045326	8.842800683	8.537923401	8.160002729	8.16368529	8.205733649
2610035D17Rik	9.62256963	9.684217574	9.813695783	9.358900742	9.32846138	9.60315137
2610036D13Rik	9.494301607	9.642655991	9.44538119	9.597272642	9.512126371	9.534406316
2610036L11Rik	9.158114882	8.896775984	8.917097403	9.213815363	9.285810897	9.153159023
2610037P13Rik	8.580326425	8.617402624	8.726261825	8.518223135	8.471473186	8.566195002
2610039C10Rik	10.46686484	10.46453263	10.38661701	10.74217396	10.74255238	10.60380904
2610101N10Rik	8.410555796	8.261539363	8.386710673	8.432553769	8.417219577	8.352152533
2610103J23Rik	10.39004557	10.39559442	10.35526165	10.41135849	10.55610799	10.5013035
2610103N14Rik	7.468949044	7.580858148	7.518058635	7.594981254	7.55738839	7.434138932
2610104A14Rik	7.784232901	7.693561424	7.723627728	7.92565098	7.773987177	7.768670656
2610202E01Rik	8.538150417	8.418783856	8.587132277	8.294673029	8.333085888	8.307393294
2610203C22Rik	7.50248033	7.585689585	7.562112051	8.094048663	8.192293203	8.082948489
2610204L23Rik	11.29326323	11.38695966	11.35632036	11.1841479	11.33024824	11.28400714
2610204M08Rik	9.497518259	9.818406171	9.611486435	9.578720707	9.47447709	9.52303255
2610207I05Rik	12.34449483	12.5033688	12.37934755	12.29381845	12.29830552	12.24190191
2610207P08Rik	9.376171021	9.181396086	9.284293078	9.840144479	9.944431422	9.804339523
2610208M17Rik	7.915400863	8.077474148	7.750148932	7.488504005	7.587054508	7.584513296
2610209A20Rik	7.646725871	7.780688764	7.737444289	7.790303114	7.774101402	7.880427716
2610301B20Rik	8.232482662	8.096387651	8.069851405	8.07492754	8.060480191	7.98833397
2610301G19Rik	10.8873763	10.97349687	10.86355256	10.72247174	10.65559284	10.76950524
2610301N02Rik	8.727074851	9.071152037	9.287299937	8.659622409	8.203437053	8.333749414
2610302F08Rik	7.505448318	7.58075242	7.631331544	7.671607326	7.641798971	7.836403098
2610304G08Rik	7.430319389	7.35451924	7.404364982	7.477898305	7.307168043	7.316289158
2610305D13Rik	9.751627856	9.514992428	9.524851373	9.613624469	9.657685642	9.798759521
2610307O08Rik	8.847765642	8.749176262	8.75677432	8.95548959	9.067390952	9.005927601
2610319H10Rik	9.604685141	9.706268855	9.483167591	9.55125301	9.318583152	9.33999693
2610510H03Rik	7.417842741	7.321385814	7.362221253	7.341754288	7.375365465	7.437023826
2610510J17Rik	7.852979454	7.988023016	7.810295786	8.457319498	8.449560287	8.289006776
2610524B01Rik	9.574126216	9.599958114	9.674688851	9.631866969	9.509788432	9.63698006
2610524H06Rik	7.84989466	7.770483024	7.728322378	7.882296987	7.946920218	7.979161902
2610524N02Rik	9.03784107	9.293507285	9.140829871	8.827986075	8.848797925	8.98902483
2610528A11Rik	7.352698292	7.462232144	7.35474065	7.339698331	7.503374444	7.411053988
2610528B01Rik	8.419640394	8.362667757	8.412068763	8.275080563	8.362811283	8.293912259
2610528E23Rik	8.961632913	8.970055878	9.147677442	8.906679049	8.882244845	8.788490833
2700007P21Rik	9.830828584	9.82776096	9.855562611	9.911621501	9.931914655	9.921787961
2700008B19Rik	7.97170572	8.08684315	8.030772958	7.967285218	7.947971414	7.960217118
2700017A04Rik	8.315765683	8.232881292	8.439564674	8.241436466	8.268971156	8.294905236
2700024H10Rik	9.626073555	9.544958364	9.58305575	9.347055849	9.3220814	9.396844406
2700025J07Rik	8.781824351	9.032099457	8.973598535	8.822513395	8.710953388	8.656649818
2700029M09Rik	11.11244932	11.05108856	11.22447601	11.25487816	11.23736447	11.14361477
2700033B16Rik	8.409006629	8.796731211	8.52893471	8.560386742	8.492802558	8.474171078
2700046G09Rik	11.16192415	11.18958199	11.24109565	10.92626171	10.99119332	10.94203777
2700049H19Rik	10.02372247	10.04352064	10.0480722	10.10175792	10.13563142	10.0137138
2700050L05Rik	8.684474997	8.720323175	8.854840465	8.535955952	8.581116566	8.595778424
2700055A20Rik	9.915397474	9.985782233	10.07085839	9.701974465	9.748751176	9.840355091
2700060E02Rik	11.53776442	11.38070885	11.47236676	11.45191412	11.46750119	11.52879701
2700062C07Rik	9.120055895	9.097655281	9.050786689	9.039492351	9.023555744	9.036472224
2700063P19Rik	7.750314338	7.66993682	7.825853242	7.680898596	7.683087782	7.702884699
2700069A02Rik	11.0533383	11.19859455	11.11470845	10.89155274	10.75531296	10.84914481
2700078E11Rik	8.072831647	8.275881101	8.219916154	8.331792697	8.321787398	8.297155753
2700078K21Rik	8.870969172	8.88195504	8.824711093	8.757121261	8.749532399	8.694537719
2700081O15Rik	7.795816369	7.746543025	7.698798097	7.532591116	7.562156975	7.517288723
2700084L06Rik	10.14634497	10.23474991	10.03211081	10.46453263	10.27290475	10.32646636
2700087H15Rik	10.73311765	10.59898444	10.67162845	10.838796	10.73239859	10.71795067
2700089E24Rik	9.550138949	9.608672283	9.58361929	9.40510482	9.410678644	9.495818063
2700094K13Rik	11.63874845	11.50829621	11.56210823	11.59968371	11.67537277	11.59581073
2700097O09Rik	10.3528741	10.39892467	10.46337172	10.09435286	10.10543385	10.10420155
2810001G20Rik	9.00472646	8.946443826	9.136484942	8.903933111	8.852349982	8.801244251
2810002D19Rik	7.731456001	7.732226188	7.754180554	7.643670704	7.715314007	7.780688764
2810002N01Rik	11.2193824	10.9177618	11.25538734	10.79627942	10.77454399	10.90124371
2810002O09Rik	7.658821004	7.679260426	7.705895405	7.761801693	7.690756899	7.595947287
2810003C17Rik	9.194595201	9.292723176	9.180654071	8.930737526	8.897761949	8.984296665
2810003O05Rik	8.343182633	8.324850689	8.234988056	8.376237821	8.372175324	8.380229869
2810004N20Rik	12.08446357	12.08266192	12.23748076	12.00690992	11.99073777	12.01318538
2810004N23Rik	8.437063653	8.575073354	8.736693137	8.292983917	8.200871951	8.393900149
2810005O12Rik	7.854819509	7.85055692	7.786457598	7.983319073	7.851861512	7.864413198
2810008M24Rik	11.06721113	10.9816636	11.05061175	11.19934066	11.1517543	11.20342957
2810012D02Rik	7.825624817	7.867910294	7.924476861	7.973667626	7.964286515	8.011477494
2810013E07Rik	8.429362649	8.351808821	8.437423535	8.291246298	8.291246298	8.347972238
2810017I02Rik	8.514951265	8.49044453	8.456643554	8.345843987	8.396524296	8.415803548
2810021B07Rik	9.222782757	9.109531568	9.274425263	9.256644302	9.309462208	9.161154395
2810021O14Rik	9.498233639	9.345846358	9.427730127	9.876540466	9.906596626	9.819240635
2810022L02Rik	8.87482441	8.552503216	8.795906059	8.807281429	8.771544491	9.011168413
2810025M15Rik	11.2414764	11.17130417	11.10767834	11.4059299	11.43085841	11.56067889
2810026P18Rik	10.34793226	10.69712711	10.08519733	9.585299227	9.608498547	9.677254885
2810032G03Rik	9.816692879	9.395789086	9.615900602	10.01516157	10.07903826	10.17486684
2810035J02Rik	7.652630179	7.657829917	7.658742884	7.839212245	7.827099287	7.830947166
2810043G13Rik	9.390998989	9.295152041	9.281540178	9.373027335	9.557789609	9.523962877
2810043G22Rik	7.272463159	7.26792279	7.381869954	7.345050432	7.280823877	7.427393661
2810046L04Rik	9.131729067	9.112560475	9.088647401	9.128633622	9.111997616	9.07523024
2810046M22Rik	8.245328409	8.150330052	8.349971115	8.082312644	8.199368844	8.147614629
2810047C21Rik	7.383563157	7.251735702	7.29589497	7.250684549	7.287697802	7.262748645
2810049C16Rik	8.872277283	8.931163534	8.908886182	8.690859584	8.747130497	8.655643665
2810055F11Rik	8.532253832	8.402662922	8.505268915	8.269958995	8.316007992	8.30064672
2810055G20Rik	7.89781895	7.863798053	7.652356356	7.729084699	7.726998287	7.611231364
2810402E24Rik	8.258480237	8.445237044	8.335928852	8.001463965	7.974656592	8.158199805
2810402K13Rik	9.169601596	9.073713319	9.11263795	9.286059962	9.394311239	9.375147057
2810403A07Rik	10.94647776	11.08717314	11.02783546	10.8838429	10.78183362	10.8370045
2810405J04Rik	11.26047049	11.3340996	11.54475225	11.46240383	11.48039323	11.42474637
2810405J23Rik	8.750135936	8.670890645	8.767796235	8.759319374	8.735965115	8.783252783
2810405K02Rik	11.6705986	11.58185043	11.65496939	11.30648311	11.41369067	11.28461736
2810406K13Rik	7.517673062	7.419871386	7.304344158	7.430965317	7.372485883	7.425931824
2810407A14Rik	7.645696397	7.513102921	7.506986062	7.397859682	7.470019432	7.406103893
2810407C02Rik	11.25588343	11.27832963	11.19491567	11.31857684	11.49374905	11.37861014
2810409M01Rik	8.174507699	8.264307402	8.286841057	8.176012536	8.084411119	8.064970048
2810410A03Rik	12.77615952	12.8325998	12.66671876	12.79571858	12.88632317	12.85388362
2810410C14Rik	8.552096167	8.604704878	8.643832407	8.479435034	8.335928852	8.405691045
2810410M20Rik	10.55704923	10.60287198	10.57283723	10.56214327	10.54580001	10.43557408
2810410P22Rik	10.82007407	10.92094034	10.91538444	10.96802169	10.89201171	11.106361
2810417H13Rik	7.537018496	7.759230579	7.838656751	8.876967972	8.693500907	8.619152355
2810417K24Rik	7.570572774	7.652835589	7.642240998	7.999075734	8.016887113	7.999270083
2810422J05Rik	9.46424559	9.630119607	9.330794822	9.126787214	9.248103231	9.138187038
2810423A18Rik	11.94719205	11.98194087	11.96291969	11.75485838	11.74409578	11.86464327
2810423O19Rik	14.51612658	14.54626646	14.56079421	14.11313897	14.136234	14.19346238
2810425O13Rik	7.82122041	7.733248123	7.587347169	7.714086896	7.902736928	8.010928535
2810426N06Rik	7.295566837	7.363701337	7.261069571	7.213882669	7.181005965	7.199418074
2810426P10Rik	8.106286418	8.187653943	8.478928932	8.080531649	7.938750649	8.16887165
2810428M05Rik	7.276338467	7.31260129	7.291984288	7.567445308	7.487055916	7.488146929
2810429I04Rik	7.02740089	6.978421172	7.02404309	6.949296268	6.944553345	6.999476108
2810430B18Rik	7.880256684	7.756885894	7.775480971	7.972176386	8.075655826	7.980974376
2810430P21Rik	7.711003579	7.718633084	7.743083892	7.482410523	7.506781251	7.417296933
2810432D09Rik	10.89351395	10.93419918	10.81919935	10.6776539	10.72062215	10.71153594
2810433D01Rik	7.107641843	7.175661652	7.107044444	7.34837885	7.347697731	7.359947123
2810438F06Rik	10.27916584	10.20503728	10.23979049	9.961109092	9.885939307	9.985259111
2810439F02Rik	9.231993005	9.14043459	9.168885503	8.974164949	9.055827509	8.974442676
2810440J20Rik	7.245942472	7.136705076	7.382260561	7.454875397	7.377873498	7.432867263
2810441E16Rik	7.764774966	7.847834852	7.760784009	7.609120252	7.635983449	7.634670442
2810441K11Rik	11.98431341	11.63057677	11.86343898	11.47009775	11.53511232	11.40375722
2810449K13Rik	7.542749559	7.522283231	7.611313017	7.548329568	7.537890666	7.528906197
2810450N13Rik	6.970034092	7.187148391	7.11189953	7.12408057	7.132277746	7.186282737
2810451K12Rik	7.761139821	7.990117324	7.692762408	7.901424188	7.799887541	7.933290325
2810453I06Rik	9.610131947	9.750969546	9.439339852	9.035523957	9.171491476	9.250678338
2810454F19Rik	8.566056922	8.84968848	8.559354945	8.289162124	8.198825141	8.312661117
2810455B08Rik	8.189189894	8.246649144	8.31787132	8.263583552	8.373200272	8.147353898
2810455F06Rik	11.7041899	11.66520189	11.44487023	11.64337886	11.50846702	11.60074931
2810459M11Rik	7.854413814	7.816378229	7.75337216	7.619284879	7.695837831	7.745151365
2810474O19Rik	9.133555178	9.27676642	9.253070706	9.403667605	9.457023118	9.676686527
2810484G07Rik	7.969516662	8.375473307	8.086386961	7.626086628	7.812865037	7.641272152
2810485I05Rik	11.48239144	11.35866901	11.36903523	11.50943744	11.38097705	11.48652966
2900003A17Rik	8.648151098	8.565085942	8.393245378	8.360577769	8.425670296	8.414394868
2900005J15Rik	7.737800661	7.813337278	7.68611529	7.547658505	7.591454663	7.631724612
2900006A08Rik	9.066980192	8.780703585	8.997664635	9.600775322	9.715237815	9.564565854
2900006K08Rik	7.951030349	8.069690345	8.129419431	7.680516451	7.615427788	7.65358678
2900010J23Rik	7.421114026	7.548552454	7.563134898	7.583368645	7.548960212	7.544318947
2900011L18Rik	8.183092785	8.311027265	8.449053663	8.542009945	8.225984291	8.439564674
2900011O08Rik	7.381068752	7.471737502	7.268139802	7.541532627	7.660303799	7.509910458
2900016B01Rik	7.636099777	7.557621113	7.55095235	7.914903041	7.826519695	7.795076074
2900016G23Rik	8.499297266	8.545560432	8.446688344	8.59286204	8.72847669	8.367853374
2900016J09Rik	8.129985145	8.126217486	7.98833397	7.811625721	7.87005696	7.816992638
2900019M05Rik	7.302670187	7.346776179	7.295011819	7.392292597	7.379353423	7.437695209
2900024O10Rik	9.288911015	9.305353643	9.367998019	9.228980278	9.372236709	9.421866288
2900026A02Rik	8.449463212	8.536914774	8.582507075	8.409809272	8.526089347	8.479954967
2900027G03Rik	8.934272265	8.9462433	8.999231699	8.857088721	8.939633091	9.010901307
2900045G02Rik	7.91413556	7.914903041	7.878244634	8.204279226	8.229522394	8.109304359
2900054C01Rik	8.236769352	8.072403407	8.097988636	8.255340701	8.182106147	8.365396751
2900057D21Rik	11.34418896	11.11575613	11.11744968	11.07642228	11.09289113	11.1350142
2900060B14Rik	9.528110488	9.740119357	9.671952756	9.941931294	9.841659428	9.643299612
2900060F21Rik	7.299808898	7.189225168	7.276808557	7.174706168	7.321084582	7.224281793
2900062L11Rik	13.9032772	14.17463542	14.03303958	13.77390891	13.80371395	13.81015043
2900064A13Rik	8.641505314	8.467765024	8.638775198	8.576737594	8.662504755	8.649263538
2900079J23Rik	7.56116399	7.852979454	7.76220635	7.447350044	7.392002593	7.28568902
2900090M10Rik	7.243020342	7.202668556	7.219525262	7.239109151	7.290071503	7.212235726
2900093K20Rik	9.221693417	9.21697634	9.117997595	8.556475376	8.676245276	8.611266915
3000004C01Rik	7.303693918	7.323112094	7.290005131	7.488378554	7.522344822	7.483270029
3010003L21Rik	7.593140689	7.692300613	7.52311197	7.58617189	7.666468437	7.46644762
3010026O09Rik	9.169889457	8.960353065	9.055124409	9.089594071	9.15903384	9.116301928
3010027A04Rik	8.706757361	8.833197685	8.763098202	8.603026699	8.656047268	8.614997117
3010031K01Rik	9.381882476	9.737261665	9.604685141	9.211978397	9.349674359	9.428016073
3010033K07Rik	7.945712912	8.140714837	8.26244029	7.768322712	7.897434851	7.725254616
3100002J23Rik	10.15572823	9.548770246	9.671354812	9.98588487	9.468765766	9.651394984
3110001A05Rik	9.232055765	9.364600094	9.249703206	9.066319524	8.968129267	9.055369359
3110001A13Rik	9.558733356	9.300893723	9.279337956	9.797574416	9.708015846	9.731722657
3110001O07Rik	10.08555886	10.29938628	10.02188851	10.18775456	10.18738546	10.20889488
3110001P07Rik	12.73780972	12.87533036	12.80604106	12.72406313	12.71792132	12.81506565
3110003A17Rik	7.276793052	7.286537208	7.309169737	7.447031716	7.317797254	7.404280516
3110004L20Rik	8.888064851	9.241314878	9.017790959	8.496767053	8.45848096	8.699602906
3110007F17Rik	8.222344306	8.310121294	8.204279226	8.093440358	8.133765202	8.101402266
3110013H01Rik	11.61226739	11.82999966	11.5612396	10.82815144	10.51934872	10.83300676
3110018K01Rik	8.184827012	7.943286295	7.98430742	8.218900759	8.360896287	8.229103019
3110021A11Rik	8.940204816	9.012082046	8.89451153	8.44632529	8.398266523	8.499996984
3110021N24Rik	7.551478521	7.553908969	7.557850852	7.440583129	7.426403121	7.421404945
3110023E09Rik	8.710953388	8.749743437	8.900515475	8.823826226	8.778301438	8.712706593
3110023G01Rik	8.635974943	8.862986759	8.560711863	8.414900818	8.412617958	8.551295383
3110035E14Rik	7.296415413	7.200911264	7.302353008	7.166652976	7.17459372	7.213751529
3110038B19Rik	7.995882945	8.08566734	8.128719959	8.107743974	8.034156944	8.093287409
3110040M04Rik	8.088792478	7.640793773	7.91270023	8.076897979	7.745598283	7.777593481
3110040N11Rik	10.29334495	10.25444377	10.27140732	10.24868055	10.21067491	10.29192289
3110043O21Rik	12.15098296	12.70081896	12.33960573	11.83635992	11.80508875	11.89352552
3110045I18Rik	8.337537045	8.345220174	8.413145168	8.216609951	8.265628371	8.26706489
3110049J23Rik	8.847032083	8.89057741	8.610854891	8.5702279	8.579533574	8.696912904
3110050L10Rik	9.193121112	9.182580094	9.188440174	9.133943972	9.083056663	9.123535889
3110050N22Rik	11.00530571	10.47820206	10.88358965	11.26519816	11.253568	11.22810535
3110056O03Rik	10.42024649	10.39215302	10.48987867	10.56424893	10.58773101	10.68864788
3110057O12Rik	8.31287802	8.260434642	8.22894538	8.21827879	8.154568373	8.098852935
3110078M01Rik	10.19746496	10.21260822	10.22387391	10.04992644	9.988342449	9.975422825
3110082D06Rik	8.604441877	8.191191492	8.456799928	8.770305335	8.913539427	9.127529257
3200002M19Rik	7.939996514	7.861303261	7.870251366	7.813136469	7.852349141	7.744138441
3222402P14Rik	8.045212491	8.006998988	8.094611707	7.912238662	7.718277011	7.913296727
3230401M21Rik	7.534245219	7.589829389	7.590920652	7.524063058	7.554842208	7.535569118
3230402H02Rik	8.98546844	9.15903384	9.205277195	8.902942332	8.496022284	8.91798092
3300001G02Rik	10.40167255	10.15088527	10.4024741	11.02686208	11.03261817	11.02981902
3300001P08Rik	12.21561311	12.23602824	12.25554345	11.93005462	11.81592078	11.81736693
3300002A11Rik	8.969794278	8.404279741	8.52661829	8.420290112	8.221192638	8.325387859
3300005D01Rik	7.297426276	7.286266568	7.303672002	7.936056854	7.894443521	7.847380757
3321401G04Rik	9.437797169	9.261476343	9.500926565	9.190921741	9.254577784	9.21225963
3322402L07Rik	7.655343957	7.558013626	7.628704699	7.523335674	7.412985323	7.52713952
3632413B07Rik	9.708528126	9.724919185	9.768501551	9.607283731	9.617794003	9.742556125
3632431M01Rik	9.434316374	9.542208245	9.555774199	9.259223525	9.092996161	9.163114669
3632451O06Rik	9.106706439	8.720996365	8.750343403	8.922755589	8.989190643	8.990830532
381484	7.297750098	7.372667597	7.471497031	8.627175861	8.556859274	8.314986156
382044	7.524562324	7.38377136	7.53771897	7.422842635	7.494600901	7.369834984
3830402I07Rik	8.481096862	8.30336563	8.591194586	8.386710673	8.177082137	8.370331226
3830406C13Rik	11.31240619	11.0533383	11.45140152	11.27004933	11.26376476	11.28883654
3830408P04Rik	10.21934129	10.21108084	10.37692292	10.5133412	10.59821326	10.55090291
3830432E14Rik	7.658626441	7.883762297	7.738592627	7.784616763	7.661393824	7.757331879
3830612M24	9.988659618	10.02638549	9.916447362	11.21994517	11.15429014	10.9177618
3930401E15Rik	10.55195884	10.67194723	10.58026885	10.9789098	10.9556067	10.95114512
3930401K13Rik	9.014400606	8.97650004	8.929545807	8.74760876	8.78557735	8.753938114
4.93E+26	8.568713944	8.408179979	8.441438887	8.502985276	8.446876071	8.430537654
4121402D02Rik	9.921352548	10.06677543	10.00246156	9.826306528	9.785941813	9.832562697
436215_86_rc	7.148799513	7.211170226	7.244024229	7.217776325	7.231517065	7.152259057
4430402I18Rik	8.487325506	8.117107116	8.337004826	8.060942353	7.93866332	8.211738525
4432404P07Rik	8.767343009	8.762897895	8.976702773	8.608723641	8.531703993	8.647382436
4432405B04Rik	8.315259848	8.261807103	8.364783715	8.358764159	8.305908969	8.325678947
4432406C05Rik	8.111034348	8.557005759	8.537185497	7.939709312	7.707804025	8.177721969
4432406L21Rik	7.304244887	7.354034069	7.337830166	7.309072893	7.297750098	7.227200624
4432416J03Rik	8.081529015	8.172391352	8.109541414	7.89781895	8.097689558	8.008547326
4631409F12Rik	8.284216497	8.359699427	8.391770232	8.193945978	8.133884395	8.194410799
4631410M14Rik	7.56803245	7.594810974	7.656955016	7.623240128	7.615087264	7.50058854
4631416L12Rik	7.642959494	7.628901964	7.584257775	7.545602112	7.571506145	7.633939629
4631422C13Rik	8.724625272	8.47169644	8.634493649	8.921562708	8.929236709	9.012072546
4631423B10Rik	9.535186217	9.68556993	9.715061378	8.81136104	8.820445956	8.823051953
4631424J17Rik	7.606047704	7.378297636	7.504370403	7.387450849	7.393032738	7.353433873
4631426J05Rik	9.128527848	9.132359311	9.066319524	9.388137662	9.354290488	9.429465777
4631427C17Rik	11.10022726	11.31895083	11.07493877	10.60547141	10.68536941	10.79553824
4631433D01Rik	7.646486403	7.559002034	7.550219298	7.524619165	7.502775593	7.632193955
4631434O19Rik	8.682772347	8.937327027	8.752189292	8.536706264	8.517769549	8.548292063
4632401N01Rik	11.80068079	11.81666605	11.75865193	11.69840617	11.50037738	11.65023117
4632408A20Rik	9.791700495	9.599263376	9.627430008	9.471710527	9.432976959	9.489073518
4632408O18Rik	7.918804163	8.011542584	8.124577412	8.132224628	8.077611256	8.116135581
4632411B12Rik	9.372839765	9.540839757	9.432369984	9.248402253	9.233643548	9.350629063
4632413C10Rik	10.30756196	10.37761196	10.34288885	9.988342449	9.920792387	10.05266887
4632413K17Rik	7.722615469	7.736085979	7.726094133	7.591132249	7.611455026	7.510935003
4632415K11Rik	7.937387286	8.092647297	7.885627994	8.126699671	8.263446395	8.160941497
4632417K18Rik	10.38403103	10.16977078	10.30052451	11.16014554	11.10767834	10.81183002
4632417N05Rik	9.390159118	9.4677544	9.655058307	9.136276537	9.08513436	9.253441226
4632418H02Rik	9.847790251	10.15767684	9.968917805	9.688507645	9.329116228	9.655336714
4632419F02Rik	7.585015052	7.944597445	7.866469177	7.520175944	7.393403433	7.579216931
4632419I22Rik	8.029315809	8.066372873	8.070836978	8.378604455	8.281616234	8.316915582
4632422H02Rik	8.742624784	8.721426136	9.000187881	8.443468456	8.136965269	8.257997737
4632427E13Rik	9.614466319	9.827482167	9.438392968	9.230223985	9.193121112	9.162419299
4632428D17Rik	8.039692574	7.907943652	7.726346407	7.59283251	7.383459765	7.560872567
4632428N05Rik	11.13076915	11.09555616	11.2941225	11.357219	11.42825027	11.49794866
4632434I11Rik	7.538422327	7.725622707	7.649045183	7.66818711	7.584853384	7.558013626
4732418C03Rik	8.221454438	8.200530866	8.172584112	8.121916882	8.17034732	8.12986051
4732418C07Rik	9.899162227	10.01901022	10.07186444	10.07656257	9.99622246	10.07982131
4732423E21Rik	8.543392924	8.281616234	8.578016727	8.531359684	8.580544023	8.524996335
4732429D16Rik	9.73227124	10.12983066	9.613682897	11.19015078	10.97297659	10.85141236
4732441L20Rik	7.856427075	7.782125669	7.692885466	7.767213458	7.714251617	7.789321451
4732442E24Rik	7.504341687	7.450151097	7.624472366	7.391711671	7.485830455	7.405337987
4732456P10Rik	8.335707039	8.411372522	8.395998997	8.1495426	8.161606571	8.257193199
4732458O05Rik	9.832730962	9.872768683	9.795098937	10.06641169	9.978454688	9.792245278
4732460I02Rik	7.590853756	7.472153497	7.464563869	7.381978729	7.360198196	7.464389137
4732460K03Rik	9.525095424	9.380562954	9.609424417	9.581900066	9.505209292	9.574126216
4732462B05Rik	10.82402236	10.71757258	10.71068255	10.34222885	10.34189066	10.55300678
4732470M22Rik	8.608562132	8.72847669	8.678182317	8.447267482	8.388799156	8.652051422
4732471D19Rik	8.582981979	8.701482899	8.579136928	8.42263755	8.403347561	8.429521907
4732483F24Rik	7.732363586	7.711050378	7.618629858	7.642399973	7.590717642	7.644008364
4732491K20Rik	7.747388865	7.752512266	7.623779045	7.766854483	7.848497433	7.778795699
4733401I05Rik	9.856141131	9.748399047	9.785383271	9.651394984	9.600521285	9.702123319
4733401O04Rik	7.958797885	8.067182151	7.990117324	7.820938586	7.826595344	7.740813765
4831403C07Rik	10.06827582	10.09551504	9.954955597	10.30235066	10.2228748	10.07151039
4831426I01Rik	7.120608816	7.269264303	7.251796658	7.37184997	7.373670276	7.344911273
4831437C03Rik	11.44824551	10.98057914	11.37042261	11.04345876	11.23307284	11.357219
4832404P21Rik	8.510125725	8.627955782	8.668746218	8.427457586	8.423221123	8.36605123
4832408C21Rik	9.811255791	9.352418469	9.716418971	9.621026922	9.558210219	9.360043014
4832412D13Rik	8.117107116	8.205469204	7.998868745	8.206358075	8.073034282	8.104385619
4832420L08Rik	9.234096466	9.150507559	9.135520202	9.074887899	9.175845321	9.063328775
4833405F18Rik	7.302765413	7.273543241	7.356624298	7.323973495	7.357411647	7.356993879
4833406G21Rik	7.462957686	7.582953261	7.458248238	7.658573172	7.634909635	7.662882413
4833408A19Rik	8.240583003	8.105636543	8.118098358	8.31287802	8.309048536	8.123908112
4833409F13Rik	7.204673633	7.30882892	7.206368865	7.423229744	7.495244953	7.439451227
4833409N03Rik	8.718943544	8.488486818	8.758565296	8.466326119	8.502626908	8.546941602
4833411B01Rik	7.848497433	7.756114627	7.696522039	7.835206436	7.799080828	7.641089948
4833412N02Rik	8.354458906	8.215711067	8.369040014	8.309048536	8.161461308	8.280550012
4833414E09Rik	10.05478706	9.975422825	10.59428541	10.41748639	9.744233379	9.781819827
4833418A01Rik	8.962079307	8.92597258	9.012723889	8.945077348	9.032099457	8.920055786
4833420G11Rik	10.10952392	10.25065576	10.0192687	9.911275647	9.942757142	9.794153214
4833420G17Rik	8.998612733	8.924098614	9.007936512	8.773895004	8.837648268	8.931574511
4833421E05Rik	10.83918136	10.65986706	10.7715695	10.44947906	10.46214812	10.51486271
4833426I10Rik	7.067378981	7.126786182	7.141628881	7.096857121	7.167353883	7.063836149
4833426J09Rik	9.878430688	10.13111344	10.16962887	9.778848635	9.885757926	9.762982299
4833431D13Rik	7.24692562	7.114578374	7.113985862	7.324669424	7.233300049	7.122202931
4833431P16Rik	9.280159382	9.099858277	9.294446131	9.079823353	9.080242555	9.189227257
4833438C02Rik	9.085584508	9.039214064	8.812117801	8.681062485	8.718671397	8.825188755
4833438J18Rik	8.338438124	8.588053661	8.271448384	8.162718467	8.113436865	8.083162331
4833439L19Rik	9.73954981	9.859985305	9.840952199	9.657010298	9.722284848	9.742639278
4833441B18Rik	7.750857655	7.745411554	7.619536596	7.550248664	7.595994469	7.595209597
4833442J19Rik	9.62979695	9.740460769	9.416569693	9.241420719	9.197862725	9.442033099
4833444G19Rik	7.716203339	7.603378513	7.93201538	8.455462428	8.272663133	8.081640467
4921505C17Rik	9.94837657	9.935958318	9.975504654	9.641622736	9.724679831	9.728975476
4921506I22Rik	7.271274957	7.246278574	7.317264513	7.23788162	7.199142099	7.313387439
4921510H08Rik	7.375866387	7.464441046	7.48215999	7.522779167	7.543719963	7.468875358
4921511K06Rik	7.496872463	7.388259137	7.339927047	7.498448722	7.438066203	7.563343513
4921513D23Rik	10.69401016	10.66179075	10.74142151	10.62937097	10.76132389	10.63140795
4921514E18Rik	11.29917497	11.37499996	11.23593506	11.09555616	11.17040935	11.11610591
4921517D16Rik	7.356492226	7.424346953	7.298689971	7.315379101	7.3307194	7.166296673
4921517L17Rik	8.637868971	8.597445374	8.328231995	8.3193727	8.294673029	8.362343732
4921518A06Rik	10.8606835	10.90430347	11.01097226	10.90906898	10.78199436	10.83184264
4921518G09Rik	7.234177039	7.304795507	7.395376262	7.339011777	7.276827051	7.393506089
4921521F21Rik	8.44470023	8.080992163	8.111290912	9.071974675	9.245888245	8.962319583
4921528G01Rik	8.021524431	8.012507727	7.956052462	8.041152763	7.912489742	8.066781401
4921529N20Rik	7.121144916	7.253286639	7.140338744	7.118316462	7.162002102	7.156872069
4921531D08Rik	8.830959022	8.788226234	8.856898521	8.726261825	8.907981285	8.798454353
4921531P07Rik	7.803571046	7.573381748	7.593152205	7.638583599	7.544704791	7.546963876
4921533J23Rik	9.049305379	8.828957668	8.94567164	8.437268805	8.770693442	8.580326425
4922501C03Rik	8.253497054	8.273868682	8.298951392	8.308924802	8.377258744	8.239614787
4922501L14Rik	8.035830589	7.825175165	7.885353114	7.834175403	7.613655564	7.742186765
4930402E16Rik	10.81821738	11.1517835	10.9224432	10.60594129	10.64355311	10.64117813
4930402H24Rik	10.38502576	10.51121358	10.47083796	10.40340433	10.32922031	10.34409166
4930403C10Rik	7.547153963	7.54064892	7.564512772	7.314877593	7.491776345	7.450056644
4930403O06Rik	11.75126057	11.74702728	11.73336821	11.65653679	11.72984263	11.62245176
4930404H21Rik	7.397125801	7.442103262	7.427657188	7.445760281	7.480260984	7.68312805
4930405H06Rik	7.360774766	7.436117788	7.38309287	7.391908393	7.359101563	7.353543094
4930406P12Rik	7.629056348	7.578000849	7.656619225	7.469805285	7.379978846	7.41343748
4930412F12Rik	6.925061225	7.001511886	7.087500644	7.119323508	7.132349947	7.088525312
4930412L05Rik	7.183101584	7.261219251	7.261385926	7.151519997	7.240767659	7.265419677
4930418I18Rik	8.173463459	8.063018256	8.24171647	8.203817753	8.172584112	8.063746433
4930422G04Rik	7.963643399	7.968619252	7.969311041	8.143571495	8.143998691	8.148374521
4930426D05Rik	8.158199805	7.938460846	7.725675995	8.116978938	7.805118965	7.984012329
4930428E23Rik	7.447031716	7.267797067	7.323548686	7.183781948	7.266258421	7.099329925
4930429A22Rik	7.396852876	7.350561296	7.392963966	7.292715892	7.319302352	7.432339404
4930429B21Rik	7.339777057	7.330829249	7.509032938	7.23436034	7.312102446	7.254556338
4930429H19Rik	7.344653275	7.493749989	7.453590482	7.416570265	7.504821395	7.608102414
4930429O20Rik	9.048858202	8.925491476	9.032099457	9.201863496	9.132578759	9.168219385
4930430E16Rik	8.008953064	8.085186574	7.989742216	7.799568799	7.74206903	7.758256952
4930431B09Rik	7.934317698	7.933290325	7.919906204	7.928642422	7.946754711	7.859983718
4930431J08Rik	7.634258304	7.476309387	7.455742718	7.396627898	7.389066293	7.283851077
4930432E11Rik	7.433890973	7.328521886	7.410637236	7.357099185	7.184449397	7.188510413
4930432O21Rik	9.600806464	9.516899299	9.584764695	9.370138521	9.412056506	9.43956704
4930434E21Rik	7.962944086	7.924298968	7.90376529	7.983763567	7.993309313	7.924476861
4930438D12Rik	9.432781185	9.614212053	9.371150763	9.626274803	9.609830146	9.603999698
4930442E04Rik	7.497722576	7.432959736	7.425497681	7.501000885	7.525323596	7.50497977
4930442M18Rik	9.500201258	9.553727634	9.397523838	8.666421632	8.35873954	8.601807146
4930445K14Rik	9.414887433	9.815584375	9.543114706	9.194350152	9.255988337	9.188045613
4930451C15Rik	8.23903145	7.719668672	7.974847203	7.970668109	7.781370265	7.918971011
4930451I11Rik	7.590076292	7.550372067	7.577223751	7.587239869	7.649045183	7.628418099
4930453N24Rik	12.07577437	12.19263948	12.17296858	11.90637515	11.96494425	11.99910822
4930455C21Rik	7.913486665	8.022439518	8.086824202	7.921947473	8.026988847	7.899747323
4930455F23Rik	10.23972697	9.939944397	10.13477415	10.12668537	9.909785992	10.05116195
4930455G09Rik	8.123908112	7.899721124	7.920081823	8.2999847	8.420477043	8.074842549
4930458D05Rik	7.681404328	7.795530246	7.689716307	7.704192105	7.619915689	7.810890245
4930461P20Rik	9.762928559	9.887417718	9.808123775	9.543317145	9.598739209	9.65173128
4930463G05Rik	7.336733456	7.408160366	7.311323056	7.310477972	7.292237904	7.361501928
4930463P07Rik	10.96709667	10.86577151	10.93709871	10.80265995	10.79323177	10.82350739
4930465J06Rik	7.783773294	7.88518431	7.947416573	7.871092516	7.808411809	7.91905385
4930468A15Rik	7.421905665	7.476285351	7.418000637	7.425954527	7.431805984	7.440089405
4930470O13Rik	10.2952286	10.32955106	10.37719465	10.04899767	10.07506767	10.05725136
4930471G03Rik	7.357376082	7.320278545	7.276464181	7.315915721	7.255994022	7.245942472
4930471M23Rik	7.995983798	7.977518098	7.945266967	8.298607388	8.316176152	8.144322177
4930481A15Rik	7.87708383	8.054022576	8.082503372	7.887927594	7.842438977	7.848780108
4930482L21Rik	7.510098493	7.565584829	7.464115127	7.365993523	7.542223525	7.47133001
4930486L24Rik	9.202526501	9.232841845	9.092996161	8.724756297	8.679022704	8.995324405
4930487N19Rik	9.631866969	9.851758372	9.737261665	9.507954707	9.472013688	9.573152406
4930502E18Rik	8.403241638	8.047476998	8.594277761	9.808386075	10.0309631	9.831844787
4930503L19Rik	8.272100331	8.273346863	8.249983901	8.267737459	8.346937937	8.325020296
4930504E06Rik	10.54287687	10.45607279	10.45953634	10.61728186	10.58367732	10.58679132
4930504H06Rik	7.41950314	7.464310539	7.494422423	7.45500073	7.56998089	7.593710996
4930506F14Rik	7.861303261	7.984012329	7.899334858	7.677578114	7.508403129	7.64756352
4930506M07Rik	7.993934592	8.008033017	7.858017439	8.622378658	8.646900003	8.618921377
4930509G22Rik	7.702974838	7.632684777	7.636224204	7.487159138	7.514501801	7.73052407
4930510I22Rik	7.236925008	7.227277215	7.155493203	7.233997171	7.347097623	7.346448537
4930511J15Rik	8.280211535	8.211581602	8.103148158	7.98025691	7.912398341	7.979043146
4930512B01Rik	7.210725147	7.118927328	7.164005261	7.114027457	7.099147929	7.160671827
4930512K19Rik	7.60614536	7.600552989	7.653963959	7.651057542	7.789716884	7.737547166
4930513O06Rik	6.958926173	6.951145906	7.006598911	6.976539719	6.987121902	7.091554474
4930515G01Rik	8.174395281	8.08868405	8.392229711	8.205340362	8.327913611	8.201006555
4930515K21Rik	7.319402453	7.488863647	7.443269987	7.415814096	7.377857491	7.429159363
4930518I15Rik	9.032822421	8.973598535	9.030526939	8.833197685	8.7531707	8.761476678
4930519N16Rik	7.57104572	7.57040474	7.507798147	7.325889216	7.403481416	7.275872765
4930522L14Rik	8.759711868	8.594743252	8.503125718	8.583266634	8.549059811	8.544238671
4930524J08Rik	8.65690423	8.872851943	8.619843813	8.543174676	8.416013665	8.368830031
4930524N10Rik	7.242600947	7.148352333	7.151454683	7.135113634	7.16034207	7.160817109
4930527B16Rik	8.378114441	8.254683893	8.415063948	8.288861531	8.361359787	8.158954832
4930527J03Rik	7.132151782	7.120702117	7.09242366	7.128918269	7.141371231	7.134565433
4930528A17Rik	7.323694342	7.4633757	7.296905587	7.229424757	7.291896104	7.314038463
4930529M09Rik	8.026784386	7.961109101	7.791681214	7.563467258	7.587643385	7.586517796
4930532M18Rik	7.608830721	7.662407349	7.606940139	7.577610555	7.719668672	7.886874634
4930533K18Rik	10.92704629	10.64160755	10.70808908	10.86167139	10.9300062	10.87144552
4930538K18Rik	7.712763036	7.662525313	7.694892258	7.468100499	7.435498242	7.595501549
4930540L03Rik	9.449984425	9.035764745	9.571978523	9.419918048	9.982244311	9.770789506
4930546H06Rik	8.971936075	9.06954629	8.743628581	8.453388824	8.589171252	8.471298168
4930547N16Rik	7.663418933	7.635607741	7.690350742	7.852801505	7.864293766	7.891293923
4930550G17Rik	7.699439511	7.73914772	7.676555856	7.580454215	7.576549484	7.596473907
4930553M18Rik	9.045980906	9.312385659	9.041389717	8.64547832	8.691460757	8.834516558
4930555K19Rik	7.367050479	7.358931262	7.297633532	7.271588234	7.310295774	7.11495525
4930555L11Rik	7.641227414	7.771521182	7.789321451	7.667664467	7.728176389	7.770241435
4930560C15Rik	7.388759466	7.354284463	7.268825907	7.433794994	7.450212171	7.414318355
4930563B10Rik	9.617317319	9.836429829	9.543722447	8.965924849	8.932068931	8.952148378
4930563E22Rik	8.509933568	8.521138715	8.498581979	8.348467459	8.313857277	8.304279642
4930564D15Rik	11.77355617	11.71217182	11.73598858	11.92377607	11.92377607	11.93123287
4930565B19Rik	8.024735487	8.000198955	8.132224628	7.940768923	8.051074476	7.96332613
4930565G20Rik	7.91861751	7.922190963	7.791003758	7.50830545	7.553950544	7.687550969
4930565M07Rik	7.348162981	7.355721564	7.432228083	7.509746602	7.379203274	7.410045427
4930570C03Rik	12.6470773	12.55524359	12.4127338	12.95807607	13.07665676	12.92442923
4930571K11Rik	7.284427117	7.203841684	7.179562621	7.237105179	7.302278667	7.198395213
4930572J05Rik	9.993635481	9.803856594	9.915453717	10.1431886	10.29371314	10.15692959
4930572L20Rik	7.681886124	7.790529223	7.694974504	7.68212496	7.568621173	7.688616583
4930573I19Rik	9.077589013	9.111612827	9.13607822	9.202145514	9.263961303	9.20568977
4930577N17Rik	8.187240472	8.140599057	8.206794752	8.339497085	8.446688344	8.335707039
4930578I06Rik	7.644429547	7.703890154	7.634108135	7.588697966	7.616444496	7.640463597
4930579E17Rik	9.362426937	8.97276553	9.380320341	9.256229328	9.338008319	9.278818466
4930579N16Rik	7.3763308	7.529664447	7.434748889	7.550580111	7.447789106	7.394804655
4930584F24Rik	7.396512802	7.405210404	7.507371426	7.265597374	7.2349992	7.312256469
4930588G05Rik	7.801982074	7.730678836	7.89117815	7.560618091	7.622304918	7.459076366
4930588N13Rik	7.285447682	7.364641871	7.262002938	7.164340433	7.255077471	7.295837462
4930589L23Rik	7.02897557	6.989225174	7.108660483	7.103607566	7.282144128	7.128991701
4930589O11Rik	7.59319686	7.59809395	7.561036413	7.587492125	7.666261667	7.497331456
4930590J08Rik	7.396439603	7.374571968	7.375395689	7.3664456	7.43162572	7.352437751
4930595M18Rik	7.47256878	7.394825645	7.372432035	7.43162572	7.304617291	7.263674238
4930599N23Rik	7.981491404	8.09772795	8.12050128	8.139451517	8.101087867	8.047320492
4931403I22Rik	9.112532764	9.206933744	9.288344037	9.074248016	8.934222667	9.080919399
4931406C07Rik	11.57199383	11.49162206	11.83702747	11.71537002	11.9799209	11.78018805
4931406H21Rik	7.721745346	7.764718097	7.725622707	7.616601505	7.61113117	7.549110944
4931408A02Rik	7.899516899	8.224697413	7.813627568	7.50049301	7.64345677	7.647368175
4931426K16Rik	10.33870934	10.34110055	10.33694577	10.30933282	10.24632232	10.30531878
4931428F04Rik	7.716048051	7.581023941	7.707242699	7.684658611	7.632772714	7.645194215
4931431C16Rik	7.548896805	7.58352485	7.663791651	7.659887874	7.521557209	7.660010678
4931433E08Rik	10.94932077	10.91985628	10.8364644	10.87095122	10.96434756	10.96709667
4932408C11Rik	8.373902763	7.961931275	7.890272256	8.01082379	7.939152869	8.025515102
4932409G17Rik	7.757738035	7.959959091	7.975754694	7.919528862	7.692885466	7.863525757
4932410M19Rik	8.33714725	8.364641483	8.260013648	8.098980484	8.012115136	8.137853427
4932413F04Rik	8.179112282	7.848780108	7.921265475	7.88035417	7.95750537	8.137739234
4932413O14Rik	7.672927026	7.554688842	7.548869957	7.596747996	7.338321869	7.641932407
4932415G12Rik	9.838912621	9.774107596	9.719692381	9.617472283	9.654996343	9.654742059
4932415M13Rik	7.129084617	7.050107337	7.072456906	7.312939898	7.232563725	7.321928313
4932416C15Rik	8.132224628	8.126699671	8.27253368	8.111699768	7.998471467	8.034387696
4932417H02Rik	8.799500121	8.774129045	8.844500929	8.901555874	8.861463748	8.940151024
4932417I16Rik	9.305998066	9.207643168	9.177073694	8.917097403	8.705431522	8.891786998
4932425I24Rik	8.496427874	8.03695741	8.270116875	8.298096542	8.034387696	8.103907883
4932438A13Rik	8.283930791	8.382477656	8.423695602	8.317164208	8.359174994	8.417083465
4932441K18Rik	11.8223309	11.92886363	12.03341457	11.0727935	11.0842869	11.1209687
4932441P04Rik	8.561843899	8.600238325	8.60369328	8.719334875	8.650608461	8.62885838
4932702F08Rik	8.067705118	7.970375671	7.947767161	7.974209944	7.919295006	8.046394157
4932702K14Rik	7.935216028	7.899793012	8.003447348	8.008810081	7.943286295	7.798667554
4933400A22Rik	7.25348641	7.363149728	7.418993948	7.541970148	7.466564018	7.470134039
4933400C23	7.219213646	7.276844388	7.070707452	7.228734429	7.302781777	7.260936009
4933401B08Rik	7.986751106	8.040713437	7.858691201	7.840277516	7.718228452	7.690408947
4933401F05Rik	7.774161577	7.681325355	7.83974474	7.259067922	7.169908425	7.254889667
4933401P20Rik	7.802723024	7.951316298	7.8745221	8.227029587	8.097079593	8.072553454
4933402K11Rik	7.691706155	7.774979965	7.762787439	7.53887022	7.637592485	7.589289782
4933403G14Rik	8.815100891	8.716815742	8.885338627	8.632639055	8.557222643	8.564913366
4933404A18Rik	7.372053325	7.446385623	7.314752133	7.51512513	7.432534283	7.453547759
4933404K08Rik	8.867286762	8.841011484	8.981446596	8.838296191	8.752602215	8.80663976
4933404M02Rik	7.847775719	8.049178914	7.640882881	7.529310623	7.645828011	7.671008225
4933405P16Rik	8.231637671	8.294905236	8.178984353	8.012926919	8.157215239	8.202830191
4933406L09Rik	7.366280801	7.486453762	7.385582134	7.355163771	7.444143308	7.465225154
4933406P04Rik	7.913856849	8.00559825	7.814395386	7.672752226	7.531261692	7.687704584
4933407C03Rik	11.09754121	10.96709667	11.16539313	11.38599348	11.27936195	11.21832865
4933407H18Rik	8.301664828	8.538944148	8.300200517	8.144856442	8.152739813	8.167047402
4933407L23Rik	9.29184138	9.357200085	9.468518591	9.235139051	9.117997595	9.141079325
4933407N01Rik	11.48850025	11.34439473	11.45953143	11.64139361	11.82562694	11.68376473
4933408M05Rik	7.148954959	7.090005696	7.195854908	7.086739898	7.100525684	7.047398524
4933409N07Rik	8.002901767	7.897594821	7.912489742	7.80353148	7.784293031	7.695899526
4933411D12Rik	8.748600569	8.98902483	8.708306822	8.646498087	8.548162941	8.483271849
4933411G06Rik	7.281713647	7.381869954	7.354253256	7.303122642	7.348665607	7.451216958
4933411K20Rik	9.57613855	9.501622019	9.477262525	9.393912605	9.381333525	9.35627717
4933412E12Rik	9.25439409	9.241590139	9.199989095	9.235897207	9.291047746	9.263395504
4933413B09Rik	7.123962947	7.199163639	7.065269799	7.248418337	7.223163126	7.165678656
4933414I15Rik	7.152435765	7.179562621	7.244285523	7.140455071	7.227300089	7.203356012
4933416G09Rik	7.13760229	7.051710363	7.17999782	7.134778013	7.147873941	7.151009925
4933421E11Rik	8.129955797	8.143090102	8.14097999	8.072236623	8.0993188	8.099445254
4933421G18Rik	11.69365761	11.66467724	11.72274579	11.50897577	11.39564604	11.4059299
4933421H10Rik	12.56975749	12.48417233	12.50861733	12.27035446	12.20996726	12.41363536
4933424A20Rik	8.016549552	8.176106222	8.066069028	7.776357778	7.818223267	7.778735439
4933424B01Rik	9.298937782	9.285861371	9.392994223	9.140963223	9.181017936	9.205243949
4933425L03Rik	10.40405736	10.40618458	10.40319257	10.09396824	10.06549088	10.05395708
4933426E21Rik	7.723043765	7.5051845	7.663842788	7.651326066	7.631620739	7.728936458
4933427C01Rik	7.762333956	7.845388584	7.654053127	7.598410481	7.539841685	7.478179124
4933427D14Rik	9.292723176	9.323525303	9.358900742	9.247875152	9.237630556	9.24446861
4933427G17Rik	9.866051899	9.580477941	9.573381958	9.630429394	9.637781696	9.857761366
4933427G23Rik	10.64959872	10.7327293	10.77381872	10.46959835	10.54250878	10.66461749
4933428A15Rik	9.294205256	8.832264557	9.131510237	9.765834202	9.834138137	9.766382569
4933428D01Rik	7.896098702	7.49467835	7.876332612	7.857226775	7.638611412	7.642046462
4933428G20Rik	11.43378554	11.19332221	11.38908095	11.47470999	11.47470999	11.5588491
4933429E06Rik	8.537565926	8.491009808	8.427018338	8.286684899	8.256720774	8.383015032
4933430N04Rik	7.371191621	7.310094406	7.353729936	7.351388343	7.382953613	7.36536996
4933431K14Rik	8.736348925	8.921900158	8.7153636	7.911694632	7.957421702	8.122331084
4933432B13Rik	9.253650665	9.447736901	9.43051743	9.257116723	9.310153993	9.182811887
4933432P15Rik	7.923076447	7.911429631	7.934520254	7.732628414	7.776242694	7.779214625
4933433P14Rik	8.493291383	8.519628172	8.503155569	8.705108091	8.781384183	8.701296821
4933434E20Rik	10.58960909	10.58588717	10.61912343	10.66707634	10.7596679	10.73797234
4933434I06Rik	8.283335469	7.898320649	8.127226602	8.045124158	7.925553775	7.803946983
4933437K13Rik	8.846829748	8.836203044	8.930908527	9.111332728	9.148540606	8.895055888
4933439C10Rik	8.212611784	8.394207261	8.137446439	7.843632118	7.881003769	7.931171641
4933439C20Rik	11.22196133	11.49068061	11.33631078	11.91844628	11.95014257	11.81270318
4933439F18Rik	7.633412605	7.631687799	7.631448732	7.506406381	7.619284879	7.565485569
4933439J11Rik	7.699576891	7.847961518	7.79256594	7.945823663	7.932172957	7.936144912
4933439J20Rik	8.645111477	8.740793694	8.739167486	8.527771143	8.583471298	8.57094603
4933439M10Rik	7.984012329	8.346762656	8.342529924	8.40349044	8.136500206	8.278651462
4Cytl1	8.683555087	8.968076481	8.539120934	8.424542464	8.378787716	8.203501937
5031409G22Rik	7.609684637	7.637930847	7.621554991	7.66273651	7.670904353	7.589538116
5031411O12Rik	7.421499329	7.36251011	7.367161197	7.229910092	7.341752803	7.322784605
5031414D18Rik	7.615186762	7.658066307	7.550667804	7.980493748	7.913357643	7.80010257
5031425E22Rik	7.738354564	7.655179462	7.718440985	7.737390225	7.895645156	7.909976336
5031428M13Rik	8.08787272	8.063746433	8.061272911	7.76220635	7.747772709	7.859115898
5031434O11Rik	7.83156045	7.890272256	7.824792708	7.623483329	7.688013205	7.646230769
5031436O03Rik	13.50740963	13.62836079	13.58353901	13.7884506	13.72594122	13.82526451
5031438A03Rik	7.542829414	7.55173995	7.60027845	7.45642374	7.482583526	7.561477642
5031439A09Rik	9.996048943	9.944257792	10.05483761	9.850827782	9.846083903	9.865111484
5031439G07Rik	10.19149453	10.16385698	10.18757873	11.14244541	11.19624135	11.00329969
5033403J15Rik	10.87790684	11.04897363	11.03401451	11.12794033	11.12629572	11.09030206
5033405K12Rik	7.174914609	7.136421128	7.243062246	7.21121516	7.169209791	7.280348429
5033411D12Rik	8.751883448	8.90624089	8.617215888	8.287672536	8.231095506	8.301139575
5033413D16Rik	8.899177874	9.17477164	9.014777718	8.815100891	8.775804453	8.844243739
5033413D22Rik	7.115210912	7.045416626	7.195231587	7.176436809	7.185315581	7.133106085
5033414D02Rik	11.8954584	11.95559231	11.79307616	12.10960801	12.15403261	12.09611622
5033414K04Rik	11.79709706	11.83739051	11.73284397	12.25017041	12.09376065	12.05640015
5033423K11Rik	7.332447582	7.260154312	7.362202896	7.298297341	7.185337628	7.230864031
5033425G24Rik	7.646137472	7.771587126	7.530625035	7.235803721	7.329742014	7.221799149
5033428B15Rik	7.133536719	7.129497719	7.20443453	7.134088703	7.08776996	7.037736622
5133400G04Rik	9.45296404	9.203093597	9.191146705	9.10383448	9.027191221	9.050351026
5133400O11Rik	7.477919954	7.561167747	7.490958881	8.105070182	8.198456038	8.076082789
5133401N09Rik	10.37462491	10.55651987	10.38354208	10.2405586	10.23052603	10.26722454
5330401F18Rik	9.240127937	9.299892688	9.206749095	9.116046506	9.116804463	9.081559147
5330401P04Rik	8.400791169	8.367569322	8.301426226	8.513798617	8.485097719	8.312738758
5330403J18Rik	9.285096637	9.400945174	9.364600094	9.059723901	9.102003365	8.862986759
5330408N05Rik	8.242709459	8.162319165	8.368678969	8.153774927	8.247389437	8.116731227
5330411L03Rik	9.518299047	9.286059962	9.70664686	9.697956932	9.854094192	9.928671261
5330420J21Rik	8.074528465	8.03034372	7.970967441	8.341694803	8.209086826	8.292455333
5330423I11Rik	8.232216968	8.048881215	8.031538776	8.173596087	8.157939495	8.110094173
5330423N11Rik	7.5828356	7.67063711	7.533691066	7.545326515	7.522958046	7.59903763
5330426P16Rik	8.264307402	8.278167354	8.161762278	8.506577144	8.478928932	8.544985665
5330427M13Rik	7.967979654	7.903161788	7.957220348	7.799887541	7.829174609	7.913120334
5330430C04Rik	7.729363933	7.780404377	7.767752595	7.608467969	7.568325402	7.552653869
5330430P07Rik	11.74652273	11.79367668	11.70634174	11.66836407	11.73221617	11.74351116
5330431K02Rik	9.435520463	9.289714961	9.225407693	9.319536513	9.207643168	9.403344184
5330432H08Rik	8.385320169	8.492135087	8.425051781	8.251475969	8.305985426	8.242863653
5330438D12Rik	9.26805709	9.307849857	9.305353643	9.038451704	9.010697992	9.076870187
5330439J01Rik	7.726234944	7.604523376	7.552738835	7.557264772	7.655218587	7.657612638
5430400L16Rik	8.04532268	7.879821832	7.8662891	8.104271526	8.101922158	8.020473091
5430405G05Rik	7.446984162	7.45082974	7.522055297	7.313216851	7.30117812	7.31721284
5430405G24Rik	11.97654684	12.04533323	12.09028294	11.85936876	11.86532698	11.97654684
5430406J06Rik	9.811420727	10.17265864	9.942757142	9.522768672	9.352418469	9.483752647
5430411C19Rik	8.464250158	8.495628668	8.411882781	8.150751653	8.143305671	8.151994322
5430411J08Rik	7.609526201	7.524800878	7.418849044	7.14969515	7.165568486	7.124022747
5430411K18Rik	9.731073325	9.721736601	9.889733325	9.879899043	10.00102139	10.0480722
5430417C01Rik	8.193476512	8.166990923	8.194933939	8.153230363	8.131285271	8.100032487
5430417L22Rik	11.97223427	11.86402496	11.92822318	11.62201935	11.67820821	11.77849769
5430426E14Rik	7.713337208	7.985423701	7.945823663	7.534360567	7.566363838	7.565905551
5430427O19Rik	8.099087631	8.025615733	8.061173935	8.58863032	8.521393612	8.401444362
5430433E21Rik	8.554640859	8.155822921	8.295999589	8.395687903	8.324850689	8.253497054
5430433G21Rik	10.23132131	10.18228771	9.991837779	9.988980231	10.01583218	9.927118226
5430434G16Rik	9.976868612	10.17217858	10.13417641	9.857761366	9.679968193	9.75038433
5430435G22Rik	9.80391855	9.870694341	9.683256027	11.58623901	11.41088101	11.2164419
5430437P03Rik	10.70814469	10.79394921	10.71168142	10.57080629	10.54106974	10.54402322
5530400B01Rik	8.943316668	9.091161504	8.915724737	8.518011505	8.433875234	8.716589231
5530400K22Rik	10.15725576	10.13699162	10.07748853	10.00766191	10.04628221	10.10144591
5530601H04Rik	7.248145512	7.27231006	7.261856413	6.935807736	7.182000341	7.202270721
5530601I19Rik	9.193364524	9.295634414	9.32096312	9.005757033	8.99017465	9.047799648
5630401D06Rik	10.47854829	10.44821353	10.34222885	10.22658508	10.2161455	10.26500748
5630401D24Rik	8.511458383	8.651279507	8.590421672	8.487325506	8.462680753	8.613619861
5730402C02Rik	8.731667859	8.629242132	8.676452116	8.368505231	8.21747796	8.28367783
5730403B10Rik	8.993618963	8.883828205	8.899746729	9.021676838	9.088144192	9.031884414
5730405I09Rik	11.67323935	11.77681453	11.64089811	11.5377265	11.53456421	11.51592403
5730405M06Rik	7.303335198	7.364183985	7.293005146	7.196371995	7.310059749	7.263488905
5730406F04Rik	9.165636475	9.188952165	9.267152604	8.949692138	9.031410753	8.846321423
5730406M06Rik	11.83090281	12.04036677	11.71699858	11.40178852	11.30081619	11.45852218
5730407I07Rik	7.010030817	7.153609482	7.186884702	7.127760608	7.256836147	7.146098612
5730407K14Rik	9.719946173	9.788034192	9.561570271	9.028941976	9.252565214	9.127763718
5730408A14Rik	7.440194179	7.394747269	7.555376166	7.451260375	7.487803403	7.524962676
5730408I11Rik	8.039584115	7.962306366	8.077124974	7.959478819	7.959186843	7.944786302
5730409G15Rik	8.921379317	8.967081601	8.957363175	8.744297276	8.797612676	8.765994626
5730409K12Rik	7.958937348	7.956645736	8.024217514	7.904086402	7.914193267	7.789246273
5730409N16Rik	7.28467413	7.339389784	7.383918704	7.383879442	7.287637812	7.343885465
5730410I19Rik	10.85885945	10.80159525	10.97083178	10.73200848	10.7715695	10.78432884
5730414N17Rik	7.70124378	7.769601256	7.837364435	7.749503673	7.654217533	7.645626863
5730417B17Rik	8.782377607	8.988863937	8.962319583	8.136500206	8.31821372	8.390620569
5730419I09Rik	9.657996588	9.671354812	9.626274803	9.620378607	9.615598368	9.546291703
5730427M17Rik	9.037617483	9.000700727	9.041550823	8.870141768	8.92597258	8.949692138
5730427N09Rik	12.82158867	12.90269476	12.67010136	13.00443525	12.92546745	12.78728511
5730449L18Rik	10.62159665	10.56424893	10.53006731	10.56320211	10.60287198	10.51592531
5730453I16Rik	11.49107363	11.58515506	11.56736619	11.38237624	11.42955244	11.41937473
5730455O13Rik	10.7765658	10.68227415	10.79245737	10.33454701	10.42024649	10.52428487
5730455P16Rik	9.774513052	9.628284782	10.006303	9.815312331	9.762430427	9.717638265
5730469M10Rik	14.29253282	14.6354128	14.34299037	13.96680313	14.04619696	14.03599736
5730472N09Rik	10.94167804	11.1050494	11.25959343	10.7005329	10.87633516	10.8482971
5730481H23Rik	8.382847793	8.287672536	8.227672109	8.323942062	8.220406691	8.245612758
5730494J16Rik	8.961034414	8.910691494	9.10814379	9.529021753	9.396257648	9.174402128
5730494M16Rik	8.688536256	8.63792023	8.750752285	8.684252139	8.744691029	8.776012147
5730494N06Rik	10.99528165	10.93247871	11.09487133	11.01898175	11.04995464	11.02562028
5730525O22Rik	9.940551737	10.09323128	9.909768268	9.634757477	9.640891632	9.786149084
5730528L13Rik	10.04745039	9.791700495	9.764972395	9.491700051	9.638427417	9.608498547
5730543M03Rik	8.306639591	8.155399733	8.179945376	8.494512647	8.445852922	8.383468994
5730550L01Rik	8.774248459	8.714720946	8.698531889	8.706208125	8.640531989	8.67942093
5730552E08Rik	8.692563863	8.663054434	8.535132526	8.105884483	8.281330238	8.190362086
5730559C18Rik	7.335474188	7.318324182	7.25629891	7.321490794	7.287893983	7.354209384
5730564L20Rik	7.800360401	7.765718889	7.705939166	7.762333956	7.674095176	7.744413431
5730591F21Rik	7.070600356	7.091823707	7.133370322	7.226269573	6.9206144	6.969664127
5730601F06Rik	8.74766935	8.788922859	8.785693826	8.599192941	8.579570903	8.65347801
5830403L16Rik	7.45628083	7.549339871	7.487991906	7.567351361	7.494875386	7.536214078
5830404H04Rik	9.897150011	9.927118226	10.07032951	10.1686999	10.17947046	10.17047009
5830406C17Rik	8.404843389	8.206217071	8.486946277	8.056042929	8.023729189	8.109961383
5830407P18Rik	10.03961084	10.02053872	10.10420155	9.918478905	9.968917805	9.838640751
5830409B07Rik	8.066208807	7.858691201	7.828595753	7.889859084	8.048406635	8.032427405
5830410F13Rik	7.664155047	7.585356865	7.631833636	7.565905551	7.535609292	7.599875501
5830411E10Rik	8.746968319	9.226435662	8.644629877	8.079324426	8.359419281	8.251723117
5830411G16Rik	11.99123125	11.83110584	11.89826914	11.7834283	11.71639631	11.72984263
5830411I20	9.690706813	9.478767389	9.663970865	10.75571282	10.44722759	10.41748639
5830411K21Rik	8.98808634	9.012295334	9.160224714	9.312117295	9.057702646	8.867808829
5830415F09Rik	7.768533103	7.857824727	7.829877604	7.850763272	7.798231639	7.796246414
5830415L20Rik	8.553570001	8.485015107	8.603555102	8.449399736	8.492303747	8.485746651
5830417I10Rik	8.886190921	8.904500084	8.877465358	8.777799495	8.76855001	8.779969377
5830418G11Rik	7.625768985	7.553880911	7.558971108	7.57040474	7.628782563	7.493441299
5830427D02Rik	9.585565149	9.811740161	9.653841069	9.315822546	9.365424762	9.421589984
5830431I15Rik	8.28392246	8.355731213	8.294045185	8.300125763	8.191849812	8.314761236
5830432E09Rik	7.49102411	7.406756527	7.412517012	7.563892842	7.670155127	7.647877056
5830433M19Rik	7.213919721	7.293786133	7.278249247	7.308500664	7.275460231	7.23609937
5830434K11Rik	8.119016335	8.079044191	8.122825627	7.913220086	7.929977698	7.987619708
5830436K05Rik	8.468204795	8.463101832	8.575073354	8.368345681	8.371009735	8.428968341
5830454D03Rik	12.05090976	11.93341454	12.00182022	12.00330884	11.97713533	12.0443879
5830454E08Rik	8.464053599	8.425670296	8.393900149	8.070237689	8.006897849	8.201157295
5830457O10Rik	7.166891761	7.249769196	7.286950911	7.246121202	7.321763105	7.245261387
5830467E07Rik	8.994281791	9.005123964	8.931779478	8.766716534	8.486750217	8.751704288
5830468K18Rik	9.167726268	9.023816481	9.136276537	9.006888221	8.983666373	9.001397591
5830472H07Rik	7.299537018	7.48960161	7.286592148	7.603924608	7.510832317	7.514266585
5830476G13Rik	8.474328735	8.416351004	8.53379137	8.243219995	8.243987962	8.277822824
5830482F20Rik	8.148888482	8.314377846	8.218436659	8.509078274	8.396901852	8.469506143
5830496L11Rik	8.517249204	8.651580169	8.563455529	8.691056734	8.64424761	8.728872266
5930400G23Rik	7.621093055	7.679123274	7.578827333	7.580130703	7.512870444	7.777893343
5930404L04Rik	7.365705897	7.381481889	7.297506426	7.334228964	7.188667813	7.318106481
5930416I19Rik	10.52574306	10.60824802	10.50264399	10.49334754	10.51306865	10.52007381
5930418K15Rik	11.28513439	11.24575526	11.2451978	11.28344205	11.29326323	11.13126727
5930429A15Rik	11.58042055	11.43642167	11.49794866	11.22551119	11.28244642	11.14720818
5930431H10	7.75343507	7.794115086	7.920274964	7.847834852	7.894722425	7.944876419
5930431L16Rik	7.250641546	7.368320307	7.385810931	7.306505818	7.178375732	7.257101018
5930434B04Rik	8.682761326	8.814902334	8.601221099	8.536215196	8.562010255	8.569200956
5930437C20Rik	7.722041015	7.778180396	7.712144169	7.702157087	7.543914162	7.446311277
6030400N17Rik	7.907188376	7.670541859	7.706320465	7.823550477	7.689015453	7.706804999
6030405P19Rik	8.087469463	7.990778637	8.043612912	7.961297862	7.880573647	7.961383831
6030408B16Rik	8.099660426	7.960496897	7.904432478	8.002457745	7.886752244	7.973864472
6030408C04Rik	7.797047362	7.748159972	7.818608391	7.886849607	7.979327744	7.911298499
6030413G23Rik	8.829383357	8.458947845	8.665344898	8.605491584	8.492638326	8.618757959
6030416D17Rik	8.526819949	8.412455425	8.376060163	8.161890583	8.335545755	8.11182056
6030429G01Rik	7.923284874	7.905759258	7.909410505	8.128611555	8.041025574	7.992159593
6030436K07Rik	8.77869822	8.809042514	8.701352852	8.538855268	8.23204888	8.273468842
6030441H18Rik	8.250997708	8.377871093	8.277230062	8.053004704	8.065078803	8.044897948
6030458A17Rik	8.208038896	8.251181338	8.228411006	8.276040549	8.186124942	8.22894538
6030458C11Rik	8.505307817	8.612764889	8.533390613	8.415955058	8.415114227	8.474335151
6030458P06Rik	9.111332728	9.048308523	9.015815918	9.024070877	8.871598012	8.920948732
6030495B01Rik	7.548093612	7.771077281	7.590745356	7.64059615	7.650156608	7.47492877
6030499A19Rik	8.033801163	7.959700861	7.87032257	7.818223267	7.974735634	7.716873221
620807	7.447107853	7.37033009	7.378335663	7.380556514	7.626791404	7.419774444
6230400G14Rik	10.21865045	10.0073342	9.935168975	10.04069336	10.05617421	10.05368527
6230401I02Rik	11.96732602	12.00919933	12.14722577	11.81270318	11.8223309	11.78729607
6230409E13Rik	7.47585812	7.431601283	7.501113008	7.437779784	7.496824055	7.524200811
6230415M23Rik	8.28701846	8.28352586	8.392063602	8.151011802	8.066679149	8.059982939
6230416J20Rik	8.704574202	8.575048348	8.701051034	8.834034758	8.94098017	8.802828451
6230425C21Rik	9.66583609	9.780924271	9.859869748	10.26935379	10.04160233	10.20800141
6230427J02Rik	8.965211567	8.87150858	8.864210184	8.565847664	8.844666063	8.842762672
6330401K01Rik	8.385140448	8.309806988	8.230049061	8.225158028	8.2806994	8.145444289
6330403M23Rik	11.57647039	11.52365491	11.63273956	11.37549491	11.27886178	11.37000418
6330405H19	9.539054289	9.644367644	9.534689218	7.96147881	7.875984437	7.876687976
6330406I15Rik	11.52537915	11.71958962	11.48699839	11.91785736	11.92158184	11.83083634
6330407A03Rik	7.911161767	7.817169476	7.813063843	8.196775707	8.188954083	8.101583659
6330407I18Rik	8.919413058	8.803657508	8.905735859	8.725727092	8.823653502	8.836203044
6330407O08Rik	7.357768659	7.418993948	7.283478998	7.340394271	7.401106752	7.388858019
6330408J11Rik	7.591454663	7.65435243	7.754816216	7.478416768	7.434725769	7.456626841
6330409N04Rik	8.871834177	8.809297115	8.909414633	8.833703918	8.825531531	8.816157678
6330414G02Rik	9.801058727	9.350652844	10.07175211	10.52539531	10.63464722	10.31054438
6330416G13Rik	8.739167486	8.617215888	8.714276026	8.918361883	8.932653584	8.767139517
6330416L11Rik	7.65598404	7.706860514	7.649794522	7.556098357	7.256103018	7.378013167
6330417E04Rik	7.721242021	7.820864747	7.764129761	7.635761272	7.715435032	7.499829052
6330418B08Rik	7.617860701	7.566141472	7.628903648	7.587310479	7.524173047	7.44260831
6330419J24Rik	7.971267634	7.937832731	7.931785455	7.523268374	7.757561962	7.671352115
6330439K17Rik	7.912140729	7.862456163	7.762530949	7.662571022	7.666735572	7.822208334
6330442E10Rik	9.27604679	9.115482183	9.167412542	9.549019256	9.594118492	9.444824036
6330444G18Rik	9.566587818	9.581654168	9.614773948	9.202312868	9.29240443	9.294913999
6330500D04Rik	8.59545289	8.56275289	8.500011092	8.468669145	8.440656114	8.4528751
6330503C03Rik	8.558820069	8.560981904	8.671818209	8.563697951	8.590566002	8.673329936
6330505N24Rik	8.046824152	7.975754694	7.898897531	8.821524241	8.813125592	8.572934626
6330509M05Rik	8.283821521	8.130230778	8.117708075	9.086749876	9.057497813	9.01323845
6330532E14Rik	7.587420274	7.632772714	7.543312268	7.584665074	7.428649228	7.492128931
6330548G22Rik	9.270450841	9.366353499	9.238336077	9.399561182	9.533939343	9.406410456
6330549D23Rik	9.974783543	10.02404164	10.07446668	9.934192811	9.883990056	9.942414275
6330562C20Rik	9.485051747	9.303242916	9.429465777	9.300597014	9.166918465	9.339060373
6330569M22Rik	11.72858593	11.74005013	11.68009643	11.73540389	11.75485838	11.82999966
6330575B07Rik	7.585594202	7.630443906	7.544996598	7.553476636	7.567249686	7.527409994
6330577E15Rik	9.116301928	9.046217772	9.299396174	9.245888245	9.293287743	9.273738193
6330578E17Rik	12.20850594	12.22985871	12.33794647	11.9799209	12.1054326	12.12741847
6332401O19Rik	7.437177061	7.28903076	7.347861177	7.27845019	7.263212967	7.287908978
6430402H23Rik	8.182493073	8.390941496	8.366698114	7.71293934	7.832075689	7.714251617
6430402L23Rik	10.87256888	10.94880189	10.9789098	11.0449486	10.98935577	11.07871254
6430407D20Rik	8.640875335	8.542392094	8.535863353	8.347257406	8.467871353	8.321279816
6430407L02Rik	9.178243542	9.437815426	9.266734696	9.061646633	8.85767488	8.966967325
6430411K18Rik	7.133765949	7.071683601	7.212235726	7.168459369	7.107341526	7.09343754
6430514E13Rik	8.034566576	8.125285966	8.123336273	8.019725768	8.034686633	8.101678246
6430519M23Rik	7.929443367	7.93489232	8.0339202	7.923185996	7.868770223	7.817069099
6430524C05Rik	8.051302818	8.128343179	8.059881826	7.847028371	7.88643464	7.833385496
6430526N21Rik	8.044608222	8.293487046	8.125413533	7.921528567	7.853567511	7.897594821
6430527G18Rik	12.21449162	12.26212924	12.10119755	12.19319121	12.3181971	12.45376789
6430531B16Rik	7.382168029	7.310417738	7.120445666	7.328296849	7.254837743	7.317333837
6430537H07Rik	7.78113204	7.58904015	7.619380872	7.770917062	7.568043297	7.537797032
6430540A14Rik	8.089526704	8.084276637	8.232612227	8.03485239	7.973118476	7.932267982
6430540M20Rik	10.69434272	10.57283723	10.48754896	10.35138356	10.32992416	10.45085486
6430548M08Rik	9.195435392	9.418285826	9.455731371	9.858833032	9.683993324	9.634177921
6430550D23Rik	7.656551104	7.668364463	7.589132656	7.420067522	7.418250908	7.521976068
6430550H21Rik	7.992274892	8.157394995	7.909935282	7.930664848	7.950828098	8.046969043
6430553P18Rik	7.324590251	7.32947145	7.353569772	7.395654866	7.360537547	7.468949044
6430562A12Rik	9.061265308	9.265711138	9.26805709	9.145760281	8.964342277	8.997091366
6430571L13Rik	7.978367728	7.666145271	7.977764019	7.952300717	8.165161764	8.106142409
6430573F11Rik	9.2333078	9.331720686	9.107906269	8.744044588	8.725545498	8.683915039
6430573H23Rik	8.912370749	8.846145606	8.944382987	9.06954629	8.999988567	8.852844065
6430590A07Rik	9.049097517	9.10582518	9.122596698	8.761476678	8.587132277	8.658611231
6430601O08Rik	7.031228457	7.061513178	7.02430863	7.019866454	6.995657222	6.921937456
6430628O11Rik	8.567977617	8.618224437	8.725727092	8.478563778	8.259016905	8.341370373
6430706D22Rik	10.99922873	11.21768395	11.17040935	11.11706444	11.08027127	11.02186266
6530401D06Rik	8.851411749	8.898990451	8.862736379	8.842256199	8.760740609	8.788831852
6530401D17Rik	7.596922474	7.50497977	7.70336506	7.647283435	7.777131574	7.714465111
6530403A03Rik	7.945339441	7.85506832	7.822065593	7.77970147	7.711096968	7.71615232
6530404N21Rik	8.716200014	8.719117524	8.726285836	8.595450058	8.605593116	8.575388354
6530405K15Rik	7.791807975	7.8662891	7.845615516	7.698671144	7.645020194	7.624809344
6530406A20Rik	9.208533258	9.118956468	9.121694519	8.92168092	9.039656597	9.073895777
6530415H11Rik	9.248789048	9.278818466	9.424616781	9.363160529	9.349916024	9.500201258
6530418L21Rik	7.497534589	7.586550526	7.605045909	7.602668614	7.528878312	7.493330107
6620401K05Rik	9.064689845	9.0015955	8.90506206	8.865758358	8.893113701	8.876310992
6620401M08Rik	8.962555394	8.716203807	8.864369045	8.615752722	8.872851943	8.780279265
6720401G13Rik	7.504037062	7.51651859	7.403255765	7.434157057	7.521193751	7.420393745
6720407G21Rik	8.43135447	8.363167877	8.464053599	8.433660737	8.272860422	8.376237821
6720422M22Rik	8.210327639	8.173357532	8.157748213	8.270731124	8.128947301	8.142639623
6720427H10Rik	9.168219385	9.220221015	9.256454525	9.081782255	8.895429282	9.036391428
6720451B11Rik	7.61333352	7.598731905	7.570646205	7.481477362	7.576376259	7.485199485
6720456B07Rik	12.88283214	12.8310935	12.89134074	13.02718879	13.02317925	12.97384966
6720456H20Rik	9.717399846	9.897664423	9.945623513	9.698753666	9.757715633	9.753032255
6720458D17Rik	9.981516692	9.882458283	10.04069336	10.20236003	9.966178275	10.06928064
6720458F09Rik	9.995308784	9.925845018	10.21968611	10.22987664	10.20889488	10.27614718
6720460F02Rik	7.448849831	7.424649919	7.272945538	7.566010527	7.567445308	7.51646143
6720463L11Rik	10.41777712	10.61894825	10.38542777	10.21727714	10.11068995	10.29054913
6720463M24Rik	8.163887312	8.05001287	7.883129219	8.114598154	8.277376778	8.142075889
6720467C03Rik	10.83064209	10.59578582	10.74464274	10.45983787	10.48349215	10.6108935
6720469N11Rik	13.59874756	13.24426664	13.29149875	13.55134265	13.53069167	13.58353901
6720475J19Rik	7.678287576	7.731582652	7.829174609	7.810819667	7.781231713	7.841856864
6720477C19Rik	8.623054345	8.741396025	8.816336141	8.363961803	8.135572537	8.349777207
6720480F11Rik	7.845697868	7.774682352	7.842169288	7.698008188	7.739547162	7.52765028
6720487G11Rik	7.722734642	7.725476032	7.665041533	7.685617832	7.65910684	7.592203768
6720488N08Rik	7.271784072	7.094143633	7.123229408	6.965328076	6.860870236	6.925631903
6720490M18Rik	8.01708247	7.97340829	8.042153918	7.967462885	8.166122537	8.04558961
6820402O20Rik	7.360495994	7.305035989	7.301118106	7.272035635	7.211699196	7.164311172
6820408C15Rik	7.678412473	7.694706196	7.710774151	7.836842247	7.710395154	7.7662824
6820437F20Rik	7.994733202	7.985032331	8.038724921	7.858287158	7.812751138	7.755640369
6820443O06Rik	8.09812668	8.191586009	8.208801731	8.065078803	7.931629841	7.816228723
7030411D10Rik	8.115096931	8.176644819	8.172391352	8.230188935	8.20038831	8.144933887
7030412O03Rik	7.589460375	7.540568475	7.605799505	7.58497573	7.604919819	7.568359077
7330410H16Rik	12.95924061	13.0191975	12.96145012	12.11336534	12.32784028	12.24739462
7420700D11Rik	8.876552274	9.181649322	8.99017465	9.14936412	8.957006897	9.047174728
7530408C15Rik	9.387396414	9.240372922	9.210624622	10.01867642	9.898690108	9.886210117
7530422H14Rik	7.492881536	7.501631714	7.603193865	7.398372838	7.487124683	7.526546875
7530428D23Rik	7.687466181	7.600953497	7.621789532	7.612213326	7.738978798	7.807439623
7630403J24Rik	7.44926965	7.420745969	7.525866383	7.482386638	7.521162622	7.515237571
8030402P03Rik	9.584988225	9.185038135	9.761063039	9.443058251	9.635113118	9.441212059
8030404L10Rik	8.900019564	8.766282179	8.896948463	8.864751854	8.773187051	8.731869372
8030447N19Rik	7.695546317	7.629214309	7.682597642	7.817256026	7.841579138	7.78130735
8030448M07Rik	7.580830038	7.613550471	7.747444447	7.781433973	7.790680725	7.80444515
8030451K01Rik	9.023328852	9.228144044	9.067972029	9.379636097	9.370656758	9.306669967
8030453O22Rik	7.605270083	7.719838647	7.754656061	7.742725313	7.769809119	7.849033111
8030462N17Rik	7.435443528	7.499937402	7.543204314	7.482436364	7.482184368	7.488189565
8030467N07Rik	8.664558367	8.587463337	8.571713624	9.014400606	9.051526288	8.911930459
8430403J19Rik	7.964574799	8.005482365	7.932648484	7.935141489	7.96652099	8.19562585
8430403M15Rik	8.718510729	8.7153636	8.864978912	8.497163359	8.672990844	8.706208125
8430408G22Rik	11.95559231	12.92546745	12.05925307	11.31895083	11.34177634	12.20930818
8430410A17Rik	8.99838815	9.29240443	8.995508194	8.812117801	8.789273714	8.771337589
8430410K20Rik	11.55568506	11.38908095	11.44047873	11.79132813	11.79646216	11.76638323
8430415N23Rik	10.59331356	10.62937097	10.75176593	10.39976704	10.50635429	10.52505858
8430427H17Rik	8.582231303	8.548671109	8.504365364	8.725027627	8.863195499	8.770848237
8430429K09Rik	8.272392395	8.217159717	8.092256122	8.137354244	8.074528465	8.036604633
8430432A02Rik	8.673161867	8.515495771	8.522683978	8.146007896	8.085913733	8.229651046
8430432M10Rik	10.4264845	10.2757895	10.29192289	10.07670369	10.01690408	10.12098659
9.33E+12	7.33425126	7.338262543	7.340477517	7.235845922	7.351254961	7.406451378
9030003C19Rik	8.228274925	8.313205429	8.326616332	8.104528311	8.075882077	8.207614693
9030016H15Rik	8.395196529	8.357486306	8.378016111	8.389966002	8.255528772	8.24171647
9030018K07Rik	8.014523165	8.168495716	8.072736254	8.09204074	8.170760442	8.014414133
9030024J15Rik	11.51743047	11.7865646	11.76977393	11.85619463	11.89352552	11.88438984
9030025P20Rik	8.583865283	8.696425732	8.591678302	8.71061311	8.738014244	8.604918927
9030205A07Rik	9.010697992	8.32721048	9.03164958	9.279134929	9.296225825	9.231308876
9030224M15Rik	8.871410491	8.500445303	9.019481117	8.914673633	8.922755589	8.915017469
9030227G01Rik	8.064599594	7.996562916	8.243219995	7.931166302	7.940137077	8.107229981
9030411M15Rik	7.111493529	7.112106532	7.173433052	7.138627149	7.233090606	7.15454025
9030416H16Rik	9.373346676	9.434115789	9.416676372	9.226773708	9.246564658	9.163679085
9030418K01Rik	9.448437198	9.211210299	9.667537346	9.665191323	9.864539195	9.876916781
9030420J04Rik	7.842725546	7.874104374	7.777353121	7.567249686	7.723627728	7.624902103
9030425E11Rik	9.219403867	9.009653039	9.275819856	9.142996031	9.157594246	9.117997595
9030605E16Rik	8.007863522	7.836101687	7.929443367	8.005354867	7.965469043	7.978054063
9030605H24Rik	7.191797527	7.239972756	7.179405069	7.227912598	7.336620919	7.11089494
9030611K07Rik	7.749963136	7.716100155	7.760129132	7.76097029	7.893669506	7.929528171
9030614H07Rik	7.577975406	7.64575093	7.488378554	7.46273478	7.416636104	7.394141237
9030617O03Rik	7.701903109	7.634160005	7.933773225	7.881054599	7.750857655	7.727487416
9030619K07Rik	10.43525215	10.46214812	10.44237228	10.40709378	10.16661335	10.3147048
9030619P08Rik	7.557355015	7.363205304	7.444373146	7.736726751	8.025944471	7.634001066
9030624G23Rik	8.425547308	8.142354225	8.259433481	8.215269873	8.373902763	8.460947664
9030624J02Rik	10.0352482	9.973822326	9.96223999	10.10850142	10.07870958	10.08544452
9030624O13Rik	8.624061615	8.09568841	8.32009966	8.598841105	8.274780649	8.398266523
9030625A04Rik	8.57041317	8.757898372	8.62978421	9.493931836	9.529021753	9.258704469
9130004J05Rik	7.730226531	7.715376102	7.663026533	7.917654759	8.013781244	7.686636598
9130005N14Rik	10.50513665	10.09435286	10.22502974	10.78878533	10.78160471	10.74774058
9130008F23Rik	7.607003131	7.602403498	7.581716271	7.730175984	7.830055646	7.80353148
9130011J15Rik	11.44334953	11.65768996	11.548533	11.44250798	11.46122377	11.36649231
9130014G24Rik	7.079853326	7.137289824	7.157928214	6.980754512	7.144466303	6.984070675
9130019O22Rik	9.350368371	9.444568652	9.317471173	9.311870817	9.200491914	9.345339712
9130020G22Rik	7.410989436	7.471673318	7.425640875	7.451945213	7.460244595	7.545897672
9130020K20Rik	9.668282414	9.463736074	9.512126371	9.367788269	9.216452227	9.241912484
9130023F12Rik	8.713074586	8.737067809	8.695175502	8.805442992	8.669637275	8.717274732
9130204C11Rik	7.810890245	7.910264049	7.763637048	7.656990671	7.621635462	7.569146189
9130211I03Rik	9.058144539	8.958640158	8.913717002	9.085832701	9.032357281	9.000497147
9130215G10Rik	8.765805578	8.679253153	8.749743437	8.671263078	8.598468489	8.665182551
9130221H12Rik	9.349144575	9.512409089	9.362701637	9.276793926	9.266380779	9.392056848
9130227N12Rik	8.785158376	8.614852512	8.664760027	8.517249204	8.586564162	8.674196046
9130230N09Rik	7.986947467	7.941058067	7.873850866	7.935308441	7.842003853	7.863275152
9130404D08Rik	9.490946901	9.590292011	9.453040668	9.331706794	9.285688948	9.238512169
9130415E20Rik	12.983433	13.01500734	13.11876023	12.98584527	12.92442923	13.04506877
9130422G05Rik	9.118460023	9.036391428	9.118956468	9.216452227	9.234592373	9.164963386
9130601C02Rik	7.213244258	7.12006224	7.17010299	7.256407769	7.376652173	7.275998125
9230101D24Rik	7.718750428	7.759172866	7.834984389	7.725160115	7.815260958	7.75337216
9230104L09Rik	7.606940139	7.443532765	7.536395325	7.547392456	7.483657895	7.575986763
9230104O11Rik	7.093747231	6.929455902	7.118886283	7.182429779	7.17999782	7.106598914
9230110F11Rik	7.183305117	7.211912623	7.195896654	7.330944466	7.165751915	7.265583055
9230110F15Rik	7.520432421	7.549032806	7.505660009	7.478506675	7.578540016	7.467002857
9230111E07Rik	7.220061324	7.305733152	7.26131634	7.563134898	7.482932818	7.522443672
9230112E08Rik	9.07243848	9.019676974	9.155605609	8.98941166	9.064689845	9.151026251
9230112G11Rik	7.484157202	7.405765323	7.50190829	7.479974521	7.413941126	7.44976852
9230116M18Rik	7.124374384	7.137386679	7.146994539	7.208982079	7.339810035	7.048984422
9330102E08Rik	8.818956768	8.873225338	8.969587004	8.649256874	8.735321461	8.835970378
9330102G19Rik	7.368552891	7.370607048	7.360725799	7.355836652	7.355012953	7.38260223
9330120H11Rik	7.456182146	7.388154279	7.389656237	7.421026504	7.563077798	7.53163075
9330129D05Rik	9.780924271	9.672646894	9.831134166	9.309462208	9.364289856	9.48044662
9330132O05Rik	7.458304122	7.448914613	7.383879442	7.340960526	7.456234701	7.481770082
9330134C04Rik	10.05413033	10.23337817	10.13691564	9.897125802	9.835553152	9.892911048
9330137I11Rik	7.441387124	7.414692589	7.420839555	7.24766754	7.300353753	7.153666899
9330147J08Rik	8.679253153	8.857902781	8.957006897	8.749532399	8.736520585	8.769737464
9330151E04Rik	7.572901011	7.577117343	7.535537637	7.583141224	7.579520878	7.599963004
9330151L19Rik	7.828243289	7.760725088	7.919214836	8.015685884	7.913694485	7.91664407
9330155C01Rik	9.789655734	9.847508146	10.04928635	10.07151039	9.755325603	9.925188349
9330158F14Rik	7.309257423	7.218246333	7.281852632	7.304617291	7.303765834	7.264186269
9330159F19Rik	7.849033111	8.059323155	8.190495998	7.851949127	7.959283478	8.010094327
9330160M17Rik	7.444781497	7.471497031	7.446802903	7.408957934	7.390504302	7.282565494
9330161M13Rik	7.558698116	7.584543794	7.532711884	7.668644354	7.611884679	7.559522891
9330169B04Rik	7.151120659	7.11218626	7.209718072	7.163819324	7.156986733	7.147635163
9330175B01Rik	9.855137892	9.807626191	9.889641616	10.18862072	10.14908922	10.11869888
9330177P18Rik	9.428016073	9.476873475	9.574126216	9.343973556	9.205122716	9.260782024
9330177P20Rik	10.06549088	10.25548271	10.21898891	9.786149084	9.743794727	9.911015964
9330178D15	7.197812267	7.252764418	7.249607292	7.097281501	7.18583796	7.075023632
9330180L10Rik	10.69590521	10.81183002	10.72285127	10.62001069	10.5329687	10.65938409
9330186A19Rik	12.5942019	12.50233906	12.62929579	12.31543997	12.32581902	12.40945021
9330200H04Rik	7.304107296	7.277125765	7.413741412	7.445622279	7.447184789	7.526689179
9330209C19Rik	7.395578119	7.463810679	7.457317521	7.448145221	7.327518513	7.394079328
9430004M15	7.244285523	7.279383919	7.301084064	7.241906845	7.31570652	7.30736797
9430007M11Rik	7.437829054	7.517378804	7.519605686	7.406675988	7.516758167	7.498704129
9430008C03Rik	10.33029736	10.63796484	10.48798028	10.24898312	10.072059	10.16561261
9430015G10Rik	7.997240326	8.237088356	8.122014979	8.129293697	8.063167713	8.061040641
9430016H08Rik	10.93709871	10.81511786	10.82135181	10.57543021	10.57283723	10.55890883
9430020K01Rik	8.898403335	8.824500626	8.987166373	8.687325745	8.862736379	8.962555394
9430023L20Rik	11.01713464	11.01631606	11.08078376	11.2451978	11.36098285	11.15477878
9430025M13Rik	8.091418588	8.146807846	8.005354867	7.741333252	7.820938586	7.885106401
9430028P18Rik	7.684500888	7.709033398	7.643015159	7.37353936	7.474229484	7.62210286
9430029L20Rik	9.524827632	9.684769401	9.500456518	9.70504498	9.745199148	9.68077825
9430030N17Rik	8.1679202	8.056273738	8.02982861	8.367357112	8.276946394	8.277534905
9430038I01Rik	8.477428718	8.490045711	8.486011332	8.732795831	8.73473784	8.687705184
9430043O10Rik	8.19562585	8.131894771	8.210630923	7.873284314	8.002364982	7.942406166
9430052C07Rik	8.109304359	8.079927553	7.897434851	7.827639542	8.282689867	8.053004704
9430064K01Rik	7.495748622	7.495829934	7.407764841	7.554464529	7.458049641	7.40697313
9430065F12Rik	7.917405372	7.792948853	7.982453928	8.182375075	8.361095594	8.185718284
9430065L19Rik	11.04671473	11.25447779	11.01295213	10.90269052	10.89982049	10.93339063
9430072I10Rik	7.895412408	8.080411728	8.059982939	7.78568863	7.806889621	7.643723412
9430073L23Rik	7.739465212	7.795208304	7.724991468	7.772946575	7.666785292	7.654973019
9430073N08Rik	7.188953439	7.103811535	7.137355285	7.174320008	7.123229408	7.061513178
9430079A18Rik	7.479286815	7.408678851	7.461831381	7.342752414	7.296806331	7.318725229
9430081H08Rik	8.330301585	8.232216968	8.269690822	7.890803774	8.099901763	8.06262279
9430088N01Rik	8.389120594	8.486794282	8.616784356	8.296718093	8.222960927	8.343944978
9430090C23Rik	7.470944359	7.45500073	7.434003304	7.470697422	7.33528023	7.482043718
9430093I07Rik	9.470566296	9.484763433	9.603464495	9.255988337	9.283713933	9.339767159
9530005P22Rik	8.100407271	8.338700692	8.234844859	8.127975333	7.842581545	8.049403052
9530007E02Rik	7.86871327	7.992616426	8.044244444	7.962618146	7.882939246	7.886332317
9530008L14Rik	7.865363893	7.743716955	7.829832651	7.86513217	7.949790021	7.92181339
9530013D10Rik	8.414526036	8.531703993	8.537745451	8.237088356	8.179112282	8.305346014
9530014D17Rik	7.944228016	8.166122537	8.028731964	8.106829229	8.002540478	7.944300259
9530015I07Rik	8.078657088	8.192002049	8.236935572	7.688256689	7.60760542	7.989614755
9530018I07Rik	10.48059188	10.58268865	10.53955504	10.63796484	10.76844292	10.95012269
9530020G05Rik	8.477677573	8.508317312	8.376825313	8.47372454	8.563697951	8.501192981
9530020I12Rik	7.682501964	7.595344451	7.549523188	7.586818912	7.670324018	7.597726434
9530025L16Rik	8.559003437	8.499474949	8.775113161	8.616285698	8.483036409	8.779259054
9530048I18Rik	8.729512933	8.943781044	8.803456373	8.650435016	8.519466469	8.501991233
9530049G18Rik	7.735546547	7.790226328	7.857463918	7.89913752	7.956868901	7.858593106
9530051E16Rik	7.528148899	7.468307832	7.54297563	7.67255604	7.480231946	7.632238644
9530051K01Rik	7.430364429	7.309317982	7.397508048	7.650156608	7.59283251	7.580492199
9530053J19Rik	8.524502537	8.748819762	8.666596309	8.719932005	8.541842856	8.591851608
9530055J05Rik	8.547232008	8.558075775	8.430828465	8.505268915	8.64632874	8.448515827
9530058B02Rik	9.238391351	9.581856706	9.400421243	8.655737709	8.850807684	8.881533545
9530062N20Rik	7.91889888	7.721287785	7.877165799	7.787534272	7.822366609	7.818747435
9530064J02	10.75284006	10.62627079	10.66504564	12.01465458	11.91789541	11.83991465
9530065M15Rik	7.724594445	7.813861883	7.643237775	7.670781401	7.551837575	7.665965363
9530068E07Rik	11.80732778	11.94869298	11.86769271	12.13294786	12.06677736	12.02021709
9530073A13Rik	8.205023888	8.146669831	8.271139988	8.187899517	7.9069469	7.925049479
9530077A17Rik	7.84719587	7.830782263	8.124013235	7.848049485	7.954389926	7.870412902
9530077C05Rik	7.972562086	7.686416548	7.894443521	7.78848229	7.651249627	7.69617322
9530078O19Rik	7.681227762	7.927030145	7.789576108	7.745925539	7.614866797	7.651993236
9530081N05Rik	8.802209454	8.742197781	8.700907499	8.704437967	8.636157245	8.758097366
9530082I15Rik	9.541089515	9.693263477	9.759949004	9.559853124	9.222166463	9.388426819
9530084K20Rik	7.643412427	7.537890666	7.59622656	7.667903949	7.713933691	7.712355557
9530095N04Rik	8.255340701	8.389787666	8.206217071	8.159866017	8.244431087	8.16629436
9530096D07Rik	7.979209754	7.910257153	7.833538477	8.002715514	8.001774851	7.955395446
9626100_224	7.421153741	7.377197408	7.441855587	7.57859979	7.438352186	7.604752527
9626958_317	7.542029051	7.6038542	7.661762057	7.598479125	7.510123819	7.720171032
9627219_371	8.065361281	8.091418588	7.989837951	7.998115393	8.01341536	8.132839541
9627947_61	7.504707874	7.556351982	7.500615771	7.40492572	7.484910877	7.45397868
9630002K18Rik	7.371999909	7.367273655	7.299066504	7.322224008	7.357725214	7.37793064
9630002P13Rik	8.003016582	8.13313821	8.037534675	8.101817561	7.987258723	7.965873239
9630007E23Rik	11.58764617	11.68897211	11.5845432	11.2941225	11.3013007	11.44047873
9630009A08Rik	8.677229222	8.623054345	8.797730412	8.519142	8.62885838	8.659622409
9630009L01Rik	8.157215239	8.26244029	8.307813077	8.191079035	8.125926786	8.117832946
9630013D22Rik	7.794188751	7.824667405	7.876687976	7.823849833	7.765383252	7.848572564
9630015D15Rik	9.924542007	9.988659618	9.866531843	10.04322486	9.882197182	9.919909909
9630020C08Rik	7.495106201	7.626631496	7.644966987	7.424649919	7.533061523	7.462505718
9630025H16Rik	9.321820326	9.213096728	9.209040563	9.400347349	9.289963758	9.421232998
9630025I21Rik	9.326152873	9.289963758	9.409667272	9.080737339	8.92449814	8.971759707
9630027A13Rik	9.357688524	9.154208451	9.302220638	9.461255457	9.376775382	9.345597889
9630027M13Rik	8.310843154	8.562348604	8.413932897	8.268510896	8.234090752	8.382196817
9630028B13Rik	8.130513373	7.971885002	8.079451134	7.976964408	7.891647959	7.981194329
9630029G12Rik	8.140027909	8.096518997	8.026587371	7.840775845	7.900442754	7.698344103
9630031D17Rik	7.878630105	7.798408704	7.813735199	8.147479852	8.05267623	7.918734083
9630032J03Rik	9.13026143	9.271613013	9.466278715	8.986747918	8.83728695	8.862736379
9630036I10Rik	7.851484627	7.929443367	8.148744196	7.889387107	7.826803069	7.88464576
9630038C08Rik	8.152937438	8.331135873	8.750135936	8.262146252	8.072553454	7.969311041
9630041A04Rik	7.157892948	7.239671919	7.165049255	7.279383919	7.445577037	7.423208043
9630041N07Rik	7.518527581	7.618899948	7.581918224	7.503580222	7.56630306	7.362055709
9630044E13Rik	8.992455349	9.020944703	9.011585385	8.790349474	8.703395149	8.685342468
9630046P06Rik	7.592238974	7.673603148	7.713337208	7.531973659	7.570572774	7.549865464
9630055A16Rik	7.502505259	7.515320445	7.51399232	7.521695867	7.559980453	7.566935028
9630058J23Rik	10.46095914	10.94932077	10.44553209	10.02244765	9.977615967	9.986689525
9830001H06Rik	9.595420193	9.556327888	9.685830708	9.707656589	9.723585447	9.844321313
9830005G06Rik	7.819414894	8.151493675	7.926043028	8.473845665	8.257997737	8.354147287
9830107H15Rik	7.804763982	7.619027692	7.656645181	7.708883855	7.624426749	7.673067426
9830113C24Rik	7.596396018	7.52908375	7.598642635	7.457678653	7.544996598	7.426403121
9830133D01Rik	7.203906922	7.197056678	7.15446062	7.20349964	7.19157581	7.185940498
9830134C10Rik	7.49592294	7.407905198	7.511329377	7.534658479	7.459230477	7.424714041
9830134K01Rik	8.930319456	8.754455337	9.004065006	9.426088849	9.400945174	9.247041707
9830134N18Rik	7.472153497	7.596874193	7.417421278	7.328081001	7.503340205	7.403278466
9830141K10Rik	9.363711052	9.238136565	9.33999693	9.273738193	9.296493032	9.28090312
9830143E02Rik	8.770305335	8.822306229	8.925491476	8.566404697	8.514759594	8.506116201
9830144J08Rik	8.973598535	9.208533258	8.992202038	8.677427667	8.784064049	8.8697365
9830160N02Rik	7.34871638	7.407971537	7.430716534	7.563535274	7.584583493	7.612815164
9830165L15Rik	8.89451153	9.074690445	9.236368475	8.900019564	8.699783115	8.871410491
9830166G06Rik	9.424616781	9.45356089	9.495830709	9.523962877	9.483752647	9.486550433
9830169C09Rik	7.381893335	7.436006279	7.34031744	7.268217057	7.32947145	7.205954135
9830169C18Rik	7.674225894	7.686780104	7.664962349	7.396512802	7.509032938	7.693362852
9830169E20Rik	9.641555963	9.701899603	9.581654168	9.569153464	9.532126761	9.533032502
9930001I18Rik	7.658982813	7.750278542	7.663174046	7.824955501	7.736881551	7.90054055
9930004G02Rik	11.84532943	11.87322569	11.82661239	11.33816108	11.3781014	11.49301252
9930005O13Rik	8.209354184	8.122669048	8.463856283	8.412455425	8.388971106	8.259825292
9930012K11Rik	7.706430484	7.731816652	7.677308879	7.810939676	7.813735199	7.864068852
9930014A18Rik	8.550126626	8.318548684	8.291525829	8.371208601	8.530045481	8.345532719
9930022F21Rik	7.221049458	7.203933283	7.229001012	7.455629852	7.508873184	7.311715432
9930031P18Rik	10.51486271	10.38856503	10.61894825	10.67727922	10.60163133	10.48367708
9930033H14Rik	8.79219038	8.973151594	8.79255124	8.778301438	8.671116658	8.796731211
9930039A11Rik	6.891061798	7.143772364	7.026153397	7.044368352	7.049915857	6.959278735
9930039L23Rik	7.832378269	7.656551104	7.722212077	7.666879866	7.647283435	7.518906704
9930104H07Rik	7.697910179	7.708659523	7.535754852	7.58393565	7.649564381	7.520966383
9930105H17Rik	9.352418469	8.908683851	9.278582683	9.380562954	9.597608584	9.290769798
9930108O06Rik	9.506509388	9.539054289	9.509788432	9.283713933	9.177975971	9.221187284
9930115F03Rik	7.890010165	7.730226531	7.642969775	7.810023137	7.72353221	7.756834939
A030001L21Rik	8.544843913	8.812691005	8.670215397	8.428968341	8.500619054	8.334254701
A030005L19Rik	7.298755334	7.22369231	7.198508113	7.282490717	7.242752007	7.259898814
A030007L17Rik	8.335578896	8.272261278	8.45291927	8.488489318	8.521921557	8.35517712
A030009B12Rik	7.163778682	7.28126803	7.263488905	7.292549674	7.145507142	7.246244394
A030011F13Rik	7.877227664	7.884868395	7.950742969	7.747719234	7.898131052	7.728114018
A030011M19	7.104548753	7.17010299	7.134193242	7.375887601	7.379295917	7.333216026
A030012M09Rik	9.358900742	9.281889174	9.429227014	9.216712573	9.041389717	9.225407693
A130001G05Rik	8.538383183	8.285943352	8.456279747	8.837765082	8.879058111	8.660994047
A130003P22Rik	7.68079978	7.89349259	7.904750487	7.706548845	7.590323969	7.660215471
A130004B21Rik	9.023157724	9.019223686	8.936934558	8.867808829	8.916876267	8.945269468
A130004G07Rik	7.237900678	7.171595277	7.177776487	7.080987965	7.118439014	7.053783772
A130010C12Rik	11.30648311	11.04586639	11.24962305	11.56218899	11.54012394	11.30446944
A130013O22Rik	7.49167253	7.578133089	7.515435236	7.431601283	7.524255077	7.328044461
A130014H13Rik	7.265012372	7.289803621	7.23722752	7.380844893	7.256855184	7.219794257
A130014O09Rik	8.031538776	8.169009395	8.046916001	8.346762656	8.386072219	8.368028249
A130015P11Rik	8.245439712	8.194824385	8.351308468	8.107864259	7.982453928	7.96719338
A130017C09Rik	7.639496013	7.81481814	7.962618146	7.954473276	7.571782907	7.961861927
A130019A16Rik	8.282533568	8.24968207	8.1182203	7.875820136	7.839212245	7.907601713
A130019H11Rik	8.205733649	8.298279676	8.313364529	8.290929766	8.182610204	8.113810456
A130020K16Rik	8.427243668	8.308188423	8.481569573	8.379615882	8.303922009	8.383922447
A130021K16Rik	7.445898595	7.38312888	7.493191049	7.391094205	7.432436037	7.367139536
A130022A09Rik	8.093041232	8.332639263	8.367023082	8.271448384	7.986389024	8.192738804
A130022J15Rik	7.362248944	7.493074886	7.524200811	7.4309375	7.500543226	7.460259416
A130027D22Rik	8.452145513	8.309048536	8.480917428	8.258624404	8.370452948	8.362217178
A130028H19Rik	7.711350209	7.797164902	7.833385496	7.791681214	7.619493268	7.823623889
A130028J20Rik	8.433875234	8.332486628	8.378470847	8.471761343	8.342714318	8.455462428
A130030M01Rik	8.128224184	8.485574966	8.046092575	7.761985426	7.809204219	7.85416215
A130035O14Rik	8.708538347	8.607557686	8.552949262	8.530458999	8.500266545	8.462382658
A130038J17Rik	12.3181971	12.32010655	12.13990779	11.49258869	11.72678028	11.71897436
A130039H09Rik	7.640291568	7.845305454	7.749663628	7.985820052	7.96375364	7.840058099
A130039H17Rik	7.63992143	7.59466449	7.590181453	7.901054015	7.886332317	7.854413814
A130042E20Rik	8.234844859	8.328363374	8.204777982	7.98132161	7.923357075	8.108728555
A130047F11Rik	8.850578684	8.759875083	8.782826205	8.573563272	8.584851277	8.425434738
A130050O07Rik	7.621215742	7.632728305	7.596142829	7.56803245	7.665233747	7.720621899
A130052C08Rik	7.808986458	7.948757172	7.873030233	7.845145892	7.872598382	7.779598969
A130052D22	8.243623848	8.021277628	8.1310774	8.351124633	8.188596218	8.185479412
A130053G17Rik	8.182375075	8.189732494	8.370596626	8.116562913	8.176106222	8.069851405
A130054J05Rik	7.394557897	7.435115766	7.451124922	7.414850567	7.397080568	7.304008866
A130056J21Rik	7.93901964	8.133531348	7.952210516	7.933381842	7.934317698	7.796167403
A130062D16Rik	9.955995921	9.855853133	9.916141419	9.830828584	9.752398306	9.773204223
A130069J20Rik	7.426219918	7.303804655	7.353354785	7.468086936	7.461701902	7.597113233
A130070G01Rik	9.780196877	9.886427495	9.830241018	9.80730104	9.78746375	9.690054761
A130075K23Rik	9.669364949	9.738793779	9.727302542	9.339269948	9.103335929	9.276793926
A130079P16Rik	7.098446356	7.16996462	7.223761132	7.184929847	7.208917248	7.138588832
A130082M07Rik	8.411063082	8.43553321	8.685769752	9.333845896	9.824643469	9.50305862
A130082N24Rik	7.994018484	8.041301565	7.97523278	7.82885234	7.878940479	7.847530638
A130084P08Rik	8.127878313	8.460328677	8.325789319	7.883852254	7.80065047	7.784232901
A130087I02Rik	7.436006279	7.774509134	7.453793459	7.529824258	7.618592931	7.584300385
A130090K04Rik	8.014414133	8.096213608	8.05877517	8.42008229	8.340382644	8.402297544
A130092J06Rik	9.217281352	9.147393363	9.174558291	9.835197204	9.791177361	9.719946173
A130094J16Rik	8.177894484	8.152285595	8.171528425	7.822819454	7.970880507	7.841512733
A130095C03Rik	7.797593619	7.815110093	7.850229655	7.610246071	7.479951305	7.6556921
A130096D14Rik	8.439564674	8.614039866	8.638843515	8.474950727	8.416351004	8.542009945
A130099L09Rik	7.845215076	7.970467166	8.024103048	8.017185766	7.949054998	8.035830589
A230003K02Rik	7.933290325	7.92565098	7.966301656	7.898897531	7.92384711	7.933679283
A230005G17Rik	7.749563948	7.779082334	7.953368074	7.818440782	7.810939676	7.714869905
A230005M18Rik	7.531940092	7.606728651	7.532452792	7.607420011	7.539409557	7.628156326
A230021I18Rik	7.762154415	7.770241435	7.710949058	7.60803407	7.701390482	7.594184699
A230028O05Rik	7.131977215	7.209238659	7.168561296	7.386116008	7.29752574	7.283926766
A230046K03Rik	11.79430066	11.82860557	11.93341454	12.12741847	11.98194087	12.02508096
A230050P20Rik	9.339267425	9.294670391	9.178832986	9.435412204	9.404342078	9.4198266
A230051F10Rik	7.581953409	7.633336598	7.685904226	7.57708346	7.546954144	7.516361573
A230051G13Rik	9.451323956	9.614466319	9.828058006	9.350652844	9.303242916	9.408191825
A230052B14Rik	7.728176389	7.792402862	7.848338812	7.731280373	7.635871265	7.633787366
A230052C13Rik	7.274371743	7.389481501	7.269634371	7.514748431	7.478280091	7.628573038
A230054D04Rik	7.965236929	8.02114762	7.963870362	8.080346503	8.137179884	8.100909973
A230055I01Rik	7.444689853	7.433333264	7.284298561	7.379819445	7.411743952	7.36779881
A230055O04Rik	7.037312263	7.009737464	7.027116947	7.005946156	7.145874512	7.04808595
A230055O06Rik	7.258034839	7.450586858	7.247318266	7.488988788	7.441611189	7.470268606
A230057E24Rik	8.309944064	8.204907319	8.492956894	8.230938783	8.251964168	8.359699427
A230057G18Rik	7.97948151	7.782182113	8.045984082	7.73380427	7.884868395	7.887543511
A230066D03Rik	7.47620352	7.435922333	7.398259798	7.502797335	7.524653045	7.401445228
A230067E15Rik	8.102769267	8.248903605	8.117459891	7.894649127	7.861227793	8.028272193
A230067G21Rik	7.842658295	7.900811653	7.959902871	7.747620162	7.772405523	7.719416495
A230068D05Rik	7.615782455	7.505131581	7.564979212	7.57422181	7.631657312	7.495399367
A230069A22Rik	8.310709126	8.74049037	8.512052211	7.787495293	7.688289324	7.855451348
A230070D14Rik	7.908835738	7.988255136	7.832914327	8.116415468	8.112789224	8.089164895
A230072B04Rik	7.391003097	7.345760808	7.35594167	7.39697609	7.439222367	7.404512122
A230075C01Rik	8.339868178	8.500817091	8.355571512	8.091418588	8.087593395	8.124140429
A230080D12Rik	7.872197172	7.936229376	7.927895179	7.765653098	7.591865454	7.813919042
A230091B22Rik	7.660546213	7.645934927	7.649386204	7.67907788	7.567823475	7.620900755
A230095P17Rik	7.349392113	7.242913008	7.287737561	7.357190539	7.281886624	7.29273237
A230106J09Rik	8.787963902	8.88873575	8.927641352	8.855039865	8.790184339	8.734315827
A230107C01Rik	8.460181871	8.569468226	8.481255746	8.264888953	8.255892011	8.348467459
A230109H16Rik	7.433856107	7.39333923	7.365115781	7.312647189	7.332900475	7.360924957
A330017A19Rik	8.364336898	8.466122339	8.299631702	8.249531332	8.277230062	8.210940873
A330021D07Rik	9.067676529	9.336011139	9.29729	9.143739686	9.03119825	8.982282921
A330021E22Rik	8.365441982	8.062994368	8.053020255	8.28023084	7.901258604	8.179472235
A330023F24Rik	7.610871161	7.58393565	7.613191986	7.444918876	7.533362063	7.574347286
A330042I21Rik	8.920760751	8.783678055	8.733238908	8.989627053	8.984296665	8.714720946
A330044P14Rik	7.605935124	7.695639214	7.71346119	7.544099083	7.556762604	7.659589717
A330046D11Rik	7.331890023	7.386295569	7.426238879	7.295011819	7.456112885	7.346674897
A330049H05Rik	8.578390933	8.867286762	8.800159581	8.792726387	8.659858539	8.670427985
A330057G13Rik	9.924868472	9.874326784	10.1512472	9.899370643	9.780591532	9.695590183
A330068P14Rik	7.778974972	7.872873335	7.961761729	7.843261086	7.591132249	7.585454882
A330078I11Rik	7.678157119	7.693668788	7.719986892	7.691371271	7.612532069	7.730093377
A330080J22Rik	8.542230139	8.68495671	8.378604455	8.17402045	8.35494559	8.252444862
A330081F11Rik	9.000700727	8.918524853	9.052478471	8.641252061	8.536387248	8.555041739
A330086O21Rik	8.122445735	8.047250846	8.486281271	8.219785106	8.189469246	8.167545797
A330097B12Rik	7.146127563	7.259860506	7.185795262	7.140065986	7.24967983	7.25635407
A330102K04Rik	9.725149097	9.936130645	8.857902781	7.91861751	8.432772506	8.339868178
A330106H01Rik	8.519653692	8.311248157	8.745757806	8.354296472	8.549252791	8.52310711
A430005L14Rik	9.751007387	9.733747333	9.672607044	9.864324385	9.807703533	9.82508216
A430010J10Rik	8.080411728	7.913770013	8.037078201	8.094240357	8.076676421	8.092545213
A430015E08Rik	7.803812187	7.717813469	8.064970048	8.210940873	8.101402266	8.101290038
A430023D23Rik	8.79457406	8.963055528	8.953681165	8.742818762	8.762706638	8.802657343
A430024H01Rik	7.979366973	8.109830085	8.084276637	7.969924399	7.912569107	8.122014979
A430034C19Rik	7.294969393	7.334213684	7.377376978	7.321084582	7.351404807	7.429899064
A430037M23Rik	8.514608482	8.344889853	8.365396751	8.303922009	8.450968969	8.5081036
A430041B07Rik	8.347649416	8.347149652	8.346309745	8.29017529	8.329321332	8.259850236
A430043M19Rik	7.864954777	7.905947107	7.890915229	7.823416555	7.794683329	7.806333432
A430060D24Rik	7.75806461	7.851801445	7.774579614	7.776299529	7.731687676	7.842233148
A430069M06Rik	8.138341608	8.194410799	8.322258101	8.234675263	8.099087631	8.099535758
A430070A22Rik	8.551889425	8.747775384	8.709322816	8.585371582	8.43291455	8.506454096
A430073A17Rik	8.621121413	8.517029997	8.614039866	8.991545363	8.876098439	8.887692481
A430075I06Rik	7.479928653	7.736557237	7.835134205	7.716917731	7.548260854	7.688824687
A430075K18Rik	7.130939572	7.12760655	7.191442237	7.173383503	7.198413133	7.193597697
A430076E10Rik	7.126667965	7.185246553	7.031394996	7.162919114	7.131085759	7.058659396
A430077H15Rik	7.503244183	7.390711948	7.473567616	7.525690546	7.385169856	7.512689018
A430082A11Rik	7.301138924	7.377543091	7.389842552	7.334968434	7.491495244	7.296845951
A430083B19Rik	7.65128166	7.362590868	7.318603719	7.328589474	7.312563476	7.396603406
A430083I17Rik	8.209213088	8.24751629	8.137354244	8.060108959	8.019612276	8.100407271
A430084P05Rik	7.815467694	7.798964765	7.719221124	7.995759548	7.971837344	7.917994253
A430088H15Rik	7.665553586	7.559522891	7.681955763	7.675811035	7.556482576	7.539641603
A430090G16Rik	8.391770232	8.611614423	8.478739387	8.433875234	8.405691045	8.291984009
A430090L17Rik	8.023985868	7.943395599	8.134297852	7.840555436	7.880524671	7.955234786
A430093F15Rik	7.516566533	7.425775411	7.539124964	7.531202016	7.500913396	7.448247935
A430096B05Rik	7.385423768	7.333914746	7.335796374	7.396025719	7.462638471	7.464801835
A430099B18Rik	7.785379723	7.726039808	7.799295576	7.741873793	7.909976336	7.761620837
A430103B12Rik	8.205340362	8.306136609	8.382196817	8.613414049	8.677833539	8.537038916
A430106B04Rik	8.754455337	8.840381451	8.668365033	8.252609816	8.307140355	8.241914253
A430106G13Rik	8.020807244	7.872281677	8.190362086	8.627391603	8.265157096	8.378776705
A430106H13Rik	9.27393823	9.006642735	9.116046506	9.13573212	9.040856682	8.929736797
A430107D22Rik	8.272663133	8.121068383	8.136795727	8.488259909	8.596190411	8.400145692
A430107N12Rik	10.74426516	10.73047405	10.70972753	10.48432846	10.38286617	10.58467774
A430107O13Rik	8.648906609	8.729097361	8.584472468	8.30471796	8.450101159	8.557390699
A430108E01Rik	7.585084883	7.625338465	7.475049131	7.505277915	7.453370415	7.417806955
A430110L20Rik	9.066775824	9.191533199	9.040103968	8.537185497	8.398437439	8.486620504
A430110M15Rik	8.206463871	8.086148789	7.999270083	7.992159593	8.141954895	8.000103758
A430110N23Rik	7.905676983	7.97523278	7.798743971	7.971480501	7.961027747	7.869821467
A4galt	8.571713624	8.600061003	8.636318452	9.004540139	8.888952038	8.845403297
A530006F08Rik	7.767752595	8.03113786	7.996761849	7.653040252	7.432208744	7.507251137
A530010L13Rik	8.192610031	8.342362841	8.239614787	8.092647297	8.049893504	8.11424938
A530014K09Rik	7.8783197	7.907107694	7.769165782	7.639051433	7.784181336	7.787782003
A530016E13Rik	7.550084987	7.644966987	7.552953615	7.607734772	7.489297385	7.412008607
A530017D24Rik	8.369335622	8.374467428	8.219785106	8.389504811	8.352012304	8.372350071
A530017F20	7.170963811	7.193983241	7.094582567	6.999058765	6.97913418	7.042016583
A530018G09Rik	10.13790163	10.54427505	10.56684141	9.042011889	8.966967325	9.030961731
A530020A01Rik	8.542602218	8.658256477	8.671263078	8.450466627	8.512390592	8.3570602
A530020G20Rik	9.072915783	9.205546638	9.014202662	8.368028249	8.297608009	8.437268805
A530020H22Rik	10.93856348	10.88615488	11.57483275	10.11780231	9.815861567	10.16842425
A530025E09Rik	9.045041183	9.369026612	9.293287743	8.913343053	8.971272729	8.73281327
A530026G17	9.32846138	9.125117817	8.858286735	9.630687634	9.248423671	9.279337956
A530026H04Rik	8.939352041	9.09094506	9.012082046	8.931163534	8.883992768	8.881780917
A530031I11Rik	8.057543137	8.353056887	8.153506647	7.855524458	7.993413999	7.983763567
A530045M11	7.077466266	7.205739054	7.083528968	7.179198814	7.164926912	7.173688159
A530050E01Rik	8.455083998	8.493992648	8.551096755	8.883618845	8.921455897	8.705267707
A530055J02Rik	8.469003208	8.50795706	8.442288582	8.618407873	8.527450574	8.612144908
A530058L02Rik	7.659358863	7.726504616	7.660872278	7.501272949	7.414338858	7.511997095
A530064K17Rik	9.80730104	10.08811573	10.06249733	8.96471689	9.022669192	9.231772686
A530064L23Rik	8.095944889	8.129446591	8.224960097	8.090597857	8.122825627	8.073156376
A530065H22Rik	9.982244311	9.91759987	9.997440375	9.9408263	10.04592823	9.968600953
A530082C11Rik	9.463248583	9.345339712	9.471710527	9.333163457	9.431477743	9.361005757
A530082L16Rik	7.70414091	7.623407662	7.678832906	7.665429725	7.683718037	7.821598442
A530083B17Rik	7.787608531	7.721415105	7.687704584	7.577223751	7.559590282	7.539810462
A530085O15Rik	7.239919223	7.164045531	7.266609443	7.169093785	7.26681649	7.386622228
A530088I07Rik	7.501963596	7.427192964	7.522685258	7.601327488	7.667990752	7.619250068
A530089A20Rik	10.05174129	10.31094097	10.34974498	10.27172277	10.16776008	10.06187231
A530092L01Rik	8.280428998	8.371376191	8.282168508	8.231802346	8.310843154	8.097254714
A530093H06Rik	7.70610212	7.850666851	7.930887261	8.086559411	8.080411728	7.859193246
A530098C11Rik	7.30345861	7.145629723	7.21235878	7.103137856	7.231308149	7.216596607
A530098M07Rik	7.375559135	7.295842471	7.312839402	7.377078647	7.454260629	7.43313313
A530099J19Rik	7.349591796	7.462127792	7.367409271	7.484530134	7.535537637	7.438007209
A630001G21Rik	7.939672333	7.979185265	7.904376326	8.362929616	8.400686164	8.291124946
A630004A15Rik	7.384812995	7.373707392	7.486560952	7.425954527	7.403840814	7.362758586
A630006E02Rik	8.887900084	8.943098192	9.019877537	9.093717625	9.100680519	8.912821381
A630007M06Rik	7.97196	8.154684893	8.288395674	8.063962193	7.97196	8.039692574
A630013A09Rik	7.366999711	7.31045481	7.318390963	7.312856752	7.325412855	7.398693717
A630024K09Rik	8.048774782	7.953279739	7.980974376	7.757621759	7.813919042	7.762154415
A630034I12Rik	8.627391603	8.919668201	8.650608461	8.033214542	7.922295533	8.115614135
A630036P20Rik	9.961698015	9.754994481	9.869191913	9.691556508	9.745540078	9.801888618
A630040K04Rik	8.008810081	7.911316716	7.880524671	7.926446399	7.732731964	7.823550477
A630042L21Rik	9.736597744	9.862102886	9.900169966	9.735699016	9.587002084	9.682006299
A630042M04Rik	7.488453052	7.48402639	7.532844068	7.39273924	7.415486939	7.527997121
A630047J05Rik	7.571378792	7.652962035	7.547259261	7.691614231	7.409265254	7.506320325
A630052C17Rik	8.59307033	8.698176913	8.710175901	8.365575595	8.349457726	8.371740191
A630053N20Rik	8.667129804	8.659858539	8.711592059	8.662672755	8.671607797	8.688859149
A630056H20Rik	9.172617908	9.220514657	9.174102982	8.967451985	8.948989637	8.894328737
A630064D11Rik	7.34234851	7.235992847	7.497937843	7.405366406	7.574756831	7.412764746
A630064P09Rik	10.71264721	11.2772803	10.92114725	9.657081866	9.624493086	9.688191922
A630072J24Rik	8.697606532	8.868044473	8.758352011	8.685947685	8.675374471	8.683049321
A630072M18Rik	10.06396658	9.871384983	10.22167119	10.03911145	10.15797775	10.20207215
A630075K04Rik	8.11194659	8.062097781	7.86208151	8.105636543	8.375897919	7.961027747
A630076G18Rik	8.498000845	8.65251258	8.713665429	9.065121164	8.816336141	8.814042475
A630077B13Rik	8.287871309	8.169714381	8.153899984	9.026047529	9.044628671	8.825531531
A630082K20Rik	10.5013469	10.82232494	10.56073665	10.26727311	10.2175618	10.29804228
A630082N15Rik	8.079343053	8.215446635	8.304396626	7.75313314	7.659223633	7.771819088
A630091F01Rik	9.070785013	9.039656597	9.40285689	9.804091288	9.679426059	9.57572139
A630097D09Rik	8.884945503	8.902520898	8.862512829	8.786170464	8.725343905	8.893554623
A630097K09Rik	8.620244678	8.619152355	8.736520585	8.853320388	8.713665429	8.720996365
A630098G22Rik	8.143305671	8.089407914	8.137109045	8.264307402	8.224802851	8.227809004
A730004F22Rik	9.005757033	8.960170913	9.11049099	9.016426683	9.169889457	9.065121164
A730008L03Rik	9.967353319	10.11262818	9.958398455	9.769064198	9.725149097	9.77581334
A730012K24Rik	7.284262073	7.35250067	7.290263256	7.160184666	7.230713817	7.313179987
A730014O07Rik	8.549516619	8.304091749	8.498389281	8.52661829	8.576274313	8.600424883
A730015C16Rik	7.504878296	7.500320741	7.476911838	7.466329877	7.474864458	7.454831141
A730017C20Rik	8.284732239	7.859895177	7.873131397	8.196471417	8.041403009	8.181492698
A730017D01Rik	9.790219307	9.931153051	9.853832423	9.743550459	9.674403373	9.796144455
A730020L20Rik	7.377376978	7.209052345	7.342255484	7.411116303	7.370839104	7.368334172
A730020L24Rik	7.604843485	7.589252733	7.682375484	7.603378513	7.578337991	7.510668878
A730021C13Rik	9.777691762	9.777691762	9.815584375	9.728887953	9.630962981	9.562342591
A730023M06Rik	7.711923597	7.864636745	7.918187075	7.934194674	7.835961921	7.847449132
A730024F05Rik	8.258727364	8.522485568	8.515674539	8.454592508	8.487115411	8.503253954
A730029I18Rik	7.842875778	7.921995339	7.867208602	7.737800661	7.673422968	7.806472329
A730036E13Rik	8.178023325	8.097512016	8.144322177	8.36205741	8.365113673	8.269560422
A730040I05Rik	11.21663145	11.2941225	11.05775677	10.5851383	10.52428487	10.84614928
A730043L23Rik	8.045984082	8.046824152	8.108595814	8.096213608	8.076791115	8.039097474
A730049L07Rik	7.614369116	7.681955763	7.645893475	7.356185649	7.476513857	7.480940615
A730054J21Rik	8.108728555	7.791185507	7.74073763	8.004733992	7.761801693	7.905676983
A730060A01Rik	7.260154312	7.332517862	7.254772879	7.361564108	7.372630137	7.179749043
A730062O07Rik	8.350487255	8.527609682	8.424037013	8.441243773	8.205585283	8.246514154
A730063M14Rik	10.63423775	10.46900457	10.60206975	10.10713602	10.1796933	10.24756256
A730064B11Rik	7.263125568	7.293914209	7.317797254	7.31868941	7.235627768	7.303641895
A730071D19Rik	7.6902161	7.707479404	7.739105752	7.624854019	7.662267311	7.528233378
A730085F06Rik	8.779912179	9.014640152	8.939066002	9.392056848	9.250394214	9.15707621
A730086L23Rik	9.393753873	9.517392495	9.470566296	9.341632839	9.348898336	9.201863496
A730089E01Rik	8.257533805	8.326955628	8.41333754	8.555782325	8.546035566	8.374467428
A730094G13Rik	7.202811035	7.287949319	7.176742694	7.098679029	7.113097615	7.126591912
A730094H17Rik	9.641839801	9.789916411	9.886427495	9.68944137	9.341632839	9.538526159
A730096C04Rik	7.516123363	7.74919265	7.669344649	7.631448732	7.688502103	7.627824218
A730098D12Rik	11.37417121	11.51410532	11.42825027	10.98585901	10.97173864	11.05281455
A830006F12Rik	7.396706302	7.348911249	7.459596496	7.453030558	7.462482542	7.395744746
A830006J06Rik	7.636889299	7.66741802	7.586691492	7.77718666	7.863713481	7.643670704
A830007A13Rik	7.595588242	7.556413321	7.546183294	7.528233378	7.4239855	7.560418878
A830007F11Rik	7.443269987	7.442820502	7.255561302	7.27583454	7.324725494	7.336925191
A830007P12Rik	9.336011139	9.484258007	9.382191045	10.05617421	9.996511467	10.05584312
A830008O07	7.651017325	7.47304032	7.565937391	7.421720589	7.577975406	7.585418349
A830015L23Rik	7.622265312	7.708883855	7.609684637	8.116731227	8.11924856	7.954067054
A830016G09Rik	7.382385971	7.224595766	7.208681034	7.36946421	7.383016368	7.274570648
A830021K08Rik	7.930792378	7.757331879	7.790379857	7.690461054	7.770169422	7.810095468
A830022K22Rik	7.224552913	7.146098612	7.19696765	7.14238401	7.23982288	7.049251617
A830029A02Rik	8.018375951	8.127114895	8.15877762	8.07439593	7.793590896	7.935490572
A830037N18Rik	7.161946236	7.097359051	7.203757374	7.189419751	7.20349964	7.333360085
A830038H15Rik	7.576933333	7.615613164	7.762394341	7.451662186	7.365115781	7.478972565
A830042C15Rik	7.795872792	7.862580368	7.9064602	7.774509134	7.655466324	7.744700109
A830054D10Rik	7.615157349	7.605859473	7.557190309	7.570646205	7.55253937	7.551383296
A830054M12Rik	7.353295031	7.431437455	7.32111892	7.339793411	7.331805275	7.377391702
A830055I09Rik	8.012115136	7.995136292	7.898644166	7.758290638	7.734446508	7.637549543
A830059I20Rik	8.264457884	8.299084284	8.211581602	8.158618516	8.26332307	8.034462049
A830060N17	7.446820017	7.296157496	7.432297945	7.494486718	7.426167072	7.338500239
A830073O21Rik	8.358145507	8.365900856	8.318677087	8.446247972	8.4702545	8.430499948
A830080D01Rik	7.515002044	7.616284818	7.657971814	7.715600931	7.679025339	7.724221915
A830080H07Rik	8.87865325	8.826517836	9.046675654	9.198008777	9.178787867	9.175845321
A830081L15Rik	7.852582509	8.081771468	7.985921541	7.868156821	7.854655367	7.849963048
A830083H19Rik	7.764993835	7.674732023	7.683926912	7.719398446	7.578406362	7.502178085
A830087P12Rik	9.682821424	9.610079116	9.373679041	9.101242987	9.162178186	9.24211868
A830092P18Rik	9.071974675	8.995979037	9.135289897	9.121485788	9.102252003	8.954491254
A830093I24Rik	8.078791626	8.04532268	8.121208303	8.010557197	8.031422617	8.087711498
A830096H11Rik	8.928305651	8.609140427	8.667129804	8.57041317	8.731126813	8.682426797
A930001N09Rik	8.438750188	8.816555268	8.611450868	8.51128682	8.52059592	8.597259694
A930002F06Rik	9.134734204	9.04273322	9.146392628	8.754455337	8.721426136	8.670215397
A930004J17Rik	8.722752078	8.735698181	8.848126603	8.644956776	8.440887711	8.565406139
A930005G04Rik	10.21067491	10.09766198	10.19746496	10.08960921	10.08555886	10.09872202
A930005H10Rik	9.468941431	9.493931836	9.268722199	9.201179777	9.343242403	9.347055849
A930005I04Rik	7.798667554	8.025743886	8.070237689	7.944228016	8.016403696	7.888804693
A930005K01Rik	7.69617322	7.620311703	7.642201388	7.597495984	7.622560435	7.642664316
A930006A19Rik	8.062097781	8.124964995	8.21256396	8.377110929	8.148888482	8.228551636
A930006D20Rik	7.443330399	7.303499763	7.231638486	7.243940793	7.200498498	7.156385952
A930006J02Rik	7.198336304	7.195967321	7.283496704	7.244842758	7.247885693	7.287811032
A930007L02Rik	7.362737709	7.352101466	7.328200111	7.445853311	7.421047626	7.360745774
A930008A22Rik	10.78753009	11.04039152	10.82767951	11.04213798	10.94288275	10.8873763
A930008G19Rik	9.831134166	9.564844312	9.704772069	9.262826303	9.548770246	9.448437198
A930009E11Rik	7.295644891	7.296296682	7.363062654	7.436280833	7.281427319	7.323333983
A930009M04Rik	10.13748697	10.32586708	10.40468472	10.00207304	10.08800048	10.03064754
A930009N24	7.626912922	7.601874268	7.638290546	7.599797864	7.605207778	7.586098312
A930010D23Rik	8.123215281	8.073822829	8.255164197	8.239898326	8.125413533	8.213969629
A930010I20Rik	8.138002267	8.047734711	8.028595873	8.148074536	8.190185472	8.092647297
A930014B11Rik	7.630443906	7.552094513	7.682686376	7.724594445	7.682501964	7.709695798
A930014I12Rik	8.047250846	7.988991128	8.017185766	7.850987503	7.964385504	7.940956859
A930015K17Rik	7.898227375	7.939904739	7.88301442	7.993117813	7.906854273	7.960426847
A930017M01Rik	7.307436695	7.306557269	7.405953719	7.41528393	7.343110945	7.378479334
A930018P22Rik	8.561980011	8.608562132	8.27799655	8.367853374	8.24968207	8.394771819
A930019L04Rik	8.884725275	9.119268575	9.218597843	9.095535899	9.06651758	8.92597258
A930021K20Rik	9.171850687	9.282128553	9.3069921	8.951442312	8.90506206	9.05370414
A930023F05Rik	8.488966679	8.338270027	8.52328552	8.542602218	8.423729615	8.390769273
A930023F12Rik	8.727684203	8.8019937	8.637868971	8.549735099	8.471615005	8.430828465
A930025D01Rik	9.45364873	9.615479961	9.44148065	9.279652956	9.203938327	9.331571346
A930025J12Rik	10.06087339	9.770789506	9.56260492	9.415918262	9.40437524	9.436613126
A930026H04Rik	8.016887113	8.142906821	8.034462049	7.719725851	7.65949821	7.548712592
A930026I22Rik	10.67133603	10.6104698	10.94245741	10.64279966	10.70131954	10.7520715
A930026L03Rik	8.131447434	8.349971115	8.406364482	7.982681121	8.026168625	7.990433707
A930027G11Rik	7.348568239	7.36478029	7.422680791	7.408874637	7.342255484	7.331607811
A930027O03Rik	7.562593837	7.582396317	7.470203247	7.536041876	7.523189022	7.384609809
A930029N17Rik	7.830947166	7.822607582	7.746704673	7.964574799	7.944597445	7.939996514
A930030J18Rik	9.152661498	9.051231224	9.010697992	8.947944875	8.937575217	8.843760194
A930033H14Rik	8.436065393	8.706757361	8.482792107	8.054213117	8.086386961	8.083301334
A930038I05Rik	7.564368006	7.483185734	7.721287785	7.746276769	7.77518434	7.696889337
A930039F13Rik	7.336561333	7.439688159	7.6005224	7.342255484	7.352999835	7.341337107
A930039H18Rik	8.441243773	8.438446691	8.367357112	8.217021718	8.116978938	8.185306675
A930039N10Rik	9.266976787	9.368818704	9.3671419	9.137088236	8.991098088	8.927248688
AA407270	8.128343179	8.123215281	8.074257445	7.981194329	8.063422897	8.038946068
AA407526	7.390598098	7.3328454	7.291500783	7.189134517	7.302035897	7.252065726
AA407659	11.53366336	11.57971895	11.46762286	11.38064821	11.37003489	11.38530432
AA408296	8.549085294	8.743587775	8.564997475	8.438296813	8.329950891	8.430646013
AA409316	8.425256079	8.439051643	8.313857277	8.297920899	8.221454438	8.187653943
AA415398	9.34605718	9.450570201	9.389536137	9.122156675	9.11747646	9.176008946
AA517739	9.681054193	10.07411901	9.673631504	8.87482441	8.825940977	8.906679049
AA589481	8.124823168	8.121681021	8.080670066	8.065237498	8.069851405	8.114598154
AA691260	9.040551615	8.683319816	8.910486436	9.027975927	8.986305903	9.100994359
AB023957	11.07088067	10.838796	10.85494555	10.18116671	10.36223562	10.43459478
AB041568	7.94812878	7.989925642	7.994408161	8.228411006	8.080036253	7.998364241
AB112350	10.72598058	10.7807947	10.67888144	10.46645765	10.45318628	10.45014256
AF251705	7.280403576	7.32932624	7.328224514	8.161327284	8.196775707	7.884717811
AI115600	11.23991159	11.07642228	11.15277217	11.38644419	11.48905325	11.42423796
AI132487	9.000497147	8.944382987	8.783252783	8.260616989	8.203249721	8.431918983
AI314180	11.1681658	11.18111509	11.26954865	10.99342668	10.99448084	10.99448084
AI314976	8.970747597	8.67587666	8.78557735	8.593246045	8.721760402	8.567365433
AI316807	12.84455374	12.83133471	12.67499372	12.29758148	12.23748076	12.36066052
AI317223	8.596556941	8.378776705	8.428352787	8.491949297	8.558590264	8.519868631
AI317395	8.879951539	8.744859049	8.770693442	8.451305402	8.334077906	8.389504811
AI413582	8.280444189	8.240342294	8.20340709	8.578869573	8.526029033	8.57542254
AI413782	8.297296163	8.275722595	8.319208759	8.387265257	8.524312844	8.393033505
AI427122	7.969311041	7.698071663	7.793436092	7.865221984	7.65136136	7.776721254
AI427809	7.686979754	7.70226862	7.640420981	8.03836832	7.980809788	7.903357937
AI428936	7.67549945	7.552894528	7.613023998	7.600816598	7.548291474	7.527046064
AI448196	9.47939463	9.391539038	9.38307618	9.355343594	9.498498435	9.311870817
AI449175	8.447592671	8.541464222	8.458602638	8.410900989	8.390941496	8.43437344
AI450540	10.97936101	10.79245737	10.86211657	11.00643857	10.92164385	11.0142784
AI464131	10.09396824	9.978454688	10.22698209	9.785383271	9.807045149	9.84251382
AI467606	10.29023016	10.20679211	10.32599057	10.50303062	10.55342901	10.33870934
AI480653	8.663830467	8.662462117	8.721190548	8.868842109	8.884725275	8.904625755
AI481316	10.67554467	10.47266853	10.74588432	10.36911329	10.48798028	10.57030445
AI504432	7.935688106	7.781599904	7.846714586	8.11912584	8.22894538	8.171896945
AI507611	8.267882099	8.137739234	8.182610204	8.034272733	7.834984389	7.922190963
AI551093	10.00264932	10.01182038	10.0465768	10.04722244	10.26899825	10.17581443
AI553587	8.110433022	8.060702252	8.157939495	8.043254633	8.161081253	8.028863924
AI597468	9.905927621	9.830241018	9.938473241	9.686148676	9.66583609	9.844332228
AI597479	9.876238422	9.880535176	9.869931468	9.746655077	9.757943024	9.749827054
AI607873	11.53159773	12.30522943	11.32035901	12.33382417	12.21449162	12.31472832
AI646023	8.28550131	7.954958372	8.033214542	8.047018324	7.908835738	8.0339202
AI662250	10.41819928	10.5133412	10.44136341	10.11739534	10.03269664	10.11919855
AI747448	7.326049867	7.309625118	7.269207509	7.460203284	7.46653935	7.359465478
AI837181	10.29869275	10.37335669	10.14074161	10.09872202	9.984394588	10.22387391
AI842396	9.921472586	10.29974877	9.780924271	9.250169225	9.377624609	9.416187854
AI846148	8.992629711	8.962319583	8.91798092	8.699783115	8.790349474	8.770490191
AI847670	9.391636552	9.382927953	9.476284741	9.29211186	9.283286466	9.267874493
AI848100	9.039422116	9.348566301	9.169316684	9.06651758	8.805442992	9.053198704
AI850995	11.45352509	11.32302399	11.37858184	10.79987429	10.85311612	11.04950208
AI854703	7.598555728	7.404970966	7.464532459	7.779274248	7.651729314	7.765470896
AI875142	10.28307653	10.18803142	10.17545586	9.97190891	9.800760383	10.04069336
AI894139	8.511760236	8.405183336	8.522854228	8.405505476	8.260434642	8.323942062
AI987692	7.982961779	7.920374529	7.994632451	8.021835936	7.946472094	7.939709312
AI987712	8.617771395	8.417444806	8.459805484	8.027927772	8.351642114	8.139879929
AI987944	7.662617434	7.729819124	7.588872784	7.708274536	7.699029438	7.730902755
AK129341	8.424531845	8.285328078	8.383922447	8.082503372	7.994296859	8.083049191
AK157302	9.017145156	9.066775824	9.036215531	8.676452116	8.776895911	8.736117772
ARP2	8.491009808	8.518399432	8.580130189	8.780077381	8.445237044	8.573155878
AU016693	10.0915791	10.11068995	10.21934129	9.912440268	9.884341754	9.992110631
AU018778	12.22029479	13.0075947	12.55233723	10.46170655	10.45813061	10.71068255
AU019823	9.677254885	9.529702692	9.489819212	9.356134431	9.464019101	9.501321745
AU020206	8.751656281	8.823051953	8.844243739	9.166047828	9.146952749	9.035764745
AU021034	8.223545165	7.982453928	8.087593395	8.263836904	7.869566551	8.054213117
AU021838	9.409026256	9.509788432	9.374353244	9.408794981	9.445967703	9.465510887
AU022252	8.7153636	8.870402935	8.973151594	8.812691005	8.845930623	8.733790849
AU022508	12.48496515	12.52993773	12.4144125	12.25103029	12.21609439	12.35961172
AU023871	7.950349005	8.219081052	7.96375364	7.663934278	7.765470896	7.898897531
AU040320	11.42240388	11.43958188	11.47906959	11.65955925	11.58703712	11.64497346
AU040829	9.217607111	9.109026335	9.158751315	9.563102505	9.543722447	9.595847783
AV028368	9.844332228	9.687648989	9.933652685	9.536977513	9.500201258	9.642655991
AW011738	7.801842274	7.882939246	7.869653248	7.763757527	7.892720769	7.827963583
AW049604	8.224070379	8.064076317	8.177418587	7.583184632	7.461954649	7.714514733
AW061290	9.270107713	9.253441226	9.439833773	9.314797201	9.525941105	9.459203932
AW112037	12.9207757	12.75377576	13.05072057	13.61186174	13.68633697	13.57656365
AW123240	10.19409802	9.812961561	10.13699162	10.53567132	10.79195872	10.60924392
AW124722	8.346061775	8.390335205	8.392682435	8.117459891	8.013656034	8.101817561
AW146242	9.080911363	9.234858812	9.039422116	9.45233811	9.546291703	9.434880159
AW212394	11.01898175	11.03671476	10.9808771	10.98444947	10.99998997	11.12689101
AW544981	8.036063122	7.77970147	7.816992638	9.294662427	9.345339712	9.164389758
AW548124	8.662481206	8.886043743	8.803885786	8.508426806	8.472788776	8.444131657
AW549877	13.04236378	12.94423469	12.96023696	12.77508813	12.76465515	12.81843612
AW555464	11.00041157	10.76430516	10.85023787	10.65159187	10.58905483	10.73679921
AW822252	8.912544013	8.646498087	8.992855883	9.219949842	9.285342035	9.573652466
AY026312	7.589938721	7.55422483	7.519553937	7.608179135	7.551032731	7.629563648
AY498738	7.07119109	7.004514943	7.099031093	7.224916538	7.155732891	7.070440266
Aaas	9.131004035	9.112400835	9.099528306	9.521893505	9.441212059	9.310688849
Aabp3-pending	9.894144624	10.07535198	9.839281939	9.404573126	9.395789086	9.509263431
Aacs	12.50050557	12.94760085	12.91581906	12.15685205	12.26625876	12.24023458
Aadacl1	10.93583359	10.79006446	10.67051415	13.17366942	13.07401695	12.79810997
Aamp	12.6794282	12.58895255	12.70825371	12.57457529	12.58775145	12.57585452
Aard	9.155335047	8.548162941	9.007088607	8.028994366	7.983438635	8.26927374
Aars2	7.829174609	7.824497328	7.781370265	7.796647953	7.798006808	7.825957248
Aarsd1	9.787096889	9.671677709	9.893279984	9.630962981	9.670800184	9.785897967
Aasdh	10.08584132	10.06373205	10.30307033	9.805511562	9.726818453	9.805164973
Aasdhppt	7.461448342	7.304008866	7.336187724	7.316748824	7.328163302	7.270553095
Aatf	8.747431377	8.980342076	8.874677628	8.682631321	8.5983089	8.63464127
Aatk	11.98882062	11.56571889	12.3181971	11.65596478	11.79307616	11.90698349
Abat	10.71700516	10.57303535	10.8639419	11.15981238	11.1646283	11.34702758
Abca1	7.433577728	7.42168043	7.382440864	7.225215034	7.328545603	7.385248388
[truncated: 11,213 more rows]
