# Supplementary material for: Mechanism of Astragalus membranaceus Alleviating Acquired Hyperlipidemia Induced by High-Fat Diet through Regulating Lipid Metabolism
Source: Nutrients. 2022 Feb 23;14(5):954. doi: 10.3390/nu14050954 (PMC8912611; doi:10.3390/nu14050954)
Supplement: Supplementary file 1 [file nutrients-14-00954-s001.zip › nutrients-1560760 - supplementary/supplementary file 2. The gene expression matrix from GEO database/GSE111412/DEGs/limmaTab.xls]

id	logFC	AveExpr	t	P.Value	adj.P.Val	B
6330405H19	-1.67842622222222	8.73582777777778	-30.2537321084875	3.04897539294752e-10	1.9646456957076e-06	13.9511501962059
Mmp12	3.90902466666667	10.9047543333333	28.8922414198208	4.56601437226036e-10	1.9646456957076e-06	13.6185953871365
Glipr1	2.20101344444445	10.1507967222222	27.7221222680077	6.55953295072889e-10	1.9646456957076e-06	13.3137339263356
Gsta4	-1.55805227777777	9.34986863888889	-26.7778004403827	8.88515810513325e-10	1.9646456957076e-06	13.053810128229
Saa3	3.22478483333333	10.4000264166667	26.6916143079676	9.13943010321725e-10	1.9646456957076e-06	13.0294374497366
Zranb3	2.683347	10.1954933333333	26.6295319017085	9.32760173903579e-10	1.9646456957076e-06	13.0118119806083
Myo1f	2.23920305555555	10.9880565277778	26.2977633407506	1.04091128292107e-09	1.9646456957076e-06	12.9166290867315
Trem2	3.68026411111111	10.6902306666667	25.5325079018406	1.34767885425909e-09	2.06617711400749e-06	12.6905250980116
Rgs1	2.86446966666667	9.28754333333333	25.4060283371618	1.40747759809775e-09	2.06617711400749e-06	12.65224804112
Lgals3	1.50558761111111	14.84117575	24.0710473132312	2.25543335457693e-09	2.72488907198317e-06	12.2316575657064
Pltp	1.14973322222223	9.60348538888889	24.0549074186203	2.26867845835717e-09	2.72488907198317e-06	12.2263803467197
Col12a1	1.25982355555556	8.9015285	22.5932755861817	3.91941957755557e-09	3.41404474942495e-06	11.7280039185551
Emr1	1.64221922222223	10.6570252777778	22.5724216772041	3.95108453849208e-09	3.41404474942495e-06	11.7205885722767
Kcnn4	1.31483161111111	8.42166808333333	22.4833575161915	4.08955845797092e-09	3.41404474942495e-06	11.688818080574
Shroom2	1.45648105555556	9.77964052777778	22.2944579604902	4.4014602315529e-09	3.41404474942495e-06	11.6208910475183
P2ry6	1.35468822222222	11.7682927777778	21.9715185218396	4.99779776849777e-09	3.41404474942495e-06	11.5030241290716
Slc37a1	2.29634627777778	9.15002008333333	21.9016249095023	5.13836473789314e-09	3.41404474942495e-06	11.4772206017919
Cdkl4	1.223281	8.30669916666667	21.8658836343147	5.21193939014539e-09	3.41404474942495e-06	11.463984677316
Ms4a6d	1.3838305	10.2678934722222	21.8044716749821	5.34110739482086e-09	3.41404474942495e-06	11.4411773680849
Casp1	1.26101883333334	11.9118438055556	21.7814375024314	5.39046924847046e-09	3.41404474942495e-06	11.4326016696122
Lip1	1.71722866666667	12.5186241666667	21.7647708599755	5.42650164531668e-09	3.41404474942495e-06	11.4263893862066
Nckap1l	1.655923	11.4747600555556	21.5389698608599	5.94199049511051e-09	3.56843538279091e-06	11.341621600922
Gpnmb	2.61362661111111	9.94323080555556	21.3082544701233	6.52553574936697e-09	3.70237559627449e-06	11.253832929754
Aadacl1	2.21233416666667	11.9120155833333	21.2344358587836	6.72547792238781e-09	3.70237559627449e-06	11.225489733783
Ubd	3.68694827777778	11.5311721388889	21.1337947282983	7.0091227156326e-09	3.70418117275752e-06	11.1866465903896
Lat2	2.27211211111111	10.1326768888889	20.9327576520252	7.61638811350086e-09	3.8376494453162e-06	11.1083523544968
Tuba6	1.31197705555556	11.2158014722222	20.8623805717417	7.84260785827562e-09	3.8376494453162e-06	11.0807202479017
Slc11a1	1.39323666666667	10.5614407222222	20.5236779048175	9.04108213832486e-09	4.25509897039828e-06	10.9460848640979
F7	1.56015227777778	8.22942702777778	20.4469954488733	9.33983273853694e-09	4.25509897039828e-06	10.9152184963556
Gpr120	-1.19922022222222	11.5091557222222	-20.0583972990438	1.10326498602556e-08	4.6756890728938e-06	10.7565630222432
Slc15a3	2.20270394444444	9.84105208333333	19.9467846762403	1.15799469627933e-08	4.6756890728938e-06	10.7102919295127
9530064J02	1.23732416666667	11.3021484722222	19.907831441482	1.17780012549483e-08	4.6756890728938e-06	10.694068183148
Ctsk	2.19726561111112	11.7469180277778	19.8355504376241	1.21555541604605e-08	4.6756890728938e-06	10.6638602194592
Tlr13	1.90264283333334	8.75135808333333	19.7411712026563	1.26689230767752e-08	4.6756890728938e-06	10.6242132716403
LOC100047046	-1.17842033333334	9.65566972222222	-19.7356944945923	1.26994441048899e-08	4.6756890728938e-06	10.6219054937782
E330036I19Rik	1.39235072222222	12.2885270833333	19.6869814278415	1.29745387023798e-08	4.6756890728938e-06	10.601344259802
Egr2	2.21995983333334	9.87040702777778	19.6661499192298	1.30941943458273e-08	4.6756890728938e-06	10.5925325400702
Clec4d	1.85999805555556	8.79923669444445	19.4714851527017	1.42735467639319e-08	4.89260279091204e-06	10.5096355669654
1810022C23Rik	-1.44522955555555	10.0890924444444	-19.4450997933891	1.44422879840728e-08	4.89260279091204e-06	10.4983219301586
1110032E23Rik	0.992670777777775	10.6855973333333	19.3296637910888	1.52070429777284e-08	5.0228862955437e-06	10.4486047870341
LOC100048461	1.61733816666666	9.36016763888889	18.865556244106	1.8769434797956e-08	5.92985764646298e-06	10.2450367894288
Ccl2	1.07548738888889	8.35629097222222	18.8561546443672	1.88505919733155e-08	5.92985764646298e-06	10.240850992669
Cd72	2.03095272222222	9.14591163888889	18.5321342083644	2.19005989898365e-08	6.72908636869115e-06	10.0950466743811
Sdc3	1.12145916666667	11.3586995833333	18.4677249853533	2.25700375094449e-08	6.73305092868221e-06	10.0657016035429
Kcnab2	1.32712833333333	10.3296638333333	18.4337084590014	2.2932734770716e-08	6.73305092868221e-06	10.0501544767037
Atf3	2.19546883333333	9.87001047222222	18.3417799821804	2.3945708879547e-08	6.7569001977559e-06	10.0079681731769
Itgad	1.78528838888889	8.30370725	18.3337250300689	2.40368081512661e-08	6.7569001977559e-06	10.0042598002219
Blnk	1.35469	8.85123616666667	18.2525108023548	2.49771322514463e-08	6.83945512804055e-06	9.96676206317969
EG240916	2.36919077777778	8.60134788888889	18.202881052559	2.55718296588693e-08	6.83945512804055e-06	9.94375016518107
Cyp2e1	-1.51337861111111	15.09249525	-18.1348980269482	2.64121233512479e-08	6.83945512804055e-06	9.91210799180687
C1qc	1.131414	12.1911420555556	18.1060537809899	2.67778738148171e-08	6.83945512804055e-06	9.89864041207771
Prc1	1.49197066666667	9.577224	18.0950536028684	2.69188364106955e-08	6.83945512804055e-06	9.89349769904831
Gpr65	1.02270194444444	9.03938236111111	18.0095346496694	2.80432529891207e-08	6.99070676400496e-06	9.85339077879733
Uhrf1	1.28957583333333	9.09547075	17.9505167418309	2.88496199437875e-08	7.00811894057425e-06	9.82558173231205
Tlr1	1.14950066666666	8.212335	17.9272918950894	2.91739737913702e-08	7.00811894057425e-06	9.81460884380916
Bcl2a1b	1.61112322222222	10.7751954444444	17.8568229333554	3.01831707943529e-08	7.12107236669627e-06	9.78121265737845
AW544981	1.3831265	8.57861608333333	17.7439879740234	3.18808034085908e-08	7.31854642075366e-06	9.7274163924556
Kcnk13	1.22815344444444	9.18219294444445	17.7281128967186	3.21280421135114e-08	7.31854642075366e-06	9.71981559671003
5430435G22Rik	1.61600361111111	10.5929134722222	17.6858552853378	3.27966000070279e-08	7.34421490326868e-06	9.69954442171673
Stap1	1.32044155555556	8.480089	17.3297544847206	3.90859069402094e-08	8.60671670823411e-06	9.52645340538244
LOC386135	0.964274388888889	8.09190825	17.1567912389905	4.26152250929314e-08	9.23003858898048e-06	9.4408897949052
Enpp2	-0.891366833333333	11.1197055833333	-17.0635999020467	4.46624386090961e-08	9.37580106876722e-06	9.3943762116413
H2-M2	1.36431988888889	8.35740661111111	17.0616023955747	4.47074982843124e-08	9.37580106876722e-06	9.39337602686503
Rasa1	0.895889555555556	12.2060148888889	16.990691315293	4.63402679517837e-08	9.52924442830229e-06	9.35778241558443
Matk	1.03056905555555	8.48887519444444	16.9593901732068	4.70819609599171e-08	9.52924442830229e-06	9.34201671377032
Ptgds2	1.72237383333333	8.72379597222222	16.9365067922188	4.76325286803387e-08	9.52924442830229e-06	9.33046976610186
Serpinb6b	0.900725611111111	8.52648297222222	16.9081710971646	4.83242035041064e-08	9.52924442830229e-06	9.31614682936406
Ccl9	1.291048	13.4803706111111	16.8545427827508	4.96639941482821e-08	9.60794725904618e-06	9.28896391370475
Myo1e	1.26803833333333	9.00546605555556	16.7977091343325	5.11290251653611e-08	9.60794725904618e-06	9.26004832766451
Ass1	1.41906833333334	9.25107205555556	16.7900273637367	5.13306957391036e-08	9.60794725904618e-06	9.25613147140966
Fcgr4	1.68103066666667	10.1676653333333	16.7786061681194	5.16321719188827e-08	9.60794725904618e-06	9.25030414364556
Soat1	1.7758565	9.84728430555556	16.727477712211	5.30060737135955e-08	9.69083145027837e-06	9.22416186351121
Lilrb4	1.66666294444444	9.33599508333333	16.7078384171984	5.35445576650258e-08	9.69083145027837e-06	9.21409599116139
Ctss	1.9009645	9.93546875	16.6036861320153	5.65036869100769e-08	1.00881988034586e-05	9.16048834168126
Ccr5	1.52531972222222	9.64717619444444	16.5654415986054	5.76354648546708e-08	1.01530634887988e-05	9.14070783808484
Specc1	0.786061333333334	8.62288705555556	16.3779772655402	6.35596637566928e-08	1.10493457572819e-05	9.04299576728613
Adssl1	1.35176272222222	9.77917113888889	16.2897213114684	6.65802052749403e-08	1.12802116274262e-05	8.99655606761641
Evl	1.63371344444444	9.93178855555556	16.2819132916317	6.68550090214309e-08	1.12802116274262e-05	8.9924339035741
Tns3	1.06219661111111	11.3294198611111	16.2604034271507	6.76185812697232e-08	1.12802116274262e-05	8.98106647972437
Arl11	1.93056494444444	10.1206150277778	16.2413559699856	6.83028254763925e-08	1.12802116274262e-05	8.97098625105809
Agt	-1.39743327777778	10.4995725277778	-16.2038440709933	6.96729485059863e-08	1.13644320451987e-05	8.9510954346933
Phca	1.05346422222222	10.0346786111111	16.1326477698289	7.23580616931645e-08	1.16188451244955e-05	8.9132008017199
Lyz2	1.22545144444445	13.3379022777778	16.1162782589741	7.29915338580933e-08	1.16188451244955e-05	8.90446152114686
Ppp1r1a	-1.13808316666667	12.2341255277778	-16.0564338764236	7.53603250194518e-08	1.17313071487075e-05	8.87242726121226
Hk3	0.990411999999999	8.4723505	16.0536172903853	7.54738955222632e-08	1.17313071487075e-05	8.87091627232921
Ms4a7	1.37386844444444	9.58028777777778	16.0315728454182	7.63693604026108e-08	1.17324649958057e-05	8.85908003479486
Bcl2a1d	1.41226944444445	9.79661355555556	15.9894955883038	7.81114844778929e-08	1.18621716427807e-05	8.83643707664121
Osbpl3	0.904916555555555	9.05072861111111	15.7745594744614	8.77270518938599e-08	1.31710205638827e-05	8.71972793336794
Dpep2	1.422661	9.07529544444444	15.6398551092419	9.44194156352908e-08	1.40165092064434e-05	8.64567984720676
Pvalb	2.137029	8.83627466666667	15.6090570221545	9.60278677006411e-08	1.40968909784541e-05	8.62865067192973
Selplg	1.08683594444444	10.41012375	15.5476821910435	9.93246458315635e-08	1.42700161178392e-05	8.59460368826341
Lgmn	1.43260788888889	12.6998903333333	15.5469020036539	9.93673541357256e-08	1.42700161178392e-05	8.59416993338573
Clec4b1	1.10230561111111	9.20577141666667	15.519845970587	1.00861108007414e-07	1.43287845053113e-05	8.57911291734095
Cd180	1.60642061111111	8.60502580555556	15.3594816535285	1.10242700156449e-07	1.52869066616133e-05	8.48927037048319
Acvr1c	-1.14545133333333	11.82705	-15.3505015992946	1.1079596678966e-07	1.52869066616133e-05	8.48420891693184
5031439G07Rik	0.927084833333337	10.6517119722222	15.3459668641442	1.11076524335065e-07	1.52869066616133e-05	8.48165175564005
Anpep	1.76119261111111	9.29912647222222	15.3187057226409	1.12779829656459e-07	1.53613104064034e-05	8.46626155111142
Prcp	0.725757444444444	12.4123776666667	15.276642171278	1.15465129838873e-07	1.5566584647257e-05	8.44245564700496
Mfge8	0.921259722222223	15.0564949722222	15.2570533282627	1.16739804999961e-07	1.55794576127221e-05	8.43134479272893
Irf5	1.138058	10.1663022222222	15.1359495142963	1.24975330446957e-07	1.62729592049694e-05	8.36230589350264
Otop1	0.841227111111112	8.08207911111111	15.1173212923828	1.26298383412995e-07	1.62729592049694e-05	8.35163276749857
Arhgap25	1.37640605555556	8.94407986111111	15.1163860778118	1.26365214517097e-07	1.62729592049694e-05	8.35109655366443
Glt25d1	0.768193333333334	12.1354140555556	15.1094365410876	1.26863063738408e-07	1.62729592049694e-05	8.34711083903279
Il7r	1.14789705555555	8.47050547222222	15.0562855138881	1.30743425351039e-07	1.64384998631588e-05	8.31656126990975
H2-DMb1	1.23386177777778	11.4589581111111	15.0510156020873	1.31135279194716e-07	1.64384998631588e-05	8.31352588507493
Gusb	1.11071633333334	10.4402729444444	15.0409648283241	1.31886238684138e-07	1.64384998631588e-05	8.3077335899927
Pbk	1.13639555555556	8.31661155555556	15.0234619848675	1.33205402418982e-07	1.64463129508964e-05	8.29763657518208
Fcgr1	1.00014077777778	8.59513711111111	15.0072737021004	1.34438525484166e-07	1.64463129508964e-05	8.28828649918494
LOC381328	1.59668416666667	8.98557280555556	14.9652891448197	1.37696055740773e-07	1.64770757792815e-05	8.26398572686544
Trfr2	1.24274033333334	8.62528438888889	14.9536683771578	1.38613095382956e-07	1.64770757792815e-05	8.25724650101192
Itgb2	1.07761416666667	8.41823791666667	14.9310058475836	1.40421030659057e-07	1.64770757792815e-05	8.244087452776
Podn	-1.10766811111111	9.39672683333333	-14.9258025263867	1.4083981450297e-07	1.64770757792815e-05	8.24106307154329
6330509M05Rik	0.871905305555558	8.61850031944444	14.9247382700899	1.40925640558493e-07	1.64770757792815e-05	8.24044434165754
Vav1	1.13786511111111	10.134798	14.9027499299307	1.42711914147e-07	1.65395597342997e-05	8.2276501895913
Slc39a11	1.08758222222223	10.4395986666667	14.8195277799368	1.49703615440433e-07	1.71872481131455e-05	8.17904049363373
Pfn1	0.806851388888891	11.1556038611111	14.792708886616	1.5203701704089e-07	1.71872481131455e-05	8.16331269348095
Fabp3	0.929959111111111	8.12681116666667	14.7844086915192	1.52767333592395e-07	1.71872481131455e-05	8.15843883681518
Ncf4	1.2089195	9.88873347222222	14.7665021146927	1.54356180841763e-07	1.71872481131455e-05	8.14791405075596
Cd68	2.27404438888889	11.6196003055556	14.7592869145517	1.55001556162713e-07	1.71872481131455e-05	8.14366933867471
Hoxa7	-0.934612888888891	10.1421821666667	-14.7470186020463	1.56105795759723e-07	1.71872481131455e-05	8.13644672419655
Gpr176	1.24450072222222	8.17834291666667	14.6135364665106	1.68700860244103e-07	1.83961724724832e-05	8.05744141182091
F10	1.14241522222222	8.43249366666667	14.6017020273696	1.69870802425291e-07	1.83961724724832e-05	8.05039936492364
Sh3bgrl3	1.3860475	13.1243083611111	14.5803574609091	1.72003720585555e-07	1.84257097820793e-05	8.0376828104858
Cox6a2	1.21959222222222	8.17309416666667	14.5686617657051	1.73185028397966e-07	1.84257097820793e-05	8.03070631879833
Akr1b8	1.14376961111111	10.0996575833333	14.5498466577285	1.75104344526968e-07	1.84257097820793e-05	8.01947045212455
Dkk3	0.956601000000003	9.536468	14.5438400850663	1.7572202789449e-07	1.84257097820793e-05	8.01588020435677
Gdf3	1.44793022222222	8.39257022222222	14.5091592175781	1.79336004916025e-07	1.86565928893742e-05	7.99511957864183
Kif22	1.16674122222222	9.03793288888889	14.4936023512737	1.80983844662372e-07	1.86809262162442e-05	7.98578963516429
Cstb	0.949142444444444	14.3331785555556	14.4419683013959	1.86574601503989e-07	1.91087103493853e-05	7.95474593487137
Cyp2c70	0.99056461111111	8.10289758333333	14.4090978059942	1.90233332914607e-07	1.93335599574445e-05	7.93492136700927
Pld3	1.43981611111111	10.1706435	14.3801114114134	1.93525813815941e-07	1.95180385659253e-05	7.91739915358231
Fos	1.4847325	10.8211434166667	14.2981398796314	2.03183740903631e-07	2.01947219352873e-05	7.86764253057539
Apobec1	1.59489316666667	11.0824644166667	14.2943291175915	2.03645547810839e-07	2.01947219352873e-05	7.86532200170191
1110006G14Rik	-1.14704305555556	10.3170524166667	-14.2743541814545	2.06085323083621e-07	2.01947219352873e-05	7.85314764556451
C920006O11Rik	-0.985199944444442	10.7654309166667	-14.2722083656608	2.06349338575824e-07	2.01947219352873e-05	7.85183873019323
Acot4	-1.22629627777778	9.37315647222222	-14.2079926587265	2.14426439751286e-07	2.08308979558382e-05	7.81257081986189
Clec4a1	0.771704111111113	9.97821466666667	14.1903244019474	2.16709808175964e-07	2.08990509899331e-05	7.80173354035162
Slc41a2	0.861982444444443	9.00103588888889	14.0703264927542	2.32950021041633e-07	2.23024324492902e-05	7.72774835797795
Hp	1.28863794444445	14.7533129166667	14.0467719701759	2.36293719774729e-07	2.23804342780762e-05	7.71314716988432
Pkia	0.919049833333334	11.7982515277778	14.0407809010411	2.37152649025936e-07	2.23804342780762e-05	7.70942923600669
Clecsf12	1.52082405555556	9.38855880555555	14.0001269782425	2.43073372017226e-07	2.26771644571305e-05	7.68415581555149
Pygb	-0.85086688888889	11.9023131111111	-13.9956877957522	2.43729742121748e-07	2.26771644571305e-05	7.68139139844333
3830612M24	1.11926711111111	10.5383656666667	13.9599172448963	2.49090987247473e-07	2.29135685106045e-05	7.6590820847518
BC028528	0.870479277777777	9.48970197222222	13.955650457367	2.49739166328115e-07	2.29135685106045e-05	7.65641695148706
Mcm5	1.0944475	9.52081225	13.9170519209109	2.5568847262648e-07	2.32976282782142e-05	7.63226826098062
Hsd11b1	-1.15643327777778	14.0000681388889	-13.8715170804287	2.62909722908486e-07	2.36670850002693e-05	7.60368896897989
EG328314	0.796403555555554	7.99697294444444	13.868935316496	2.63325877614259e-07	2.36670850002693e-05	7.60206560115375
Il1rn	0.904539055555555	7.87478525	13.838249326433	2.6832846369619e-07	2.39537544753653e-05	7.58274638429189
Adam8	0.910730722222221	8.02725002777778	13.7884183202692	2.76678113909047e-07	2.43656013954824e-05	7.5512776559098
1200013B08Rik	1.13044372222223	10.2248969166667	13.7724713212549	2.79410689232629e-07	2.43656013954824e-05	7.54118172657308
Chac1	-1.21995088888889	11.8456321666667	-13.7714945448615	2.79579032862543e-07	2.43656013954824e-05	7.54056293745807
Tbxas1	0.878924888888891	9.21921755555556	13.7672101739579	2.80318756593501e-07	2.43656013954824e-05	7.53784823830608
Ehd4	0.737845111111113	10.9573043333333	13.7106618777068	2.90288168700593e-07	2.49842937430968e-05	7.50193431151211
Ptpn22	1.15744488888889	9.50776677777778	13.6892842781732	2.94158851695228e-07	2.49842937430968e-05	7.48831687776985
scl33870.2_144	-0.725938722222221	8.82724286111111	-13.680694812322	2.95730161084949e-07	2.49842937430968e-05	7.48283915056362
Lcp1	1.65879183333334	10.0261126388889	13.6775425078539	2.96309157601258e-07	2.49842937430968e-05	7.48082793975372
Tmem106a	0.978620777777779	9.80910605555556	13.6722448659063	2.97285028618722e-07	2.49842937430968e-05	7.47744688229278
Cd9	1.22981516666667	11.5002856388889	13.6641513697669	2.98782804375514e-07	2.49842937430968e-05	7.47227880683976
Igsf4a	1.55729655555556	9.84106755555556	13.6222791439711	3.06666406587376e-07	2.54822425398265e-05	7.44549016927492
Slamf8	1.30410527777778	9.09837897222222	13.5716724640701	3.16503728256174e-07	2.61352953607535e-05	7.41299834234654
Csf2ra	1.04616405555556	10.6775019166667	13.5530865373085	3.20203988556238e-07	2.61837210888898e-05	7.40103353909358
Cd84	1.32037311111111	8.97719105555556	13.5198976188823	3.26931372465067e-07	2.61837210888898e-05	7.3796253330284
Cldn22	-1.07392811111111	8.17861766666667	-13.5173860987925	3.27446795749449e-07	2.61837210888898e-05	7.37800307044029
Cdca3	0.827774888888889	8.34860722222222	13.5157864610858	3.27775548563797e-07	2.61837210888898e-05	7.37696965495463
Blcap	-0.779455888888888	11.7900105555556	-13.5116484411001	3.28627680239046e-07	2.61837210888898e-05	7.37429577442062
Tm7sf4	0.813726777777777	7.90800527777778	13.5010416458954	3.30823141719302e-07	2.61837210888898e-05	7.36743804126251
Pik3ap1	1.17222077777778	9.1212865	13.4967053748697	3.31725366637385e-07	2.61837210888898e-05	7.36463284552666
Cyba	1.52563416666667	12.1912944722222	13.4908658224354	3.32944682329208e-07	2.61837210888898e-05	7.36085367179388
4631423B10Rik	-0.82884427777778	9.23160186111111	-13.4639524957715	3.38628821997728e-07	2.64731597410295e-05	7.34341417411097
Bcl2a1c	1.01678061111111	8.67983813888889	13.448135464553	3.42019521087291e-07	2.65125682222556e-05	7.33314800190506
1810007P19Rik	-0.769836388888889	8.87235041666667	-13.4429175766432	3.431463189529e-07	2.65125682222556e-05	7.32975853406752
LOC640739	0.809262111111111	8.25806266666667	13.4210509631966	3.47913337487427e-07	2.67245989237435e-05	7.31553939039307
E030020A01Rik	1.07714922222222	8.38095744444444	13.3984828623809	3.52910357524168e-07	2.6951743604678e-05	7.30083882292796
Tpcn2	1.30879088888889	10.0657990555556	13.3649554009882	3.60481461346373e-07	2.73717302718867e-05	7.27895192829026
A530018G09Rik	-1.40489072222223	9.71594958333333	-13.3473047924355	3.64539466052084e-07	2.75216881456008e-05	7.26740661971548
Ifi30	1.3863645	9.90025547222222	13.2798708450345	3.80515707203679e-07	2.84756442568886e-05	7.2231517270125
Mki67	1.06416166666667	8.50690283333333	13.2743078431004	3.81867920134478e-07	2.84756442568886e-05	7.21949051064109
Coro1c	0.709410500000002	12.5273110277778	13.2670464415766	3.83640983781878e-07	2.84756442568886e-05	7.21470912596826
Plekho2	1.10794972222222	10.7902903055556	13.2510330948726	3.87583391088843e-07	2.85174553298396e-05	7.20415531181448
Timp1	1.84552961111111	9.30234130555555	13.2472504894787	3.88521189779831e-07	2.85174553298396e-05	7.20166040885013
Lipf	2.34076405555556	10.4779249722222	13.2081791139641	3.98356403947315e-07	2.90778166240438e-05	7.17584684296687
Htr2b	1.12974655555556	8.26034416666667	13.1914095068067	4.02662057839054e-07	2.92306104844482e-05	7.16474335121397
Endod1	0.704045277777777	12.1190679722222	13.1632580371834	4.10006442967714e-07	2.96011208988494e-05	7.14607091453698
Gpt2	-1.09686188888889	11.8817906666667	-13.1486097717728	4.13886609015021e-07	2.97188580342742e-05	7.13633865133668
Mpeg1	1.1619715	9.93498619444444	13.1266238604753	4.19787010289643e-07	2.99795998916041e-05	7.12171028958322
Laptm5	0.949584500000004	14.3867543055556	13.087586342811	4.30494580160967e-07	3.0495259116418e-05	7.09567434283758
Sgol2	1.06400683333333	8.40293752777778	13.0823153938697	4.31963386100128e-07	3.0495259116418e-05	7.09215277879261
Cd52	1.35674900000001	10.4538521666667	13.0752821250737	4.33931934142188e-07	3.0495259116418e-05	7.08745152135495
4932441K18Rik	-0.828312166666663	11.5158780277778	-13.0579200334252	4.38834107107581e-07	3.06765937730443e-05	7.07583501575945
Ivd	-0.882568555555558	12.5038523888889	-12.9890007007053	4.58907548738804e-07	3.19109817575636e-05	7.02956596678667
Sh3bp2	1.18654772222222	10.5781955277778	12.9312302364293	4.76518885361614e-07	3.29621335779981e-05	6.99058734307021
2010111I01Rik	0.908912888888889	8.52669944444444	12.9085854851399	4.83625300903891e-07	3.29955813310725e-05	6.97525991838759
Cdca8	0.853813499999998	8.17186736111111	12.9067342956346	4.84211414353132e-07	3.29955813310725e-05	6.97400569829696
Tlr2	0.73104683333333	9.74816052777778	12.9058407375239	4.84494609311843e-07	3.29955813310725e-05	6.97340022792181
Cib2	-0.710407666666667	12.7969138888889	-12.8948285797469	4.87999790402776e-07	3.30638627220589e-05	6.96593492527147
Pea15a	0.776163444444443	9.48225355555556	12.8844530449722	4.91328048103127e-07	3.31195212833598e-05	6.95889523319202
Gcnt1	1.14377772222222	9.14578302777778	12.8710212820849	4.9567407928852e-07	3.32428727693397e-05	6.94977331344677
Sirpb1	0.810653722222223	7.75847330555556	12.857753050615	5.00009039258744e-07	3.33642395287199e-05	6.94075290090746
F630001K14Rik	1.14702488888889	8.51113011111111	12.8396697239133	5.05984936263904e-07	3.34261229010408e-05	6.9284436289643
Hist1h2an	1.419689	10.2671427222222	12.8396352292303	5.05996410854387e-07	3.34261229010408e-05	6.92842013162162
Fcer1g	1.23185122222222	13.0299299444444	12.8035083758908	5.18173682931607e-07	3.40602522332955e-05	6.90377555876531
381484	1.10980505555556	7.94132769444444	12.7854933504525	5.24367006319868e-07	3.42967172648421e-05	6.89145978806765
Eif2b3	-0.730324944444444	10.91118575	-12.7070755809093	5.52298014514657e-07	3.59045851277507e-05	6.83764374357778
Cyp2f2	-1.59877822222222	8.63288544444444	-12.7013933355906	5.54385056468449e-07	3.59045851277507e-05	6.83373105596648
Havcr2	0.720232944444445	7.90520075	12.6915925267285	5.58005367595556e-07	3.59627654471829e-05	6.82697822243787
Rab8b	0.932054055555557	12.62760825	12.6697321886946	5.66175033912147e-07	3.63121580002295e-05	6.81189718318167
Tubb6	0.796919166666665	11.8014499166667	12.6508022160653	5.73356658173832e-07	3.65951119217037e-05	6.79881639836154
Stambpl1	1.02025422222222	10.2676075555556	12.6280492879512	5.82122442738617e-07	3.68848293326189e-05	6.78306762282055
Creg1	1.03081083333334	10.8760601388889	12.6221612233414	5.8441497710668e-07	3.68848293326189e-05	6.77898742715777
Ppp4r4	-0.624896333333333	8.14198033333333	-12.6133517006705	5.87863681321126e-07	3.68848293326189e-05	6.77287917421117
Sfxn1	-1.02690422222222	13.4417310555556	-12.6103017748396	5.89062896547275e-07	3.68848293326189e-05	6.7707634420117
Tyrobp	1.64383233333334	11.6117901111111	12.5939838488942	5.95525216547164e-07	3.71135809482129e-05	6.7594348936283
Lman2l	-0.957205333333336	10.6346681666667	-12.5863799417462	5.98563342510323e-07	3.71277881748657e-05	6.75415088449453
Hist1h2ad	1.05576438888889	9.91932252777778	12.5618069689837	6.08499382174847e-07	3.75677282116546e-05	6.73705283875215
Ly86	1.02687755555556	10.6626213333333	12.5149922264207	6.27938241579107e-07	3.83861480415851e-05	6.70438503908919
Wfs1	1.17646494444444	9.71660919444444	12.5077363153963	6.3101219943156e-07	3.83861480415851e-05	6.69931074575663
Atp13a2	0.727421055555554	9.59948580555556	12.503403247663	6.32855842230741e-07	3.83861480415851e-05	6.69627907406103
LOC383154	0.7284025	7.69207836111111	12.4978448022333	6.35229599859494e-07	3.83861480415851e-05	6.6923885024374
Csf2rb2	0.987015888888887	8.97221655555555	12.4953863070938	6.36282653731996e-07	3.83861480415851e-05	6.6906671493395
Pip4k2a	0.677086666666668	12.3955076111111	12.4800455888311	6.42897407519799e-07	3.85226802825143e-05	6.67991838638065
Cd44	0.843180666666665	8.77239922222222	12.4766374878473	6.44377258737184e-07	3.85226802825143e-05	6.67752862722215
Arhgap9	0.940450833333335	9.00652902777778	12.4642949748504	6.4976822055635e-07	3.85658203522764e-05	6.66886855049098
Cyth4	0.936971444444445	10.4450122777778	12.4616343234827	6.50936870917169e-07	3.85658203522764e-05	6.66700058216596
Lrmp	0.852529111111108	9.87105294444444	12.4481772200829	6.56883462561053e-07	3.86019780237964e-05	6.65754656804917
Muc13	0.682535277777778	7.89748930555556	12.447035741753	6.57390633920239e-07	3.86019780237964e-05	6.65674417197983
Sap30	0.902553055555558	10.3315574166667	12.3994039953276	6.78945450145641e-07	3.95644877982097e-05	6.62319547676778
Pccb	-0.722709000000004	11.2629249444444	-12.3976124177295	6.79771323811203e-07	3.95644877982097e-05	6.62193107719879
Lmna	0.825069666666669	11.2606255	12.3739258345066	6.90795468565011e-07	3.96155882513049e-05	6.60519706308613
Sqrdl	-1.11573888888889	11.0822790555556	-12.3700489933678	6.92618596888291e-07	3.96155882513049e-05	6.60245510035038
Uap1l1	1.01598888888889	10.7535235	12.3692774241421	6.92982071256328e-07	3.96155882513049e-05	6.60190929169504
Ugt8a	1.35617833333334	8.03877844444444	12.3652762795043	6.94870339067582e-07	3.96155882513049e-05	6.59907833023384
Birc5	0.946003444444444	8.24698316666667	12.3526470619308	7.00867936084487e-07	3.96155882513049e-05	6.59013664078369
4930502E18Rik	1.53499	9.12077827777778	12.3521130629173	7.01122791278493e-07	3.96155882513049e-05	6.58975835860862
C1qb	1.22284938888889	12.6898054722222	12.3510331871136	7.01638484014937e-07	3.96155882513049e-05	6.58899332992077
Rgs10	1.10801327777778	11.7307069722222	12.3340713987837	7.09793901387368e-07	3.98672842234269e-05	6.57696807899651
Cdt1	1.02308677777778	9.17623044444444	12.3292497379724	7.12131325819614e-07	3.98672842234269e-05	6.57354667859587
AU018778	-2.04627716666667	11.56364175	-12.3139284089969	7.19615481380075e-07	4.00176516260415e-05	6.56266590660748
Clec7a	1.73067255555556	9.57245922222222	12.3074061445255	7.22827863740795e-07	4.00176516260415e-05	6.55802985916592
LOC218617	1.16976377777778	10.0269906111111	12.299224554133	7.26879975369228e-07	4.00176516260415e-05	6.5522108732711
Tlr8	1.13529088888889	8.62471711111111	12.2991181939092	7.26932817911745e-07	4.00176516260415e-05	6.55213520122994
Prkcb	0.972501888888887	8.94493911111111	12.2726674224326	7.40207262224155e-07	4.05793292469109e-05	6.53329590050804
Capg	1.44086877777778	10.1556937777778	12.2556324064252	7.48898334746535e-07	4.08556079773863e-05	6.52114133902951
Olfml3	1.12138361111111	10.5011396388889	12.2507084518871	7.51431481872909e-07	4.08556079773863e-05	6.51762492457587
Grn	0.779142111111112	13.4404113333333	12.2293476021604	7.62531024283689e-07	4.12736507728552e-05	6.50235380373292
Fen1	0.843872444444445	9.56277011111111	12.2239427571571	7.6536818342034e-07	4.12736507728552e-05	6.49848558819757
Pira11	0.734230722222222	8.22459897222222	12.1978579908522	7.79226135698165e-07	4.16364869184342e-05	6.4797928102441
Fbln2	0.708794388888888	10.1249968055556	12.197347866234	7.7949990229554e-07	4.16364869184342e-05	6.47942684842238
Tmem176b	0.777217388888889	12.4885186944444	12.1935326686161	7.81550768677844e-07	4.16364869184342e-05	6.47668935268923
Tph2	3.79160844444444	10.733759	12.1759733674243	7.91067127471523e-07	4.19742124022239e-05	6.46407909709103
Cdc2a	0.793490388888891	8.29613863888889	12.1663799723912	7.96320451464012e-07	4.20839432189701e-05	6.45718190700123
Pak3	0.696994111111113	8.88671655555556	12.1416979046442	8.10014667869832e-07	4.26371067406224e-05	6.43941172130625
Col3a1	0.880681888888889	9.30860494444445	12.1269512857124	8.18320732593544e-07	4.29033869802615e-05	6.42877750075458
Apob48r	0.86920961111111	9.19729236111111	12.0986436485968	8.34530555332058e-07	4.34969998435401e-05	6.40832788394683
Gpr137b-ps	1.19372566666667	10.9833923888889	12.0957154435496	8.36227517428035e-07	4.34969998435401e-05	6.4062098118712
Pex5l	1.02139755555555	7.80988133333333	12.0882744356532	8.4055696265416e-07	4.35507395709285e-05	6.40082517647138
Cldn23	0.859765500000001	7.71928408333333	12.0747014198944	8.48518279056791e-07	4.37914980581966e-05	6.3909946554686
Abca8a	-0.683729833333334	11.8403510833333	-12.0672254056355	8.52938991194992e-07	4.38483655706935e-05	6.38557531154595
Lgals3bp	0.702493944444443	13.5645719166667	12.0525807166455	8.61672748284564e-07	4.41256602726188e-05	6.37494973315011
Actn1	0.926462000000001	11.8355671111111	12.0422659548246	8.67883639277432e-07	4.42721183093955e-05	6.3674580662625
Ephx1	0.680403166666666	12.2504431388889	12.0250861653681	8.78338500387502e-07	4.4489523272984e-05	6.35496613255215
Gp49a	1.24726366666667	9.47619094444445	12.0231320349021	8.79536500748057e-07	4.4489523272984e-05	6.35354410407834
F730045P10Rik	0.771639888888888	8.30316672222222	12.0187206771133	8.82247585340737e-07	4.4489523272984e-05	6.35033309780542
Panx1	0.663994277777778	8.92566341666667	12.0004255374429	8.93590355927423e-07	4.48901740779966e-05	6.33700365724205
LOC676389	0.6077545	8.65604425	11.9801068616722	9.06377228872e-07	4.53600604085487e-05	6.32217626796929
Hist1h2ao	1.33060294444445	11.9216575277778	11.9678553371954	9.14185103080395e-07	4.55781644599931e-05	6.31322376503097
Lpxn	1.50086844444445	10.6720952777778	11.960102286179	9.19164553135731e-07	4.56541431429672e-05	6.30755371932314
3300005D01Rik	0.585841000000002	7.590155	11.9369334856857	9.34224643887529e-07	4.62283745132661e-05	6.29058794280073
Serping1	0.745582833333334	14.0536580277778	11.9085061105518	9.53077193376787e-07	4.69182856072751e-05	6.26972690218949
Adcy7	0.70648827777778	8.46572880555556	11.9045905727865	9.55706741141718e-07	4.69182856072751e-05	6.26684968017913
Cdca2	0.712430555555554	7.98002722222222	11.8999693326777	9.58820550557393e-07	4.69182856072751e-05	6.26345268896969
Tpd52	0.790867333333333	10.4568596666667	11.8547717734339	9.89873835801461e-07	4.82590889985568e-05	6.23015989750754
Rac2	0.733142333333333	8.77045522222222	11.8333236149162	1.00499800494687e-06	4.87667762387983e-05	6.21431719810312
Plcg2	0.71274077777778	9.99164622222222	11.8260843098957	1.01016038042861e-06	4.87667762387983e-05	6.20896348701017
Lamb3	1.03200055555556	9.28299472222222	11.8244070357559	1.0113606334719e-06	4.87667762387983e-05	6.2077226250419
Csad	-0.824270777777778	11.1208968333333	-11.7891202502631	1.03698120085871e-06	4.98089227092391e-05	6.18157687328113
Fblim1	1.11300994444444	10.5295025277778	11.7843312188184	1.0405133717643e-06	4.98089227092391e-05	6.17802250132717
Man2b1	0.663637777777776	13.5371541111111	11.7723958640707	1.04937441954594e-06	4.99935182254475e-05	6.16915800864591
Pramef12	0.649218055555558	8.12232280555556	11.7641789343509	1.05552335672153e-06	4.99935182254475e-05	6.16305008224969
Btk	1.02743088888889	9.81227566666667	11.7639151216596	1.05572143391613e-06	4.99935182254475e-05	6.1628539116867
Zbtb5	-0.825452277777776	10.0164038055556	-11.7560239489197	1.06166538206396e-06	5.00954393851037e-05	6.15698405121088
Ankrd5	-0.878041055555556	8.55309697222222	-11.7493551043939	1.06671750130182e-06	5.0154703299643e-05	6.15202040017815
Gm1276	0.768993222222223	8.51903783333333	11.7332158213626	1.07905459333481e-06	5.03639935050845e-05	6.13999639001331
Abcg1	0.649942944444444	10.1743016388889	11.7294458876187	1.08195907624075e-06	5.03639935050845e-05	6.13718539103918
LOC245892	0.856277833333333	10.9955345833333	11.720122083981	1.08917966966911e-06	5.03639935050845e-05	6.13022941265154
4930506M07Rik	0.666926888888888	8.29424544444444	11.7192456241025	1.08986115960988e-06	5.03639935050845e-05	6.12957525461419
1200009I06Rik	0.697264111111111	8.32203822222222	11.7187731301374	1.09022874223843e-06	5.03639935050845e-05	6.12922258223339
Tjp2	0.620427111111113	9.88394411111111	11.7075734435409	1.09898196728237e-06	5.04466002398414e-05	6.12085897805019
Ptchd1	0.882316388888889	7.96853908333333	11.70505511538	1.10096088187042e-06	5.04466002398414e-05	6.11897728146938
Clec4a3	0.722288944444449	9.08331975	11.7018671567489	1.10347165223389e-06	5.04466002398414e-05	6.11659466662926
Pik3cg	0.673939055555556	9.13364336111111	11.6956222953579	1.10840835722734e-06	5.04975559161644e-05	6.11192553901918
Lrg1	1.14809494444444	14.0844049166667	11.6850186895153	1.11684681958891e-06	5.07071483862842e-05	6.10399188175556
Evi2b	0.688505277777779	8.05078452777778	11.6796966534353	1.12110892434815e-06	5.07263394126294e-05	6.10000725298292
Dok2	0.824178166666664	11.1358416944444	11.6606391826028	1.13651917613901e-06	5.12480933622818e-05	6.08572423889505
Dclk1	0.588082944444444	8.23493552777778	11.6289815558048	1.16263884461017e-06	5.22475660373795e-05	6.06194715685942
Cnr2	1.0162275	8.69904958333333	11.6146559703938	1.17467610998975e-06	5.26095619158801e-05	6.05116681508668
Gpd2	-0.662849833333333	9.08794641666667	-11.5887381178618	1.19680589233558e-06	5.34195927349246e-05	6.03162993187318
Micall2	0.698795666666666	8.31214538888889	11.5622109797224	1.21993457549581e-06	5.42686047523592e-05	6.01158950653075
Immp2l	-0.655650055555558	10.8527635277778	-11.5543631293318	1.22687147892659e-06	5.43940469113359e-05	6.00565209444765
Hak-pending	1.04059094444444	7.84685347222222	11.5464087532755	1.23394710157286e-06	5.45247796186643e-05	5.9996300713226
Adrb3	-1.47423711111111	9.93277255555556	-11.5411755701117	1.23862676816425e-06	5.45491228699535e-05	5.99566597515409
Smap2	0.702058277777779	10.5774033611111	11.5315374000109	1.24729696903287e-06	5.46354367823224e-05	5.98836054509954
Evi2a	1.38058861111111	9.89667475	11.5279431447647	1.25054741987814e-06	5.46354367823224e-05	5.98563468825895
Pon1	-1.47845088888889	8.29637788888889	-11.5252462134909	1.25299253292792e-06	5.46354367823224e-05	5.98358881117097
B230358A15Rik	-0.651628388888887	8.19814547222222	-11.5167882115808	1.26069516006402e-06	5.47904751801508e-05	5.97716958990121
7330410H16Rik	-0.732109444444443	12.6040098888889	-11.5054307788276	1.27112079162323e-06	5.50454648957553e-05	5.96854260847946
Kng1	0.73631461111111	8.77823947222222	11.5013446693717	1.27489496352567e-06	5.50454648957553e-05	5.96543681509476
Rbp4	-0.965878777777776	11.3092842222222	-11.4762588084552	1.29833918537088e-06	5.55626289343532e-05	5.94634583333214
Ctsl	0.856023777777779	8.70799338888889	11.4722976418637	1.30208454213009e-06	5.55626289343532e-05	5.94332757171598
Pck1	-1.28204138888889	10.45182875	-11.4683284031934	1.30584952313261e-06	5.55626289343532e-05	5.94030214232025
Clpp	-0.602552111111109	11.0807235555556	-11.4674936322549	1.30664286832915e-06	5.55626289343532e-05	5.93966573435832
Spp1	2.35912766666667	9.55319877777778	11.4661717823826	1.30790021182136e-06	5.55626289343532e-05	5.93865789772633
Csprs	1.69993633333333	9.2800855	11.4363418261382	1.3366333957889e-06	5.66012834139839e-05	5.9158841331113
Hs6st1	0.765985500000001	10.0927514722222	11.4067431909559	1.36583546991957e-06	5.75962648792623e-05	5.89322985732201
H2-Ke6	-0.775783055555555	12.46095325	-11.3998571773755	1.37272996503901e-06	5.75962648792623e-05	5.88795124175008
Psd4	0.668028833333336	8.11553991666667	11.3961761652701	1.37643129369619e-06	5.75962648792623e-05	5.8851282170789
Amy1	-0.927393611111107	11.9024079166667	-11.3950485498599	1.37756734043649e-06	5.75962648792623e-05	5.88426325452474
Got1l1	0.751204944444446	9.56402069444444	11.3629429439437	1.41035219941734e-06	5.87809881977976e-05	5.85960104789448
Nrg4	-0.928231666666662	11.6650025	-11.3514336659576	1.42231435840289e-06	5.90931361736448e-05	5.85074364824753
Cyp2c44	1.16277983333334	9.07456258333333	11.3457836400428	1.42822774061066e-06	5.91528053572039e-05	5.84639227410561
Mfsd7c	-0.975050333333334	8.32666416666667	-11.335071330902	1.43951416477395e-06	5.94339410781045e-05	5.83813641426384
LOC329416	0.984923111111112	9.51298022222222	11.3184140815508	1.45726060881395e-06	5.99792123478189e-05	5.82528384378384
1700029J07Rik	-0.666536999999998	8.75238855555556	-11.305853830331	1.47080218991612e-06	6.03485668732043e-05	5.81558037285281
Maob	-0.646893166666665	11.4156174722222	-11.2919773366773	1.4859248880457e-06	6.07803084237146e-05	5.8048479104199
Gpx3	-1.52001927777777	13.6804048611111	-11.2759599321301	1.50359494941745e-06	6.13132607151336e-05	5.79244375457103
Pira4	0.924522722222223	8.73787269444444	11.2671888369556	1.5133694174426e-06	6.1505116322503e-05	5.78564405489714
Plxdc1	0.92706161111111	8.75320691666667	11.2634027173986	1.51761034825431e-06	6.1505116322503e-05	5.78270732641987
Lyzs	0.629072500000001	10.5831296944444	11.2437729028483	1.53981000301193e-06	6.20795478289697e-05	5.76746604444251
Pdha1	-0.582308222222224	13.4755082777778	-11.2382030842212	1.5461742287966e-06	6.20795478289697e-05	5.76313676609683
Rassf4	0.716316777777774	10.2841919444444	11.2356152770129	1.54914102054026e-06	6.20795478289697e-05	5.76112462546615
Hist1h2ag	0.690616500000001	7.88732247222222	11.225980777493	1.56024197199578e-06	6.20795478289697e-05	5.75362942372125
A530020G20Rik	-0.735361222222222	8.72837044444444	-11.2253009151977	1.56102863158234e-06	6.20795478289697e-05	5.75310028767905
Cd53	1.261644	10.7472449444444	11.222673131735	1.56407333150533e-06	6.20795478289697e-05	5.75105479644035
Fyb	0.880558777777777	8.81634355555556	11.2221543032408	1.56467525182008e-06	6.20795478289697e-05	5.75065088093193
Iqcb1	-0.592945666666667	10.1841392222222	-11.2138545149725	1.57433918441412e-06	6.22759560014351e-05	5.74418692831345
A130092J06Rik	0.603758333333335	9.48069894444444	11.1995836726848	1.59111026471797e-06	6.27514890073248e-05	5.73306188292138
Cotl1	1.3556705	11.3659750277778	11.1864471143401	1.60672311371855e-06	6.3114193046559e-05	5.72280901600052
Tnfrsf21	0.623946277777781	9.00342491666667	11.1789297562379	1.61573368621629e-06	6.3114193046559e-05	5.71693662912228
Prkcd	1.00629188888889	10.9454689444444	11.1778914227575	1.61698265591872e-06	6.3114193046559e-05	5.71612520837689
Gas7	0.925557833333334	10.4529650277778	11.1758718026207	1.61941503502751e-06	6.3114193046559e-05	5.71454673929306
4930442M18Rik	-0.943780222222225	9.01051766666667	-11.1609492907036	1.6375132334605e-06	6.3521900926937e-05	5.7028752839645
LOC100047619	0.740456944444446	10.0611745277778	11.1593288125741	1.63949199334586e-06	6.3521900926937e-05	5.70160694446468
Ppp1r3c	-0.766083666666667	11.295874	-11.1536021829377	1.64650597137591e-06	6.3607125420522e-05	5.69712332381979
Ptpn6	0.920504499999996	9.01451141666667	11.1407550225565	1.6623622117179e-06	6.39700678742855e-05	5.68705668616252
1700010A01Rik	-0.615636833333333	9.15621436111111	-11.1381607471566	1.66558457075039e-06	6.39700678742855e-05	5.68502253907638
Aldh3b1	0.979033222222222	9.80085311111111	11.1283384737268	1.67784758338415e-06	6.41813434300248e-05	5.67731686215822
Car5b	-0.630120333333334	10.7665641666667	-11.1259846216069	1.68080115249687e-06	6.41813434300248e-05	5.67546927054517
Syn1	0.603290555555558	8.04846888888889	11.1030715452022	1.70985434374977e-06	6.51025809499193e-05	5.65746465825262
LOC629364	0.701684111111113	11.1989335	11.0929414817062	1.72287566079968e-06	6.54098656048429e-05	5.64949330486616
A830007P12Rik	0.634731666666674	9.71596661111111	11.0755717470251	1.74545890537679e-06	6.60773726585619e-05	5.6358087971144
Gas2l3	1.00521294444444	8.50828530555555	11.0647575508501	1.75968419720486e-06	6.64255646099162e-05	5.62727859221255
Chdh	-0.70592588888889	8.56653394444444	-11.0600054539892	1.76597573820706e-06	6.64731380432812e-05	5.62352762764328
0610030E20Rik	-0.559354944444445	9.53833513888889	-11.0521491117777	1.77643176808309e-06	6.65795923448284e-05	5.6173230094134
Hoxa5	-0.63274272222222	10.0104313611111	-11.0503150734457	1.77888253842904e-06	6.65795923448284e-05	5.61587395312023
C1qa	0.665921888888896	10.6402699444444	11.0395205821705	1.79338286190336e-06	6.67682797283115e-05	5.60734066225982
Atp6v1a	0.871837555555556	10.5590086111111	11.0390402462009	1.79403113105893e-06	6.67682797283115e-05	5.60696076028117
Zc3h12d	1.14835144444445	8.73795488888889	11.0346847039891	1.79992128179548e-06	6.67993257727018e-05	5.60351520146764
Sirpa	0.968683833333333	10.5951110833333	11.0205384314502	1.81919976483955e-06	6.70891937564492e-05	5.59231546697892
Hist1h2af	1.32179677777778	10.6590460555556	11.0200993114859	1.81980183799879e-06	6.70891937564492e-05	5.59196759177455
Snhg11	-0.927754722222225	11.0782804722222	-11.0177945215544	1.82296552819901e-06	6.70891937564492e-05	5.59014149698384
P2ry14	0.90132138888889	9.81888580555556	11.0015321648669	1.84546178955562e-06	6.77284476766913e-05	5.57724638024502
Kif20b	0.7681675	8.16909713888889	10.9710877353889	1.88840640789819e-06	6.90405040643859e-05	5.55305668662663
Mcm6	0.694389277777779	9.30220897222222	10.9657500883805	1.89604887900158e-06	6.90405040643859e-05	5.54880904858711
Klhl2	-0.630054388888889	8.15557025	-10.9651644930729	1.89688941684621e-06	6.90405040643859e-05	5.54834291855774
Hivep3	0.752890055555557	9.44249325	10.9551801283042	1.91128411111372e-06	6.93522413891112e-05	5.54039177512027
Ces3	-0.893221777777777	15.4384036666667	-10.9519597177514	1.91595277830953e-06	6.93522413891112e-05	5.53782569718735
Nfkbid	0.999245055555553	9.17375852777778	10.9476621303514	1.92220269164144e-06	6.93883660163024e-05	5.53440018599373
LOC100041137	0.814281499999998	8.53182280555555	10.9403129690171	1.9329427549905e-06	6.9585939179658e-05	5.52853936295096
2310045A20Rik	1.01406694444445	8.46041669444444	10.897690219564	1.99655478851846e-06	7.16806572443094e-05	5.49447439620728
Enpp1	0.61272811111111	8.2351525	10.8907973457649	2.00705775998016e-06	7.18624583329482e-05	5.48895356726791
Iqgap1	0.842126666666664	11.643241	10.881659352098	2.02107599490854e-06	7.21688001208961e-05	5.48162939241676
A630064P09Rik	-1.31561522222223	10.3122360555556	-10.8698258262753	2.03939042522452e-06	7.25199450678086e-05	5.47213603689855
Tgfb1	0.576150833333335	8.77094213888889	10.8682213999355	2.041887644961e-06	7.25199450678086e-05	5.4708481423854
LOC100047427	-0.607158944444445	9.64679641666667	-10.8446822902507	2.07891652056756e-06	7.36371181494332e-05	5.45193220180014
Asns	-0.895995277777777	10.5214666944444	-10.8315814885842	2.09984621182375e-06	7.39255863483178e-05	5.44138756213907
Rnf125	-1.07736083333333	9.37046952777778	-10.8304321039301	2.10169354015768e-06	7.39255863483178e-05	5.44046186246202
Gsta3	-0.930703722222223	10.9110739166667	-10.8290939435638	2.10384653852312e-06	7.39255863483178e-05	5.43938400786903
Pygl	-1.12712738888889	12.4377636944444	-10.8079075967068	2.13826065318527e-06	7.493554310314e-05	5.42230209168526
Cxcl1	0.770274888888892	9.13137016666667	10.7944969708581	2.16036561715991e-06	7.55099220473988e-05	5.41147310114342
Blvra	0.681412222222225	12.5943095	10.7794278553438	2.18550615573517e-06	7.59984468317916e-05	5.39928968206971
Arpc1b	0.681502111111108	12.373541	10.7792249081249	2.18584694187714e-06	7.59984468317916e-05	5.39912548872935
Nedd4l	0.831557388888889	11.1348158611111	10.7701451988988	2.20115372522519e-06	7.62136824776085e-05	5.39177660525188
Fer1l3	1.01469561111111	10.1450343611111	10.7671922133981	2.20615743812411e-06	7.62136824776085e-05	5.38938527158975
Cdkn3	0.772539944444445	8.55365630555556	10.7634180398555	2.21257093209691e-06	7.62136824776085e-05	5.38632803503119
F2r	0.813913444444445	12.0018651666667	10.7587050197486	2.22060877004467e-06	7.62136824776085e-05	5.38250887031581
5133400O11Rik	0.605017666666669	7.81856605555556	10.7585462590679	2.22088009036325e-06	7.62136824776085e-05	5.38238019210828
Ly9	0.62799627777778	8.09320269444444	10.7397908538218	2.25319222313464e-06	7.6940537096072e-05	5.36716597570608
Ostm1	0.545385444444451	12.6315541666667	10.7376189452334	2.25696747163249e-06	7.6940537096072e-05	5.36540252129041
Tusc1	0.632794166666669	10.7375269722222	10.7282894779914	2.27326381622652e-06	7.6940537096072e-05	5.35782374161791
Mfsd7b	0.699537500000002	11.1228936388889	10.7225407436083	2.28337021235837e-06	7.6940537096072e-05	5.35315066586166
Ccnb1	0.737857333333333	7.70936522222222	10.7212876294094	2.28557979946586e-06	7.6940537096072e-05	5.35213171070968
BC054059	-1.11859183333334	13.2747061388889	-10.7200426761008	2.28777733704202e-06	7.6940537096072e-05	5.35111928016114
2810417H13Rik	1.00943405555556	8.22476386111111	10.7195607032792	2.28862872150135e-06	7.6940537096072e-05	5.35072729669991
BC067047	0.613264555555556	8.91669733333333	10.719549204917	2.28864903714474e-06	7.6940537096072e-05	5.35071794499884
Slc44a3	-0.849382833333335	9.88274508333333	-10.6941781992612	2.33396453439096e-06	7.82648208841963e-05	5.3300604374312
Plekhm3	0.690438777777777	11.1836773333333	10.6902537327031	2.34106222566161e-06	7.83040863935219e-05	5.32686094250199
LOC100047126	-0.963887999999997	9.98293933333333	-10.680675678347	2.35848521770986e-06	7.86876431726834e-05	5.31904760334392
Glb1l2	-0.736972277777774	13.1876483611111	-10.6593865388218	2.39772684015418e-06	7.97361136680739e-05	5.30165722639488
Nostrin	0.736243333333334	8.42690133333333	10.6563931064017	2.4033021746888e-06	7.97361136680739e-05	5.29920937056315
P2rx4	0.723431777777778	9.77223166666667	10.6538681253982	2.40801614846817e-06	7.97361136680739e-05	5.29714408389464
Fes	0.710510777777777	10.1205433888889	10.634666531709	2.44420040343649e-06	8.07319393255073e-05	5.28142321791746
A630077B13Rik	0.755163666666665	8.58694688888889	10.6058749450679	2.49958757538248e-06	8.23554888926517e-05	5.2578006784644
Alad	-0.651054888888886	12.7960808888889	-10.5886107735202	2.53346347564631e-06	8.30262100046341e-05	5.24360709194275
Dnase1l1	0.846689388888889	9.64202902777778	10.586903123318	2.53684171763941e-06	8.30262100046341e-05	5.24220198189954
Vnn3	-1.46692794444444	10.4820094722222	-10.58591579546	2.5387972178226e-06	8.30262100046341e-05	5.24138947943009
Hmga1	1.258332	10.1026857222222	10.5786656039602	2.55320806753975e-06	8.3275479040298e-05	5.23542089458549
LOC675594	-0.570716055555557	8.37948136111111	-10.5742726845895	2.56198362016531e-06	8.3275479040298e-05	5.23180263832903
Cpa2	0.666078666666666	8.11988183333333	10.5726026657159	2.56532848693622e-06	8.3275479040298e-05	5.2304267466597
Tex9	0.666290333333334	8.45337944444444	10.5465465302813	2.61814600793976e-06	8.47347579398964e-05	5.20893324039679
Rftn1	0.708442833333333	9.50886286111111	10.5441280766543	2.62310899163016e-06	8.47347579398964e-05	5.20693575347659
Grhpr	-0.759928611111109	12.1769768055556	-10.4920391857369	2.73256589896951e-06	8.78573321516894e-05	5.16380926923905
Mcm2	0.545212944444446	8.28720741666667	10.4918031541069	2.73307322996854e-06	8.78573321516894e-05	5.16361339381903
Tlr7	0.828942055555556	9.44547541666667	10.4832664178347	2.75149239358515e-06	8.82347512234151e-05	5.15652624880226
Csf1r	0.606081222222222	9.819799	10.4767342115551	2.76567914454404e-06	8.83449275791053e-05	5.15109960988745
Gm885	0.771300666666665	8.38952033333333	10.4750535801543	2.76934222529079e-06	8.83449275791053e-05	5.14970291203483
Fignl1	0.737490777777777	7.965895	10.4705984583439	2.77907851200131e-06	8.83449275791053e-05	5.14599944602401
Acsm3	-2.29489638888889	9.12195369444444	-10.4693921276974	2.78172134658078e-06	8.83449275791053e-05	5.14499639100303
Fahd2a	-0.577675166666671	9.28242836111111	-10.4590688062529	2.80445162394526e-06	8.83449275791053e-05	5.13640821058834
Col9a3	0.681286944444444	7.64337908333333	10.4574850121203	2.8079570029846e-06	8.83449275791053e-05	5.13508992020571
Dbf4	0.525791166666666	8.84946963888889	10.4562709729401	2.8106472885553e-06	8.83449275791053e-05	5.13407927372642
H2-Aa	0.552919333333341	13.3157767777778	10.4553812453318	2.81262071469109e-06	8.83449275791053e-05	5.1333385361155
S100a1	-0.793852000000001	11.3693876111111	-10.4542605645891	2.81510857635508e-06	8.83449275791053e-05	5.13240543609922
Pawr	0.767830888888888	9.67388733333333	10.4506928535425	2.82304494150009e-06	8.83840515808039e-05	5.12943427073424
Il4i1	0.776977500000001	8.86783180555556	10.443340659003	2.83947795798617e-06	8.86883753685892e-05	5.12330842834886
LOC100043671	-1.07459911111111	13.9035355	-10.4211962586275	2.88961522502175e-06	9.00415008325174e-05	5.10483340905519
Vav3	0.561111499999999	9.21689902777778	10.4090477650336	2.9175355987504e-06	9.06109055295065e-05	5.09468240657307
C2	-0.906405111111109	13.2506287777778	-10.4046754673122	2.92765709512775e-06	9.06109055295065e-05	5.09102631495683
Poli	-0.562393444444444	8.96856533333333	-10.4040452853968	2.9291191083265e-06	9.06109055295065e-05	5.0904992423322
Fgd6	0.50919988888889	9.04829261111111	10.4013756861819	2.93532149308422e-06	9.06109055295065e-05	5.0882661087397
Atp6a1	0.707296833333332	9.29549380555556	10.3914317342136	2.95855267158593e-06	9.1115146613038e-05	5.07994324467579
Naip2	0.886697777777776	8.67881055555556	10.3743659201857	2.99889692084546e-06	9.21428514376983e-05	5.06564225831276
Fxyd5	0.691866277777777	10.4508109166667	10.3501438124934	3.05720629880334e-06	9.36335658892174e-05	5.04530677721076
Rab31	0.829181222222223	12.4712654444444	10.3483442847457	3.0615879854785e-06	9.36335658892174e-05	5.0437942341222
Wisp2	2.14219694444445	12.30370325	10.3441399567821	3.071852204886e-06	9.37305111569374e-05	5.04025945092683
Ube2o	-0.791053166666661	11.7196623055556	-10.3215233826473	3.12772343520811e-06	9.49659918309903e-05	5.02122168648462
Incenp	0.623005055555554	8.34616180555556	10.319470724904	3.13284955264105e-06	9.49659918309903e-05	5.0194919229077
Tk1	0.548120444444444	7.77502938888889	10.3190479587319	3.13390648185829e-06	9.49659918309903e-05	5.01913562051662
Atp1a2	-1.40050227777778	11.5310380277778	-10.3156655460322	3.14237681987018e-06	9.50047655471964e-05	5.01628447514762
Slc2a3	-1.23247877777778	9.92476927777778	-10.3094397835386	3.15803374922465e-06	9.51679182870472e-05	5.01103431141924
Renbp	0.879917444444448	10.6037569444444	10.3077969737537	3.16217954344639e-06	9.51679182870472e-05	5.00964844561032
LOC383099	0.617164055555556	15.1272986388889	10.2996882612187	3.18273095247905e-06	9.55687303276208e-05	5.00280497779845
Spc25	1.154565	8.30667688888889	10.2811227964631	3.2303426960467e-06	9.67784301591133e-05	4.98711756576976
Adfp	0.866267999999996	11.9215232777778	10.2723575936438	3.2530943010276e-06	9.72395518216667e-05	4.97970204477776
Scp2	-0.553936888888886	12.6738065	-10.2625909372202	3.27865405636002e-06	9.77823417440826e-05	4.97143237625414
Gprin3	-0.561246388888886	7.73226708333333	-10.2586186374556	3.28911312242957e-06	9.78733391295936e-05	4.96806684958131
Ryr2	0.803399666666668	7.93946088888889	10.2370025949284	3.34667798783415e-06	9.93624934275612e-05	4.94973153834828
Mad2l1	0.587593777777778	8.48919511111111	10.225626368062	3.37741983388918e-06	9.99660821386566e-05	4.94006754371889
Myo9b	0.539929111111114	11.2298703888889	10.2238896307461	3.38214038116708e-06	9.99660821386566e-05	4.93859132871722
Rpap2	-0.616999333333334	10.3443717222222	-10.2152752539959	3.40566269788254e-06	0.000100252889194153	4.93126574315106
Gpr109a	-0.8270465	9.97616747222222	-10.2147802150537	3.40701992492997e-06	0.000100252889194153	4.93084459343365
Mup3	-0.726364555555556	8.01045738888889	-10.2023216496634	3.44137451045798e-06	0.000101038755627046	4.92023938079512
Myo1g	1.03278211111111	9.69998861111111	10.1915900175275	3.47127393237041e-06	0.000101520622025115	4.91109462037762
LOC667251	0.59895216666667	11.0257325833333	10.1909183460103	3.47315479528852e-06	0.000101520622025115	4.91052197283173
Aplnr	0.90581027777778	10.0729564722222	10.1807012475161	3.50190466617005e-06	0.000102135020859688	4.90180688083058
Ptpro	0.589847611111111	8.45895247222222	10.1664371587357	3.54248292053167e-06	0.000102775302524936	4.88962625560387
Six1	-0.655507722222222	9.92066708333333	-10.1650695768839	3.54640059384115e-06	0.000102775302524936	4.88845760093929
D17H6S56E-5	0.627234555555555	8.50620183333333	10.1635153534484	3.55085874393915e-06	0.000102775302524936	4.88712927765148
Ccl4	0.626144222222223	8.32565527777778	10.1620826682412	3.55497375521465e-06	0.000102775302524936	4.88590466184621
7530408C15Rik	0.655135833333333	9.60729969444444	10.1425037418079	3.61174002642472e-06	0.000104188448098523	4.8691532484506
Phpt1	-0.622765611111111	10.5900423055556	-10.1397217234661	3.61988700131399e-06	0.000104195963096646	4.86677058509332
Itgax	0.623558500000002	7.65411675	10.1365541693904	3.62918771133178e-06	0.000104236582700251	4.86405699714181
EG433865	0.536864388888889	10.0087091944444	10.1329220005257	3.63988513683474e-06	0.000104317055158049	4.86094442212131
EG382161	-0.489634166666667	9.90318325	-10.1062260880195	3.71958656857256e-06	0.000106370514597361	4.83803593690141
LOC100048434	-0.999846777777776	10.0283237222222	-10.1027371696679	3.73014446937163e-06	0.000106442049091443	4.83503789618149
Igfbp3	0.515115888888891	8.90942577777778	10.0979443834148	3.7447020303702e-06	0.000106627162123386	4.83091788693889
A430110L20Rik	-0.628798277777777	8.78379336111111	-10.0926723845753	3.76078764725572e-06	0.000106769515609669	4.82638386026482
Ccdc99	0.683944111111112	7.79909827777778	10.0910138190337	3.76586393234224e-06	0.000106769515609669	4.82495701063935
Dnahc11	1.131137	9.72904433333333	10.085091394325	3.78405222986712e-06	0.000107055456233414	4.8198602434208
Ncaph	0.56505111111111	8.68032538888889	10.0794679389593	3.80141218266812e-06	0.00010713227253416	4.81501822413952
Ear11	-0.836496499999999	7.97959230555556	-10.0789599025406	3.80298484851054e-06	0.00010713227253416	4.81458066252611
2610203C22Rik	0.561071388888888	7.83693408333333	10.0660516165462	3.84318546211836e-06	0.000107662799618615	4.80345622493053
Lpar3	0.8623495	8.29353736111111	10.0651374706998	3.84605015196238e-06	0.000107662799618615	4.80266791293948
Tens1	1.03417727777778	8.91054097222222	10.0650692251567	3.84626410989903e-06	0.000107662799618615	4.80260905888905
Pqlc3	0.63400505555556	10.1240063055556	10.0554367183884	3.87659542812032e-06	0.000108190612471541	4.79429844314998
4933431K14Rik	-0.802769388888888	8.39030952777778	-10.0515464627722	3.88892005154145e-06	0.000108190612471541	4.79093998887681
Fmo1	-0.616099333333333	11.0901231111111	-10.0513049150031	3.88968671843641e-06	0.000108190612471541	4.79073142165235
Tcirg1	0.817043333333331	8.8028015	10.0478251173594	3.90075005378191e-06	0.00010827039855161	4.78772624058089
2900093K20Rik	-0.570802944444445	8.89586308333333	-10.040815289027	3.92314207732662e-06	0.000108663633387085	4.78166960274296
Mrps35	-0.497274222222226	10.1608204444444	-10.0352793540057	3.94092624651088e-06	0.000108719032744407	4.77688370384277
Top2a	0.542578166666669	7.77153380555556	10.0350702267436	3.94159980961026e-06	0.000108719032744407	4.77670286283478
Fam129b	0.867049111111111	12.6968587777778	10.0211342117973	3.9867731005489e-06	0.000109637075983096	4.76464403686752
2210039O17Rik	-0.535846277777775	9.83189852777778	-10.0196921710178	3.99147998394409e-06	0.000109637075983096	4.763395364325
Gus-s	0.793112722222221	9.22198452777778	10.0154042135269	4.00551234874263e-06	0.000109779030952978	4.75968142300332
Vsig4	1.05103044444444	9.31193977777778	10.0130419542631	4.01326611794492e-06	0.000109779030952978	4.75763477138842
Cd276	0.832666222222223	8.37210833333333	9.99112253724597	4.08600898503949e-06	0.000111492452489056	4.73862281133453
Ostf1	0.579573277777779	11.8728458055556	9.98910351829636	4.0927822780194e-06	0.000111492452489056	4.73686968551799
Nrbp2	-0.852416777777774	11.8581541111111	-9.98247899810656	4.11509306178729e-06	0.000111869566938958	4.73111530368514
Tcfl5	0.628747722222222	7.80976336111111	9.97596387500262	4.13716644516113e-06	0.000112238692142647	4.72545254923946
Fam13a	-2.12228855555556	10.0180747777778	-9.96351628766188	4.1797035276386e-06	0.000113160334031068	4.71462408352123
Oit3	0.802014277777779	7.52971647222222	9.95916375342668	4.1946911761848e-06	0.000113333864662073	4.71083479457267
Sdcbp	0.536382055555556	10.98708225	9.94644781844002	4.23881856325387e-06	0.000114292389505531	4.69975572842602
Ctsa	0.568290611111113	9.33173191666667	9.91549518269245	4.34838915409698e-06	0.000117007978623074	4.67273348366649
Amy2-2	-0.742544111111107	14.4306693333333	-9.91164645786811	4.36223060083003e-06	0.000117141851012533	4.6693681087165
LOC100045780	0.51932377777778	9.86254533333333	9.8968118882975	4.41603808264601e-06	0.000118237956595634	4.6563854419716
Bmp1	0.528071500000001	10.2401251388889	9.89546848144459	4.42094690873774e-06	0.000118237956595634	4.65520886864043
EG434402	-0.616820111111108	12.258455	-9.88623449607728	4.45485145444021e-06	0.000118904035183968	4.64711769368847
Fam132a	-0.62938677777778	11.3267011111111	-9.87947536943547	4.47985096863588e-06	0.000119330223785519	4.64119073295937
Fcgr3	1.00792761111111	11.1618530833333	9.84353888115618	4.61539430990505e-06	0.00012247232443734	4.6096167168991
Birc1cl	-0.565844722222222	10.1045131944444	-9.84067705797241	4.62638143674694e-06	0.00012247232443734	4.60709781004793
Trpv2	-0.522348111111112	9.85325244444445	-9.83912032055972	4.63237019265268e-06	0.00012247232443734	4.60572732901268
Map4k1	0.712199722222223	9.30432791666667	9.83846606486093	4.63488966232744e-06	0.00012247232443734	4.60515129331464
Adh6b	1.02975933333333	8.65162783333333	9.83014119813343	4.66708025861289e-06	0.000123076775203181	4.5978186799144
Plek	0.987320611111114	9.02709936111111	9.80582160214244	4.76254137066969e-06	0.000124997189513535	4.57636551983311
Gpr137b	0.785722555555555	8.9939575	9.8056307671321	4.76329892170974e-06	0.000124997189513535	4.57619698731854
Edg7	1.00785822222222	8.387848	9.80437551734147	4.76828515855447e-06	0.000124997189513535	4.57508836204173
scl000490.1_983	-0.473453944444445	11.0601569166667	-9.79761488353968	4.79523973393841e-06	0.000125454866068899	4.56911522265621
3300001G02Rik	0.713582611111109	10.6810036944444	9.79156713580096	4.81949460004026e-06	0.000125840242402632	4.5637687715236
Parp6	-0.606666944444443	10.5166365833333	-9.7861010834366	4.84153307739257e-06	0.00012616634125939	4.55893399342566
Sort1	-0.673566388888892	12.3696699166667	-9.7771516985247	4.87785647150059e-06	0.000126862676577689	4.55101290154583
Cklf	0.570677444444444	8.87643455555556	9.76744570576621	4.91759109340425e-06	0.000127505856441198	4.5424147298911
LOC100046883	0.557561	12.2082011666667	9.76640124138721	4.92188819141774e-06	0.000127505856441198	4.54148901867482
Kif23	0.574646500000002	8.96148213888889	9.73290447390042	5.06192143513543e-06	0.000130876919767142	4.51175328058313
Cdc20	0.536443611111111	8.06608797222222	9.72032457545494	5.11564270516989e-06	0.000131903180088591	4.50056202016823
Ptpn18	0.757349222222224	10.1339946666667	9.71894290495525	5.12158124322186e-06	0.000131903180088591	4.4993320709023
6330505N24Rik	0.752723111111112	8.35835205555556	9.71140848904958	5.15409896082267e-06	0.000132482403638889	4.49262223737388
Gpr34	0.834131944444447	9.04430936111111	9.70897565706935	5.16464740867383e-06	0.000132495770026017	4.49045465859118
S100a4	0.976534833333334	9.17613708333333	9.70464674696076	5.18347597053561e-06	0.000132633889057659	4.48659652303106
Lmo4	-0.557894166666665	9.61929808333333	-9.70312585726781	5.19010904047908e-06	0.000132633889057659	4.48524066435735
Dok3	0.603370944444443	9.54122497222222	9.68256487003838	5.28070722025694e-06	0.000134442573524906	4.46689195223024
Nfam1	0.615959833333335	8.50527597222222	9.68244591481515	5.28123642593296e-06	0.000134442573524906	4.46678569418049
Actr3	0.541540666666668	13.2103273888889	9.67046525943637	5.3348367114563e-06	0.000135313420850776	4.45607782876018
Elmo2	0.626884722222224	9.03007075	9.66911248573804	5.34092651024254e-06	0.000135313420850776	4.45486802096229
Sipa1l1	0.586343111111113	11.9183121666667	9.66595602986777	5.35516582135165e-06	0.000135313420850776	4.45204455911032
Cyp27a1	-0.601271499999998	12.0433499722222	-9.66401134520819	5.3639594779723e-06	0.000135313420850776	4.45030461893866
Psap	0.665351055555552	15.26118075	9.66341616772788	5.36665399075135e-06	0.000135313420850776	4.44977204137273
Ebi2	0.874298333333334	8.5129575	9.65284853365347	5.41474578222121e-06	0.000136265945285155	4.44031098858375
Emp3	1.03455033333334	12.167278	9.64273575407084	5.46121322238114e-06	0.000137174047707414	4.43124845159129
Kctd15	-0.55291038888889	8.93792452777778	-9.63646140859634	5.49026445173489e-06	0.00013740422022272	4.4256214286009
Atp6v1b2	0.837178944444448	12.8840145833333	9.6362649512363	5.49117682997247e-06	0.00013740422022272	4.42544518664383
Abcb4	0.648987277777781	9.01184069444444	9.63242446706549	5.50904627445809e-06	0.000137420528129622	4.42199923984196
LOC100040243	-0.538954888888886	9.93805444444444	-9.63045022578117	5.5182572130908e-06	0.000137420528129622	4.42022733522184
Gng2	0.567443222222222	9.00769677777778	9.62942821790746	5.52303212510059e-06	0.000137420528129622	4.41930994328692
Phf11	0.677767611111113	8.77883313888889	9.61868249014402	5.57351402900977e-06	0.000138415916073829	4.40965889577448
4930563B10Rik	-0.717761111111107	9.30802888888889	-9.60815974380969	5.62344221005585e-06	0.000139393843300672	4.40019874843738
A530064K17Rik	-0.911789611111113	9.53032769444444	-9.59632798197514	5.68017159590729e-06	0.000140536380384133	4.38955068513281
Srxn1	0.609174777777778	9.32578022222222	9.58578346288767	5.73126151879217e-06	0.000141258145983271	4.38005117796784
5830411I20	0.925592833333335	10.07347275	9.58482177090705	5.73594624363932e-06	0.000141258145983271	4.37918432916029
Uck2	-0.532722666666665	9.23370622222222	-9.58369946005982	5.74141874001035e-06	0.000141258145983271	4.3781726035426
Card11	0.911596166666669	7.93744508333333	9.580047712983	5.75926491630612e-06	0.000141433844004157	4.37487994256257
Col4a2	0.769021444444446	14.2140537777778	9.56289120648197	5.8439324580373e-06	0.000143090580649681	4.3593954480252
Kcnj14	0.954982000000003	8.23155777777778	9.56199579932219	5.84838885489159e-06	0.000143090580649681	4.35858662267368
Tmem159	-0.651494277777779	10.0399260833333	-9.54014614842957	5.95830394430492e-06	0.000145510372850567	4.33882874381689
Aldh5a1	-0.725082555555558	10.5359223888889	-9.53777686651478	5.97035897347279e-06	0.000145535761545244	4.33668385814791
Ccl7	1.22470138888889	9.91738436111111	9.5159470899603	6.08270484704522e-06	0.000148001282576725	4.31689920586306
Selpl	0.642521388888889	8.21832630555556	9.51171460536981	6.10475593339158e-06	0.000148075392242734	4.31305856052623
Ccnd1	0.640501777777777	11.2381823333333	9.51106158938181	6.10816596823268e-06	0.000148075392242734	4.31246586454639
Pkib	0.621840055555557	7.74288208333333	9.50100385461217	6.16095352880506e-06	0.000149081534839876	4.30333259593449
LOC100045502	-0.656246277777777	8.21752302777778	-9.49125945917273	6.21257689890172e-06	0.000150055879320456	4.29447565214345
Bckdhb	-0.61768211111111	11.7027685555556	-9.48743313219488	6.23297814100196e-06	0.0001502739182462	4.29099558753641
B4galnt1	0.644778222222222	7.89441327777778	9.48482624678641	6.24691987828356e-06	0.000150321294987465	4.28862389623987
Clic1	0.794536666666668	10.5769917222222	9.48281521408189	6.25769847434951e-06	0.000150321294987465	4.28679390338036
Pea15	0.699114055555558	12.6588580833333	9.48044710532016	6.27041721299741e-06	0.000150353452301491	4.28463853703109
Hvcn1	0.780985499999998	9.70454313888889	9.47405751218171	6.30487720987244e-06	0.000150905865392816	4.27882057251736
Paqr7	0.592467833333332	10.1580536944444	9.46367555074128	6.36131496676558e-06	0.000151981362280121	4.2693599644488
Ctdspl	-0.552844388888886	11.3872068055556	-9.457079193427	6.39746307173955e-06	0.000152569101270438	4.26334421252345
Rnaseh2b	0.684734500000003	9.50565636111111	9.44714606799944	6.45232493831113e-06	0.000153600210963904	4.25427835696261
D630014A15Rik	-0.690999166666662	11.7851195277778	-9.44443307391984	6.46739921643588e-06	0.000153682155481207	4.25180076541148
3110013H01Rik	-0.952896611111109	11.1994979722222	-9.43427336455982	6.52419596092328e-06	0.000154753459669153	4.24251698427957
B430219N15Rik	-0.676410166666665	11.1622244166667	-9.42847105750668	6.55687980284687e-06	0.000155249992751277	4.23721094831429
Edg5	0.97124788888889	9.97491894444445	9.42095742115208	6.59947204994789e-06	0.000155951731295972	4.2303356487236
Was	0.923694555555556	9.97497	9.41908653643257	6.61012485057104e-06	0.000155951731295972	4.22862295306557
Gpr68	0.608169333333334	8.20227772222222	9.41687003220492	6.62277015837757e-06	0.000155971549612272	4.22659347083412
LOC385699	0.491094722222224	14.3964311388889	9.41379675677049	6.64034757181238e-06	0.000156107245762963	4.22377880865646
Mxra8	0.503034611111111	10.6291156944444	9.41122442054627	6.65509945615408e-06	0.000156176152779232	4.22142230609688
C130022K22Rik	-0.745810999999998	11.1285582222222	-9.40252572259153	6.70525334376009e-06	0.000157074126201699	4.21344924911924
Cd164l2	-0.506751444444443	7.73005022222222	-9.39389226725628	6.75544357440036e-06	0.00015796977080527	4.20552953110256
Ppnr	-0.730787555555557	10.7020445	-9.38990432184481	6.77876711344537e-06	0.000158235107955548	4.20186909796486
Plxnc1	0.551511000000002	8.14782838888889	9.38503910422458	6.80734173581478e-06	0.000158355520485074	4.19740157576887
Clspn	0.549346444444445	7.95446611111111	9.38431804335926	6.81158799610912e-06	0.000158355520485074	4.19673928194191
Insig2	-0.569480333333335	11.8484935	-9.38291093017794	6.81988276990668e-06	0.000158355520485074	4.19544671996248
Chst1	-0.581450777777778	13.9704758333333	-9.37789152000917	6.84956250178802e-06	0.000158765648725655	4.19083453620058
LOC268569	0.658855499999998	12.0827033055556	9.37530720050667	6.8648990940412e-06	0.000158842463801177	4.18845903196419
Cpt1b	0.510388222222225	8.18718738888889	9.37243773191827	6.8819722840254e-06	0.000158959122056894	4.18582074052075
C230037E05Rik	-0.543482222222222	8.30858788888889	-9.36905400006649	6.90216551153433e-06	0.000159147313679566	4.18270869949189
Slamf9	1.10385994444445	11.4676079166667	9.35948490982996	6.95962591415657e-06	0.000160192643863827	4.17390256300182
Lrig3	-0.825268555555557	10.648733	-9.35077142339876	7.0124077615329e-06	0.000161126023452814	4.16587689062644
9030625A04Rik	0.775824555555555	9.03966555555556	9.34877423839208	7.02456777995918e-06	0.000161126023452814	4.164036426539
Il13ra2	0.876255	7.61678777777778	9.34167489347448	7.06798132185525e-06	0.000161840847875826	4.15749136262902
Rshl2a	-0.582116777777777	10.4479417777778	-9.33487457052934	7.10984390922397e-06	0.00016251774693541	4.15121785700906
Coro1a	0.738624166666668	9.86046002777778	9.32428362235551	7.17558707083441e-06	0.00016373723036246	4.14143935066642
AF251705	0.759057444444444	7.69604066666667	9.32083642473351	7.19712989101562e-06	0.00016394565537948	4.13825447820534
Echdc2	-0.685948944444444	10.1584151944444	-9.31672851948672	7.22289490850154e-06	0.000164249376129298	4.13445782057684
Chi3l4	0.797053833333333	8.23789441666667	9.30344706361659	7.30689551090289e-06	0.000165874060979466	4.12217257154065
Pde1a	-0.772166999999998	9.8875835	-9.2998394910125	7.32989779637803e-06	0.000166110822788588	4.11883292567623
B230322F03Rik	-0.574675944444445	8.23685125	-9.29560749690219	7.3569832965624e-06	0.000166439149510586	4.1149137786309
mtDNA_ATP8	-0.550596555555551	14.8087578333333	-9.28566258659332	7.42106790578774e-06	0.000167601964395329	4.10569785376728
Hexa	0.593174333333335	12.0247561666667	9.28149430479098	7.44811101141365e-06	0.000167925670107162	4.10183253396698
Snf1lk2	-0.895405000000002	8.92376238888889	-9.2725807914711	7.50630576546342e-06	0.000168949423804604	4.09356175350886
LOC240672	0.463445444444442	8.43364844444444	9.25375457043347	7.63087371969915e-06	0.000171461060518138	4.07607005720996
Ctsd	0.515657166666665	9.31198841666667	9.2517319428065	7.64439192262021e-06	0.000171473185198062	4.07418894742761
Tapt1	-0.520283333333337	12.7286673888889	-9.24284722929582	7.70408633720314e-06	0.000172450419779959	4.06592159496699
AA517739	-0.938763444444444	9.33941477777778	-9.24136976722255	7.71406282848592e-06	0.000172450419779959	4.06454611912315
Aldh2	-0.579554055555553	15.0791064722222	-9.21915114250909	7.86582369178546e-06	0.000175546051715996	4.04383790537426
Rxra	-0.698938500000002	9.16323919444445	-9.21685397857061	7.88170093522325e-06	0.00017560376518747	4.04169440647977
4933401F05Rik	-0.545754222222224	7.50050344444444	-9.20746358161629	7.94697272376047e-06	0.000176216812924231	4.03292729453763
Prodh	-0.709591388888891	9.83354802777778	-9.20740226968137	7.9474008509184e-06	0.000176216812924231	4.03287002643477
Pkd2l2	-0.579510611111108	8.07791052777778	-9.20660481404242	7.95297161738454e-06	0.000176216812924231	4.03212513660413
1190002N15Rik	-0.609238722222226	9.99252702777778	-9.20523265436022	7.96256715983696e-06	0.000176216812924231	4.03084329317683
Mamdc2	0.614240555555558	8.73817133333333	9.20269632967755	7.98033735385327e-06	0.000176314744346337	4.02847347016018
Gstt1	-0.939182055555554	11.4270083611111	-9.19594109397162	8.02788008258633e-06	0.000177069034476011	4.02215890353785
Sephs2	-0.709966944444444	9.35522836111111	-9.19324287945433	8.04695707044564e-06	0.000177080868712858	4.01963556880252
2010308M01Rik	-0.750005944444444	8.63058991666667	-9.19147006067909	8.05951850581663e-06	0.000177080868712858	4.01797729918193
Pigl	-0.575229666666667	9.82941294444444	-9.19018664694939	8.06862571640484e-06	0.000177080868712858	4.01677663748044
Ticam2	0.712439000000002	9.0015945	9.17988012465751	8.14217441899374e-06	0.000178398687269893	4.00712933780961
SPARC	-0.600938277777775	9.34822108333333	-9.17746508567242	8.15951514464093e-06	0.000178482639223503	4.00486739907015
Nat8l	-1.03483933333333	9.43501	-9.17385374539429	8.18552169505076e-06	0.000178755558074398	4.00148402693613
1810015C11Rik	-0.518137722222223	9.81479930555556	-9.16611042618492	8.24159268408729e-06	0.000179683040498616	3.99422558402881
Rassf3	0.43344905555556	11.1457658611111	9.15835453799073	8.29817945091031e-06	0.000180618693419155	3.98694998698409
AW112037	0.715093000000001	13.2633614444444	9.1530755837143	8.33693950407663e-06	0.000181163889355034	3.98199485899192
Irf8	0.923910944444446	9.64582486111111	9.14779688697909	8.37589733206948e-06	0.000181711585470118	3.97703747739638
2310007D09Rik	0.956958888888892	8.33110711111111	9.14526923556706	8.39462292125175e-06	0.000181819275468161	3.97466280048938
Sfrp5	0.884235138888892	10.3077788472222	9.14097311347784	8.42655583424952e-06	0.000182212202425703	3.97062536725403
Pqlc1	0.603066833333337	11.5975789166667	9.13895072246879	8.44163452656905e-06	0.00018223999242652	3.96872418040664
Tmsb4x	0.473216944444449	15.0082179166667	9.13454675776945	8.47457294716857e-06	0.000182652622802596	3.96458288029053
Il15ra	-0.485703222222222	8.85941422222222	-9.12885713304556	8.51733709657613e-06	0.00018327533830613	3.95923002195548
Hint2	-0.559600388888882	12.9424136944444	-9.12385664607871	8.55511803542247e-06	0.000183788974770734	3.95452310973776
Lst1	0.531679277777778	9.41198936111111	9.12124938068463	8.57489034779535e-06	0.000183914693628364	3.95206802306884
Fermt3	0.763091000000001	8.64819683333333	9.11470564320372	8.62473730224726e-06	0.000184464986880898	3.94590353087664
Tec	0.669023611111111	9.26125108333333	9.11399958496622	8.63013476784312e-06	0.000184464986880898	3.94523816215114
Nek6	0.580512666666664	8.58219972222222	9.11239261318046	8.6424331576806e-06	0.000184464986880898	3.94372363134191
Col1a1	1.00775761111111	11.2090278611111	9.09761747639404	8.75641922046991e-06	0.000186596468936852	3.92978752437875
Apbb1ip	0.546451666666666	8.91629555555556	9.08093960550493	8.88707938020781e-06	0.000189075833770218	3.91403305244124
Cxcl9	-0.746085777777777	11.6916194444444	-9.07420739357556	8.94042941873966e-06	0.00018934225806743	3.90766645312569
Idh3b	-0.459942333333329	13.0261213333333	-9.07315894078648	8.9487697041491e-06	0.00018934225806743	3.90667457026974
Ccl3	0.738675888888889	7.840312	9.07270552776563	8.95237919298879e-06	0.00018934225806743	3.90624559058801
2410004L22Rik	0.738486333333334	8.68930422222222	9.07213461106609	8.95692637694096e-06	0.00018934225806743	3.90570541272486
2610029G23Rik	0.506955888888889	9.74343038888889	9.06187866916271	9.03904709674671e-06	0.000190772987607376	3.89599662971153
H2-DMb2	0.508668111111113	9.33054272222222	9.05691065880111	9.07912470204285e-06	0.000191237707070325	3.89129023387234
Alox5ap	0.847091333333333	12.0578811666667	9.05556485831377	9.09001514079353e-06	0.000191237707070325	3.89001491722452
Ptprc	0.506446277777778	8.01483258333333	9.03650053155431	9.24584342652432e-06	0.000194206809779395	3.87193136250094
Uqcrc2	-0.463165999999996	13.7443667777778	-9.03396499284568	9.26678935220128e-06	0.000194321964016905	3.86952377332002
St6galnac5	-1.071026	9.18595838888889	-9.03227954120693	9.28074169653852e-06	0.000194321964016905	3.86792304960584
Mical3	-0.530103722222222	9.28399808333333	-9.02751119310732	9.32034014286096e-06	0.000194842300581454	3.86339300450006
3110021A11Rik	-0.503716166666665	8.69518419444444	-9.01973776402161	9.38529391469929e-06	0.000195890210428131	3.8560036137071
Clec2e	-0.485093444444443	8.45731194444445	-9.00511337703389	9.5088498562912e-06	0.000198077839116574	3.84208676999675
LOC383981	0.663846833333329	15.1194126388889	9.00379338096461	9.5200899060721e-06	0.000198077839116574	3.84082967441449
Scn7a	-0.643368777777775	9.86299294444444	-8.985361752959	9.67857849224117e-06	0.00020105877207467	3.82325967715676
D330038K10Rik	-0.607251166666668	8.85190630555556	-8.97974116493218	9.72748524799481e-06	0.000201757511925443	3.81789563778561
Timm50	-0.467477333333335	10.6972118333333	-8.96662311064058	9.84269311918957e-06	0.000203827055628108	3.80536505723747
Cirh1a	-0.544855444444446	10.5897696111111	-8.96481396069692	9.85869942454158e-06	0.000203839024721508	3.80363568567806
Rasgrf1	-0.698600111111112	9.08025827777778	-8.96157915414519	9.88739065345752e-06	0.000204112820802314	3.80054277394815
EG240549	0.500790166666667	7.82686608333333	8.94758523792758	1.00125746270009e-05	0.000206107236941733	3.78715159385263
Il10ra	0.640173888888889	9.537789	8.94729362423197	1.00152017950797e-05	0.000206107236941733	3.78687234825562
Tlr6	0.480050222222225	8.2295785	8.94136843231134	1.00687471157657e-05	0.000206886915853027	3.78119675908547
Slc1a3	-1.21227105555555	13.6132674722222	-8.92907194624079	1.01808786236016e-05	0.000208574967297341	3.76940792015806
Sla	0.590171055555556	8.40642813888889	8.92863449211162	1.01848930292071e-05	0.000208574967297341	3.76898826828227
Echdc3	-0.543571166666666	8.92198136111111	-8.92717910099683	1.01982613437846e-05	0.000208574967297341	3.7675919770354
Sult4a1	0.704223777777777	8.0258055	8.9105082700834	1.03527761206423e-05	0.000211407848695404	3.75158411332803
Pcsk6	-0.900877722222218	12.2164931944444	-8.90424000827252	1.04115397450202e-05	0.000212279727023468	3.745558461367
Med18	-0.647371111111106	10.2887734444444	-8.88840139988434	1.05616675215736e-05	0.000215008861779707	3.73031661250543
Spag5	0.467331055555555	7.72017669444444	8.87636118317507	1.067738770155e-05	0.000217030225096737	3.71871442210351
Mthfd2	0.589537833333337	9.05805775	8.8660439430587	1.07776600258169e-05	0.000218731865224413	3.70876177254389
Pmp22	0.468899555555552	11.3494937222222	8.8620567581282	1.08166886818147e-05	0.000219187255926588	3.70491282443963
4732429D16Rik	1.18252677777778	10.4176533888889	8.86020966916972	1.08348217097309e-05	0.00021921847538892	3.70312927115147
Fahd1	-0.464919944444443	10.2334180277778	-8.84050500469752	1.1030362314548e-05	0.000222833557950776	3.68408253907113
Ccrk	0.645386555555554	9.57061633333333	8.83589579272918	1.10766611557477e-05	0.000223427247617921	3.6796219786889
Tes	0.434158944444446	9.46168536111111	8.83161228768523	1.11198803102646e-05	0.000223957101614658	3.67547483439718
Mrps18a	-0.485565166666666	10.8491384166667	-8.82333996975049	1.12038720558413e-05	0.000225183998656696	3.66746098150366
LOC381524	0.486382000000001	7.998841	8.82226029919836	1.12148857944373e-05	0.000225183998656696	3.66641457054476
Ciita	0.527802333333332	9.26234155555555	8.8119343956564	1.13208251286091e-05	0.000226966223974482	3.65640122270866
2310039H08Rik	-0.59154911111111	12.3815218888889	-8.80941252097705	1.13468656594688e-05	0.00022714361983773	3.65395415855589
Serpinf1	0.583771166666669	14.3992661388889	8.80668800803947	1.137507277814e-05	0.000227363784485303	3.65130979435257
D3Bwg0562e	0.785037277777777	7.87565519444444	8.80364148336446	1.14067052223603e-05	0.000227651645616048	3.6483520631216
Nubp1	0.51271716666667	10.3472541388889	8.80050910694312	1.14393301422205e-05	0.000227958416046783	3.64531007034033
Zfand2a	0.531118055555554	11.8709875833333	8.79328204514287	1.1514995670537e-05	0.000228312599274651	3.63828801268507
2610207P08Rik	0.584137555555557	9.57033194444444	8.79319262970346	1.15159352738254e-05	0.000228312599274651	3.63820110275704
Tnfaip3	0.650989444444447	9.01589561111111	8.79278577424696	1.15202116951499e-05	0.000228312599274651	3.63780563827439
Cdr2	0.737126888888891	12.5389933333333	8.79221381754527	1.15262264393121e-05	0.000228312599274651	3.6372496685616
Glyat	0.791245222222223	8.68939822222222	8.78796415081593	1.15710247735348e-05	0.000228856855251409	3.6331178186316
LOC675899	0.660114111111113	11.3397235	8.78441475505755	1.16085881348931e-05	0.000229256601551879	3.6296655181513
Iqgap2	0.523942333333332	10.0336588333333	8.78023085872065	1.16530390191068e-05	0.000229790972418565	3.62559454516026
Plaur	0.541900777777778	9.06498838888889	8.7781870472232	1.16748211797954e-05	0.000229877403021545	3.62360529435647
Plk1	0.80707488888889	8.50099144444444	8.7702733451136	1.17595864065723e-05	0.000231201868457788	3.6158991248201
Car9	0.438808944444445	7.67834708333333	8.76499173351187	1.18165358969344e-05	0.00023197633323967	3.61075272096333
LOC100046401	0.788963333333333	10.1516510555556	8.75900109755025	1.18814984781838e-05	0.000232905575510037	3.6049122433841
1700029G01Rik	-0.772533722222221	10.8670740833333	-8.74827368286699	1.19988119467583e-05	0.000234856745837883	3.59444520867175
Pip5k1c	0.636107833333336	10.3742051944444	8.73972544862835	1.20932077638592e-05	0.000236354232213178	3.58609663378948
Sctr	-0.532989166666667	8.14817236111111	-8.73675133447611	1.21262416471714e-05	0.000236430810997976	3.58319035587782
Fabp5	0.579701944444448	9.64358563888889	8.73495954017731	1.21461913129942e-05	0.000236430810997976	3.58143902408491
H2afz	0.609541999999998	11.3661533333333	8.73454504275513	1.21508114341224e-05	0.000236430810997976	3.58103384336612
LOC100044298	-0.444903	11.3202053333333	-8.73177580299112	1.21817279761705e-05	0.000236683808854654	3.57832642838327
Sdhb	-0.433346333333329	11.2709017777778	-8.71415219921964	1.2380524513337e-05	0.000239946609500523	3.56107915433806
Plekhb2	0.602699888888893	10.680923	8.71367283307977	1.23859815076716e-05	0.000239946609500523	3.56060961049002
Wsb2	0.56977438888889	12.4609748055556	8.7081835669844	1.24486592613514e-05	0.000240807739620754	3.55523125565382
Sh3pxd2b	0.805885777777782	10.0533642222222	8.7052659081483	1.24821159020976e-05	0.000241101922951042	3.5523713765113
Unc93b1	0.622807277777779	10.2972201388889	8.69615791976709	1.25871954263136e-05	0.000242553906942912	3.54343852001521
Sh2d1b1	0.549929888888887	7.60469505555556	8.69468901168438	1.26042333748207e-05	0.000242553906942912	3.54199711322106
Cd93	0.515278333333333	11.6029008333333	8.69398893373877	1.26123625544793e-05	0.000242553906942912	3.54131006962136
C130020O07Rik	-0.605888833333331	9.50455225	-8.68576263203872	1.27083186759288e-05	0.00024404404992205	3.5332334111921
Hint3	-0.482079166666662	10.77628975	-8.67917587779529	1.27857298940847e-05	0.000245092620696853	3.52676179817538
LOC380844	-0.91050088888889	9.39019438888889	-8.67796448353316	1.28000233333961e-05	0.000245092620696853	3.52557112675354
2310066I10Rik	-0.484581166666666	7.79964486111111	-8.67521872709735	1.28324861519189e-05	0.000245255504707677	3.52287181934154
Siglech	-0.536069388888889	8.48194302777778	-8.67328997357075	1.28553438328279e-05	0.000245255504707677	3.52097526098614
Acacb	-1.3375475	11.7464476388889	-8.67227058374647	1.28674427417692e-05	0.000245255504707677	3.51997274270034
Srd5a3	0.549483944444445	11.0329844722222	8.67097966714319	1.28827823393224e-05	0.000245255504707677	3.51870304830624
Ly78	0.488352500000001	7.82211091666667	8.66829804120409	1.29147117497486e-05	0.000245509599478674	3.51606499548233
Slamf7	0.62967766666667	8.04581672222222	8.66503830503452	1.29536419718868e-05	0.000245619018927444	3.51285729509921
Car12	0.913961222222223	8.05970666666667	8.66470341303523	1.29576488186822e-05	0.000245619018927444	3.51252769116424
Lyz1	-0.963060944444445	11.0827898611111	-8.65329088284544	1.30950142573872e-05	0.00024786723261977	3.50128891810238
Arap1	0.498349944444445	8.13487180555556	8.6507025057915	1.31263915209899e-05	0.000248105700679998	3.49873820447157
Tmem134	-0.757079722222224	12.1838643055556	-8.64381020135787	1.32103470635598e-05	0.000249085013388232	3.49194304033499
Trit1	-1.09521988888889	10.6487047222222	-8.64202056389766	1.32322433163467e-05	0.000249085013388232	3.49017787676443
BC035947	-0.606887555555556	7.83732866666667	-8.64181489069041	1.32347622917453e-05	0.000249085013388232	3.48997499640758
2900006A08Rik	0.680956111111113	9.28839494444444	8.63795957250472	1.32820780167954e-05	0.000249619935644241	3.48617127426975
1700027N10Rik	-0.56907261111111	8.76239730555556	-8.63373132378427	1.33341849341404e-05	0.000250243254758328	3.48199796239595
Mccc2	-0.646844944444444	10.0108633611111	-8.62214233051666	1.34781597221252e-05	0.000252586448579743	3.47055068432989
Npas4	0.455210722222224	7.43510702777778	8.6092751737565	1.36400221141176e-05	0.000254961208633669	3.45782564414409
Sec11c	0.629804833333331	10.3561025277778	8.60900262579846	1.36434736984562e-05	0.000254961208633669	3.4575559329369
2310022A10Rik	0.676022166666668	9.60599275	8.59737195036936	1.37916661307456e-05	0.000257366515422897	3.44603959669644
Agpat9	-0.68258183333333	10.5601171388889	-8.58041241446125	1.4010942416556e-05	0.000261089663198219	3.42922323223347
mtDNA_ND5	-0.454977333333332	14.1393227222222	-8.57697117482637	1.4055902339695e-05	0.00026155856579162	3.42580762757088
Ddah1	1.07081716666667	10.5036648611111	8.57105149359668	1.41336152951844e-05	0.000262634775358616	3.41992934445261
Cp	-0.544782888888891	9.73652105555556	-8.55633152534834	1.43289160048987e-05	0.000265889941371801	3.40529749882659
Pla2g7	0.66581288888889	8.91426911111111	8.55275836215449	1.4376770696114e-05	0.000266126570380305	3.40174253483826
Abhd12	0.65520011111111	9.89163644444444	8.55237215503088	1.43819536218239e-05	0.000266126570380305	3.4013582200451
Hcst	0.592376277777781	8.93510958333333	8.54923878332977	1.4424079807992e-05	0.00026653278660586	3.3982396619698
A130082M07Rik	1.04594577777778	9.03422933333333	8.54401872886164	1.44945621010029e-05	0.000267461109606774	3.39304215337845
Rbm4b	-0.456708055555552	10.2561616388889	-8.54054068346885	1.45417338531551e-05	0.000267688814717624	3.38957764932564
Klf3	-0.428291055555558	9.47140141666667	-8.54012196276225	1.45474242330649e-05	0.000267688814717624	3.38916047896252
Syngr1	0.646089833333332	8.21119819444444	8.51479395261414	1.48962315071207e-05	0.000273366700524611	3.36389427136181
Car13	-0.446603388888889	9.83366991666667	-8.51471250792804	1.48973678760006e-05	0.000273366700524611	3.36381292380414
Acot3	-0.508531500000002	7.72655819444444	-8.51174398225315	1.49388518609734e-05	0.000273747726473206	3.36084749317015
Papolg	-0.550820222222226	9.75819133333333	-8.50898487234376	1.4977523388381e-05	0.000274076231312036	3.35809048278398
Limch1	0.669786111111112	10.7687901666667	8.50567706382982	1.50240307600412e-05	0.000274547018536189	3.35478420396146
2310008M10Rik	0.513677722222225	11.74532775	8.49996424562945	1.51047270730313e-05	0.000275640406200123	3.34907149074456
Pcolce2	0.607782111111112	11.1574778888889	8.4836326277225	1.53380625672747e-05	0.000279512389846666	3.33272242772401
D730003I15Rik	-0.561287166666668	9.11616097222222	-8.46592329159298	1.5595575056676e-05	0.000283813688221492	3.31496440339385
LOC547380	-0.530711000000002	9.87963694444444	-8.46241181759832	1.56471988617528e-05	0.000284328934765604	3.31143958857992
Troap	0.528062722222225	7.64684619444444	8.46107313898815	1.56669288911111e-05	0.000284328934765604	3.31009550246317
Efna5	-0.454235777777775	11.6235757777778	-8.4594018889598	1.56915989441059e-05	0.000284386015431449	3.30841725229495
LOC269859	-0.651365888888893	11.1068675555556	-8.45494603420096	1.5757582986091e-05	0.000285190666318129	3.30394138073118
B430114K07Rik	-0.694337166666669	9.18535775	-8.45003805825749	1.58306158681028e-05	0.000286120515525819	3.29900907788884
Hist1h2ah	0.752282055555555	8.12858202777778	8.44773500110929	1.58650147507757e-05	0.000286350512141051	3.2966937813567
Gulp1	-0.726537666666667	9.01474066666667	-8.43626853418161	1.60375089424333e-05	0.000289068987922822	3.2851585356248
Gm22	0.608983333333335	8.44141366666667	8.43379438791717	1.60749985309413e-05	0.000289349973556943	3.28266783447641
Pdk2	-0.672809777777777	8.50055516666667	-8.42933689945532	1.61427844381766e-05	0.000290174786390734	3.27817898319673
Zswim6	0.413628111111109	9.90710444444444	8.42729359157983	1.6173962529099e-05	0.000290324503199092	3.27612063754318
As3mt	0.417674722222223	8.67377652777778	8.42501788435606	1.62087647467358e-05	0.000290324503199092	3.27382769280651
2310008H09Rik	0.409341777777779	9.43392733333333	8.42258930111959	1.62459958165127e-05	0.000290324503199092	3.27138014504992
Pik3cb	-0.6534555	11.4601075277778	-8.4221750796634	1.62523553733927e-05	0.000290324503199092	3.27096263032197
Rhbdd3	-0.476243555555554	8.43520077777778	-8.42154146803265	1.62620885368631e-05	0.000290324503199092	3.27032394807383
Csda	-0.839976555555555	9.86199872222222	-8.42018423119681	1.62829591939545e-05	0.000290324503199092	3.26895571499551
Ovgp1	-0.414368555555557	8.30397066666667	-8.41741694066749	1.63256040748025e-05	0.000290352721474375	3.26616543513692
Sdf2l1	0.63357027777778	9.25697191666667	8.41708004267417	1.63308041739187e-05	0.000290352721474375	3.26582568621625
2310014H01Rik	0.596031833333335	13.3062466388889	8.4158069484673	1.6350471145696e-05	0.000290352721474375	3.26454171651033
Tmem176a	0.438562222222222	9.00964872222222	8.40899566536203	1.64561367497156e-05	0.000291836884211064	3.25766950047277
Areg	0.568425999999999	7.73396866666667	8.40499131202677	1.65186081863716e-05	0.000292375596655002	3.25362716278343
Tmbim1	-0.58010611111111	11.5310116666667	-8.40421350951527	1.65307728353986e-05	0.000292375596655002	3.25284179644568
E430021P16Rik	0.673326777777776	9.95496805555556	8.40131607375391	1.65761748925602e-05	0.000292786661337574	3.24991565219791
Efs	-0.621387	9.32555183333333	-8.38918606713425	1.67677443498714e-05	0.000295437373330017	3.23765634400128
Tmsb10	0.650313666666669	10.5440198888889	8.38898325158936	1.67709680591517e-05	0.000295437373330017	3.23745124135144
BC021381	-0.487312666666666	9.61822355555556	-8.38734895553166	1.67969697468719e-05	0.000295501417171334	3.23579836536753
Acadsb	-0.604217166666668	12.13947025	-8.38230014087206	1.68775771239408e-05	0.000296524666172215	3.23069046178958
Gmip	0.541892444444443	9.20576038888889	8.3756401879121	1.69845591193551e-05	0.000297479603471987	3.22394865534449
Enpp5	-0.482282666666666	12.1968582222222	-8.37440889022567	1.70044196579338e-05	0.000297479603471987	3.22270173719235
4921521F21Rik	0.874902055555557	8.65685186111111	8.37372208059086	1.70155088356961e-05	0.000297479603471987	3.22200614846615
Sesn2	-0.701323777777777	8.63518288888889	-8.37332067042187	1.702199365916e-05	0.000297479603471987	3.2215995853823
Plekhg2	0.441806111111113	11.0216831666667	8.37098271838469	1.7059817609998e-05	0.000297502382625478	3.21923129954353
Ghrh	0.46756388888889	8.29612655555556	8.3704572013406	1.70683322759698e-05	0.000297502382625478	3.21869888863171
Mrps30	-0.479630055555557	12.0422774722222	-8.3685702954091	1.7098943345004e-05	0.000297643266764418	3.21678700123053
Art3	-0.706109055555556	12.89582725	-8.36281619640134	1.71926650810487e-05	0.000298880909277388	3.2109545130791
LOC381285	0.424944166666666	8.96091391666667	8.35928271191062	1.72504979005662e-05	0.000299492218478687	3.20737124199227
Tagln2	0.698151805555554	12.191721375	8.35163224002122	1.73764486545462e-05	0.000301282991632369	3.19960867177582
Lbp	1.09580583333334	12.3184458055556	8.34642457353406	1.74627618753915e-05	0.000302382712840986	3.19432132942157
E130102H24Rik	-0.70496927777778	10.2029048055556	-8.33665396081506	1.76259782672432e-05	0.00030480945663196	3.18439385407504
Tpp1	0.406117722222223	11.1818988611111	8.33184120806117	1.77069909030646e-05	0.000305810148772927	3.17950029448727
Hist1h2ai	0.670099111111108	12.6083876666667	8.32995871253473	1.77387901737326e-05	0.000305959393962604	3.17758555531087
Fbxo30	-0.435610333333333	9.46637622222222	-8.32208280976651	1.78725136101403e-05	0.000307744477520642	3.16957087031748
1110005F07Rik	0.438541666666669	12.1769230555556	8.32112388385139	1.78888706279029e-05	0.000307744477520642	3.16859461884213
Gcdh	-0.446318499999997	10.9751064722222	-8.3170233053925	1.79590028877785e-05	0.000307908453018635	3.16441890316514
Negr1	-0.412980277777777	8.16139491666667	-8.31670933909457	1.79643851131003e-05	0.000307908453018635	3.16409911376687
Plxnb2	0.69911377777778	10.0728287222222	8.31577287943077	1.79804490897904e-05	0.000307908453018635	3.16314522642817
Chaf1b	0.571572944444446	8.27485213888889	8.31512202025456	1.79916232009072e-05	0.000307908453018635	3.16248220236732
B230342N21Rik	-0.899281444444441	9.76424222222222	-8.31205492662445	1.8044382757041e-05	0.000308411882258766	3.15935720599314
Tmem38b	0.530490666666669	11.5937887222222	8.3068870948983	1.81336642602463e-05	0.000309216194376409	3.15408965720362
Eif4a2	-0.579118777777779	13.4244653333333	-8.30662245384364	1.81382493673719e-05	0.000309216194376409	3.15381983687341
Ndufb10	-0.449945833333336	11.2173981944444	-8.30183087924732	1.82214880418216e-05	0.000310234922691427	3.14893325862511
Htatip2	0.479186111111114	12.3455660555556	8.29749285074863	1.82972103476222e-05	0.000311123221509376	3.14450721068292
Bckdha	-0.638908888888889	11.7939961666667	-8.29362465569364	1.83650235483429e-05	0.000311874924319673	3.14055891846804
Fbxo31	-0.900043444444446	9.426867	-8.28965036119411	1.84349848781813e-05	0.000312661129923661	3.13650074735654
Arl4a	-1.02692166666667	11.0013723333333	-8.28591544337843	1.85009996788924e-05	0.000313378471484008	3.13268554219326
Rhou	-0.470592888888891	9.522207	-8.28312744449226	1.85504471784879e-05	0.000313506254811123	3.12983668698944
Tspo	-0.576672333333335	12.5258098333333	-8.28281478835142	1.85560014579396e-05	0.000313506254811123	3.12951715691402
Galm	-0.411151388888891	10.0242014166667	-8.28128836135969	1.85831444386859e-05	0.000313563862482654	3.12795702773823
Aspa	-0.553735888888887	8.12073577777778	-8.2704543528933	1.8777055046599e-05	0.000316431698055697	3.11687699937274
Ift81	-0.480933777777777	9.91194211111111	-8.25697941763928	1.90213462051095e-05	0.000320140160588415	3.10307938429071
Dlst	-0.47412472222222	12.4390179722222	-8.25382309948115	1.90790720914282e-05	0.000320703181262022	3.09984480467179
Rpe	-0.548732666666663	9.2118085	-8.24809210065729	1.91843795650182e-05	0.000322063561388844	3.09396910335842
Aifm2	-0.522533333333332	10.5752632222222	-8.24499965648231	1.92414688957652e-05	0.000322612039404632	3.0907971833688
Cacna1d	-0.876710166666664	10.1164698611111	-8.24219413612293	1.92934230578814e-05	0.000323073137440722	3.08791871504948
Idh1	0.471527777777782	12.9184823888889	8.24064366681871	1.93222016886326e-05	0.000323145479380018	3.08632758562761
Chchd6	-0.406932666666664	11.1105415555556	-8.23921058553847	1.93488434493386e-05	0.000323181946463541	3.08485670389181
Frrs1	0.703354055555556	9.01313252777778	8.23742926426695	1.93820155254288e-05	0.000323327258992381	3.08302810358463
E2f1	0.72241727777778	10.4015333611111	8.22719780781088	1.95737632138368e-05	0.000326114198715273	3.0725187941177
Lmnb1	0.411961111111111	8.54108772222222	8.22391553822483	1.96357175345945e-05	0.000326734382955998	3.06914511559999
1700112C13Rik	0.81231288888889	7.65318077777778	8.22256054625222	1.96613564951568e-05	0.000326749486810078	3.06775206578705
Uck1	-0.435910944444444	9.20127058333333	-8.21811140092998	1.97458018796446e-05	0.00032774062114807	3.06317663175844
Ccrl1	-0.434915055555555	9.53044536111111	-8.21557597261995	1.97941030486296e-05	0.000328025795033724	3.06056832648924
Tmem97	0.475717222222224	9.65538116666667	8.21460479656964	1.98126388462694e-05	0.000328025795033724	3.05956906061609
D3Ertd254e	-0.484042999999998	8.92285277777778	-8.21255904002782	1.98517465091168e-05	0.000328261920999313	3.05746381660006
Anxa1	1.11960966666667	11.1373705	8.21072384098762	1.98869013102888e-05	0.00032843217513942	3.05557488686455
Lyz	0.477248944444447	15.6285298611111	8.20074775640187	2.00792035014955e-05	0.000331194053260623	3.0453006662572
Cfb	0.920880666666665	11.3715382222222	8.19784750137237	2.01354927970564e-05	0.000331512808262586	3.04231181563703
Qpct	0.686386944444445	10.20594725	8.19716767873298	2.01487121582544e-05	0.000331512808262586	3.04161110080977
Por	-0.594239500000002	12.4059348055556	-8.18910700170214	2.03061842252257e-05	0.000333377201062795	3.03329907542167
A430106B04Rik	-0.490686222222221	8.50856511111111	-8.18842132041669	2.03196419231502e-05	0.000333377201062795	3.03259170413952
Tubb5	0.554011222222226	13.4683468333333	8.18479378446248	2.03910020987736e-05	0.000333377201062795	3.02884861239435
Fgd4	0.574655555555553	8.083406	8.18359927674233	2.04145605087074e-05	0.000333377201062795	3.02761575633552
B230112P13Rik	-0.4768285	8.72317852777778	-8.1823805480092	2.04386274675801e-05	0.000333377201062795	3.02635774993601
Cfl1	0.661504499999996	9.60260941666667	8.18214164584139	2.04433488674319e-05	0.000333377201062795	3.0261111303671
Acot11	0.457534222222222	8.27032527777778	8.18127420514719	2.04605020994593e-05	0.000333377201062795	3.02521561868684
Mmp3	0.52248061111111	8.10162719444445	8.18110299092244	2.04638896504637e-05	0.000333377201062795	3.02503885467264
Phlda1	0.549771888888891	10.9190506111111	8.17313182294498	2.0622287766573e-05	0.000335543923610791	3.01680595576924
Mrps9	-0.453073611111108	11.0391740833333	-8.15418477978127	2.10042306975264e-05	0.000341338125431389	2.99721042449096
Mknk2	-0.607660944444442	13.4191984722222	-8.14485743620816	2.11951075507307e-05	0.000344016905356577	2.98755018167597
C130073O12Rik	0.538743555555559	9.59863083333333	8.14299136501579	2.12335237888464e-05	0.000344217566010109	2.9856164257756
LOC676420	0.591257555555554	9.98659411111111	8.13444281855854	2.14104916764307e-05	0.000346661049055149	2.97675319095483
Tubb2b	0.413476777777777	9.68309372222222	8.13158916289963	2.14699272651993e-05	0.000347197893546894	2.97379279645931
Tnfaip2	0.658584722222221	9.17300952777778	8.12494142764325	2.16090903555392e-05	0.000348869734525047	2.96689312358336
Sparc	0.546800388888888	14.1440320277778	8.12331432878237	2.16433027999631e-05	0.000348869734525047	2.9652036600752
Rhbdl1	-0.754422944444444	9.63963363888889	-8.1222753198439	2.16651808407021e-05	0.000348869734525047	2.96412468306201
Txnl4b	-0.455513722222223	9.82034647222222	-8.12148287493064	2.16818834177915e-05	0.000348869734525047	2.96330167922727
Car1	-0.598245777777775	7.99551588888889	-8.11987617304222	2.17157917864956e-05	0.000348869734525047	2.96163281767244
Mfap2	0.620494000000003	9.03770938888889	8.11912128964356	2.17317432269236e-05	0.000348869734525047	2.96084863671214
Igsf21	0.401789333333334	7.76316816666667	8.11706746681222	2.17752078081933e-05	0.000349010066685215	2.9587148031151
Mtus1	-0.49923355555555	10.3951470555556	-8.1162130840335	2.17933170614065e-05	0.000349010066685215	2.95782700671799
Emb	0.772193	10.0964311666667	8.11495461465238	2.18200213877735e-05	0.00034901467624124	2.95651918196548
Eif1a	0.462929444444443	11.7192395555556	8.11003233161365	2.19248168264091e-05	0.000350266843906308	2.95140226835711
Acvr1	-0.504121833333336	10.64111675	-8.10875514282451	2.19520985288376e-05	0.000350279137394931	2.95007416578781
Lep	0.702933388888889	15.6234980833333	8.10661327068452	2.19979343406082e-05	0.000350514841011695	2.94784652820556
LOC666036	-0.411915777777775	10.9254358333333	-8.10525731466597	2.20270060334452e-05	0.000350514841011695	2.94643602917237
1700021C14Rik	-0.444409944444446	9.64715380555556	-8.10435103338509	2.20464602543686e-05	0.000350514841011695	2.9454931859519
Ptprd	-0.637846888888889	10.3645492222222	-8.10281407632348	2.20794957556038e-05	0.000350618146542112	2.94389402772282
A630034I12Rik	-0.715636333333334	8.37518627777778	-8.10045158157588	2.21303816296326e-05	0.000351004324238542	2.94143544108989
Ebf2	-0.686383222222222	9.62193316666667	-8.09892541360004	2.21633223774084e-05	0.00035108525308553	2.93984688800135
Pdzd2	-0.484773833333332	9.77796975	-8.09472701113964	2.22542190134317e-05	0.00035108525308553	2.93547561208895
Cxcl14	0.502118055555554	7.98357875	8.09448708954668	2.22594257530557e-05	0.00035108525308553	2.9352257558402
Kif15	0.651136055555556	7.74171258333333	8.0941642062904	2.22664350277091e-05	0.00035108525308553	2.93488949315987
Aco1	-0.427864333333334	10.4675632777778	-8.09376123043706	2.2275186388181e-05	0.00035108525308553	2.93446980376945
Hoxc6	-0.593452555555558	12.3655562777778	-8.0928530366648	2.22949233529185e-05	0.00035108525308553	2.93352388015879
Mgst3	-0.596312999999997	13.5656215	-8.08791440478919	2.2402587372035e-05	0.000352360695665865	2.92837856881156
Lrrc51	-0.476304999999998	9.54610144444444	-8.08365523447901	2.24958980734943e-05	0.000353407616346024	2.92393910479052
Arhgdib	0.743475500000002	11.4586549166667	8.07802839261343	2.26198277958476e-05	0.000354932499808478	2.91807116255502
Tm6sf1	0.745938777777779	10.4468867777778	8.0731970215432	2.27268365994691e-05	0.000355962605811447	2.91303012858667
Dgcr6	-0.543137944444446	9.90674075	-8.07263318328381	2.27393611341857e-05	0.000355962605811447	2.91244166246579
Chpt1	-0.52485438888889	13.6981789166667	-8.06424101167885	2.29266762234205e-05	0.000358311227972013	2.90367898736715
Nrm	0.617756388888891	10.2822373055556	8.06348496416457	2.29436344886711e-05	0.000358311227972013	2.90288919838493
Kcnk6	0.566918111111114	10.0079494444444	8.05497857765398	2.31353875014731e-05	0.000360879267614478	2.89399904422032
Ckap2	0.486847333333336	7.69082877777778	8.05155647569917	2.32130257582419e-05	0.00036166332112959	2.89042040807417
Mgst1	-0.468422444444448	14.2165751666667	-8.04740642443984	2.33075637753431e-05	0.000362307151772138	2.88607887192308
Mup1	0.50487316666667	8.05232808333333	8.0462039272642	2.33350356520913e-05	0.000362307151772138	2.88482055242448
Snhg10	-0.825896333333334	9.8267075	-8.04613474819353	2.33366171781781e-05	0.000362307151772138	2.88474815729301
Gsto2	-0.467532	8.29329633333333	-8.03800191428189	2.35233684943938e-05	0.000364777869187712	2.87623372433578
2310076O14Rik	-0.81801511111111	11.5310776666667	-8.03142472330787	2.36755999989237e-05	0.000366341317300802	2.86934282837373
Dock11	-0.422461444444441	9.58616488888889	-8.03081107212711	2.36898583251764e-05	0.000366341317300802	2.86869967586994
2310040G07Rik	-0.465890388888887	8.39291302777778	-8.03005778313383	2.37073740760056e-05	0.000366341317300802	2.86791011813851
Neurl2	0.48128961111111	8.53766486111111	8.02879994577982	2.37366535130714e-05	0.000366365264269508	2.86659158600817
AI316807	-0.492906833333331	12.5469053611111	-8.02333657528703	2.38642898105532e-05	0.000367905480719987	2.86086265199658
Serpina3h	0.563170111111112	7.60992205555556	8.01521074453345	2.40555248149566e-05	0.000370421438059681	2.85233600889557
LOC234486	0.585879888888889	8.11488183333333	8.01080963666679	2.41598042394836e-05	0.000371594101993082	2.84771489895501
D930049A15Rik	-0.638676277777776	8.38501619444444	-8.00565098689439	2.42826658314531e-05	0.000372240611856586	2.84229577013558
Rab11fip5	0.563779444444448	11.8098868333333	8.00530847482036	2.42908475916358e-05	0.000372240611856586	2.84193586364453
Hcls1	0.603275888888891	9.03823744444444	8.00458367186916	2.43081713217457e-05	0.000372240611856586	2.84117421074043
Adam17	0.51194477777778	9.84987338888889	8.0043175294633	2.43145358789157e-05	0.000372240611856586	2.84089452333351
Uap1	-0.527695444444443	12.3344119444444	-8.00274718215571	2.43521266390631e-05	0.000372384603189007	2.83924410234542
Sdc1	0.534977111111112	7.83641377777778	7.98924534829774	2.46779804495958e-05	0.000376500520540537	2.82504301085878
Prrx1	0.545557055555554	8.12481713888889	7.98923297865659	2.46782811677343e-05	0.000376500520540537	2.82502999173053
Pnpla2	-0.445833944444443	15.6183615833333	-7.9829721117418	2.48310072435764e-05	0.000377986568439829	2.81843830337959
Ikbke	0.504934444444448	8.71195811111111	7.98289457973139	2.48329050413088e-05	0.000377986568439829	2.81835664851662
Reep6	-0.751873333333336	11.3994427777778	-7.97983993734881	2.49078023914922e-05	0.000378690316681697	2.8151390637774
6430402H23Rik	-0.574293944444443	8.03073575	-7.96383535994353	2.53043021341513e-05	0.000384042067377989	2.79826454170953
Dgkd	-0.405494944444447	13.06143475	-7.96328973267502	2.5317941317456e-05	0.000384042067377989	2.79768877570014
LOC100045300	-0.530164833333334	13.1051849722222	-7.96191467870566	2.53523497449573e-05	0.000384122987190798	2.79623762736807
Slc5a7	1.86318883333333	10.9183694166667	7.95694260515035	2.54771971731241e-05	0.000385572427321094	2.79098872163864
Igf2bp2	0.673807388888889	10.1209779722222	7.95481875332792	2.55307323596242e-05	0.000385940544548461	2.78874581583217
Acp6	-0.448666277777781	10.4544413611111	-7.94583708328166	2.57585011715957e-05	0.00038828011865137	2.77925535048211
Atp5c1	-0.437158999999999	13.9012323888889	-7.94546646791044	2.57679475731789e-05	0.00038828011865137	2.7788635554002
Ecsit	-0.511162388888888	10.2656286388889	-7.94524221962728	2.57736651572246e-05	0.00038828011865137	2.77862648478307
Cxcl2	0.408314777777779	7.58864127777778	7.92965101415221	2.61746283419734e-05	0.000393871514412474	2.76213060785879
9930004G02Rik	-0.453075944444446	11.6244804722222	-7.92164899057321	2.63830767342235e-05	0.000396556552687783	2.75365416910263
Adamtsl4	-0.463651333333337	10.2229766111111	-7.91214261049954	2.66330871058532e-05	0.000399859485048333	2.74357526505633
AW049604	-0.580961166666664	7.87160769444444	-7.91030805380036	2.66816335834377e-05	0.000400133646883517	2.74162910567042
E330016A19Rik	0.493251388888892	9.33144452777778	7.90775026472588	2.67494807905676e-05	0.000400696304087278	2.73891511401323
2310014G06Rik	-0.519628777777777	12.3578952222222	-7.90390641159871	2.68517985973971e-05	0.000401773457609072	2.73483519777265
Adhfe1	-0.575024277777777	8.94990497222222	-7.89435017327374	2.71080404833137e-05	0.000405078060046434	2.72468519895268
Lmo2	0.705237444444446	12.3369738888889	7.89338849677506	2.71339754118297e-05	0.000405078060046434	2.72366322637151
AI132487	-0.61451177777778	8.60122338888889	-7.89156432495788	2.71832454511758e-05	0.000405355574380288	2.72172440748536
1810044D09Rik	-0.608092611111109	8.77392047222222	-7.88427063442105	2.73812293527172e-05	0.000407847578588613	2.71396873673435
Esco2	0.470457166666666	7.85182930555556	7.88014444505946	2.74939342495161e-05	0.000409065156874557	2.70957865733271
Col16a1	1.21333488888889	11.6618688888889	7.8765837094504	2.75916038786802e-05	0.000410056547182365	2.7057887196624
Slc6a6	1.04571594444445	13.3394204166667	7.87288459354978	2.76934731512236e-05	0.000411012570973621	2.70185004572721
1110001J03Rik	-0.441235055555548	11.2635211944444	-7.87199075980385	2.77181502223355e-05	0.000411012570973621	2.70089810498944
2210411K11Rik	-0.393342944444445	10.6571790833333	-7.86122721633472	2.80172163904973e-05	0.000414981460707679	2.68942806168527
B130018F13Rik	-0.369749444444442	7.82922633333333	-7.85815329013783	2.8103275304446e-05	0.000415790003720426	2.68615006992242
Bag1	-0.420018666666667	14.4581982222222	-7.85599099489253	2.81639858229443e-05	0.00041622212605452	2.68384361631388
Sfrs7	-0.592162888888884	10.4089808333333	-7.84914008463175	2.83572915920702e-05	0.000418610655323387	2.67653262049851
Tyms	0.446584333333332	8.71137794444445	7.84667730790177	2.84271373011942e-05	0.000419173368329663	2.673903209592
Slc12a2	-0.437523999999996	11.279682	-7.84144632442167	2.85761188332232e-05	0.000420900425891354	2.66831611157667
Fbxl12	-0.424993444444446	9.48386744444444	-7.83601285853756	2.8731776023533e-05	0.00042248521661831	2.66250960524884
Dgkz	0.476658166666667	9.91516091666667	7.83525473028189	2.87535687372692e-05	0.00042248521661831	2.66169917226966
Mst1r	-0.731315	9.79031194444445	-7.83387764038385	2.87932002305591e-05	0.00042248521661831	2.66022691474632
AU040829	0.403768055555556	9.36279713888889	7.8329184738984	2.88208396952381e-05	0.00042248521661831	2.65920134078417
Dnase1l3	-0.366759888888889	7.66226472222222	-7.83212932810423	2.88436016795122e-05	0.00042248521661831	2.65835748393676
Lrrc33	0.744324611111113	11.3900590833333	7.81414542139169	2.93677173237887e-05	0.000429648982193067	2.63910842047682
Samd9l	0.389629388888888	12.8012524166667	7.81312662662701	2.93977202469371e-05	0.000429648982193067	2.63801690133058
Lum	1.1060975	11.3862029722222	7.8104152958408	2.94777315729503e-05	0.000430184099425077	2.6351114777172
6430573F11Rik	-0.500615055555555	8.96874341666667	-7.80949751694696	2.95048693842357e-05	0.000430184099425077	2.63412781751758
Gsto1	0.429414666666666	12.3929801111111	7.80858041163628	2.95320146971348e-05	0.000430184099425077	2.63314478760738
B3gnt8	0.598001555555557	9.29420961111111	7.80600560853345	2.96083728040144e-05	0.000430788910814334	2.63038440927906
Tsc22d2	0.772270444444445	12.0181480555556	7.80437292030029	2.96569040021478e-05	0.000430788910814334	2.62863367310194
Stab1	0.397148444444444	9.77321755555556	7.80388741136419	2.96713524705604e-05	0.000430788910814334	2.62811300446053
A130038J17Rik	-0.619199499999997	11.9481538611111	-7.79588544102355	2.99106039590226e-05	0.000433785839194957	2.61952784236357
Metrnl	0.748553444444443	8.82721116666667	7.79116811468001	3.00526400549292e-05	0.000435367851322066	2.61446343888476
1700025K23Rik	-0.422250166666664	9.53672041666667	-7.78265874772942	3.03107298496488e-05	0.000438625808076189	2.60532184867547
Prlr	-0.381094833333336	8.96183336111111	-7.78007440283924	3.03895945141846e-05	0.000439285911073749	2.60254392688921
Cd74	0.625210722222221	13.1388289166667	7.77854530272543	3.04363631241003e-05	0.000439481125241107	2.6008999475954
Vgll4	-0.736273333333335	9.22526611111111	-7.77721738748195	3.04770425003756e-05	0.000439588084623321	2.59947206037917
Bub1b	0.458574111111112	8.53606188888889	7.77283896270711	3.06115949097468e-05	0.000440930375467815	2.59476263911099
Gpr64	-0.803048111111108	10.0511939444444	-7.77201944665209	3.06368517014422e-05	0.000440930375467815	2.59388093679246
D15Wsu169e	0.458017	9.11769861111111	7.76396636280897	3.08862622047092e-05	0.000444036230956059	2.58521285770625
Ggnbp1	-0.611181499999999	9.43746497222222	-7.76286162603235	3.09206504081564e-05	0.00044404742738322	2.58402320035578
LOC381283	0.56540088888889	8.54123866666667	7.7591402477809	3.10367991220165e-05	0.000445231476655897	2.58001477679974
Zscan12	-0.602639222222219	10.5610793888889	-7.74876838977317	3.13630541744675e-05	0.000449413261382767	2.56883487358692
2010320M18Rik	-0.429163833333334	10.0883810277778	-7.74665488021054	3.14299972481398e-05	0.000449413261382767	2.56655525675359
D12Ertd553e	0.556798444444448	12.1216371666667	7.74627215782172	3.1442136330455e-05	0.000449413261382767	2.56614240252954
0710001D07Rik	-0.433121222222224	9.42762611111111	-7.74557156813517	3.14643707825507e-05	0.000449413261382767	2.56538661352112
Dusp28	-0.53268722222222	8.59058594444445	-7.74151831800694	3.15933472986637e-05	0.000450768147418946	2.56101294942641
Gjb2	0.44952688888889	7.83992083333333	7.73962804496377	3.16536952216686e-05	0.000451141986266111	2.55897263039937
Rhoc	0.471139388888886	9.54645097222222	7.73212458517956	3.18944987951324e-05	0.000454084178966906	2.55086968309977
Zfp598	-0.594002833333333	8.41471736111111	-7.7304337311899	3.19490395882314e-05	0.000454371056016914	2.54904288279539
Tnfsf12-tnfsf13	0.465946833333334	11.4490626388889	7.72801525336018	3.20272289987537e-05	0.000454993279066166	2.54642940955527
BC042423	0.434632833333334	9.86312419444445	7.72458800928663	3.21383919973132e-05	0.000456082099966168	2.54272473198586
A730098D12Rik	-0.439539666666668	11.2262235	-7.72200088358942	3.22225863462999e-05	0.000456786277690251	2.53992732217661
Arf6	0.442240444444444	11.0638027222222	7.71671965205038	3.23952095449717e-05	0.000458741166675419	2.53421453506293
Sfpi1	0.521168722222223	7.98382275	7.71344367818608	3.25027988164673e-05	0.000459771925014096	2.53066931819687
Dock8	0.491580277777777	8.96843430555556	7.71226578482884	3.25415789603464e-05	0.000459828172432188	2.52939432749018
Pcf11	-0.502417944444444	9.51580708333333	-7.7090744722235	3.2646903100844e-05	0.000460747099780514	2.5259391751509
Atad3a	-0.484294944444445	11.6863604722222	-7.70818403565761	3.26763572884e-05	0.000460747099780514	2.52497492152872
Npal3	0.509688666666667	8.77392583333333	7.704543173418	3.27970950487413e-05	0.000461453924693579	2.52103132064439
Cfi	0.665033333333334	8.80580283333333	7.70352776047045	3.28308553417565e-05	0.000461453924693579	2.51993121449157
Manba	0.418913388888887	10.7044796388889	7.70351540969039	3.28312662134396e-05	0.000461453924693579	2.51991783286018
Pafah1b3	0.523789055555556	8.82545641666667	7.6977056696976	3.30251655671803e-05	0.000463685959058008	2.51362131521385
Acadvl	-0.398279555555558	12.299627	-7.6963685502582	3.30699695686708e-05	0.000463822120956772	2.51217163453498
Sc4mol	0.592218444444441	10.2802527222222	7.6946524576869	3.31275699843948e-05	0.000464137279569273	2.51031078804024
Catsper2	-0.537700611111111	9.17948491666667	-7.69286448304535	3.3187700329707e-05	0.000464487178767043	2.50837164930333
D230007K08Rik	0.519669111111112	8.47328222222222	7.69065036942241	3.32623280775983e-05	0.000464658148422383	2.5059698530134
Vegfb	-0.597303222222223	12.8942523333333	-7.6904155093855	3.32702549506187e-05	0.000464658148422383	2.50571505285504
Sccpdh	-0.529497444444445	11.7618010555556	-7.68783727857998	3.33574105649005e-05	0.000465383430183174	2.50291752289972
Lxn	0.676339555555556	11.3831380555556	7.68535072827898	3.34417045308056e-05	0.00046606729985338	2.50021877371225
Cisd1	-0.558323666666666	11.3780597222222	-7.67536124917797	3.37827127416761e-05	0.000469858622779193	2.48936989444036
Tnfaip8l2	0.700924722222219	8.96512080555556	7.67473639318161	3.38041698246402e-05	0.000469858622779193	2.48869091371972
Snx20	0.460453388888893	8.22691925	7.67426310328357	3.38204322027712e-05	0.000469858622779193	2.48817659882403
4632417K18Rik	0.741354111111111	10.660606	7.67279223093423	3.38710266627604e-05	0.00047006723137436	2.48657807176462
Tnfrsf13b	0.537347166666667	8.77545463888889	7.66360539076254	3.41889186198724e-05	0.000473981104727969	2.47658848067132
Mmp13	1.00036744444445	8.30936438888889	7.66170249225332	3.4255173296349e-05	0.000474013897475332	2.47451813283343
Stard8	0.426559833333334	11.2854924166667	7.66147684824675	3.42630390621361e-05	0.000474013897475332	2.47427260612204
Fign	-0.467521833333334	8.42674263888889	-7.65799836465126	3.43845474363555e-05	0.000475197322938419	2.47048689784863
Klhl6	0.414146888888888	9.43529777777778	7.65505903602542	3.4487591236801e-05	0.000476123359896149	2.4672869136986
Tmem186	-0.406650333333332	9.83305022222222	-7.65331942174549	3.45487364410389e-05	0.000476469630332992	2.4653925797304
Gng12	0.397514722222223	10.77537175	7.65201298116229	3.45947344102033e-05	0.000476606497421904	2.46396972391981
Galnt9	0.579474944444446	8.47619802777778	7.64989641146891	3.46693986905e-05	0.000477137599478006	2.46166414588704
Palld	0.485227722222222	9.85312025	7.64818822909078	3.47297856936429e-05	0.000477471309661196	2.45980305989469
Bmp3	0.61065077777778	12.3394607222222	7.64482020566455	3.48491893815879e-05	0.000477941495980835	2.45613260352622
2310005L22Rik	-0.946367722222222	10.4074986944444	-7.6447770695504	3.48507215702302e-05	0.000477941495980835	2.45608558578547
Akap8l	-0.374661833333331	11.1454904166667	-7.64416387932967	3.48725100004181e-05	0.000477941495980835	2.45541719487054
Ephb1	0.420529166666669	8.03904897222222	7.63949705947553	3.5038826585123e-05	0.000479637243182148	2.45032888365472
Ccdc62	-0.445954722222222	8.34401591666667	-7.63865734518476	3.50688447558246e-05	0.000479637243182148	2.44941307125486
Aco2	-0.571984444444443	12.8489544444444	-7.63651446517426	3.51455766405252e-05	0.000479708491681684	2.44707563860285
2810021O14Rik	0.445944833333337	9.64293413888889	7.63648393463137	3.51466712040471e-05	0.000479708491681684	2.44704233248022
Slc10a3	0.448015222222223	10.4378172222222	7.6299888265464	3.53803832778596e-05	0.000482400024630631	2.43995437717075
Ftl1	0.441037111111108	14.7507415	7.62701686245281	3.54878913664633e-05	0.000483367031684241	2.43670957242326
Ccbl2	-0.490908444444443	8.44732555555555	-7.62071487168918	3.57170487080131e-05	0.000485534499373862	2.42982576110683
LOC209281	0.477147611111111	9.03865397222222	7.62061970228176	3.57205217523005e-05	0.000485534499373862	2.42972177129491
Ppm1k	-0.586792777777775	10.1574126111111	-7.61478688150867	3.59340899214436e-05	0.000487935453280692	2.42334642331196
Ripk4	-0.893924777777778	8.4587195	-7.61216195363586	3.60306584627246e-05	0.000488744414383488	2.42047610052066
Clmn	-0.611428777777776	10.0529267777778	-7.59859444860864	3.65343573333321e-05	0.000494778845881363	2.40562790674637
scl000528.1_16	0.549672388888892	8.28965830555556	7.59781538441061	3.6563514174485e-05	0.000494778845881363	2.40477467680088
Pstpip1	0.790342222222222	8.94604855555556	7.59716513703105	3.65878695448147e-05	0.000494778845881363	2.40406247467666
Pcolce	0.61657538888889	9.45398208333333	7.59235377024663	3.67686363183844e-05	0.000496714951982101	2.39879121161499
1700093K21Rik	-0.615328222222223	8.00860366666667	-7.58325986871481	3.71129849974234e-05	0.000500854706625084	2.38882096159615
Il27ra	0.468719666666669	8.75970672222222	7.5804744045074	3.72191661406491e-05	0.000501775125561485	2.38576521109998
B230340J04Rik	-0.419695222222222	8.55277605555555	-7.57734192602347	3.73389739215009e-05	0.000502877190062048	2.38232773087987
Mtpn	0.466571444444442	11.7488327777778	7.56733925018532	3.77243889769271e-05	0.000507550536826029	2.37134372076839
Camk1d	0.453818944444444	7.99973502777778	7.56279182250042	3.79010489386508e-05	0.00050858473807861	2.36634642896003
Gm527	-0.385241833333335	8.85623563888889	-7.56171552519807	3.79429940585993e-05	0.00050858473807861	2.36516331525464
Mcm10	0.667532000000001	8.36976372222222	7.56145981847985	3.79529668695278e-05	0.00050858473807861	2.3648822118804
Sh3glb2	-0.584740666666665	11.9485661111111	-7.5614016984023	3.79552340104079e-05	0.00050858473807861	2.36481831831847
Scamp2	0.385490111111112	12.3374375555556	7.55853956324262	3.80670639503636e-05	0.000509372006806344	2.36167139512178
Fzd5	0.419101944444444	9.07971130555556	7.55792573446552	3.80910946658089e-05	0.000509372006806344	2.36099636877109
Smarcc2	-0.521862444444441	10.9312754444444	-7.55438141719784	3.82301768140589e-05	0.000510714960634323	2.35709785774662
Fstl1	0.557174833333335	11.6565055277778	7.55291152497648	3.82880201242138e-05	0.000510744365384987	2.35548065880291
LOC215086	-0.409335722222222	9.02283358333333	-7.55236140551408	3.8309693165041e-05	0.000510744365384987	2.35487534580053
Opn3	-0.632644888888887	10.0811550555556	-7.54832443565586	3.84691501424702e-05	0.000511262827859821	2.350432300111
Trim39	-0.398805055555556	10.6078571388889	-7.54782086552173	3.84890917973779e-05	0.000511262827859821	2.34987794701219
Aurkb	0.574563888888889	8.18128994444444	7.54775602395482	3.84916603836215e-05	0.000511262827859821	2.34980656435819
Sox7	-0.83292138888889	10.4051274166667	-7.54746050623532	3.85033691886559e-05	0.000511262827859821	2.34948122938477
Naip5	0.633811166666668	8.71536641666667	7.54259738226671	3.86966152014225e-05	0.000512669164962481	2.34412600572193
Foxc1	-0.418085388888889	8.33633197222222	-7.54197952634724	3.8721243069429e-05	0.000512669164962481	2.34344543741362
Atp6v0a1	0.97141116666667	12.7268419722222	7.54186798952756	3.87256907835722e-05	0.000512669164962481	2.3433225750021
Nr1d1	-0.524046277777776	8.69679202777778	-7.53884119361332	3.88466035863059e-05	0.000513755081663937	2.33998789687581
Zfp641	-0.50017522222222	8.23016822222222	-7.5374771715283	3.89012281899074e-05	0.000513963026845056	2.33848478908145
D2Ertd750e	0.516691555555555	7.70967616666667	7.53448903779662	3.90211879999768e-05	0.000514947351761824	2.33519122705104
Acoxl	0.5889425	7.70197697222222	7.53368136531463	3.90536819910194e-05	0.000514947351761824	2.33430082574746
Cd200r1	0.510844833333334	7.60680747222222	7.52663501766098	3.9338431207408e-05	0.000518184798716126	2.32652959462341
Dnajb11	0.412184166666668	11.9567589166667	7.52476680120523	3.94143091246477e-05	0.000518328444328762	2.32446824394519
LOC278188	0.447032	8.46488827777778	7.52443506413143	3.94277994664249e-05	0.000518328444328762	2.32410217086279
5730417B17Rik	-0.63359322222222	8.595122	-7.51510887428332	3.98091376544204e-05	0.000522821398300399	2.31380557569729
Steap2	-0.604341999999997	8.54485383333333	-7.50989858457679	4.00239420057026e-05	0.000525120478430331	2.30804884666243
2310005E10Rik	0.468723888888887	10.1898100555556	7.50828123971166	4.00908786613593e-05	0.000525476873882817	2.3062612521608
Hist1h2ak	0.840866944444443	8.55958797222222	7.50554949927921	4.02042156985169e-05	0.000526440136579588	2.30324128001869
Ndufb9	-0.463598666666664	9.77355322222222	-7.50321016649619	4.03015516718963e-05	0.000527163302217121	2.30065444473738
Ccdc109b	0.441450222222223	8.56669422222222	7.50230593712575	4.03392445157061e-05	0.000527163302217121	2.29965438065979
Grb10	-0.440346499999999	9.31478497222222	-7.50005262607938	4.04333423271438e-05	0.00052787086840536	2.29716184776288
Robo1	0.430541055555555	9.18352363888889	7.4989549822188	4.04792669385345e-05	0.000527948741156878	2.29594746368728
Dennd1c	0.416621333333332	9.62406005555555	7.49184016006419	4.07783374966609e-05	0.000530906621513761	2.2880726161317
Mapkbp1	-0.568747722222225	9.70055113888889	-7.49164860319766	4.07864230121456e-05	0.000530906621513761	2.2878605169074
Ndufv1	-0.385812944444442	13.5389473611111	-7.49062222534071	4.08297758645893e-05	0.000530928003790304	2.28672400014011
Inpp5d	0.452844166666667	8.80922941666667	7.4887926992963	4.09071780997254e-05	0.000530928003790304	2.2846978529412
Oas1g	0.543927888888888	8.54643933333333	7.48875861723101	4.09086215454533e-05	0.000530928003790304	2.28466010441939
2010007H06Rik	-0.541233666666665	8.93696105555555	-7.48651470127896	4.10037791029955e-05	0.000531640755160723	2.28217450267183
LOC633360	-0.448423777777778	8.34133705555556	-7.47967796190842	4.12952047293979e-05	0.000534384114504764	2.27459785720677
Macrod1	-0.436064277777779	9.51734797222222	-7.47864282950204	4.13395264802801e-05	0.000534384114504764	2.27345023269706
Phldb1	-0.480818111111116	10.8011364444444	-7.47714050451748	4.14039451188593e-05	0.000534384114504764	2.27178442627614
Aldh18a1	0.555806611111111	9.13259175	7.47672050812967	4.14219739644291e-05	0.000534384114504764	2.27131868022963
Ociad2	0.554627444444447	9.00066494444444	7.47593417451303	4.145575143875e-05	0.000534384114504764	2.27044663815938
Mocs1	-0.403609055555556	12.4295710833333	-7.47588075905896	4.14580470305316e-05	0.000534384114504764	2.27038739798946
Cux2	0.759810999999999	8.396753	7.46782211136509	4.18059801070102e-05	0.000538343673658693	2.26144625673195
Trim36	0.499978444444446	7.88170811111111	7.46613692723575	4.18791424618318e-05	0.000538755528058954	2.25957559158914
Dci	-0.607837166666664	12.7716811944444	-7.4652083013228	4.19195188347415e-05	0.000538755528058954	2.25854461701119
Col6a3	0.584877666666669	10.3980446111111	7.46307388112511	4.20124847895926e-05	0.000539425606452961	2.25617457743459
Ttyh3	0.564840611111112	9.95127391666667	7.46082818262034	4.2110541825957e-05	0.000540159687965576	2.2536804128299
Calm2	0.467450500000002	10.3924013611111	7.45626899809279	4.23103891431684e-05	0.000541774357891113	2.24861502059246
C3	0.384996944444444	14.6825730833333	7.45608598487344	4.23184330414494e-05	0.000541774357891113	2.24841163767485
Celsr2	-0.446954722222221	8.20496219444444	-7.45260865840095	4.24715896859094e-05	0.00054305341452957	2.2445465496464
Osbpl1a	-0.4626705	8.97715313888889	-7.45195274099936	4.25005472769887e-05	0.00054305341452957	2.24381733468844
B230311B06Rik	0.5385265	8.55229280555556	7.44954834237904	4.26068826135062e-05	0.000543886118927192	2.24114382737261
Pacsin3	-0.409346999999997	7.97407783333333	-7.4469071730473	4.27240257720784e-05	0.000544855046815347	2.23820628539824
Arl2	-0.488605222222223	9.8267145	-7.44338377928799	4.2880848516106e-05	0.000545957392665384	2.23428627693599
Cenpf	0.50575127777778	7.92663286111111	7.44109736179527	4.2982952527737e-05	0.000545957392665384	2.23174172443078
LOC100044190	-0.393319388888891	12.8113311944444	-7.43968896722431	4.30459796188675e-05	0.000545957392665384	2.23017402448014
Cidea	-0.83283261111111	8.65811169444444	-7.43913829570275	4.30706502978919e-05	0.000545957392665384	2.22956100386218
1600014C10Rik	-0.482383166666661	9.20952313888889	-7.43901346367789	4.30762450641381e-05	0.000545957392665384	2.22942203304734
Synpo2	0.514166777777779	8.44665211111111	7.43888086104308	4.30821889697221e-05	0.000545957392665384	2.2292744095444
LOC100045882	-0.489129388888884	11.3494813611111	-7.43848977692234	4.30997245345138e-05	0.000545957392665384	2.22883901271613
Igf2	-0.669730388888889	10.6623395833333	-7.43547482453873	4.32351731937045e-05	0.000546478328631278	2.22548185454424
Atp10d	-0.522475833333333	10.5805378611111	-7.43533522639354	4.32414560321328e-05	0.000546478328631278	2.22532638632298
Zfp90	0.507070277777778	9.95178825	7.43481372731421	4.32649357968754e-05	0.000546478328631278	2.22474558134221
Csk	0.466119555555553	11.1721928888889	7.4334142830961	4.33280129718275e-05	0.000546678413248308	2.22318683518497
Clpx	-0.40737666666667	10.9706496666667	-7.43262724631639	4.33635314172136e-05	0.000546678413248308	2.22231010936482
D830050J10Rik	-0.522943888888889	9.5616965	-7.43014522992237	4.34757525476346e-05	0.000547570679370208	2.21954478150631
Ebi3	0.401166166666668	8.70761419444444	7.42631826135615	4.36494088287074e-05	0.000548921552191341	2.21527959342384
Gpr85	0.39995427777778	8.00132513888889	7.42510014073714	4.37048430173637e-05	0.000548921552191341	2.21392163462612
Mdfic	0.548733500000001	10.9351806388889	7.42456913539102	4.37290321585825e-05	0.000548921552191341	2.21332961735788
Zfand6	-0.413436611111111	11.3019420833333	-7.42289445452121	4.38054159570829e-05	0.000548921552191341	2.21146230507814
Gnai1	-0.526242388888887	12.9351055833333	-7.42232385121972	4.38314751445883e-05	0.000548921552191341	2.21082599401421
Atp6v1c1	0.453587833333334	10.9574710277778	7.42230597820872	4.38322916713491e-05	0.000548921552191341	2.21080606223346
1700012H05Rik	-0.553900666666669	9.10461727777778	-7.41965504868328	4.39535841230721e-05	0.000549919274085255	2.20784936840244
LOC628101	-0.513990000000002	9.25795588888889	-7.41703450546649	4.40738482685867e-05	0.000550801219079721	2.20492577070392
Traf3	0.428645777777778	10.6967825	7.41630362982019	4.4107454570568e-05	0.000550801219079721	2.20411023144592
Chi3l3	0.670711222222224	7.82482527777778	7.40202134670095	4.4769840841368e-05	0.000558544983188058	2.18816115510405
Il10rb	0.424815333333335	9.40431922222222	7.40065296884152	4.48338743176058e-05	0.000558816176871894	2.18663184790084
Gzf1	-0.401055833333336	11.29293125	-7.39653301665978	4.50272755962275e-05	0.000560697799413155	2.1820260600181
1110018N20Rik	-0.428850222222222	8.59388044444444	-7.39468422926547	4.51143598198458e-05	0.000561253222165539	2.17995862166514
Dap	0.420952277777777	11.5120260833333	7.39114668978483	4.52815054941832e-05	0.000562802681645483	2.17600160671894
Pts	-0.447799555555555	10.6126496111111	-7.3893115528343	4.53684816363442e-05	0.000563353740018214	2.17394829269402
D630015C01Rik	-0.69760066666667	9.60156094444445	-7.38790172834393	4.54354246091234e-05	0.00056365523937628	2.1723705915916
A230069A22Rik	-0.756520500000001	8.14452008333333	-7.38608963564941	4.55216277504208e-05	0.000564194883525854	2.17034238420206
Klhdc1	-0.39455361111111	8.76371830555555	-7.38193717799746	4.57198418713811e-05	0.000566120478729791	2.1656932618959
mt-Nd4l	-0.482301444444445	9.73802361111111	-7.37941632428195	4.5840634437941e-05	0.000567084702428911	2.16286992227877
1190005I06Rik	-0.846487277777772	9.59903997222222	-7.37724292018158	4.59450591952881e-05	0.00056784482889443	2.16043513351115
Gde1	-0.713423388888888	11.19540725	-7.37540036757183	4.60337920410735e-05	0.000568347566897323	2.15837055776365
Mir16	-0.482666999999998	13.9928308888889	-7.37461290933773	4.607177143105e-05	0.000568347566897323	2.15748809279797
Nrcam	0.773863611111111	8.18596052777778	7.37237789549001	4.61797542846612e-05	0.000569148240306851	2.15498303359273
BC031353	-0.740604888888891	12.6933078888889	-7.36885106440875	4.63507153214135e-05	0.000570722880546612	2.15102889619163
LOC386067	0.449915166666669	12.9300335833333	7.36460966318958	4.65572347770191e-05	0.00057216301820556	2.14627170259084
Mycl1	-1.97362916666667	10.6024509166667	-7.36417877744146	4.65782715858959e-05	0.00057216301820556	2.14578830054634
B430105G09Rik	-0.492795388888888	8.79169297222222	-7.36365709580755	4.66037552077142e-05	0.00057216301820556	2.14520300760581
A630001G21Rik	0.395893555555555	8.14682683333333	7.36289725586512	4.66408999854214e-05	0.00057216301820556	2.14435046002
Pycard	0.461145499999999	7.84097975	7.35631136202459	4.69642153231241e-05	0.000575594817114208	2.13695821802625
C6	-0.590220055555553	10.7628411388889	-7.35508330254054	4.70247748393926e-05	0.000575802896365204	2.13557924329825
Pak1	0.417471000000002	8.13622444444444	7.35351857144342	4.7102060826408e-05	0.000576215210776391	2.13382196989288
Mrps31	-0.439476555555556	10.5292725	-7.35255345625417	4.71497997412692e-05	0.000576265637540841	2.13273795414977
Tspan7	-0.689273611111107	11.3476289166667	-7.34799408913875	4.73760451126162e-05	0.000578495663611724	2.12761541735654
Arg1	0.64575211111111	7.90524572222222	7.34253932341545	4.76482877617201e-05	0.000581282712749626	2.12148370777329
Epdr1	0.691743333333333	10.5000305555556	7.33679847757345	4.79366628038356e-05	0.000583971760926962	2.11502667643535
D930042A21Rik	-0.469386777777777	8.04510972222222	-7.33639282756845	4.795711176247e-05	0.000583971760926962	2.11457027542027
Daxx	0.50379661111111	11.4060193611111	7.32483015434396	4.85440319653842e-05	0.000590574355733569	2.10155293147995
Gas2l2	0.474449611111111	7.76889113888889	7.32164357965348	4.87071636114615e-05	0.000592013841430202	2.09796272232209
Arhgap30	0.666174833333331	9.31811558333333	7.31667770440052	4.89625834689112e-05	0.000594118988500828	2.09236547168683
Ddo	-0.427452444444443	9.00759461111111	-7.31583938094487	4.90058473857576e-05	0.000594118988500828	2.09142027742695
Cplx1	-0.422308666666667	7.7524855	-7.31565697984846	4.90152662326599e-05	0.000594118988500828	2.09121461267976
H2-DMa	0.541484888888888	11.0021500555556	7.31302363541017	4.91514686014162e-05	0.000595223834245565	2.08824497542444
Cln3	0.534793833333334	10.58146525	7.31214066950488	4.91972304125452e-05	0.000595232425101234	2.0872490685091
Polg2	-0.418892888888887	8.45719155555556	-7.30997827887941	4.93094989061294e-05	0.000595717391900719	2.08480969974958
Nuak2	0.483637944444444	10.2899504722222	7.30933202938183	4.93431058415397e-05	0.000595717391900719	2.08408056684611
Cdkn1c	-0.59512061111111	12.1041231944444	-7.3087656239256	4.93725812996735e-05	0.000595717391900719	2.08344147808115
Zfpn1a1	0.417210055555559	8.67170736111111	7.30315224350468	4.96657449960488e-05	0.000598707867598354	2.07710573953101
E130016E03Rik	0.564402833333334	8.31943858333333	7.30001165703673	4.98305972335075e-05	0.000600147539333729	2.07355939880232
A930002F06Rik	-0.391085777777777	8.91057322222222	-7.29838253877062	4.99163474121756e-05	0.00060036417075348	2.07171934876723
Cxcl16	0.516889277777777	9.20061241666667	7.29794384885255	4.99394659141745e-05	0.00060036417075348	2.07122380593342
Galnt12	0.362616722222223	7.68601019444444	7.29185819147902	5.02613878301908e-05	0.000603684960011346	2.06434714093071
Celsr3	0.428571222222223	7.90154594444444	7.29043123252279	5.03372006623101e-05	0.000604046407947722	2.06273407946564
Col1a2	0.472998444444443	10.044838	7.28768007804535	5.04837207891854e-05	0.00060525491748341	2.05962344878267
Palm	-0.429783111111107	10.1170124444444	-7.27320777227223	5.12622230355755e-05	0.000614031269941997	2.04324551984388
1200009O22Rik	0.558737833333335	11.6237533055556	7.26868371219766	5.150827704365e-05	0.000616419706794116	2.03812071497902
Apcdd1	-0.848510166666662	11.7894200277778	-7.25947362403524	5.20132054383756e-05	0.000621899068101193	2.02768019500359
Ppa1	-0.544026777777782	13.6515167777778	-7.24709144850336	5.27006104058872e-05	0.000629548340580996	2.01362807624247
5430427O19Rik	0.434392444444445	8.28615116666667	7.24536385420123	5.27973082077391e-05	0.000629834831605984	2.01166605104225
Prkch	0.591432611111111	9.27332236111111	7.24496009028379	5.28199359233598e-05	0.000629834831605984	2.01120744648604
Cyp2d22	-0.853098055555554	12.1276006944444	-7.24342437726407	5.29060974426206e-05	0.000630293380894413	2.00946297190734
Cbx7	-0.631869166666666	9.60165891666667	-7.24007092156317	5.30947799191887e-05	0.000631971380443532	2.00565268770706
Echs1	-0.470616555555557	10.7707679444444	-7.23577212228461	5.33377320141376e-05	0.000634291733007008	2.00076633867334
Ela1	1.08459494444444	11.1348031388889	7.23439283093809	5.34159424664106e-05	0.000634650568225015	1.9991980668054
Papss2	-0.445456666666663	10.7284795555556	-7.22956927460841	5.36904445222579e-05	0.000637338861660442	1.99371185497133
A330081F11Rik	-0.416321833333331	8.78237363888889	-7.22806438896597	5.37764017376174e-05	0.000637786193678098	1.99199966704584
D030029J20Rik	0.419223111111112	10.7870153333333	7.22707103618066	5.38332234780879e-05	0.000637887487526904	1.990869330449
Cox4i1	-0.38120033333333	14.8654075	-7.22597989401742	5.38957148315535e-05	0.000638055720747747	1.98962758485553
Tgfbr1	0.35824938888889	9.45823930555555	7.22261842655886	5.40887315268092e-05	0.000639758705614069	1.98580127060883
Cept1	-0.40065222222222	12.4905343888889	-7.22179013200497	5.41364087856895e-05	0.000639758705614069	1.9848582286077
Gltp	0.485719277777777	12.9102974722222	7.21876202571597	5.43111013404515e-05	0.000641249571858843	1.98140993416403
Rad51	0.343321277777779	7.66726775	7.21615662953281	5.44619022399224e-05	0.00064245593963737	1.97844213783739
Bach2	-0.434040722222221	8.86741097222222	-7.21192601407565	5.47077498955006e-05	0.000644780367189433	1.97362134894853
Ndufb8	-0.387032722222223	12.0746225833333	-7.20844671612298	5.49108490761325e-05	0.000646202011326046	1.96965509828542
Coq4	-0.376246611111112	8.31678847222222	-7.20818443638787	5.49261927580343e-05	0.000646202011326046	1.96935605248567
Eif4ebp1	-0.450695722222219	13.9419084722222	-7.20329176011685	5.52132835208183e-05	0.000648909762277225	1.96377603191926
scl0001259.1_60	0.367154722222224	8.57241213888889	7.20259030592277	5.52545778505811e-05	0.000648909762277225	1.96297580180059
Mobkl2a	0.461596833333333	9.99610097222222	7.20026384506323	5.53917781959521e-05	0.000649422359506665	1.96032132046632
Zbtb24	-0.392372333333332	10.0145037777778	-7.19952489662379	5.54354349363861e-05	0.000649422359506665	1.95947804928699
Fhl2	0.466262611111112	8.60880347222222	7.19935145303985	5.54456873693248e-05	0.000649422359506665	1.95928011002044
2210414H16Rik	-0.524045277777775	8.37072775	-7.19674647315474	5.55999207614652e-05	0.000650652039947279	1.95630679574351
2810423O19Rik	-0.377168166666664	14.3551118611111	-7.19571207544141	5.56612948768522e-05	0.000650793830011479	1.9551259146887
2810417K24Rik	0.364986111111111	7.81269088888889	7.19176465468732	5.58961912676776e-05	0.000652555794299528	1.95061832367259
Plec1	0.351075555555557	9.901575	7.19058898739579	5.5966360707569e-05	0.000652555794299528	1.94927546226488
Tgif1	0.493252666666667	8.43434011111111	7.18997043269135	5.60033177654318e-05	0.000652555794299528	1.94856887568314
Hmox1	1.02543316666667	10.1946791388889	7.18986604539506	5.60095572763901e-05	0.000652555794299528	1.94844962764428
Ndrg1	-0.646406444444445	12.0663747777778	-7.18582889909437	5.6251453985034e-05	0.000654796660837241	1.94383675343021
Dennd5b	-0.441739	8.18968733333333	-7.18142387001557	5.65167004971603e-05	0.000657305146979297	1.93880132341352
B4galt6	0.381053611111113	8.72915075	7.1745780413078	5.69316432201882e-05	0.000661548698526937	1.93097121183169
Gpr50	0.429297833333333	7.67491475	7.17252893300785	5.70564932097923e-05	0.000662416861412808	1.92862640121368
Rhog	0.655831055555556	10.0885526388889	7.16967367846484	5.72309614946551e-05	0.000663859054668466	1.92535827741515
Pim3	-0.645132944444446	13.1071835277778	-7.16591071844836	5.74617881526943e-05	0.000665951881643331	1.92104971075127
Lhx8	0.378962277777779	7.94856025	7.16465453192414	5.75390718771036e-05	0.00066626311800201	1.91961100903495
Siat7b	-0.578012777777776	10.2362329444444	-7.16368621111442	5.75987231381461e-05	0.000666369816200688	1.91850186954496
LOC100041194	0.513672722222223	8.29093986111111	7.16061971255314	5.77880756098251e-05	0.00066797555114349	1.91498868585386
Amz2	-0.5292265	11.4693084166667	-7.15972577207975	5.78434036716763e-05	0.000668030637508905	1.9139643173823
LOC100047264	-0.515702999999998	8.64417588888889	-7.15535721618887	5.81146201740812e-05	0.00067057673514407	1.90895700768798
4933425L03Rik	-0.340009722222222	10.2361016944444	-7.15351769684577	5.82292412261968e-05	0.000671288255440632	1.90684783933794
Ugt3a2	1.02776405555556	9.55141975	7.15273796893194	5.82779010740542e-05	0.000671288255440632	1.90595369180909
0610009L18Rik	-0.558936777777777	8.90732694444444	-7.14812548872644	5.85666614589334e-05	0.000674026769333996	1.90066287741004
1700034H14Rik	-0.460129444444441	9.85194122222222	-7.14656150501072	5.86649290027113e-05	0.000674570097461986	1.8988683095561
H2-Ab1	0.530557277777778	13.5667253611111	7.14395333991258	5.88292062569022e-05	0.000675870846144514	1.89587496246913
Dlg3	0.624379055555556	9.50870663888889	7.13841750511699	5.91795580823266e-05	0.000679032342170746	1.88951888335473
Cbr3	0.509281611111115	10.3663034722222	7.13798259005194	5.92071796988116e-05	0.000679032342170746	1.88901937166731
Paox	-0.379007000000003	10.1002502777778	-7.13717094046745	5.92587656567967e-05	0.000679034528931135	1.88808710969817
4933439C20Rik	0.544975555555556	11.6230926666667	7.13576667524888	5.93481328108062e-05	0.000679469264034984	1.88647398233911
Rdm1	-0.656643111111112	10.9542264444444	-7.13276800122131	5.95394626428338e-05	0.000680913293215423	1.88302851315679
Gstt2	-0.794777388888891	10.0629875277778	-7.13149868220956	5.96206548297988e-05	0.000680913293215423	1.8815697444421
Mnd1	-0.465833777777776	9.279791	-7.13137029690029	5.9628873770076e-05	0.000680913293215423	1.88142218649457
Oasl1	0.514279833333333	8.29774458333333	7.12441723991232	6.00758527713214e-05	0.000685425014520465	1.87342783422758
Trim23	-0.405427055555554	9.11838780555556	-7.1218776554104	6.02400249323641e-05	0.000686705098711298	1.87050647521165
Napa	0.447196333333336	9.38397555555555	7.11989367965856	6.03686216606439e-05	0.000687577783948644	1.86822371136824
Akr7a5	-0.351033444444443	10.0665151666667	-7.11738535035344	6.0531636529839e-05	0.000688542725527515	1.86533695030186
Ppm1m	-0.583138611111112	12.3682096388889	-7.11698695399986	6.05575724389171e-05	0.000688542725527515	1.86487837841788
Scamp5	0.415443722222223	9.22137519444444	7.11592569467243	6.06267206782877e-05	0.000688736228376214	1.86365672890953
2610510J17Rik	0.50573738888889	8.14334825	7.11494408506456	6.06907562255514e-05	0.00068887136705497	1.86252664643354
B230342M21Rik	-0.435063111111113	11.2187951666667	-7.11155185915063	6.09126201650595e-05	0.000690796169631559	1.85862044075927
Aldh6a1	-0.659005388888893	13.01812025	-7.10873770161803	6.10973508312193e-05	0.000692296911819957	1.85537884221781
St3gal6	-1.02937644444444	11.3400013333333	-7.10631445208262	6.1256912932213e-05	0.000693510140240272	1.85258676437093
AI317395	-0.407563444444444	8.59314677777778	-7.10402941906403	6.14077923337889e-05	0.000694623075611317	1.84995329388025
Calr4	0.505751166666666	8.15268725	7.1016354731598	6.15663000740135e-05	0.000695820322136754	1.84719362964923
Stard3	0.402429944444444	9.07121597222222	7.09349533151558	6.2108637258237e-05	0.000701349842269938	1.83780477931384
Wwp1	0.383004166666666	10.6155109722222	7.08832538729569	6.24558017108745e-05	0.000704667849875384	1.8318376185397
Cx3cr1	0.585201333333332	8.45809461111111	7.08452721342227	6.27122057265837e-05	0.000706957049538928	1.82745170710288
Ece2	0.410351111111114	8.43779072222222	7.08201916494335	6.28821491117467e-05	0.000708268503038701	1.82455460501586
Zbtb39	-0.366638333333333	9.46538283333333	-7.08053372759894	6.29830390390221e-05	0.000708800606289234	1.82283838610714
Cdc2l6	0.398513277777777	10.2916930833333	7.07556844931796	6.33215667274046e-05	0.000712003863491463	1.81709975778135
Gm1967	-0.655569472222223	7.845530125	-7.07141929791252	6.36059808299707e-05	0.000714593723406099	1.81230208842952
Aabp3-pending	-0.496834000000002	9.687163	-7.06987450887233	6.37122295956397e-05	0.000715179250142389	1.81051531599929
AB023957	-0.600735444444444	10.6221418888889	-7.06736169668616	6.38854734587199e-05	0.000716515174309514	1.80760826899874
Atpif1	0.549051888888894	13.7536062777778	7.06444402108946	6.40872780904407e-05	0.000718168887303564	1.80423188284907
5730407K14Rik	-0.553103944444443	9.41288586111111	-7.06296445930203	6.41898805828391e-05	0.000718709069712263	1.80251931462047
Flad1	-0.39311266666666	10.3927132777778	-7.06135812173673	6.43014783199317e-05	0.000718959006545575	1.80065970603174
Ahnak2	0.920593888888886	10.1867722222222	7.06107690336859	6.43210373703353e-05	0.000718959006545575	1.80033411592562
Mccc1	-0.723589833333335	9.66144569444445	-7.05944447779383	6.44347031876725e-05	0.000719620708804336	1.79844393103449
Rps6ka1	0.45993166666667	9.61789305555556	7.05183490354079	6.49674695252685e-05	0.000724445556885866	1.78962855591772
Slfn2	0.5480125	8.30121969444444	7.05170815956114	6.49763839622882e-05	0.000724445556885866	1.78948166898032
Ubtd1	0.457050388888888	8.65667286111111	7.04848587549583	6.52034714229269e-05	0.000726186915975097	1.78574662599554
Fjx1	0.464729166666666	8.49479152777778	7.04793335668147	6.52424969166242e-05	0.000726186915975097	1.78510605915992
Gipc1	0.401675111111114	8.51327366666667	7.04476129226337	6.54670417814545e-05	0.000727629720322029	1.78142778711974
Slc5a6	-0.693603444444442	10.7635101111111	-7.04326635999606	6.55731587874287e-05	0.000727629720322029	1.77969386651943
Tnfrsf1b	0.49809777777778	8.42275866666667	7.04302274340301	6.55904696347298e-05	0.000727629720322029	1.77941127834342
Nusap1	0.644832111111111	9.03333277777778	7.04299535999462	6.55924157511002e-05	0.000727629720322029	1.77937951393505
Brrn1	0.484575333333334	8.45024155555556	7.04069932595583	6.57558182204322e-05	0.000728830428127811	1.77671582020315
Npc2	0.504882333333331	12.6657492777778	7.03680123020197	6.60342571156177e-05	0.000731303105625768	1.7721920663017
Vamp2	-0.424420888888887	10.8899463333333	-7.03477477046633	6.61795160538625e-05	0.000732297961560831	1.7698396247637
Phkg1	-0.822511111111108	8.84682483333333	-7.03341507728141	6.62771766002521e-05	0.000732764901458185	1.76826092843646
Aprt	0.708030500000003	12.10274425	7.03010175018212	6.65158194172876e-05	0.000734788466673247	1.76441299092608
Gpr133	-0.419063833333333	10.0192000833333	-7.02427871972445	6.69375077721143e-05	0.000738829033153863	1.75764717677333
Mrpl9	-0.558450444444446	10.8638752222222	-7.02271257147558	6.70514231301356e-05	0.000739468616356721	1.75582675702031
Kif2c	0.524224166666667	7.88662919444444	7.0218481059959	6.71143918270368e-05	0.00073954574213412	1.75482181389301
Mcm4	0.347181111111114	11.2569651666667	7.0204487338819	6.72164610917373e-05	0.000740053236620027	1.75319484810448
OTTMUSG00000007855	0.369238222222224	9.18100066666667	7.01710197122556	6.74612619580768e-05	0.000742130052448052	1.74930280324048
Whdc1	-0.508233333333333	9.97900738888889	-7.01405919127509	6.7684675509782e-05	0.00074396833014579	1.74576308663422
BC034076	0.820422444444445	8.87202822222222	7.0120544844851	6.78323121879797e-05	0.000744882221319333	1.74343036251342
Pthr1	-0.510585388888892	8.38643197222222	-7.01140013839707	6.78805778435117e-05	0.000744882221319333	1.74266884413489
Oxtr	0.42821761111111	7.68400858333333	7.00308965203299	6.84968566388216e-05	0.000751021136856523	1.73299268824805
Stx11	0.414195166666667	9.06119691666667	6.99644362347465	6.8994115039294e-05	0.000755233198645906	1.72524845883723
Nans	0.639804833333333	10.13669375	6.99642727732038	6.8995342928066e-05	0.000755233198645906	1.72522940498096
0610010I05Rik	-0.43568961111111	13.2980773055556	-6.99490783516037	6.910958480607e-05	0.000755857478855792	1.72345812855375
1810049H13Rik	-0.505718111111113	10.1698081111111	-6.99026032524168	6.94603036811923e-05	0.000759064956357247	1.71803858687154
Gprasp1	-0.367854944444442	9.45099369444444	-6.98759423452079	6.96623765654877e-05	0.000760479267931202	1.71492842299536
Rbms2	-0.5774565	10.0168198611111	-6.98703501402272	6.97048435864884e-05	0.000760479267931202	1.71427594676787
Zmym5	-0.534450833333333	10.3469860277778	-6.97961228797946	7.02712167220464e-05	0.000766025837732407	1.70561178841458
Cytip	0.488741333333333	11.1069041666667	6.97728024187033	7.04501967480713e-05	0.000766803299007679	1.70288832407163
Atp5g2	-0.335318222222218	11.4949777777778	-6.97717073097809	7.04586137598639e-05	0.000766803299007679	1.70276041617651
Dppa3	0.617394555555555	7.59295283333333	6.97498499954291	7.06268397147732e-05	0.000767897683167788	1.70020719177172
Bcl7a	-0.589898722222223	10.0353314166667	-6.97435492995542	7.06754149812315e-05	0.000767897683167788	1.69947107843216
Pde4dip	-0.355374666666664	10.8134712777778	-6.97239431009298	7.08268033271746e-05	0.000768734944014007	1.69718016626196
Gpr156	-0.483292166666667	9.32981802777778	-6.97185066336569	7.08688436125538e-05	0.000768734944014007	1.69654485182202
6430590A07Rik	-0.418886611111109	8.87954175	-6.96800069272901	7.11673455606909e-05	0.000771200658533426	1.69204467875351
Dynll1	0.443633722222224	12.9788546944444	6.96667124423779	7.12707420191924e-05	0.000771200658533426	1.69049028506765
A930026H04Rik	-0.439835	7.85150677777778	-6.966664475752	7.12712688517494e-05	0.000771200658533426	1.69048237078789
LOC671878	0.785303055555552	10.3704876944444	6.96404859950986	7.14751981282025e-05	0.000772384300780908	1.68742324960856
5730402C02Rik	-0.396298722222221	8.48108558333333	-6.96304820478044	7.15533560346829e-05	0.000772384300780908	1.68625312240412
Mcoln2	0.551422944444446	8.12495213888889	6.96301388799164	7.15560387644438e-05	0.000772384300780908	1.68621298106633
LOC269515	0.427684277777779	7.89498758333333	6.9595427587954	7.18279656354698e-05	0.000774686597531288	1.68215195606462
Slc9a6	0.469146444444446	8.95093461111111	6.95872382679149	7.18922852829773e-05	0.000774747857388823	1.68119363673761
AI662250	-0.373999000000003	10.2732985555556	-6.95536338955034	7.21568781598146e-05	0.000776965504684166	1.6772603717592
A630082N15Rik	-0.489154055555553	7.96063558333333	-6.94701181085307	7.28190913419103e-05	0.000782718425925226	1.66747916842409
Rps27a	0.493072222222221	9.78003238888889	6.94647170243753	7.28621461190511e-05	0.000782718425925226	1.66684630962833
LOC381492	-0.489593944444445	8.18498863888889	-6.94580460791109	7.2915362079793e-05	0.000782718425925226	1.66606460856006
Ccdc86	0.446407555555556	10.2585687777778	6.94508115580845	7.29731219449091e-05	0.000782718425925226	1.66521680598165
Cd37	0.596209444444444	8.399949	6.94469885972913	7.30036644026632e-05	0.000782718425925226	1.66476877304753
Pex3	-0.349510000000002	10.0297451666667	-6.94416160382854	7.30466105938392e-05	0.000782718425925226	1.66413910420938
Atad1	-0.358109555555551	11.4014317777778	-6.94044602706055	7.33443779181746e-05	0.000784643959979358	1.6597834442638
Tnfrsf11a	0.399147722222223	7.69821813888889	6.94043719771045	7.33450870855667e-05	0.000784643959979358	1.65977309186089
1700061G19Rik	0.391883333333333	7.68012011111111	6.93958289209971	7.34137398505151e-05	0.000784742986169099	1.65877137422959
Aurka	0.458312000000004	8.19401011111111	6.93462995717031	7.38131511463955e-05	0.000788374577967807	1.6529620345496
Slc7a7	0.401882611111112	8.72034513888889	6.93304567986367	7.39414111336989e-05	0.000788661046749278	1.65110318584655
G6pdx	0.453253499999999	11.7909453611111	6.93282423967135	7.3959357926306e-05	0.000788661046749278	1.65084334323856
Slc9a3r1	0.517422611111114	10.0188948611111	6.93184319342561	7.40389249707881e-05	0.000788872803801655	1.64969209030148
Prkcq	0.369065333333332	7.66976583333333	6.93024488530435	7.4168755387537e-05	0.000789619336164495	1.64781623016538
1700052O22Rik	-0.473671388888887	13.0708009166667	-6.92792632250455	7.43575352867875e-05	0.000790991752181189	1.64509448212206
Mrpl38	-0.367641555555553	11.9609581111111	-6.92014135784646	7.49952542224128e-05	0.000797133788243377	1.63595091650866
BC005537	0.535567	10.9442171111111	6.91179310972661	7.56857758976489e-05	0.000803826745305255	1.62613747344602
Elovl1	0.342666333333334	9.80029711111111	6.91053698435611	7.57902768726813e-05	0.000804290070716357	1.6246601431137
Lrrc8	-0.603070444444445	9.34633477777778	-6.90043524359653	7.66364379653424e-05	0.000812616868698317	1.61277240037802
Zfp523	-0.378620666666666	11.1828349444444	-6.89868069306837	7.67844573209572e-05	0.000813533480452676	1.6107063593356
Dusp8	-0.424901500000001	9.08240341666667	-6.89275569881965	7.72866258273101e-05	0.000818126011251272	1.603726673854
4933428A15Rik	0.700934333333336	9.43754733333333	6.89210770064277	7.73417641577989e-05	0.000818126011251272	1.60296306428609
Raver2	-0.452125333333335	8.51302572222222	-6.89098346962806	7.74375274496302e-05	0.000818483690131611	1.60163813257319
Tpm4	0.368053000000002	12.1480643888889	6.8810252697201	7.82914676395951e-05	0.000826848017949105	1.58989534579443
Ppp2r1b	-0.614682388888887	11.0029550277778	-6.8795468642406	7.84191209567295e-05	0.00082753468536766	1.58815095272198
3300001P08Rik	-0.375970111111108	12.0388189444444	-6.87129149884772	7.91361336865736e-05	0.000834434635488436	1.57840534717163
LOC100047707	0.459528777777777	11.236663	6.87027518226025	7.92248999409851e-05	0.000834704448182054	1.57720498376405
LOC100044566	-0.339093944444446	10.6836955833333	-6.86832644161763	7.93954101630581e-05	0.000835478265028615	1.57490298370604
Ccnt1	-0.362532277777776	10.24238075	-6.86799080148375	7.94248184132562e-05	0.000835478265028615	1.57450645263891
Dom3z	-0.518616999999997	10.0814182777778	-6.85871334844038	8.02424319705456e-05	0.000843407327919529	1.56354037904828
Dhx58	0.433416333333335	9.03995066666667	6.8503827597754	8.09844532265463e-05	0.000850070425117127	1.55368440965602
Car3	-0.65317277777778	15.3933181666667	-6.85015276198556	8.10050458085425e-05	0.000850070425117127	1.5534121756231
Mcc	-0.47142061111111	10.1111415277778	-6.84870264362358	8.11350124971125e-05	0.000850758559612579	1.55169560963736
Sdhc	-0.375102888888888	12.6845974444444	-6.84477318236418	8.14883384779375e-05	0.000853785827097946	1.54704282778361
Serpina3n	0.521839	14.4458624444444	6.84111360870999	8.18189117906558e-05	0.000856570097130067	1.54270788695562
Slc22a4	0.560246444444443	10.6666636111111	6.8387963176761	8.20289939687797e-05	0.000856820027863126	1.5399620830285
Tsc22d1	0.464097722222226	9.90508530555556	6.83873295436931	8.20347466778646e-05	0.000856820027863126	1.53988699321074
Ttc8	-0.402134555555557	9.33950205555556	-6.83870439246559	8.20373399369403e-05	0.000856820027863126	1.53985314525355
Stac2	0.615034277777777	8.10715719444444	6.83730174890305	8.21648024783561e-05	0.000857473436290712	1.53819078454073
Lrrc29	-0.368877999999999	8.62367805555556	-6.83424684960032	8.24431612847443e-05	0.000859699326672488	1.53456938469423
Trim30	0.345723666666672	9.88496277777778	6.83289934158054	8.25662724847012e-05	0.000860304094690751	1.53297162552623
Nup93	0.422067222222221	10.5224200555556	6.82482879746948	8.33078384059153e-05	0.00086734685659492	1.52339753446143
Acsm5	-0.616952000000003	8.76384905555556	-6.81883388681029	8.38634011975713e-05	0.000872443509151426	1.51628051376499
Arhgap6	0.375390166666669	8.11864597222222	6.81577406085162	8.41485243324043e-05	0.000874720931140618	1.51264623058508
C130094K23Rik	-0.494354666666664	8.04431872222222	-6.81504403575656	8.42167067303703e-05	0.000874741453869224	1.51177897665461
H2afy2	-0.333622055555553	8.93022602777778	-6.81386899287777	8.43265796001094e-05	0.000874889216117081	1.51038291158777
Guca1a	0.456791222222222	8.54682488888889	6.81347589615035	8.43633712786225e-05	0.000874889216117081	1.50991583602502
Pira2	0.441561611111114	7.78909236111111	6.80231514889002	8.54153194119135e-05	0.00088510368632957	1.49664664008683
scl0001978.1_6	0.450390000000002	8.66590288888889	6.80127265963568	8.55143090050701e-05	0.000885434992613626	1.49540641266871
Rrbp1	0.518850888888892	11.5667185	6.79827243842895	8.57998962275502e-05	0.000887073091060487	1.49183635469334
2010012O05Rik	-0.368088055555555	8.42964363888889	-6.79771669665271	8.58529110457104e-05	0.000887073091060487	1.49117493643289
Dclk3	1.38106966666667	10.8153395555556	6.79749636847858	8.58739391058404e-05	0.000887073091060487	1.49091270129662
2900006K08Rik	-0.416590055555557	7.84921630555556	-6.79556634706597	8.60583808974889e-05	0.000888283850326268	1.48861532547465
Plk2	0.918789277777776	9.95152647222222	6.79311018595021	8.62937301030385e-05	0.000889579476914465	1.48569099217641
A130075K23Rik	-0.469064777777776	9.4783775	-6.79285142377732	8.6318565652766e-05	0.000889579476914465	1.48538286304042
LOC216674	0.45626716666667	8.50327375	6.79147475612926	8.64508274046771e-05	0.000890248115097891	1.48374341216234
Cecr5	-0.356567222222221	9.002307	-6.78705066061981	8.6877370748737e-05	0.000893918922259028	1.47847322310594
C77080	0.662149333333334	9.46103683333333	6.78637605631062	8.69426139193801e-05	0.000893918922259028	1.4776693876015
LOC100046044	-0.492006499999999	9.86899780555555	-6.7818353451286	8.73831580510244e-05	0.000897749832169622	1.47225734753762
Cenpl	0.395775555555558	9.22713155555556	6.77981663816508	8.75797986833966e-05	0.000899070940330253	1.4698504359554
Hspg2	0.40983005555556	13.4193095833333	6.77885887240532	8.7673263173208e-05	0.000899331640562441	1.46870830971163
C130092E12	0.356961166666666	9.02430452777778	6.77725626134483	8.78298996741344e-05	0.000900239437156449	1.46679695455797
Txn2	-0.353555666666669	9.87737233333333	-6.77412700752884	8.81366309645833e-05	0.000902214627686441	1.46306391941806
Ndufs2	-0.517065333333335	10.6641787777778	-6.7738974353528	8.81591798624882e-05	0.000902214627686441	1.46279000353095
Zmym3	-0.440405111111108	10.0793718888889	-6.77299999164137	8.82473886105072e-05	0.000902418342354505	1.46171914790688
Pla2g15	0.417121611111112	12.7877558055556	6.76074847704403	8.94612823013044e-05	0.0009141241003595	1.44709017766646
Mical2	0.444181055555558	7.68564669444444	6.75794088857958	8.9742026579258e-05	0.000915500096066221	1.44373510994651
C4b	0.449308388888891	10.7615243055556	6.75751320679486	8.97848770647867e-05	0.000915500096066221	1.44322394333005
Junb	0.430406222222222	9.97950127777778	6.75732417119304	8.9803824137286e-05	0.000915500096066221	1.44299800005539
1500011H22Rik	-0.346381444444441	10.3203352222222	-6.75366885396593	9.01710585949887e-05	0.000918535101123355	1.43862812826444
Ryr1	0.455813888888889	8.36119261111111	6.75280017532778	9.02585724980618e-05	0.00091863477401009	1.43758939009041
Eif4ebp3	-0.637816944444443	7.65745858333333	-6.75198696797493	9.03405822262512e-05	0.00091863477401009	1.43661689668701
Camk2n1	-0.506225166666667	11.2615920277778	-6.75150293500023	9.03894343182801e-05	0.00091863477401009	1.43603801481784
1810020C02Rik	0.522654944444444	8.41526625	6.7499730769549	9.05440287111729e-05	0.000919490516315676	1.43420817895303
Ryk	-0.367728777777778	11.6532152777778	-6.749293184694	9.06128256314721e-05	0.000919490516315676	1.43339487745045
Dcbld2	0.41755177777778	8.23765055555556	6.7479464965211	9.07492631430248e-05	0.00091951467853951	1.43178376884706
5730552E08Rik	-0.446036999999999	8.41257761111111	-6.74789583115128	9.07544006066849e-05	0.00091951467853951	1.43172315094412
2310004N24Rik	0.419267277777779	8.40513119444444	6.74450399683758	9.10990569334374e-05	0.000922299417781283	1.42766430129735
Atp6v0e2	-0.49095122222222	10.3159721111111	-6.74368838996984	9.11821470136336e-05	0.000922433787399791	1.42668808663826
Suclg2	-0.377338111111111	9.23002377777778	-6.74229043986753	9.13247562858526e-05	0.000922679296904078	1.4250146599476
LOC100042199	-0.437975277777777	8.50539030555556	-6.74208153344407	9.13460884310123e-05	0.000922679296904078	1.42476456580218
Klc4	0.527514	9.92082822222222	6.7408222739491	9.14747912073737e-05	0.000922789796501526	1.42325691588449
D0H4S114	0.83900383333334	12.4406038055556	6.74060793361325	9.14967176367695e-05	0.000922789796501526	1.42300027677023
Chmp1b	0.401879888888891	11.7059719444444	6.73936047153533	9.16244437425717e-05	0.000923373112682576	1.42150652067155
Prkd1	-0.387599388888889	9.10118458333333	-6.73493628128924	9.20790059734901e-05	0.000927246819300115	1.41620725463168
8030467N07Rik	0.383891333333334	8.80173322222222	6.73109278249259	9.24759079733239e-05	0.000930534422043835	1.41160153401701
Tgm2	0.343844888888889	11.0670333333333	6.72334276717127	9.32819225866569e-05	0.000936832780016344	1.40230891047066
Dock2	0.526057500000003	7.93077630555556	6.72298772192352	9.33190315084728e-05	0.000936832780016344	1.40188301334946
Sft2d3	-0.393632166666665	9.07604786111111	-6.72295904619201	9.33220293676606e-05	0.000936832780016344	1.40184861447158
Cldn12	-0.508619944444444	10.5170701388889	-6.72235248934465	9.33854655829189e-05	0.000936832780016344	1.40112097575632
LOC234081	-0.41847538888889	9.93692919444445	-6.71832941284854	9.38074112188785e-05	0.000940351682112157	1.39629363011966
Lrrk1	0.396170666666668	9.19659161111111	6.71634501280468	9.40163053069583e-05	0.000941731179465908	1.39391176787382
Golm1	0.434237722222223	10.5142690833333	6.71381458693741	9.42834168686932e-05	0.000943691290658465	1.39087379262942
Timp4	-0.782250333333334	12.2859085555556	-6.7127327478564	9.43978689099447e-05	0.000944121607901733	1.38957471277351
LOC100047093	-0.483596166666668	12.3742803611111	-6.71139038007345	9.45400946133909e-05	0.00094482884268693	1.38796258255511
Per3	-0.510433888888889	8.22665933333333	-6.71053576104762	9.46307647602168e-05	0.000945020154204069	1.38693610046189
Gphn	-0.54946411111111	10.6543139444444	-6.70867579264003	9.48284255828697e-05	0.000946278820846581	1.38470177494611
Ppp1r9a	-0.372897388888891	10.6898019166667	-6.70742823495298	9.49612578553806e-05	0.000946889161347387	1.3832028753085
Pdcd2	-0.418735888888888	10.4232636111111	-6.70589924710401	9.51243326854275e-05	0.000947799912096432	1.38136557804382
Bcat1	0.479708277777779	8.13127136111111	6.70043364705278	9.5709777520884e-05	0.000952914529469419	1.37479546012666
Trib3	-0.428738277777779	8.95390691666667	-6.69696391082385	9.6083480656479e-05	0.000955914869302259	1.37062257843441
Tst	-0.764776944444446	8.96016530555556	-6.69407500226158	9.63958440979562e-05	0.000958118299893668	1.36714706635402
Sh3tc2	0.707263277777777	8.86916902777778	6.69347067946626	9.64613268958007e-05	0.000958118299893668	1.36641989985887
Pscd3	0.358724833333332	11.9868218055556	6.69290640424577	9.65225141657941e-05	0.000958118299893668	1.36574087982843
S100a8	1.68810644444445	10.5155733333333	6.68564499414297	9.73137053136517e-05	0.000964362902532288	1.35699926746548
4632413C10Rik	-0.358934611111113	10.1647278611111	-6.68528154721672	9.73534918276114e-05	0.000964362902532288	1.35656155799142
S100a13	-0.382445944444441	11.9227970277778	-6.68512549162572	9.73705806825668e-05	0.000964362902532288	1.35637361066132
Cep164	0.389416166666667	9.45037952777778	6.68229566909375	9.76810299142373e-05	0.000966446371729182	1.35296494566871
Lctl	1.23273172222222	9.80736308333333	6.68187525387545	9.77272443710405e-05	0.000966446371729182	1.35245844749332
1810013B01Rik	-0.391117055555553	10.6955059166667	-6.67976934103046	9.79590985478541e-05	0.000968014667175953	1.34992099666906
Cck	0.93980688888889	7.6177	6.67609216144037	9.83653875614431e-05	0.000971303064620169	1.34548894962629
3930401E15Rik	0.357383166666672	10.7859545833333	6.67407786321766	9.85887268453449e-05	0.000972781373473261	1.34306041960555
8430432A02Rik	-0.425630777777778	8.36231161111111	-6.67333429780084	9.86713112021301e-05	0.000972869674330255	1.34216381291512
Ptprs	0.515689055555558	9.82527558333333	6.67097341652104	9.89340251039223e-05	0.000974732542634617	1.33931654746085
Ndufs7	-0.518266611111111	13.1192866388889	-6.67006257240484	9.90355863083491e-05	0.000975006085175788	1.33821786368417
Rpl31	0.401699666666669	11.6921721666667	6.6668760288961	9.93917912661949e-05	0.000977784323312708	1.33437334261185
Egln3	-0.603008277777777	8.30259619444444	-6.66199710158993	9.99398953261858e-05	0.000982444863876166	1.32848448209391
Nrp2	0.330210944444445	8.23320219444444	6.65603697638148	0.000100613951501054	0.000988335707979128	1.32128650756062
Smoc1	-0.53721638888889	13.5508973611111	-6.65400529807296	0.000100844857484414	0.000989867947313578	1.31883183975171
Foxp3	0.410418055555555	10.4167186944444	6.65182943475503	0.000101092793224256	0.000990873788103366	1.3162023851561
scl0003154.1_1	-0.540730166666666	8.55167297222222	-6.65147791646141	0.000101132910603631	0.000990873788103366	1.31577753103844
Insig1	0.767511444444448	9.71263994444444	6.65113271808366	0.000101172323656633	0.000990873788103366	1.31536030001785
Wipf1	0.446330888888888	10.8035553333333	6.64199151337216	0.000102222156333267	0.00100041416998157	1.30430607259185
Sh3kbp1	0.463728222222224	10.8002790555556	6.64070592802208	0.000102370753805063	0.00100112686844745	1.30275059236853
G630019A19Rik	0.446897166666666	8.08102241666667	6.63886063676979	0.000102584459166091	0.00100247475924733	1.30051753354961
Idh3g	-0.359932777777777	12.6468868333333	-6.63460513339266	0.000103079155785605	0.00100656452789313	1.2953661270199
Ctsh	0.551213000000001	12.3612014444444	6.63254256730059	0.000103319864250528	0.00100816990138698	1.29286850118903
Man1a2	0.386028444444445	9.25025122222222	6.62775395663991	0.000103881084303997	0.00101289807071912	1.28706772820948
Eif2b1	-0.424644333333331	10.1611796666667	-6.62628693935535	0.000104053683396461	0.00101383279132304	1.28529004334459
Timm44	-0.370967611111114	9.51333913888889	-6.62305336243318	0.00010443523179683	0.0010156457585071	1.28137072666
Kntc1	0.361538777777779	7.99191094444444	6.62253105572435	0.000104497005132278	0.0010156457585071	1.28073752980345
Chchd8	0.347181944444445	9.75108680555556	6.62229711650378	0.00010452468612921	0.0010156457585071	1.28045391199384
Abhd14b	-0.45012683333333	12.7160345833333	-6.62210649618547	0.000104547247318321	0.0010156457585071	1.28022280697839
Ndufa10	-0.383390944444447	13.2600981388889	-6.6185183994387	0.000104972917300094	0.00101903172914683	1.27587178935366
Frmd4a	0.329129777777778	8.79415827777778	6.61670017227819	0.00010518934371309	0.00101946753780612	1.27366633222332
Fam164a	0.567607666666666	12.2297473888889	6.61662676672635	0.000105198091528313	0.00101946753780612	1.27357728452492
Hdac4	-0.450180944444448	9.52641819444444	-6.61619721390013	0.000105249297726881	0.00101946753780612	1.27305618354726
2610019E17Rik	-0.397022055555556	10.1401474166667	-6.61119341907804	0.000105847802419535	0.00102364903435315	1.26698421915305
Igsf6	0.410620000000001	7.854602	6.6109254582796	0.000105879958037785	0.00102364903435315	1.26665896586539
Adh4	0.313619166666669	8.03341847222222	6.61064662707559	0.000105913429455098	0.00102364903435315	1.26632050822146
Ell	-0.479262833333333	11.7732831944444	-6.60853326552324	0.000106167497699172	0.00102535451725253	1.26375489293043
Tnip1	0.455857888888884	9.91826105555556	6.60633473747176	0.00010643251187355	0.00102600644353829	1.26108527884126
Pfkfb4	1.100658	11.125907	6.60625796847921	0.000106441778790264	0.00102600644353829	1.26099204911271
AI850995	-0.488768277777774	11.1440406388889	-6.60604102569598	0.000106467971093778	0.00102600644353829	1.26072858557924
Arhgef4	0.38911927777778	8.68691013888889	6.60345840770392	0.000106780321849045	0.00102807143072963	1.25759169340641
Pik3cd	0.415440444444444	8.82006905555555	6.60298339685638	0.000106837880290023	0.00102807143072963	1.25701464404064
Trerf1	0.353836388888887	8.22506136111111	6.59993666756872	0.000107207868647756	0.00103088090289239	1.25331275016421
Ckb	0.646156888888891	13.9937524444444	6.59927241381562	0.000107288720041609	0.00103090805031981	1.25250549821419
Net1	-1.31069916666667	10.8700054166667	-6.59694138108106	0.000107572975587317	0.00103288819292124	1.24967220148263
Plscr2	0.589668944444448	8.92910719444444	6.59021037730703	0.000108398412066279	0.00104005796675357	1.241486967679
Cd209f	-0.421317611111112	11.9905028055556	-6.58468378287505	0.000109081325938048	0.0010458508550751	1.2347620090385
Triap1	0.345142444444447	11.3073381111111	6.58001369068816	0.000109662069447488	0.0010503742375613	1.22907621587606
Akirin1	0.505919833333333	11.6191951944444	6.57961252074722	0.000109712113823387	0.0010503742375613	1.22858766459069
Twist2	-0.31835922222222	9.24237238888889	-6.56482683543414	0.000111574096714335	0.0010674272018753	1.21056698255166
Ndc80	0.442451277777777	7.85752986111111	6.56339206056069	0.000111756610093571	0.00106839966176285	1.20881679279091
Cox6c	-0.372587166666666	13.3560615833333	-6.55999469113222	0.000112190081535742	0.00107176815419395	1.20467150316079
Retnla	-0.685661944444444	14.0461073055556	-6.55927976620839	0.000112281532844648	0.00107186677163547	1.20379900046874
Cd209d	-0.393927444444445	9.5663975	-6.55087216874515	0.000113363144587746	0.00108086228082988	1.19353332999122
LOC271490	0.33034288888889	8.14902244444444	6.55006195783749	0.000113467975709507	0.00108086228082988	1.19254358176864
Ppargc1a	-0.510460055555555	8.53783175	-6.55005196659252	0.000113469269112249	0.00108086228082988	1.19253137600236
Gns	0.381637777777778	13.1342422222222	6.54732036598676	0.000113823489749425	0.00108345529291744	1.18919384369401
Impdh1	-0.3732565	9.90775402777778	-6.54637576851207	0.000113946261571013	0.00108384305822622	1.18803948889551
5033411D12Rik	-0.49102722222222	8.51330872222222	-6.5444470010828	0.000114197398200524	0.0010849230038098	1.1856820618948
Klb	-0.768816111111109	11.1337950555556	-6.54424272859969	0.000114224031055058	0.0010849230038098	1.18543236269725
D130032J17Rik	-0.571099833333331	10.3827038055556	-6.54183678889813	0.000114538226481029	0.00108712575306563	1.1824909778841
Prpf18	0.334665444444443	11.2023711666667	6.54056353410002	0.00011470488485895	0.00108792601490053	1.18093405623336
Sox6	-0.374508944444444	7.95216252777778	-6.5391475306869	0.00011489053910305	0.00108890516687912	1.17920233740721
Pex11c	-0.330531888888892	9.34339422222222	-6.53805490922135	0.000115034018706068	0.00108948348039037	1.17786592558632
St6gal1	0.39753111111111	11.7119965	6.53551679189494	0.000115368072522012	0.00109186459467107	1.17476089773872
Aif1	0.395699611111109	8.67743913888889	6.53360627119017	0.000115620224567849	0.00109329139688262	1.17242309679965
Zfp68	-0.465678333333335	10.4488940555556	-6.53312127634586	0.000115684330369505	0.00109329139688262	1.17182955977639
Slc25a23	-0.514213277777779	8.64306247222222	-6.53008496583794	0.000116086548508661	0.00109630841951139	1.1681130301582
Mocs2	-0.337128666666667	12.7835325555556	-6.51974922089755	0.000117467213433545	0.00110855487420285	1.15545285328117
Ccdc123	-0.3412205	8.96899419444444	-6.51426125633263	0.000118207588606291	0.00111442209278071	1.14872506898536
E330009J07Rik	-0.37679961111111	8.67409652777778	-6.51389170353154	0.00011825762746583	0.00111442209278071	1.14827188812988
Angptl1	0.425468333333333	8.31714988888889	6.50647539736531	0.000119266731851658	0.0011231304784206	1.13917356739184
Apoc4	0.657023777777777	8.46849822222222	6.50543479296844	0.000119409073374504	0.0011236699981652	1.13789638431302
Yeats2	-0.374527333333333	9.85469694444444	-6.50328941881186	0.000119703119540824	0.00112521008007164	1.13526282197585
Tppp	-0.78445033333333	9.37307033333333	-6.50299842040485	0.000119743064833539	0.00112521008007164	1.13490555980085
Pex6	-0.441949055555554	10.3997729722222	-6.50141843158183	0.000119960203927664	0.00112644933496254	1.1329655972499
Dcakd	0.372953277777773	11.6735541944444	6.49788445237899	0.000120447440212802	0.00113022129267865	1.12862528877076
Arpc3	0.313480000000002	12.8923032222222	6.49483373278803	0.000120869787594021	0.00113337944193911	1.12487719969254
Cyb5r4	0.461845111111113	10.2397401666667	6.4912197679117	0.000121372206423776	0.00113728339806449	1.12043554914708
Fut4	0.404809777777777	8.168297	6.49011518105816	0.000121526222622967	0.00113791952749443	1.11907764678538
Dnajb2	-0.554294222222222	11.0532845555556	-6.48629139748902	0.000122061036445607	0.00114183371984204	1.11437572921606
2310001A20Rik	-0.44045755555555	13.3076533888889	-6.48589166013159	0.000122117094015804	0.00114183371984204	1.11388408230961
Rbms1	0.359400444444441	11.5898192777778	6.47739157669948	0.00012331579375189	0.00115222649720648	1.10342470314628
1500032D16Rik	-0.327324277777779	13.5721655277778	-6.47341549123674	0.000123880916972774	0.00115668881628572	1.09852889276477
Anxa4	0.602532722222222	9.40651269444444	6.471428960614	0.000124164322920484	0.0011585162672496	1.09608207900683
Plscr1	0.405100499999998	8.81787291666667	6.46602753646638	0.000124938497470439	0.00116437543726167	1.08942653726426
Ttc36	-0.470761555555556	7.30693333333333	-6.46581865656036	0.000124968541480249	0.00116437543726167	1.08916908276399
Col6a1	0.568536111111108	11.6427691666667	6.4645373407513	0.000125153010881339	0.0011652724311235	1.08758967526779
Rasa4	0.354957111111114	8.50978772222222	6.45625045635259	0.000126353269034651	0.00117561928907452	1.077369724346
Glo1	-0.379605666666663	12.0500585555556	-6.4494541870444	0.000127347014512727	0.00118403072050692	1.06898142060426
Ctsb	0.341163777777776	15.6417036666667	6.44867734699258	0.000127461146013122	0.00118403072050692	1.06802222115502
Gm169	-0.414663444444441	10.377059	-6.44823512059307	0.00012752616676365	0.00118403072050692	1.0674761491062
Cenpa	0.791920777777781	11.0144647777778	6.44488481369275	0.00012801994235098	0.00118660199211859	1.0633382786184
C130032J12Rik	0.355404888888891	9.29472611111111	6.44476445655716	0.000128037719659858	0.00118660199211859	1.06318960162311
Nphp1	-0.304524000000001	8.21703972222222	-6.44452874475779	0.000128072543200205	0.00118660199211859	1.06289842170109
Id1	-0.805731555555555	10.8071981111111	-6.44315519437751	0.000128275674371649	0.00118765116313821	1.06120150071576
Trap1	-0.40167872222222	12.1620145833333	-6.43905362665683	0.000128884342682544	0.00119149860902113	1.05613284789744
2210407N10Rik	0.490625388888891	9.09903219444444	6.43876130375903	0.000128927843346365	0.00119149860902113	1.05577151599223
2410019G02Rik	-0.330730333333335	8.96283766666667	-6.43853333890321	0.000128961777997292	0.00119149860902113	1.05548972746092
Lzts2	-0.444460611111108	11.72321325	-6.43765397871507	0.000129092770208409	0.00119187538783612	1.05440268221048
Arrdc3	-0.831864055555554	12.3312618055556	-6.43473357914765	0.000129528845639214	0.00119506641660984	1.0507918251996
Pigz	0.359423611111113	9.25419286111111	6.43283006065412	0.000129813945782674	0.0011968610269928	1.04843766611202
5430411C19Rik	-0.318921222222222	8.30193877777778	-6.43161953748185	0.000129995608748514	0.00119770012746538	1.04694031630003
Agpat6	-0.507780611111111	12.97634325	-6.4265711054787	0.000130756224758093	0.00120386846097834	1.04069362119339
D10Ertd610e	0.450813833333333	10.9055554722222	6.42354121935738	0.000131215051743094	0.00120690255084509	1.03694298031265
Cltb	0.379962222222222	9.96682777777778	6.4231892513641	0.000131268465452952	0.00120690255084509	1.03650720767575
Kdelr3	0.663147444444448	9.13234344444444	6.42194905535514	0.000131456863555465	0.00120779421508679	1.03497158805461
Ppp2r5d	-0.324299666666665	10.6179800555556	-6.41467273123764	0.000132568174789124	0.00121660553018434	1.02595793537977
A930033H14Rik	-0.476800666666666	8.30577311111111	-6.41446496088055	0.000132600057785759	0.00121660553018434	1.02570045501336
D130060L11Rik	-0.659748499999997	8.58064480555556	-6.40738994185644	0.000133690753878181	0.00122576144360758	1.01692933001521
Sh3bgrl2	0.377044111111113	8.47377783333333	6.40636182416009	0.000133850063689344	0.0012263710412369	1.01565419406523
Crtac1	0.812515666666668	11.0106035555556	6.40232022555799	0.000134478333107807	0.00123127355302865	1.01064020714114
LOC100047268	0.4091445	8.73730980555556	6.39988204774315	0.000134858906313548	0.00123322804837659	1.0076143799767
Cndp2	0.362056111111112	8.54451338888889	6.39975682504822	0.000134878483946729	0.00123322804837659	1.00745895506694
Lgals9	0.350006833333333	9.16142847222222	6.39818250617589	0.000135124881874376	0.0012346265140555	1.00550475380513
Zfp710	0.338412944444446	8.92752458333333	6.39425641627781	0.000135741501147145	0.00123940339540849	1.00062988332074
LOC227393	-0.529770388888885	9.71539258333333	-6.39296449252018	0.000135945077891519	0.00124040495103781	0.999025310262604
Ndrg3	-0.368388499999998	9.34581841666667	-6.38352676517393	0.000137442392581633	0.00125320144291824	0.987296975697817
Adcy6	-0.499455055555558	10.6840733055556	-6.38101539002548	0.000137843853830786	0.0012559844884231	0.984174099371946
Tmem120b	-0.545084388888885	10.7915976944444	-6.3804291951912	0.000137937745436113	0.0012559844884231	0.983445051099964
Gm114	-0.358968499999998	10.7792930277778	-6.3796132606604	0.000138068551002383	0.00125627912426026	0.982430201235961
2410003K15Rik	-0.30294822222222	11.3492390555556	-6.37904160431039	0.000138160276078577	0.00125627912426026	0.98171912957623
Mrc1	0.358094944444446	12.5910529166667	6.37753214721807	0.000138402795810336	0.00125761880209502	0.979841340171478
Gfod1	-0.500628166666663	9.96996675	-6.37653697097762	0.000138562941845282	0.00125769889305026	0.978603160678609
Luc7l2	-0.449787000000002	10.6582845555556	-6.37629446383565	0.000138601997296487	0.00125769889305026	0.978301418130466
Pcna	0.493160777777779	7.96890711111111	6.37512188781323	0.000138791008713406	0.00125854962739981	0.976842316594548
LOC100047260	0.438111555555556	8.76848588888889	6.36923666191928	0.000139743927918166	0.00126632151965351	0.969516270078599
Hdac10	-0.472186888888888	8.46088205555555	-6.36663149698632	0.000140168027497899	0.00126929402282539	0.966271853095463
Dhrs1	0.405883222222224	10.9015547222222	6.36508234506263	0.000140420882808432	0.00127071281072945	0.964342148530448
Mfap3l	0.518768000000002	7.70474011111111	6.36071797743742	0.000141135923958828	0.00127491224848676	0.958903964462579
Nnat	-0.566955222222225	11.1024943333333	-6.36053068190313	0.000141166698553607	0.00127491224848676	0.958670530257687
Rorc	-0.695884999999997	8.11496994444444	-6.36048361178507	0.000141174433812907	0.00127491224848676	0.958611864087378
Cenpt	0.37213288888889	9.29245894444444	6.35799753161372	0.000141583641653072	0.00127773433983633	0.955512905742261
1110049F12Rik	-0.372348166666663	9.82860375	-6.35578244635081	0.000141949334751701	0.00128016014384947	0.952751062738495
Lyve1	-0.399570333333335	10.4528620555556	-6.35356632347645	0.000142316231164888	0.00128259348304945	0.949987278658644
Fn3k	-0.552457555555555	7.96976744444444	-6.35013924464386	0.000142885650540041	0.00128684745394344	0.945712004870274
LOC383712	-0.460654611111108	13.69808225	-6.348347098859	0.000143184410801111	0.00128865969721	0.943475689750225
Sfxn4	-0.369014944444446	9.17201536111111	-6.34774335397639	0.000143285211785074	0.00128868905248767	0.942722215985323
A830015L23Rik	0.400634055555553	7.85593036111111	6.34525566559006	0.000143701373043729	0.00129155274874405	0.9396170728064
1700054N08Rik	0.358329944444447	7.74494397222222	6.34340605866795	0.000144011645813417	0.00129245591055266	0.937307856177148
A530020H22Rik	-1.10579855555555	10.5850627222222	-6.34300310183502	0.000144079339046217	0.00129245591055266	0.936804708494697
Tulp4	0.409928194444442	11.946240125	6.3429079174675	0.000144095334260071	0.00129245591055266	0.936685854435731
Tmc6	0.443754666666663	9.65398744444444	6.34098515556874	0.000144418859289448	0.00129258106134684	0.934284699246686
Trpc2	-0.392773666666667	8.04035055555556	-6.34066336954546	0.000144473080597105	0.00129258106134684	0.933882803478526
Arid2	-0.350719111111111	10.6136531111111	-6.34064177214915	0.000144476720578348	0.00129258106134684	0.933855828845929
Trp63	-0.374702055555555	7.79272969444444	-6.3404999662795	0.000144500622737609	0.00129258106134684	0.93367871516866
Lancl1	-0.375501611111112	10.0995043055556	-6.33879144934895	0.000144788942179392	0.00129428383225584	0.931544591100589
Ccdc88a	0.388059999999998	9.60827594444445	6.33472331838554	0.000145477987158508	0.00129903134873619	0.926461499460248
Dgat1	-0.452738888888891	10.6765547777778	-6.33449549039232	0.000145516681511471	0.00129903134873619	0.92617676585103
1700023L04Rik	-0.596809833333333	9.25370652777778	-6.33347931397921	0.000145689405961707	0.00129969509221206	0.924906690984181
Mast3	0.386989555555555	11.2311142222222	6.33007153814903	0.000146270277630497	0.00130399656413908	0.920646463299726
St8sia4	0.435310444444445	9.64924211111111	6.32667065744778	0.000146852494921637	0.00130815761563784	0.916393324814494
2610029K11Rik	-0.496630444444444	8.41966277777778	-6.32618961425566	0.00014693505158996	0.00130815761563784	0.915791609131905
Rnf144a	-0.403506444444442	11.1714977777778	-6.32438401845125	0.000147245380254346	0.0013100376861417	0.913532796020026
Trmu	-0.356694444444443	8.74595022222222	-6.32184264804204	0.000147683379445633	0.0013130503426889	0.910352792901825
Ap2m1	0.372701388888888	11.2263766388889	6.31878627523982	0.000148212022376704	0.0013168643171762	0.906527238009283
2610024G14Rik	-0.375605111111113	10.1468556666667	-6.3162587345662	0.000148650756525073	0.00131987486237182	0.903362669648737
LOC100047261	0.44604427777778	12.8987515277778	6.31151372282566	0.000149478235434984	0.00132633072301344	0.897419465931601
Col8a1	0.487874666666666	9.35032766666667	6.31024878078385	0.000149699675413966	0.00132740410172438	0.895834602111312
Slc25a26	-0.393097611111111	10.2616698611111	-6.30750670368639	0.000150180931897236	0.0013300496741429	0.892398286870724
Slc25a28	-0.345415777777776	12.4809427222222	-6.30697370914352	0.00015027467254819	0.0013300496741429	0.891730233280708
Ldhd	-0.307077444444444	8.593843	-6.30627365735748	0.000150397891486269	0.0013300496741429	0.8908527334895
Ndrl	-0.63075611111111	12.2054974444444	-6.30625763764126	0.0001504007124712	0.0013300496741429	0.890832652361007
Epm2aip1	-0.304038	8.73841961111111	-6.30456634914821	0.000150698864277378	0.00133107967869666	0.888712387109094
AI413582	0.311639388888887	8.40208913888889	6.30445407276479	0.000150718679937194	0.00133107967869666	0.888571619630658
Dmwd	-0.377398444444443	10.7114845555556	-6.30306494973076	0.000150964081626617	0.00133235634365455	0.886829856449622
Armc9	-0.304830888888887	7.65238522222222	-6.30203045766472	0.000151147117667431	0.00133308125408685	0.885532583953903
B430212C06Rik	0.339491611111111	8.19218180555556	6.29823838700031	0.000151820134747334	0.00133812382940746	0.880776042312257
Trpt1	-0.362265888888889	9.20191844444444	-6.29713130183424	0.000152017236529471	0.00133896781935158	0.879387022595652
1300013F15Rik	1.22290466666667	10.2487902777778	6.29654761231922	0.000152121267083926	0.00133899145950222	0.878654622999343
2010004A03Rik	-0.387573222222219	8.47443794444444	-6.29425612774136	0.000152530428476078	0.00134169908190808	0.875778885985068
Fgfrl1	-0.42553727777778	12.30549775	-6.29289755806599	0.00015277357800035	0.00134213744551088	0.874073597097905
5430411J08Rik	-0.375038833333332	7.33687875	-6.2928425436347	0.00015278343309479	0.00134213744551088	0.874004537326967
Fam20a	-0.418788055555556	9.13844675	-6.28737240987011	0.000153766806138355	0.00134947145451309	0.867135856516939
Tmem132a	0.719717166666667	8.86383625	6.28687718182614	0.000153856174267521	0.00134947145451309	0.866513817539755
Wbp1	-0.362848722222219	9.30355180555556	-6.28649751839571	0.000153924726154346	0.00134947145451309	0.866036913252537
F630025I20Rik	-0.375199166666667	9.47243647222222	-6.28324624352352	0.000154513141716943	0.00135373184904792	0.861952125187172
Ucp3	-0.626332222222224	8.41167783333333	-6.27621227629383	0.000155794564929146	0.00136405420267983	0.853110087171419
Phf2	-0.387697333333337	9.6300985	-6.27379271660031	0.000156238028263387	0.00136700142547119	0.850067062598042
Rab7l1	0.653598888888894	10.9857152777778	6.27324768323579	0.000156338113373219	0.00136700142547119	0.849381479211904
Cryab	0.650857833333331	11.5542756388889	6.27056144123746	0.000156832414148487	0.00137041657124987	0.846001947427047
LOC100047749	0.423452944444445	10.8546031944444	6.26504588761932	0.000157852695539715	0.00137842023362241	0.839059879438136
Gng7	-0.544286555555555	9.47885783333333	-6.26381557761647	0.000158081267898128	0.00137950443293928	0.837510815963465
Xab1	-0.34160761111111	10.5191890277778	-6.26242722013299	0.000158339636741116	0.00138084704991659	0.83576251539034
EG245190	0.337337388888887	10.0883253055556	6.25937511902531	0.000158909243981927	0.00138404318309109	0.831918229445495
9530058B02Rik	-0.610246833333333	9.09981858333333	-6.25913605671583	0.000158953953994489	0.00138404318309109	0.831617065169316
LOC100048332	0.528117666666667	12.2019523888889	6.2587808976013	0.000159020402053608	0.00138404318309109	0.8311696311981
Nqo2	0.423189000000002	9.67732366666667	6.25570071642404	0.000159597957486011	0.00138749537232277	0.82728847479497
Mrps5	-0.52463711111111	9.19635538888889	-6.25554573035078	0.000159627078862444	0.00138749537232277	0.827093152486779
Sult1a1	-0.432398222222224	13.3280583333333	-6.25347682600459	0.000160016374899731	0.0013899647239811	0.824485494347175
Sfrs9	0.311241000000003	12.1143408333333	6.25065005917825	0.000160549949630197	0.0013929722732555	0.820921699831088
Tspan12	-0.372764388888886	12.1587524722222	-6.25052565450443	0.000160573476549207	0.0013929722732555	0.820764834440332
Rxrb	-0.345564	11.3998212777778	-6.24864505403835	0.000160929586788688	0.00139514547286886	0.81839328041725
Nedd8	0.419922444444447	12.4257681111111	6.24667305137022	0.000161303930520721	0.0013965884965868	0.815905955888048
2600009E05Rik	-0.351192611111108	13.3219979722222	-6.24665452830036	0.000161307451240649	0.0013965884965868	0.815882589928042
Pira1	0.413446222222224	7.78289422222222	6.24461973086398	0.000161694720465319	0.00139778493544234	0.813315512312372
Nt5dc2	0.327753777777776	8.26303766666667	6.2442599591584	0.000161763298836621	0.00139778493544234	0.812861570892903
Klhl21	-0.593424055555548	11.3587186388889	-6.24390653804414	0.000161830697575342	0.00139778493544234	0.812415625505788
6330444G18Rik	-0.324687333333333	9.42779127777778	-6.24370666502468	0.00016186882767384	0.00139778493544234	0.812163419128844
Dnajc12	0.324841611111108	8.63877230555556	6.23841386626744	0.000162882117818816	0.00140561629041293	0.805482850785586
Vat1	0.670675722222219	11.1216900833333	6.23761737776204	0.00016303520116368	0.00140578801950679	0.804477199596925
Cd209b	-0.524412277777778	9.41704375	-6.23720343291174	0.000163114822426878	0.00140578801950679	0.80395451688107
Fam129a	0.348715277777778	8.78110563888889	6.23321226465547	0.000163884693452155	0.00141150232717723	0.798913747209508
Ptch1	-0.567664777777781	9.50838655555556	-6.23200704977615	0.000164117950217092	0.00141259046141252	0.797391165431917
Abr	0.302354444444445	8.30524022222222	6.22980765559352	0.000164544553974806	0.00141534026504892	0.794612108789537
LOC100045680	0.461769722222224	9.76552069444444	6.22695681757732	0.000165099315465611	0.00141918813007915	0.791008954651217
4930570C03Rik	0.453033666666668	12.7671516111111	6.22578932416286	0.000165327093465622	0.00142022207988804	0.7895330543771
Slc29a3	0.507263444444444	10.2211258888889	6.22157658804471	0.00016615185262146	0.0014263796470661	0.78420596010064
Ybx2	-0.390643944444445	8.62208808333333	-6.21847326082432	0.000166762284759744	0.00143069045860113	0.780280218609501
Plp2	0.391986777777777	10.9198836111111	6.21692532891747	0.000167067680766135	0.00143158664763214	0.778321586876134
Usp54	-0.413937444444445	9.41546088888889	-6.21684545816202	0.000167083455241354	0.00143158664763214	0.778220515982476
Mlycd	-0.459983722222225	10.9495030277778	-6.21541564584179	0.000167366118199076	0.00143307916632935	0.776411043362017
Surf1	-0.413248444444442	9.92577466666667	-6.21366920099081	0.000167712084774854	0.00143471293039536	0.774200491061976
Kctd6	-0.35347611111111	10.3345002222222	-6.21335653640378	0.000167774105166579	0.00143471293039536	0.773804694610338
Fgf13	1.01904433333333	10.6663534444444	6.21219406628178	0.000168004913129294	0.00143575738180092	0.772333029904188
LOC234882	0.391203388888888	13.0466465277778	6.20883034201518	0.000168674732237905	0.00144054981404473	0.768073600736412
1200009F10Rik	0.393818833333336	8.40588786111111	6.20824749350932	0.000168791090757461	0.00144061233274391	0.7673353951588
Vars2	-0.299218722222223	9.80975325	-6.20672761312072	0.000169094928126114	0.0014422738479033	0.765410179741393
Ttc39b	0.327365388888888	9.04154719444444	6.20597783929588	0.00016924503412514	0.00144262283281377	0.76446033568033
Uqcrc1	-0.357494999999997	12.2858175555556	-6.20520480340321	0.000169399949396922	0.00144301233490144	0.763480943429081
B930059J09Rik	-0.406142222222224	8.24953388888889	-6.20430699753664	0.000169580062515251	0.0014436158414636	0.762343374266819
Osgepl1	-0.385244722222224	10.2749073055556	-6.1965536275538	0.000171144221310081	0.00145599320795157	0.752514935320399
Prr13	0.503753222222224	13.6013211111111	6.19424761023898	0.000171612465886885	0.00145903725823522	0.749590193237657
Cd22	0.351273833333336	7.55304297222222	6.19348251513049	0.000171768129530289	0.00145942156099947	0.74861965879311
Pros1	0.335829555555559	12.5659806666667	6.19275342939321	0.000171916610114979	0.0014597443784313	0.747694729701514
Pitpnm3	-0.309359944444442	7.96263447222222	-6.1914111981064	0.000172190325859126	0.00146112947029593	0.745991768489822
1810006K21Rik	0.352329888888889	11.6072354444444	6.18644452419021	0.000173207299686976	0.00146881568900149	0.739688179140489
Hsd3b7	-0.355897111111114	12.8985677777778	-6.18536097799969	0.000173430035303763	0.0014697611458841	0.738312527052257
2010016I18Rik	-0.809220611111111	8.06293247222222	-6.18461827260927	0.000173582887506178	0.00147011353187924	0.737369509685339
Dalrd3	-0.314289444444441	9.17955444444445	-6.18184307112639	0.000174155338113336	0.00147401686556912	0.733845164725389
Pfdn2	-0.324055833333334	11.9940356388889	-6.17878158720071	0.000174789230288023	0.00147843489792917	0.729956057737692
Ascc3	0.327907777777781	10.3426695	6.17802280561285	0.000174946727725133	0.00147882032418712	0.728991957022191
Traf1	0.355110833333333	8.39698347222222	6.17342265672828	0.000175904882363992	0.00148596886559658	0.723145395063052
Gpsn2	0.472496555555558	11.6755893888889	6.16995305796795	0.000176631342460079	0.00149081444545872	0.718733824774799
Ccng1	0.458950722222221	11.2334071388889	6.16960611559658	0.000176704164516225	0.00149081444545872	0.718292600989163
Rrm1	0.359612722222224	9.10266480555556	6.1630789449001	0.000178080315081829	0.00150107149152334	0.709988657616374
Cysltr1	0.373135555555558	9.22818916666667	6.1627633610077	0.000178147146435709	0.00150107149152334	0.709587022819062
Ubtd2	0.338000055555556	9.11212558333333	6.15962166669273	0.000178813957741107	0.00150572977034768	0.705587945439833
Ikzf1	0.33291805555556	8.36731441666667	6.15883170022208	0.000178982052593108	0.00150582081185623	0.704582184410763
Higd2a	0.308515833333336	13.9448101944444	6.15827706174026	0.000179100175572002	0.00150582081185623	0.703875985548254
1200003I07Rik	-0.416102722222222	9.47903891666667	-6.1571294290209	0.000179344860237438	0.00150582081185623	0.702414619482085
Ppa2	-0.337349388888889	9.58446991666667	-6.15699295096296	0.000179373982713029	0.00150582081185623	0.702240820026545
Kif11	0.39804538888889	7.78820397222222	6.15689616752589	0.000179394638045846	0.00150582081185623	0.702117568594459
Tubgcp2	0.31997811111111	10.4670022222222	6.15386958423201	0.000180041875865015	0.00151029413582767	0.698262649460959
Fgf12	0.323290222222223	7.34455694444444	6.15026637715375	0.00018081574684579	0.00151582338028336	0.69367168352741
Pkm2	0.400553111111114	10.5411035555556	6.14747957460461	0.000181416763295283	0.00151989744873638	0.690119726158016
Dido1	-0.433203666666664	9.215939	-6.14486118366562	0.000181983444095338	0.00152280005199551	0.686781466437254
Pten	-0.471125444444441	9.45839405555556	-6.14481369668321	0.000181993739184144	0.00152280005199551	0.686720915425448
LOC638935	0.333252222222223	8.0823965	6.14357309731615	0.000182262923894751	0.00152408718385914	0.685138910040794
Adra1a	0.305578166666667	8.19608897222222	6.14212057148754	0.000182578644038679	0.00152576157181469	0.683286393515613
LOC100040353	-0.65237655555555	9.157328	-6.14059437777382	0.000182911019032422	0.00152757293518101	0.681339616240726
Rhobtb1	-0.396514944444444	9.93818191666667	-6.13940466020348	0.000183170573644098	0.00152832642634331	0.679821822247352
Ypel5	-0.340327388888889	11.67130175	-6.13912064072484	0.000183232596073858	0.00152832642634331	0.679459453352909
Rgma	-0.348934777777778	9.79567388888889	-6.13807252208613	0.000183461675993212	0.00152927171181218	0.678122107270434
Cd8b	0.408440222222225	12.5286414444444	6.13190134051722	0.000184816814400834	0.00153959631265058	0.67024498801626
Zfp768	-0.390022611111112	8.56470769444444	-6.12800339356423	0.000185678390401862	0.00154579892500907	0.665266858948212
Pex13	-0.390249222222222	9.56537772222222	-6.12690055135757	0.000185922949110793	0.00154686020381096	0.663858029588517
A730063M14Rik	-0.393230666666664	10.3704024444444	-6.12556092053955	0.000186220488827782	0.00154836066607468	0.662146492913229
A130019A16Rik	-0.356165555555554	8.04440783333333	-6.12265602110086	0.000186867468291532	0.00155276288746398	0.658434307910311
Marcks	0.338646777777782	13.0624206111111	6.12117189319079	0.000187198958708061	0.00155279568329514	0.656537293701965
Appl2	-0.385280444444446	11.3755681666667	-6.12108729361541	0.000187217873918929	0.00155279568329514	0.656429149449873
Ascc1	-0.35993638888889	9.71464941666667	-6.1210212622943	0.000187232638990991	0.00155279568329514	0.656344740460187
scl000416.1_19	-0.368053888888891	8.45439672222222	-6.12053445436934	0.000187341531878024	0.00155279568329514	0.655722427214628
Tyms-ps	0.370321805555555	8.741314875	6.11388820498877	0.000188835140358642	0.00156419427863221	0.647222958696331
Gtse1	0.709103333333333	8.25902327777778	6.11067413839769	0.000189562087792253	0.00156809033299604	0.643110549560544
Sf3b4	0.294779	11.0022630555556	6.11060572145146	0.000189577595238412	0.00156809033299604	0.643022994658536
Herpud1	-0.403453666666666	12.809923	-6.11023544474417	0.000189661546482567	0.00156809033299604	0.642549131175495
Tnfrsf12a	0.389114944444447	9.81084541666667	6.1065743018416	0.000190493806089648	0.00157398634525105	0.637862766747243
Apoa1	-0.389298500000002	7.47583947222222	-6.10387431314341	0.000191110123802882	0.0015780918473023	0.634405544379937
Abat	0.508676888888889	10.9711945555556	6.10316761436767	0.000191271798275318	0.00157828410241503	0.633500483299859
Tmie	-0.392211555555553	8.11636383333333	-6.10233565920311	0.000191462319243777	0.00157828410241503	0.632434921151829
Acot7	0.31393127777778	10.1153024722222	6.10220708613445	0.000191491781423803	0.00157828410241503	0.632270237338116
Prps1	0.717937166666665	12.8922775833333	6.10155392919752	0.000191641526941723	0.00157853357478432	0.631433601641477
Arpc5	0.369395777777781	10.6961955	6.10052862025243	0.000191876851075345	0.00157948720025387	0.630120155970439
Saps2	-0.368974277777774	8.30885425	-6.09947135900865	0.000192119838593494	0.0015805026821278	0.628765629572025
Tmem53	-0.368149777777781	9.13112061111111	-6.09401985926441	0.000193378076401219	0.00158986381170685	0.62177895472951
Hagh	-0.411252722222221	11.14464125	-6.09124636460201	0.000194021659453037	0.00159416303774473	0.618222882157965
Grem2	-0.331218388888888	7.87243702777778	-6.09017809262615	0.000194270171879335	0.00159521287188923	0.616852905161601
Ganc	-0.381505166666667	10.25336525	-6.08948225296323	0.000194432231817187	0.00159555195451471	0.615960460901301
Hist1h2bn	0.534398111111114	10.5829822222222	6.08820288806388	0.000194730578425199	0.00159700831915191	0.614319449200839
LOC100048123	-0.293293555555554	10.1158687777778	-6.08704421368495	0.000195001210673983	0.00159799692525161	0.612833052969292
H2-K1	0.372023222222222	11.3732556666667	6.0866515233589	0.000195093024555771	0.00159799692525161	0.612329252006817
2310024N18Rik	-0.297566666666667	10.1118229444444	-6.08348713047261	0.000195834604488359	0.00160211199021968	0.608268739859358
LOC100046457	0.35619577777778	10.0491292222222	6.08324793309752	0.000195890785475834	0.00160211199021968	0.607961749369946
Acsl5	0.332492000000004	10.8065211666667	6.08295674257248	0.000195959201952393	0.00160211199021968	0.607588019403894
Mecp2	-0.32179622222222	10.0409185	-6.08198127572973	0.000196188581902308	0.00160299538904965	0.606335967715165
LOC229550	0.500656833333334	7.76768408333333	6.08046958866187	0.000196544631703527	0.00160491203588813	0.60439540039389
LOC100045617	-0.689231444444443	13.1737507777778	-6.07880192889389	0.000196938235027714	0.00160713277404951	0.602254249776416
Mfsd1	0.377814444444445	12.3802988333333	6.07561802436951	0.000197692091999323	0.00161104168355635	0.59816530615574
Nos3	-0.338775666666669	10.0960253888889	-6.07555153312169	0.000197707868694957	0.00161104168355635	0.598079899808863
A130090K04Rik	0.321365388888889	8.22328275	6.0752347738041	0.000197783046528035	0.00161104168355635	0.597673022139918
Tpm3	0.299005111111111	9.27688672222222	6.07202439367315	0.000198546739793716	0.0016162658817958	0.593548517056909
LOC100039742	0.44296038888889	8.26911413888889	6.07015374408556	0.000198993215789514	0.00161793192442741	0.591144572751426
Cmtm7	0.346595222222227	8.71887266666667	6.06969644259273	0.000199102528237271	0.00161793192442741	0.590556829044401
Tada2l	-0.344256722222221	8.18302419444444	-6.06962848163865	0.000199118779073491	0.00161793192442741	0.590469480255698
Nes	0.426588055555555	8.67216386111111	6.06799300110641	0.000199510291700224	0.00162011676333335	0.588367242263057
Trafd1	-0.389040277777774	10.3287509722222	-6.06576557755426	0.000200044857456912	0.00162345986285056	0.585503539532273
LOC100044204	-0.377166444444443	12.266014	-6.06394923988614	0.000200481920765337	0.00162600806454981	0.583167853374124
Dnajc28	-0.346714222222221	8.7177265	-6.06273779085271	0.000200774008744216	0.00162737803897459	0.581609763494789
Ppfibp2	0.443232	8.96943422222222	6.05766141470381	0.000202003007013412	0.00163633582382661	0.575078677436402
Retn	-0.438049777777781	8.60338238888889	-6.05471789204994	0.00020271939089294	0.00164074581907104	0.571290040689646
2700097O09Rik	-0.310869388888889	10.2503370833333	-6.0544046646402	0.000202795785841886	0.00164074581907104	0.570886813276499
Mtmr11	-0.313132444444443	8.81592361111111	-6.05370911544367	0.000202965539774251	0.00164111426652228	0.56999136339303
Ddb2	-0.396521944444444	8.55079741666667	-6.05249196971026	0.000203262965812063	0.00164251394758959	0.568424251930785
Slc13a4	0.55507572222222	11.6192234166667	6.04983721208034	0.000203913340499036	0.00164676225835774	0.565005473146874
Svep1	1.00751961111111	11.8170826388889	6.04852918466293	0.00020423462048705	0.00164834930108424	0.563320651759504
LOC236371	0.309931555555556	8.67538927777778	6.04501488930896	0.000205100542384651	0.00165389910804582	0.55879286577184
Bnc1	-0.328341416666667	8.16611498611111	-6.04472310070409	0.00020517261868658	0.00165389910804582	0.558416852427999
Mmp2	0.880038944444445	12.1719351944444	6.04270092465833	0.000205672886394196	0.0016569208384391	0.55581065707587
Hsd17b7	0.669309499999999	10.5154320277778	6.04065773328324	0.000206179703065865	0.00165999161298368	0.55317681158748
D030072B18Rik	0.571907222222222	8.39280683333333	6.0392805445606	0.000206522084314316	0.00166173555296026	0.551401178813586
Bbs2	-0.316580722222223	9.19186419444444	-6.03707059067539	0.000207072793441257	0.00166515261530486	0.548551307974757
Nfx1	-0.373498777777776	8.75969527777778	-6.03086164716554	0.000208628609613349	0.0016766430597394	0.540540934589889
Ppm1b	-0.356722888888891	11.8582156111111	-6.02902804917694	0.000209090498528211	0.00167933353589953	0.538174341413534
Tiam1	0.470626999999999	10.7907106111111	6.02773238790166	0.000209417551174779	0.00168093844843328	0.536501777497788
Figf	0.611399333333337	11.4028918333333	6.02701130886556	0.000209599808295119	0.0016813798829357	0.535570840349473
Snx8	0.584095444444445	11.4143653888889	6.02634883814196	0.000209767404105316	0.00168170324213558	0.53471550600944
Epb4.1l3	0.305026222222223	8.97461244444444	6.02436562595122	0.000210270002231514	0.00168471029077184	0.532154567972498
Thbd	-0.823210888888889	10.6538595	-6.02275456493351	0.000210679253109022	0.00168639984823635	0.530073796928885
Stard7	-0.354714611111104	10.8680949166667	-6.02253081365567	0.00021073616026629	0.00168639984823635	0.529784782248751
Zfp185	-0.536429666666665	9.67142261111111	-6.01823997859218	0.00021183070341907	0.00169413272008036	0.524241082235542
LOC212399	0.599196000000005	10.1870516666667	6.0125497964248	0.000213291765608838	0.00170478572729823	0.516885569958826
Zfp533	-0.456904055555553	8.89636919444444	-6.01097831733834	0.000213697204366661	0.00170699363004373	0.514853391490744
Tnfrsf22	0.37955427777778	9.03932186111111	6.00914972158705	0.000214170035733302	0.00170970576697234	0.512488294812648
Nlrc4	0.329680777777778	7.93785977777778	6.00866507125979	0.000214295545724053	0.00170970576697234	0.511861373931817
D130059P03Rik	-0.307390611111112	8.92150030555556	-6.00705544351903	0.000214712966539098	0.00171200224134856	0.509779004949595
Taf9b	-0.330833777777775	9.95508744444444	-6.00557742528667	0.000215097037394536	0.00171403019183149	0.507866586986058
Ptpn1	0.328769277777779	9.48003286111111	6.00399770780649	0.000215508362767086	0.0017162727479679	0.505822249723178
Sod1	-0.353820111111112	10.9294797222222	-5.99971039818931	0.000216629012244305	0.00172371468831062	0.500272256308788
Napb	-0.308924944444446	8.14162619444445	-5.99937977885819	0.000216715695243946	0.00172371468831062	0.499844159769592
LOC381200	-0.451123666666668	9.24172383333333	-5.99892791620979	0.000216834227366957	0.00172371468831062	0.499259049320342
Sdccag33l	-0.337151444444443	8.94857227777778	-5.99703262349892	0.000217332168243995	0.00172663415925416	0.496804557969096
Bgn	0.449021277777776	14.2473361944444	5.99524247513431	0.000217803628871843	0.00172933987058581	0.494485782392856
Hbegf	0.358785666666666	8.20803355555556	5.98848495647833	0.000219593379635263	0.00174250314218684	0.485728832351441
Cd63	0.290925944444448	12.0937693611111	5.98500223339217	0.000220522039331909	0.00174844559681469	0.481213192922798
Cdo1	-0.41912233333333	14.6894108888889	-5.984684653275	0.000220606933839698	0.00174844559681469	0.480801341368156
Serpina1b	0.392515777777776	8.4517205	5.98108684243574	0.000221571178617981	0.00175503501912516	0.476134581403463
Ptpre	0.394679944444443	9.85633969444444	5.98036636693642	0.000221764823375931	0.00175512122377554	0.475199831750583
Mmp9	-0.710802944444444	8.80765575	-5.9800580475156	0.000221847747782709	0.00175512122377554	0.474799794389902
Fam110c	0.534659611111113	9.40271686111111	5.9788516000958	0.000222172553961078	0.00175663900833858	0.47323433147738
2810026P18Rik	-0.763966944444443	10.0018443055556	-5.97677479654057	0.000222732895672945	0.00176001615887019	0.470539044329457
Prkca	-0.331604055555554	7.88066013888889	-5.97611058104571	0.000222912432100851	0.00176011175118584	0.469676897105868
Atp5h	-0.352628722222223	12.2430073611111	-5.97538919790858	0.000223107599386934	0.00176011175118584	0.468740478211918
Klhdc8b	-0.364689666666669	8.23588544444444	-5.97525230908348	0.000223144655104169	0.00176011175118584	0.468562776404828
Eno2	0.546371222222222	8.85828227777778	5.97317311289449	0.000223708316913203	0.00176350494215826	0.465863358657356
Rps19	-0.280999388888887	11.8314509166667	-5.96729569098839	0.000225310065207296	0.00177507249941491	0.458229505332058
Ddx19b	-0.317289388888888	8.69671025	-5.96267381907983	0.000226578415299109	0.00178400120556128	0.452223089448439
2010100O12Rik	-0.368177166666667	8.07430330555556	-5.95726399622926	0.000228072881455806	0.00179469857641102	0.445188959960105
Chst3	0.311613444444448	7.91754394444444	5.9546036060359	0.000228811749340954	0.00179939129398128	0.441728311236763
Gmfg	0.441599833333335	10.2052414722222	5.95385943910413	0.000229018892340449	0.00179939129398128	0.440760121371394
Epc1	-0.336414777777781	10.3132891111111	-5.95364787411788	0.000229077819896799	0.00179939129398128	0.440484853293266
2310010J17Rik	-0.677041777777777	8.88915444444444	-5.95293734316022	0.000229275846146541	0.00179987669595253	0.439560333565431
Ndufa3	-0.3188795	12.7793266944444	-5.95158973501836	0.000229651939096897	0.00180141854254155	0.43780667941663
LOC100048295	-0.382935499999997	10.2142509722222	-5.95125684047515	0.000229744947334432	0.00180141854254155	0.437373442467494
Tmem11	-0.279901333333333	12.3893442222222	-5.94894334335403	0.00023039245503274	0.00180542414940247	0.434362181522748
Mlkl	0.330019333333334	8.86315783333333	5.94802146149281	0.000230651027133841	0.00180637899851352	0.4331620501177
Dnmt1	0.59440911111111	9.65930244444444	5.94383337028063	0.000231829699661865	0.00181453435541028	0.427708407189987
1810009K13Rik	0.352837111111112	8.62057088888889	5.94190480670197	0.000232374667268785	0.00181772297451462	0.425196262728438
Amy2	-0.544562999999998	8.99060288888889	-5.94019903247598	0.000232857842148217	0.00181960148397106	0.422973897532755
Hps6	0.315693888888891	9.78597761111111	5.94008472575473	0.000232890259566687	0.00181960148397106	0.422824958912322
Ndufa9	-0.302266944444444	12.9099418611111	-5.9335318261842	0.000234756903094216	0.00183310177522504	0.41428370261621
9830134K01Rik	0.464317277777779	9.12854597222222	5.93258637677274	0.000235027563400426	0.00183341454347294	0.413050886714195
Rgs3	-1.08466533333333	9.46313844444444	-5.93242255726216	0.000235074495658731	0.00183341454347294	0.412837262265577
1700054E11Rik	-0.404923944444445	8.70181125	-5.92483667705463	0.000237258970262501	0.00184936018590452	0.402941055560076
Ephx2	-0.615678333333332	12.1854867222222	-5.92107258888402	0.000238351093373225	0.00185677750332963	0.398027652364601
Arl2bp	-0.306920055555556	10.0574213611111	-5.91722233321414	0.000239473881265811	0.00186408107672187	0.392999753986506
Zbtb2	-0.410954833333333	9.20604147222222	-5.91624214957554	0.000239760634864753	0.00186408107672187	0.391719444570591
Frmd6	0.299902055555556	11.0557638055556	5.91608587501037	0.000239806387662201	0.00186408107672187	0.391515307535491
LOC639396	-0.555190833333331	9.47907591666667	-5.91565961634573	0.000239931232529911	0.00186408107672187	0.390958480827889
Tnks2	-0.355973111111114	11.7573738888889	-5.91544509447124	0.000239994089577952	0.00186408107672187	0.390678238915668
BC013712	0.511622611111113	8.94388413888889	5.91447402157129	0.00024027884791104	0.00186519632115197	0.389409592852196
Lrig1	-0.58257222222222	10.5144126111111	-5.91206067567289	0.000240988133685779	0.00186960377114299	0.386256144808181
Eya1	0.370924611111111	7.49837847222222	5.91062040349853	0.0002414125173476	0.00187088103592201	0.384373801312166
D230046F09Rik	-0.310394888888889	7.7248015	-5.91054085680316	0.000241435979885485	0.00187088103592201	0.384269830548536
Cstf1	-0.299395055555555	10.8471726944444	-5.90972079854268	0.00024167800327647	0.00187165872174017	0.383197930258953
Zfp97	-0.375556055555556	9.81026413888889	-5.90809699471758	0.000242158015173254	0.00187427750232515	0.381075178681073
Ghr	-0.488151333333329	13.0393613888889	-5.90760029643128	0.000242305051095656	0.00187431752639099	0.380425786877057
Mpp3	-0.342278333333333	8.59780538888889	-5.90531727396731	0.000242982137455766	0.00187845523701907	0.37744048714562
2010011I20Rik	-0.47350883333333	9.80405275	-5.90371523199409	0.000243458491729686	0.00188103718873252	0.375345214443609
Gnpat	-0.441263277777779	10.5094806944444	-5.90226267122676	0.000243891277618991	0.00188327969602695	0.37344513886946
Chchd4	-0.328203166666665	9.64995675	-5.90108575387247	0.00024424255049497	0.00188489052403011	0.371905415497531
Itga7	0.478676500000001	10.3403400277778	5.89875930045581	0.00024493854489306	0.00188915823416644	0.368861228953654
LOC100044376	-0.288800722222222	11.4070275833333	-5.89712805469335	0.000245427844436963	0.00189182770169262	0.366726283151156
Myo1b	-0.523963333333331	9.64084022222222	-5.89594072807727	0.000245784657323848	0.00189347340674209	0.36517210016045
1110003P22Rik	0.318641722222225	10.5196214166667	5.89326839413931	0.000246589808469927	0.00189856908479293	0.361673365687498
Eps15l1	-0.329289222222222	10.6816686666667	-5.89276635073671	0.000246741389852945	0.00189862972786087	0.36101595895675
LOC100042910	-0.454722277777776	7.96449119444444	-5.888797768129	0.000247943194516539	0.00190676687191648	0.355818027031605
LOC677144	0.30527016666667	9.51309913888889	5.88822176998661	0.000248118152605895	0.001907002345683	0.355063421111277
Chaf1a	0.306009944444448	8.24029591666667	5.88725200295719	0.000248413020664551	0.00190815862152328	0.353792841444464
2010015P12Rik	-0.324061277777776	7.87811030555556	-5.88513463199148	0.000249058156142241	0.00191126344624588	0.351018230724778
Egf	-0.329314	7.87618016666667	-5.88497606221204	0.000249106543629686	0.00191126344624588	0.350810415390976
A430073A17Rik	0.332542888888891	8.75304716666667	5.88196370136657	0.000250027709827078	0.00191721770298047	0.346861874005967
Itfg3	0.336691055555555	11.0904796944444	5.87324082457131	0.000252716097394846	0.00193491471327381	0.335421035427017
A130084P08Rik	-0.492935944444443	8.06160341666667	-5.87318200200281	0.000252734332916997	0.00193491471327381	0.335343848647029
AW124722	-0.310988555555555	8.22568255555556	-5.87305096152183	0.000252774961785543	0.00193491471327381	0.335171896041895
LOC667609	-0.318689333333333	9.43847461111111	-5.87088502453295	0.000253447537261953	0.00193893970023447	0.332329388490333
9330129D05Rik	-0.376372777777778	9.573272	-5.86329011750343	0.000255821367367268	0.00195576051000945	0.32235694755054
E030031F02Rik	-0.341360277777778	7.81168819444444	-5.86290519556147	0.000255942319240565	0.00195576051000945	0.321851316053257
Ophn1	-0.342934611111113	10.6415408611111	-5.86098746422438	0.000256545845173277	0.00195923913666435	0.319331888578003
Hpx	0.382024833333334	7.70093886111111	5.86034307908982	0.000256748985928419	0.00195965777128034	0.318485210757488
Homer2	-0.623676444444445	8.41896422222222	-5.85879149388754	0.000257238837567243	0.00196172391673536	0.316446298664438
AK157302	-0.308440666666666	8.88485138888889	-5.8585453297509	0.000257316647570571	0.00196172391673536	0.31612278788857
Dlc1	-0.438750611111111	10.4148628611111	-5.85744618003836	0.000257664390294834	0.00196324217103538	0.314678174702384
Pvrl3	0.32390088888889	9.01546294444444	5.85466806260743	0.000258545596696345	0.00196882099340179	0.311026147898764
LOC667337	-0.500893777777778	12.0087895555556	-5.85118910407727	0.000259653733591125	0.00197612046555642	0.306451310809262
Ctsz	0.635276166666671	11.5735711944444	5.84699790309089	0.000260995605086333	0.0019851893692577	0.300937648306774
Mterfd2	-0.297010999999999	9.83332805555555	-5.84534304417077	0.00026152750716134	0.0019880905780297	0.29875995723612
Ccl6	0.652963000000005	10.2705792777778	5.84074536606079	0.000263011484843449	0.00199822181584338	0.292707708824495
Bhlhb9	-0.371585555555553	11.5643424444444	-5.8402690197387	0.000263165756522626	0.00199824481332008	0.292080493095829
LOC100047963	0.347443055555555	9.49308302777778	5.83975004805031	0.000263333945100674	0.00199837339613446	0.291397115819796
Ncf1	0.528161444444444	8.08435238888889	5.83911629483949	0.000263539490728318	0.00199878516159732	0.290562544648368
Skap2	0.324216722222227	12.20012375	5.83203255997154	0.00026584887919302	0.0020151436557075	0.281230391833852
C76746	0.466193111111112	8.13754288888889	5.83034268812721	0.000266403045303536	0.00201818637302197	0.279003117329434
Atl2	-0.36022911111111	9.41653722222222	-5.8298072916712	0.000266578881927249	0.00201836113926809	0.278297374780808
Tmem5	-0.337583499999999	11.53104525	-5.82917709437296	0.000266786015120156	0.00201877252678551	0.277466617851125
Atp6v0e	0.337310166666668	13.5944246944444	5.82640268826021	0.000267699990875836	0.00202452906665801	0.273808604888469
Pard6g	-0.403418055555552	9.71607580555555	-5.82561235606172	0.000267960973804476	0.00202534347019722	0.2727663683201
D14Ertd449e	0.709961166666666	11.7852325833333	5.82451227115903	0.000268324703871479	0.00202693309751286	0.271315506625112
1300014I06Rik	-0.681037944444444	10.6495175833333	-5.82365400540133	0.000268608852235502	0.00202792008899169	0.270183454757984
Napepld	-0.33154513888889	10.2756679861111	-5.82133219887596	0.000269379180650274	0.00203257437735661	0.267120481542626
Bcl6	0.584286222222223	11.4977917222222	5.81987413804081	0.000269864163841256	0.00203507153691249	0.265196596394152
Arhgap22	0.603356166666666	9.25714741666667	5.81930499105001	0.000270053732325324	0.00203533936764528	0.264445537077571
LOC100044218	0.588577888888889	7.81278583333333	5.81682611468808	0.000270881074282582	0.00204041091985261	0.261173831097728
Dync1i2	0.335429444444447	12.8055772222222	5.81314015076355	0.000272116391691503	0.00204737753769343	0.256307392374374
Runx1	0.373804222222224	8.17919822222222	5.81281168847875	0.000272226769817002	0.00204737753769343	0.255873644508728
Ptger2	0.346701333333334	8.29333011111111	5.81268058624413	0.000272270839670554	0.00204737753769343	0.255700514468994
C030006K11Rik	-0.383346055555553	9.81349386111111	-5.80956846370597	0.000273319257433646	0.00205409216678802	0.251590029396744
LOC100046039	-0.30160422222222	10.5254922777778	-5.80668150748082	0.000274295747356153	0.00205812920700492	0.247775740797628
Ap1b1	0.342983777777777	11.8795443333333	5.80667804920687	0.000274296919362573	0.00205812920700492	0.247771170981459
Itgav	0.288930000000001	8.41996005555556	5.80659885047765	0.000274323761242481	0.00205812920700492	0.247666516112843
LOC100047800	0.31762766666667	11.9482172777778	5.80557661814887	0.000274670470754768	0.0020595608737866	0.24631563857644
1700029P11Rik	-0.333473388888885	9.89488869444444	-5.80460325428228	0.000275001048577074	0.00206087002484419	0.24502920565816
Nme3	-0.309937444444444	10.2953915555556	-5.80299046629708	0.000275549743075924	0.00206381134099723	0.242897396911681
Mfng	-0.496519333333335	10.6465850555556	-5.79911432288421	0.000276873340407878	0.00207254989998237	0.237772370696682
Hpcal1	0.547549999999998	9.07323755555556	5.79762093278786	0.000277385136210845	0.00207520522062157	0.235797257111304
Naglu	0.586095166666667	10.4867750277778	5.79510731035955	0.000278248897881746	0.00208048921268457	0.232472114283806
Klf2	-0.572725555555554	11.9335585	-5.79398900362786	0.000278634123882463	0.00208219120177325	0.230992481016865
Hist1h2bj	0.517287444444447	12.2696179444444	5.79268779001179	0.000279083086474123	0.00208436729140538	0.229270624485528
LOC209372	0.283318833333336	8.70281552777778	5.79200704871292	0.000279318278572157	0.00208494525225726	0.228369726345917
Irak2	-0.323861444444441	11.8963897222222	-5.79092926127055	0.000279691088654727	0.00208548299399773	0.22694324256245
EG245297	0.41178161111111	8.79217097222222	5.79088614305167	0.000279706014635481	0.00208548299399773	0.226886170954311
scl0001647.1_23	-0.419239833333332	9.64597347222222	-5.78869433114131	0.000280465883607358	0.00208996912251574	0.223984731062545
Myo7a	0.284197611111111	9.00239602777778	5.78720395266165	0.000280983857951074	0.00209264866474047	0.222011441206026
Txnl4	-0.286308111111108	10.4556032777778	-5.78602976618558	0.000281392673800755	0.00209451267958061	0.220456578017703
6720477C19Rik	-0.453994888888889	8.50110677777778	-5.7841264483584	0.000282056725517138	0.00209827334320519	0.217935788191503
Mtmr1	-0.322524944444442	9.28881497222222	-5.77935327405889	0.000283729553304616	0.00210953002715846	0.21161188907859
Axl	0.356459111111112	13.4594337777778	5.77869533015741	0.00028396098399027	0.00211006328485908	0.210739941464254
Pld4	0.476726277777779	10.47876275	5.77813066812433	0.000284159766607503	0.00211035347746955	0.20999156864865
Tram1	0.307574166666669	11.4896096388889	5.77713364207627	0.000284511127434258	0.00211177585149517	0.20867005533529
mtDNA_ND4L	-0.764610055555554	11.9940020833333	-5.77522020713521	0.000285186762856236	0.00211560219587681	0.206133495429016
Twf2	0.390206333333333	10.0408968333333	5.77417032972545	0.000285558216469224	0.00211716899887283	0.204741500666143
Centd1	-0.396215555555555	10.7650427222222	-5.77319362709019	0.000285904252733125	0.00211753351197	0.203446387882291
LOC100044692	0.370879833333333	14.0723070277778	5.77301556645304	0.000285967387011321	0.00211753351197	0.203210264231205
2810438F06Rik	-0.304082277777782	10.0952259722222	-5.77253641592253	0.000286137352870532	0.00211753351197	0.202574847671662
Cnot10	-0.353581500000002	9.81451019444444	-5.77214832795141	0.000286275097228204	0.00211753351197	0.202060168592171
2300009A05Rik	-0.386481888888886	10.8846583888889	-5.77177196592182	0.000286408748553617	0.00211753351197	0.20156102032317
Nox4	0.357335944444445	8.55871736111111	5.77114285942323	0.000286632304416697	0.00211800112189788	0.200726626906108
D930036N18Rik	0.320770055555554	7.83246852777778	5.77015659337084	0.000286983160518606	0.00211940833805021	0.199418416434756
Ppp2r5c	0.323031666666667	9.82563305555556	5.76925057065391	0.000287305882246266	0.00212060632192048	0.198216523518408
Mapk1ip1	-0.479568555555556	9.55823944444444	-5.76638208496515	0.000288330230489947	0.00212520921880507	0.194410552749816
LOC245350	0.44320038888889	8.14770458333333	5.76630179220653	0.000288358960440281	0.00212520921880507	0.194304002032592
Hibadh	-0.488284333333329	14.7072705	-5.76588078736247	0.000288509653226615	0.00212520921880507	0.193745302225556
H60a	0.346528722222224	7.52529741666667	5.76570412119667	0.000288572913906774	0.00212520921880507	0.193510847797342
A630052C17Rik	-0.310666166666667	8.51255708333333	-5.76150444922606	0.000290081182977913	0.00213512679081013	0.187936164360458
D2Bwg1335e	-0.333435833333333	11.1447674722222	-5.75945202960279	0.000290821404353071	0.00213875374833371	0.185210869258987
Fars2	-0.295487666666665	11.8228785	-5.75924079141695	0.000290897705552201	0.00213875374833371	0.184930344362884
Rell1	0.376110333333331	9.78381666666667	5.75518873962874	0.000292365565233149	0.00214719878400385	0.179548004026083
9330175B01Rik	0.297599666666665	9.99722461111111	5.75480254736189	0.000292505883487307	0.00214719878400385	0.179034905336788
Mt2	0.658098277777778	9.36001541666667	5.7543253806373	0.000292679357325309	0.00214719878400385	0.178400908397684
Pon3	-0.401885555555554	9.89647016666667	-5.75427848265911	0.000292696413108609	0.00214719878400385	0.178338594764127
1190017O12Rik	-0.325656388888889	11.5075436944444	-5.75323833977435	0.000293074968518893	0.00214878273255917	0.176956471634326
1100001G20Rik	0.775978777777778	9.54229205555556	5.74971281164895	0.000294362033588359	0.00215637511187213	0.172270690748996
Csnk1e	-0.327050444444444	10.8133792222222	-5.74950817522095	0.000294436928687354	0.00215637511187213	0.171998655145087
Angpt2	0.598483000000003	10.5293277777778	5.74765747669923	0.000295115209375435	0.0021593174183523	0.169538144099121
Lbh	0.414926444444445	10.2737942777778	5.74752030370091	0.000295165550828357	0.0021593174183523	0.169355753028743
Sema4a	-0.471349388888889	11.8032278611111	-5.74582138602859	0.000295789815148699	0.00216268679454599	0.167096581975904
Mag	0.32432038888889	8.10999397222222	5.74515036087433	0.000296036777435045	0.00216329530059282	0.16620416138111
Ltc4s	0.489961722222223	11.9547371388889	5.74366026637766	0.000296585989692869	0.00216543092217779	0.164222206163108
Sema6d	-0.53355072222222	8.96200141666667	-5.74336308452144	0.000296695656052684	0.00216543092217779	0.163826891393466
AK129341	-0.325394388888887	8.20859858333333	-5.7430243131434	0.000296820723589462	0.00216543092217779	0.163376238721572
Lims2	-0.404387388888887	12.4733078611111	-5.74182739522309	0.000297263060603302	0.00216746112400156	0.161783903144513
Slc8a1	0.497372166666665	10.1039733055556	5.73899949224615	0.000298310999039179	0.00217390232725076	0.158020970598558
Bdnf	0.3472445	7.85660913888889	5.73827974830565	0.000298578355807422	0.00217465117801966	0.157063069291569
Casp4	0.333481833333332	9.35778725	5.73657263791367	0.000299213522745399	0.00217760261735961	0.154790800832974
1200016B10Rik	-0.33086122222222	9.83460961111111	-5.73604930109715	0.000299408535433947	0.00217760261735961	0.154094125986346
Yipf7	0.342805277777778	7.29775263888889	5.73584478740483	0.000299484781572042	0.00217760261735961	0.153821863496547
Ang	-0.364655333333332	10.0880586111111	-5.73542093795754	0.000299642866966377	0.00217760261735961	0.153257587785501
4631427C17Rik	-0.468018277777778	10.9262268611111	-5.7336208148803	0.000300315279882433	0.00218128943254904	0.150860783383245
Hist1h4f	-0.329043166666668	7.78701263888889	-5.73298543818643	0.000300553008185384	0.00218142921125901	0.150014692240727
Abcd2	-0.410214000000003	12.1513545	-5.73268699125614	0.000300664743695326	0.00218142921125901	0.149617249788561
Tnni2	0.317538555555554	7.96575705555556	5.73219540038572	0.000300848888791413	0.00218156724407912	0.148962569989494
5730406M06Rik	-0.482124055555557	11.62653975	-5.72859928075045	0.000302199694006256	0.00219016037148143	0.144172384134047
Aard	-0.819263833333332	8.49576625	-5.72661608379766	0.00030294745852238	0.00219437599890224	0.141529907604366
Tcf15	-0.430497611111111	9.91897713888889	-5.72506595343276	0.00030353333555205	0.00219741502976092	0.139464080479692
Fvt1	-0.501983666666666	11.3028773888889	-5.72278425160209	0.000304397954094566	0.00220246756270395	0.136422692011156
Mum1	-0.327503500000001	12.86061725	-5.71964262236891	0.000305592813039315	0.00220990270710204	0.132233874746297
Cntn2	0.335607111111111	7.45001761111111	5.71830855403387	0.000306101741640995	0.00221157152821623	0.130454708805498
Dhrs7	-0.32149433333333	11.0755332222222	-5.71776434774203	0.00030630961327104	0.00221157152821623	0.129728862454797
Yaf2	-0.382243055555556	9.72570713888889	-5.71772210134462	0.000306325756633038	0.00221157152821623	0.129672513719941
Large	0.546614888888891	10.7951981111111	5.71241861979783	0.000308359707225052	0.00222504011570583	0.122596686125931
Thumpd1	-0.284633666666661	11.1395663333333	-5.71167502708898	0.000308646055464841	0.00222589065764273	0.121604281138984
Lcp2	0.362828055555558	7.87885891666667	5.70975757433925	0.000309385776733986	0.00223000811904497	0.119044875926135
Grcc10	-0.399749833333331	11.2725525277778	-5.70866500610231	0.00030980813284077	0.00223058560160405	0.117586291902315
1810007M14Rik	-0.387662222222223	8.49066605555556	-5.70826569318947	0.000309962652284684	0.00223058560160405	0.117053165504437
Card10	-0.383569833333329	11.4549070277778	-5.70824054618897	0.000309972386053969	0.00223058560160405	0.117019590762554
Elk3	0.340627722222223	11.4654533611111	5.70647503380617	0.000310656602398502	0.00223429234125695	0.114662165085886
Bcl6b	-0.331041833333336	9.42433358333333	-5.70185746600579	0.000312453892111217	0.00224599609498009	0.108494429171035
Pdpk1	-0.313422000000001	10.1666307222222	-5.69733256028072	0.000314226081784035	0.00225750679311075	0.10244756756193
2410014A08Rik	0.335329666666668	8.5147295	5.69509297068735	0.000315107260564561	0.00226170940309806	0.0994536294923893
F9	0.364343555555557	7.54553933333333	5.69497583526108	0.000315153421972717	0.00226170940309806	0.0992970206641868
Layn	0.314146166666667	7.60767280555556	5.69384592404927	0.00031559908143998	0.00226367810205484	0.0977862426343039
LOC654842	0.296297277777779	10.7844400833333	5.69334705748438	0.000315796062216508	0.00226371158474619	0.0971191628398858
Mvp	0.34107783333333	12.0399536944444	5.69296648243661	0.000315946424634573	0.00226371158474619	0.0966102379380711
2310061J03Rik	-0.384904333333331	11.2927455	-5.69048787887264	0.000316927607996573	0.0022695108709218	0.0932952230036621
Coq10a	-0.338455111111111	9.703353	-5.68781583146903	0.000317989078286145	0.00227587849529607	0.0897205220756891
Ptprm	-0.302387111111109	8.57548166666667	-5.68675126199675	0.000318413053846871	0.00227767908360848	0.0882960480581323
4930470O13Rik	-0.283112666666666	10.1974371111111	-5.68478384075006	0.000319198216632927	0.00228205997735619	0.085663072521255
C530025M17Rik	-0.312991277777777	8.03780608333333	-5.68158588959011	0.000320478954371724	0.00228997725535923	0.0813821364971883
Prpf40b	-0.296543444444444	8.66883355555556	-5.67873990040424	0.000321623432170911	0.00229691285721193	0.0775711486834743
Plxnd1	0.409577666666667	11.3175927777778	5.67725910392936	0.000322220671045758	0.00229975560670777	0.0755878047065091
Glb1	0.687525555555558	11.4573972222222	5.67689027057508	0.000322369617289039	0.00229975560670777	0.0750937501593674
Cog4	-0.369927499999999	10.1858066388889	-5.6748433574114	0.000323197584411452	0.00230421997443894	0.0723515506997261
Mipep	-0.356890555555555	11.2142104444444	-5.67411203217499	0.000323493962117365	0.00230421997443894	0.071371669722331
9630025I21Rik	-0.347218166666666	9.16409163888889	-5.67405121212479	0.000323518623416911	0.00230421997443894	0.0712901753640587
Wdr7	0.360140833333336	9.49088486111111	5.66778331683511	0.000326071113245156	0.0023200229888702	0.0628888784403969
Nudc	-0.309400722222225	9.13654875	-5.66746952400186	0.00032619947363514	0.0023200229888702	0.0624681351745249
BC024814	-0.294241444444443	8.70062577777778	-5.66731132424273	0.00032626420778995	0.0023200229888702	0.0622560107410148
5430406J06Rik	-0.525626888888889	9.71449722222222	-5.66557040313221	0.000326977502222968	0.0023237160329607	0.0599214395631327
Rhbdl7	-0.575084277777778	8.65240563888889	-5.66518578325716	0.000327135317991742	0.0023237160329607	0.0594056078457106
4631426J05Rik	0.284761611111112	9.25033480555556	5.66433381591952	0.000327485188733826	0.00232495127004369	0.0582629206529397
Cidec	-0.355850388888884	15.08130625	-5.66327154265803	0.00032792199367182	0.00232680203028576	0.0568380214174269
Acad10	-0.493231833333333	9.40110536111111	-5.66064195778221	0.000329005999442092	0.00233324061440092	0.0533100994827436
5033425G24Rik	-0.399094611111109	7.46098508333333	-5.65775813339711	0.000330199288820273	0.00234044689050078	0.0494399670930168
Samhd1	0.342886500000002	9.42868302777778	5.65729247246751	0.000330392413809146	0.00234056009182115	0.0488149341770354
Ifngr2	0.337464611111113	9.09013875	5.655196943245	0.000331263018873536	0.00234477297099786	0.0460018354151046
Rpl24	0.296545833333335	8.95871086111111	5.65500701818673	0.000331342047899863	0.00234477297099786	0.045746844075734
Stx8	0.31104027777778	9.80833058333333	5.65249239871379	0.000332390330001208	0.00235093203424837	0.0423702655368032
Cdk5r1	-0.529103166666665	8.91789358333333	-5.64750222453484	0.000334481293116393	0.00236445524058523	0.0356669339801696
Gpr23	-0.49993888888889	10.2956487222222	-5.64621582104541	0.000335022630207959	0.00236701550283827	0.0339383331963656
Slc25a45	0.388834333333337	10.5024221111111	5.64134570455809	0.000337080682713318	0.00238028326029309	0.027392022603042
Slc25a16	-0.354508888888892	11.6083673333333	-5.64062433536415	0.000337386690518737	0.00238117145039186	0.0264220895413212
Cs	-0.343835833333335	12.8790509166667	-5.63977406392108	0.000337747766671368	0.00238244714002249	0.0252787441768945
Cd48	0.309231777777777	7.68327288888889	5.63832571324887	0.000338363789826877	0.00238551888537497	0.0233309380128599
Ptpn21	-0.316531166666666	10.1933729166667	-5.63749418353207	0.000338718013515042	0.00238674261043239	0.022212526766725
Gpr126	0.295201111111111	8.02599005555556	5.63634074252872	0.000339210035317587	0.00238874881632589	0.0206609824574082
BC002163	-0.306095611111115	12.2566449166667	-5.63597940547746	0.000339364330021472	0.00238874881632589	0.020174893598802
Adrbk2	0.395970555555559	8.31196533333333	5.63209204744962	0.000341029102377537	0.00239918876496913	0.0149442621388589
Cd300a	0.452983499999998	8.00805652777778	5.63112138214756	0.000341446175077888	0.00240084452641248	0.0136378527064398
Gstt3	-0.558437388888889	11.1218009722222	-5.62841120212125	0.000342613612988546	0.00240777183766206	0.00998954509061623
Psmb10	0.329636611111113	11.5242874166667	5.62752193767209	0.00034299761679112	0.00240891079844675	0.00879223706700394
Enc1	-0.701289333333333	11.6075529444444	-5.62719170778915	0.000343140336260732	0.00240891079844675	0.00834758635126764
Gorasp2	0.279315222222221	10.5703283333333	5.62632902285163	0.000343513477714272	0.00241024963757884	0.0071859186894887
Pgm2	-0.315828388888889	13.6317509722222	-5.62547608486508	0.000343882836537901	0.00241156052884222	0.00603727308300339
Nus1	0.44658022222222	10.8066977222222	5.62473706468016	0.000344203212815215	0.00241252670966293	0.00504195703160537
Clcn7	0.316222055555555	9.89832791666667	5.62424964023431	0.000344414695978377	0.00241272903672657	0.00438544932113683
Rab1	0.410070000000006	10.7745961111111	5.62337845033781	0.000344793038447487	0.00241409942976587	0.00321196803388979
LOC100041103	-0.45942288888889	12.1090769444444	-5.62206485302856	0.000345364364308556	0.00241681884599822	0.00144236791555041
Armcx5	-0.319299666666668	9.52412438888889	-5.61996455707263	0.000346279987957725	0.00242194346262438	-0.00138753023697102
Sec61a2	-0.339160999999997	9.38853694444444	-5.61876252982527	0.000346805197351442	0.00242433347481865	-0.00300739779029602
LOC384538	-1.38383788888889	9.35383027777778	-5.61775854260137	0.000347244538901845	0.00242612101955112	-0.00436053987623275
Med25	-0.279520055555551	11.9222629722222	-5.61573270095264	0.000348132881945223	0.00243017447682723	-0.00709133682487906
Zfp612	-0.454526111111109	8.03919022222222	-5.61559677673571	0.000348192573768842	0.00243017447682723	-0.00727458082566557
Aclp7	-0.293540722222223	7.93086647222222	-5.61392518054292	0.00034892757340212	0.00243401853209546	-0.0095283284307337
Bckdk	-0.368950333333329	9.95407327777778	-5.61258039463379	0.000349520097726163	0.00243686518794621	-0.0113417360521844
D1Bwg0212e	0.289545555555556	8.47941333333333	5.61156744294895	0.000349967134464655	0.00243807650853874	-0.0127078422606521
6330407A03Rik	0.301931944444447	8.00462891666667	5.61135061071439	0.000350062907712533	0.00243807650853874	-0.0130002894527692
Mterfd1	-0.358937999999998	10.8533026111111	-5.60802138069942	0.000351536983549791	0.0024470530172075	-0.017491338423679
Cxcr4	0.566075444444445	9.16428916666667	5.60621709675975	0.000352338677506704	0.00245134207857744	-0.0199259249842321
4632422H02Rik	-0.549360611111108	8.54772086111111	-5.60437840777212	0.000353157701400494	0.00245456410946179	-0.0224074072157805
Gtf2h3	-0.407068166666669	10.8117065833333	-5.60394632603972	0.0003533504673079	0.00245456410946179	-0.0229906108979234
Siglec1	0.435315333333335	8.43358494444444	5.60392689599823	0.000353359138373927	0.00245456410946179	-0.0230168372755983
Ndufs3	-0.365719666666667	12.4652083333333	-5.60336375968169	0.000353610550252398	0.00245501975298722	-0.0237769733078945
Cc2d1a	0.308264499999998	9.88755697222222	5.60289318095742	0.000353820788815877	0.00245518921314883	-0.0244122069569892
Obrgrp	0.319519944444444	12.2242536388889	5.60238957707113	0.000354045932252576	0.00245546186715015	-0.0250920557859144
Mppe1	0.313265888888891	8.74915244444444	5.60106456899355	0.000354639039761277	0.00245828488632004	-0.026880944152337
4932417I16Rik	-0.391284111111112	9.03507	-5.59984960008597	0.000355183839166669	0.00246077025855796	-0.0285214864265626
1110008L16Rik	-0.335670555555552	9.99776566666667	-5.59760477070248	0.000356192826334616	0.0024664673068831	-0.0315531707897945
E030030K01Rik	0.43577288888889	12.2427381666667	5.5954081732384	0.000357183147789386	0.00247202920303477	-0.0345204043765355
Abhd3	-0.352205333333334	9.02933794444444	-5.59470074166135	0.000357502724753094	0.00247294554944391	-0.0354761701613482
2610029J22Rik	0.450686555555556	8.40321705555555	5.59269905214021	0.000358408656268126	0.00247668251163164	-0.0381809076182229
Arnt	-0.402038499999994	10.0054151944444	-5.59267871162977	0.000358417874828921	0.00247668251163164	-0.0382083951688834
Lama4	-0.28625622222222	7.86472794444444	-5.59172829271723	0.000358848903130073	0.00247836471936985	-0.0394928275658097
C79407	0.330556611111112	7.69545802777778	5.5909653167545	0.000359195330662099	0.0024794611853227	-0.0405240345378903
E130306D19Rik	0.448775277777776	7.75576208333333	5.59013564191737	0.000359572454813197	0.00248076828876865	-0.0416454820998933
Lmf1	-0.374135055555556	10.2178389166667	-5.58836152169961	0.000360380314643701	0.00248504421559111	-0.0440438348583347
Srgn	0.366314222222222	9.00806516666667	5.58756785530143	0.000360742354750115	0.00248624308344211	-0.0451169001648033
Adh1	-0.471720166666669	12.1670224166667	-5.58543925334619	0.000361715292250078	0.0024916488223191	-0.0479952845105887
Mrps15	-0.405774111111111	9.71444738888889	-5.57988839566453	0.000364265894713497	0.00250791089158662	-0.055504391315278
Fgf10	-0.482213555555555	10.3241973333333	-5.57942217534629	0.000364481008684827	0.00250808494101246	-0.0561352841328695
Sfrs1	-0.284421388888887	12.7360006388889	-5.57540187811741	0.000366341705307826	0.00251957658018064	-0.0615768525488534
scl0001849.1_2273	-0.414325166666664	9.42898875	-5.57485803182675	0.000366594202107428	0.00252000135184357	-0.0623131365926728
Apaf1	0.283763555555559	9.72674694444444	5.57277395670339	0.000367563546450994	0.00252535079340121	-0.0651350394157832
Stk11	-0.393107111111112	11.2027542777778	-5.57203874682332	0.000367906170645836	0.00252639102212723	-0.0661306827957766
1810043G02Rik	-0.315852611111108	8.66095780555556	-5.57005356537462	0.00036883304255754	0.0025314400822183	-0.0688194563895363
Lyplal1	-0.264150055555556	9.77604419444444	-5.56759557637159	0.000369984179852887	0.00253802231786934	-0.0721493816180585
Bcat2	-0.885956277777776	11.2002921388889	-5.56701288154589	0.000370257641769374	0.0025385801572688	-0.0729389040827062
2410076I21Rik	-0.51246333333333	8.01742211111111	-5.56627721225749	0.000370603208848847	0.00253963153283764	-0.0739357677737376
Plekhm2	0.452670722222223	11.5896393055556	5.56566734063386	0.00037088995021098	0.00254027891248702	-0.0747622281066409
Atp5j2	-0.280055388888888	14.3067525277778	-5.56502371784149	0.000371192821448585	0.00254103603988534	-0.0756344828798028
Ier3	-0.617672944444442	10.6454218055556	-5.56191016119646	0.000372661771325733	0.00254977075233329	-0.0798548836040931
1190007I07Rik	-0.346080888888885	9.60394877777778	-5.55932263028808	0.000373887347877275	0.00255683211188124	-0.0833633020970508
Gstp1	-0.278860944444446	10.48072775	-5.55858635367853	0.000374236882192906	0.0025575929603582	-0.0843617881586551
ENSMUSG00000053178	-0.34913361111111	9.07117775	-5.55827295684878	0.000374385769401511	0.0025575929603582	-0.0847868179147389
Acads	-0.339433777777776	9.62431577777778	-5.55746891068449	0.000374768046317028	0.00255769137956235	-0.0858773312660199
Gfer	-0.346883166666665	11.6945435277778	-5.55742832592083	0.000374787353226817	0.00255769137956235	-0.0859323780714849
Ssh2	-0.46551911111111	8.27810261111111	-5.55633892208383	0.000375306006061995	0.00255990859684619	-0.0874100687988708
2310016E02Rik	0.441736444444443	8.28474444444445	5.55398828354401	0.00037642777436619	0.00256623516766052	-0.0905990963564367
Tef	-0.476217611111114	10.9346890833333	-5.55273445676769	0.000377027611558732	0.00256732314949412	-0.0923004376443783
Fam122b	0.491726666666668	8.83168822222222	5.5523298810179	0.000377221383999514	0.00256732314949412	-0.0928494615258755
Tmem120a	-0.340028888888886	12.8998076111111	-5.55204588674776	0.000377357468241806	0.00256732314949412	-0.0932348658031161
Snx30	0.504311222222222	8.79213	5.55203093372356	0.000377364634901421	0.00256732314949412	-0.0932551586391188
5031428M13Rik	-0.297449166666667	7.92837686111111	-5.5503175034509	0.000378186823905317	0.00257159254628773	-0.0955806739960137
Lars2	-0.340711055555554	10.1452885277778	-5.54961539464133	0.000378524291991555	0.00257256324372038	-0.0965337154539281
Capn5	0.42949488888889	9.8078875	5.54846390591456	0.000379078461956858	0.00257500495597635	-0.0980968953226888
Snx21	-0.300116388888888	8.80795463888889	-5.5448022062233	0.00038084656591538	0.00258466195419127	-0.103069005664007
St3gal4	-0.433456555555555	8.99941116666667	-5.54470965096191	0.000380891373358341	0.00258466195419127	-0.103194708181562
Hist1h2bk	0.458674666666669	11.0837768888889	5.54242819672083	0.000381997671474772	0.00259083841659378	-0.106293613204793
AW123240	0.589494111111115	10.3466838888889	5.54196471185997	0.000382222845437571	0.00259103552279179	-0.106923255758141
Mterf	-0.305692333333333	9.41121316666667	-5.53949293865364	0.000383426137335471	0.00259614792495411	-0.110281663710596
Dab2ip	-0.350891722222222	11.5157441944444	-5.53921135226804	0.000383563477938889	0.00259614792495411	-0.110664311032984
0610031G08Rik	-0.478331444444443	8.33873005555555	-5.53907043301562	0.000383632229767875	0.00259614792495411	-0.110855810204596
Arhgap4	0.417300833333337	9.19871047222222	5.53880244957271	0.000383763010705069	0.00259614792495411	-0.111219988256027
Slc2a6	0.406694055555556	8.72278047222222	5.53605970860866	0.000385104304748379	0.00260247056161315	-0.114947839747619
Diap3	0.338542166666669	7.81844552777778	5.53584723384841	0.000385208424281558	0.00260247056161315	-0.115236673472919
Apom	-0.314533222222224	8.14986916666667	-5.53529378228783	0.000385479776969038	0.00260247056161315	-0.115989053863845
D3Ertd751e	-0.287401388888886	8.90636569444444	-5.53528204267463	0.000385485535049722	0.00260247056161315	-0.116005013552091
LOC677213	0.410430444444447	13.5219541111111	5.5316908212661	0.00038725135731804	0.00261305665622367	-0.120888097190516
Hhex	0.398177833333332	9.86991641666667	5.53114338918185	0.000387521302656223	0.00261354336431548	-0.12163261600981
LOC100044439	0.371168555555554	10.5027083888889	5.5306400813183	0.000387769669988009	0.00261388412238856	-0.122317162381547
Trub1	-0.266444999999996	9.48277866666667	-5.52992969869289	0.00038812051650327	0.00261491497401387	-0.123283411011102
Adam9	0.379978166666671	11.3099671388889	5.5283357682369	0.000388908987217173	0.00261889171208629	-0.125451703941991
Wdr34	-0.306476166666668	9.33836480555556	-5.52627907728117	0.000389928941334801	0.00262442240087386	-0.128250041086464
Ttf2	0.370531833333335	8.89159163888889	5.52467319601073	0.000390727347885771	0.00262808006785569	-0.130435421806628
AI842396	-0.649862055555559	9.67607819444444	-5.52413762506413	0.000390994015525625	0.00262808006785569	-0.1311643403846
Trip10	-0.479467722222221	9.63388291666667	-5.52398682761233	0.000391069135135051	0.00262808006785569	-0.131369584873301
9930108O06Rik	-0.289244333333333	9.37495727777778	-5.52329582279593	0.000391413558888313	0.00262905741740335	-0.132310125533962
AW146242	0.358278444444444	9.29719983333333	5.52215172220907	0.000391984547101575	0.0026312652052081	-0.133867532547782
Nfs1	-0.296879166666665	9.68120425	-5.52183941383895	0.000392140568351101	0.0026312652052081	-0.134292694517216
Spred1	0.351404999999996	11.3684487222222	5.52033165003572	0.000392894756982711	0.00263498757830232	-0.136345487590106
4930529M09Rik	-0.361568944444445	7.75363347222222	-5.51808787610669	0.000394020015710247	0.0026411935299664	-0.13940094063292
Zmat1	-0.430881999999997	9.66275938888889	-5.51626372795957	0.000394937408028961	0.00264600052478632	-0.141885494445729
A730040I05Rik	-0.53548061111111	10.9179649722222	-5.51216057448714	0.000397009427876707	0.00265853449625294	-0.147475854553233
Htra2	0.321043333333337	9.54094844444444	5.51059340566294	0.000397803930518387	0.00266250533435103	-0.149611679760236
Gbp1	-0.387520388888888	7.72959663888889	-5.50738825410928	0.000399434213103517	0.0026706111244741	-0.153980922024352
Cyfip2	0.298738111111112	7.734388	5.50717072790609	0.000399545118970098	0.0026706111244741	-0.154277505068656
Rtn4rl1	0.412795944444444	9.67862358333333	5.50694090209265	0.000399662332097042	0.0026706111244741	-0.154590865122167
Gpr81	-0.725162333333333	10.4456338333333	-5.50636784322891	0.000399954759523489	0.0026706111244741	-0.155372244896451
5830454E08Rik	-0.346187499999999	8.25970197222222	-5.5062289121228	0.000400025689928417	0.0026706111244741	-0.155561687859979
Tmem143	-0.344628333333333	8.32465127777778	-5.50524836369198	0.000400526691009808	0.00267161722279616	-0.156898816763806
Amotl2	-0.611075500000002	9.80606086111111	-5.5051425144377	0.00040058081428695	0.00267161722279616	-0.157043166676574
1110059G02Rik	-0.337646111111111	12.5687156111111	-5.50437278882346	0.000400974632285051	0.00267289447111509	-0.158092913099425
Ssu72	0.383380166666667	12.40645775	5.50362872893153	0.00040135571810777	0.00267331641121148	-0.159107736537897
2810405K02Rik	-0.31518533333333	11.4857186111111	-5.50317113459262	0.000401590279729081	0.00267331641121148	-0.159731888483777
Ddhd2	-0.297034999999999	9.00919866666667	-5.50306452327173	0.000401644949761943	0.00267331641121148	-0.159877309016015
B230312E02Rik	-0.63880711111111	9.31878194444444	-5.50006906502365	0.000403184318863513	0.00268104119380249	-0.163963847643873
Tmem119	0.36203377777778	8.86526983333333	5.49977445326435	0.000403336065509995	0.00268104119380249	-0.164365838872996
Rab5c	0.359997555555555	12.115487	5.49962258647259	0.000403414312237311	0.00268104119380249	-0.16457306255311
Asah1	0.287520444444445	9.97610166666667	5.4989022116888	0.000403785697223581	0.00268216019694216	-0.165556065288168
Eif6	-0.294091777777775	11.0320582777778	-5.49672874729973	0.000404908463518907	0.00268826664322201	-0.168522357807365
Top1mt	-0.296869277777775	9.02553841666667	-5.49458305268614	0.000406020207377296	0.00269345664547658	-0.171451407209561
BC026996	0.315166666666666	8.63581033333333	5.49416205467709	0.000406238726459973	0.00269345664547658	-0.172026180615434
Gpr108	-0.317229722222223	11.3678238055556	-5.4940406249833	0.000406301778264822	0.00269345664547658	-0.172191968864941
Scel	0.457431944444445	7.91721002777778	5.49323898754918	0.000406718291247111	0.00269409186311201	-0.173286498776934
LOC100045950	-0.391824166666668	9.93850002777778	-5.49307140029634	0.000406805424379992	0.00269409186311201	-0.173515328516308
Npr2	-0.458052166666663	11.4376618611111	-5.49232326044355	0.000407194649516998	0.00269531849169267	-0.17453691445525
LOC381498	-0.297931166666665	7.71537069444444	-5.4916640805466	0.000407537927385185	0.00269623990816879	-0.17543709117892
Uqcr	-0.276233166666669	13.9317306944444	-5.48643700586919	0.000410271145671121	0.00271184834709737	-0.182577369489471
F2rl1	-0.269288055555556	8.88912947222222	-5.48636742484157	0.000410307663173451	0.00271184834709737	-0.182672444542709
[truncated: 11,213 more rows]
