# Supplementary material for: Mechanism of Astragalus membranaceus Alleviating Acquired Hyperlipidemia Induced by High-Fat Diet through Regulating Lipid Metabolism
Source: Nutrients. 2022 Feb 23;14(5):954. doi: 10.3390/nu14050954 (PMC8912611; doi:10.3390/nu14050954)
Supplement: Supplementary file 1 [file nutrients-14-00954-s001.zip › nutrients-1560760 - supplementary/supplementary file 2. The gene expression matrix from GEO database/GSE111412/DEGs/normalize.txt]

id	GSM3030363	GSM3030364	GSM3030365	GSM3030366	GSM3030367	GSM3030368
0610006I08Rik	11.5117095	11.6338316666667	11.5549966666667	11.296118	11.3211375	11.3570066666667
0610007C21Rik	13.5308083333333	13.4952806666667	13.5237396666667	13.2207873333333	13.2228741666667	13.3034683333333
0610007J10Rik	11.3013713333333	11.1024556666667	11.296118	10.6504023333333	10.9920585	10.8954938333333
0610007L01Rik	11.2480473333333	11.344284	11.2635233333333	11.2047615	11.2779811666667	11.282992
0610007N19Rik	11.122808	10.9744071666667	10.853581	10.7046073333333	10.573137	10.646613
0610007P08Rik	8.55170966666667	8.64873566666667	8.69864183333333	8.4147125	8.3380865	8.37885533333333
0610007P14Rik	8.93646583333333	8.8848835	9.00000033333333	9.07754	9.07187866666667	9.02298066666667
0610007P22Rik	9.34004133333333	9.3374265	9.28987216666667	9.1334145	9.14342116666667	9.1814135
0610009B22Rik	10.209251	10.120813	10.3353598333333	10.0106673333333	10.4160995	10.2403488333333
0610009J05Rik	9.39394816666667	9.273863	9.420417	9.09910966666667	8.88745583333333	8.973617
0610009L18Rik	9.35204166666667	9.1398945	9.06844983333333	8.56748416666667	8.617632	8.6984595
0610009O20Rik	9.6986045	9.7646325	9.74101066666667	9.50954933333333	9.58093833333333	9.575829
0610010D20Rik	7.827465	7.90550933333333	7.89693466666667	7.76143633333333	7.72163916666667	7.7081115
0610010D24Rik	8.15157816666667	8.10512566666667	8.08906416666667	8.291343	8.28399383333333	8.19030316666667
0610010E21Rik	10.603042	10.4881213333333	10.5621903333333	10.4268728333333	10.4738895	10.5089126666667
0610010F05Rik	9.757323	9.73498833333333	9.91178383333333	9.81355566666667	9.887291	9.891394
0610010I05Rik	13.4260956666667	13.5395271666667	13.5821435	13.0196798333333	13.1556085	13.0654091666667
0610010K06Rik	11.8344028333333	11.7101416666667	11.8582243333333	11.830908	11.8087775	11.7715288333333
0610011F06Rik	9.28584666666667	9.335485	9.2296105	9.0920985	9.04035633333333	9.012298
0610011I19Rik	9.23233466666667	8.92688116666667	9.206091	8.98409083333333	8.87920516666667	8.88518766666667
0610012A05Rik	7.43596366666667	7.433326	7.50063116666667	7.4312765	7.49508133333333	7.67554316666667
0610012G03Rik	12.0790595	12.0379505	12.062478	12.0304933333333	12.0545606666667	11.9953526666667
0610025G21Rik	7.51499266666667	7.5598665	7.445081	7.453732	7.3518665	7.36572016666667
0610025P10Rik	8.62176583333333	8.93232666666667	8.76892675	8.517137	8.48162183333333	8.45863716666667
0610030E20Rik	9.80209816666667	9.8732685	9.77867116666667	9.25856983333333	9.248113	9.26929016666667
0610030P10Rik	7.56143	7.563456	7.46962966666667	7.28055133333333	7.3568845	7.29583233333333
0610031G08Rik	8.4544845	8.55952716666667	8.71967566666667	7.95878116666667	8.12159183333333	8.21832
0610031J06Rik	11.1290896666667	11.1922746666667	11.2047615	11.3895163333333	11.3454356666667	11.1744683333333
0610035N01Rik	7.67288183333333	7.78936116666667	7.75632916666667	7.769702	7.66797133333333	7.743107
0610037D15Rik	8.00250333333333	8.04740083333333	7.95133033333333	8.18212516666667	8.2214475	8.17446283333333
0610037L13Rik	10.6846163333333	10.623774	10.8576273333333	10.8173935	10.799069	10.7464195
0610037M15Rik	9.19461283333333	9.5951805	9.248113	9.64937666666667	9.60702683333333	9.59313366666667
0610038D11Rik	8.0867045	8.25318683333333	8.04207633333333	8.08356566666667	8.108851	8.056718
0610038F07Rik	10.6037363333333	10.6773018333333	10.7585765	10.3619708333333	10.4511895	10.4317073333333
0610038F15Rik	8.6155385	8.48649866666667	8.81395666666667	8.34004616666667	8.341115	8.33574983333333
0610040B10Rik	9.07729633333333	9.2217235	8.89124233333333	8.58691683333333	8.68589966666667	8.58336366666667
0610042C05Rik	8.52563683333333	8.6494395	8.71553366666667	8.46395983333333	8.60530583333333	8.64359216666667
0710001C05Rik	7.90527033333333	7.92738483333333	7.936118	7.895289	7.7764335	7.9837785
0710001D07Rik	9.67885366666667	9.65127183333333	9.60243466666667	9.14853733333333	9.19916866666667	9.2854905
0710007G10Rik	9.5788335	9.66614916666667	9.86678133333333	9.58656866666667	9.60377233333333	9.623343
0910001A06Rik	8.143377	8.1155675	8.19594583333333	8.27614516666667	8.34211816666667	8.2540295
0910001L09Rik	12.8312615	12.6739685	12.9078956666667	12.9427606666667	12.9571796666667	12.8078536666667
100041294	11.6376963333333	11.7053961666667	11.5674273333333	11.5549966666667	11.5897896666667	11.5477111666667
1010001D01Rik	8.09652766666667	8.02856533333333	7.89625766666667	7.90190616666667	7.9554525	7.90741616666667
1100001F19Rik	11.1804485	11.5058336666667	11.2000463333333	11.1856491666667	11.1733503333333	11.2140343333333
1100001G20Rik	9.44126333333333	8.88538966666667	9.136255	9.746373	10.0820911666667	9.96238016666667
1110001C20Rik	8.99840483333333	9.149583	9.24112733333333	9.2429	9.1575125	9.12361283333333
1110001J03Rik	11.5251998333333	11.4581176666667	11.4690986666667	11.1134106666667	10.9706588333333	11.0446415
1110001N06Rik	11.0335343333333	11.1240455	11.2255383333333	10.861799	11.0127723333333	10.8027945
1110002B05Rik	11.2811031666667	11.2675166666667	11.4532875	11.5485816666667	11.6161935	11.5050923333333
1110002D22Rik	11.344284	11.3183585	11.3901875	11.1290896666667	11.1137518333333	11.1035743333333
1110002E23Rik	11.4690986666667	11.323914	11.4494736666667	11.2956185	11.4917266666667	11.2697095
1110002N22Rik	9.86435033333333	9.918016	9.97905483333333	9.60110583333333	9.720451	9.7773755
1110003E08Rik	7.4929945	7.61758233333333	7.587905	7.72100183333333	7.65720683333333	7.66466966666667
1110003F05Rik	10.3715373333333	9.99917233333333	10.1071783333333	10.3353598333333	10.3976143333333	10.338787
1110003O08Rik	11.8549108333333	12.2344703333333	11.8432061666667	11.5003548333333	11.3679168333333	11.5978388333333
1110003P22Rik	10.3654	10.3135941666667	10.4019075	10.7199001666667	10.6998733333333	10.6170533333333
1110004P21Rik	9.29304133333333	9.43092266666667	9.3607725	9.16347383333333	8.98122033333333	9.112109
1110005A03Rik	7.25923666666667	7.29647733333333	7.28340683333333	7.26359366666667	7.32545783333333	7.49903283333333
1110005A23Rik	8.111533	7.99571116666667	8.04960016666667	8.04740083333333	8.2503165	8.073545
1110005F07Rik	12.026691	11.9180675	11.9281981666667	12.4047971666667	12.4097188333333	12.3740656666667
1110006G14Rik	10.7144338333333	10.9501753333333	11.0071126666667	9.6724405	9.756054	9.80209816666667
1110007A13Rik	10.1843165	10.278787	10.24001	10.3757128333333	10.3121586666667	10.235073
1110007L15Rik	11.0630703333333	11.0547565	11.04016	11.0116503333333	11.001839	11.0392756666667
1110007M04Rik	10.4308301666667	10.711785	10.8781226666667	10.5296991666667	10.5042785	10.662091
1110008B24Rik	11.8800208333333	11.9856783333333	11.859316	11.7366983333333	11.8656001666667	11.8100043333333
1110008F13Rik	10.6876728333333	10.892613	10.655463	10.7561546666667	10.7574148333333	10.8181726666667
1110008J03Rik	7.76102416666667	7.98239266666667	7.92769866666667	7.772472	7.79505966666667	7.74838283333333
1110008L16Rik	10.072487	10.232787	10.1915288333333	9.8840625	9.78610066666667	9.819628
1110008P14Rik	11.3471516666667	10.9799473333333	11.4467798333333	11.6512538333333	11.8191123333333	11.618674
1110012D08Rik	10.1498205	10.1731035	9.940151	10.142259	10.1437915833333	10.1103756666667
1110012F10Rik	10.0282426666667	10.3077976666667	10.1616871666667	9.78022566666667	9.9231	9.87441966666667
1110012N22Rik	7.45355016666667	7.4813505	7.44315283333333	7.46344733333333	7.63212116666667	7.53594783333333
1110012O05Rik	14.9976981666667	15.0307688333333	15.0556591666667	15.117937	15.0705701666667	14.9976981666667
1110013L07Rik	7.66969866666667	7.71086383333333	7.68059533333333	7.58352633333333	7.62921266666667	7.4931515
1110014J17Rik	12.1955408333333	12.2883613333333	12.3446381666667	12.0766961666667	12.1153561666667	12.0428698333333
1110014N23Rik	9.434538	9.347328	9.45580283333333	9.58296466666667	9.6089935	9.53642133333333
1110014O20Rik	13.9749625	13.6665881666667	14.0380978333333	13.9343246666667	13.9343246666667	13.9872871666667
1110015M06Rik	7.28247366666667	7.44955816666667	7.23053133333333	7.33200766666667	7.48883633333333	7.53319833333333
1110017D15Rik	8.55871666666667	8.16364416666667	8.30191466666667	8.36553866666667	8.07660783333333	8.2301525
1110018J18Rik	8.69257233333333	8.899676	8.79867266666667	8.48630333333333	8.60202183333333	8.73580033333333
1110018J23Rik	8.74856933333333	8.44632883333333	8.43313366666667	8.33747866666667	8.27706483333333	8.4898165
1110018N20Rik	8.80595216666667	8.72535466666667	8.89360983333333	8.351609	8.379261	8.407496
1110019N10Rik	9.88491133333333	9.89770416666667	10.0125328333333	9.85319033333333	9.92736666666667	9.7217455
1110020C03Rik	7.45997866666667	7.45388383333333	7.39733633333333	7.43687966666667	7.3136405	7.43353733333333
1110020G09Rik	7.671836	7.5086025	7.44815216666667	7.4201575	7.382722	7.43704216666667
1110020N13Rik	7.94270233333333	7.80988266666667	8.02430683333333	7.76681033333333	8.1623405	7.90048433333333
1110020P15Rik	14.603646	14.5413175	14.6924915	14.3460606666667	14.3933403333333	14.3321786666667
1110021J02Rik	9.07877966666667	8.84815966666667	9.12631966666667	9.4731535	9.36317883333333	9.32735066666667
1110021L09Rik	10.8090755	10.4791991666667	11.0373128333333	10.58371	10.6106481666667	10.5411615
1110025L11Rik	7.14689483333333	7.11387733333333	7.12344333333333	7.2007715	7.152888	7.1728755
1110028C15Rik	7.13110766666667	7.24384066666667	7.24165216666667	7.1060685	7.213319	7.14797416666667
1110029I05Rik	10.074386	9.96423883333333	9.746373	9.61535683333333	9.73165183333333	9.80413816666667
1110029L17Rik	10.1585768333333	10.3383998333333	10.2043821666667	10.4744176666667	10.5112763333333	10.4391068333333
1110031I02Rik	9.51431116666667	9.38681066666667	9.47121533333333	9.07381783333333	9.21867983333333	9.07680416666667
1110032A03Rik	7.27095433333333	7.15867466666667	7.36699183333333	7.25007333333333	7.35812733333333	7.45124933333333
1110032A13Rik	11.476337	11.3787735	11.3949371666667	11.4838928333333	11.4532875	11.4186021666667
1110032E23Rik	10.1754531666667	10.1973666666667	10.194966	11.224963	11.1992743333333	11.1215608333333
1110033C18Rik	7.88950733333333	7.9524425	7.9346915	7.8325435	7.81388516666667	7.91852933333333
1110033K02Rik	7.790323	8.052381	8.11338633333333	7.89911583333333	7.88481766666667	7.9161965
1110033M05Rik	10.3909403333333	10.5934525	10.2963076666667	10.2563788333333	10.262085	10.3242761666667
1110034A24Rik	8.0360885	8.07660783333333	8.18350316666667	8.1738765	8.30341433333333	8.31048066666667
1110034O24Rik	11.7677916666667	11.572307	11.7861756666667	11.7187041666667	11.6316176666667	11.6603465
1110035H17Rik	8.42414283333333	8.38431283333333	8.373104	8.08213183333333	8.09964633333333	8.19299166666667
1110036O03Rik	8.28960283333333	8.41509083333333	8.38991133333333	8.30526366666667	8.09984533333333	8.23136833333333
1110037F02Rik	9.31685266666667	9.43581966666667	9.41916716666667	9.190013	9.16487966666667	9.24212216666667
1110037P13Rik	7.8950315	7.9429725	7.82102516666667	7.633265	7.74076066666667	7.606569
1110038B12Rik	9.64754483333333	9.76774983333333	9.38681066666667	9.73716833333333	9.654209	9.57012983333333
1110038D17Rik	11.2956185	11.4403863333333	11.3458063333333	11.0783803333333	11.0532168333333	10.9153718333333
1110038F14Rik	10.7678698333333	10.658857	10.806092	10.8090755	10.7874856666667	10.627458
1110038G02Rik	9.53541733333333	9.42567416666667	9.434538	9.343847	9.5230025	9.43276983333333
1110039B18Rik	10.1448415	10.2485041666667	10.1398881666667	9.8389025	9.87288233333333	9.98269166666667
1110046J11Rik	12.4680058333333	12.8414596666667	12.6905705	12.4192671666667	12.1875786666667	12.2286091666667
1110048D14Rik	9.37221166666667	9.40421983333333	9.40859333333333	9.097875	9.17649516666667	9.14853733333333
1110049B09Rik	8.33036416666667	8.08955833333333	8.11378283333333	8.21275116666667	8.001966	8.174761
1110049F12Rik	9.962703	10.0653696666667	10.0162608333333	9.67981566666667	9.5556645	9.69180883333333
1110051N18Rik	7.305815	7.22001916666667	7.32202533333333	7.33249816666667	7.20234233333333	7.251924
1110054B14Rik	7.581843	7.796972	7.7789065	7.53843566666667	7.63792333333333	7.61685483333333
1110054O05Rik	7.212297	7.2612995	7.20024883333333	7.20260766666667	7.1744975	7.25172416666667
1110057K04Rik	11.1485091666667	11.177351	11.3605661666667	11.1470738333333	11.1314941666667	11.1146285
1110058L19Rik	11.4494736666667	11.2382505	11.538681	11.6338316666667	11.7017901666667	11.7251791666667
1110059E24Rik	8.89762516666667	8.8674065	8.88518766666667	8.9448835	9.0670295	9.038607
1110059G02Rik	12.8078536666667	12.6893005	12.7154618333333	12.3096661666667	12.4680058333333	12.4220056666667
1110059M19Rik	10.3092158333333	9.65514316666667	10.2949823333333	10.5152346666667	10.5116011666667	10.6047145
1110062M06Rik	10.0756143333333	10.1624865	10.2180333333333	10.272684	10.2309158333333	10.3071803333333
1110067D22Rik	10.0177711666667	10.0842061666667	10.0602383333333	10.038756	9.98442616666667	10.1244091666667
1110068E08Rik	9.36795533333333	9.379262	9.3587365	9.07850566666667	9.32394466666667	9.30755583333333
1110070O15Rik	8.97430966666667	8.81260116666667	9.20661083333333	9.33006783333333	9.57076533333333	9.32815366666667
1190002A17Rik	8.62592983333333	8.34883933333333	8.39793933333333	8.98150183333333	8.79892266666667	8.71235733333333
1190002A23Rik	7.0129775	7.014759	6.9564885	7.14921283333333	7.12253266666667	7.18505366666667
1190002H23Rik	14.6977823333333	14.942623	14.7946158333333	14.4522058333333	14.4072556666667	14.490279
1190002N15Rik	10.1954578333333	10.3441178333333	10.3518635	9.608279	9.68203616666667	9.77340783333333
1190005F20Rik	9.33052666666667	9.54348716666667	9.55143216666667	9.33035983333333	9.19229466666667	9.26369566666667
1190005I06Rik	9.95967316666667	10.3166345	9.79054316666667	9.16588966666667	9.15380216666667	9.20769716666667
1190007F08Rik	12.0454925	11.7595783333333	12.0990661666667	11.442718	11.470514	11.5863721666667
1190007I07Rik	9.7217455	9.8497925	9.75942966666667	9.33509583333333	9.48559	9.47203916666667
1190008K20Rik	8.29997666666667	8.17290916666667	8.26760216666667	7.92346333333333	7.9999315	7.97536183333333
1190012C08Rik	7.87924016666667	8.02991166666667	8.21753283333333	7.947019	7.87062033333333	7.899959
1190017O12Rik	11.6255198333333	11.6746621666667	11.7109336666667	11.3040251666667	11.3040251666667	11.4260961666667
1190028F09	9.1556325	9.15347033333333	9.29344866666667	9.196446	9.303583	9.21581633333333
1200002N14Rik	13.7232271666667	13.8299718333333	13.742333	13.4287193333333	13.4712266666667	13.5108233333333
1200003C05Rik	10.5123475	10.3817716666667	10.539807	10.5594301666667	10.5810748333333	10.5497145
1200003I07Rik	9.56143433333333	9.80381266666667	9.69602383333333	9.3089245	9.2467995	9.25723866666667
1200009F10Rik	8.146252	8.1940535	8.28662983333333	8.5218915	8.59587016666667	8.69063016666667
1200009I06Rik	8.04586166666667	7.992264	7.88209283333333	8.64383933333333	8.72313516666667	8.64503633333333
1200009O22Rik	11.4969966666667	11.2079686666667	11.3281878333333	11.9590453333333	11.911674	11.8386473333333
1200011M11Rik	8.07175783333333	8.091921	8.066288	7.97184	8.07509633333333	7.96632466666667
1200011O22Rik	9.04240016666667	8.927594	9.0161565	9.0394605	9.1187815	8.99875083333333
1200012P04Rik	9.6861995	9.20120833333333	9.80209816666667	9.20532666666667	9.04383516666667	9.19765483333333
1200013B08Rik	9.6707535	9.734664	9.57360766666667	10.8731696666667	10.8846368333333	10.6125498333333
1200014J11Rik	10.340727	10.3121586666667	10.4235943333333	10.2914903333333	10.200981	10.2524916666667
1200015F23Rik	9.250285	9.29621	9.397943	9.33911716666667	9.43538566666667	9.42204933333333
1200015N20Rik	10.852198	10.4302221666667	10.5163775	10.6494066666667	10.6438388333333	10.7037156666667
1200016B10Rik	9.9137785	10.081121	10.0052211666667	9.68800966666667	9.6414635	9.67806383333333
1200016E24Rik	12.3069641666667	12.411375	12.2934483333333	11.8800208333333	11.9512701666667	12.3042343333333
1300001I01Rik	11.0571046666667	11.6051681666667	11.3857785	10.5227038333333	10.8569411666667	10.7655806666667
1300002E11Rik	7.69485016666667	7.7111505	7.72021266666667	7.51656566666667	7.44000866666667	7.55807333333333
1300006C19Rik	10.1116815	10.551011	10.2216123333333	9.84381733333333	9.90446483333333	9.93438183333333
1300007F04Rik	8.71675016666667	8.76040916666667	9.11744883333333	8.67108566666667	8.67312083333333	8.56071433333333
1300007L22Rik	8.19594583333333	8.04485916666667	8.009557	7.97665416666667	7.85815183333333	8.05044016666667
1300010F03Rik	9.129106	9.25779316666667	9.2217235	9.01687033333333	9.08772933333333	9.0376505
1300011L04Rik	9.78462866666667	9.34307433333333	9.61728933333333	9.4241415	9.479436	9.58631483333333
1300013D05Rik	7.59854816666667	7.539919	7.51385483333333	7.3100705	7.41255016666667	7.4673685
1300013F15Rik	9.6903205	9.14891283333333	10.0727805	10.8207016666667	11.0188228333333	10.7412033333333
1300013J15Rik	7.94087116666667	7.8159735	7.788897	7.71063716666667	7.671836	7.7018335
1300014I06Rik	11.0755343333333	11.185069	10.7095063333333	10.2626638333333	10.2195411666667	10.4447908333333
1300018I17Rik	7.8994605	8.09628133333333	7.82369633333333	7.93165266666667	7.97224983333333	8.0307915
1300018J18Rik	8.54964	8.616523	8.57761616666667	8.49324583333333	8.4515325	8.49183783333333
1500001E21Rik	8.46459616666667	8.38517416666667	8.52067083333333	8.432973	8.572178	8.37012066666667
1500001L15Rik	12.3726538333333	12.4570625	12.4047971666667	12.0980326666667	12.1354855	12.237026
1500001M20Rik	9.17730666666667	9.06738	9.007888	9.01916133333333	9.0068705	9.05654583333333
1500003O03Rik	10.3518635	10.7615838333333	10.6642616666667	10.3441178333333	10.3887208333333	10.5522606666667
1500005K14Rik	11.259157	11.2516211666667	11.3836921666667	11.0131495	11.133181	11.3395315
1500009L16Rik	7.79837283333333	7.73719966666667	7.67816416666667	7.45085066666667	7.578702	7.60097116666667
1500010G04Rik	8.55536916666667	8.7947525	8.89312733333333	8.61107266666667	8.50643433333333	8.53302033333333
1500010J02Rik	9.47203916666667	9.3865695	9.43131316666667	9.39998033333333	9.46354083333333	9.41372316666667
1500011B03Rik	8.64699233333333	8.73428933333333	8.72994566666667	8.83723733333333	8.98522916666667	8.88538966666667
1500011H22Rik	10.5116011666667	10.5004653333333	10.4685113333333	10.0897345	10.1708301666667	10.1808688333333
1500011K16Rik	11.1492365	10.806092	11.1007548333333	10.7889378333333	10.8936688333333	10.8054588333333
1500012F01Rik	11.6796131666667	11.8771638333333	11.4519738333333	11.2940171666667	11.232761	11.3409715
1500012M23Rik	7.68828083333333	7.7234285	7.83582233333333	7.47863416666667	7.67770516666667	7.62045233333333
1500015A07Rik	7.87062033333333	8.00159133333333	7.92552216666667	7.61508933333333	7.64939766666667	7.67816416666667
1500015O10Rik	8.45218033333333	8.19594583333333	8.065087	8.30176366666667	8.02033433333333	8.34708516666667
1500017E21Rik	8.133263	7.93741966666667	8.31154116666667	7.93834133333333	8.04315033333333	7.908789
1500032D16Rik	13.7029286666667	13.7285691666667	13.7759851666667	13.3696686666667	13.4260956666667	13.4297458333333
1500032L24Rik	12.7638858333333	12.5396535	12.660719	12.8110136666667	12.7452523333333	12.6563106666667
1500032P08Rik	7.98273316666667	8.16878	8.07843833333333	7.97207933333333	7.92992383333333	7.7971965
1500034J01Rik	12.1127218333333	12.114571	12.3633418333333	12.1737878333333	12.2011208333333	12.2544046666667
1500041J02Rik	7.98239266666667	7.9705175	8.02461	7.82056983333333	7.966841	7.7441655
1500041N16Rik	9.381442	9.1679805	9.29405883333333	9.01539766666667	9.06315433333333	9.145688
1520402A15Rik	7.6471845	7.64665866666667	7.61971783333333	7.56740166666667	7.54448266666667	7.52692383333333
1520402A20Rik	8.27632183333333	8.19138583333333	8.222067	8.1475515	8.2057175	8.28223216666667
1600002K03Rik	9.66006416666667	9.65809383333333	9.8360705	9.63835366666667	9.58631483333333	9.7026645
1600010O03Rik	7.4315655	7.31232016666667	7.421534	7.324103	7.342122	7.36885933333333
1600012H06Rik	8.75661116666667	8.65050466666667	8.736066	8.82849466666667	8.92963933333333	8.9652075
1600014C10Rik	9.4577845	9.5552425	9.33911716666667	8.921497	8.982343	9.00115466666667
1600016N20Rik	7.49903283333333	7.48162916666667	7.38218566666667	7.54846066666667	7.44692216666667	7.4180185
1600017E01Rik	7.69050616666667	7.76778683333333	7.65003383333333	7.613784	7.59937533333333	7.51499266666667
1600021P15Rik	7.6536635	7.54448266666667	7.490051	7.7231795	7.66768183333333	7.6152035
1600023H17Rik	9.73716833333333	9.48133366666667	9.81722066666667	9.24861983333333	9.328751	9.40421983333333
1600029D21Rik	7.53872166666667	7.4133415	7.44069866666667	7.45943816666667	7.33552133333333	7.51262966666667
1600029I14Rik	8.74784266666667	8.2522395	8.351609	8.541855	7.9429725	8.38032533333333
1600029O10Rik	8.373698	8.2112575	8.27843216666667	8.281078	8.143377	8.16634816666667
1600032L17Rik	7.56009566666667	7.6607755	7.62768533333333	7.4140515	7.40747933333333	7.47666283333333
1620402D19Rik	8.0570405	7.90371916666667	7.95517233333333	7.91184433333333	7.90249183333333	8.02374166666667
1700001C02Rik	8.80228233333333	8.33470883333333	8.38171333333333	8.47493016666667	8.13979516666667	8.403919
1700001J03Rik	7.86701233333333	7.7623045	7.63743133333333	7.421534	7.35610466666667	7.48021066666667
1700003B17Rik	7.56591483333333	7.56801683333333	7.4309875	7.73138916666667	7.72920433333333	7.500137
1700003M02Rik	7.8271885	7.53305816666667	7.59135366666667	7.622067	7.4569565	7.52799766666667
1700007B14Rik	7.51320133333333	7.48376116666667	7.56957583333333	7.35521733333333	7.52393016666667	7.3880705
1700007P14Rik	8.87878766666667	8.75265083333333	8.76797016666667	8.86998466666667	8.85499283333333	8.88644116666667
1700008F19Rik	8.05432933333333	8.28662983333333	8.161083	7.91120266666667	7.90282133333333	8.0360885
1700008G05Rik	7.51359566666667	7.43661783333333	7.45124933333333	7.59324116666667	7.55565066666667	7.46374983333333
1700008H02Rik	7.91138383333333	8.23577233333333	7.87528983333333	8.00827566666667	7.96913683333333	7.8474735
1700009C05Rik	7.42958583333333	7.29435983333333	7.39490633333333	7.433326	7.33249816666667	7.43900766666667
1700009P03Rik	8.685733	8.67542966666667	8.64222633333333	8.55536916666667	8.49652933333333	8.61736233333333
1700009P17Rik	8.68804666666667	8.54717983333333	8.670508	8.44720683333333	8.34502516666667	8.35733233333333
1700010A01Rik	9.50954933333333	9.45816583333333	9.42438316666667	8.91172383333333	8.78560016666667	8.84786383333333
1700011H14Rik	9.2787585	8.72251783333333	8.94445766666667	9.2195415	8.5636385	8.679472
1700011H22Rik	7.42397133333333	7.164452	7.24015766666667	7.212297	7.21641116666667	7.19492883333333
1700011J10Rik	9.42567416666667	9.2725035	9.27461966666667	8.976328	9.086159	9.23051416666667
1700012B09Rik	8.22955616666667	7.96744383333333	7.99116316666667	7.97081383333333	7.86588233333333	7.9379595
1700012H05Rik	9.2819615	9.53313266666667	9.32960866666667	8.80129366666667	8.77594833333333	8.90575883333333
1700012H17Rik	8.99084183333333	8.84972933333333	8.78938416666667	9.29289483333333	9.11305083333333	9.01821283333333
1700013A01Rik	10.040099	9.92736666666667	10.107742	9.97062933333333	10.0443906666667	9.95610333333333
1700013F07Rik	7.46685016666667	7.42076116666667	7.42958583333333	7.4414005	7.25172416666667	7.33611966666667
1700013G10Rik	8.75598616666667	8.7236115	8.68589966666667	8.84665966666667	8.74411433333333	8.694853
1700013N18Rik	7.45799333333333	7.43635	7.364816	7.423006	7.44029233333333	7.348173
1700015E05Rik	8.0793445	8.21753283333333	8.225421	8.20705666666667	8.19138583333333	8.1597585
1700016J18Rik	8.04110166666667	7.95731533333333	8.05432933333333	7.773472	7.75564583333333	7.81405066666667
1700019D03Rik	8.26157033333333	8.2324445	8.2413065	8.30774533333333	8.28647933333333	8.158429
1700019E19Rik	11.4106638333333	11.2905733333333	11.1875221666667	11.1606691666667	10.9540723333333	11.2731058333333
1700019L03Rik	8.06854983333333	7.83440533333333	7.90641916666667	7.864325	7.6981	7.85309733333333
1700020I14Rik	8.95059416666667	9.02132266666667	8.90650766666667	8.87646383333333	8.87060633333333	8.89153466666667
1700020I22Rik	7.8181715	7.90325833333333	7.96444516666667	7.866764	7.74679933333333	7.91447483333333
1700020O03Rik	8.3976865	8.3627965	8.41582283333333	8.2540295	8.40047416666667	8.35203983333333
1700021C14Rik	9.90127766666667	9.7993295	9.90746916666667	9.38874383333333	9.41430883333333	9.47179383333333
1700021F05Rik	11.5828401666667	11.5129356666667	11.6872473333333	11.4847088333333	11.581441	11.4581176666667
1700021J08Rik	7.74525533333333	7.61944416666667	7.66466966666667	7.533929	7.50636633333333	7.664251
1700021K14Rik	8.03695966666667	7.8389165	7.9645865	8.1155675	7.71572833333333	7.84259866666667
1700021K19Rik	9.64481116666667	9.67557966666667	9.6377165	9.754651	9.621368	9.74991416666667
1700021P22Rik	7.47607033333333	7.55296033333333	7.58428283333333	7.48391766666667	7.53099866666667	7.4384245
1700022C21Rik	8.9946875	9.0958	9.09181133333333	8.819475	8.74873966666667	8.82976433333333
1700022J01Rik	7.69617483333333	7.70279516666667	7.63282933333333	7.61971783333333	7.71597466666667	7.6132945
1700023B02Rik	9.236315	9.18393266666667	9.1316475	9.09669833333333	9.18225966666667	9.14904683333333
1700023L04Rik	9.470587	9.76290683333333	9.4228405	8.9300485	8.8674065	9.06844983333333
1700023M03Rik	11.1500083333333	11.0116503333333	10.9655436666667	11.1504386666667	11.2284808333333	11.241256
1700024G13Rik	8.38171333333333	8.03502433333333	8.138016	8.09057516666667	7.90550933333333	8.06854983333333
1700025G04Rik	9.2429	9.328433	9.30659116666667	9.47100483333333	9.5453185	9.56431683333333
1700025K23Rik	9.81556283333333	9.74965083333333	9.67832283333333	9.347328	9.31804366666667	9.31141433333333
1700025K24Rik	7.34522733333333	7.2507905	7.328681	7.23240333333333	7.30943966666667	7.27063266666667
1700026D08Rik	7.63929283333333	7.31292333333333	7.48082933333333	7.73189116666667	7.613067	7.63758983333333
1700026L06Rik	7.44792483333333	7.4780005	7.4428165	7.86312216666667	7.6695305	7.67309483333333
1700027A23Rik	8.04628366666667	7.820051	7.81041816666667	7.8994605	7.79240833333333	7.8409405
1700027M01Rik	11.8896211666667	12.0796298333333	11.9656098333333	12.1189186666667	12.0234011666667	12.0304933333333
1700027N10Rik	9.146406	9.06434633333333	8.9300485	8.5047745	8.42079216666667	8.50801633333333
1700029F09Rik	9.6004195	9.58296466666667	9.68892566666667	9.61329383333333	9.72482066666667	9.6162265
1700029G01Rik	11.2362381666667	11.362509	11.1612756666667	10.4337326666667	10.3452983333333	10.6633906666667
1700029J07Rik	9.11442133333333	9.11562733333333	9.0269225	8.42874583333333	8.337164	8.49145033333333
1700029M20Rik	7.6179685	7.6508865	7.55838083333333	7.64046433333333	7.5598665	7.7586745
1700029P11Rik	10.1042316666667	10.107742	9.9729025	9.768932	9.69070333333333	9.72482066666667
1700030K09Rik	10.0468555	10.2113745	10.0687238333333	9.9095455	9.72642883333333	9.7532385
1700034H14Rik	10.0260118333333	10.1823911666667	10.0376148333333	9.57076533333333	9.58824666666667	9.7066175
1700037C18Rik	7.54684133333333	7.41215	7.47342733333333	7.4825835	7.494651	7.49417016666667
1700037H04Rik	12.4160991666667	12.5027631666667	12.8707028333333	12.2681095	12.1692943333333	12.2324441666667
1700041B20Rik	9.2009665	9.06054766666667	9.21375133333333	9.30659116666667	9.356828	9.4228405
1700047I17Rik1	10.764905	10.7869345	10.7412033333333	10.6946808333333	10.8041201666667	10.8485683333333
1700049G17Rik	7.54426633333333	7.67770516666667	7.603712	7.58428283333333	7.63197	7.54846066666667
1700052N19Rik	9.17381066666667	9.23676766666667	9.07283433333333	9.220634	9.19032083333333	9.1353725
1700052O22Rik	13.2645771666667	13.249884	13.4084486666667	12.760555	12.801037	12.9403036666667
1700054E11Rik	8.9229215	9.00544983333333	8.78444833333333	8.4725455	8.45332433333333	8.572178
1700054N08Rik	7.52540183333333	7.59051933333333	7.58141583333333	8.00880766666667	7.87205033333333	7.89146883333333
1700061G19Rik	7.52643033333333	7.41823183333333	7.50787316666667	7.8524015	7.94208683333333	7.833697
1700064E03Rik	7.64689466666667	7.44000866666667	7.446709	7.236156	7.38080533333333	7.35473666666667
1700065A05Rik	8.603175	8.95326933333333	8.63658566666667	8.95444733333333	8.84119683333333	8.945984
1700065O13Rik	8.6984595	8.6973635	8.77803833333333	8.5344385	8.566482	8.4778
1700071K01Rik	8.71930766666667	8.593293	8.59110883333333	8.524959	8.62419183333333	8.62868816666667
1700073K01Rik	8.28863083333333	8.23111266666667	8.251109	8.25495516666667	8.127729	8.08026033333333
1700080G18Rik	8.07306483333333	8.389352	7.97685033333333	7.73165316666667	7.65402283333333	7.65442783333333
1700081H05Rik	8.91717433333333	8.87060633333333	8.79990933333333	8.7203945	8.82520733333333	8.68664016666667
1700084E18Rik	8.37651283333333	8.65787983333333	8.39882366666667	8.04315033333333	8.03588966666667	8.24219966666667
1700085B03Rik	8.02175033333333	8.09485716666667	8.168169	7.96720816666667	8.04926816666667	8.0596105
1700085C21Rik	7.19910416666667	7.21396966666667	7.07385166666667	7.06987366666667	7.083877	7.11387733333333
1700086L19Rik	7.674513	7.5391075	7.4018585	7.53099866666667	7.52799766666667	7.55018
1700088E04Rik	9.155174	8.78476633333333	8.98682216666667	8.82327916666667	8.51951366666667	8.68804666666667
1700091H14Rik	7.88496666666667	7.6974415	7.839126	7.82102516666667	7.80077816666667	7.7168335
1700093K21Rik	8.41246266666667	8.27864466666667	8.257696	7.815247	7.5324615	7.75511016666667
1700094D03Rik	7.91835766666667	7.9128645	7.88604683333333	7.82805766666667	7.78223533333333	7.87563933333333
1700102P08Rik	7.51093566666667	7.7061575	7.634214	7.6785745	7.49488216666667	7.67123683333333
1700105P06Rik	7.85770133333333	7.85702716666667	7.85084383333333	8.1117715	7.87268616666667	7.9705175
1700106N22Rik	7.654924	7.58373316666667	7.589996	7.56272666666667	7.62594166666667	7.56695183333333
1700108L22Rik	10.3048751666667	10.057746	10.3452983333333	10.2100558333333	10.3617131666667	10.3393641666667
1700109H08Rik	10.1331498333333	9.94261466666667	9.811201	9.796264	9.71743933333333	9.7121785
1700112C13Rik	7.33418083333333	7.24127733333333	7.16561483333333	8.18059116666667	8.178059	7.8193615
1700112E06Rik	8.31747466666667	8.23694466666667	8.25784833333333	8.12737816666667	8.11452116666667	8.29414166666667
1700113H08Rik	7.64889266666667	7.4680105	7.34391283333333	7.33976083333333	7.2534355	7.40939383333333
1700113I22Rik	9.04302533333333	8.81000816666667	9.23051416666667	8.96570466666667	8.74754816666667	8.87329483333333
1700116B05Rik	7.20821566666667	7.092961	7.1060685	7.03418066666667	7.014759	7.05866816666667
1700120B06Rik	7.68857	7.63616633333333	7.67202	7.5799885	7.59592683333333	7.60906083333333
1700123A16Rik	9.58656866666667	9.54467733333333	9.58688033333333	9.7295415	9.69602383333333	9.71035566666667
1700123D08Rik	7.3297985	7.39675466666667	7.4030785	7.27334316666667	7.39106916666667	7.37373233333333
1700123O20Rik	10.3036586666667	10.2742253333333	10.3275933333333	10.2339891666667	10.3044868333333	10.3092158333333
1810006K21Rik	11.5085918333333	11.4072038333333	11.3774158333333	11.7447793333333	11.8376301666667	11.7677916666667
1810006O10Rik	7.877476	7.97629766666667	8.02200383333333	7.8468935	7.93567733333333	7.97255866666667
1810007M14Rik	8.61715616666667	8.64583366666667	8.79050166666667	8.37503983333333	8.20358983333333	8.31187516666667
1810007P19Rik	9.2392535	9.33035983333333	9.2021925	8.49183783333333	8.43099566666667	8.53946316666667
1810008A18Rik	10.0100715	9.93711216666667	9.94885216666667	10.1137068333333	10.0173693333333	10.0012338333333
1810008K04Rik	7.93449683333333	8.12737816666667	8.025424	7.88704633333333	7.86965583333333	7.86046316666667
1810009A15Rik	9.54282716666667	9.4743345	9.49210766666667	9.3773295	9.30017	9.408165
1810009K13Rik	8.42352116666667	8.37251766666667	8.53641816666667	8.847421	8.7723825	8.77116483333333
1810009N02Rik	8.91394933333333	8.94630616666667	9.02952516666667	9.11852166666667	9.12714233333333	9.06154016666667
1810009O10Rik	10.1689726666667	10.0756143333333	10.1181278333333	10.2772615	10.2293955	10.2605603333333
1810010H24Rik	7.04822	7.09200866666667	6.9575855	7.12452466666667	7.187277	7.12816933333333
1810011H11Rik	8.94315766666667	8.94658083333333	8.945984	8.90104966666667	8.997778	8.98122033333333
1810011O10Rik	7.20700983333333	7.1728755	7.1556465	7.29145833333333	7.15409383333333	7.1877775
1810013B01Rik	10.9085401666667	10.9317973333333	10.8328558333333	10.5357033333333	10.4138128333333	10.550326
1810013D15Rik	7.60119116666667	7.83033616666667	7.70562616666667	7.4691845	7.57783666666667	7.58680766666667
1810013L24Rik	9.42630366666667	9.39050883333333	9.421498	9.45738766666667	9.49256016666667	9.49256016666667
1810015A11Rik	7.86633516666667	7.72439516666667	7.8454195	8.120737	8.29429816666667	8.07509633333333
1810015C11Rik	10.04293	10.115156	10.0635185	9.58124966666667	9.4731535	9.61278816666667
1810018F18Rik	8.29161166666667	8.27246	8.345922	8.33263333333333	8.38008783333333	8.46690133333333
1810020C02Rik	8.07223	8.06570466666667	8.32388166666667	8.69310133333333	8.727157	8.60952283333333
1810020D17Rik	11.7283436666667	11.4198745	11.7564396666667	11.3145988333333	11.2625485	11.3731018333333
1810022C23Rik	10.7906605	10.8912271666667	10.753234	9.31141433333333	9.272197	9.51582166666667
1810022K09Rik	13.083169	13.0050425	13.0671993333333	12.8063908333333	13.1269636666667	12.9139493333333
1810022O10Rik	7.97363933333333	8.03812083333333	8.22409866666667	8.03207383333333	7.83181983333333	7.94397966666667
1810026B05Rik	9.47497583333333	9.5607865	9.46301883333333	9.31453166666667	9.31141433333333	9.45642333333333
1810026J23Rik	10.5144896666667	10.667969	10.5599275	10.2841458333333	10.2920975	10.29832
1810027O10Rik	12.2494236666667	12.013222	12.3610793333333	12.2188528333333	12.1323931666667	12.1418293333333
1810030N24Rik	11.5316711666667	11.4532875	11.6520441666667	11.4215625	11.4965098333333	11.4847088333333
1810032O08Rik	8.68267733333333	8.98637566666667	8.67516133333333	8.37421266666667	8.3345325	8.38961766666667
1810035L17Rik	11.2462675	11.1221328333333	11.3611518333333	11.2097331666667	11.3620885	11.3516636666667
1810037C20Rik	11.552354	11.5206336666667	11.5863721666667	11.4987851666667	11.4690986666667	11.5307131666667
1810037I17Rik	13.3128241666667	13.245549	13.3767838333333	13.2192626666667	13.2001145	13.2033725
1810043G02Rik	8.73204233333333	8.8604995	8.8641105	8.46419233333333	8.53195783333333	8.51294433333333
1810043H04Rik	8.95504583333333	8.818981	8.98168233333333	8.88576416666667	8.91000966666667	8.9647465
1810044B20Rik	7.69025216666667	7.59503483333333	7.78298316666667	7.563787	7.34847383333333	7.52643033333333
1810044D09Rik	9.1316475	9.19689816666667	8.90535466666667	8.427122	8.475686	8.5068145
1810046J19Rik	13.0072515	12.8174425	13.1227991666667	13.2922451666667	13.198053	13.1311185
1810047K05Rik	8.25164116666667	8.1519525	8.222327	8.28223216666667	8.264244	8.28985033333333
1810048J11Rik	9.3955325	9.29847483333333	9.3770965	9.185194	9.025781	9.20588516666667
1810049H13Rik	10.540569	10.4628833333333	10.2645491666667	9.92193816666667	9.91558733333333	9.91332166666667
1810049N02Rik	7.98753166666667	8.105497	7.9451265	7.760129	7.67403216666667	7.788897
1810053B01Rik	8.03132116666667	7.82704366666667	7.88149066666667	7.75890133333333	7.77382116666667	7.895289
1810054D07Rik	7.6568725	7.60686533333333	7.46242133333333	7.70630483333333	7.76778683333333	7.667279
1810055E12Rik	8.20983483333333	8.323508	8.51923683333333	8.48514666666667	8.77319716666667	8.57531883333333
1810055G02Rik	10.5094326666667	10.3462658333333	10.6360358333333	10.8289728333333	10.861799	10.8311858333333
1810058I24Rik	10.3269626666667	9.859531	10.3131916666667	10.5981486666667	10.5555186666667	10.586873
1810058M03Rik	9.848338	9.84210233333333	9.59628583333333	9.54467733333333	9.4447945	9.376413
1810060C03Rik	8.17259016666667	8.0476245	8.1155675	8.01035866666667	8.0402055	8.077478
1810062G17Rik	9.00000033333333	9.12227633333333	8.65116016666667	8.49420816666667	8.59804683333333	8.71046816666667
1810062O18Rik	9.34858183333333	9.4237755	9.40349966666667	9.243782	9.25779316666667	9.421498
1810063B05Rik	11.650089	11.4494736666667	11.5531958333333	11.6395195	11.7517913333333	11.6723365
1810063B07Rik	10.3114455	10.1613263333333	10.340727	10.348255	10.3894195	10.348255
1810064F22Rik	15.1916378333333	15.1916378333333	15.3598665	15.4242013333333	15.2954773333333	15.2695323333333
1810064L21Rik	9.065563	9.2880335	9.08387233333333	8.89600916666667	8.79535166666667	8.98150183333333
1810073M12Rik	8.75081966666667	8.8894245	8.75598616666667	8.49652933333333	8.6057635	8.67490233333333
1810074P20Rik	10.032486	10.1116815	10.0006155	9.94676433333333	9.94159616666667	9.98669916666667
2010001A14Rik	7.56801683333333	7.50659733333333	7.4694125	7.4395915	7.5217425	7.46034366666667
2010001F03Rik	9.1339815	9.12285433333333	9.20588516666667	9.11248883333333	9.16906766666667	9.01081116666667
2010001H16Rik	9.8465145	9.80923	9.94445016666667	10.0260118333333	10.0116061666667	10.0824431666667
2010001J22Rik	8.55076916666667	8.31962633333333	8.28472533333333	8.40211883333333	8.22475466666667	8.31069666666667
2010001M06Rik	7.75991333333333	7.6750035	7.824319	7.93024833333333	7.77482233333333	7.907168
2010001M09Rik	8.091921	8.56894733333333	8.48043333333333	8.172357	8.51762966666667	8.38731566666667
2010003J03Rik	9.05048583333333	9.143696	9.20987716666667	9.0670295	8.98711066666667	9.10689866666667
2010003K11Rik	8.50801633333333	8.27571766666667	8.716243	8.39249283333333	8.55170966666667	8.45711983333333
2010003O02Rik	10.1771983333333	10.0425191666667	10.0927975	9.64531916666667	9.8243385	9.918016
2010004A03Rik	8.5806355	8.72605883333333	8.69797933333333	8.3579275	8.225421	8.2586055
2010004M13Rik	10.892613	10.6133231666667	10.6059995	10.8692423333333	10.8129051666667	10.7906605
2010004N17Rik	8.55607883333333	8.58559666666667	8.63792633333333	8.82706933333333	9.11038566666667	8.96727883333333
2010005E20Rik	7.39003916666667	7.31154783333333	7.41931283333333	7.38146916666667	7.38218566666667	7.42397133333333
2010005J08Rik	8.89020066666667	8.96131383333333	8.9513255	8.75708466666667	8.79782866666667	8.787113
2010007H06Rik	9.140876	9.25328783333333	9.22856983333333	8.73082316666667	8.51738983333333	8.75081966666667
2010007H12Rik	10.6230495	10.2731363333333	10.4283426666667	10.5077816666667	10.5071156666667	10.4365313333333
2010007L18Rik	9.05465216666667	8.8761385	8.96800366666667	8.99283583333333	9.048595	9.12194166666667
2010009J12Rik	9.27968733333333	9.68593183333333	9.60287616666667	9.33386816666667	9.20811	9.282554
2010011I20Rik	9.98041466666667	10.2033358333333	9.938671	9.52126883333333	9.5103015	9.67032466666667
2010012O05Rik	8.6080115	8.58431583333333	8.64873566666667	8.173228	8.28492616666667	8.27864466666667
2010015P12Rik	7.99601516666667	8.11013683333333	8.01427083333333	7.7643905	7.7043815	7.679467
2010016I18Rik	8.307546	8.81833666666667	8.27674566666667	7.740996	7.57792816666667	7.65604233333333
2010100O12Rik	8.22920933333333	8.24036766666667	8.30559866666667	7.84052666666667	8.00071533333333	7.82940216666667
2010107H07Rik	11.7008201666667	11.3716606666667	11.5085918333333	11.7984161666667	11.9670761666667	11.9234108333333
2010110K16Rik	9.87005966666667	9.65561766666667	10.1488188333333	9.80444516666667	9.90379133333333	9.84896916666667
2010110P09Rik	8.14100366666667	8.19976116666667	8.320001	8.242382	8.53725216666667	8.33648616666667
2010111I01Rik	7.99015683333333	8.0939755	8.13259666666667	9.08772933333333	8.99496216666667	8.86077616666667
2010203O07Rik	8.454957	8.55503166666667	8.54132816666667	8.49752366666667	8.50076366666667	8.48466883333333
2010204O13Rik	8.48914116666667	8.49627716666667	8.5227725	8.30623783333333	8.22752716666667	8.23380516666667
2010205O06Rik	7.91779016666667	7.84458933333333	7.91164783333333	7.822116	7.83750016666667	7.80321583333333
2010305A19Rik	7.63392383333333	7.674402	7.7325765	7.707761	7.6568725	7.71429766666667
2010305C02Rik	9.9703835	9.39096666666667	10.009007	10.0602383333333	10.235564	10.0715656666667
2010308M01Rik	8.99128066666667	9.1025765	8.9229215	8.13103466666667	8.218482	8.41724416666667
2010309E21Rik	8.724345	8.81032766666667	8.6616325	8.5956455	8.6446255	8.59186883333333
2010309J24Rik	7.56893183333333	7.78332216666667	7.736739	7.65114166666667	7.70279516666667	7.57305
2010309L07Rik	13.7383606666667	13.7936661666667	13.7936661666667	13.5157785	13.3888556666667	13.5133246666667
2010311D03Rik	10.4003346666667	10.5389188333333	10.423053	10.1790901666667	10.2304576666667	10.2657415
2010313D22Rik	10.457387	10.3338623333333	10.355145	10.2468588333333	10.253115	10.2851005
2010317E24Rik	7.38823516666667	7.43687966666667	7.3880705	7.5086025	7.7476075	7.5352665
2010320M18Rik	10.2797266666667	10.3863056666667	10.2428565	9.86231016666667	9.86338233333333	9.89570483333333
2010321I05Rik	10.722396	10.655463	10.667969	10.5911115	10.7250061666667	10.655463
2010321M09Rik	11.3666963333333	11.3584678333333	11.488618	11.3611518333333	11.4306793333333	11.4494736666667
20198505_4692_rc	7.32431933333333	7.38542166666667	7.38786766666667	7.393226	7.3050295	7.34522733333333
2200002D01Rik	8.25245566666667	8.244083	8.14458716666667	8.405656	8.3634355	8.5143415
2200002J24Rik	7.32698866666667	7.36290566666667	7.43793983333333	7.28198316666667	7.31263266666667	7.38749916666667
2200005K02Rik	8.31781766666667	8.159412	8.23356583333333	8.26380683333333	8.26738466666667	8.19924666666667
2210003I03Rik	7.1986865	7.22191766666667	7.12452466666667	7.32054833333333	7.35112633333333	7.44894383333333
2210008N01Rik	8.08560633333333	7.90770416666667	8.042948	7.6747105	7.75632916666667	7.804678
2210010B09Rik	7.90550933333333	7.97277533333333	8.03695966666667	7.86810716666667	7.76608083333333	7.7759665
2210010L05Rik	7.32387716666667	7.19057216666667	7.30796066666667	7.296076	7.35473666666667	7.2917125
2210011G09Rik	10.6125498333333	10.2542806666667	10.8380698333333	10.7227643333333	10.8154246666667	10.8188185
2210012G02Rik	8.32145183333333	8.3536465	8.360438	8.35225333333333	8.33106966666667	8.275311
2210013K02Rik	9.094832	8.91609683333333	9.236315	9.05465216666667	9.1556325	9.08387233333333
2210015D19Rik	9.7456385	9.74443966666667	9.83404233333333	9.57273983333333	9.534891	9.61580266666667
2210015K02Rik	8.29874416666667	8.21784733333333	8.3597885	8.1932115	8.07880416666667	8.351609
2210016L21Rik	8.42685083333333	8.577321	8.46763866666667	8.56964	8.54624283333333	8.50884
2210018M11Rik	9.379262	9.57650533333333	9.465177	9.34498816666667	9.34558166666667	9.34307433333333
2210019E14Rik	7.76560916666667	7.79740883333333	7.78957766666667	7.601839	7.64117816666667	7.57181316666667
2210021J22Rik	9.0015415	9.08122416666667	9.03150233333333	9.00268533333333	8.9599865	8.97485966666667
2210023G05Rik	9.2195415	9.08277766666667	8.97393683333333	9.280805	9.3526365	9.32298533333333
2210037E17Rik	7.88481766666667	7.95072116666667	7.94035333333333	7.6816775	7.88604683333333	7.7938015
2210039O17Rik	10.0998023333333	10.1632696666667	10.036393	9.5695335	9.58296466666667	9.539428
2210403N09Rik	7.78644533333333	7.4350185	7.764122	7.81492033333333	7.86601716666667	8.0479845
2210404O07Rik	8.04090133333333	7.95685933333333	7.8884905	8.01118916666667	7.96084366666667	7.97207933333333
2210407N10Rik	8.91648583333333	8.69978916666667	8.9448835	9.29702316666667	9.434538	9.3014735
2210408F11Rik	9.8732685	9.553673	9.65599116666667	9.75262083333333	9.58517316666667	9.65782
2210408F21Rik	9.51666433333333	9.40552966666667	9.67705483333333	9.61505966666667	9.57388316666667	9.588974
2210408O09Rik	7.85389466666667	7.88738766666667	7.99797933333333	8.30341433333333	8.56538033333333	8.2413065
2210410E06Rik	12.1012533333333	12.1799035	12.1045291666667	11.8757068333333	11.8570538333333	12.0790595
2210411K11Rik	10.8846368333333	10.8557173333333	10.8211975	10.4842586666667	10.421735	10.4755291666667
2210412D01Rik	8.89401966666667	8.6785785	8.87737966666667	9.08144083333333	9.08277766666667	9.11015516666667
2210414H16Rik	8.54314866666667	8.7600205	8.595082	8.19997366666667	8.02228566666667	8.103856
2210415F13Rik	7.479051	7.36252733333333	7.45683366666667	7.49643233333333	7.30676583333333	7.38199233333333
2210417D09Rik	9.41430883333333	9.54102866666667	9.494336	9.25143	9.1075605	9.21109983333333
2210418G03Rik	7.42911366666667	7.3997735	7.368042	7.4197215	7.38146916666667	7.3671735
2210418H06Rik	9.07963433333333	9.17004316666667	9.0290055	8.76234733333333	8.90535466666667	8.81704833333333
2210418O10Rik	12.4570625	12.4406668333333	12.5910928333333	12.483552	12.5119835	12.5290075
2210419D22Rik	13.0860585	13.2299651666667	13.1855411666667	13.205968	13.1595348333333	13.2242761666667
2300002D11Rik	8.62942416666667	8.65295716666667	8.56590333333333	8.5741185	8.51389383333333	8.607068
2300006M17Rik	7.46374983333333	7.46344733333333	7.56039083333333	7.6529465	7.5885775	7.52112866666667
2300009A05Rik	11.1447388333333	11.0921985	10.9967606666667	10.6116696666667	10.661276	10.8013066666667
2310001A20Rik	13.5469645	13.493015	13.543667	12.9469768333333	13.1786473333333	13.1366496666667
2310001H12Rik	8.73921366666667	8.76337216666667	8.78002966666667	8.727443	8.61050366666667	8.67213033333333
2310001H17Rik	9.27936333333333	9.4161705	8.98555783333333	9.01173866666667	9.00205166666667	8.8674065
2310002B06Rik	9.79491441666667	9.78610066666667	9.90097783333333	9.83362733333333	9.89062266666667	9.85384633333333
2310002F18Rik	9.68203616666667	9.39605916666667	9.55987783333333	9.464143	9.40751633333333	9.4241415
2310003C23Rik	9.75903916666667	9.98442616666667	9.77509083333333	9.715147	9.674221	9.60377233333333
2310003H01Rik	9.562265	9.42630366666667	9.41071533333333	9.79774433333333	9.53455083333333	9.57608
2310003L06Rik	7.20260766666667	7.21197633333333	7.3620235	7.33139083333333	7.33976083333333	7.28311216666667
2310003L22Rik	8.73667816666667	8.72128766666667	8.74411433333333	8.55651966666667	8.60893016666667	8.63731966666667
2310003M01Rik	7.50583566666667	7.48343766666667	7.5885775	7.69857433333333	7.82643616666667	7.66969866666667
2310004H21Rik	9.78395566666667	9.7291745	9.8002755	9.64667	9.54102866666667	9.4806435
2310004I03Rik	10.8138186666667	10.6424641666667	10.9085401666667	10.9442095	10.803164	10.9332788333333
2310004I24Rik	9.8360705	10.0941191666667	9.83250516666667	9.57464883333333	9.61685083333333	9.665758
2310004N11Rik	11.6592246666667	11.5967593333333	11.83819	11.5307131666667	11.447627	11.549456
2310004N24Rik	8.161083	8.26088983333333	8.16451983333333	8.69797933333333	8.62592983333333	8.52038533333333
2310005E10Rik	10.0337873333333	9.84585783333333	9.98669916666667	10.4378373333333	10.4586228333333	10.3760558333333
2310005E17Rik	7.57838833333333	7.3916225	7.52130766666667	7.33122133333333	7.33096833333333	7.32438416666667
2310005L22Rik	10.7074041666667	11.2043428333333	10.7303006666667	9.94223	9.8380685	10.022646
2310005N03Rik	10.6041748333333	10.4911866666667	10.8611708333333	10.667969	10.8317995	10.7593348333333
2310005P05Rik	11.4734893333333	11.5738635	11.5400343333333	11.2284808333333	11.034809	11.3700448333333
2310007A19Rik	8.9300485	8.68652066666667	8.79160033333333	8.92117216666667	8.72146016666667	8.80967383333333
2310007B03Rik	7.91730283333333	7.936118	7.7841335	7.82464633333333	7.6995585	7.691958
2310007D09Rik	7.9150115	7.6568725	7.985999	8.73779166666667	9.0015415	8.6894265
2310007F21Rik	10.8633403333333	10.71813	10.7102646666667	10.9979363333333	10.9827698333333	10.88755
2310007G05Rik	9.72782416666667	9.54080383333333	9.64667	9.896962	9.951996	9.93358783333333
2310007H09Rik	8.97612666666667	8.86978283333333	8.94949483333333	8.73700883333333	8.68503766666667	8.81000816666667
2310007L24Rik	8.973617	8.36844533333333	8.614623	8.76919133333333	8.39692533333333	8.6556515
2310008H09Rik	9.26575	9.21897683333333	9.2030425	9.63409933333333	9.65259483333333	9.6291005
2310008I22Rik	9.2854905	9.535094	9.43914533333333	9.36104433333333	9.177001	9.41525566666667
2310008M10Rik	11.5634071666667	11.411463	11.4905965	12.0444563333333	12.0326266666667	11.9294168333333
2310009E04Rik	10.3371136666667	10.1798575	10.3383998333333	9.95369733333333	9.93909466666667	10.0583518333333
2310010J17Rik	9.34558166666667	9.14674316666667	9.19070116666667	8.49961666666667	8.33419466666667	8.81808933333333
2310011G17Rik	11.7131741666667	11.913464	11.7731265	11.5164216666667	11.5706441666667	11.6281656666667
2310014B11Rik	9.16559833333333	9.215081	9.28724533333333	9.05256733333333	9.08573	9.09669833333333
2310014D11Rik	11.8540023333333	12.5910928333333	12.3167825	11.469853	11.5912996666667	11.6338316666667
2310014F06Rik	9.03921916666667	9.59493066666667	9.24186916666667	8.77939566666667	8.7490685	9.07729633333333
2310014G06Rik	12.660719	12.5611571666667	12.6312526666667	11.9898346666667	12.0990661666667	12.2053416666667
2310014H01Rik	13.1227991666667	12.8946415	13.0072515	13.687319	13.5373648333333	13.5881038333333
2310016C08Rik	10.7571305	10.4076761666667	10.6907771666667	11.0584805	11.01923	10.9115985
2310016C16Rik	10.5541903333333	10.3985225	10.6047145	10.4885113333333	10.3307068333333	10.6059995
2310016E02Rik	7.98504183333333	8.01162416666667	8.19496266666667	8.40892083333333	8.6402785	8.46763866666667
2310016M24Rik	12.7024646666667	12.7196581666667	12.6987111666667	12.5855638333333	12.5573263333333	12.4928893333333
2310021P13Rik	10.1856835	10.3153573333333	10.0788608333333	9.99613283333333	9.93961883333333	9.899159
2310022A10Rik	9.357542	9.25089333333333	9.19550966666667	9.996384	10.0509988333333	9.78462866666667
2310022B05Rik	11.8242586666667	11.5146585	11.6651111666667	12.0351401666667	11.8708406666667	11.9850735
2310022K01Rik	8.324024	8.2926015	8.33046633333333	8.26249	8.35264433333333	8.27129566666667
2310022M17Rik	9.29000166666667	9.30533283333333	9.31757366666667	9.10335933333333	9.143696	9.159672
2310024N18Rik	10.2460648333333	10.2584925	10.2772615	9.947177	10.002323	9.93961883333333
2310028O11Rik	8.45640166666667	8.27379816666667	8.394771	8.27632183333333	8.21235166666667	8.09913466666667
2310030N02Rik	7.27780233333333	7.31683866666667	7.1877775	7.26781216666667	7.33016516666667	7.20200316666667
2310031L18Rik	7.37489633333333	7.4361565	7.4794295	7.59232883333333	7.67123683333333	7.54765566666667
2310032M22Rik	9.2126685	9.53033083333333	9.46385	9.49381966666667	9.2009665	9.4422115
2310033F14Rik	12.4540406666667	12.2623255	12.4787233333333	12.2245716666667	12.2188528333333	12.38099
2310033K02Rik	7.39995216666667	7.50296616666667	7.2751395	7.60355766666667	7.69617483333333	7.65473016666667
2310033P09Rik	9.3607725	9.11852166666667	9.11696616666667	8.89474383333333	9.06657733333333	9.06379166666667
2310035C23Rik	8.45618383333333	8.66933916666667	8.50109266666667	8.50548033333333	8.478534	8.57916616666667
2310035K24Rik	10.3967413333333	10.0932551666667	10.3121586666667	10.2299008333333	10.3748753333333	10.3159436666667
2310036D04Rik	9.74965083333333	9.751682	9.73165183333333	10.136614	10.0740121666667	9.85485383333333
2310036D22Rik	10.628124	10.6145788333333	10.7323355	10.5411615	10.5693688333333	10.7031938333333
2310036I02Rik	8.63968183333333	8.92093383333333	8.7054565	8.6322705	8.62176583333333	8.53817866666667
2310036O22Rik	12.0796298333333	12.4023631666667	12.1630713333333	12.2776658333333	12.1630713333333	12.1620063333333
2310037I24Rik	9.4774495	9.56630383333333	9.47722166666667	9.48849483333333	9.4486265	9.42079866666667
2310038D14Rik	9.13737	9.04496983333333	9.3871705	9.24112733333333	9.01727933333333	9.1679805
2310039H08Rik	12.7974761666667	12.6457618333333	12.5886513333333	12.0171188333333	12.1030996666667	12.1370235
2310040A07Rik	8.1650955	7.96358633333333	8.2160815	8.200569	8.15578516666667	8.20679166666667
2310040A13Rik	8.72605883333333	8.6657475	8.72005866666667	8.60428766666667	8.69613116666667	8.63938283333333
2310040B03Rik	8.49627716666667	8.6792085	8.41533233333333	8.23490483333333	8.24821983333333	8.2594615
2310040C09Rik	8.57511416666667	8.499159	8.57477516666667	8.55076916666667	8.57799283333333	8.62592983333333
2310040G07Rik	8.68358983333333	8.58691683333333	8.607068	8.19754483333333	8.07621283333333	8.20614583333333
2310043N10Rik	13.6056356666667	13.4609728333333	13.6338368333333	13.4644633333333	13.3185833333333	13.4064095
2310044G17Rik	9.39096666666667	9.71635566666667	9.62239233333333	10.1437126666667	10.0456716666667	9.96344933333333
2310044H10Rik	12.2807961666667	12.2494236666667	12.397324	12.2999358333333	12.2883613333333	12.259349
2310045A20Rik	8.12354983333333	7.79765466666667	7.93894516666667	9.1075605	8.9371875	8.8576025
2310045K21Rik	9.04647516666667	9.08195883333333	9.260274	9.28019516666667	9.1242285	9.06975383333333
2310045L10Rik	8.16404833333333	8.17901216666667	8.10301133333333	7.9769455	7.95411716666667	7.897263
2310045N01Rik	9.74825366666667	9.6921835	9.810607	9.52588933333333	9.57679016666667	9.5788335
2310046A06Rik	7.12483433333333	7.2581505	7.0221195	7.3136405	7.1590215	7.26799683333333
2310046K01Rik	9.484989	9.22510466666667	9.302071	9.5685665	9.291571	9.403355
2310046O06Rik	9.16610283333333	9.38282066666667	9.199494	9.10565066666667	9.11359016666667	9.05692616666667
2310047A01Rik	7.21597333333333	7.273788	7.31026633333333	7.27889033333333	7.2745345	7.196664
2310047B19Rik	9.08573	9.094832	9.15707866666667	9.12361283333333	9.17908683333333	9.22235766666667
2310047C04Rik	7.8097005	7.9779445	7.93024833333333	7.7602825	7.8330785	7.73828233333333
2310047C21Rik	8.25495516666667	8.20379433333333	8.27161233333333	8.1581225	8.264956	8.01162416666667
2310047K21Rik	9.14904683333333	8.89401966666667	8.91000966666667	8.785942	8.781593	8.840909
2310047M10Rik	10.3201643333333	10.2403488333333	10.2422916666667	10.5283193333333	10.4466011666667	10.3690856666667
2310047O13Rik	7.82143316666667	7.877476	7.8014185	7.8454195	7.80393433333333	7.94551216666667
2310051E17Rik	10.8684245	11.0488886666667	10.9211426666667	10.4759911666667	10.424204	10.8173935
2310051F07Rik	11.0469336666667	11.141883	11.2675166666667	11.1447388333333	11.1700126666667	11.2823721666667
2310051N18Rik	9.64059116666667	9.58688033333333	9.8204555	9.797306	9.67885366666667	9.73037216666667
2310057K05Rik	8.55470466666667	8.56005966666667	8.37438866666667	8.041519	8.17259016666667	8.2360865
2310058J06Rik	8.25638133333333	8.58899783333333	8.38431283333333	7.95040616666667	8.09946583333333	8.17259016666667
2310061B02Rik	6.977059	6.823536	6.938138	6.9575855	6.77102183333333	6.86220933333333
2310061C15Rik	8.51478683333333	8.41744366666667	8.63731966666667	8.4015245	8.70178766666667	8.76655616666667
2310061F22Rik	10.7303006666667	10.835835	10.7214888333333	10.6595925	10.797708	10.8250345
2310061G22Rik	7.87003683333333	7.96203566666667	7.83346616666667	7.7327495	7.64494783333333	7.781413
2310061I04Rik	7.29823483333333	7.45169183333333	7.49488216666667	7.4461075	7.43661783333333	7.293742
2310061J03Rik	11.4298561666667	11.5316711666667	11.4940656666667	10.9679423333333	11.177351	11.1555866666667
2310065K24Rik	10.573137	10.4105786666667	10.5369896666667	10.549499	10.5357033333333	10.5067968333333
2310066E14Rik	9.46886716666667	9.73716833333333	9.33941383333333	9.20236066666667	9.10689866666667	9.299204
2310066I10Rik	8.0018085	8.10834116666667	8.01565666666667	7.52515066666667	7.527468	7.61944416666667
2310067B10Rik	9.11487833333333	9.1800865	9.0249595	8.85738616666667	8.81808933333333	8.8533685
2310075M15Rik	10.7380028333333	10.7719341666667	10.8493298333333	10.8279886666667	10.9224493333333	11.0571046666667
2310076L09Rik	8.7546505	8.66071883333333	8.6426995	8.73580033333333	8.6196985	8.63829216666667
2310076O14Rik	11.7403805	12.1891688333333	11.8907063333333	11.1146285	11.0791515	11.1724303333333
2310079N02Rik	11.3830371666667	11.3214691666667	11.2603688333333	11.3281878333333	11.2542801666667	11.3760973333333
2310079P03Rik	10.7765125	10.7199001666667	10.8485683333333	10.4499231666667	10.5253505	10.5967603333333
2310079P10Rik	12.4329145	12.133003	12.6156693333333	12.3214343333333	12.3120715	12.5049455
2310079P12Rik	9.33941383333333	9.40123583333333	9.32539533333333	9.38896933333333	9.37007866666667	9.4294775
2400001E08Rik	11.9281981666667	11.7898665	11.8782281666667	12.223759	12.1891688333333	12.0632765
2400003C14Rik	10.073303	10.1331498333333	10.1268511666667	10.0820911666667	10.0764823333333	10.102769
2400006N03Rik	8.67998933333333	8.81188016666667	8.62110583333333	8.71475483333333	8.5097505	8.65006916666667
2400009B08Rik	12.006465	11.990626	12.0751171666667	11.9749135	12.2911508333333	12.1294511666667
2400010C15Rik	14.0433481666667	14.0267076666667	14.1439898333333	13.6201811666667	13.8299718333333	13.7862555
2410001C21Rik	11.3836921666667	11.4096455	11.3752396666667	11.4905965	11.4594968333333	11.4348636666667
2410002F23Rik	9.6921835	9.58093833333333	9.52496383333333	9.588974	9.48533516666667	9.549769
2410003K15Rik	11.509324	11.4979293333333	11.4948861666667	11.19142	11.1804485	11.2214263333333
2410003P15Rik	10.3544196666667	10.3982123333333	10.4807583333333	10.1596058333333	10.1608215	10.1695335
2410004B18Rik	7.97207933333333	7.79685533333333	7.72163916666667	7.79178366666667	7.96429216666667	7.85214933333333
2410004L22Rik	8.1968005	8.4015245	8.36185816666667	9.15867883333333	9.10954433333333	8.907419
2410005O16Rik	7.968911	8.09057516666667	7.94478733333333	7.85702716666667	7.8730675	7.7623045
2410006H16Rik	9.5695335	10.0631005	9.37807216666667	9.2864495	9.196446	9.3444425
2410008K03Rik	11.3949371666667	10.822652	11.2766126666667	11.1435806666667	11.1364883333333	11.1875221666667
2410012H22Rik	9.60068216666667	9.59347633333333	9.5080765	9.48693266666667	9.53541733333333	9.5581735
2410013I23Rik	8.64559766666667	8.78683833333333	8.73566133333333	8.54759666666667	8.54287116666667	8.58498583333333
2410014A08Rik	8.34502516666667	8.281078	8.41509083333333	8.62151166666667	8.74856933333333	8.677102
2410015M20Rik	11.3919875	11.3688548333333	11.3765398333333	11.2559241666667	11.3166725	11.300537
2410016O06Rik	9.07596416666667	9.22545166666667	9.2238265	9.179812	9.19895433333333	9.23156916666667
2410017P09Rik	8.95245	8.93747566666667	8.93053366666667	9.04240016666667	9.08144083333333	9.099617
2410018G20Rik	10.7518218333333	10.5845808333333	10.6713205	10.4273388333333	10.4595463333333	10.485829
2410018M08Rik	8.49883083333333	8.27843216666667	8.504207	8.24457616666667	8.33674733333333	8.36553866666667
2410019G02Rik	9.15347033333333	9.155174	9.07596416666667	8.76797016666667	8.79347833333333	8.830969
2410025L10Rik	9.28747233333333	9.31710666666667	9.1575125	9.15593183333333	9.08818766666667	9.0987405
2410026K10Rik	9.048595	8.98204	8.92601566666667	9.21762333333333	9.18393266666667	9.16692083333333
2410042D21Rik	9.8953545	9.86534766666667	9.81991883333333	10.0480711666667	10.038756	10.044006
2410044A07Rik	7.80307883333333	7.75929666666667	7.79336766666667	7.71701016666667	7.97899283333333	7.80004716666667
2410051C13Rik	7.30497083333333	7.35473666666667	7.38290233333333	7.39118166666667	7.30419983333333	7.31263266666667
2410066E13Rik	9.13932683333333	9.13026516666667	9.1433445	9.21348683333333	9.18483983333333	9.12510583333333
2410072D24Rik	7.895289	7.83013033333333	7.89021333333333	8.13537033333333	8.052381	8.15403033333333
2410075B13Rik	8.170421	8.1217925	8.1866795	8.16994983333333	8.222067	8.21103133333333
2410076I21Rik	8.34334383333333	8.41835516666667	8.05926233333333	7.6799345	7.83296116666667	7.77067566666667
2410078J06Rik	7.38542166666667	7.57021733333333	7.48900883333333	7.36749933333333	7.22504716666667	7.29781883333333
2410081M15Rik	8.67770883333333	8.59407816666667	8.71357483333333	8.75335066666667	8.70994983333333	8.91080133333333
2410089E03Rik	7.6773225	7.65402283333333	7.809296	7.7715625	7.46034366666667	7.64373016666667
2410091C18Rik	9.22478216666667	9.24459583333333	9.41299783333333	9.03507983333333	9.0842695	9.12631966666667
2410091N08Rik	7.70120016666667	7.671836	7.80321583333333	7.64917683333333	7.77067566666667	7.60896033333333
2410127L17Rik	8.2091845	8.2087845	8.3429585	8.02374166666667	8.059915	8.157389
2410129H14Rik	10.3817716666667	10.3215945	10.323993	10.1394535	10.2060236666667	10.1731035
2410131K14Rik	7.91575583333333	7.964884	7.90210833333333	7.89827216666667	7.924314	7.85932716666667
2410152H17Rik	7.86283283333333	7.98152733333333	7.8179145	7.704764	7.662878	7.695344
2410166I05Rik	8.67213033333333	8.73335016666667	8.62677516666667	8.508637	8.48914116666667	8.45423016666667
2410170E21Rik	8.01544066666667	8.15256633333333	8.0064635	7.88673233333333	7.91514383333333	7.86860416666667
2500002L14Rik	10.0348586666667	10.2841458333333	10.0305876666667	10.068319	9.95342783333333	10.04293
2500003M10Rik	11.4677056666667	11.5777936666667	11.5738635	11.4618118333333	11.4001751666667	11.4134713333333
2500004H21Rik	9.30069933333333	9.3526365	9.27033383333333	9.38173116666667	9.39157316666667	9.3766205
2510002D24Rik	7.79451933333333	8.065087	8.09375333333333	7.86742233333333	7.743792	7.80367816666667
2510002J07Rik	11.2356293333333	11.1295758333333	11.7813521666667	11.535921	12.0029325	11.4467798333333
2510003E04Rik	9.0706005	9.04719783333333	9.42599316666667	9.14800716666667	9.2128835	9.16742533333333
2510006D16Rik	11.8766346666667	12.0209115	12.1370235	11.9711201666667	11.8993071666667	11.9421686666667
2510008P16Rik	7.59503483333333	7.6765185	7.87781883333333	7.67050916666667	7.69050616666667	7.56314283333333
2510009E07Rik	11.7204531666667	11.6755265	11.8631588333333	11.91713	11.8264775	11.8329691666667
2510010F15Rik	9.2743615	9.34891133333333	9.478184	9.34638316666667	9.41071533333333	9.35204166666667
2510010K19Rik	7.4813505	7.68983416666667	7.63792333333333	7.58573566666667	7.452269	7.59174516666667
2510012J08Rik	9.43987033333333	9.328977	9.41746333333333	9.406618	9.44994483333333	9.39871116666667
2510022D24Rik	9.03150233333333	9.08943083333333	9.21082	9.00963883333333	9.11074683333333	9.02542033333333
2510042H12Rik	9.31910533333333	9.534891	8.72272733333333	7.80804783333333	8.577321	8.33263333333333
2510049J12Rik	7.46088166666667	7.4386685	7.40065316666667	7.50167566666667	7.42260616666667	7.4137485
2600001B17Rik	8.00827566666667	7.89130933333333	7.89130933333333	7.861692	7.6529465	7.627947
2600005C20Rik	9.71285816666667	9.73070133333333	9.81769366666667	9.67519116666667	9.62525416666667	9.58169016666667
2600006K01Rik	8.43480483333333	8.056151	8.41682566666667	8.56483516666667	8.53913166666667	8.6272735
2600009E05Rik	13.4573195	13.5642366666667	13.4712266666667	13.1009798333333	13.2090031666667	13.129222
2600010E01Rik	8.34004616666667	8.50449816666667	8.25318683333333	8.168169	8.133612	8.11261683333333
2600014M03Rik	7.96386483333333	8.081241	8.0275675	8.15324883333333	8.1098425	8.1847825
2610001E17Rik	9.38373966666667	9.269914	9.382102	9.17004316666667	9.00912933333333	9.17004316666667
2610001J05Rik	8.85861166666667	8.68882616666667	8.73204233333333	9.02770583333333	9.0128515	8.95355683333333
2610002B11Rik	7.68639816666667	7.84846933333333	7.72226016666667	7.69130916666667	7.82940216666667	7.65522316666667
2610002D18Rik	7.394727	7.42749533333333	7.4922945	7.6568725	7.68470283333333	7.58428283333333
2610002J02Rik	10.5483956666667	10.6911058333333	10.6041748333333	10.342167	10.2709466666667	10.383316
2610002M06Rik	8.83804683333333	8.77803833333333	8.75408266666667	8.76830066666667	8.86077616666667	8.79892266666667
2610003J06Rik	11.1527371666667	11.0245148333333	11.1930256666667	10.9004291666667	10.7294116666667	10.7597596666667
2610005M20Rik	7.62647066666667	7.63672683333333	7.68438933333333	7.51879666666667	7.59040283333333	7.58903133333333
2610009E16Rik	10.1596058333333	10.350244	10.0740121666667	9.9124225	10.025459	9.89211583333333
2610009I02Rik	7.98922916666667	8.014024	8.1650955	7.78554533333333	7.8288035	7.77002583333333
2610011C24Rik	7.08002866666667	6.972677	7.07491233333333	6.969118	7.029792	7.00971166666667
2610014I16Rik	9.32123533333333	9.33869533333333	9.16742533333333	9.0899075	8.9096255	9.09069816666667
2610015J01Rik	8.13734066666667	8.23196416666667	8.287528	8.20152066666667	8.1775235	8.170421
2610016A17Rik	13.3269825	13.3436318333333	13.5395271666667	13.109548	12.9924273333333	13.3185833333333
2610019E17Rik	10.3748753333333	10.3650608333333	10.2760391666667	9.88365266666667	10.0337873333333	9.90746916666667
2610019N19Rik	9.24960016666667	9.2470795	9.48849483333333	9.11744883333333	9.41480433333333	9.3770965
2610020C11Rik	8.602354	8.5874165	8.77353233333333	8.61736233333333	8.50772966666667	8.567104
2610020H08Rik	7.82369633333333	8.072834	7.92274	7.61256	7.61717033333333	7.61701866666667
2610020O08Rik	10.4302221666667	10.5741263333333	10.4732398333333	10.2232961666667	10.2403488333333	10.28259
2610021I23Rik	7.0087135	7.0221195	6.969118	6.93002933333333	7.01397916666667	6.96584866666667
2610021K21Rik	7.29349233333333	7.44838333333333	7.3139585	7.30457733333333	7.45033016666667	7.5981225
2610024B07Rik	12.0480661666667	12.1586463333333	12.090173	11.8470996666667	11.782465	11.9506701666667
2610024E20Rik	11.4921675	11.4873311666667	11.5967593333333	11.8274598333333	11.6785273333333	11.820866
2610024G14Rik	10.2320508333333	10.3751825	10.3967413333333	9.96471783333333	9.925016	9.9874255
2610024H22Rik	12.73922	12.6312526666667	12.7033008333333	12.637223	12.558057	12.5816305
2610024M03Rik	10.3469383333333	10.047311	10.3307068333333	10.4302221666667	10.5264791666667	10.5904268333333
2610027C15Rik	10.7755	10.4969518333333	10.6289075	10.6666981666667	10.5203856666667	10.6703313333333
2610028A01Rik	7.9392505	8.06697383333333	7.96632466666667	8.02805083333333	8.07147416666667	7.98951383333333
2610028H07Rik	12.1323931666667	12.1337856666667	12.0454925	12.1875786666667	12.1812983333333	12.2409493333333
2610028H24Rik	7.82775966666667	7.643055	7.60006466666667	7.62248716666667	7.577175	7.53142983333333
2610029G23Rik	9.51790783333333	9.41881683333333	9.53313266666667	9.97642266666667	10.0534506666667	9.96085166666667
2610029J22Rik	8.35833466666667	8.08336566666667	8.091921	8.588623	8.7033395	8.5937185
2610029K11Rik	8.607068	8.84902816666667	8.54783783333333	8.1493745	8.157389	8.20727916666667
2610035D17Rik	9.62062233333333	9.68860833333333	9.816837	9.36985	9.33175383333333	9.60287616666667
2610036D13Rik	9.490123	9.648906	9.44269583333333	9.59493066666667	9.50920266666667	9.53698783333333
2610036L11Rik	9.149284	8.9030815	8.921497	9.21867983333333	9.28724533333333	9.15347033333333
2610037P13Rik	8.57624783333333	8.62344683333333	8.72605883333333	8.511112	8.471026	8.56126216666667
2610039C10Rik	10.482656	10.4610371666667	10.3947351666667	10.7396273333333	10.7402455	10.6021618333333
2610101N10Rik	8.405273	8.27225783333333	8.3961795	8.4247735	8.41582283333333	8.34561316666667
2610103J23Rik	10.3933408333333	10.3918996666667	10.3624916666667	10.409144	10.551011	10.4969518333333
2610103N14Rik	7.46765733333333	7.58968266666667	7.528453	7.58373316666667	7.55449333333333	7.43661783333333
2610104A14Rik	7.7841335	7.70697066666667	7.73700783333333	7.90918316666667	7.7687075	7.76254283333333
2610202E01Rik	8.53239583333333	8.427122	8.59094966666667	8.28557583333333	8.33233816666667	8.30068016666667
2610203C22Rik	7.50236583333333	7.596612	7.57021733333333	8.085926	8.18846516666667	8.07801816666667
2610204L23Rik	11.297335	11.3895163333333	11.3635901666667	11.1882793333333	11.3323176666667	11.2803933333333
2610204M08Rik	9.49165133333333	9.81769366666667	9.61772866666667	9.57608	9.4769015	9.5219495
2610207I05Rik	12.3471805	12.4893893333333	12.3796805	12.300851	12.3083646666667	12.2534351666667
2610207P08Rik	9.37049116666667	9.18041383333333	9.2838845	9.84110833333333	9.94676433333333	9.7993295
2610208M17Rik	7.91184433333333	8.08906416666667	7.7617755	7.4794295	7.5839495	7.57792816666667
2610209A20Rik	7.65003383333333	7.8014185	7.74947433333333	7.7684385	7.76911733333333	7.87781883333333
2610301B20Rik	8.22651716666667	8.11098383333333	8.07919116666667	8.06352333333333	8.05409566666667	7.98435916666667
2610301G19Rik	10.8857558333333	10.9637941666667	10.8586185	10.7185505	10.6494066666667	10.7709701666667
2610301N02Rik	8.72005866666667	9.07307933333333	9.2864495	8.65668733333333	8.19997366666667	8.32499333333333
2610302F08Rik	7.50598116666667	7.58955166666667	7.64046433333333	7.65349666666667	7.635811	7.8311755
2610304G08Rik	7.428446	7.35957866666667	7.40925533333333	7.46982283333333	7.30393066666667	7.320985
2610305D13Rik	9.74599883333333	9.52101216666667	9.53115366666667	9.61099416666667	9.65033183333333	9.790066
2610307O08Rik	8.84119683333333	8.75204233333333	8.7562145	8.958474	9.0706005	9.00963883333333
2610319H10Rik	9.60243466666667	9.70841	9.48233616666667	9.54884083333333	9.32123533333333	9.3411235
2610510H03Rik	7.41709283333333	7.32769333333333	7.36551983333333	7.33668366666667	7.37125116666667	7.4395915
2610510J17Rik	7.8504505	8.00250333333333	7.81848483333333	8.4544845	8.449917	8.28424933333333
2610524B01Rik	9.56818833333333	9.60765833333333	9.67639766666667	9.6327465	9.50779016666667	9.63450416666667
2610524H06Rik	7.847937	7.78919916666667	7.741497	7.86633516666667	7.94123566666667	7.97403833333333
2610524N02Rik	9.02658516666667	9.290836	9.1388445	8.82976433333333	8.84572966666667	8.99108083333333
2610528A11Rik	7.35616716666667	7.47072983333333	7.35648133333333	7.33404833333333	7.49665633333333	7.41169133333333
2610528B01Rik	8.41744366666667	8.373104	8.418135	8.26661266666667	8.36198983333333	8.28863083333333
2610528E23Rik	8.94836516666667	8.97559566666667	9.14800716666667	8.9096255	8.88074983333333	8.78509483333333
2700007P21Rik	9.82561716666667	9.82561716666667	9.85664516666667	9.91088566666667	9.93532783333333	9.9203585
2700008B19Rik	7.9705175	8.09886966666667	8.04051316666667	7.94874133333333	7.94256	7.95440583333333
2700017A04Rik	8.31187516666667	8.24219966666667	8.44632883333333	8.23046366666667	8.265863	8.28960283333333
2700024H10Rik	9.62397633333333	9.55047983333333	9.58783233333333	9.356828	9.325857	9.39096666666667
2700025J07Rik	8.77548316666667	9.03390316666667	8.976328	8.824339	8.70845183333333	8.65916566666667
2700029M09Rik	11.1066576666667	11.043642	11.224963	11.2536271666667	11.2307328333333	11.1504386666667
2700033B16Rik	8.403919	8.80129366666667	8.53622433333333	8.55564566666667	8.49272616666667	8.46860583333333
2700046G09Rik	11.1548738333333	11.1867213333333	11.2425998333333	10.9299205	10.9979363333333	10.9481208333333
2700049H19Rik	10.0265026666667	10.0443906666667	10.0546171666667	10.1003943333333	10.12741	10.0084496666667
2700050L05Rik	8.68065583333333	8.72313516666667	8.85738616666667	8.52790433333333	8.58336366666667	8.59094966666667
2700055A20Rik	9.9105255	9.98525016666667	10.0808248333333	9.709361	9.75571966666667	9.839002
2700060E02Rik	11.5340803333333	11.3830371666667	11.4873311666667	11.447627	11.4581176666667	11.5229366666667
2700062C07Rik	9.11038566666667	9.10088583333333	9.0583995	9.0379225	9.024191	9.03734233333333
2700063P19Rik	7.75511016666667	7.684966	7.83398233333333	7.66271033333333	7.6747105	7.70060233333333
2700069A02Rik	11.0532168333333	11.1975261666667	11.0996035	10.88755	10.7495063333333	10.854135
2700078E11Rik	8.06929466666667	8.28647933333333	8.22955616666667	8.32174766666667	8.32221883333333	8.29188533333333
2700078K21Rik	8.86077616666667	8.88815516666667	8.82849466666667	8.7562145	8.75204233333333	8.6973635
2700081O15Rik	7.79529683333333	7.762929	7.71086383333333	7.51982966666667	7.55838083333333	7.51246966666667
2700084L06Rik	10.1514396666667	10.231198	10.03844	10.4645761666667	10.2611515	10.3290276666667
2700087H15Rik	10.7336363333333	10.5981486666667	10.6756035	10.8370313333333	10.7285038333333	10.71813
2700089E24Rik	9.542535	9.6162265	9.58868566666667	9.40981033333333	9.4161705	9.49102716666667
2700094K13Rik	11.6463381666667	11.5121596666667	11.5756816666667	11.5967593333333	11.6613936666667	11.5897896666667
2700097O09Rik	10.3560546666667	10.3963793333333	10.4648813333333	10.0922005	10.0983875	10.0941191666667
2810001G20Rik	8.99159016666667	8.9547205	9.13566183333333	8.90771583333333	8.84943366666667	8.79664816666667
2810002D19Rik	7.73700783333333	7.74795983333333	7.76524866666667	7.62934416666667	7.7074635	7.77848
2810002N01Rik	11.2167153333333	10.9138011666667	11.2568921666667	10.796367	10.7702556666667	10.904205
2810002O09Rik	7.66054133333333	7.6931095	7.7181335	7.7386525	7.68323216666667	7.59135366666667
2810003C17Rik	9.1855035	9.28987216666667	9.185194	8.93480383333333	8.89360983333333	8.98637566666667
2810003O05Rik	8.34074083333333	8.3349815	8.245508	8.3627965	8.37012066666667	8.37816933333333
2810004N20Rik	12.0694443333333	12.0911976666667	12.2220665	12.0038646666667	11.9850735	12.0180593333333
2810004N23Rik	8.43363083333333	8.58122533333333	8.73729883333333	8.28399383333333	8.19770133333333	8.39324566666667
2810005O12Rik	7.8524015	7.86588233333333	7.79765466666667	7.96651066666667	7.84904116666667	7.864325
2810008M24Rik	11.0674461666667	10.9752156666667	11.0398041666667	11.2034953333333	11.1500083333333	11.2089863333333
2810012D02Rik	7.82605033333333	7.88604683333333	7.93857883333333	7.95685933333333	7.95776233333333	8.00568516666667
2810013E07Rik	8.42579683333333	8.36366633333333	8.44387983333333	8.28333766666667	8.28985033333333	8.341315
2810017I02Rik	8.50907566666667	8.497262	8.46459616666667	8.33392133333333	8.39271483333333	8.41399066666667
2810021B07Rik	9.2128835	9.11305083333333	9.273863	9.26369566666667	9.30979116666667	9.16003133333333
2810021O14Rik	9.49334116666667	9.34137316666667	9.42517083333333	9.87126583333333	9.91178383333333	9.81467
2810022L02Rik	8.86507766666667	8.55811	8.7992955	8.80751283333333	8.7747415	9.0128515
2810025M15Rik	11.241256	11.1714548333333	11.0951328333333	11.4034473333333	11.4231016666667	11.559178
2810026P18Rik	10.3524878333333	10.7010478333333	10.0979476666667	9.58348416666667	9.60155833333333	9.67454
2810032G03Rik	9.8108765	9.39757933333333	9.6217385	10.0120036666667	10.0735333333333	10.1653445
2810035J02Rik	7.65442783333333	7.67075566666667	7.67050916666667	7.82143316666667	7.82143316666667	7.82704366666667
2810043G13Rik	9.38857333333333	9.2922245	9.28116266666667	9.381442	9.55276233333333	9.5230025
2810043G22Rik	7.27588133333333	7.26973233333333	7.3839095	7.3406065	7.2736245	7.42934083333333
2810046L04Rik	9.12227633333333	9.11647433333333	9.08772933333333	9.13599066666667	9.11442133333333	9.0778755
2810046M22Rik	8.24036766666667	8.16420716666667	8.357642	8.07223	8.19615066666667	8.146252
2810047C21Rik	7.38655966666667	7.25053666666667	7.29569733333333	7.24971266666667	7.281644	7.26859683333333
2810049C16Rik	8.86270366666667	8.939	8.91109583333333	8.68616716666667	8.74986166666667	8.65753566666667
2810055F11Rik	8.52656483333333	8.41224733333333	8.51309166666667	8.262109	8.31572716666667	8.29462116666667
2810055G20Rik	7.89377633333333	7.88298583333333	7.663977	7.70697066666667	7.719607	7.6072315
2810402E24Rik	8.25338983333333	8.45083866666667	8.34621233333333	7.98584266666667	7.96814533333333	8.155121
2810402K13Rik	9.160748	9.075143	9.11178016666667	9.2922245	9.39998033333333	9.36985
2810403A07Rik	10.9487651666667	11.0771798333333	11.0196305	10.8804323333333	10.7759471666667	10.8380698333333
2810405J04Rik	11.2625485	11.3371765	11.557344	11.4559055	11.469853	11.4231016666667
2810405J23Rik	8.74279633333333	8.68094	8.769827	8.75976783333333	8.73779166666667	8.78083866666667
2810405K02Rik	11.6773231666667	11.5796835	11.6729271666667	11.300537	11.4027376666667	11.2811031666667
2810406K13Rik	7.51916316666667	7.42460983333333	7.3029315	7.42553133333333	7.36850383333333	7.4276865
2810407A14Rik	7.6485755	7.522674	7.51499266666667	7.39246266666667	7.46489533333333	7.40478883333333
2810407C02Rik	11.2559241666667	11.278734	11.1939971666667	11.3099463333333	11.4847088333333	11.3765398333333
2810409M01Rik	8.1713155	8.274266	8.297041	8.16480383333333	8.0793445	8.060782
2810410A03Rik	12.788637	12.8312615	12.6834241666667	12.8029088333333	12.8866366666667	12.8485658333333
2810410C14Rik	8.54659516666667	8.60952283333333	8.64196716666667	8.4730475	8.33470883333333	8.40634033333333
2810410M20Rik	10.5612738333333	10.603042	10.5741263333333	10.5634643333333	10.540242	10.4368805
2810410P22Rik	10.8134386666667	10.9153718333333	10.9101395	10.9706588333333	10.8945241666667	11.1125488333333
2810417H13Rik	7.537025	7.77500983333333	7.84810566666667	8.87842766666667	8.69109233333333	8.61892266666667
2810417K24Rik	7.57322383333333	7.664251	7.65311866666667	7.9830095	8.00880766666667	7.99373466666667
2810422J05Rik	9.461679	9.63736866666667	9.328977	9.131955	9.25089333333333	9.1388445
2810423A18Rik	11.940838	11.9840055	11.9693221666667	11.7574281666667	11.7366983333333	11.8656001666667
2810423O19Rik	14.5163183333333	14.5274231666667	14.5873463333333	14.1258881666667	14.1540565	14.2196386666667
2810425O13Rik	7.822116	7.74983316666667	7.596612	7.6936735	7.898501	8.00496566666667
2810426N06Rik	7.29703016666667	7.3697835	7.26031633333333	7.21283566666667	7.175589	7.20625433333333
2810426P10Rik	8.10240483333333	8.19615066666667	8.48445283333333	8.070482	7.93305283333333	8.1670205
2810428M05Rik	7.27925533333333	7.31915666666667	7.29282966666667	7.55700183333333	7.48097383333333	7.48680566666667
2810429I04Rik	7.0183525	6.96294633333333	7.0087135	6.95037783333333	6.96584866666667	7.014759
2810430B18Rik	7.87528983333333	7.77268833333333	7.78796216666667	7.9554525	8.06949766666667	7.97612783333333
2810430P21Rik	7.7168335	7.73189116666667	7.75496316666667	7.47370566666667	7.50123466666667	7.41741483333333
2810432D09Rik	10.8929661666667	10.9280233333333	10.8181726666667	10.6697745	10.7174083333333	10.7108145
2810433D01Rik	7.09644166666667	7.16881033333333	7.103032	7.34380133333333	7.3414245	7.35894266666667
2810438F06Rik	10.2871338333333	10.204861	10.2498065	9.9602205	9.88948216666667	9.97985183333333
2810439F02Rik	9.2217235	9.140876	9.17269516666667	8.97743966666667	9.0582315	8.97743966666667
2810440J20Rik	7.2507905	7.13110766666667	7.38448216666667	7.447759	7.3735195	7.43513366666667
2810441E16Rik	7.76823883333333	7.86312216666667	7.77285616666667	7.59833433333333	7.63088533333333	7.63073616666667
2810441K11Rik	11.980403	11.6291453333333	11.8683221666667	11.466795	11.5240596666667	11.4021723333333
2810449K13Rik	7.54349533333333	7.5324615	7.6212275	7.53721066666667	7.53214883333333	7.52515066666667
2810450N13Rik	6.969118	7.1820625	7.1074765	7.13110766666667	7.130407	7.191692
2810451K12Rik	7.76544066666667	8.00584166666667	7.704764	7.8842655	7.79599216666667	7.93062683333333
2810453I06Rik	9.60856516666667	9.75262083333333	9.4372465	9.03413816666667	9.1706185	9.2511725
2810454F19Rik	8.56149083333333	8.856638	8.566482	8.280781	8.19594583333333	8.30526366666667
2810455B08Rik	8.1839975	8.25884083333333	8.32877616666667	8.25638133333333	8.3710845	8.14589383333333
2810455F06Rik	11.7101416666667	11.6644261666667	11.4586965	11.6431553333333	11.4979293333333	11.5944183333333
2810459M11Rik	7.85195733333333	7.8325435	7.76495033333333	7.6082155	7.68885383333333	7.741497
2810474O19Rik	9.1242285	9.27339833333333	9.25296733333333	9.40774016666667	9.46255083333333	9.67319283333333
2810484G07Rik	7.96814533333333	8.38536416666667	8.09692833333333	7.614385	7.807352	7.63929283333333
2810485I05Rik	11.4822466666667	11.3591431666667	11.3787735	11.5105031666667	11.3765398333333	11.4838928333333
2900003A17Rik	8.6477265	8.57055766666667	8.401913	8.347569	8.42599166666667	8.41246266666667
2900005J15Rik	7.7439445	7.82940216666667	7.69910666666667	7.5363595	7.58829016666667	7.62668733333333
2900006A08Rik	9.05405733333333	8.78560016666667	9.00409316666667	9.5976765	9.71980683333333	9.56913566666667
2900006K08Rik	7.94887383333333	8.08420616666667	8.139454	7.66186883333333	7.6072315	7.6536635
2900010J23Rik	7.42034283333333	7.55565066666667	7.57141133333333	7.573912	7.54426633333333	7.53843566666667
2900011L18Rik	8.17901216666667	8.32174766666667	8.45618383333333	8.53549033333333	8.22180133333333	8.43424816666667
2900011O08Rik	7.38411366666667	7.480652	7.26714	7.528453	7.6526965	7.50556133333333
2900016B01Rik	7.63904266666667	7.56519083333333	7.56079733333333	7.898501	7.82031933333333	7.78992533333333
2900016G23Rik	8.49584	8.5521175	8.454957	8.59110883333333	8.72950783333333	8.36584766666667
2900016J09Rik	8.12517583333333	8.13882866666667	8.00418583333333	7.790323	7.8653805	7.81212716666667
2900019M05Rik	7.3071025	7.35254933333333	7.29473316666667	7.38655966666667	7.37532416666667	7.44000866666667
2900024O10Rik	9.284817	9.3023045	9.36419766666667	9.234993	9.3766205	9.41972533333333
2900026A02Rik	8.44695766666667	8.54351033333333	8.587525	8.40047416666667	8.52656483333333	8.47549416666667
2900027G03Rik	8.92601566666667	8.95444733333333	9.005097	8.8604995	8.93448383333333	9.012634
2900045G02Rik	7.91095783333333	7.93142883333333	7.88902883333333	8.1957265	8.22651716666667	8.105497
2900054C01Rik	8.2301525	8.085926	8.10631866666667	8.24769283333333	8.1759435	8.36303333333333
2900057D21Rik	11.3479026666667	11.1137518333333	11.1014431666667	11.0896753333333	11.098065	11.1435806666667
2900060B14Rik	9.5230025	9.74332116666667	9.673887	9.94261466666667	9.84463766666667	9.64167
2900060F21Rik	7.3029315	7.18533366666667	7.277469	7.17965466666667	7.31552933333333	7.229688
2900062L11Rik	13.9063771666667	14.1540565	14.020923	13.7662876666667	13.8175681666667	13.8204116666667
2900064A13Rik	8.63938283333333	8.47381483333333	8.63829216666667	8.57351633333333	8.6588045	8.65028033333333
2900079J23Rik	7.56286716666667	7.87003683333333	7.774108	7.44000866666667	7.3863425	7.29395
2900090M10Rik	7.2477905	7.20024883333333	7.21677183333333	7.23801683333333	7.28514133333333	7.21867533333333
2900093K20Rik	9.2123065	9.216106	9.11538116666667	8.55042266666667	8.67251483333333	8.60844733333333
3000004C01Rik	7.30853266666667	7.33016516666667	7.29126883333333	7.479051	7.51852333333333	7.48162916666667
3010003L21Rik	7.594018	7.70591016666667	7.53426783333333	7.57683233333333	7.65889166666667	7.46617866666667
3010026O09Rik	9.161182	8.96642716666667	9.06347816666667	9.08872333333333	9.158327	9.11800983333333
3010027A04Rik	8.70155016666667	8.84031233333333	8.76337216666667	8.60202183333333	8.653523	8.61322816666667
3010031K01Rik	9.37784083333333	9.74079216666667	9.61099416666667	9.21641616666667	9.35297716666667	9.42599316666667
3010033K07Rik	7.94316366666667	8.15373283333333	8.27246	7.744379	7.893976	7.7234285
3100002J23Rik	10.1608215	9.55276233333333	9.67352283333333	9.98469066666667	9.47100483333333	9.64980333333333
3110001A05Rik	9.22198966666667	9.3648875	9.250285	9.06434633333333	8.9677455	9.05728333333333
3110001A13Rik	9.549769	9.29803716666667	9.2787585	9.80209816666667	9.71113766666667	9.72662216666667
3110001O07Rik	10.091162	10.2979813333333	10.0313226666667	10.1856835	10.1750211666667	10.2040413333333
3110001P07Rik	12.7526266666667	12.8786023333333	12.809879	12.7154618333333	12.7043288333333	12.801037
3110003A17Rik	7.28001716666667	7.289485	7.307371	7.4397645	7.31292333333333	7.40202383333333
3110004L20Rik	8.8778015	9.24186916666667	9.026314	8.49050366666667	8.45863716666667	8.7041815
3110007F17Rik	8.2164105	8.32028216666667	8.2136485	8.08560633333333	8.1261345	8.097128
3110013H01Rik	11.6201641666667	11.8329691666667	11.5747055	10.8250345	10.5094326666667	10.8346818333333
3110018K01Rik	8.18028516666667	7.95894683333333	8.00071533333333	8.20947366666667	8.35894283333333	8.229929
3110021A11Rik	8.9297965	9.01457333333333	8.896757	8.440224	8.3944935	8.49526083333333
3110021N24Rik	7.55449333333333	7.56143	7.56673683333333	7.43420633333333	7.4217285	7.4217285
3110023E09Rik	8.70602333333333	8.752378	8.90230266666667	8.82543866666667	8.780464	8.71896566666667
3110023G01Rik	8.6338105	8.86885866666667	8.56783683333333	8.404604	8.4100265	8.5458445
3110035E14Rik	7.29888066666667	7.19796316666667	7.30136033333333	7.173331	7.16977216666667	7.22001916666667
3110038B19Rik	7.992264	8.09740233333333	8.13882866666667	8.09886966666667	8.02688766666667	8.08877766666667
3110040M04Rik	8.08279233333333	7.6536635	7.9266345	8.0665785	7.73861166666667	7.773472
3110040N11Rik	10.2994108333333	10.2498065	10.278787	10.2485041666667	10.2014938333333	10.2920975
3110043O21Rik	12.1431776666667	12.6965395	12.3316371666667	11.83819	11.7943826666667	11.8955258333333
3110045I18Rik	8.3349815	8.35588166666667	8.41932666666667	8.2064745	8.261703	8.26277716666667
3110049J23Rik	8.840909	8.896757	8.612963	8.56672616666667	8.5798355	8.70065633333333
3110050L10Rik	9.18393266666667	9.18280833333333	9.19178066666667	9.140876	9.08518366666667	9.12325866666667
3110050N22Rik	11.0015093333333	10.4767335	10.88002	11.2658003333333	11.2485921666667	11.232761
3110056O03Rik	10.4251793333333	10.3887208333333	10.492511	10.5671451666667	10.585058	10.6876728333333
3110057O12Rik	8.30774533333333	8.27129566666667	8.237256	8.2083015	8.14724966666667	8.09375333333333
3110078M01Rik	10.2003395	10.2123743333333	10.235564	10.0476246666667	9.98977866666667	9.97175
3110082D06Rik	8.5996	8.19997366666667	8.4647985	8.769827	8.90868216666667	9.12684416666667
3200002M19Rik	7.93669383333333	7.880423	7.880423	7.79133133333333	7.8502305	7.7396535
3222402P14Rik	8.042948	8.02277816666667	8.103856	7.89599333333333	7.71063716666667	7.91001166666667
3230401M21Rik	7.5352665	7.60097116666667	7.60035916666667	7.51093566666667	7.55113766666667	7.53099866666667
3230402H02Rik	8.9712865	9.15921466666667	9.20769716666667	8.90670833333333	8.49584	8.92117216666667
3300001G02Rik	10.4061033333333	10.1578396666667	10.4086941666667	11.0392756666667	11.0423928333333	11.0317165
3300001P08Rik	12.210133	12.2286091666667	12.2416698333333	11.93344	11.8031441666667	11.8159175
3300002A11Rik	8.95626716666667	8.41367133333333	8.53302033333333	8.41079116666667	8.21678416666667	8.31826083333333
3300005D01Rik	7.30028883333333	7.289031	7.30238366666667	7.91797166666667	7.889297	7.84195783333333
3321401G04Rik	9.43207116666667	9.260274	9.50397583333333	9.19530633333333	9.2568965	9.21471
3322402L07Rik	7.65627766666667	7.56605283333333	7.63725	7.51029566666667	7.40703	7.522674
3632413B07Rik	9.7015985	9.727497	9.77340783333333	9.60360466666667	9.61099416666667	9.7352535
3632431M01Rik	9.4294775	9.54804866666667	9.5603875	9.26611666666667	9.094832	9.16187366666667
3632451O06Rik	9.09724416666667	8.72401966666667	8.75052666666667	8.926403	8.99108083333333	8.99283583333333
381484	7.3008175	7.3785725	7.4798855	8.62344683333333	8.55651966666667	8.30872416666667
382044	7.52552366666667	7.39092183333333	7.54950733333333	7.41619766666667	7.48925666666667	7.36952833333333
3830402I07Rik	8.47982283333333	8.31315683333333	8.594557	8.37486183333333	8.17111833333333	8.36904416666667
3830406C13Rik	11.3174713333333	11.0451425	11.4650566666667	11.2702176666667	11.259157	11.2856133333333
3830408P04Rik	10.2195411666667	10.2108983333333	10.385506	10.5089126666667	10.5981486666667	10.549499
3830432E14Rik	7.65984033333333	7.8994605	7.750626	7.76322133333333	7.6536635	7.75174166666667
3830612M24	9.98525016666667	10.0305876666667	9.9203585	11.2214263333333	11.153389	10.9191823333333
3930401E15Rik	10.5587328333333	10.6815095	10.5815466666667	10.9847148333333	10.9527083333333	10.9565153333333
3930401K13Rik	9.0009435	8.9829095	8.9319685	8.7463035	8.78819083333333	8.756462
4.93E+26	8.56483516666667	8.41682566666667	8.44881766666667	8.49627716666667	8.44695766666667	8.42685083333333
4121402D02Rik	9.91644483333333	10.066099	10.0116061666667	9.82912933333333	9.78852183333333	9.828816
436215_86_rc	7.151453	7.21042983333333	7.2394195	7.21677183333333	7.229688	7.16032466666667
4430402I18Rik	8.48466883333333	8.13103466666667	8.346782	8.048247	7.93256916666667	8.2136485
4432404P07Rik	8.76173483333333	8.76542133333333	8.97881466666667	8.607068	8.53302033333333	8.64843016666667
4432405B04Rik	8.31154116666667	8.27271133333333	8.37379925	8.34561316666667	8.30460816666667	8.3191565
4432406C05Rik	8.1071705	8.56149083333333	8.54701916666667	7.92105133333333	7.69857433333333	8.17659633333333
4432406L21Rik	7.30915216666667	7.35921366666667	7.33914866666667	7.29977816666667	7.293742	7.23326833333333
4432416J03Rik	8.0757455	8.18456866666667	8.120287	7.88096383333333	8.092918	8.002983
4631409F12Rik	8.27882133333333	8.37037	8.40047416666667	8.181138	8.12659133333333	8.19594583333333
4631410M14Rik	7.56957583333333	7.60559033333333	7.66866366666667	7.61122233333333	7.60603216666667	7.49799083333333
4631416L12Rik	7.64644316666667	7.64029133333333	7.59299016666667	7.53348033333333	7.56910633333333	7.62975116666667
4631422C13Rik	8.71753266666667	8.47808716666667	8.63292166666667	8.92462683333333	8.9225215	9.01457333333333
4631423B10Rik	9.52794466666667	9.6903205	9.71980683333333	8.81232266666667	8.81908416666667	8.82013233333333
4631424J17Rik	7.60896033333333	7.38528816666667	7.51246966666667	7.3815455	7.38786766666667	7.35303166666667
4631426J05Rik	9.11928	9.1339815	9.0706005	9.39276383333333	9.35786983333333	9.42751316666667
4631427C17Rik	11.0958181666667	11.3211375	11.0637523333333	10.5996945	10.6778896666667	10.799069
4631433D01Rik	7.6498665	7.56695183333333	7.55971816666667	7.51147333333333	7.49602433333333	7.62715966666667
4631434O19Rik	8.6792085	8.94431566666667	8.75204233333333	8.52939933333333	8.51635233333333	8.54351033333333
4632401N01Rik	11.8031441666667	11.8191123333333	11.7669188333333	11.6926835	11.4881455	11.6431553333333
4632408A20Rik	9.78209683333333	9.606486	9.6318295	9.4769015	9.43914533333333	9.48533516666667
4632408O18Rik	7.91543133333333	8.02828866666667	8.13390966666667	8.12252033333333	8.07223	8.11228016666667
4632411B12Rik	9.36673316666667	9.546949	9.43042166666667	9.2541465	9.236315	9.34858183333333
4632413C10Rik	10.310128	10.3722135	10.350244	9.98576833333333	9.92434166666667	10.0456716666667
4632413K17Rik	7.72829	7.75269866666667	7.73928533333333	7.58100066666667	7.60327	7.50722233333333
4632415K11Rik	7.93329733333333	8.105838	7.898185	8.11619866666667	8.2590115	8.157652
4632417K18Rik	10.3871533333333	10.1754531666667	10.3071803333333	11.167077	11.1125488333333	10.8142233333333
4632417N05Rik	9.38681066666667	9.46886716666667	9.65809383333333	9.1433445	9.087353	9.2525105
4632418H02Rik	9.84621483333333	10.164198	9.9785975	9.69251116666667	9.33251533333333	9.65342633333333
4632419F02Rik	7.586133	7.95968183333333	7.87455866666667	7.50722233333333	7.3880705	7.572698
4632419I22Rik	8.02729666666667	8.08105733333333	8.0800805	8.36458983333333	8.28029466666667	8.3109085
4632422H02Rik	8.736066	8.72484716666667	9.00629033333333	8.436689	8.12924583333333	8.25318683333333
4632427E13Rik	9.61214483333333	9.82525116666667	9.43663333333333	9.23537833333333	9.19178066666667	9.161182
4632428D17Rik	8.03833616666667	7.92241716666667	7.7396535	7.58279783333333	7.3795515	7.5548945
4632428N05Rik	11.124896	11.0875631666667	11.294355	11.3479026666667	11.4205518333333	11.4921675
4632434I11Rik	7.53765433333333	7.74048033333333	7.65958683333333	7.65051683333333	7.58141583333333	7.5519925
4732418C03Rik	8.21538	8.20947366666667	8.18212516666667	8.111533	8.16420716666667	8.12939183333333
4732418C07Rik	9.896962	10.022646	10.0820911666667	10.0740121666667	9.99613283333333	10.0740121666667
4732423E21Rik	8.53882633333333	8.29298583333333	8.582686	8.5232915	8.5821245	8.52120133333333
4732429D16Rik	9.72451383333333	10.135641	9.61901516666667	11.1939971666667	10.9761981666667	10.856555
4732441L20Rik	7.85467	7.80292966666667	7.70505233333333	7.743107	7.70685216666667	7.7867575
4732442E24Rik	7.50492766666667	7.45740766666667	7.6330495	7.38565566666667	7.47957483333333	7.4037545
4732456P10Rik	8.33263333333333	8.42009633333333	8.40418716666667	8.139454	8.155429	8.25245566666667
4732458O05Rik	9.8277115	9.87441966666667	9.7993295	10.0653696666667	9.97905483333333	9.78527316666667
4732460I02Rik	7.59174516666667	7.48097383333333	7.4717	7.37489633333333	7.3553715	7.46359516666667
4732460K03Rik	9.51979516666667	9.37984833333333	9.61580266666667	9.58004966666667	9.50243733333333	9.57777633333333
4732462B05Rik	10.8193601666667	10.7235073333333	10.7083915	10.3417001666667	10.3347618333333	10.551011
4732470M22Rik	8.6039235	8.73241833333333	8.67816733333333	8.441515	8.38517416666667	8.6540255
4732471D19Rik	8.57878416666667	8.7050365	8.58431583333333	8.41337816666667	8.399682	8.42551316666667
4732483F24Rik	7.73828233333333	7.72475108333333	7.627947	7.6287185	7.5871815	7.642682
4732491K20Rik	7.75310666666667	7.76823883333333	7.63250516666667	7.74242333333333	7.8443725	7.775689
4733401I05Rik	9.85268866666667	9.74991416666667	9.79180683333333	9.65259483333333	9.5944525	9.6976155
4733401O04Rik	7.95631866666667	8.08197483333333	8.005934	7.7994935	7.82056983333333	7.73719966666667
4831403C07Rik	10.0764823333333	10.0969723333333	9.962703	10.2994108333333	10.215614	10.0653696666667
4831426I01Rik	7.11288633333333	7.27095433333333	7.2509835	7.36394716666667	7.37005433333333	7.34535483333333
4831437C03Rik	11.4467798333333	10.9723041666667	11.3797828333333	11.0539391666667	11.227922	11.3532616666667
4832404P21Rik	8.504207	8.63452283333333	8.66827383333333	8.41835516666667	8.4226375	8.36421983333333
4832408C21Rik	9.80584683333333	9.34974833333333	9.72123266666667	9.6217385	9.5530915	9.357542
4832412D13Rik	8.11228016666667	8.214938	8.013359	8.19827166666667	8.0671935	8.10115216666667
4832420L08Rik	9.22313183333333	9.15132683333333	9.1342105	9.0741875	9.17493616666667	9.06520016666667
4833405F18Rik	7.307371	7.27612733333333	7.35921366666667	7.31683866666667	7.3527885	7.3568845
4833406G21Rik	7.46169666666667	7.59255566666667	7.46439916666667	7.64145466666667	7.629985	7.66381266666667
4833408A19Rik	8.23490483333333	8.119583	8.12756683333333	8.3027995	8.30774533333333	8.12326433333333
4833409F13Rik	7.20788366666667	7.31382483333333	7.20506633333333	7.41719466666667	7.489773	7.44197816666667
4833409N03Rik	8.71269	8.49486533333333	8.758334	8.462485	8.503419	8.54205816666667
4833411B01Rik	7.8468935	7.7715625	7.7087225	7.8174595	7.795525	7.63871983333333
4833412N02Rik	8.35264433333333	8.22619	8.37780883333333	8.30034766666667	8.155121	8.27674566666667
4833414E09Rik	10.0631005	9.9736585	10.5949771666667	10.4151083333333	9.75219233333333	9.77285366666667
4833418A01Rik	8.94872966666667	8.93341783333333	9.02020883333333	8.94919133333333	9.03454166666667	8.9225215
4833420G11Rik	10.1124805	10.2460648333333	10.0282426666667	9.9105255	9.94537366666667	9.78682033333333
4833420G17Rik	8.985091	8.93101766666667	9.015104	8.7740135	8.83496116666667	8.9354545
4833421E05Rik	10.837407	10.6672636666667	10.7678698333333	10.4461656666667	10.457912	10.5152346666667
4833426I10Rik	7.05607566666667	7.12003983333333	7.13734816666667	7.1011505	7.164452	7.08002866666667
4833426J09Rik	9.87599383333333	10.136614	10.1804506666667	9.78261883333333	9.88891033333333	9.75368933333333
4833431D13Rik	7.25143266666667	7.10972066666667	7.10972066666667	7.317999	7.23164033333333	7.130407
4833431P16Rik	9.27680766666667	9.1028845	9.29428316666667	9.07877966666667	9.08351883333333	9.19097416666667
4833438C02Rik	9.07457966666667	9.04011616666667	8.81557316666667	8.67661016666667	8.71701066666667	8.821799
4833438J18Rik	8.33648616666667	8.59186883333333	8.281078	8.15403033333333	8.109538	8.07843833333333
4833439L19Rik	9.73334416666667	9.8616985	9.84300716666667	9.65977333333333	9.727497	9.73552616666667
4833441B18Rik	7.755884	7.7617755	7.62934416666667	7.5391075	7.59255566666667	7.59040283333333
4833442J19Rik	9.62651866666667	9.743812	9.4116345	9.2467995	9.19765483333333	9.44158733333333
4833444G19Rik	7.72100183333333	7.613784	7.94591966666667	8.4525335	8.26988133333333	8.07660783333333
4921505C17Rik	9.94159616666667	9.9349505	9.98576833333333	9.6438415	9.73019716666667	9.7236805
4921506I22Rik	7.2745345	7.24515166666667	7.31587166666667	7.2364065	7.19492883333333	7.31842
4921510H08Rik	7.3795515	7.47342733333333	7.49117183333333	7.50958233333333	7.53843566666667	7.4689495
4921511K06Rik	7.49744783333333	7.39616616666667	7.340959	7.48622666666667	7.43201366666667	7.55684016666667
4921513D23Rik	10.6950026666667	10.6713205	10.7402455	10.6230495	10.7579428333333	10.6321221666667
4921514E18Rik	11.3040251666667	11.3752396666667	11.2356293333333	11.1075085	11.1684046666667	11.1266993333333
4921517D16Rik	7.35977383333333	7.43021333333333	7.298362	7.3076185	7.324103	7.176161
4921517L17Rik	8.63594966666667	8.60076483333333	8.34026116666667	8.30972516666667	8.29240016666667	8.35894283333333
4921518A06Rik	10.861799	10.9004291666667	10.9986931666667	10.9101395	10.7765125	10.8332501666667
4921518G09Rik	7.23764183333333	7.30853266666667	7.39891666666667	7.33332683333333	7.27076116666667	7.392108
4921521F21Rik	8.44285733333333	8.09375333333333	8.12159183333333	9.06975383333333	9.247663	8.96549183333333
4921528G01Rik	8.01956366666667	8.02875533333333	7.97207933333333	8.0275675	7.90816683333333	8.0631265
4921529N20Rik	7.114198	7.252904	7.1352985	7.12623266666667	7.15817516666667	7.16561483333333
4921531D08Rik	8.82299483333333	8.79374316666667	8.860102	8.724345	8.90454583333333	8.7945675
4921531P07Rik	7.80342716666667	7.5812725	7.60286616666667	7.62417166666667	7.539405	7.54192133333333
4921533J23Rik	9.0379225	8.83634833333333	8.94919133333333	8.430305	8.77353233333333	8.57624783333333
4922501C03Rik	8.24769283333333	8.28424933333333	8.30972516666667	8.30018083333333	8.37438866666667	8.2383205
4922501L14Rik	8.03502433333333	7.840763	7.89785266666667	7.816308	7.60473266666667	7.738376
4930402E16Rik	10.811611	11.1543526666667	10.9191823333333	10.6005856666667	10.638676	10.6419246666667
4930402H24Rik	10.3887208333333	10.5116011666667	10.4759911666667	10.4031831666667	10.3229671666667	10.3428065
4930403C10Rik	7.54808783333333	7.548744	7.57225766666667	7.3071025	7.48652783333333	7.45085066666667
4930403O06Rik	11.7497058333333	11.752704	11.7435788333333	11.6578258333333	11.7227096666667	11.6176653333333
4930404H21Rik	7.39891666666667	7.448747	7.43353733333333	7.43882633333333	7.47394833333333	7.68138566666667
4930405H06Rik	7.3643715	7.44300783333333	7.3857655	7.3857655	7.35435433333333	7.3535575
4930406P12Rik	7.63197	7.5871815	7.66768183333333	7.46169666666667	7.37593366666667	7.41417816666667
4930412F12Rik	6.91416216666667	6.9892245	7.083877	7.12735666666667	7.13078866666667	7.103032
4930412L05Rik	7.18244083333333	7.26073366666667	7.26073366666667	7.15591283333333	7.238517	7.27276
4930418I18Rik	8.169669	8.07843833333333	8.25141966666667	8.19496266666667	8.16606366666667	8.05903766666667
4930422G04Rik	7.96203566666667	7.98204516666667	7.98504183333333	8.13442366666667	8.13756466666667	8.14692466666667
4930426D05Rik	8.15403033333333	7.95440583333333	7.7386525	8.10660883333333	7.8011535	7.97945433333333
4930428E23Rik	7.4454645	7.26943183333333	7.32431933333333	7.18586683333333	7.2612995	7.111745
4930429A22Rik	7.3987635	7.35555316666667	7.39637683333333	7.28397183333333	7.31451433333333	7.43454316666667
4930429B21Rik	7.3413145	7.33668366666667	7.51806466666667	7.231894	7.30830433333333	7.25954416666667
4930429H19Rik	7.34642416666667	7.50636633333333	7.45852033333333	7.40994933333333	7.49838266666667	7.60559033333333
4930429O20Rik	9.03734233333333	8.9327705	9.041099	9.20661083333333	9.131955	9.168256
4930430E16Rik	8.00458783333333	8.09652766666667	8.00556466666667	7.77787733333333	7.7354765	7.7529405
4930431B09Rik	7.930926	7.9501095	7.93421466666667	7.9119785	7.9410125	7.85901833333333
4930431J08Rik	7.6371395	7.48652783333333	7.46144066666667	7.39142116666667	7.3839095	7.29126883333333
4930432E11Rik	7.43286983333333	7.33507766666667	7.41554166666667	7.35154566666667	7.1802325	7.19379083333333
4930432O21Rik	9.59661783333333	9.52347416666667	9.59006733333333	9.379262	9.41769416666667	9.43914533333333
4930434E21Rik	7.96084366666667	7.9410125	7.91597666666667	7.966841	7.98562233333333	7.92196683333333
4930438D12Rik	9.42827383333333	9.6217385	9.36673316666667	9.62816783333333	9.60287616666667	9.60411516666667
4930442E04Rik	7.49838266666667	7.439223	7.4312765	7.49024116666667	7.52187983333333	7.50123466666667
4930442M18Rik	9.49467433333333	9.55949233333333	9.39305666666667	8.66258766666667	8.356483	8.596812
4930445K14Rik	9.41299783333333	9.81355566666667	9.549769	9.19804683333333	9.25887383333333	9.18932516666667
4930451C15Rik	8.2334575	7.73385833333333	7.99047316666667	7.95225783333333	7.77698933333333	7.91634566666667
4930451I11Rik	7.59051933333333	7.55725433333333	7.58548016666667	7.57783666666667	7.64280483333333	7.623144
4930453N24Rik	12.062478	12.185818	12.1684468333333	11.913464	11.9656098333333	12.0038646666667
4930455C21Rik	7.91001166666667	8.03855383333333	8.09740233333333	7.906674	8.02017383333333	7.8950315
4930455F23Rik	10.2450735	9.94052633333333	10.1438705	10.1276966666667	9.91452133333333	10.0443906666667
4930455G09Rik	8.1181305	7.91371883333333	7.93436966666667	8.29188533333333	8.41887433333333	8.06929466666667
4930458D05Rik	7.68361183333333	7.81405066666667	7.7015115	7.68438933333333	7.61256	7.807352
4930461P20Rik	9.756054	9.891394	9.81308933333333	9.54102866666667	9.59083333333333	9.65062866666667
4930463G05Rik	7.33823025	7.41426533333333	7.3100705	7.30136033333333	7.289031	7.36108966666667
4930463P07Rik	10.9694073333333	10.8698951666667	10.9332788333333	10.8007538333333	10.7869345	10.8255756666667
4930465J06Rik	7.78351366666667	7.90076416666667	7.96313883333333	7.85467	7.80292966666667	7.91655
4930468A15Rik	7.42122933333333	7.4863435	7.42367016666667	7.41952341666667	7.42553133333333	7.44262183333333
4930470O13Rik	10.3013225	10.3297835	10.3858743333333	10.0468555	10.069788	10.0509988333333
4930471G03Rik	7.36071483333333	7.32680616666667	7.276668	7.30796066666667	7.25018183333333	7.24951716666667
4930471M23Rik	7.9925525	7.9925525	7.95986	8.29063583333333	8.315948	8.14281616666667
4930481A15Rik	7.87141983333333	8.06992116666667	8.092918	7.87233516666667	7.8381565	7.84522216666667
4930482L21Rik	7.510589	7.57426433333333	7.47072983333333	7.35921366666667	7.53721066666667	7.4711245
4930486L24Rik	9.1942305	9.23345916666667	9.09337166666667	8.7219125	8.6752955	8.9966075
4930487N19Rik	9.6291005	9.85144083333333	9.73908866666667	9.51159216666667	9.47497583333333	9.57679016666667
4930502E18Rik	8.39882366666667	8.06220733333333	8.59881883333333	9.810607	10.0270051666667	9.82720766666667
4930503L19Rik	8.26558966666667	8.2836375	8.2594615	8.25993116666667	8.34621233333333	8.31747466666667
4930504E06Rik	10.5497145	10.4523461666667	10.4615945	10.6125498333333	10.5821536666667	10.58371
4930504H06Rik	7.41870266666667	7.47299566666667	7.50359516666667	7.44792483333333	7.567164	7.5885775
4930506F14Rik	7.85815183333333	7.99851983333333	7.9119785	7.65984033333333	7.50296616666667	7.64665866666667
4930506M07Rik	7.99030816666667	8.02430683333333	7.867731	8.61832716666667	8.64602	8.6187795
4930509G22Rik	7.71038033333333	7.644775	7.64612483333333	7.477686	7.51047333333333	7.727853
4930510I22Rik	7.24165216666667	7.2263025	7.151453	7.23164033333333	7.340959	7.34703
4930511J15Rik	8.27379816666667	8.222067	8.11261683333333	7.96274633333333	7.908048	7.973855
4930512B01Rik	7.21421433333333	7.11288633333333	7.16104416666667	7.121428	7.09840733333333	7.16977216666667
4930512K19Rik	7.60921633333333	7.6109385	7.66554983333333	7.63539116666667	7.78554533333333	7.73385833333333
4930513O06Rik	6.93556966666667	6.94315633333333	6.9869615	6.97987033333333	6.99259716666667	7.10509566666667
4930515G01Rik	8.17111833333333	8.1008175	8.40091233333333	8.19701233333333	8.32666883333333	8.20152066666667
4930515K21Rik	7.32054833333333	7.5019795	7.448747	7.4097025	7.373354	7.43083033333333
4930518I15Rik	9.02212066666667	8.980031	9.038607	8.83526316666667	8.75441083333333	8.76268816666667
4930519N16Rik	7.5737105	7.57838833333333	7.5167745	7.31946116666667	7.39852083333333	7.28397183333333
4930522L14Rik	8.75298833333333	8.59849366666667	8.51033216666667	8.58044283333333	8.54893066666667	8.54002766666667
4930524J08Rik	8.6540255	8.87842766666667	8.62176583333333	8.53725216666667	8.41399066666667	8.36675033333333
4930524N10Rik	7.24688383333333	7.14237116666667	7.14548966666667	7.1382375	7.15638083333333	7.17140116666667
4930527B16Rik	8.37486183333333	8.2681375	8.42142616666667	8.28029466666667	8.3595445	8.155429
4930527J03Rik	7.12816933333333	7.11520133333333	7.08722866666667	7.13353533333333	7.13897233333333	7.14237116666667
4930528A17Rik	7.32545783333333	7.4722665	7.29647733333333	7.22867266666667	7.288249	7.31884816666667
4930529M09Rik	8.02497433333333	7.97612783333333	7.80215166666667	7.55229983333333	7.584696	7.58155116666667
4930532M18Rik	7.61178516666667	7.67554316666667	7.61701866666667	7.56957583333333	7.71271966666667	7.88392166666667
4930533K18Rik	10.9280233333333	10.6457296666667	10.7061916666667	10.856555	10.9317973333333	10.8813056666667
4930538K18Rik	7.7181335	7.6760865	7.70697066666667	7.460723	7.43043166666667	7.59113083333333
4930540L03Rik	9.44441533333333	9.0364895	9.57679016666667	9.4228405	9.98382333333333	9.76290683333333
4930546H06Rik	8.9591885	9.07134883333333	8.74388283333333	8.449218	8.59236866666667	8.46439333333333
4930547N16Rik	7.66539416666667	7.64882016666667	7.7023655	7.83727633333333	7.85915516666667	7.889297
4930550G17Rik	7.7061575	7.75564583333333	7.68885383333333	7.57181316666667	7.57341466666667	7.591628
4930553M18Rik	9.0347335	9.310551	9.04973666666667	8.640679	8.68856566666667	8.83227316666667
4930555K19Rik	7.3705565	7.36451916666667	7.29703016666667	7.26754216666667	7.305815	7.1267065
4930555L11Rik	7.644775	7.790888	7.79957616666667	7.64972433333333	7.72081583333333	7.76608083333333
4930560C15Rik	7.39067116666667	7.35937583333333	7.26781216666667	7.42725933333333	7.44593533333333	7.41479066666667
4930563B10Rik	9.61580266666667	9.83444583333333	9.55047983333333	8.96800366666667	8.925726	8.95371533333333
4930563E22Rik	8.503419	8.529023	8.5068145	8.33599616666667	8.3134935	8.2980605
4930564D15Rik	11.7715288333333	11.7131741666667	11.7477163333333	11.9294168333333	11.9198226666667	11.9273121666667
4930565B19Rik	8.02200383333333	8.01509216666667	8.1424955	7.92214533333333	8.04456466666667	7.95800033333333
4930565G20Rik	7.91514383333333	7.93857883333333	7.801645	7.49677166666667	7.54950733333333	7.68438933333333
4930565M07Rik	7.35075316666667	7.36071483333333	7.43704216666667	7.49799083333333	7.374509	7.4097025
4930570C03Rik	12.6545071666667	12.54813	12.4192671666667	12.9676438333333	13.0860585	12.927303
4930571K11Rik	7.288249	7.20183	7.1802325	7.23574233333333	7.30008466666667	7.2045985
4930572J05Rik	9.99057783333333	9.8014995	9.918991	10.1438705	10.2792586666667	10.1438705
4930572L20Rik	7.68438933333333	7.80843666666667	7.70712883333333	7.6634515	7.56519083333333	7.68593766666667
4930573I19Rik	9.06738	9.11538116666667	9.134924	9.20703966666667	9.26611666666667	9.20703966666667
4930577N17Rik	8.18212516666667	8.15313616666667	8.2164105	8.32877616666667	8.44670066666667	8.32712566666667
4930578I06Rik	7.64764166666667	7.7181335	7.64395483333333	7.57947883333333	7.60778	7.63792333333333
4930579E17Rik	9.356828	8.97911366666667	9.37585766666667	9.2625475	9.34073616666667	9.27968733333333
4930579N16Rik	7.380465	7.5415365	7.4395915	7.539405	7.44262183333333	7.39415666666667
4930584F24Rik	7.39808133333333	7.41096366666667	7.5160725	7.261102	7.23309466666667	7.31683866666667
4930588G05Rik	7.80243666666667	7.7455125	7.904476	7.55043083333333	7.61508933333333	7.45876566666667
4930588N13Rik	7.289031	7.3705565	7.26165416666667	7.16977216666667	7.24881633333333	7.30136033333333
4930589L23Rik	7.0221195	6.97624783333333	7.1044745	7.108538	7.2753135	7.13787983333333
4930589O11Rik	7.59433416666667	7.60906083333333	7.56910633333333	7.578083	7.65852766666667	7.49508133333333
4930590J08Rik	7.39800066666667	7.37996866666667	7.37744716666667	7.35957866666667	7.425296	7.3518665
4930595M18Rik	7.4717	7.4018585	7.37489633333333	7.42626166666667	7.30238366666667	7.270299
4930599N23Rik	7.9787275	8.11228016666667	8.13010533333333	8.12939183333333	8.09652766666667	8.0433645
4931403I22Rik	9.103722	9.20703966666667	9.28747233333333	9.0733135	8.92872083333333	9.086806
4931406C07Rik	11.5763538333333	11.4948861666667	11.8455961666667	11.7150671666667	11.977279	11.7760848333333
4931406H21Rik	7.72626716666667	7.781413	7.73861166666667	7.6050325	7.60286616666667	7.543971
4931408A02Rik	7.89578933333333	8.23380516666667	7.82056983333333	7.48925666666667	7.63758983333333	7.64644316666667
4931426K16Rik	10.3447686666667	10.342167	10.3433793333333	10.3068058333333	10.2372538333333	10.3063396666667
4931428F04Rik	7.72081583333333	7.59040283333333	7.72058766666667	7.66539416666667	7.628301	7.64395483333333
4931431C16Rik	7.55043083333333	7.59371316666667	7.67577683333333	7.6422425	7.5175885	7.6607755
4931433E08Rik	10.9531711666667	10.9146656666667	10.834221	10.8676246666667	10.9629175	10.9718208333333
4932408C11Rik	8.37037	7.97685033333333	7.90371916666667	7.997557	7.933699	8.018872
4932409G17Rik	7.76143633333333	7.97491816666667	7.99133066666667	7.903859	7.6868705	7.86335083333333
4932410M19Rik	8.33470883333333	8.37603116666667	8.27026283333333	8.091921	8.00418583333333	8.13557166666667
4932413F04Rik	8.1763315	7.8639645	7.93567733333333	7.86457683333333	7.95096966666667	8.13537033333333
4932413O14Rik	7.67387716666667	7.56228716666667	7.558784	7.584696	7.33122133333333	7.6406105
4932415G12Rik	9.83404233333333	9.777043	9.72396266666667	9.6162265	9.64699166666667	9.65306916666667
4932415M13Rik	7.12452466666667	7.04545766666667	7.06681816666667	7.30419983333333	7.23011516666667	7.326561
4932416C15Rik	8.12698266666667	8.139454	8.28223216666667	8.10274933333333	7.99133066666667	8.02856533333333
4932417H02Rik	8.79079066666667	8.77939566666667	8.846893	8.90513883333333	8.85945966666667	8.9428675
4932417I16Rik	9.30187383333333	9.20769716666667	9.18256516666667	8.91977333333333	8.70360766666667	8.89490283333333
4932425I24Rik	8.49324583333333	8.05331216666667	8.2798575	8.28985033333333	8.02729666666667	8.10018016666667
4932438A13Rik	8.27864466666667	8.39025283333333	8.43135666666667	8.307546	8.35733233333333	8.41547566666667
4932441K18Rik	11.822735	11.9294168333333	12.0379505	11.085317	11.0883546666667	11.1314941666667
4932441P04Rik	8.55789633333333	8.60453166666667	8.60616316666667	8.71727433333333	8.6490635	8.62756083333333
4932702F08Rik	8.06449233333333	7.98435916666667	7.9633285	7.95731533333333	7.91634566666667	8.04207633333333
4932702K14Rik	7.93165266666667	7.91408316666667	8.01668566666667	7.99481966666667	7.93779816666667	7.79336766666667
4933400A22Rik	7.2581505	7.36823183333333	7.425122	7.52900783333333	7.46212833333333	7.46995583333333
4933400C23	7.2236085	7.28001716666667	7.06445766666667	7.22773383333333	7.30039866666667	7.26681983333333
4933401B08Rik	7.98435916666667	8.0564225	7.86840683333333	7.8226715	7.71038033333333	7.68780133333333
4933401F05Rik	7.7759665	7.694612	7.84956316666667	7.25702266666667	7.1660005	7.25985583333333
4933401P20Rik	7.80292966666667	7.96720816666667	7.884522	8.2160815	8.09227466666667	8.06789483333333
4933402K11Rik	7.6965275	7.79471083333333	7.77482233333333	7.52604016666667	7.63250516666667	7.58531366666667
4933403G14Rik	8.80710533333333	8.72005866666667	8.88745583333333	8.62942416666667	8.55733416666667	8.55952716666667
4933404A18Rik	7.37576316666667	7.45411433333333	7.3136405	7.50236583333333	7.42725933333333	7.45355016666667
4933404K08Rik	8.8576025	8.846315	8.982343	8.84031233333333	8.75408266666667	8.80385316666667
4933404M02Rik	7.8460345	8.06472666666667	7.651404	7.5160725	7.6396255	7.67112883333333
4933405P16Rik	8.225421	8.30657316666667	8.188901	7.99949616666667	8.150493	8.20379433333333
4933406L09Rik	7.3692075	7.49772783333333	7.38853233333333	7.3493935	7.43882633333333	7.46439916666667
4933406P04Rik	7.91060283333333	8.02069533333333	7.82143316666667	7.65473016666667	7.52643033333333	7.68470283333333
4933407C03Rik	11.0929358333333	10.9584981666667	11.1597756666667	11.3848571666667	11.2752713333333	11.2255383333333
4933407H18Rik	8.296109	8.54606116666667	8.31069666666667	8.1350795	8.146252	8.16480383333333
4933407L23Rik	9.28724533333333	9.35523816666667	9.46949933333333	9.24059766666667	9.12033383333333	9.142991
4933407N01Rik	11.486584	11.3439183333333	11.4732101666667	11.6403473333333	11.8150643333333	11.6785273333333
4933408M05Rik	7.15170716666667	7.083877	7.19453083333333	7.08967416666667	7.1011505	7.060862
4933409N07Rik	7.99884233333333	7.91138383333333	7.92621483333333	7.78223533333333	7.78044866666667	7.69340116666667
4933411D12Rik	8.74157466666667	8.99367733333333	8.70994983333333	8.641448	8.54759666666667	8.4788665
4933411G06Rik	7.28544483333333	7.38853233333333	7.3556695	7.2919	7.342686	7.45169183333333
4933411K20Rik	9.57012983333333	9.50541983333333	9.4774495	9.39757933333333	9.38681066666667	9.35523816666667
4933412E12Rik	9.2467995	9.24212216666667	9.203519	9.241415	9.290836	9.26218866666667
4933413B09Rik	7.11865933333333	7.19584233333333	7.0600345	7.245894	7.218949	7.17507583333333
4933414I15Rik	7.15409383333333	7.172203	7.2398195	7.14331616666667	7.22407083333333	7.208533
4933416G09Rik	7.136584	7.04685083333333	7.18098	7.13787983333333	7.14797416666667	7.1590215
4933421E11Rik	8.1248125	8.15700966666667	8.151048	8.060782	8.0939755	8.09409833333333
4933421G18Rik	11.6970996666667	11.6636836666667	11.7338768333333	11.509324	11.3879206666667	11.4055161666667
4933421H10Rik	12.5665556666667	12.475492	12.5143751666667	12.2797856666667	12.2156098333333	12.4067818333333
4933424A20Rik	8.013359	8.18741516666667	8.0748135	7.75424883333333	7.81357116666667	7.775358
4933424B01Rik	9.2949955	9.28363283333333	9.38896933333333	9.14891283333333	9.1800865	9.20661083333333
4933425L03Rik	10.4081076666667	10.401068	10.409144	10.0916111666667	10.0583518333333	10.0483275
4933426E21Rik	7.72920433333333	7.5173595	7.6760865	7.63556933333333	7.62647066666667	7.72605566666667
4933427C01Rik	7.76681033333333	7.859861	7.665715	7.5871815	7.53426783333333	7.47720666666667
4933427D14Rik	9.288819	9.31959883333333	9.35493916666667	9.2537725	9.23887366666667	9.24484266666667
4933427G17Rik	9.86338233333333	9.58824666666667	9.5788335	9.6314335	9.63071233333333	9.859134
4933427G23Rik	10.6519783333333	10.7396273333333	10.7702556666667	10.468172	10.5362336666667	10.66513
4933428A15Rik	9.28987216666667	8.83917016666667	9.13219816666667	9.769457	9.83762166666667	9.75696483333333
4933428D01Rik	7.8918405	7.50695483333333	7.88704633333333	7.84259866666667	7.6330495	7.64087933333333
4933428G20Rik	11.4343885	11.19142	11.3962008333333	11.4732101666667	11.4650566666667	11.558276
4933429E06Rik	8.53141833333333	8.49752366666667	8.43528683333333	8.27843216666667	8.2522395	8.38069166666667
4933430N04Rik	7.3743255	7.31612616666667	7.3553715	7.34594133333333	7.37896166666667	7.365358
4933431K14Rik	8.72909466666667	8.92823366666667	8.71775433333333	7.8950315	7.95072116666667	8.12102183333333
4933432B13Rik	9.24586416666667	9.44994483333333	9.42827383333333	9.26422983333333	9.310551	9.18483983333333
4933432P15Rik	7.92072483333333	7.92721033333333	7.94946716666667	7.71038033333333	7.77141916666667	7.7764335
4933433P14Rik	8.49085966666667	8.52790433333333	8.510494	8.70236666666667	8.78374733333333	8.70727816666667
4933434E20Rik	10.5954321666667	10.5825138333333	10.6187625	10.6583566666667	10.7561546666667	10.737405
4933434I06Rik	8.2778945	7.91271083333333	8.13734066666667	8.033042	7.92131616666667	7.79765466666667
4933437K13Rik	8.84031233333333	8.8427125	8.9330095	9.1138495	9.14800716666667	8.89830983333333
4933439C10Rik	8.20679166666667	8.40251383333333	8.1483375	7.82590666666667	7.87781883333333	7.92797716666667
4933439C20Rik	11.2181071666667	11.4932666666667	11.3404408333333	11.9243388333333	11.9492343333333	11.8131681666667
4933439F18Rik	7.63616633333333	7.64395483333333	7.6406105	7.49550866666667	7.61158233333333	7.55915183333333
4933439J11Rik	7.70630483333333	7.86335083333333	7.80307883333333	7.926866	7.92769866666667	7.93436966666667
4933439J20Rik	8.6446255	8.74305183333333	8.73947016666667	8.51988566666667	8.58559666666667	8.56615733333333
4933439M10Rik	7.981197	8.3579275	8.35203983333333	8.3941105	8.12887666666667	8.27481633333333
4Cytl1	8.6797475	8.973617	8.54938883333333	8.41582283333333	8.37569266666667	8.2049565
5031409G22Rik	7.61278566666667	7.651404	7.630311	7.645248	7.664251	7.58548016666667
5031411O12Rik	7.42076116666667	7.36699183333333	7.37005433333333	7.22942066666667	7.33531833333333	7.32698866666667
5031414D18Rik	7.61917766666667	7.67112883333333	7.56020766666667	7.96313883333333	7.9096055	7.79471083333333
5031425E22Rik	7.74454616666667	7.6690475	7.7329965	7.71429766666667	7.8918405	7.90692083333333
5031428M13Rik	8.081379	8.07919116666667	8.07073416666667	7.7397585	7.741497	7.85770133333333
5031434O11Rik	7.8325435	7.90506233333333	7.83296116666667	7.61158233333333	7.67907383333333	7.645248
5031436O03Rik	13.519314	13.6201811666667	13.6056356666667	13.7797026666667	13.7285691666667	13.8367321666667
5031438A03Rik	7.543971	7.55915183333333	7.61122233333333	7.44894383333333	7.4756405	7.55523233333333
5031439A09Rik	9.99277783333333	9.94445016666667	10.0617401666667	9.84941016666667	9.8497925	9.86605583333333
5031439G07Rik	10.1943211666667	10.1704938333333	10.1996936666667	11.1479641666667	11.1922746666667	11.0055243333333
5033403J15Rik	10.8781226666667	11.04016	11.0277031666667	11.1339795	11.1282373333333	11.098948
5033405K12Rik	7.1749205	7.12964783333333	7.23871316666667	7.20757916666667	7.165434	7.28797516666667
5033411D12Rik	8.744542	8.9126865	8.6192385	8.27965733333333	8.22841983333333	8.29530816666667
5033413D16Rik	8.8894245	9.17445883333333	9.02298066666667	8.81641933333333	8.77770783333333	8.8427125
5033413D22Rik	7.1060685	7.03964933333333	7.194183	7.1802325	7.18161016666667	7.14055833333333
5033414D02Rik	11.8933435	11.9556615	11.7975051666667	12.1111193333333	12.1586463333333	12.1005015
5033414K04Rik	11.7984161666667	11.83819	11.7425531666667	12.259349	12.0980326666667	12.060475
5033423K11Rik	7.33373133333333	7.25954416666667	7.365358	7.287054	7.1820625	7.23707966666667
5033425G24Rik	7.64939766666667	7.7909965	7.541203	7.2339455	7.32321483333333	7.227153
5033428B15Rik	7.130407	7.12344333333333	7.20260766666667	7.1367595	7.08654283333333	7.04993583333333
5133400G04Rik	9.44790433333333	9.20236066666667	9.19530633333333	9.10481416666667	9.02876133333333	9.05199883333333
5133400O11Rik	7.47845883333333	7.56957583333333	7.500137	8.097128	8.19496266666667	8.071134
5133401N09Rik	10.3782968333333	10.557941	10.3909403333333	10.2410073333333	10.2240518333333	10.2665136666667
5330401F18Rik	9.23004683333333	9.29702316666667	9.2094355	9.11982866666667	9.1190725	9.087353
5330401P04Rik	8.3961795	8.37901416666667	8.31220716666667	8.5068145	8.48466883333333	8.30581733333333
5330403J18Rik	9.28116266666667	9.403355	9.3613525	9.05764566666667	9.104024	8.86337966666667
5330408N05Rik	8.237954	8.17570716666667	8.37689816666667	8.143377	8.244885	8.11338633333333
5330411L03Rik	9.51159216666667	9.2838845	9.709361	9.70284966666667	9.85705633333333	9.92792316666667
5330420J21Rik	8.070482	8.0464635	7.986216	8.33046633333333	8.20508183333333	8.287195
5330423I11Rik	8.2259335	8.06449233333333	8.041519	8.16283933333333	8.151048	8.10631866666667
5330423N11Rik	7.5839495	7.68593766666667	7.54499716666667	7.532818	7.51879666666667	7.5953125
5330426P16Rik	8.2582525	8.28887083333333	8.17167983333333	8.5004865	8.4778	8.54084
5330427M13Rik	7.96651066666667	7.91730283333333	7.97255866666667	7.77814583333333	7.824319	7.90975833333333
5330430C04Rik	7.73510266666667	7.8008835	7.779678	7.59719283333333	7.56492316666667	7.54684133333333
5330430P07Rik	11.7477163333333	11.7908146666667	11.7175918333333	11.6644261666667	11.7272918333333	11.7371948333333
5330431K02Rik	9.43042166666667	9.2866845	9.22769716666667	9.326286	9.2094355	9.39998033333333
5330432H08Rik	8.381373	8.49883083333333	8.432973	8.242782	8.304899	8.2406535
5330438D12Rik	9.2625475	9.3062155	9.304868	9.0372305	9.01111016666667	9.080385
5330439J01Rik	7.7321515	7.61508933333333	7.5625385	7.54608383333333	7.647017	7.657958
5430400L16Rik	8.04315033333333	7.89578933333333	7.87425016666667	8.09628133333333	8.097128	8.0136655
5430405G05Rik	7.445081	7.45852033333333	7.53305816666667	7.3050295	7.29848658333333	7.32162766666667
5430405G24Rik	11.9711201666667	12.0506411666667	12.0848823333333	11.8656001666667	11.8522433333333	11.9788278333333
5430406J06Rik	9.80657533333333	10.1785923333333	9.94676433333333	9.52149583333333	9.35580233333333	9.47775316666667
5430411C19Rik	8.46337383333333	8.50288866666667	8.41793566666667	8.14013516666667	8.13680633333333	8.150493
5430411J08Rik	7.61256	7.535713	7.4249215	7.152888	7.16196733333333	7.13322266666667
5430411K18Rik	9.72396266666667	9.7236805	9.88891033333333	9.87599383333333	9.99946183333333	10.0420496666667
5430417C01Rik	8.186524	8.17961	8.20397566666667	8.14281616666667	8.12252033333333	8.09472683333333
5430417L22Rik	11.9670761666667	11.8631588333333	11.931673	11.6176653333333	11.6651111666667	11.7726161666667
5430426E14Rik	7.719084	8.000521	7.96084366666667	7.52112866666667	7.56272666666667	7.55971816666667
5430427O19Rik	8.0943065	8.04207633333333	8.070482	8.58647666666667	8.52120133333333	8.40236416666667
5430433E21Rik	8.54938883333333	8.169669	8.3069745	8.385648	8.32451166666667	8.24769283333333
5430433G21Rik	10.2339891666667	10.18753	10.0000423333333	9.98669916666667	10.0120036666667	9.92708033333333
5430434G16Rik	9.97452933333333	10.1779306666667	10.1432228333333	9.8558565	9.67738666666667	9.74238333333333
5430435G22Rik	9.796264	9.87288233333333	9.68558866666667	11.5810285	11.3989513333333	11.222766
5430437P03Rik	10.7102646666667	10.8065325	10.7108145	10.571601	10.5340058333333	10.5425133333333
5530400B01Rik	8.93129866666667	9.09337166666667	8.92093383333333	8.510789	8.43424816666667	8.72272733333333
5530400K22Rik	10.1624865	10.1448415	10.088046	10.0042503333333	10.0425191666667	10.0922005
5530601H04Rik	7.252904	7.27417266666667	7.2612995	6.92155133333333	7.17715	7.20757916666667
5530601I19Rik	9.184315	9.29289483333333	9.31988883333333	9.005097	8.9918685	9.05006583333333
5630401D06Rik	10.4932613333333	10.4470993333333	10.3493203333333	10.2267836666667	10.2078943333333	10.2645491666667
5630401D24Rik	8.50564366666667	8.65991883333333	8.5937185	8.47924716666667	8.462485	8.61210133333333
5730402C02Rik	8.72484716666667	8.6362475	8.67661016666667	8.35563766666667	8.2133135	8.2798575
5730403B10Rik	8.97817133333333	8.89020066666667	8.90180266666667	9.02020883333333	9.09103483333333	9.03352016666667
5730405I09Rik	11.6812095	11.7741828333333	11.6558695	11.5365043333333	11.5229366666667	11.5058336666667
5730405M06Rik	7.30809566666667	7.37005433333333	7.293742	7.19730283333333	7.3056325	7.26973233333333
5730406F04Rik	9.15707866666667	9.19032083333333	9.26482183333333	8.95326933333333	9.03328416666667	8.846315
5730406M06Rik	11.8317321666667	12.0444563333333	11.7266168333333	11.3989513333333	11.3000166666667	11.4574651666667
5730407I07Rik	7.00270416666667	7.1474575	7.187277	7.13251583333333	7.25111333333333	7.154926
5730407K14Rik	9.71089533333333	9.79111433333333	9.56630383333333	9.02603483333333	9.2558245	9.12714233333333
5730408A14Rik	7.4384245	7.40168216666667	7.56473933333333	7.44439716666667	7.48162916666667	7.51982966666667
5730408I11Rik	8.03812083333333	7.97747683333333	8.08698216666667	7.94087116666667	7.95277333333333	7.94087116666667
5730409G15Rik	8.91149466666667	8.97219516666667	8.96035183333333	8.7425895	8.79867266666667	8.76589916666667
5730409K12Rik	7.95672316666667	7.97104683333333	8.0332805	7.88738766666667	7.91073333333333	7.78644533333333
5730409N16Rik	7.2886145	7.34703	7.38655966666667	7.376569	7.28130683333333	7.3450235
5730410I19Rik	10.8586185	10.8122356666667	10.9687665	10.7285038333333	10.7689435	10.7884266666667
5730414N17Rik	7.7079915	7.7876255	7.84646966666667	7.72605566666667	7.64644316666667	7.6445125
5730417B17Rik	8.77575833333333	8.99357033333333	8.96642716666667	8.1261345	8.31893033333333	8.38991133333333
5730419I09Rik	9.65514316666667	9.67639766666667	9.63071233333333	9.62084516666667	9.608279	9.55177433333333
5730427M17Rik	9.026314	9.005097	9.05006583333333	8.8720185	8.91892233333333	8.95172066666667
5730427N09Rik	12.837063	12.8913828333333	12.6881226666667	13.0172393333333	12.9342973333333	12.7839376666667
5730449L18Rik	10.6267891666667	10.5643836666667	10.5296991666667	10.5661436666667	10.6041748333333	10.5163775
5730453I16Rik	11.4912066666667	11.5821778333333	11.5805385	11.3805031666667	11.4221598333333	11.41678
5730455O13Rik	10.7719341666667	10.6903663333333	10.7869345	10.3331791666667	10.4120525	10.5240903333333
5730455P16Rik	9.765227	9.635448	10.0165926666667	9.81812583333333	9.769457	9.71176616666667
5730469M10Rik	14.2681323333333	14.603646	14.352733	13.9702361666667	14.0487236666667	14.0691326666667
5730472N09Rik	10.944795	11.098948	11.2617508333333	10.6950026666667	10.8741616666667	10.8531213333333
5730481H23Rik	8.37901416666667	8.30141916666667	8.23577233333333	8.3141385	8.2164105	8.242568
5730494J16Rik	8.94804383333333	8.91648583333333	9.10811533333333	9.52685083333333	9.4025605	9.17493616666667
5730494M16Rik	8.68521241666667	8.6444695	8.75081966666667	8.679472	8.74784266666667	8.77353233333333
5730494N06Rik	10.9933685	10.9260913333333	11.0828588333333	11.0300805	11.059545	11.0277031666667
5730525O22Rik	9.93358783333333	10.0944576666667	9.9124225	9.63661233333333	9.63358516666667	9.78048633333333
5730528L13Rik	10.0530693333333	9.79362433333333	9.77001433333333	9.49664083333333	9.6314335	9.60765833333333
5730543M03Rik	8.30109816666667	8.16930133333333	8.18996283333333	8.48863583333333	8.44632883333333	8.381373
5730550L01Rik	8.76765533333333	8.71701066666667	8.69927333333333	8.70299766666667	8.640094	8.68065583333333
5730552E08Rik	8.68856566666667	8.673529	8.54469366666667	8.09763416666667	8.27965733333333	8.19138583333333
5730559C18Rik	7.33685183333333	7.32484216666667	7.25586516666667	7.31415833333333	7.28247366666667	7.3549675
5730564L20Rik	7.7998755	7.78189116666667	7.71833316666667	7.73995733333333	7.66672616666667	7.74016683333333
5730591F21Rik	7.0600345	7.08800883333333	7.128785	7.2253035	6.9564885	6.990163
5730601F06Rik	8.7406085	8.7945675	8.78869116666667	8.59804683333333	8.58013366666667	8.65530233333333
5830403L16Rik	7.45558983333333	7.55684016666667	7.49665633333333	7.55667633333333	7.489583	7.53196083333333
5830404H04Rik	9.894413	9.925016	10.0804695	10.1683501666667	10.1680321666667	10.1596058333333
5830406C17Rik	8.4001455	8.2160815	8.49526083333333	8.04233516666667	8.01691266666667	8.10612266666667
5830407P18Rik	10.0452521666667	10.024543	10.114442	9.91928533333333	9.96815683333333	9.83544383333333
5830409B07Rik	8.0633055	7.87781883333333	7.83727633333333	7.87455866666667	8.04233516666667	8.026644
5830410F13Rik	7.6663195	7.59640983333333	7.64117816666667	7.55474666666667	7.53055183333333	7.596969
5830411E10Rik	8.73947016666667	9.22737	8.64300883333333	8.06929466666667	8.357642	8.24637783333333
5830411G16Rik	11.9856783333333	11.8344028333333	11.8978453333333	11.7936301666667	11.7060261666667	11.7187041666667
5830411I20	9.68593183333333	9.4806435	9.66545366666667	10.750804	10.440596	10.4174075
5830411K21Rik	8.97330216666667	9.01474433333333	9.16347383333333	9.3183895	9.06071866666667	8.86804016666667
5830415F09Rik	7.77141916666667	7.87633183333333	7.83957683333333	7.83440533333333	7.79451933333333	7.79133133333333
5830415L20Rik	8.54759666666667	8.492508	8.6057635	8.44446966666667	8.4922935	8.48204983333333
5830417I10Rik	8.8761385	8.91149466666667	8.87920516666667	8.77915433333333	8.769827	8.77722216666667
5830418G11Rik	7.62921266666667	7.56133433333333	7.56781583333333	7.56079733333333	7.62293366666667	7.491597
5830427D02Rik	9.57961166666667	9.8108765	9.6569655	9.3227305	9.3693135	9.41916716666667
5830431I15Rik	8.27843216666667	8.3674875	8.304899	8.2921935	8.18741516666667	8.30855
5830432E09Rik	7.4909245	7.41255016666667	7.41870266666667	7.55296033333333	7.66271033333333	7.6471845
5830433M19Rik	7.21764383333333	7.29781883333333	7.27925533333333	7.29934916666667	7.26973233333333	7.24097116666667
5830434K11Rik	8.11378283333333	8.09157033333333	8.13278433333333	7.897263	7.92552216666667	7.9830095
5830436K05Rik	8.46690133333333	8.4673845	8.5798355	8.35527466666667	8.368749	8.4247735
5830454D03Rik	12.0379505	11.9374096666667	12.0116628333333	12.0008748333333	11.9749135	12.0506411666667
5830454E08Rik	8.46288933333333	8.43313366666667	8.40236416666667	8.05903766666667	7.99895466666667	8.20183233333333
5830457O10Rik	7.16671833333333	7.24896166666667	7.28731516666667	7.244955	7.3163185	7.24896166666667
5830467E07Rik	8.97911366666667	9.00817016666667	8.93369916666667	8.76655616666667	8.48630333333333	8.7546505
5830468K18Rik	9.15867883333333	9.02523616666667	9.1353725	9.00629033333333	8.98555783333333	9.00409316666667
5830472H07Rik	7.3026135	7.50251466666667	7.287054	7.59271766666667	7.50556133333333	7.5097575
5830476G13Rik	8.47408966666667	8.42414283333333	8.54250316666667	8.23308533333333	8.24157116666667	8.274266
5830482F20Rik	8.14526766666667	8.32619516666667	8.22798416666667	8.501813	8.39324566666667	8.46288933333333
5830496L11Rik	8.51196733333333	8.6609545	8.56941633333333	8.68652066666667	8.64341183333333	8.73335016666667
5930400G23Rik	7.62417166666667	7.6923695	7.58753016666667	7.57141133333333	7.5087025	7.774108
5930404L04Rik	7.36885933333333	7.38823516666667	7.29672883333333	7.328335	7.18452183333333	7.32300783333333
5930416I19Rik	10.5324065	10.6084955	10.504756	10.4891538333333	10.5022983333333	10.5192566666667
5930418K15Rik	11.290034	11.2448723333333	11.247064	11.282992	11.2905733333333	11.1398691666667
5930429A15Rik	11.5849723333333	11.4397756666667	11.5152033333333	11.2269118333333	11.278734	11.1548738333333
5930431H10	7.75835483333333	7.81282983333333	7.93449683333333	7.83062833333333	7.88950733333333	7.9410125
5930431L16Rik	7.2554	7.37418883333333	7.3887505	7.29634683333333	7.17198633333333	7.26289066666667
5930434B04Rik	8.6789235	8.821023	8.60428766666667	8.52826233333333	8.5628005	8.56538033333333
5930437C20Rik	7.72718383333333	7.79862783333333	7.7267465	7.68268366666667	7.5391075	7.447266
6030400N17Rik	7.90325833333333	7.68563683333333	7.71844733333333	7.80265766666667	7.68081933333333	7.704041
6030405P19Rik	8.081241	8.006753	8.0537055	7.94316366666667	7.87715566666667	7.9554525
6030408B16Rik	8.09485716666667	7.97564483333333	7.91730283333333	7.98666283333333	7.88298583333333	7.96842583333333
6030408C04Rik	7.796972	7.764591	7.8271885	7.8711885	7.97255866666667	7.90816683333333
6030413G23Rik	8.82212166666667	8.46378083333333	8.66414516666667	8.6036975	8.492508	8.6181185
6030416D17Rik	8.5218915	8.42079216666667	8.38587666666667	8.1528255	8.33392133333333	8.107529
6030429G01Rik	7.92105133333333	7.92026383333333	7.9231105	8.1181305	8.0360885	7.9883855
6030436K07Rik	8.7726545	8.81557316666667	8.70360766666667	8.53302033333333	8.229703	8.26894166666667
6030441H18Rik	8.24531633333333	8.386706	8.28817366666667	8.03958683333333	8.05844566666667	8.03958683333333
6030458A17Rik	8.2009095	8.264956	8.2367615	8.26738466666667	8.18090233333333	8.229703
6030458C11Rik	8.49961666666667	8.61892266666667	8.541855	8.40589916666667	8.41246266666667	8.468871
6030458P06Rik	9.10190116666667	9.04973666666667	9.02438366666667	9.022586	8.869429	8.9229215
6030495B01Rik	7.54909466666667	7.790323	7.59959733333333	7.62647066666667	7.64373016666667	7.47432766666667
6030499A19Rik	8.03207383333333	7.97475316666667	7.88063233333333	7.79672633333333	7.96842583333333	7.713799
620807	7.44563116666667	7.37593366666667	7.38029116666667	7.37401683333333	7.62020516666667	7.4201575
6230400G14Rik	10.2180333333333	10.0106673333333	9.93818033333333	10.0369481666667	10.051651	10.0480711666667
6230401I02Rik	11.9628796666667	12.0151395	12.148306	11.8131681666667	11.8100043333333	11.7852515
6230409E13Rik	7.4758935	7.43813933333333	7.51029566666667	7.43105416666667	7.49057583333333	7.51879666666667
6230415M23Rik	8.281078	8.29491366666667	8.40071133333333	8.14073966666667	8.060302	8.055095
6230416J20Rik	8.69927333333333	8.58092583333333	8.7033395	8.83600433333333	8.936766	8.7983155
6230425C21Rik	9.66291866666667	9.78261883333333	9.859134	10.2689833333333	10.0369481666667	10.2033358333333
6230427J02Rik	8.952165	8.87684083333333	8.867094	8.56149083333333	8.840909	8.84066366666667
6330401K01Rik	8.38110183333333	8.320001	8.2383205	8.21418716666667	8.27882133333333	8.14390033333333
6330403M23Rik	11.5805385	11.5276663333333	11.6493211666667	11.368313	11.2745361666667	11.3666963333333
6330405H19	9.531959	9.65062866666667	9.542535	7.94353533333333	7.87141983333333	7.87488883333333
6330406I15Rik	11.5199586666667	11.7196996666667	11.501783	11.9234108333333	11.91713	11.8288713333333
6330407A03Rik	7.90741616666667	7.833697	7.81987566666667	8.18538483333333	8.1839975	8.09740233333333
6330407I18Rik	8.90905333333333	8.809157	8.90771583333333	8.7236115	8.821023	8.8340485
6330407O08Rik	7.36108966666667	7.42367016666667	7.283583	7.33463666666667	7.39675466666667	7.38698733333333
6330408J11Rik	7.59255566666667	7.66797133333333	7.76608083333333	7.47013016666667	7.43000383333333	7.45683366666667
6330409N04Rik	8.862376	8.81613116666667	8.9120685	8.8355655	8.82299483333333	8.813638
6330414G02Rik	9.79158616666667	9.347987	10.0815688333333	10.5212146666667	10.6321221666667	10.3121586666667
6330416G13Rik	8.73178066666667	8.6232205	8.71701066666667	8.92071166666667	8.92688116666667	8.7670875
6330416L11Rik	7.65698666666667	7.719607	7.6607755	7.5445755	7.25026733333333	7.37764983333333
6330417E04Rik	7.72566383333333	7.837034	7.7764335	7.62187066666667	7.707761	7.497204
6330418B08Rik	7.6208365	7.57518333333333	7.63758983333333	7.57792816666667	7.520283	7.4442455
6330419J24Rik	7.96982233333333	7.95411716666667	7.94551216666667	7.51007916666667	7.75078916666667	7.67140783333333
6330439K17Rik	7.908789	7.88121883333333	7.77459983333333	7.645086	7.659048	7.8174595
6330442E10Rik	9.2725035	9.12033383333333	9.17093583333333	9.5472035	9.58592533333333	9.4447945
6330444G18Rik	9.55949233333333	9.59006733333333	9.62084516666667	9.20722883333333	9.29251616666667	9.29659783333333
6330500D04Rik	8.592153	8.56748416666667	8.50772966666667	8.46337383333333	8.441761	8.44574616666667
6330503C03Rik	8.55346816666667	8.56512116666667	8.6717925	8.55811	8.5937185	8.67464533333333
6330505N24Rik	8.0442795	7.99030816666667	7.91138383333333	8.82363283333333	8.81280383333333	8.56770416666667
6330509M05Rik	8.27816483333333	8.1424955	8.12698266666667	9.086806	9.06039641666667	9.0161565
6330532E14Rik	7.58879733333333	7.645086	7.55371583333333	7.57477383333333	7.423006	7.490051
6330548G22Rik	9.26544816666667	9.36746266666667	9.23866333333333	9.4025605	9.53033083333333	9.4025605
6330549D23Rik	9.97112516666667	10.0278665	10.0845345	9.93769733333333	9.8862455	9.94118233333333
6330562C20Rik	9.4806435	9.30017	9.4271705	9.30407816666667	9.16559833333333	9.34004133333333
6330569M22Rik	11.7266168333333	11.7415161666667	11.6970996666667	11.735696	11.7447793333333	11.8274598333333
6330575B07Rik	7.5871815	7.64166	7.5548945	7.54139333333333	7.56314283333333	7.52289066666667
6330577E15Rik	9.10733933333333	9.04804666666667	9.299204	9.25176116666667	9.29344866666667	9.273863
6330578E17Rik	12.1977045	12.2229801666667	12.3280901666667	11.9778973333333	12.1089416666667	12.133003
6332401O19Rik	7.43661783333333	7.2919	7.35075316666667	7.27276	7.2566415	7.29647733333333
6430402H23Rik	8.17873966666667	8.39921583333333	8.37569266666667	7.6923695	7.82775966666667	7.71063716666667
6430402L23Rik	10.8722923333333	10.9428248333333	10.9729666666667	11.0552743333333	10.9959495	11.0828588333333
6430407D20Rik	8.63860733333333	8.54964	8.54543316666667	8.3349815	8.46801466666667	8.3144135
6430407L02Rik	9.1706185	9.438902	9.264556	9.05930783333333	8.85446183333333	8.969092
6430411K18Rik	7.13078866666667	7.06681816666667	7.211072	7.1744975	7.106366	7.108538
6430514E13Rik	8.034027	8.13815266666667	8.133263	8.0077365	8.02805083333333	8.09763416666667
6430519M23Rik	7.92621483333333	7.95133033333333	8.0433645	7.90741616666667	7.864325	7.812534
6430524C05Rik	8.048247	8.14073966666667	8.06854983333333	7.83013033333333	7.88257266666667	7.82922616666667
6430526N21Rik	8.04233516666667	8.30559866666667	8.13488233333333	7.9057935	7.85084383333333	7.89347883333333
6430527G18Rik	12.2078023333333	12.2534351666667	12.0980326666667	12.2011208333333	12.3257181666667	12.4488175
6430531B16Rik	7.38513366666667	7.3164615	7.1168495	7.32162766666667	7.24828466666667	7.321779
6430537H07Rik	7.781413	7.60006466666667	7.6287185	7.74714816666667	7.56448883333333	7.532818
6430540A14Rik	8.0830565	8.09598216666667	8.24219966666667	8.02296333333333	7.96632466666667	7.92962416666667
6430540M20Rik	10.6959633333333	10.571601	10.4901993333333	10.350244	10.323993	10.4533511666667
6430548M08Rik	9.18734933333333	9.41860283333333	9.45403983333333	9.85705633333333	9.68246883333333	9.629976
6430550D23Rik	7.65785066666667	7.68409566666667	7.59833433333333	7.41255016666667	7.4126785	7.5167745
6430550H21Rik	7.98865366666667	8.1713155	7.92369966666667	7.91334516666667	7.9444995	8.042755
6430553P18Rik	7.32612583333333	7.33561216666667	7.35521733333333	7.39013566666667	7.35616716666667	7.4691845
6430562A12Rik	9.04973666666667	9.26482183333333	9.26575	9.152866	8.96337766666667	8.99805016666667
6430571L13Rik	7.9759305	7.6804475	7.99313766666667	7.93349816666667	8.15877016666667	8.10209716666667
6430573F11Rik	9.22277966666667	9.32656033333333	9.10781283333333	8.7423	8.7268405	8.68616716666667
6430573H23Rik	8.90104966666667	8.85301483333333	8.94743466666667	9.06738	9.00115466666667	8.8547115
6430590A07Rik	9.0376505	9.10811533333333	9.12118933333333	8.76137866666667	8.58899783333333	8.65991883333333
6430601O08Rik	7.02523333333333	7.0600345	7.00971166666667	7.023473	7.0087135	6.94315633333333
6430628O11Rik	8.5636385	8.62451633333333	8.72535466666667	8.47273016666667	8.25495516666667	8.33536816666667
6430706D22Rik	10.9967606666667	11.2204286666667	11.164441	11.124896	11.0848925	11.0245148333333
6530401D06Rik	8.84489383333333	8.9049515	8.86478133333333	8.84379733333333	8.76305216666667	8.78560016666667
6530401D17Rik	7.5987025	7.516964	7.71477333333333	7.63250516666667	7.77175616666667	7.71086383333333
6530403A03Rik	7.94256	7.871777	7.83146216666667	7.75739566666667	7.702607	7.71333516666667
6530404N21Rik	8.71046816666667	8.7219125	8.72645883333333	8.593293	8.6076055	8.57029833333333
6530405K15Rik	7.78992533333333	7.884522	7.85702716666667	7.68011883333333	7.63904266666667	7.62020516666667
6530406A20Rik	9.200133	9.12325866666667	9.12033383333333	8.92508916666667	9.0415925	9.07657066666667
6530415H11Rik	9.2399685	9.27461966666667	9.42120616666667	9.37373983333333	9.3533105	9.49664083333333
6530418L21Rik	7.49799083333333	7.59749433333333	7.61473466666667	7.591628	7.5248435	7.49134966666667
6620401K05Rik	9.05256733333333	9.0060665	8.90670833333333	8.86885866666667	8.8894245	8.8776915
6620401M08Rik	8.94919133333333	8.71896566666667	8.8674065	8.61257183333333	8.8716195	8.77842583333333
6720401G13Rik	7.50388983333333	7.52728783333333	7.40835816666667	7.42827216666667	7.516964	7.4204385
6720407G21Rik	8.42874583333333	8.3739005	8.4707675	8.42579683333333	8.27055033333333	8.37438866666667
6720422M22Rik	8.204126	8.1856765	8.1670205	8.26277716666667	8.12102183333333	8.14100366666667
6720427H10Rik	9.159672	9.2195415	9.2575195	9.08163616666667	8.8918705	9.0372305
6720451B11Rik	7.6166245	7.61003533333333	7.57978533333333	7.47280066666667	7.57305	7.48293233333333
6720456B07Rik	12.8866366666667	12.8289658333333	12.8837755	13.0369456666667	13.0305691666667	12.9940285
6720456H20Rik	9.7087695	9.89953166666667	9.94947933333333	9.70351833333333	9.7660355	9.74443966666667
6720458D17Rik	9.97797966666667	9.88527333333333	10.0468555	10.200981	9.9660765	10.063913
6720458F09Rik	9.99147316666667	9.9231	10.2304576666667	10.2304576666667	10.2003395	10.2742253333333
6720460F02Rik	7.44692216666667	7.43062133333333	7.273019	7.5548945	7.563787	7.5116415
6720463L11Rik	10.423053	10.6213541666667	10.3938663333333	10.2177146666667	10.1071783333333	10.2910176666667
6720463M24Rik	8.15989666666667	8.0654695	7.89445433333333	8.10434116666667	8.27481633333333	8.14073966666667
6720467C03Rik	10.8259541666667	10.5954321666667	10.7436966666667	10.457912	10.4723048333333	10.6106481666667
6720469N11Rik	13.6019125	13.2272958333333	13.2991206666667	13.5469645	13.519314	13.5821435
6720475J19Rik	7.6804475	7.74679933333333	7.8381565	7.78919916666667	7.77669933333333	7.8364775
6720477C19Rik	8.6187795	8.74411433333333	8.82141883333333	8.351121	8.1282485	8.3429585
6720480F11Rik	7.844189	7.79432283333333	7.85214933333333	7.679467	7.73385833333333	7.523176
6720487G11Rik	7.728504	7.74016683333333	7.6773225	7.66594433333333	7.651404	7.58737366666667
6720488N08Rik	7.2751395	7.08967416666667	7.11816016666667	6.96584866666667	6.8781745	6.95037783333333
6720490M18Rik	8.01457733333333	7.98753166666667	8.052381	7.94915816666667	8.1597585	8.04110166666667
6820402O20Rik	7.36394716666667	7.30893183333333	7.30067266666667	7.26799683333333	7.2084355	7.1742155
6820408C15Rik	7.68059533333333	7.7087225	7.7248595	7.81848483333333	7.7018335	7.760129
6820437F20Rik	7.99116316666667	8.000302	8.04704833333333	7.84308283333333	7.80697816666667	7.75078916666667
6820443O06Rik	8.0925465	8.20034783333333	8.21812316666667	8.05206133333333	7.92721033333333	7.81100466666667
7030411D10Rik	8.11098383333333	8.18846516666667	8.18194083333333	8.22000716666667	8.1972375	8.1436155
7030412O03Rik	7.59016566666667	7.54846066666667	7.61573283333333	7.57547216666667	7.59719283333333	7.5611285
7330410H16Rik	12.9571796666667	12.9940285	12.9589856666667	12.1203873333333	12.3369336666667	12.2565445
7420700D11Rik	8.86677183333333	9.1814135	8.99411466666667	9.156871	8.95326933333333	9.04926116666667
7530408C15Rik	9.3842935	9.241415	9.21348683333333	10.0147176666667	9.9023755	9.88750966666667
7530422H14Rik	7.49345433333333	7.51462783333333	7.613784	7.39299666666667	7.4813505	7.52187983333333
7530428D23Rik	7.691958	7.61122233333333	7.63073616666667	7.60097116666667	7.7329965	7.80184033333333
7630403J24Rik	7.44744116666667	7.42605966666667	7.5363595	7.47357916666667	7.5167745	7.51093566666667
8030402P03Rik	9.57908766666667	9.1856495	9.766753	9.44407383333333	9.6260165	9.44089883333333
8030404L10Rik	8.88999783333333	8.77116483333333	8.899242	8.8674065	8.77628566666667	8.73629866666667
8030447N19Rik	7.7018335	7.6406105	7.69564916666667	7.795525	7.83623616666667	7.7789065
8030448M07Rik	7.58208783333333	7.62457733333333	7.75929666666667	7.75991333333333	7.78618016666667	7.79806833333333
8030451K01Rik	9.013725	9.22926866666667	9.0722305	9.385729	9.3747875	9.3089245
8030453O22Rik	7.6072315	7.73435866666667	7.7658595	7.7198855	7.76524866666667	7.8454195
8030462N17Rik	7.43420633333333	7.51246966666667	7.55349816666667	7.473785	7.4755055	7.48707283333333
8030467N07Rik	8.66141633333333	8.59094966666667	8.57699666666667	9.01137566666667	9.054439	8.915222
8430403J19Rik	7.96274633333333	8.02033433333333	7.94773483333333	7.916791	7.96028466666667	8.1972375
8430403M15Rik	8.71235733333333	8.71857283333333	8.86804016666667	8.49131466666667	8.66891166666667	8.71189233333333
8430408G22Rik	11.9528605	12.9027535	12.0598653333333	11.3106485	11.3420013333333	12.2229801666667
8430410A17Rik	8.98461616666667	9.28934066666667	9.00205166666667	8.813638	8.79050166666667	8.77068083333333
8430410K20Rik	11.5598075	11.3932316666667	11.4552813333333	11.8002586666667	11.7852515	11.7610638333333
8430415N23Rik	10.5996945	10.6339795	10.7515383333333	10.3998496666667	10.4955043333333	10.5246833333333
8430427H17Rik	8.57799283333333	8.55470466666667	8.511778	8.72223433333333	8.86156316666667	8.76943466666667
8430429K09Rik	8.26623483333333	8.22752716666667	8.10169633333333	8.12698266666667	8.06854983333333	8.0318675
8430432A02Rik	8.670808	8.524959	8.529614	8.13642766666667	8.08159733333333	8.23046366666667
8430432M10Rik	10.4330258333333	10.2746918333333	10.2959355	10.074386	10.0136966666667	10.1124805
9.33E+12	7.33552133333333	7.34615933333333	7.3413145	7.23412683333333	7.34535483333333	7.405472
9030003C19Rik	8.222067	8.3247245	8.33858716666667	8.09652766666667	8.06976066666667	8.20983483333333
9030016H15Rik	8.39025283333333	8.36904416666667	8.38807466666667	8.379261	8.25141966666667	8.23917683333333
9030018K07Rik	8.010157	8.181138	8.08213183333333	8.08437466666667	8.16480383333333	8.00880766666667
9030024J15Rik	11.5152033333333	11.7852515	11.7805271666667	11.8621048333333	11.8839856666667	11.8854896666667
9030025P20Rik	8.57948016666667	8.70112133333333	8.59587016666667	8.70706683333333	8.7406085	8.5996
9030205A07Rik	8.99697966666667	8.33836716666667	9.04035633333333	9.28363283333333	9.29621	9.23261016666667
9030224M15Rik	8.86156316666667	8.50884	9.02770583333333	8.91750366666667	8.91609683333333	8.91825733333333
9030227G01Rik	8.06194066666667	8.01215966666667	8.25273283333333	7.91371883333333	7.93449683333333	8.10355633333333
9030411M15Rik	7.10350866666667	7.1060685	7.16950233333333	7.14184016666667	7.230801	7.16246766666667
9030416H16Rik	9.36724433333333	9.43538566666667	9.4123065	9.23233466666667	9.24861983333333	9.16270616666667
9030418K01Rik	9.44345266666667	9.21082	9.6690005	9.66745766666667	9.86678133333333	9.879316
9030420J04Rik	7.84118616666667	7.8905395	7.79022	7.55650566666667	7.71701016666667	7.6206295
9030425E11Rik	9.21011233333333	9.012634	9.27576583333333	9.150619	9.15647866666667	9.1187815
9030605E16Rik	8.0032655	7.84994933333333	7.94338216666667	7.9897765	7.959237	7.97297783333333
9030605H24Rik	7.19305	7.238517	7.1794815	7.2268245	7.32962266666667	7.123112
9030611K07Rik	7.75449983333333	7.72920433333333	7.77227933333333	7.73700783333333	7.8881125	7.926866
9030614H07Rik	7.57933966666667	7.659048	7.49701716666667	7.4543025	7.41116933333333	7.39299666666667
9030617O03Rik	7.708897	7.6471845	7.94887383333333	7.8651565	7.74493183333333	7.7248595
9030619K07Rik	10.4423071666667	10.457912	10.4435286666667	10.4067543333333	10.155156	10.3178686666667
9030619P08Rik	7.56020766666667	7.3686935	7.450619	7.713799	8.01904466666667	7.629985
9030624G23Rik	8.42289466666667	8.15578516666667	8.26949716666667	8.20530666666667	8.37142866666667	8.45400433333333
9030624J02Rik	10.041058	9.9729025	9.972099	10.108206	10.073303	10.0783231666667
9030624O13Rik	8.6196985	8.10937366666667	8.33233816666667	8.59771716666667	8.27246	8.39861316666667
9030625A04Rik	8.566482	8.75976783333333	8.62901	9.4985955	9.52526416666667	9.25887383333333
9130004J05Rik	7.7356845	7.72829	7.6750035	7.90126466666667	8.005934	7.68393566666667
9130005N14Rik	10.516931	10.096032	10.2367155	10.789553	10.7755	10.7482526666667
9130008F23Rik	7.61003533333333	7.613067	7.59040283333333	7.7079915	7.82590666666667	7.79740883333333
9130011J15Rik	11.4413403333333	11.6540203333333	11.5617126666667	11.4362895	11.4519738333333	11.362509
9130014G24Rik	7.0725875	7.13230816666667	7.15409383333333	6.9855435	7.14416383333333	7.00270416666667
9130019O22Rik	9.34610766666667	9.4463515	9.31522616666667	9.31804366666667	9.20047733333333	9.3453515
9130020G22Rik	7.41285466666667	7.48056133333333	7.43171583333333	7.44563116666667	7.4563215	7.54081983333333
9130020K20Rik	9.6651065	9.465604	9.51553383333333	9.3770965	9.21672833333333	9.2426105
9130023F12Rik	8.707556	8.73921366666667	8.69548716666667	8.80629216666667	8.66519266666667	8.72313516666667
9130204C11Rik	7.812534	7.92511083333333	7.775689	7.6406105	7.614385	7.56228716666667
9130211I03Rik	9.04696083333333	8.9647465	8.91803	9.086159	9.0353845	9.00205166666667
9130215G10Rik	8.76040916666667	8.68856566666667	8.74986166666667	8.6673135	8.60173333333333	8.6657475
9130221H12Rik	9.34341666666667	9.51774566666667	9.3583055	9.2819615	9.26834216666667	9.38681066666667
9130227N12Rik	8.77770783333333	8.62074783333333	8.663301	8.510054	8.588623	8.67516133333333
9130230N09Rik	7.98448683333333	7.95705033333333	7.88392166666667	7.916898	7.83727633333333	7.86312216666667
9130404D08Rik	9.48693266666667	9.5970015	9.45075933333333	9.34004133333333	9.286902	9.23975966666667
9130415E20Rik	12.9844995	12.9867018333333	13.1181511666667	12.998519	12.9325555	13.0611581666667
9130422G05Rik	9.10916533333333	9.0379225	9.11605733333333	9.2214475	9.23714766666667	9.16467233333333
9130601C02Rik	7.21702733333333	7.1146915	7.16671833333333	7.2548465	7.37219266666667	7.28424483333333
9230101D24Rik	7.7231795	7.77482233333333	7.844189	7.70424116666667	7.80988266666667	7.74884133333333
9230104L09Rik	7.60989166666667	7.4514415	7.548744	7.5352665	7.47746633333333	7.56874683333333
9230104O11Rik	7.08574783333333	6.93002933333333	7.11520133333333	7.18533366666667	7.1742155	7.11816016666667
9230110F11Rik	7.18275416666667	7.21088283333333	7.19492883333333	7.32387716666667	7.16246766666667	7.27334316666667
9230110F15Rik	7.52130766666667	7.55631016666667	7.51359566666667	7.47027883333333	7.57518333333333	7.46666516666667
9230111E07Rik	7.22482133333333	7.30973966666667	7.26050783333333	7.5519925	7.47636966666667	7.51723116666667
9230112E08Rik	9.06097266666667	9.021016	9.15783633333333	8.9902235	9.0678935	9.15026483333333
9230112G11Rik	7.48411866666667	7.41116933333333	7.51093566666667	7.4717	7.40835816666667	7.450619
9230116M18Rik	7.1191335	7.13251583333333	7.1426915	7.20625433333333	7.33298933333333	7.06543683333333
9330102E08Rik	8.81188016666667	8.87950516666667	8.97219516666667	8.6441195	8.73700883333333	8.8337805
9330102G19Rik	7.3720665	7.376569	7.36290566666667	7.35008966666667	7.34963183333333	7.38218566666667
9330120H11Rik	7.455319	7.39547466666667	7.393226	7.4137485	7.55937983333333	7.527468
9330129D05Rik	9.77154466666667	9.67738666666667	9.83544383333333	9.31416683333333	9.36767916666667	9.47341083333333
9330132O05Rik	7.45711366666667	7.45582616666667	7.3863425	7.33561216666667	7.45200483333333	7.48033866666667
9330134C04Rik	10.062588	10.2293955	10.1469565	9.89245716666667	9.839002	9.89326133333333
9330137I11Rik	7.44007	7.4201575	7.4265565	7.24555366666667	7.29703016666667	7.16104416666667
9330147J08Rik	8.67542966666667	8.86270366666667	8.95973233333333	8.74856933333333	8.738292	8.76830066666667
9330151E04Rik	7.57518333333333	7.58647083333333	7.54698283333333	7.57341466666667	7.57746383333333	7.59719283333333
9330151L19Rik	7.8286335	7.77669933333333	7.93329733333333	8.00250333333333	7.91018383333333	7.91271083333333
9330155C01Rik	9.78048633333333	9.84381733333333	10.0559978333333	10.0687238333333	9.76349583333333	9.92434166666667
9330158F14Rik	7.31292333333333	7.21486216666667	7.281644	7.29435983333333	7.30136033333333	7.27095433333333
9330159F19Rik	7.8471585	8.075463	8.19976116666667	7.83582233333333	7.9529795	8.00443233333333
9330160M17Rik	7.44338216666667	7.48033866666667	7.453732	7.40278966666667	7.38478983333333	7.29026733333333
9330161M13Rik	7.56133433333333	7.5953125	7.54305833333333	7.6508865	7.60379166666667	7.55332016666667
9330169B04Rik	7.1533035	7.106366	7.208533	7.16950233333333	7.15241033333333	7.15638083333333
9330175B01Rik	9.85105016666667	9.805557	9.88866716666667	10.1878696666667	10.1406905	10.1095131666667
9330177P18Rik	9.4241415	9.479436	9.58004966666667	9.35297716666667	9.206091	9.26051233333333
9330177P20Rik	10.0727805	10.2506891666667	10.2293955	9.7908895	9.75132083333333	9.9078505
9330178D15	7.19796316666667	7.251924	7.249278	7.102036	7.18275416666667	7.09200866666667
9330180L10Rik	10.697796	10.8211975	10.722396	10.6154475	10.5236513333333	10.661276
9330186A19Rik	12.5910928333333	12.4878705	12.6457618333333	12.3180148333333	12.335044	12.4023631666667
9330200H04Rik	7.30893183333333	7.2802425	7.4195755	7.4386685	7.44197816666667	7.5222835
9330209C19Rik	7.39687833333333	7.4727135	7.46374983333333	7.44108566666667	7.321779	7.39273833333333
9430004M15	7.24916383333333	7.28247366666667	7.30039866666667	7.24047016666667	7.31154783333333	7.31154783333333
9430007M11Rik	7.43704216666667	7.52837383333333	7.53034783333333	7.40065316666667	7.51299333333333	7.49643233333333
9430008C03Rik	10.3347618333333	10.6419246666667	10.490853	10.2498065	10.0665263333333	10.1541868333333
9430015G10Rik	7.99373466666667	8.24876983333333	8.1323165	8.11906266666667	8.0564225	8.056151
9430016H08Rik	10.9412436666667	10.8237956666667	10.8207016666667	10.5765005	10.5709488333333	10.5559718333333
9430020K01Rik	8.8891165	8.83154766666667	8.9902235	8.68267733333333	8.8604995	8.96570466666667
9430023L20Rik	11.008647	11.016304	11.0674461666667	11.2458141666667	11.362509	11.1597756666667
9430025M13Rik	8.085176	8.1613135	8.01859816666667	7.7181335	7.8155	7.88185266666667
9430028P18Rik	7.68756933333333	7.72247433333333	7.65442783333333	7.36551983333333	7.46821783333333	7.61745033333333
9430029L20Rik	9.51941216666667	9.689258	9.50345183333333	9.7114865	9.7532385	9.67773
9430030N17Rik	8.163473	8.07223	8.03935616666667	8.35413416666667	8.27379816666667	8.27379816666667
9430038I01Rik	8.47745	8.49652933333333	8.493944	8.72950783333333	8.736066	8.68969933333333
9430043O10Rik	8.188901	8.143377	8.2202745	7.857299	7.99536916666667	7.93894516666667
9430052C07Rik	8.10564416666667	8.0925465	7.90975833333333	7.80830066666667	8.2816855	8.04988716666667
9430064K01Rik	7.49654983333333	7.50837333333333	7.4123265	7.54247716666667	7.453349	7.40670666666667
9430065F12Rik	7.91371883333333	7.8115785	7.99851983333333	8.169669	8.3592525	8.186524
9430065L19Rik	11.0446415	11.254773	10.999956	10.9012558333333	10.9031571666667	10.9350878333333
9430072I10Rik	7.8909545	8.09329983333333	8.06866766666667	7.76391283333333	7.80198866666667	7.64246283333333
9430073L23Rik	7.74493183333333	7.81388516666667	7.7377405	7.74983316666667	7.6591765	7.65455816666667
9430073N08Rik	7.19021766666667	7.09920066666667	7.13353533333333	7.1794815	7.12078416666667	7.07858666666667
9430079A18Rik	7.4794295	7.41496633333333	7.46821783333333	7.3383265	7.2925565	7.32387716666667
9430081H08Rik	8.3279325	8.2413065	8.27924116666667	7.87528983333333	8.09472683333333	8.05844566666667
9430088N01Rik	8.38536416666667	8.493944	8.61892266666667	8.28783816666667	8.21832	8.33747866666667
9430090C23Rik	7.46982283333333	7.46392566666667	7.43882633333333	7.46315666666667	7.32792833333333	7.480652
9430093I07Rik	9.46660533333333	9.48693266666667	9.6089935	9.26218866666667	9.28435883333333	9.340402
9530005P22Rik	8.09563566666667	8.34988516666667	8.24531633333333	8.1173755	7.838436	8.04674866666667
9530007E02Rik	7.86457683333333	8.00880766666667	8.05409566666667	7.94478733333333	7.88013783333333	7.883178
9530008L14Rik	7.8608665	7.7594325	7.8393725	7.84928866666667	7.943897	7.91882133333333
9530013D10Rik	8.4117955	8.5384725	8.54759666666667	8.22651716666667	8.17336966666667	8.29918566666667
9530014D17Rik	7.9418495	8.17873966666667	8.03812083333333	8.09789133333333	7.99571116666667	7.94054483333333
9530015I07Rik	8.073545	8.2013445	8.24679966666667	7.66834166666667	7.59915533333333	7.986216
9530018I07Rik	10.4955043333333	10.5794651666667	10.540242	10.6321221666667	10.7670138333333	10.9559366666667
9530020G05Rik	8.4778	8.51762966666667	8.386706	8.46842366666667	8.56483516666667	8.49652933333333
9530020I12Rik	7.6852995	7.606569	7.55937983333333	7.57760016666667	7.66310333333333	7.59299016666667
9530025L16Rik	8.55397866666667	8.50702633333333	8.77594833333333	8.61322816666667	8.48204983333333	8.77628566666667
9530048I18Rik	8.72313516666667	8.9513255	8.80783166666667	8.64583366666667	8.51894183333333	8.49752366666667
9530049G18Rik	7.740996	7.80830066666667	7.8672155	7.88234833333333	7.95040616666667	7.85702716666667
9530051E16Rik	7.528589	7.47683783333333	7.55332016666667	7.65455816666667	7.473785	7.62738616666667
9530051K01Rik	7.42857366666667	7.31451433333333	7.40107766666667	7.63407683333333	7.59016566666667	7.573912
9530053J19Rik	8.51894183333333	8.75130933333333	8.66613283333333	8.71753266666667	8.54132816666667	8.58526883333333
9530055J05Rik	8.54232016666667	8.56202983333333	8.4386755	8.499159	8.64518416666667	8.441761
9530058B02Rik	9.22769716666667	9.59041083333333	9.396718	8.65155566666667	8.84815966666667	8.88437016666667
9530062N20Rik	7.91562383333333	7.7360705	7.8881125	7.76524866666667	7.816308	7.81447783333333
9530064J02	10.7526698333333	10.627458	10.6703313333333	12.0086805	11.913464	11.8402871666667
9530065M15Rik	7.731071	7.8308575	7.65455816666667	7.65311866666667	7.54684133333333	7.6663195
9530068E07Rik	11.8094365	11.9512701666667	11.872784	12.1392841666667	12.0706725	12.0253386666667
9530073A13Rik	8.1972375	8.161083	8.280781	8.17511716666667	7.90210833333333	7.92241716666667
9530077A17Rik	7.84481066666667	7.8454195	8.133612	7.8311755	7.94732183333333	7.87102916666667
9530077C05Rik	7.97123666666667	7.7000505	7.906674	7.76641583333333	7.644198	7.69377216666667
9530078O19Rik	7.6834395	7.94397966666667	7.7998755	7.72372633333333	7.605873	7.65114166666667
9530081N05Rik	8.79407216666667	8.74508466666667	8.70299766666667	8.70178766666667	8.635724	8.7600205
9530082I15Rik	9.53387683333333	9.69720966666667	9.764933	9.55661566666667	9.2217235	9.383342
9530084K20Rik	7.647017	7.54654083333333	7.60603216666667	7.650197	7.7061575	7.70909933333333
9530095N04Rik	8.2503165	8.39740616666667	8.21538	8.14907766666667	8.242568	8.16404833333333
9530096D07Rik	7.97665416666667	7.92478766666667	7.8435185	7.98690683333333	7.9945165	7.95040616666667
9626100_224	7.4204385	7.3839095	7.4461075	7.570662	7.43216333333333	7.601839
9626958_317	7.54234383333333	7.61454483333333	7.67387716666667	7.58737366666667	7.50492766666667	7.71833316666667
9627219_371	8.06279616666667	8.10396783333333	8.00568516666667	7.98204516666667	8.00568516666667	8.1313395
9627947_61	7.50537616666667	7.563787	7.50958233333333	7.39891666666667	7.47863416666667	7.45388383333333
9630002K18Rik	7.37549216666667	7.373354	7.29861116666667	7.31489683333333	7.353328	7.37744716666667
9630002P13Rik	7.99895466666667	8.14484333333333	8.04586166666667	8.09409833333333	7.98093916666667	7.96057733333333
9630007E23Rik	11.592727	11.6878848333333	11.5988191666667	11.2905733333333	11.300537	11.4397756666667
9630009A08Rik	8.673529	8.630717	8.80129366666667	8.51196733333333	8.6297165	8.66071883333333
9630009L01Rik	8.15256633333333	8.27353066666667	8.31826083333333	8.17873966666667	8.11906266666667	8.11573583333333
9630013D22Rik	7.79274183333333	7.84017016666667	7.88757083333333	7.80321583333333	7.76127933333333	7.84481066666667
9630015D15Rik	9.918991	9.98819533333333	9.8655645	10.0391921666667	9.88527333333333	9.91928533333333
9630020C08Rik	7.49602433333333	7.63904266666667	7.656433	7.418457	7.528589	7.46184566666667
9630025H16Rik	9.31710666666667	9.2126685	9.21161216666667	9.40349966666667	9.29053433333333	9.41881683333333
9630025I21Rik	9.32198033333333	9.286902	9.40421983333333	9.07963433333333	8.91750366666667	8.97430966666667
9630027A13Rik	9.3526365	9.1541895	9.30187383333333	9.46385	9.382102	9.34558166666667
9630027M13Rik	8.30657316666667	8.567104	8.420486	8.26075333333333	8.23308533333333	8.38008783333333
9630028B13Rik	8.12556583333333	7.98648883333333	8.08980533333333	7.96084366666667	7.88673233333333	7.97665416666667
9630029G12Rik	8.1350795	8.11131983333333	8.03556583333333	7.82369633333333	7.89655083333333	7.69564916666667
9630031D17Rik	7.87356033333333	7.8174595	7.82074366666667	8.13789266666667	8.04612216666667	7.91562383333333
9630032J03Rik	9.12033383333333	9.26929016666667	9.46707583333333	8.98711066666667	8.83458666666667	8.862913
9630036I10Rik	7.84928866666667	7.9465085	8.15700966666667	7.87356033333333	7.82102516666667	7.88096383333333
9630038C08Rik	8.1483375	8.34236	8.75032	8.255217	8.06590383333333	7.96358633333333
9630041A04Rik	7.160818	7.238259	7.16196733333333	7.2736245	7.44069866666667	7.42428916666667
9630041N07Rik	7.5197455	7.62934416666667	7.59051933333333	7.4929945	7.5625385	7.36142516666667
9630044E13Rik	8.976328	9.02212066666667	9.01886666666667	8.79309116666667	8.70155016666667	8.6874805
9630046P06Rik	7.59299016666667	7.68857	7.7280235	7.51852333333333	7.56801683333333	7.5445755
9630055A16Rik	7.50251466666667	7.52552366666667	7.52378533333333	7.50815983333333	7.55684016666667	7.56039083333333
9630058J23Rik	10.4759911666667	10.9435666666667	10.4470993333333	10.0198496666667	9.9785975	9.98127083333333
9830001H06Rik	9.59041083333333	9.562265	9.68800966666667	9.71285816666667	9.7291745	9.844398
9830005G06Rik	7.82102516666667	8.1654005	7.93966816666667	8.46860583333333	8.2540295	8.3485995
9830107H15Rik	7.80548633333333	7.62975116666667	7.66797133333333	7.68787883333333	7.61758233333333	7.67288183333333
9830113C24Rik	7.5981225	7.54081983333333	7.60906083333333	7.44977283333333	7.539919	7.42827216666667
9830133D01Rik	7.20565183333333	7.19344633333333	7.14921283333333	7.20234233333333	7.18657533333333	7.19057216666667
9830134C10Rik	7.49665633333333	7.4140515	7.5213745	7.52130766666667	7.45447283333333	7.42626166666667
9830134K01Rik	8.9203045	8.75774733333333	9.01111016666667	9.42892116666667	9.40552966666667	9.247663
9830134N18Rik	7.4714925	7.60742466666667	7.42316783333333	7.32145333333333	7.49654983333333	7.40107766666667
9830141K10Rik	9.3583055	9.23975966666667	9.33869533333333	9.27936333333333	9.29659783333333	9.2828895
9830143E02Rik	8.76337216666667	8.8293975	8.92846116666667	8.56222466666667	8.5143415	8.502583
9830144J08Rik	8.96073783333333	9.20811	8.997778	8.67298866666667	8.787113	8.87028833333333
9830160N02Rik	7.35154566666667	7.41417816666667	7.4350185	7.55250916666667	7.5812725	7.60852783333333
9830165L15Rik	8.88518766666667	9.07596416666667	9.23599483333333	8.9035995	8.69652916666667	8.8722845
9830166G06Rik	9.42120616666667	9.4560425	9.49770366666667	9.522435	9.484989	9.4816835
9830169C09Rik	7.38478983333333	7.44262183333333	7.341222	7.26312933333333	7.3228725	7.21134983333333
9830169C18Rik	7.67577683333333	7.7002875	7.67723766666667	7.39092183333333	7.50359516666667	7.69050616666667
9830169E20Rik	9.63946266666667	9.70557666666667	9.58517316666667	9.56567583333333	9.52893333333333	9.535094
9930001I18Rik	7.66091116666667	7.76641583333333	7.67554316666667	7.80434316666667	7.731071	7.89599333333333
9930004G02Rik	11.844406	11.8742465	11.8344028333333	11.3295641666667	11.3745591666667	11.4897041666667
9930005O13Rik	8.20289633333333	8.13642766666667	8.470454	8.4028125	8.38536416666667	8.255217
9930012K11Rik	7.71314316666667	7.74740566666667	7.69025216666667	7.78936116666667	7.80843666666667	7.8639645
9930014A18Rik	8.54491033333333	8.32994566666667	8.3027995	8.35873766666667	8.531131	8.3395065
9930022F21Rik	7.2263025	7.20260766666667	7.22504716666667	7.4485655	7.50349566666667	7.3164615
9930031P18Rik	10.5240903333333	10.383316	10.6178816666667	10.669075	10.603042	10.4807583333333
9930033H14Rik	8.78271116666667	8.97956883333333	8.79577716666667	8.77969916666667	8.66644683333333	8.79193316666667
9930039A11Rik	6.8508065	7.13940333333333	7.01397916666667	7.04993583333333	7.04993583333333	6.97624783333333
9930039L23Rik	7.83346616666667	7.6695305	7.73510266666667	7.64889266666667	7.6410415	7.51446866666667
9930104H07Rik	7.7043815	7.72181916666667	7.54725566666667	7.57415116666667	7.6433155	7.51587266666667
9930105H17Rik	9.347987	8.91471766666667	9.278018	9.38681066666667	9.588974	9.29183933333333
9930108O06Rik	9.50005616666667	9.5453185	9.51336366666667	9.28987216666667	9.17730666666667	9.2238265
9930115F03Rik	7.885386	7.74493183333333	7.65402283333333	7.7884515	7.7168335	7.751389
A030001L21Rik	8.54084	8.81981266666667	8.67016316666667	8.42009633333333	8.5013475	8.325869
A030005L19Rik	7.301489	7.2217695	7.19796316666667	7.27588133333333	7.24015766666667	7.26586133333333
A030007L17Rik	8.33233816666667	8.28195683333333	8.45978233333333	8.48117833333333	8.52155366666667	8.35030633333333
A030009B12Rik	7.164452	7.28397183333333	7.2633975	7.2837595	7.14596033333333	7.25040866666667
A030011F13Rik	7.871777	7.900356	7.96612	7.72530316666667	7.89445433333333	7.72520666666667
A030011M19	7.093823	7.1627615	7.12964783333333	7.36823183333333	7.37489633333333	7.33507766666667
A030012M09Rik	9.353738	9.27766516666667	9.42663716666667	9.2217235	9.044399	9.22737
A130001G05Rik	8.532728	8.29893316666667	8.46419233333333	8.8400445	8.87878766666667	8.66217816666667
A130003P22Rik	7.68323216666667	7.90816683333333	7.91779016666667	7.68593766666667	7.586992	7.66091116666667
A130004B21Rik	9.01330683333333	9.02020883333333	8.9395485	8.87028833333333	8.9120685	8.94804383333333
A130004G07Rik	7.24279016666667	7.1639305	7.17507583333333	7.08177416666667	7.11520133333333	7.0711505
A130010C12Rik	11.3124078333333	11.0358801666667	11.2524505	11.5598075	11.5276663333333	11.30254
A130013O22Rik	7.49182116666667	7.58737366666667	7.52582433333333	7.42614766666667	7.5208515	7.33063266666667
A130014H13Rik	7.26781216666667	7.29349233333333	7.23219783333333	7.374509	7.25143266666667	7.2253035
A130014O09Rik	8.02961033333333	8.18212516666667	8.0570405	8.3345325	8.38171333333333	8.3661355
A130015P11Rik	8.2406535	8.20508183333333	8.3592525	8.09913466666667	7.97520016666667	7.96203566666667
A130017C09Rik	7.643055	7.83146216666667	7.97860533333333	7.93567733333333	7.56979033333333	7.9558495
A130019A16Rik	8.27674566666667	8.26299716666667	8.127729	7.860229	7.83488716666667	7.903859
A130019H11Rik	8.19809416666667	8.30972516666667	8.32309833333333	8.2831365	8.17694166666667	8.10918
A130020K16Rik	8.4245485	8.31781766666667	8.48766883333333	8.36584766666667	8.3027995	8.38204516666667
A130021K16Rik	7.44439716666667	7.3903495	7.50236583333333	7.38513366666667	7.426991	7.367686
A130022A09Rik	8.08637283333333	8.3445695	8.37603116666667	8.26335983333333	7.98037866666667	8.19361033333333
A130022J15Rik	7.365358	7.50537616666667	7.53482683333333	7.42541316666667	7.49345433333333	7.46005083333333
A130027D22Rik	8.4489695	8.31893033333333	8.48630333333333	8.25164116666667	8.36844533333333	8.35873766666667
A130028H19Rik	7.71722566666667	7.81651766666667	7.84308283333333	7.77030016666667	7.61178516666667	7.8190315
A130028J20Rik	8.430305	8.34428816666667	8.38847066666667	8.4673845	8.341315	8.44857816666667
A130030M01Rik	8.12252033333333	8.492987	8.05541533333333	7.73948466666667	7.80367816666667	7.851502
A130035O14Rik	8.7041815	8.61193566666667	8.56202983333333	8.52255466666667	8.50109266666667	8.4559345
A130038J17Rik	12.3200315	12.3153431666667	12.1378861666667	11.4897041666667	11.7167328333333	11.7092253333333
A130039H09Rik	7.644198	7.85961566666667	7.76143633333333	7.968911	7.95731533333333	7.83488716666667
A130039H17Rik	7.6433155	7.6054995	7.59915533333333	7.88392166666667	7.88234833333333	7.85195733333333
A130042E20Rik	8.22798416666667	8.3397085	8.21418716666667	7.96386483333333	7.91952983333333	8.1049345
A130047F11Rik	8.84379733333333	8.76268816666667	8.785942	8.57002316666667	8.587109	8.42142616666667
A130050O07Rik	7.62457733333333	7.64494783333333	7.605873	7.55757916666667	7.65757916666667	7.719607
A130052C08Rik	7.81041816666667	7.96546383333333	7.88298583333333	7.82775966666667	7.86840683333333	7.77726833333333
A130052D22	8.23946616666667	8.03695966666667	8.14124416666667	8.3380865	8.18350316666667	8.18625083333333
A130053G17Rik	8.17840633333333	8.19809416666667	8.37955183333333	8.105838	8.169669	8.06590383333333
A130054J05Rik	7.39578816666667	7.44173166666667	7.4563215	7.40858416666667	7.39142116666667	7.30853266666667
A130056J21Rik	7.93507	8.14558916666667	7.96744383333333	7.91514383333333	7.92941833333333	7.7909965
A130062D16Rik	9.94885216666667	9.85485383333333	9.91979383333333	9.83250516666667	9.75903916666667	9.7646325
A130069J20Rik	7.42553133333333	7.3076185	7.35473666666667	7.460563	7.45799333333333	7.59255566666667
A130070G01Rik	9.770753	9.88948216666667	9.83486633333333	9.81009233333333	9.7908895	9.68800966666667
A130075K23Rik	9.66614916666667	9.74238333333333	9.73019716666667	9.347987	9.10588316666667	9.27766516666667
A130079P16Rik	7.08883283333333	7.16246766666667	7.22028116666667	7.18669883333333	7.20547783333333	7.14632216666667
A130082M07Rik	8.40634033333333	8.44126183333333	8.68616716666667	9.34181716666667	9.82912933333333	9.50066016666667
A130082N24Rik	7.99047316666667	8.0570405	7.99074566666667	7.809296	7.87488883333333	7.84241533333333
A130084P08Rik	8.12159183333333	8.46514366666667	8.33747866666667	7.867731	7.796972	7.78070333333333
A130087I02Rik	7.43513366666667	7.7938015	7.45899433333333	7.516964	7.61065066666667	7.57783666666667
A130090K04Rik	8.0099475	8.11065916666667	8.0671935	8.41049666666667	8.33858716666667	8.4028125
A130092J06Rik	9.20811	9.14853733333333	9.179812	9.83762166666667	9.79589066666667	9.714222
A130094J16Rik	8.174761	8.16634816666667	8.18059116666667	7.80184033333333	7.96386483333333	7.83623616666667
A130095C03Rik	7.79740883333333	7.83181983333333	7.8608665	7.599794	7.47299566666667	7.65571083333333
A130096D14Rik	8.43654516666667	8.61992633333333	8.63847066666667	8.47017266666667	8.41436683333333	8.5384725
A130099L09Rik	7.84334133333333	7.98448683333333	8.033042	8.00458783333333	7.94353533333333	8.03044983333333
A230003K02Rik	7.92962416666667	7.94236633333333	7.98172566666667	7.88185266666667	7.9198895	7.930926
A230005G17Rik	7.75424883333333	7.7998755	7.96913683333333	7.79685533333333	7.80580633333333	7.711761
A230005M18Rik	7.53348033333333	7.61769183333333	7.54247716666667	7.5953125	7.533929	7.62293366666667
A230021I18Rik	7.76641583333333	7.78870383333333	7.72498566666667	7.59627566666667	7.69412466666667	7.58879733333333
A230028O05Rik	7.12735666666667	7.208533	7.165434	7.3795515	7.29282966666667	7.29145833333333
A230046K03Rik	11.7950525	11.8317321666667	11.9421686666667	12.1323931666667	11.980403	12.033827
A230050P20Rik	9.33486683333333	9.291571	9.18393266666667	9.43581966666667	9.40937983333333	9.41746333333333
A230051F10Rik	7.58279783333333	7.6454215	7.6989585	7.568365	7.5415365	7.51147333333333
A230051G13Rik	9.4463515	9.62239233333333	9.831442	9.35948183333333	9.30454466666667	9.406184
A230052B14Rik	7.73385833333333	7.81131	7.85961566666667	7.70909933333333	7.6305875	7.62934416666667
A230052C13Rik	7.27798033333333	7.3971335	7.26973233333333	7.50215833333333	7.47188366666667	7.62328366666667
A230054D04Rik	7.96313883333333	8.03675983333333	7.979588	8.07010933333333	8.12939183333333	8.09628133333333
A230055I01Rik	7.44300783333333	7.4395915	7.28460783333333	7.3727515	7.4060475	7.368042
A230055O04Rik	7.02706833333333	7.0010605	7.01725533333333	7.011759	7.14632216666667	7.06289166666667
A230055O06Rik	7.26254783333333	7.45799333333333	7.24639983333333	7.47957483333333	7.43572083333333	7.47050166666667
A230057E24Rik	8.30460816666667	8.214637	8.50122983333333	8.2202745	8.248529	8.35492533333333
A230057G18Rik	7.97704066666667	7.80307883333333	8.055095	7.7111505	7.88149066666667	7.88481766666667
A230066D03Rik	7.47636966666667	7.44246816666667	7.40278966666667	7.49244083333333	7.5215575	7.399426
A230067E15Rik	8.09789133333333	8.262109	8.1261345	7.877476	7.85579866666667	8.02175033333333
A230067G21Rik	7.8409405	7.9150115	7.97612783333333	7.72520666666667	7.76665616666667	7.71761983333333
A230068D05Rik	7.61971783333333	7.51723116666667	7.57322383333333	7.56605283333333	7.62668733333333	7.49362716666667
A230069A22Rik	8.30623783333333	8.7425895	8.51951366666667	7.76495033333333	7.6799345	7.85389466666667
A230070D14Rik	7.90506233333333	8.0026895	7.842143	8.10564416666667	8.10855133333333	8.0830565
A230072B04Rik	7.39273833333333	7.35154566666667	7.35812733333333	7.3917405	7.43315716666667	7.4023045
A230075C01Rik	8.33775716666667	8.50941683333333	8.36421983333333	8.0838465	8.0838465	8.12368933333333
A230080D12Rik	7.8672155	7.9529795	7.94208683333333	7.74178966666667	7.58879733333333	7.80988266666667
A230091B22Rik	7.662878	7.6591765	7.66027233333333	7.66054133333333	7.56403183333333	7.61632183333333
A230095P17Rik	7.3527885	7.241843	7.2886145	7.35173633333333	7.2751395	7.29934916666667
A230106J09Rik	8.77969916666667	8.89431966666667	8.93033983333333	8.85781116666667	8.79138233333333	8.73947016666667
A230107C01Rik	8.45752916666667	8.5741185	8.48649866666667	8.25784833333333	8.251925	8.34199483333333
A230109H16Rik	7.4325505	7.40065316666667	7.3686935	7.3036275	7.32612583333333	7.36015666666667
A330017A19Rik	8.36121616666667	8.47144683333333	8.31027016666667	8.24019116666667	8.27453166666667	8.212929
A330021D07Rik	9.054439	9.3322655	9.29702316666667	9.15132683333333	9.03288866666667	8.985091
A330021E22Rik	8.36260983333333	8.07824833333333	8.06279616666667	8.27161233333333	7.897263	8.179241
A330023F24Rik	7.61473466666667	7.59433416666667	7.623144	7.437774	7.52936966666667	7.56673683333333
A330042I21Rik	8.91080133333333	8.7889085	8.73335016666667	8.99038816666667	8.98609416666667	8.720589
A330044P14Rik	7.60868933333333	7.709991	7.72829	7.53142983333333	7.55332016666667	7.660159
A330046D11Rik	7.33298933333333	7.393226	7.4323455	7.2849105	7.45169183333333	7.347541
A330049H05Rik	8.57477516666667	8.87329483333333	8.804048	8.79551066666667	8.6565045	8.6717925
A330057G13Rik	9.91928533333333	9.87599383333333	10.1599578333333	9.89504183333333	9.78462866666667	9.69128966666667
A330068P14Rik	7.77986766666667	7.8897955	7.97747683333333	7.825467	7.58774233333333	7.57978533333333
A330078I11Rik	7.6799345	7.7075415	7.73385833333333	7.67288183333333	7.604161	7.72736233333333
A330080J22Rik	8.53725216666667	8.69274133333333	8.3890825	8.163473	8.35225333333333	8.2470475
A330081F11Rik	8.98745983333333	8.92462683333333	9.059517	8.637025	8.53622433333333	8.54938883333333
A330086O21Rik	8.11619866666667	8.06166016666667	8.49420816666667	8.21023433333333	8.1847825	8.1654005
A330097B12Rik	7.14596033333333	7.25923666666667	7.18562666666667	7.1426915	7.245894	7.26183416666667
A330102K04Rik	9.71635566666667	9.93532783333333	8.8611735	7.90249183333333	8.43261	8.33296366666667
A330106H01Rik	8.51513683333333	8.32221883333333	8.745923	8.34156083333333	8.54911766666667	8.51988566666667
A430005L14Rik	9.74443966666667	9.73792116666667	9.67454	9.86144266666667	9.811201	9.82112333333333
A430010J10Rik	8.07509633333333	7.93007416666667	8.04563066666667	8.08637283333333	8.070482	8.0875625
A430015E08Rik	7.80367816666667	7.731071	8.07306483333333	8.20208616666667	8.09692833333333	8.09692833333333
A430023D23Rik	8.78560016666667	8.969092	8.95711483333333	8.74043216666667	8.76542133333333	8.79782866666667
A430024H01Rik	7.97685033333333	8.12517583333333	8.09485716666667	7.95155216666667	7.908372	8.120287
A430034C19Rik	7.29672883333333	7.3406065	7.37896166666667	7.3139585	7.3455825	7.4315655
A430037M23Rik	8.50884	8.35563766666667	8.37486183333333	8.29635466666667	8.45122633333333	8.50449816666667
A430041B07Rik	8.34561316666667	8.35894283333333	8.356483	8.2816855	8.32844533333333	8.255446
A430043M19Rik	7.86046316666667	7.920539	7.904035	7.8022705	7.7909965	7.80038166666667
A430060D24Rik	7.7617755	7.86742233333333	7.7867575	7.754045	7.72404966666667	7.837034
A430069M06Rik	8.13406383333333	8.20462916666667	8.33419466666667	8.22409866666667	8.09375333333333	8.0943065
A430070A22Rik	8.54624283333333	8.75081966666667	8.71098783333333	8.582686	8.43313366666667	8.50288866666667
A430073A17Rik	8.617632	8.52617216666667	8.616523	8.9918685	8.87588666666667	8.89020066666667
A430075I06Rik	7.4798855	7.75310666666667	7.8443725	7.695344	7.54305833333333	7.68639816666667
A430075K18Rik	7.12623266666667	7.121428	7.19142283333333	7.17797116666667	7.194183	7.19910416666667
A430076E10Rik	7.121428	7.17965466666667	7.023473	7.16810216666667	7.12964783333333	7.0771465
A430077H15Rik	7.50323766666667	7.39829483333333	7.4825835	7.51246966666667	7.380465	7.5087025
A430082A11Rik	7.3050295	7.38425383333333	7.39363583333333	7.32925966666667	7.48622666666667	7.3026135
A430083B19Rik	7.65311866666667	7.3671735	7.317999	7.32202533333333	7.3086955	7.39547466666667
A430083I17Rik	8.20270016666667	8.2594615	8.14789316666667	8.04704833333333	8.01215966666667	8.095241
A430084P05Rik	7.81711366666667	7.8179145	7.73344766666667	7.97899283333333	7.9645865	7.91408316666667
A430088H15Rik	7.66768183333333	7.56740166666667	7.694612	7.65785066666667	7.55296033333333	7.53452116666667
A430090G16Rik	8.38697483333333	8.61668016666667	8.4842445	8.42599166666667	8.403112	8.28688233333333
A430090L17Rik	8.02114816666667	7.959237	8.14484333333333	7.82341833333333	7.87698266666667	7.9501095
A430093F15Rik	7.51782516666667	7.43201366666667	7.55043083333333	7.51806466666667	7.49362716666667	7.44977283333333
A430096B05Rik	7.3886325	7.34019133333333	7.33762083333333	7.3903495	7.4591895	7.46392566666667
A430099B18Rik	7.78554533333333	7.740996	7.80903033333333	7.719084	7.90506233333333	7.75691466666667
A430103B12Rik	8.19770133333333	8.31618416666667	8.3915015	8.61018733333333	8.67394233333333	8.53490233333333
A430106B04Rik	8.748197	8.84600183333333	8.66752583333333	8.244083	8.30611683333333	8.23946616666667
A430106G13Rik	8.018872	7.88950733333333	8.19924666666667	8.623639	8.26124483333333	8.37623033333333
A430106H13Rik	9.27079683333333	9.010468	9.11442133333333	9.142683	9.04334183333333	8.93422583333333
A430107D22Rik	8.26677666666667	8.13488233333333	8.14692466666667	8.48043333333333	8.59881883333333	8.40091233333333
A430107N12Rik	10.7446615	10.737405	10.7079903333333	10.482656	10.3741236666667	10.5810748333333
A430107O13Rik	8.64873566666667	8.73306516666667	8.588623	8.2966835	8.45056966666667	8.55102883333333
A430108E01Rik	7.58647083333333	7.63846233333333	7.48425066666667	7.494651	7.44931133333333	7.418457
A430110L20Rik	9.0538345	9.19178066666667	9.04896233333333	8.53018266666667	8.394771	8.483229
A430110M15Rik	8.19976116666667	8.09831383333333	8.01352983333333	7.97491816666667	8.13537033333333	7.9950775
A430110N23Rik	7.9022405	7.98951383333333	7.80843666666667	7.95382233333333	7.95440583333333	7.87027566666667
A4galt	8.56748416666667	8.6039235	8.635321	9.00409316666667	8.88518766666667	8.84489383333333
A530006F08Rik	7.77067566666667	8.04674866666667	8.01162416666667	7.63725	7.42605966666667	7.50296616666667
A530010L13Rik	8.1856765	8.35413416666667	8.24920883333333	8.084751	8.04365866666667	8.1098425
A530014K09Rik	7.87331966666667	7.92131616666667	7.78122733333333	7.62537716666667	7.78005716666667	7.78554533333333
A530016E13Rik	7.55174383333333	7.657958	7.56286716666667	7.59592683333333	7.48376116666667	7.41255016666667
A530017D24Rik	8.36656066666667	8.3845785	8.22920933333333	8.37901416666667	8.35030633333333	8.37142866666667
A530017F20	7.17140116666667	7.1898355	7.08967416666667	7.0087135	6.9869615	7.05607566666667
A530018G09Rik	10.1418655	10.5477018333333	10.5656175	9.04076516666667	8.96685883333333	9.03288866666667
A530020A01Rik	8.53767866666667	8.66891166666667	8.67108566666667	8.4455315	8.51236083333333	8.35292216666667
A530020G20Rik	9.06154016666667	9.20491	9.021703	8.35492533333333	8.29491366666667	8.4322305
A530020H22Rik	10.9420361666667	10.883423	11.5884268333333	10.1195788333333	9.819628	10.1572835
A530025E09Rik	9.03352016666667	9.36985	9.29251616666667	8.91545116666667	8.9712865	8.73729883333333
A530026G17	9.32394466666667	9.12758433333333	8.86156316666667	9.6318295	9.2511725	9.28019516666667
A530026H04Rik	8.9291215	9.09302733333333	9.01939466666667	8.93513483333333	8.8825745	8.8848835
A530031I11Rik	8.0557395	8.3649555	8.163188	7.8409405	7.98584266666667	7.9791725
A530045M11	7.06942616666667	7.20400783333333	7.08070916666667	7.18244083333333	7.16104416666667	7.1802325
A530050E01Rik	8.4515325	8.5004865	8.56030383333333	8.88612283333333	8.915222	8.71098783333333
A530055J02Rik	8.46801466666667	8.517137	8.449917	8.6155385	8.52860116666667	8.60931333333333
A530058L02Rik	7.66186883333333	7.74199383333333	7.67309483333333	7.49117183333333	7.40925533333333	7.50787316666667
A530064K17Rik	9.8014995	10.0893861666667	10.0677818333333	8.96685883333333	9.02298066666667	9.23345916666667
A530064L23Rik	8.09038766666667	8.14168333333333	8.23380516666667	8.08241283333333	8.117072	8.06866766666667
A530065H22Rik	9.9785975	9.91534783333333	10.006217	9.94188816666667	10.0420496666667	9.96558
A530082C11Rik	9.46065583333333	9.34073616666667	9.47268683333333	9.3411235	9.4372465	9.3583055
A530082L16Rik	7.7111505	7.63556933333333	7.6923695	7.64764166666667	7.67577683333333	7.8168225
A530083B17Rik	7.7867575	7.73621483333333	7.7002875	7.56874683333333	7.55667633333333	7.53509583333333
A530085O15Rik	7.24505333333333	7.156741	7.26586133333333	7.175589	7.26183416666667	7.38596566666667
A530088I07Rik	7.50167566666667	7.43315716666667	7.5336915	7.589996	7.66054133333333	7.613784
A530089A20Rik	10.057746	10.3084203333333	10.358146	10.272159	10.1564571666667	10.0559978333333
A530092L01Rik	8.274266	8.382265	8.2926015	8.22115283333333	8.30972516666667	8.09127783333333
A530093H06Rik	7.7130035	7.86601716666667	7.9444995	8.077892	8.075463	7.85815183333333
A530098C11Rik	7.30830433333333	7.140113	7.21134983333333	7.10798733333333	7.22898816666667	7.22191766666667
A530098M07Rik	7.37925183333333	7.29934916666667	7.31248983333333	7.36885933333333	7.4499635	7.43540233333333
A530099J19Rik	7.35303166666667	7.47050166666667	7.37037466666667	7.4756405	7.53034783333333	7.4404975
A630001G21Rik	7.93567733333333	7.993969	7.91699383333333	8.3506725	8.39740616666667	8.28624216666667
A630004A15Rik	7.3880705	7.37925183333333	7.49508133333333	7.41952341666667	7.39891666666667	7.36252733333333
A630006E02Rik	8.87737966666667	8.9501865	9.02814966666667	9.0924755	9.10157016666667	8.9168505
A630007M06Rik	7.97081383333333	8.16894083333333	8.29874416666667	8.05044016666667	7.96517	8.034027
A630013A09Rik	7.37037466666667	7.31655866666667	7.31733033333333	7.30393066666667	7.31967483333333	7.39616616666667
A630024K09Rik	8.04704833333333	7.96785	7.99706066666667	7.7329965	7.80868633333333	7.7572955
A630034I12Rik	8.623639	8.925726	8.64964833333333	8.0215115	7.91882133333333	8.1117715
A630036P20Rik	9.95557166666667	9.75638783333333	9.86879033333333	9.69549566666667	9.75368933333333	9.79461633333333
A630040K04Rik	8.00443233333333	7.9266345	7.8909545	7.90975833333333	7.72605566666667	7.81867716666667
A630042L21Rik	9.73019716666667	9.8655645	9.899159	9.7352535	9.57777633333333	9.67832283333333
A630042M04Rik	7.48905116666667	7.49508133333333	7.54349533333333	7.387248	7.41026083333333	7.52361616666667
A630047J05Rik	7.573912	7.66466966666667	7.55725433333333	7.67309483333333	7.4037545	7.5019795
A630052C17Rik	8.58899783333333	8.70198266666667	8.71269	8.35292216666667	8.34815833333333	8.3705915
A630053N20Rik	8.66519266666667	8.67016316666667	8.71396016666667	8.6588045	8.6669905	8.69227416666667
A630056H20Rik	9.16467233333333	9.220634	9.17908683333333	8.97081816666667	8.9448835	8.8973425
A630064D11Rik	7.34403566666667	7.23497866666667	7.50722233333333	7.39955033333333	7.57200816666667	7.4134865
A630064P09Rik	10.7138131666667	11.2779811666667	10.9183366666667	9.66006416666667	9.61728933333333	9.68593183333333
A630072J24Rik	8.69310133333333	8.87419266666667	8.75774733333333	8.68148583333333	8.67140983333333	8.685733
A630072M18Rik	10.0719048333333	9.87388533333333	10.2332903333333	10.0341596666667	10.1479163333333	10.1939621666667
A630075K04Rik	8.108851	8.07762583333333	7.8704425	8.09740233333333	8.3729465	7.95517233333333
A630076G18Rik	8.49526083333333	8.6616325	8.71594216666667	9.06347816666667	8.81489833333333	8.81280383333333
A630077B13Rik	8.28195683333333	8.18249416666667	8.16364416666667	9.02411616666667	9.04647516666667	8.82299483333333
A630082K20Rik	10.5126921666667	10.8317995	10.5594301666667	10.2661621666667	10.2100558333333	10.2987976666667
A630082N15Rik	8.07405866666667	8.22563116666667	8.315948	7.728504	7.6516075	7.76806416666667
A630091F01Rik	9.05930783333333	9.04076516666667	9.39871116666667	9.80684866666667	9.67639766666667	9.57908766666667
A630097D09Rik	8.87435883333333	8.9096255	8.86454866666667	8.7877535	8.72645883333333	8.89704316666667
A630097K09Rik	8.61627416666667	8.62592983333333	8.73667816666667	8.85542983333333	8.71135033333333	8.72645883333333
A630098G22Rik	8.13882866666667	8.10138516666667	8.14724966666667	8.2571905	8.2202745	8.22841983333333
A730004F22Rik	8.99283583333333	8.966173	9.11038566666667	9.01457333333333	9.16856566666667	9.0678935
A730008L03Rik	9.96196366666667	10.1159585	9.96751533333333	9.77250566666667	9.73070133333333	9.76707066666667
A730012K24Rik	7.28797516666667	7.35784383333333	7.29145833333333	7.1660005	7.22807633333333	7.31822433333333
A730014O07Rik	8.54437716666667	8.31386883333333	8.50643433333333	8.51894183333333	8.5756435	8.595082
A730015C16Rik	7.50556133333333	7.51309733333333	7.4859585	7.45899433333333	7.46873166666667	7.45484033333333
A730017C20Rik	8.27924116666667	7.87956566666667	7.883178	8.18508716666667	8.03675983333333	8.18194083333333
A730017D01Rik	9.78088333333333	9.93076866666667	9.85549916666667	9.7456385	9.67104383333333	9.7889085
A730020L20Rik	7.38080533333333	7.20821566666667	7.34330716666667	7.404518	7.3671735	7.36823183333333
A730020L24Rik	7.60707616666667	7.60035916666667	7.695344	7.59208516666667	7.57458716666667	7.50659733333333
A730021C13Rik	9.768932	9.78022566666667	9.81891283333333	9.73037216666667	9.622973	9.56729983333333
A730023M06Rik	7.717386	7.883648	7.93219516666667	7.91575583333333	7.8311755	7.842143
A730024F05Rik	8.2535895	8.53018266666667	8.52353483333333	8.45083866666667	8.48723866666667	8.49883083333333
A730029I18Rik	7.8416035	7.93834133333333	7.87633183333333	7.71477333333333	7.66617083333333	7.80077816666667
A730036E13Rik	8.17511716666667	8.112043	8.15313616666667	8.3496285	8.36388	8.264956
A730040I05Rik	11.2115715	11.2986106666667	11.0469336666667	10.5845808333333	10.5138951666667	10.852198
A730043L23Rik	8.0433645	8.06104766666667	8.11906266666667	8.0893175	8.07073416666667	8.0332805
A730049L07Rik	7.61769183333333	7.69564916666667	7.65720683333333	7.35075316666667	7.47072983333333	7.4794295
A730054J21Rik	8.10512566666667	7.80903033333333	7.75231416666667	7.98891316666667	7.755884	7.90210833333333
A730060A01Rik	7.26481533333333	7.338134	7.2548465	7.3556695	7.3686935	7.18562666666667
A730062O07Rik	8.34924016666667	8.5344385	8.4322305	8.43528683333333	8.20208616666667	8.243455
A730063M14Rik	10.6339795	10.4656933333333	10.6013805	10.106477	10.1683501666667	10.2465341666667
A730064B11Rik	7.26649416666667	7.29802966666667	7.31655866666667	7.31133616666667	7.23347216666667	7.30830433333333
A730071D19Rik	7.69437983333333	7.72081583333333	7.7510965	7.61278566666667	7.65455816666667	7.52378533333333
A730085F06Rik	8.7740135	9.01727933333333	8.94217366666667	9.39605916666667	9.2537725	9.15593183333333
A730086L23Rik	9.39157316666667	9.52389466666667	9.47100483333333	9.35140316666667	9.351751	9.203519
A730089E01Rik	8.25273283333333	8.33775716666667	8.41958	8.54938883333333	8.54543316666667	8.3729465
A730094G13Rik	7.2045985	7.29145833333333	7.1728755	7.10350866666667	7.11288633333333	7.136584
A730094H17Rik	9.639762	9.7923315	9.88527333333333	9.693271	9.34307433333333	9.54080383333333
A730096C04Rik	7.5175885	7.76524866666667	7.68138566666667	7.61858683333333	7.68011883333333	7.6222315
A730098D12Rik	11.3752396666667	11.5192203333333	11.44352	10.9903171666667	10.9737695	11.0552743333333
A830006F12Rik	7.39852083333333	7.35435433333333	7.46666516666667	7.44653833333333	7.45899433333333	7.394727
A830006J06Rik	7.64029133333333	7.68198566666667	7.59573883333333	7.75539283333333	7.85861283333333	7.6422425
A830007A13Rik	7.59727533333333	7.56403183333333	7.55619233333333	7.51499266666667	7.41870266666667	7.55425983333333
A830007F11Rik	7.44108566666667	7.450619	7.25516583333333	7.27076116666667	7.31915666666667	7.33852
A830007P12Rik	9.33175383333333	9.48641633333333	9.37763216666667	10.0538613333333	9.996384	10.049752
A830008O07	7.6526965	7.48190533333333	7.57477383333333	7.41479066666667	7.573912	7.57947883333333
A830015L23Rik	7.62513566666667	7.72226016666667	7.61944416666667	8.10631866666667	8.11354966666667	7.94887383333333
A830016G09Rik	7.3857655	7.2236085	7.20788366666667	7.36252733333333	7.37910816666667	7.28247366666667
A830021K08Rik	7.92738483333333	7.77333683333333	7.8006275	7.67140783333333	7.76560916666667	7.80580633333333
A830022K22Rik	7.2282335	7.14077683333333	7.19611116666667	7.14632216666667	7.23764183333333	7.06601566666667
A830029A02Rik	8.01565666666667	8.13979516666667	8.168441	8.06279616666667	7.78957766666667	7.93305283333333
A830037N18Rik	7.16246766666667	7.09099633333333	7.20183	7.19203316666667	7.199608	7.33531833333333
A830038H15Rik	7.57760016666667	7.62647066666667	7.7743085	7.445081	7.3622625	7.47746633333333
A830042C15Rik	7.795525	7.88185266666667	7.91852933333333	7.75206933333333	7.64764166666667	7.74048033333333
A830054D10Rik	7.61896416666667	7.6166245	7.56621333333333	7.56133433333333	7.54765566666667	7.5454855
A830054M12Rik	7.3574555	7.43793983333333	7.321188	7.33418083333333	7.32514333333333	7.37697666666667
A830055I09Rik	8.0064635	8.01091283333333	7.91120266666667	7.73435866666667	7.7280235	7.63556933333333
A830059I20Rik	8.2586055	8.31048066666667	8.2214475	8.14789316666667	8.25884083333333	8.02875533333333
A830060N17	7.444901	7.30008466666667	7.43729816666667	7.48425066666667	7.42130383333333	7.33976083333333
A830073O21Rik	8.35733233333333	8.37689816666667	8.32994566666667	8.4393735	8.46976283333333	8.42662733333333
A830080D01Rik	7.51633866666667	7.62715966666667	7.6698815	7.694612	7.67140783333333	7.72272233333333
A830080H07Rik	8.86885866666667	8.83336033333333	9.05591433333333	9.201909	9.178003	9.17730666666667
A830081L15Rik	7.84994933333333	8.094547	8.00250333333333	7.85195733333333	7.85124766666667	7.8468935
A830083H19Rik	7.7684385	7.689654	7.6974415	7.6982975	7.574907	7.499352
A830087P12Rik	9.67981566666667	9.61772866666667	9.36899966666667	9.1023365	9.16227216666667	9.2429
A830092P18Rik	9.06054766666667	9.0015415	9.1339815	9.12684416666667	9.10481416666667	8.9559265
A830093I24Rik	8.073889	8.059915	8.13103466666667	7.99706066666667	8.02430683333333	8.08213183333333
A830096H11Rik	8.919155	8.61351133333333	8.66667433333333	8.567104	8.73241833333333	8.684543
A930001N09Rik	8.43528683333333	8.82299483333333	8.61351133333333	8.50386083333333	8.520144	8.59265233333333
A930002F06Rik	9.12684416666667	9.04509816666667	9.146406	8.7536225	8.72005866666667	8.67140983333333
A930004J17Rik	8.716243	8.738292	8.85040766666667	8.640094	8.441991	8.56005966666667
A930005G04Rik	10.2108983333333	10.0987856666667	10.2075408333333	10.088046	10.0792696666667	10.0893861666667
A930005H10Rik	9.465177	9.49902633333333	9.26713116666667	9.20561983333333	9.3453515	9.347328
A930005I04Rik	7.79821366666667	8.04233516666667	8.0793445	7.925916	8.00795866666667	7.88673233333333
A930005K01Rik	7.7023655	7.63197	7.6529465	7.58635566666667	7.61573283333333	7.64166
A930006A19Rik	8.0596105	8.138016	8.22258833333333	8.3634355	8.14229383333333	8.22899433333333
A930006D20Rik	7.441247	7.307371	7.2268245	7.24329283333333	7.1971445	7.164164
A930006J02Rik	7.199608	7.19203316666667	7.2837595	7.244269	7.244269	7.296076
A930007L02Rik	7.36649366666667	7.3574555	7.33016516666667	7.43900766666667	7.41675283333333	7.35977383333333
A930008A22Rik	10.7841101666667	11.0311483333333	10.8277465	11.0522038333333	10.9428248333333	10.8945241666667
A930008G19Rik	9.82619966666667	9.57273983333333	9.70802033333333	9.26901966666667	9.542535	9.447774
A930009E11Rik	7.297514	7.30039866666667	7.3659255	7.42958583333333	7.2749025	7.32792833333333
A930009M04Rik	10.1414116666667	10.3260018333333	10.4105786666667	9.99974	10.0804695	10.0217893333333
A930009N24	7.63073616666667	7.61256	7.64882016666667	7.5885775	7.59749433333333	7.5812725
A930010D23Rik	8.117525	8.08637283333333	8.26380683333333	8.22899433333333	8.11853283333333	8.21580816666667
A930010I20Rik	8.133612	8.06279616666667	8.0377385	8.13882866666667	8.18538483333333	8.08782316666667
A930014B11Rik	7.634214	7.55971816666667	7.69593016666667	7.70306266666667	7.67387716666667	7.70685216666667
A930014I12Rik	8.04485916666667	8.003895	8.02828866666667	7.83461183333333	7.9578595	7.93779816666667
A930015K17Rik	7.8946605	7.9560335	7.893976	7.97612783333333	7.90190616666667	7.95477366666667
A930017M01Rik	7.31095016666667	7.31107216666667	7.411067	7.4089955	7.33668366666667	7.37793366666667
A930018P22Rik	8.55811	8.612963	8.28887083333333	8.3547485	8.24744216666667	8.3944935
A930019L04Rik	8.87419266666667	9.1238635	9.2214475	9.09545933333333	9.06975383333333	8.92846116666667
A930021K20Rik	9.16347383333333	9.278018	9.30582633333333	8.95504583333333	8.90075633333333	9.056246
A930023F05Rik	8.48649866666667	8.3496285	8.53035816666667	8.53641816666667	8.42352116666667	8.39025283333333
A930023F12Rik	8.72084033333333	8.80710533333333	8.63763866666667	8.54403816666667	8.47197483333333	8.42785233333333
A930025D01Rik	9.44902366666667	9.62367983333333	9.43987033333333	9.28435883333333	9.20429033333333	9.330811
A930025J12Rik	10.0693441666667	9.77340783333333	9.568025	9.41916716666667	9.40981033333333	9.43663333333333
A930026H04Rik	8.014024	8.15659016666667	8.04365866666667	7.69910666666667	7.65183783333333	7.54382333333333
A930026I22Rik	10.6738566666667	10.6106481666667	10.9405248333333	10.638676	10.6971216666667	10.7526698333333
A930026L03Rik	8.12659133333333	8.36160575	8.41337816666667	7.96546383333333	8.0192225	7.98690683333333
A930027G11Rik	7.35124483333333	7.370825	7.428132	7.40262216666667	7.33561216666667	7.33332683333333
A930027O03Rik	7.56492316666667	7.59174516666667	7.4780005	7.523176	7.51916316666667	7.38425383333333
A930029N17Rik	7.83146216666667	7.838436	7.75795116666667	7.946664	7.9394465	7.93694383333333
A930030J18Rik	9.14502516666667	9.053595	9.01748933333333	8.95172066666667	8.9327705	8.84234016666667
A930033H14Rik	8.4322305	8.71098783333333	8.489302	8.04090133333333	8.08241283333333	8.07880416666667
A930038I05Rik	7.56660516666667	7.49377633333333	7.73435866666667	7.72439516666667	7.770495	7.69485016666667
A930039F13Rik	7.33791833333333	7.44692216666667	7.61158233333333	7.33762083333333	7.348173	7.342909
A930039H18Rik	8.43908733333333	8.44574616666667	8.37651283333333	8.20679166666667	8.11261683333333	8.18604116666667
A930039N10Rik	9.260274	9.3693135	9.36366483333333	9.1445785	8.99357033333333	8.93033983333333
AA407270	8.122712	8.13702166666667	8.08356566666667	7.96358633333333	8.056718	8.033042
AA407526	7.39246266666667	7.3383265	7.2925565	7.19142283333333	7.29963816666667	7.25744483333333
AA407659	11.5307131666667	11.5771493333333	11.481773	11.3765398333333	11.3700448333333	11.3821726666667
AA408296	8.54403816666667	8.7463035	8.57055766666667	8.43169866666667	8.32959333333333	8.427122
AA409316	8.4226375	8.44670066666667	8.324024	8.28960283333333	8.21722216666667	8.18846516666667
AA415398	9.33982	9.452757	9.3842935	9.12785616666667	9.11982866666667	9.17770983333333
AA517739	9.67832283333333	10.072487	9.67557966666667	8.87684083333333	8.82363283333333	8.9096255
AA589481	8.11882733333333	8.13557166666667	8.09157033333333	8.052381	8.06279616666667	8.11013683333333
AA691260	9.03014733333333	8.691424	8.91471766666667	9.02523616666667	8.98821783333333	9.10335933333333
AB023957	11.0700463333333	10.84673	10.8507525	10.178318	10.3518635	10.435141
AB041568	7.94591966666667	8.00556466666667	8.00913566666667	8.21722216666667	8.0748135	7.9925525
AB112350	10.7269095	10.7915726666667	10.6815095	10.4662131666667	10.4455831666667	10.4523461666667
AF251705	7.2837595	7.33552133333333	7.330255	8.15227783333333	8.1932115	7.88121883333333
AI115600	11.240064	11.0630703333333	11.145551	11.3857785	11.480383	11.4221598333333
AI132487	8.98711066666667	8.952165	8.78616216666667	8.25386566666667	8.19976116666667	8.42827566666667
AI314180	11.164441	11.1790166666667	11.2708338333333	10.9974015	11.0015093333333	10.9979363333333
AI314976	8.9577455	8.6848115	8.78819083333333	8.59145083333333	8.72084033333333	8.5628005
AI316807	12.8558835	12.8299041666667	12.6942886666667	12.3024113333333	12.2441853333333	12.3547591666667
AI317223	8.5937185	8.38731566666667	8.43717033333333	8.4841025	8.55871666666667	8.51561866666667
AI317395	8.87028833333333	8.74784266666667	8.7726545	8.44632883333333	8.33329566666667	8.38847066666667
AI413582	8.27453166666667	8.251925	8.21235166666667	8.57699666666667	8.52617216666667	8.57055766666667
AI413782	8.290902	8.28624216666667	8.33106966666667	8.37569266666667	8.5241065	8.39271483333333
AI427122	7.96785	7.71240366666667	7.80367816666667	7.84956316666667	7.6445125	7.77268833333333
AI427809	7.69088883333333	7.71666083333333	7.65114166666667	8.02461	7.973855	7.8987695
AI428936	7.67723766666667	7.5606075	7.62293366666667	7.58955166666667	7.5431915	7.52252116666667
AI448196	9.47641083333333	9.39276383333333	9.37863933333333	9.36576033333333	9.49664083333333	9.31492916666667
AI449175	8.44518366666667	8.54893066666667	8.4662485	8.401303	8.38807466666667	8.4297175
AI450540	10.9799473333333	10.8054588333333	10.8569411666667	11.0158201666667	10.92326	11.0149705
AI464131	10.0983875	9.97585966666667	10.2386333333333	9.79054316666667	9.81009233333333	9.84210233333333
AI467606	10.2959355	10.2075408333333	10.3290276666667	10.5004653333333	10.5477018333333	10.3371136666667
AI480653	8.66071883333333	8.67298866666667	8.72223433333333	8.87129533333333	8.88306883333333	8.90670833333333
AI481316	10.6756035	10.4708743333333	10.7446615	10.3695611666667	10.4755291666667	10.5666708333333
AI504432	7.93219516666667	7.80243666666667	7.85815183333333	8.10855133333333	8.22563116666667	8.1708505
AI507611	8.261703	8.14979083333333	8.19299166666667	8.02239016666667	7.83013033333333	7.91929316666667
AI551093	10.0015175	10.0158786666667	10.0538613333333	10.044836	10.2579008333333	10.1657971666667
AI553587	8.10660883333333	8.07621283333333	8.1673965	8.03044983333333	8.154943	8.02239016666667
AI597468	9.902935	9.82813333333333	9.94223	9.68860833333333	9.65977333333333	9.84463766666667
AI597479	9.87360316666667	9.8840625	9.86950983333333	9.74965083333333	9.766753	9.74193233333333
AI607873	11.5288065	12.2952903333333	11.3221593333333	12.335044	12.2229801666667	12.3167825
AI646023	8.27965733333333	7.96913683333333	8.042563	8.03502433333333	7.90356066666667	8.02828866666667
AI662250	10.4235943333333	10.5144896666667	10.4428101666667	10.119269	10.0295746666667	10.1100535
AI747448	7.32769333333333	7.31533083333333	7.26859683333333	7.45169183333333	7.46184566666667	7.35812733333333
AI837181	10.3033253333333	10.3690856666667	10.1505581666667	10.0969723333333	9.98634116666667	10.2216123333333
AI842396	9.91699566666667	10.29832	9.787712	9.25644283333333	9.3842935	9.41270516666667
AI846148	8.97661816666667	8.968466	8.9225215	8.6973635	8.79160033333333	8.76919133333333
AI847670	9.38896933333333	9.382102	9.475717	9.29659783333333	9.28363283333333	9.26787183333333
AI848100	9.0290055	9.345842	9.173575	9.06468116666667	8.8050655	9.05546325
AI850995	11.4532875	11.3254633333333	11.3865235	10.798207	10.8500408333333	11.0507216666667
AI854703	7.60006466666667	7.41082516666667	7.4714925	7.75691466666667	7.644775	7.75960816666667
AI875142	10.2910176666667	10.1927158333333	10.1871598333333	9.97112516666667	9.80444516666667	10.0328046666667
AI894139	8.50601733333333	8.41436683333333	8.52983183333333	8.39643433333333	8.25681866666667	8.316451
AI987692	7.98012283333333	7.93694383333333	8.00941416666667	8.00913566666667	7.94087116666667	7.93669383333333
AI987712	8.61351133333333	8.42579683333333	8.4671875	8.01522233333333	8.3496285	8.13715166666667
AI987944	7.66466966666667	7.74454616666667	7.59783066666667	7.68756933333333	7.6917945	7.7287445
AK129341	8.42223966666667	8.2980605	8.39358716666667	8.072549	7.98690683333333	8.07824833333333
AK157302	9.00481033333333	9.0670295	9.04537533333333	8.67213033333333	8.77915433333333	8.7406085
ARP2	8.48828483333333	8.52740916666667	8.58498583333333	8.78113683333333	8.44574616666667	8.56783683333333
AU016693	10.0969723333333	10.1137068333333	10.2299008333333	9.91178383333333	9.88659683333333	9.98634116666667
AU018778	12.2145381666667	12.9809631666667	12.5648396666667	10.4595463333333	10.4516985	10.7102646666667
AU019823	9.674221	9.53541733333333	9.490123	9.36673316666667	9.46707583333333	9.4985955
AU020206	8.744312	8.82976433333333	8.84665966666667	9.1706185	9.145688	9.03556183333333
AU021034	8.21812316666667	7.9965375	8.09789133333333	8.25681866666667	7.86469166666667	8.051163
AU021838	9.4059455	9.51509433333333	9.3693135	9.41299783333333	9.45010633333333	9.4601545
AU022252	8.70994983333333	8.87588666666667	8.97580833333333	8.81395666666667	8.8427125	8.73880366666667
AU022508	12.4744386666667	12.5209543333333	12.4211241666667	12.2606858333333	12.2245716666667	12.3534923333333
AU023871	7.94824466666667	8.22899433333333	7.97945433333333	7.64644316666667	7.76143633333333	7.89445433333333
AU040320	11.4215625	11.442718	11.4932666666667	11.6585611666667	11.5805385	11.6376963333333
AU040829	9.20837683333333	9.11248883333333	9.16187366666667	9.56120183333333	9.53698783333333	9.59585383333333
AV028368	9.84055666666667	9.69251116666667	9.936882	9.534891	9.49770366666667	9.64100116666667
AW011738	7.80184033333333	7.8987695	7.87924016666667	7.74076066666667	7.88757083333333	7.824319
AW049604	8.21878833333333	8.07957333333333	8.18790316666667	7.5737105	7.45852033333333	7.7111505
AW061290	9.26503633333333	9.25143	9.43782	9.32147466666667	9.52149583333333	9.45680716666667
AW112037	12.9250061666667	12.7469983333333	13.0454403333333	13.6019125	13.687319	13.5734923333333
AW123240	10.1960471666667	9.81221866666667	10.1475446666667	10.5308485	10.7849488333333	10.6084955
AW124722	8.34428816666667	8.39793933333333	8.401303	8.10683183333333	8.00584166666667	8.09789133333333
AW146242	9.07134883333333	9.23478633333333	9.04804666666667	9.45361166666667	9.54001983333333	9.43538566666667
AW212394	11.0116503333333	11.0285931666667	10.9744071666667	10.9883841666667	11.0076373333333	11.1364883333333
AW544981	8.03530983333333	7.80038166666667	7.825467	9.29847483333333	9.34891133333333	9.16315183333333
AW548124	8.65970316666667	8.892122	8.80806983333333	8.5013475	8.4730475	8.43749783333333
AW549877	13.042753	12.9158293333333	12.9571796666667	12.7802348333333	12.7594135	12.8063908333333
AW555464	10.9979363333333	10.7765125	10.84673	10.6451116666667	10.586873	10.736617
AW822252	8.90133883333333	8.6540255	8.99840483333333	9.22629	9.2864495	9.57722283333333
AY026312	7.59040283333333	7.5616045	7.530138	7.596612	7.54608383333333	7.62457733333333
AY498738	7.06289166666667	6.990163	7.093823	7.2236085	7.151453	7.08722866666667
Aaas	9.12118933333333	9.11605733333333	9.0993155	9.52076783333333	9.4463515	9.31381166666667
Aabp3-pending	9.8917255	10.0735333333333	9.84148116666667	9.40859333333333	9.40155016666667	9.5060945
Aacs	12.4947071666667	12.9194656666667	12.9120013333333	12.1620063333333	12.2760386666667	12.2509691666667
Aadacl1	10.9405248333333	10.803164	10.6738566666667	13.1771055	13.083169	12.7942735
Aamp	12.6893005	12.5804113333333	12.7217811666667	12.5683563333333	12.5910928333333	12.5683563333333
Aard	9.14800716666667	8.55397866666667	9.01420866666667	8.01691266666667	7.97685033333333	8.26464
Aars2	7.82940216666667	7.84002016666667	7.7941025	7.774108	7.79432283333333	7.822116
Aarsd1	9.77837533333333	9.6767595	9.8917255	9.632323	9.667928	9.77978
Aasdh	10.0916111666667	10.063913	10.3095471666667	9.8073475	9.73365083333333	9.8002755
Aasdhppt	7.46020333333333	7.30809566666667	7.33791833333333	7.30893183333333	7.32202533333333	7.278231
Aatf	8.740163	8.98682216666667	8.87684083333333	8.67816733333333	8.60145683333333	8.635321
Aatk	11.9828421666667	11.5623246666667	12.3069641666667	11.6573976666667	11.7805271666667	11.9078715
Abat	10.7194578333333	10.5718791666667	10.8592313333333	11.166341	11.1636261666667	11.3466318333333
Abca1	7.43216333333333	7.426991	7.384627	7.22389016666667	7.32228833333333	7.384627
[truncated: 11,213 more rows]
