# Supplementary material for: Mechanism of Astragalus membranaceus Alleviating Acquired Hyperlipidemia Induced by High-Fat Diet through Regulating Lipid Metabolism
Source: Nutrients. 2022 Feb 23;14(5):954. doi: 10.3390/nu14050954 (PMC8912611; doi:10.3390/nu14050954)
Supplement: Supplementary file 1 [file nutrients-14-00954-s001.zip › nutrients-1560760 - supplementary/supplementary file 2. The gene expression matrix from GEO database/GSE111412/DEGs/up.xls]

id	logFC	AveExpr	t	P.Value	adj.P.Val	B
Mmp12	3.90902466666667	10.9047543333333	28.8922414198208	4.56601437226036e-10	1.9646456957076e-06	13.6185953871365
Glipr1	2.20101344444445	10.1507967222222	27.7221222680077	6.55953295072889e-10	1.9646456957076e-06	13.3137339263356
Saa3	3.22478483333333	10.4000264166667	26.6916143079676	9.13943010321725e-10	1.9646456957076e-06	13.0294374497366
Zranb3	2.683347	10.1954933333333	26.6295319017085	9.32760173903579e-10	1.9646456957076e-06	13.0118119806083
Myo1f	2.23920305555555	10.9880565277778	26.2977633407506	1.04091128292107e-09	1.9646456957076e-06	12.9166290867315
Trem2	3.68026411111111	10.6902306666667	25.5325079018406	1.34767885425909e-09	2.06617711400749e-06	12.6905250980116
Rgs1	2.86446966666667	9.28754333333333	25.4060283371618	1.40747759809775e-09	2.06617711400749e-06	12.65224804112
Lgals3	1.50558761111111	14.84117575	24.0710473132312	2.25543335457693e-09	2.72488907198317e-06	12.2316575657064
Pltp	1.14973322222223	9.60348538888889	24.0549074186203	2.26867845835717e-09	2.72488907198317e-06	12.2263803467197
Col12a1	1.25982355555556	8.9015285	22.5932755861817	3.91941957755557e-09	3.41404474942495e-06	11.7280039185551
Emr1	1.64221922222223	10.6570252777778	22.5724216772041	3.95108453849208e-09	3.41404474942495e-06	11.7205885722767
Kcnn4	1.31483161111111	8.42166808333333	22.4833575161915	4.08955845797092e-09	3.41404474942495e-06	11.688818080574
Shroom2	1.45648105555556	9.77964052777778	22.2944579604902	4.4014602315529e-09	3.41404474942495e-06	11.6208910475183
P2ry6	1.35468822222222	11.7682927777778	21.9715185218396	4.99779776849777e-09	3.41404474942495e-06	11.5030241290716
Slc37a1	2.29634627777778	9.15002008333333	21.9016249095023	5.13836473789314e-09	3.41404474942495e-06	11.4772206017919
Cdkl4	1.223281	8.30669916666667	21.8658836343147	5.21193939014539e-09	3.41404474942495e-06	11.463984677316
Ms4a6d	1.3838305	10.2678934722222	21.8044716749821	5.34110739482086e-09	3.41404474942495e-06	11.4411773680849
Casp1	1.26101883333334	11.9118438055556	21.7814375024314	5.39046924847046e-09	3.41404474942495e-06	11.4326016696122
Lip1	1.71722866666667	12.5186241666667	21.7647708599755	5.42650164531668e-09	3.41404474942495e-06	11.4263893862066
Nckap1l	1.655923	11.4747600555556	21.5389698608599	5.94199049511051e-09	3.56843538279091e-06	11.341621600922
Gpnmb	2.61362661111111	9.94323080555556	21.3082544701233	6.52553574936697e-09	3.70237559627449e-06	11.253832929754
Aadacl1	2.21233416666667	11.9120155833333	21.2344358587836	6.72547792238781e-09	3.70237559627449e-06	11.225489733783
Ubd	3.68694827777778	11.5311721388889	21.1337947282983	7.0091227156326e-09	3.70418117275752e-06	11.1866465903896
Lat2	2.27211211111111	10.1326768888889	20.9327576520252	7.61638811350086e-09	3.8376494453162e-06	11.1083523544968
Tuba6	1.31197705555556	11.2158014722222	20.8623805717417	7.84260785827562e-09	3.8376494453162e-06	11.0807202479017
Slc11a1	1.39323666666667	10.5614407222222	20.5236779048175	9.04108213832486e-09	4.25509897039828e-06	10.9460848640979
F7	1.56015227777778	8.22942702777778	20.4469954488733	9.33983273853694e-09	4.25509897039828e-06	10.9152184963556
Slc15a3	2.20270394444444	9.84105208333333	19.9467846762403	1.15799469627933e-08	4.6756890728938e-06	10.7102919295127
9530064J02	1.23732416666667	11.3021484722222	19.907831441482	1.17780012549483e-08	4.6756890728938e-06	10.694068183148
Ctsk	2.19726561111112	11.7469180277778	19.8355504376241	1.21555541604605e-08	4.6756890728938e-06	10.6638602194592
Tlr13	1.90264283333334	8.75135808333333	19.7411712026563	1.26689230767752e-08	4.6756890728938e-06	10.6242132716403
E330036I19Rik	1.39235072222222	12.2885270833333	19.6869814278415	1.29745387023798e-08	4.6756890728938e-06	10.601344259802
Egr2	2.21995983333334	9.87040702777778	19.6661499192298	1.30941943458273e-08	4.6756890728938e-06	10.5925325400702
Clec4d	1.85999805555556	8.79923669444445	19.4714851527017	1.42735467639319e-08	4.89260279091204e-06	10.5096355669654
1110032E23Rik	0.992670777777775	10.6855973333333	19.3296637910888	1.52070429777284e-08	5.0228862955437e-06	10.4486047870341
LOC100048461	1.61733816666666	9.36016763888889	18.865556244106	1.8769434797956e-08	5.92985764646298e-06	10.2450367894288
Ccl2	1.07548738888889	8.35629097222222	18.8561546443672	1.88505919733155e-08	5.92985764646298e-06	10.240850992669
Cd72	2.03095272222222	9.14591163888889	18.5321342083644	2.19005989898365e-08	6.72908636869115e-06	10.0950466743811
Sdc3	1.12145916666667	11.3586995833333	18.4677249853533	2.25700375094449e-08	6.73305092868221e-06	10.0657016035429
Kcnab2	1.32712833333333	10.3296638333333	18.4337084590014	2.2932734770716e-08	6.73305092868221e-06	10.0501544767037
Atf3	2.19546883333333	9.87001047222222	18.3417799821804	2.3945708879547e-08	6.7569001977559e-06	10.0079681731769
Itgad	1.78528838888889	8.30370725	18.3337250300689	2.40368081512661e-08	6.7569001977559e-06	10.0042598002219
Blnk	1.35469	8.85123616666667	18.2525108023548	2.49771322514463e-08	6.83945512804055e-06	9.96676206317969
EG240916	2.36919077777778	8.60134788888889	18.202881052559	2.55718296588693e-08	6.83945512804055e-06	9.94375016518107
C1qc	1.131414	12.1911420555556	18.1060537809899	2.67778738148171e-08	6.83945512804055e-06	9.89864041207771
Prc1	1.49197066666667	9.577224	18.0950536028684	2.69188364106955e-08	6.83945512804055e-06	9.89349769904831
Gpr65	1.02270194444444	9.03938236111111	18.0095346496694	2.80432529891207e-08	6.99070676400496e-06	9.85339077879733
Uhrf1	1.28957583333333	9.09547075	17.9505167418309	2.88496199437875e-08	7.00811894057425e-06	9.82558173231205
Tlr1	1.14950066666666	8.212335	17.9272918950894	2.91739737913702e-08	7.00811894057425e-06	9.81460884380916
Bcl2a1b	1.61112322222222	10.7751954444444	17.8568229333554	3.01831707943529e-08	7.12107236669627e-06	9.78121265737845
AW544981	1.3831265	8.57861608333333	17.7439879740234	3.18808034085908e-08	7.31854642075366e-06	9.7274163924556
Kcnk13	1.22815344444444	9.18219294444445	17.7281128967186	3.21280421135114e-08	7.31854642075366e-06	9.71981559671003
5430435G22Rik	1.61600361111111	10.5929134722222	17.6858552853378	3.27966000070279e-08	7.34421490326868e-06	9.69954442171673
Stap1	1.32044155555556	8.480089	17.3297544847206	3.90859069402094e-08	8.60671670823411e-06	9.52645340538244
LOC386135	0.964274388888889	8.09190825	17.1567912389905	4.26152250929314e-08	9.23003858898048e-06	9.4408897949052
H2-M2	1.36431988888889	8.35740661111111	17.0616023955747	4.47074982843124e-08	9.37580106876722e-06	9.39337602686503
Rasa1	0.895889555555556	12.2060148888889	16.990691315293	4.63402679517837e-08	9.52924442830229e-06	9.35778241558443
Matk	1.03056905555555	8.48887519444444	16.9593901732068	4.70819609599171e-08	9.52924442830229e-06	9.34201671377032
Ptgds2	1.72237383333333	8.72379597222222	16.9365067922188	4.76325286803387e-08	9.52924442830229e-06	9.33046976610186
Serpinb6b	0.900725611111111	8.52648297222222	16.9081710971646	4.83242035041064e-08	9.52924442830229e-06	9.31614682936406
Ccl9	1.291048	13.4803706111111	16.8545427827508	4.96639941482821e-08	9.60794725904618e-06	9.28896391370475
Myo1e	1.26803833333333	9.00546605555556	16.7977091343325	5.11290251653611e-08	9.60794725904618e-06	9.26004832766451
Ass1	1.41906833333334	9.25107205555556	16.7900273637367	5.13306957391036e-08	9.60794725904618e-06	9.25613147140966
Fcgr4	1.68103066666667	10.1676653333333	16.7786061681194	5.16321719188827e-08	9.60794725904618e-06	9.25030414364556
Soat1	1.7758565	9.84728430555556	16.727477712211	5.30060737135955e-08	9.69083145027837e-06	9.22416186351121
Lilrb4	1.66666294444444	9.33599508333333	16.7078384171984	5.35445576650258e-08	9.69083145027837e-06	9.21409599116139
Ctss	1.9009645	9.93546875	16.6036861320153	5.65036869100769e-08	1.00881988034586e-05	9.16048834168126
Ccr5	1.52531972222222	9.64717619444444	16.5654415986054	5.76354648546708e-08	1.01530634887988e-05	9.14070783808484
Specc1	0.786061333333334	8.62288705555556	16.3779772655402	6.35596637566928e-08	1.10493457572819e-05	9.04299576728613
Adssl1	1.35176272222222	9.77917113888889	16.2897213114684	6.65802052749403e-08	1.12802116274262e-05	8.99655606761641
Evl	1.63371344444444	9.93178855555556	16.2819132916317	6.68550090214309e-08	1.12802116274262e-05	8.9924339035741
Tns3	1.06219661111111	11.3294198611111	16.2604034271507	6.76185812697232e-08	1.12802116274262e-05	8.98106647972437
Arl11	1.93056494444444	10.1206150277778	16.2413559699856	6.83028254763925e-08	1.12802116274262e-05	8.97098625105809
Phca	1.05346422222222	10.0346786111111	16.1326477698289	7.23580616931645e-08	1.16188451244955e-05	8.9132008017199
Lyz2	1.22545144444445	13.3379022777778	16.1162782589741	7.29915338580933e-08	1.16188451244955e-05	8.90446152114686
Hk3	0.990411999999999	8.4723505	16.0536172903853	7.54738955222632e-08	1.17313071487075e-05	8.87091627232921
Ms4a7	1.37386844444444	9.58028777777778	16.0315728454182	7.63693604026108e-08	1.17324649958057e-05	8.85908003479486
Bcl2a1d	1.41226944444445	9.79661355555556	15.9894955883038	7.81114844778929e-08	1.18621716427807e-05	8.83643707664121
Osbpl3	0.904916555555555	9.05072861111111	15.7745594744614	8.77270518938599e-08	1.31710205638827e-05	8.71972793336794
Dpep2	1.422661	9.07529544444444	15.6398551092419	9.44194156352908e-08	1.40165092064434e-05	8.64567984720676
Pvalb	2.137029	8.83627466666667	15.6090570221545	9.60278677006411e-08	1.40968909784541e-05	8.62865067192973
Selplg	1.08683594444444	10.41012375	15.5476821910435	9.93246458315635e-08	1.42700161178392e-05	8.59460368826341
Lgmn	1.43260788888889	12.6998903333333	15.5469020036539	9.93673541357256e-08	1.42700161178392e-05	8.59416993338573
Clec4b1	1.10230561111111	9.20577141666667	15.519845970587	1.00861108007414e-07	1.43287845053113e-05	8.57911291734095
Cd180	1.60642061111111	8.60502580555556	15.3594816535285	1.10242700156449e-07	1.52869066616133e-05	8.48927037048319
5031439G07Rik	0.927084833333337	10.6517119722222	15.3459668641442	1.11076524335065e-07	1.52869066616133e-05	8.48165175564005
Anpep	1.76119261111111	9.29912647222222	15.3187057226409	1.12779829656459e-07	1.53613104064034e-05	8.46626155111142
Prcp	0.725757444444444	12.4123776666667	15.276642171278	1.15465129838873e-07	1.5566584647257e-05	8.44245564700496
Mfge8	0.921259722222223	15.0564949722222	15.2570533282627	1.16739804999961e-07	1.55794576127221e-05	8.43134479272893
Irf5	1.138058	10.1663022222222	15.1359495142963	1.24975330446957e-07	1.62729592049694e-05	8.36230589350264
Otop1	0.841227111111112	8.08207911111111	15.1173212923828	1.26298383412995e-07	1.62729592049694e-05	8.35163276749857
Arhgap25	1.37640605555556	8.94407986111111	15.1163860778118	1.26365214517097e-07	1.62729592049694e-05	8.35109655366443
Glt25d1	0.768193333333334	12.1354140555556	15.1094365410876	1.26863063738408e-07	1.62729592049694e-05	8.34711083903279
Il7r	1.14789705555555	8.47050547222222	15.0562855138881	1.30743425351039e-07	1.64384998631588e-05	8.31656126990975
H2-DMb1	1.23386177777778	11.4589581111111	15.0510156020873	1.31135279194716e-07	1.64384998631588e-05	8.31352588507493
Gusb	1.11071633333334	10.4402729444444	15.0409648283241	1.31886238684138e-07	1.64384998631588e-05	8.3077335899927
Pbk	1.13639555555556	8.31661155555556	15.0234619848675	1.33205402418982e-07	1.64463129508964e-05	8.29763657518208
Fcgr1	1.00014077777778	8.59513711111111	15.0072737021004	1.34438525484166e-07	1.64463129508964e-05	8.28828649918494
LOC381328	1.59668416666667	8.98557280555556	14.9652891448197	1.37696055740773e-07	1.64770757792815e-05	8.26398572686544
Trfr2	1.24274033333334	8.62528438888889	14.9536683771578	1.38613095382956e-07	1.64770757792815e-05	8.25724650101192
Itgb2	1.07761416666667	8.41823791666667	14.9310058475836	1.40421030659057e-07	1.64770757792815e-05	8.244087452776
6330509M05Rik	0.871905305555558	8.61850031944444	14.9247382700899	1.40925640558493e-07	1.64770757792815e-05	8.24044434165754
Vav1	1.13786511111111	10.134798	14.9027499299307	1.42711914147e-07	1.65395597342997e-05	8.2276501895913
Slc39a11	1.08758222222223	10.4395986666667	14.8195277799368	1.49703615440433e-07	1.71872481131455e-05	8.17904049363373
Pfn1	0.806851388888891	11.1556038611111	14.792708886616	1.5203701704089e-07	1.71872481131455e-05	8.16331269348095
Fabp3	0.929959111111111	8.12681116666667	14.7844086915192	1.52767333592395e-07	1.71872481131455e-05	8.15843883681518
Ncf4	1.2089195	9.88873347222222	14.7665021146927	1.54356180841763e-07	1.71872481131455e-05	8.14791405075596
Cd68	2.27404438888889	11.6196003055556	14.7592869145517	1.55001556162713e-07	1.71872481131455e-05	8.14366933867471
Gpr176	1.24450072222222	8.17834291666667	14.6135364665106	1.68700860244103e-07	1.83961724724832e-05	8.05744141182091
F10	1.14241522222222	8.43249366666667	14.6017020273696	1.69870802425291e-07	1.83961724724832e-05	8.05039936492364
Sh3bgrl3	1.3860475	13.1243083611111	14.5803574609091	1.72003720585555e-07	1.84257097820793e-05	8.0376828104858
Cox6a2	1.21959222222222	8.17309416666667	14.5686617657051	1.73185028397966e-07	1.84257097820793e-05	8.03070631879833
Akr1b8	1.14376961111111	10.0996575833333	14.5498466577285	1.75104344526968e-07	1.84257097820793e-05	8.01947045212455
Dkk3	0.956601000000003	9.536468	14.5438400850663	1.7572202789449e-07	1.84257097820793e-05	8.01588020435677
Gdf3	1.44793022222222	8.39257022222222	14.5091592175781	1.79336004916025e-07	1.86565928893742e-05	7.99511957864183
Kif22	1.16674122222222	9.03793288888889	14.4936023512737	1.80983844662372e-07	1.86809262162442e-05	7.98578963516429
Cstb	0.949142444444444	14.3331785555556	14.4419683013959	1.86574601503989e-07	1.91087103493853e-05	7.95474593487137
Cyp2c70	0.99056461111111	8.10289758333333	14.4090978059942	1.90233332914607e-07	1.93335599574445e-05	7.93492136700927
Pld3	1.43981611111111	10.1706435	14.3801114114134	1.93525813815941e-07	1.95180385659253e-05	7.91739915358231
Fos	1.4847325	10.8211434166667	14.2981398796314	2.03183740903631e-07	2.01947219352873e-05	7.86764253057539
Apobec1	1.59489316666667	11.0824644166667	14.2943291175915	2.03645547810839e-07	2.01947219352873e-05	7.86532200170191
Clec4a1	0.771704111111113	9.97821466666667	14.1903244019474	2.16709808175964e-07	2.08990509899331e-05	7.80173354035162
Slc41a2	0.861982444444443	9.00103588888889	14.0703264927542	2.32950021041633e-07	2.23024324492902e-05	7.72774835797795
Hp	1.28863794444445	14.7533129166667	14.0467719701759	2.36293719774729e-07	2.23804342780762e-05	7.71314716988432
Pkia	0.919049833333334	11.7982515277778	14.0407809010411	2.37152649025936e-07	2.23804342780762e-05	7.70942923600669
Clecsf12	1.52082405555556	9.38855880555555	14.0001269782425	2.43073372017226e-07	2.26771644571305e-05	7.68415581555149
3830612M24	1.11926711111111	10.5383656666667	13.9599172448963	2.49090987247473e-07	2.29135685106045e-05	7.6590820847518
BC028528	0.870479277777777	9.48970197222222	13.955650457367	2.49739166328115e-07	2.29135685106045e-05	7.65641695148706
Mcm5	1.0944475	9.52081225	13.9170519209109	2.5568847262648e-07	2.32976282782142e-05	7.63226826098062
EG328314	0.796403555555554	7.99697294444444	13.868935316496	2.63325877614259e-07	2.36670850002693e-05	7.60206560115375
Il1rn	0.904539055555555	7.87478525	13.838249326433	2.6832846369619e-07	2.39537544753653e-05	7.58274638429189
Adam8	0.910730722222221	8.02725002777778	13.7884183202692	2.76678113909047e-07	2.43656013954824e-05	7.5512776559098
1200013B08Rik	1.13044372222223	10.2248969166667	13.7724713212549	2.79410689232629e-07	2.43656013954824e-05	7.54118172657308
Tbxas1	0.878924888888891	9.21921755555556	13.7672101739579	2.80318756593501e-07	2.43656013954824e-05	7.53784823830608
Ehd4	0.737845111111113	10.9573043333333	13.7106618777068	2.90288168700593e-07	2.49842937430968e-05	7.50193431151211
Ptpn22	1.15744488888889	9.50776677777778	13.6892842781732	2.94158851695228e-07	2.49842937430968e-05	7.48831687776985
Lcp1	1.65879183333334	10.0261126388889	13.6775425078539	2.96309157601258e-07	2.49842937430968e-05	7.48082793975372
Tmem106a	0.978620777777779	9.80910605555556	13.6722448659063	2.97285028618722e-07	2.49842937430968e-05	7.47744688229278
Cd9	1.22981516666667	11.5002856388889	13.6641513697669	2.98782804375514e-07	2.49842937430968e-05	7.47227880683976
Igsf4a	1.55729655555556	9.84106755555556	13.6222791439711	3.06666406587376e-07	2.54822425398265e-05	7.44549016927492
Slamf8	1.30410527777778	9.09837897222222	13.5716724640701	3.16503728256174e-07	2.61352953607535e-05	7.41299834234654
Csf2ra	1.04616405555556	10.6775019166667	13.5530865373085	3.20203988556238e-07	2.61837210888898e-05	7.40103353909358
Cd84	1.32037311111111	8.97719105555556	13.5198976188823	3.26931372465067e-07	2.61837210888898e-05	7.3796253330284
Cdca3	0.827774888888889	8.34860722222222	13.5157864610858	3.27775548563797e-07	2.61837210888898e-05	7.37696965495463
Tm7sf4	0.813726777777777	7.90800527777778	13.5010416458954	3.30823141719302e-07	2.61837210888898e-05	7.36743804126251
Pik3ap1	1.17222077777778	9.1212865	13.4967053748697	3.31725366637385e-07	2.61837210888898e-05	7.36463284552666
Cyba	1.52563416666667	12.1912944722222	13.4908658224354	3.32944682329208e-07	2.61837210888898e-05	7.36085367179388
Bcl2a1c	1.01678061111111	8.67983813888889	13.448135464553	3.42019521087291e-07	2.65125682222556e-05	7.33314800190506
LOC640739	0.809262111111111	8.25806266666667	13.4210509631966	3.47913337487427e-07	2.67245989237435e-05	7.31553939039307
E030020A01Rik	1.07714922222222	8.38095744444444	13.3984828623809	3.52910357524168e-07	2.6951743604678e-05	7.30083882292796
Tpcn2	1.30879088888889	10.0657990555556	13.3649554009882	3.60481461346373e-07	2.73717302718867e-05	7.27895192829026
Ifi30	1.3863645	9.90025547222222	13.2798708450345	3.80515707203679e-07	2.84756442568886e-05	7.2231517270125
Mki67	1.06416166666667	8.50690283333333	13.2743078431004	3.81867920134478e-07	2.84756442568886e-05	7.21949051064109
Coro1c	0.709410500000002	12.5273110277778	13.2670464415766	3.83640983781878e-07	2.84756442568886e-05	7.21470912596826
Plekho2	1.10794972222222	10.7902903055556	13.2510330948726	3.87583391088843e-07	2.85174553298396e-05	7.20415531181448
Timp1	1.84552961111111	9.30234130555555	13.2472504894787	3.88521189779831e-07	2.85174553298396e-05	7.20166040885013
Lipf	2.34076405555556	10.4779249722222	13.2081791139641	3.98356403947315e-07	2.90778166240438e-05	7.17584684296687
Htr2b	1.12974655555556	8.26034416666667	13.1914095068067	4.02662057839054e-07	2.92306104844482e-05	7.16474335121397
Endod1	0.704045277777777	12.1190679722222	13.1632580371834	4.10006442967714e-07	2.96011208988494e-05	7.14607091453698
Mpeg1	1.1619715	9.93498619444444	13.1266238604753	4.19787010289643e-07	2.99795998916041e-05	7.12171028958322
Laptm5	0.949584500000004	14.3867543055556	13.087586342811	4.30494580160967e-07	3.0495259116418e-05	7.09567434283758
Sgol2	1.06400683333333	8.40293752777778	13.0823153938697	4.31963386100128e-07	3.0495259116418e-05	7.09215277879261
Cd52	1.35674900000001	10.4538521666667	13.0752821250737	4.33931934142188e-07	3.0495259116418e-05	7.08745152135495
Sh3bp2	1.18654772222222	10.5781955277778	12.9312302364293	4.76518885361614e-07	3.29621335779981e-05	6.99058734307021
2010111I01Rik	0.908912888888889	8.52669944444444	12.9085854851399	4.83625300903891e-07	3.29955813310725e-05	6.97525991838759
Cdca8	0.853813499999998	8.17186736111111	12.9067342956346	4.84211414353132e-07	3.29955813310725e-05	6.97400569829696
Tlr2	0.73104683333333	9.74816052777778	12.9058407375239	4.84494609311843e-07	3.29955813310725e-05	6.97340022792181
Pea15a	0.776163444444443	9.48225355555556	12.8844530449722	4.91328048103127e-07	3.31195212833598e-05	6.95889523319202
Gcnt1	1.14377772222222	9.14578302777778	12.8710212820849	4.9567407928852e-07	3.32428727693397e-05	6.94977331344677
Sirpb1	0.810653722222223	7.75847330555556	12.857753050615	5.00009039258744e-07	3.33642395287199e-05	6.94075290090746
F630001K14Rik	1.14702488888889	8.51113011111111	12.8396697239133	5.05984936263904e-07	3.34261229010408e-05	6.9284436289643
Hist1h2an	1.419689	10.2671427222222	12.8396352292303	5.05996410854387e-07	3.34261229010408e-05	6.92842013162162
Fcer1g	1.23185122222222	13.0299299444444	12.8035083758908	5.18173682931607e-07	3.40602522332955e-05	6.90377555876531
381484	1.10980505555556	7.94132769444444	12.7854933504525	5.24367006319868e-07	3.42967172648421e-05	6.89145978806765
Havcr2	0.720232944444445	7.90520075	12.6915925267285	5.58005367595556e-07	3.59627654471829e-05	6.82697822243787
Rab8b	0.932054055555557	12.62760825	12.6697321886946	5.66175033912147e-07	3.63121580002295e-05	6.81189718318167
Tubb6	0.796919166666665	11.8014499166667	12.6508022160653	5.73356658173832e-07	3.65951119217037e-05	6.79881639836154
Stambpl1	1.02025422222222	10.2676075555556	12.6280492879512	5.82122442738617e-07	3.68848293326189e-05	6.78306762282055
Creg1	1.03081083333334	10.8760601388889	12.6221612233414	5.8441497710668e-07	3.68848293326189e-05	6.77898742715777
Tyrobp	1.64383233333334	11.6117901111111	12.5939838488942	5.95525216547164e-07	3.71135809482129e-05	6.7594348936283
Hist1h2ad	1.05576438888889	9.91932252777778	12.5618069689837	6.08499382174847e-07	3.75677282116546e-05	6.73705283875215
Ly86	1.02687755555556	10.6626213333333	12.5149922264207	6.27938241579107e-07	3.83861480415851e-05	6.70438503908919
Wfs1	1.17646494444444	9.71660919444444	12.5077363153963	6.3101219943156e-07	3.83861480415851e-05	6.69931074575663
Atp13a2	0.727421055555554	9.59948580555556	12.503403247663	6.32855842230741e-07	3.83861480415851e-05	6.69627907406103
LOC383154	0.7284025	7.69207836111111	12.4978448022333	6.35229599859494e-07	3.83861480415851e-05	6.6923885024374
Csf2rb2	0.987015888888887	8.97221655555555	12.4953863070938	6.36282653731996e-07	3.83861480415851e-05	6.6906671493395
Pip4k2a	0.677086666666668	12.3955076111111	12.4800455888311	6.42897407519799e-07	3.85226802825143e-05	6.67991838638065
Cd44	0.843180666666665	8.77239922222222	12.4766374878473	6.44377258737184e-07	3.85226802825143e-05	6.67752862722215
Arhgap9	0.940450833333335	9.00652902777778	12.4642949748504	6.4976822055635e-07	3.85658203522764e-05	6.66886855049098
Cyth4	0.936971444444445	10.4450122777778	12.4616343234827	6.50936870917169e-07	3.85658203522764e-05	6.66700058216596
Lrmp	0.852529111111108	9.87105294444444	12.4481772200829	6.56883462561053e-07	3.86019780237964e-05	6.65754656804917
Muc13	0.682535277777778	7.89748930555556	12.447035741753	6.57390633920239e-07	3.86019780237964e-05	6.65674417197983
Sap30	0.902553055555558	10.3315574166667	12.3994039953276	6.78945450145641e-07	3.95644877982097e-05	6.62319547676778
Lmna	0.825069666666669	11.2606255	12.3739258345066	6.90795468565011e-07	3.96155882513049e-05	6.60519706308613
Uap1l1	1.01598888888889	10.7535235	12.3692774241421	6.92982071256328e-07	3.96155882513049e-05	6.60190929169504
Ugt8a	1.35617833333334	8.03877844444444	12.3652762795043	6.94870339067582e-07	3.96155882513049e-05	6.59907833023384
Birc5	0.946003444444444	8.24698316666667	12.3526470619308	7.00867936084487e-07	3.96155882513049e-05	6.59013664078369
4930502E18Rik	1.53499	9.12077827777778	12.3521130629173	7.01122791278493e-07	3.96155882513049e-05	6.58975835860862
C1qb	1.22284938888889	12.6898054722222	12.3510331871136	7.01638484014937e-07	3.96155882513049e-05	6.58899332992077
Rgs10	1.10801327777778	11.7307069722222	12.3340713987837	7.09793901387368e-07	3.98672842234269e-05	6.57696807899651
Cdt1	1.02308677777778	9.17623044444444	12.3292497379724	7.12131325819614e-07	3.98672842234269e-05	6.57354667859587
Clec7a	1.73067255555556	9.57245922222222	12.3074061445255	7.22827863740795e-07	4.00176516260415e-05	6.55802985916592
LOC218617	1.16976377777778	10.0269906111111	12.299224554133	7.26879975369228e-07	4.00176516260415e-05	6.5522108732711
Tlr8	1.13529088888889	8.62471711111111	12.2991181939092	7.26932817911745e-07	4.00176516260415e-05	6.55213520122994
Prkcb	0.972501888888887	8.94493911111111	12.2726674224326	7.40207262224155e-07	4.05793292469109e-05	6.53329590050804
Capg	1.44086877777778	10.1556937777778	12.2556324064252	7.48898334746535e-07	4.08556079773863e-05	6.52114133902951
Olfml3	1.12138361111111	10.5011396388889	12.2507084518871	7.51431481872909e-07	4.08556079773863e-05	6.51762492457587
Grn	0.779142111111112	13.4404113333333	12.2293476021604	7.62531024283689e-07	4.12736507728552e-05	6.50235380373292
Fen1	0.843872444444445	9.56277011111111	12.2239427571571	7.6536818342034e-07	4.12736507728552e-05	6.49848558819757
Pira11	0.734230722222222	8.22459897222222	12.1978579908522	7.79226135698165e-07	4.16364869184342e-05	6.4797928102441
Fbln2	0.708794388888888	10.1249968055556	12.197347866234	7.7949990229554e-07	4.16364869184342e-05	6.47942684842238
Tmem176b	0.777217388888889	12.4885186944444	12.1935326686161	7.81550768677844e-07	4.16364869184342e-05	6.47668935268923
Tph2	3.79160844444444	10.733759	12.1759733674243	7.91067127471523e-07	4.19742124022239e-05	6.46407909709103
Cdc2a	0.793490388888891	8.29613863888889	12.1663799723912	7.96320451464012e-07	4.20839432189701e-05	6.45718190700123
Pak3	0.696994111111113	8.88671655555556	12.1416979046442	8.10014667869832e-07	4.26371067406224e-05	6.43941172130625
Col3a1	0.880681888888889	9.30860494444445	12.1269512857124	8.18320732593544e-07	4.29033869802615e-05	6.42877750075458
Apob48r	0.86920961111111	9.19729236111111	12.0986436485968	8.34530555332058e-07	4.34969998435401e-05	6.40832788394683
Gpr137b-ps	1.19372566666667	10.9833923888889	12.0957154435496	8.36227517428035e-07	4.34969998435401e-05	6.4062098118712
Pex5l	1.02139755555555	7.80988133333333	12.0882744356532	8.4055696265416e-07	4.35507395709285e-05	6.40082517647138
Cldn23	0.859765500000001	7.71928408333333	12.0747014198944	8.48518279056791e-07	4.37914980581966e-05	6.3909946554686
Lgals3bp	0.702493944444443	13.5645719166667	12.0525807166455	8.61672748284564e-07	4.41256602726188e-05	6.37494973315011
Actn1	0.926462000000001	11.8355671111111	12.0422659548246	8.67883639277432e-07	4.42721183093955e-05	6.3674580662625
Ephx1	0.680403166666666	12.2504431388889	12.0250861653681	8.78338500387502e-07	4.4489523272984e-05	6.35496613255215
Gp49a	1.24726366666667	9.47619094444445	12.0231320349021	8.79536500748057e-07	4.4489523272984e-05	6.35354410407834
F730045P10Rik	0.771639888888888	8.30316672222222	12.0187206771133	8.82247585340737e-07	4.4489523272984e-05	6.35033309780542
Panx1	0.663994277777778	8.92566341666667	12.0004255374429	8.93590355927423e-07	4.48901740779966e-05	6.33700365724205
LOC676389	0.6077545	8.65604425	11.9801068616722	9.06377228872e-07	4.53600604085487e-05	6.32217626796929
Hist1h2ao	1.33060294444445	11.9216575277778	11.9678553371954	9.14185103080395e-07	4.55781644599931e-05	6.31322376503097
Lpxn	1.50086844444445	10.6720952777778	11.960102286179	9.19164553135731e-07	4.56541431429672e-05	6.30755371932314
3300005D01Rik	0.585841000000002	7.590155	11.9369334856857	9.34224643887529e-07	4.62283745132661e-05	6.29058794280073
Serping1	0.745582833333334	14.0536580277778	11.9085061105518	9.53077193376787e-07	4.69182856072751e-05	6.26972690218949
Adcy7	0.70648827777778	8.46572880555556	11.9045905727865	9.55706741141718e-07	4.69182856072751e-05	6.26684968017913
Cdca2	0.712430555555554	7.98002722222222	11.8999693326777	9.58820550557393e-07	4.69182856072751e-05	6.26345268896969
Tpd52	0.790867333333333	10.4568596666667	11.8547717734339	9.89873835801461e-07	4.82590889985568e-05	6.23015989750754
Rac2	0.733142333333333	8.77045522222222	11.8333236149162	1.00499800494687e-06	4.87667762387983e-05	6.21431719810312
Plcg2	0.71274077777778	9.99164622222222	11.8260843098957	1.01016038042861e-06	4.87667762387983e-05	6.20896348701017
Lamb3	1.03200055555556	9.28299472222222	11.8244070357559	1.0113606334719e-06	4.87667762387983e-05	6.2077226250419
Fblim1	1.11300994444444	10.5295025277778	11.7843312188184	1.0405133717643e-06	4.98089227092391e-05	6.17802250132717
Man2b1	0.663637777777776	13.5371541111111	11.7723958640707	1.04937441954594e-06	4.99935182254475e-05	6.16915800864591
Pramef12	0.649218055555558	8.12232280555556	11.7641789343509	1.05552335672153e-06	4.99935182254475e-05	6.16305008224969
Btk	1.02743088888889	9.81227566666667	11.7639151216596	1.05572143391613e-06	4.99935182254475e-05	6.1628539116867
Gm1276	0.768993222222223	8.51903783333333	11.7332158213626	1.07905459333481e-06	5.03639935050845e-05	6.13999639001331
Abcg1	0.649942944444444	10.1743016388889	11.7294458876187	1.08195907624075e-06	5.03639935050845e-05	6.13718539103918
LOC245892	0.856277833333333	10.9955345833333	11.720122083981	1.08917966966911e-06	5.03639935050845e-05	6.13022941265154
4930506M07Rik	0.666926888888888	8.29424544444444	11.7192456241025	1.08986115960988e-06	5.03639935050845e-05	6.12957525461419
1200009I06Rik	0.697264111111111	8.32203822222222	11.7187731301374	1.09022874223843e-06	5.03639935050845e-05	6.12922258223339
Tjp2	0.620427111111113	9.88394411111111	11.7075734435409	1.09898196728237e-06	5.04466002398414e-05	6.12085897805019
Ptchd1	0.882316388888889	7.96853908333333	11.70505511538	1.10096088187042e-06	5.04466002398414e-05	6.11897728146938
Clec4a3	0.722288944444449	9.08331975	11.7018671567489	1.10347165223389e-06	5.04466002398414e-05	6.11659466662926
Pik3cg	0.673939055555556	9.13364336111111	11.6956222953579	1.10840835722734e-06	5.04975559161644e-05	6.11192553901918
Lrg1	1.14809494444444	14.0844049166667	11.6850186895153	1.11684681958891e-06	5.07071483862842e-05	6.10399188175556
Evi2b	0.688505277777779	8.05078452777778	11.6796966534353	1.12110892434815e-06	5.07263394126294e-05	6.10000725298292
Dok2	0.824178166666664	11.1358416944444	11.6606391826028	1.13651917613901e-06	5.12480933622818e-05	6.08572423889505
Dclk1	0.588082944444444	8.23493552777778	11.6289815558048	1.16263884461017e-06	5.22475660373795e-05	6.06194715685942
Cnr2	1.0162275	8.69904958333333	11.6146559703938	1.17467610998975e-06	5.26095619158801e-05	6.05116681508668
Micall2	0.698795666666666	8.31214538888889	11.5622109797224	1.21993457549581e-06	5.42686047523592e-05	6.01158950653075
Hak-pending	1.04059094444444	7.84685347222222	11.5464087532755	1.23394710157286e-06	5.45247796186643e-05	5.9996300713226
Smap2	0.702058277777779	10.5774033611111	11.5315374000109	1.24729696903287e-06	5.46354367823224e-05	5.98836054509954
Evi2a	1.38058861111111	9.89667475	11.5279431447647	1.25054741987814e-06	5.46354367823224e-05	5.98563468825895
Kng1	0.73631461111111	8.77823947222222	11.5013446693717	1.27489496352567e-06	5.50454648957553e-05	5.96543681509476
Ctsl	0.856023777777779	8.70799338888889	11.4722976418637	1.30208454213009e-06	5.55626289343532e-05	5.94332757171598
Spp1	2.35912766666667	9.55319877777778	11.4661717823826	1.30790021182136e-06	5.55626289343532e-05	5.93865789772633
Csprs	1.69993633333333	9.2800855	11.4363418261382	1.3366333957889e-06	5.66012834139839e-05	5.9158841331113
Hs6st1	0.765985500000001	10.0927514722222	11.4067431909559	1.36583546991957e-06	5.75962648792623e-05	5.89322985732201
Psd4	0.668028833333336	8.11553991666667	11.3961761652701	1.37643129369619e-06	5.75962648792623e-05	5.8851282170789
Got1l1	0.751204944444446	9.56402069444444	11.3629429439437	1.41035219941734e-06	5.87809881977976e-05	5.85960104789448
Cyp2c44	1.16277983333334	9.07456258333333	11.3457836400428	1.42822774061066e-06	5.91528053572039e-05	5.84639227410561
LOC329416	0.984923111111112	9.51298022222222	11.3184140815508	1.45726060881395e-06	5.99792123478189e-05	5.82528384378384
Pira4	0.924522722222223	8.73787269444444	11.2671888369556	1.5133694174426e-06	6.1505116322503e-05	5.78564405489714
Plxdc1	0.92706161111111	8.75320691666667	11.2634027173986	1.51761034825431e-06	6.1505116322503e-05	5.78270732641987
Lyzs	0.629072500000001	10.5831296944444	11.2437729028483	1.53981000301193e-06	6.20795478289697e-05	5.76746604444251
Rassf4	0.716316777777774	10.2841919444444	11.2356152770129	1.54914102054026e-06	6.20795478289697e-05	5.76112462546615
Hist1h2ag	0.690616500000001	7.88732247222222	11.225980777493	1.56024197199578e-06	6.20795478289697e-05	5.75362942372125
Cd53	1.261644	10.7472449444444	11.222673131735	1.56407333150533e-06	6.20795478289697e-05	5.75105479644035
Fyb	0.880558777777777	8.81634355555556	11.2221543032408	1.56467525182008e-06	6.20795478289697e-05	5.75065088093193
A130092J06Rik	0.603758333333335	9.48069894444444	11.1995836726848	1.59111026471797e-06	6.27514890073248e-05	5.73306188292138
Cotl1	1.3556705	11.3659750277778	11.1864471143401	1.60672311371855e-06	6.3114193046559e-05	5.72280901600052
Tnfrsf21	0.623946277777781	9.00342491666667	11.1789297562379	1.61573368621629e-06	6.3114193046559e-05	5.71693662912228
Prkcd	1.00629188888889	10.9454689444444	11.1778914227575	1.61698265591872e-06	6.3114193046559e-05	5.71612520837689
Gas7	0.925557833333334	10.4529650277778	11.1758718026207	1.61941503502751e-06	6.3114193046559e-05	5.71454673929306
LOC100047619	0.740456944444446	10.0611745277778	11.1593288125741	1.63949199334586e-06	6.3521900926937e-05	5.70160694446468
Ptpn6	0.920504499999996	9.01451141666667	11.1407550225565	1.6623622117179e-06	6.39700678742855e-05	5.68705668616252
Aldh3b1	0.979033222222222	9.80085311111111	11.1283384737268	1.67784758338415e-06	6.41813434300248e-05	5.67731686215822
Syn1	0.603290555555558	8.04846888888889	11.1030715452022	1.70985434374977e-06	6.51025809499193e-05	5.65746465825262
LOC629364	0.701684111111113	11.1989335	11.0929414817062	1.72287566079968e-06	6.54098656048429e-05	5.64949330486616
A830007P12Rik	0.634731666666674	9.71596661111111	11.0755717470251	1.74545890537679e-06	6.60773726585619e-05	5.6358087971144
Gas2l3	1.00521294444444	8.50828530555555	11.0647575508501	1.75968419720486e-06	6.64255646099162e-05	5.62727859221255
C1qa	0.665921888888896	10.6402699444444	11.0395205821705	1.79338286190336e-06	6.67682797283115e-05	5.60734066225982
Atp6v1a	0.871837555555556	10.5590086111111	11.0390402462009	1.79403113105893e-06	6.67682797283115e-05	5.60696076028117
Zc3h12d	1.14835144444445	8.73795488888889	11.0346847039891	1.79992128179548e-06	6.67993257727018e-05	5.60351520146764
Sirpa	0.968683833333333	10.5951110833333	11.0205384314502	1.81919976483955e-06	6.70891937564492e-05	5.59231546697892
Hist1h2af	1.32179677777778	10.6590460555556	11.0200993114859	1.81980183799879e-06	6.70891937564492e-05	5.59196759177455
P2ry14	0.90132138888889	9.81888580555556	11.0015321648669	1.84546178955562e-06	6.77284476766913e-05	5.57724638024502
Kif20b	0.7681675	8.16909713888889	10.9710877353889	1.88840640789819e-06	6.90405040643859e-05	5.55305668662663
Mcm6	0.694389277777779	9.30220897222222	10.9657500883805	1.89604887900158e-06	6.90405040643859e-05	5.54880904858711
Hivep3	0.752890055555557	9.44249325	10.9551801283042	1.91128411111372e-06	6.93522413891112e-05	5.54039177512027
Nfkbid	0.999245055555553	9.17375852777778	10.9476621303514	1.92220269164144e-06	6.93883660163024e-05	5.53440018599373
LOC100041137	0.814281499999998	8.53182280555555	10.9403129690171	1.9329427549905e-06	6.9585939179658e-05	5.52853936295096
2310045A20Rik	1.01406694444445	8.46041669444444	10.897690219564	1.99655478851846e-06	7.16806572443094e-05	5.49447439620728
Enpp1	0.61272811111111	8.2351525	10.8907973457649	2.00705775998016e-06	7.18624583329482e-05	5.48895356726791
Iqgap1	0.842126666666664	11.643241	10.881659352098	2.02107599490854e-06	7.21688001208961e-05	5.48162939241676
Tgfb1	0.576150833333335	8.77094213888889	10.8682213999355	2.041887644961e-06	7.25199450678086e-05	5.4708481423854
Cxcl1	0.770274888888892	9.13137016666667	10.7944969708581	2.16036561715991e-06	7.55099220473988e-05	5.41147310114342
Blvra	0.681412222222225	12.5943095	10.7794278553438	2.18550615573517e-06	7.59984468317916e-05	5.39928968206971
Arpc1b	0.681502111111108	12.373541	10.7792249081249	2.18584694187714e-06	7.59984468317916e-05	5.39912548872935
Nedd4l	0.831557388888889	11.1348158611111	10.7701451988988	2.20115372522519e-06	7.62136824776085e-05	5.39177660525188
Fer1l3	1.01469561111111	10.1450343611111	10.7671922133981	2.20615743812411e-06	7.62136824776085e-05	5.38938527158975
Cdkn3	0.772539944444445	8.55365630555556	10.7634180398555	2.21257093209691e-06	7.62136824776085e-05	5.38632803503119
F2r	0.813913444444445	12.0018651666667	10.7587050197486	2.22060877004467e-06	7.62136824776085e-05	5.38250887031581
5133400O11Rik	0.605017666666669	7.81856605555556	10.7585462590679	2.22088009036325e-06	7.62136824776085e-05	5.38238019210828
Ly9	0.62799627777778	8.09320269444444	10.7397908538218	2.25319222313464e-06	7.6940537096072e-05	5.36716597570608
Ostm1	0.545385444444451	12.6315541666667	10.7376189452334	2.25696747163249e-06	7.6940537096072e-05	5.36540252129041
Tusc1	0.632794166666669	10.7375269722222	10.7282894779914	2.27326381622652e-06	7.6940537096072e-05	5.35782374161791
Mfsd7b	0.699537500000002	11.1228936388889	10.7225407436083	2.28337021235837e-06	7.6940537096072e-05	5.35315066586166
Ccnb1	0.737857333333333	7.70936522222222	10.7212876294094	2.28557979946586e-06	7.6940537096072e-05	5.35213171070968
2810417H13Rik	1.00943405555556	8.22476386111111	10.7195607032792	2.28862872150135e-06	7.6940537096072e-05	5.35072729669991
BC067047	0.613264555555556	8.91669733333333	10.719549204917	2.28864903714474e-06	7.6940537096072e-05	5.35071794499884
Plekhm3	0.690438777777777	11.1836773333333	10.6902537327031	2.34106222566161e-06	7.83040863935219e-05	5.32686094250199
Nostrin	0.736243333333334	8.42690133333333	10.6563931064017	2.4033021746888e-06	7.97361136680739e-05	5.29920937056315
P2rx4	0.723431777777778	9.77223166666667	10.6538681253982	2.40801614846817e-06	7.97361136680739e-05	5.29714408389464
Fes	0.710510777777777	10.1205433888889	10.634666531709	2.44420040343649e-06	8.07319393255073e-05	5.28142321791746
A630077B13Rik	0.755163666666665	8.58694688888889	10.6058749450679	2.49958757538248e-06	8.23554888926517e-05	5.2578006784644
Dnase1l1	0.846689388888889	9.64202902777778	10.586903123318	2.53684171763941e-06	8.30262100046341e-05	5.24220198189954
Hmga1	1.258332	10.1026857222222	10.5786656039602	2.55320806753975e-06	8.3275479040298e-05	5.23542089458549
Cpa2	0.666078666666666	8.11988183333333	10.5726026657159	2.56532848693622e-06	8.3275479040298e-05	5.2304267466597
Tex9	0.666290333333334	8.45337944444444	10.5465465302813	2.61814600793976e-06	8.47347579398964e-05	5.20893324039679
Rftn1	0.708442833333333	9.50886286111111	10.5441280766543	2.62310899163016e-06	8.47347579398964e-05	5.20693575347659
Mcm2	0.545212944444446	8.28720741666667	10.4918031541069	2.73307322996854e-06	8.78573321516894e-05	5.16361339381903
Tlr7	0.828942055555556	9.44547541666667	10.4832664178347	2.75149239358515e-06	8.82347512234151e-05	5.15652624880226
Csf1r	0.606081222222222	9.819799	10.4767342115551	2.76567914454404e-06	8.83449275791053e-05	5.15109960988745
Gm885	0.771300666666665	8.38952033333333	10.4750535801543	2.76934222529079e-06	8.83449275791053e-05	5.14970291203483
Fignl1	0.737490777777777	7.965895	10.4705984583439	2.77907851200131e-06	8.83449275791053e-05	5.14599944602401
Col9a3	0.681286944444444	7.64337908333333	10.4574850121203	2.8079570029846e-06	8.83449275791053e-05	5.13508992020571
Dbf4	0.525791166666666	8.84946963888889	10.4562709729401	2.8106472885553e-06	8.83449275791053e-05	5.13407927372642
H2-Aa	0.552919333333341	13.3157767777778	10.4553812453318	2.81262071469109e-06	8.83449275791053e-05	5.1333385361155
Pawr	0.767830888888888	9.67388733333333	10.4506928535425	2.82304494150009e-06	8.83840515808039e-05	5.12943427073424
Il4i1	0.776977500000001	8.86783180555556	10.443340659003	2.83947795798617e-06	8.86883753685892e-05	5.12330842834886
Vav3	0.561111499999999	9.21689902777778	10.4090477650336	2.9175355987504e-06	9.06109055295065e-05	5.09468240657307
Fgd6	0.50919988888889	9.04829261111111	10.4013756861819	2.93532149308422e-06	9.06109055295065e-05	5.0882661087397
Atp6a1	0.707296833333332	9.29549380555556	10.3914317342136	2.95855267158593e-06	9.1115146613038e-05	5.07994324467579
Naip2	0.886697777777776	8.67881055555556	10.3743659201857	2.99889692084546e-06	9.21428514376983e-05	5.06564225831276
Fxyd5	0.691866277777777	10.4508109166667	10.3501438124934	3.05720629880334e-06	9.36335658892174e-05	5.04530677721076
Rab31	0.829181222222223	12.4712654444444	10.3483442847457	3.0615879854785e-06	9.36335658892174e-05	5.0437942341222
Wisp2	2.14219694444445	12.30370325	10.3441399567821	3.071852204886e-06	9.37305111569374e-05	5.04025945092683
Incenp	0.623005055555554	8.34616180555556	10.319470724904	3.13284955264105e-06	9.49659918309903e-05	5.0194919229077
Tk1	0.548120444444444	7.77502938888889	10.3190479587319	3.13390648185829e-06	9.49659918309903e-05	5.01913562051662
Renbp	0.879917444444448	10.6037569444444	10.3077969737537	3.16217954344639e-06	9.51679182870472e-05	5.00964844561032
LOC383099	0.617164055555556	15.1272986388889	10.2996882612187	3.18273095247905e-06	9.55687303276208e-05	5.00280497779845
Spc25	1.154565	8.30667688888889	10.2811227964631	3.2303426960467e-06	9.67784301591133e-05	4.98711756576976
Adfp	0.866267999999996	11.9215232777778	10.2723575936438	3.2530943010276e-06	9.72395518216667e-05	4.97970204477776
Ryr2	0.803399666666668	7.93946088888889	10.2370025949284	3.34667798783415e-06	9.93624934275612e-05	4.94973153834828
Mad2l1	0.587593777777778	8.48919511111111	10.225626368062	3.37741983388918e-06	9.99660821386566e-05	4.94006754371889
Myo9b	0.539929111111114	11.2298703888889	10.2238896307461	3.38214038116708e-06	9.99660821386566e-05	4.93859132871722
Myo1g	1.03278211111111	9.69998861111111	10.1915900175275	3.47127393237041e-06	0.000101520622025115	4.91109462037762
LOC667251	0.59895216666667	11.0257325833333	10.1909183460103	3.47315479528852e-06	0.000101520622025115	4.91052197283173
Aplnr	0.90581027777778	10.0729564722222	10.1807012475161	3.50190466617005e-06	0.000102135020859688	4.90180688083058
Ptpro	0.589847611111111	8.45895247222222	10.1664371587357	3.54248292053167e-06	0.000102775302524936	4.88962625560387
D17H6S56E-5	0.627234555555555	8.50620183333333	10.1635153534484	3.55085874393915e-06	0.000102775302524936	4.88712927765148
Ccl4	0.626144222222223	8.32565527777778	10.1620826682412	3.55497375521465e-06	0.000102775302524936	4.88590466184621
7530408C15Rik	0.655135833333333	9.60729969444444	10.1425037418079	3.61174002642472e-06	0.000104188448098523	4.8691532484506
Itgax	0.623558500000002	7.65411675	10.1365541693904	3.62918771133178e-06	0.000104236582700251	4.86405699714181
EG433865	0.536864388888889	10.0087091944444	10.1329220005257	3.63988513683474e-06	0.000104317055158049	4.86094442212131
Igfbp3	0.515115888888891	8.90942577777778	10.0979443834148	3.7447020303702e-06	0.000106627162123386	4.83091788693889
Ccdc99	0.683944111111112	7.79909827777778	10.0910138190337	3.76586393234224e-06	0.000106769515609669	4.82495701063935
Dnahc11	1.131137	9.72904433333333	10.085091394325	3.78405222986712e-06	0.000107055456233414	4.8198602434208
Ncaph	0.56505111111111	8.68032538888889	10.0794679389593	3.80141218266812e-06	0.00010713227253416	4.81501822413952
2610203C22Rik	0.561071388888888	7.83693408333333	10.0660516165462	3.84318546211836e-06	0.000107662799618615	4.80345622493053
Lpar3	0.8623495	8.29353736111111	10.0651374706998	3.84605015196238e-06	0.000107662799618615	4.80266791293948
Tens1	1.03417727777778	8.91054097222222	10.0650692251567	3.84626410989903e-06	0.000107662799618615	4.80260905888905
Pqlc3	0.63400505555556	10.1240063055556	10.0554367183884	3.87659542812032e-06	0.000108190612471541	4.79429844314998
Tcirg1	0.817043333333331	8.8028015	10.0478251173594	3.90075005378191e-06	0.00010827039855161	4.78772624058089
Top2a	0.542578166666669	7.77153380555556	10.0350702267436	3.94159980961026e-06	0.000108719032744407	4.77670286283478
Fam129b	0.867049111111111	12.6968587777778	10.0211342117973	3.9867731005489e-06	0.000109637075983096	4.76464403686752
Gus-s	0.793112722222221	9.22198452777778	10.0154042135269	4.00551234874263e-06	0.000109779030952978	4.75968142300332
Vsig4	1.05103044444444	9.31193977777778	10.0130419542631	4.01326611794492e-06	0.000109779030952978	4.75763477138842
Cd276	0.832666222222223	8.37210833333333	9.99112253724597	4.08600898503949e-06	0.000111492452489056	4.73862281133453
Ostf1	0.579573277777779	11.8728458055556	9.98910351829636	4.0927822780194e-06	0.000111492452489056	4.73686968551799
Tcfl5	0.628747722222222	7.80976336111111	9.97596387500262	4.13716644516113e-06	0.000112238692142647	4.72545254923946
Oit3	0.802014277777779	7.52971647222222	9.95916375342668	4.1946911761848e-06	0.000113333864662073	4.71083479457267
Sdcbp	0.536382055555556	10.98708225	9.94644781844002	4.23881856325387e-06	0.000114292389505531	4.69975572842602
Ctsa	0.568290611111113	9.33173191666667	9.91549518269245	4.34838915409698e-06	0.000117007978623074	4.67273348366649
LOC100045780	0.51932377777778	9.86254533333333	9.8968118882975	4.41603808264601e-06	0.000118237956595634	4.6563854419716
Bmp1	0.528071500000001	10.2401251388889	9.89546848144459	4.42094690873774e-06	0.000118237956595634	4.65520886864043
Fcgr3	1.00792761111111	11.1618530833333	9.84353888115618	4.61539430990505e-06	0.00012247232443734	4.6096167168991
Map4k1	0.712199722222223	9.30432791666667	9.83846606486093	4.63488966232744e-06	0.00012247232443734	4.60515129331464
Adh6b	1.02975933333333	8.65162783333333	9.83014119813343	4.66708025861289e-06	0.000123076775203181	4.5978186799144
Plek	0.987320611111114	9.02709936111111	9.80582160214244	4.76254137066969e-06	0.000124997189513535	4.57636551983311
Gpr137b	0.785722555555555	8.9939575	9.8056307671321	4.76329892170974e-06	0.000124997189513535	4.57619698731854
Edg7	1.00785822222222	8.387848	9.80437551734147	4.76828515855447e-06	0.000124997189513535	4.57508836204173
3300001G02Rik	0.713582611111109	10.6810036944444	9.79156713580096	4.81949460004026e-06	0.000125840242402632	4.5637687715236
Cklf	0.570677444444444	8.87643455555556	9.76744570576621	4.91759109340425e-06	0.000127505856441198	4.5424147298911
LOC100046883	0.557561	12.2082011666667	9.76640124138721	4.92188819141774e-06	0.000127505856441198	4.54148901867482
Kif23	0.574646500000002	8.96148213888889	9.73290447390042	5.06192143513543e-06	0.000130876919767142	4.51175328058313
Cdc20	0.536443611111111	8.06608797222222	9.72032457545494	5.11564270516989e-06	0.000131903180088591	4.50056202016823
Ptpn18	0.757349222222224	10.1339946666667	9.71894290495525	5.12158124322186e-06	0.000131903180088591	4.4993320709023
6330505N24Rik	0.752723111111112	8.35835205555556	9.71140848904958	5.15409896082267e-06	0.000132482403638889	4.49262223737388
Gpr34	0.834131944444447	9.04430936111111	9.70897565706935	5.16464740867383e-06	0.000132495770026017	4.49045465859118
S100a4	0.976534833333334	9.17613708333333	9.70464674696076	5.18347597053561e-06	0.000132633889057659	4.48659652303106
Dok3	0.603370944444443	9.54122497222222	9.68256487003838	5.28070722025694e-06	0.000134442573524906	4.46689195223024
Nfam1	0.615959833333335	8.50527597222222	9.68244591481515	5.28123642593296e-06	0.000134442573524906	4.46678569418049
Actr3	0.541540666666668	13.2103273888889	9.67046525943637	5.3348367114563e-06	0.000135313420850776	4.45607782876018
Elmo2	0.626884722222224	9.03007075	9.66911248573804	5.34092651024254e-06	0.000135313420850776	4.45486802096229
Sipa1l1	0.586343111111113	11.9183121666667	9.66595602986777	5.35516582135165e-06	0.000135313420850776	4.45204455911032
Psap	0.665351055555552	15.26118075	9.66341616772788	5.36665399075135e-06	0.000135313420850776	4.44977204137273
Ebi2	0.874298333333334	8.5129575	9.65284853365347	5.41474578222121e-06	0.000136265945285155	4.44031098858375
Emp3	1.03455033333334	12.167278	9.64273575407084	5.46121322238114e-06	0.000137174047707414	4.43124845159129
Atp6v1b2	0.837178944444448	12.8840145833333	9.6362649512363	5.49117682997247e-06	0.00013740422022272	4.42544518664383
Abcb4	0.648987277777781	9.01184069444444	9.63242446706549	5.50904627445809e-06	0.000137420528129622	4.42199923984196
Gng2	0.567443222222222	9.00769677777778	9.62942821790746	5.52303212510059e-06	0.000137420528129622	4.41930994328692
Phf11	0.677767611111113	8.77883313888889	9.61868249014402	5.57351402900977e-06	0.000138415916073829	4.40965889577448
Srxn1	0.609174777777778	9.32578022222222	9.58578346288767	5.73126151879217e-06	0.000141258145983271	4.38005117796784
5830411I20	0.925592833333335	10.07347275	9.58482177090705	5.73594624363932e-06	0.000141258145983271	4.37918432916029
Card11	0.911596166666669	7.93744508333333	9.580047712983	5.75926491630612e-06	0.000141433844004157	4.37487994256257
Col4a2	0.769021444444446	14.2140537777778	9.56289120648197	5.8439324580373e-06	0.000143090580649681	4.3593954480252
Kcnj14	0.954982000000003	8.23155777777778	9.56199579932219	5.84838885489159e-06	0.000143090580649681	4.35858662267368
Ccl7	1.22470138888889	9.91738436111111	9.5159470899603	6.08270484704522e-06	0.000148001282576725	4.31689920586306
Selpl	0.642521388888889	8.21832630555556	9.51171460536981	6.10475593339158e-06	0.000148075392242734	4.31305856052623
Ccnd1	0.640501777777777	11.2381823333333	9.51106158938181	6.10816596823268e-06	0.000148075392242734	4.31246586454639
Pkib	0.621840055555557	7.74288208333333	9.50100385461217	6.16095352880506e-06	0.000149081534839876	4.30333259593449
B4galnt1	0.644778222222222	7.89441327777778	9.48482624678641	6.24691987828356e-06	0.000150321294987465	4.28862389623987
Clic1	0.794536666666668	10.5769917222222	9.48281521408189	6.25769847434951e-06	0.000150321294987465	4.28679390338036
Pea15	0.699114055555558	12.6588580833333	9.48044710532016	6.27041721299741e-06	0.000150353452301491	4.28463853703109
Hvcn1	0.780985499999998	9.70454313888889	9.47405751218171	6.30487720987244e-06	0.000150905865392816	4.27882057251736
Paqr7	0.592467833333332	10.1580536944444	9.46367555074128	6.36131496676558e-06	0.000151981362280121	4.2693599644488
Rnaseh2b	0.684734500000003	9.50565636111111	9.44714606799944	6.45232493831113e-06	0.000153600210963904	4.25427835696261
Edg5	0.97124788888889	9.97491894444445	9.42095742115208	6.59947204994789e-06	0.000155951731295972	4.2303356487236
Was	0.923694555555556	9.97497	9.41908653643257	6.61012485057104e-06	0.000155951731295972	4.22862295306557
Gpr68	0.608169333333334	8.20227772222222	9.41687003220492	6.62277015837757e-06	0.000155971549612272	4.22659347083412
LOC385699	0.491094722222224	14.3964311388889	9.41379675677049	6.64034757181238e-06	0.000156107245762963	4.22377880865646
Mxra8	0.503034611111111	10.6291156944444	9.41122442054627	6.65509945615408e-06	0.000156176152779232	4.22142230609688
Plxnc1	0.551511000000002	8.14782838888889	9.38503910422458	6.80734173581478e-06	0.000158355520485074	4.19740157576887
Clspn	0.549346444444445	7.95446611111111	9.38431804335926	6.81158799610912e-06	0.000158355520485074	4.19673928194191
LOC268569	0.658855499999998	12.0827033055556	9.37530720050667	6.8648990940412e-06	0.000158842463801177	4.18845903196419
Cpt1b	0.510388222222225	8.18718738888889	9.37243773191827	6.8819722840254e-06	0.000158959122056894	4.18582074052075
Slamf9	1.10385994444445	11.4676079166667	9.35948490982996	6.95962591415657e-06	0.000160192643863827	4.17390256300182
9030625A04Rik	0.775824555555555	9.03966555555556	9.34877423839208	7.02456777995918e-06	0.000161126023452814	4.164036426539
Il13ra2	0.876255	7.61678777777778	9.34167489347448	7.06798132185525e-06	0.000161840847875826	4.15749136262902
Coro1a	0.738624166666668	9.86046002777778	9.32428362235551	7.17558707083441e-06	0.00016373723036246	4.14143935066642
AF251705	0.759057444444444	7.69604066666667	9.32083642473351	7.19712989101562e-06	0.00016394565537948	4.13825447820534
Chi3l4	0.797053833333333	8.23789441666667	9.30344706361659	7.30689551090289e-06	0.000165874060979466	4.12217257154065
Hexa	0.593174333333335	12.0247561666667	9.28149430479098	7.44811101141365e-06	0.000167925670107162	4.10183253396698
LOC240672	0.463445444444442	8.43364844444444	9.25375457043347	7.63087371969915e-06	0.000171461060518138	4.07607005720996
Ctsd	0.515657166666665	9.31198841666667	9.2517319428065	7.64439192262021e-06	0.000171473185198062	4.07418894742761
Mamdc2	0.614240555555558	8.73817133333333	9.20269632967755	7.98033735385327e-06	0.000176314744346337	4.02847347016018
Ticam2	0.712439000000002	9.0015945	9.17988012465751	8.14217441899374e-06	0.000178398687269893	4.00712933780961
Rassf3	0.43344905555556	11.1457658611111	9.15835453799073	8.29817945091031e-06	0.000180618693419155	3.98694998698409
AW112037	0.715093000000001	13.2633614444444	9.1530755837143	8.33693950407663e-06	0.000181163889355034	3.98199485899192
Irf8	0.923910944444446	9.64582486111111	9.14779688697909	8.37589733206948e-06	0.000181711585470118	3.97703747739638
2310007D09Rik	0.956958888888892	8.33110711111111	9.14526923556706	8.39462292125175e-06	0.000181819275468161	3.97466280048938
Sfrp5	0.884235138888892	10.3077788472222	9.14097311347784	8.42655583424952e-06	0.000182212202425703	3.97062536725403
Pqlc1	0.603066833333337	11.5975789166667	9.13895072246879	8.44163452656905e-06	0.00018223999242652	3.96872418040664
Tmsb4x	0.473216944444449	15.0082179166667	9.13454675776945	8.47457294716857e-06	0.000182652622802596	3.96458288029053
Lst1	0.531679277777778	9.41198936111111	9.12124938068463	8.57489034779535e-06	0.000183914693628364	3.95206802306884
Fermt3	0.763091000000001	8.64819683333333	9.11470564320372	8.62473730224726e-06	0.000184464986880898	3.94590353087664
Tec	0.669023611111111	9.26125108333333	9.11399958496622	8.63013476784312e-06	0.000184464986880898	3.94523816215114
Nek6	0.580512666666664	8.58219972222222	9.11239261318046	8.6424331576806e-06	0.000184464986880898	3.94372363134191
Col1a1	1.00775761111111	11.2090278611111	9.09761747639404	8.75641922046991e-06	0.000186596468936852	3.92978752437875
Apbb1ip	0.546451666666666	8.91629555555556	9.08093960550493	8.88707938020781e-06	0.000189075833770218	3.91403305244124
Ccl3	0.738675888888889	7.840312	9.07270552776563	8.95237919298879e-06	0.00018934225806743	3.90624559058801
2410004L22Rik	0.738486333333334	8.68930422222222	9.07213461106609	8.95692637694096e-06	0.00018934225806743	3.90570541272486
2610029G23Rik	0.506955888888889	9.74343038888889	9.06187866916271	9.03904709674671e-06	0.000190772987607376	3.89599662971153
H2-DMb2	0.508668111111113	9.33054272222222	9.05691065880111	9.07912470204285e-06	0.000191237707070325	3.89129023387234
Alox5ap	0.847091333333333	12.0578811666667	9.05556485831377	9.09001514079353e-06	0.000191237707070325	3.89001491722452
Ptprc	0.506446277777778	8.01483258333333	9.03650053155431	9.24584342652432e-06	0.000194206809779395	3.87193136250094
LOC383981	0.663846833333329	15.1194126388889	9.00379338096461	9.5200899060721e-06	0.000198077839116574	3.84082967441449
EG240549	0.500790166666667	7.82686608333333	8.94758523792758	1.00125746270009e-05	0.000206107236941733	3.78715159385263
Il10ra	0.640173888888889	9.537789	8.94729362423197	1.00152017950797e-05	0.000206107236941733	3.78687234825562
Tlr6	0.480050222222225	8.2295785	8.94136843231134	1.00687471157657e-05	0.000206886915853027	3.78119675908547
Sla	0.590171055555556	8.40642813888889	8.92863449211162	1.01848930292071e-05	0.000208574967297341	3.76898826828227
Sult4a1	0.704223777777777	8.0258055	8.9105082700834	1.03527761206423e-05	0.000211407848695404	3.75158411332803
Spag5	0.467331055555555	7.72017669444444	8.87636118317507	1.067738770155e-05	0.000217030225096737	3.71871442210351
Mthfd2	0.589537833333337	9.05805775	8.8660439430587	1.07776600258169e-05	0.000218731865224413	3.70876177254389
Pmp22	0.468899555555552	11.3494937222222	8.8620567581282	1.08166886818147e-05	0.000219187255926588	3.70491282443963
4732429D16Rik	1.18252677777778	10.4176533888889	8.86020966916972	1.08348217097309e-05	0.00021921847538892	3.70312927115147
Ccrk	0.645386555555554	9.57061633333333	8.83589579272918	1.10766611557477e-05	0.000223427247617921	3.6796219786889
Tes	0.434158944444446	9.46168536111111	8.83161228768523	1.11198803102646e-05	0.000223957101614658	3.67547483439718
LOC381524	0.486382000000001	7.998841	8.82226029919836	1.12148857944373e-05	0.000225183998656696	3.66641457054476
Ciita	0.527802333333332	9.26234155555555	8.8119343956564	1.13208251286091e-05	0.000226966223974482	3.65640122270866
Serpinf1	0.583771166666669	14.3992661388889	8.80668800803947	1.137507277814e-05	0.000227363784485303	3.65130979435257
D3Bwg0562e	0.785037277777777	7.87565519444444	8.80364148336446	1.14067052223603e-05	0.000227651645616048	3.6483520631216
Nubp1	0.51271716666667	10.3472541388889	8.80050910694312	1.14393301422205e-05	0.000227958416046783	3.64531007034033
Zfand2a	0.531118055555554	11.8709875833333	8.79328204514287	1.1514995670537e-05	0.000228312599274651	3.63828801268507
2610207P08Rik	0.584137555555557	9.57033194444444	8.79319262970346	1.15159352738254e-05	0.000228312599274651	3.63820110275704
Tnfaip3	0.650989444444447	9.01589561111111	8.79278577424696	1.15202116951499e-05	0.000228312599274651	3.63780563827439
Cdr2	0.737126888888891	12.5389933333333	8.79221381754527	1.15262264393121e-05	0.000228312599274651	3.6372496685616
Glyat	0.791245222222223	8.68939822222222	8.78796415081593	1.15710247735348e-05	0.000228856855251409	3.6331178186316
LOC675899	0.660114111111113	11.3397235	8.78441475505755	1.16085881348931e-05	0.000229256601551879	3.6296655181513
Iqgap2	0.523942333333332	10.0336588333333	8.78023085872065	1.16530390191068e-05	0.000229790972418565	3.62559454516026
Plaur	0.541900777777778	9.06498838888889	8.7781870472232	1.16748211797954e-05	0.000229877403021545	3.62360529435647
Plk1	0.80707488888889	8.50099144444444	8.7702733451136	1.17595864065723e-05	0.000231201868457788	3.6158991248201
Car9	0.438808944444445	7.67834708333333	8.76499173351187	1.18165358969344e-05	0.00023197633323967	3.61075272096333
LOC100046401	0.788963333333333	10.1516510555556	8.75900109755025	1.18814984781838e-05	0.000232905575510037	3.6049122433841
Pip5k1c	0.636107833333336	10.3742051944444	8.73972544862835	1.20932077638592e-05	0.000236354232213178	3.58609663378948
Fabp5	0.579701944444448	9.64358563888889	8.73495954017731	1.21461913129942e-05	0.000236430810997976	3.58143902408491
H2afz	0.609541999999998	11.3661533333333	8.73454504275513	1.21508114341224e-05	0.000236430810997976	3.58103384336612
Plekhb2	0.602699888888893	10.680923	8.71367283307977	1.23859815076716e-05	0.000239946609500523	3.56060961049002
Wsb2	0.56977438888889	12.4609748055556	8.7081835669844	1.24486592613514e-05	0.000240807739620754	3.55523125565382
Sh3pxd2b	0.805885777777782	10.0533642222222	8.7052659081483	1.24821159020976e-05	0.000241101922951042	3.5523713765113
Unc93b1	0.622807277777779	10.2972201388889	8.69615791976709	1.25871954263136e-05	0.000242553906942912	3.54343852001521
Sh2d1b1	0.549929888888887	7.60469505555556	8.69468901168438	1.26042333748207e-05	0.000242553906942912	3.54199711322106
Cd93	0.515278333333333	11.6029008333333	8.69398893373877	1.26123625544793e-05	0.000242553906942912	3.54131006962136
Srd5a3	0.549483944444445	11.0329844722222	8.67097966714319	1.28827823393224e-05	0.000245255504707677	3.51870304830624
Ly78	0.488352500000001	7.82211091666667	8.66829804120409	1.29147117497486e-05	0.000245509599478674	3.51606499548233
Slamf7	0.62967766666667	8.04581672222222	8.66503830503452	1.29536419718868e-05	0.000245619018927444	3.51285729509921
Car12	0.913961222222223	8.05970666666667	8.66470341303523	1.29576488186822e-05	0.000245619018927444	3.51252769116424
Arap1	0.498349944444445	8.13487180555556	8.6507025057915	1.31263915209899e-05	0.000248105700679998	3.49873820447157
2900006A08Rik	0.680956111111113	9.28839494444444	8.63795957250472	1.32820780167954e-05	0.000249619935644241	3.48617127426975
Npas4	0.455210722222224	7.43510702777778	8.6092751737565	1.36400221141176e-05	0.000254961208633669	3.45782564414409
Sec11c	0.629804833333331	10.3561025277778	8.60900262579846	1.36434736984562e-05	0.000254961208633669	3.4575559329369
2310022A10Rik	0.676022166666668	9.60599275	8.59737195036936	1.37916661307456e-05	0.000257366515422897	3.44603959669644
Ddah1	1.07081716666667	10.5036648611111	8.57105149359668	1.41336152951844e-05	0.000262634775358616	3.41992934445261
Pla2g7	0.66581288888889	8.91426911111111	8.55275836215449	1.4376770696114e-05	0.000266126570380305	3.40174253483826
Abhd12	0.65520011111111	9.89163644444444	8.55237215503088	1.43819536218239e-05	0.000266126570380305	3.4013582200451
Hcst	0.592376277777781	8.93510958333333	8.54923878332977	1.4424079807992e-05	0.00026653278660586	3.3982396619698
A130082M07Rik	1.04594577777778	9.03422933333333	8.54401872886164	1.44945621010029e-05	0.000267461109606774	3.39304215337845
Syngr1	0.646089833333332	8.21119819444444	8.51479395261414	1.48962315071207e-05	0.000273366700524611	3.36389427136181
Limch1	0.669786111111112	10.7687901666667	8.50567706382982	1.50240307600412e-05	0.000274547018536189	3.35478420396146
2310008M10Rik	0.513677722222225	11.74532775	8.49996424562945	1.51047270730313e-05	0.000275640406200123	3.34907149074456
Pcolce2	0.607782111111112	11.1574778888889	8.4836326277225	1.53380625672747e-05	0.000279512389846666	3.33272242772401
Troap	0.528062722222225	7.64684619444444	8.46107313898815	1.56669288911111e-05	0.000284328934765604	3.31009550246317
Hist1h2ah	0.752282055555555	8.12858202777778	8.44773500110929	1.58650147507757e-05	0.000286350512141051	3.2966937813567
Gm22	0.608983333333335	8.44141366666667	8.43379438791717	1.60749985309413e-05	0.000289349973556943	3.28266783447641
Zswim6	0.413628111111109	9.90710444444444	8.42729359157983	1.6173962529099e-05	0.000290324503199092	3.27612063754318
As3mt	0.417674722222223	8.67377652777778	8.42501788435606	1.62087647467358e-05	0.000290324503199092	3.27382769280651
2310008H09Rik	0.409341777777779	9.43392733333333	8.42258930111959	1.62459958165127e-05	0.000290324503199092	3.27138014504992
Sdf2l1	0.63357027777778	9.25697191666667	8.41708004267417	1.63308041739187e-05	0.000290352721474375	3.26582568621625
2310014H01Rik	0.596031833333335	13.3062466388889	8.4158069484673	1.6350471145696e-05	0.000290352721474375	3.26454171651033
Tmem176a	0.438562222222222	9.00964872222222	8.40899566536203	1.64561367497156e-05	0.000291836884211064	3.25766950047277
Areg	0.568425999999999	7.73396866666667	8.40499131202677	1.65186081863716e-05	0.000292375596655002	3.25362716278343
E430021P16Rik	0.673326777777776	9.95496805555556	8.40131607375391	1.65761748925602e-05	0.000292786661337574	3.24991565219791
Tmsb10	0.650313666666669	10.5440198888889	8.38898325158936	1.67709680591517e-05	0.000295437373330017	3.23745124135144
Gmip	0.541892444444443	9.20576038888889	8.3756401879121	1.69845591193551e-05	0.000297479603471987	3.22394865534449
4921521F21Rik	0.874902055555557	8.65685186111111	8.37372208059086	1.70155088356961e-05	0.000297479603471987	3.22200614846615
Plekhg2	0.441806111111113	11.0216831666667	8.37098271838469	1.7059817609998e-05	0.000297502382625478	3.21923129954353
Ghrh	0.46756388888889	8.29612655555556	8.3704572013406	1.70683322759698e-05	0.000297502382625478	3.21869888863171
LOC381285	0.424944166666666	8.96091391666667	8.35928271191062	1.72504979005662e-05	0.000299492218478687	3.20737124199227
Tagln2	0.698151805555554	12.191721375	8.35163224002122	1.73764486545462e-05	0.000301282991632369	3.19960867177582
Lbp	1.09580583333334	12.3184458055556	8.34642457353406	1.74627618753915e-05	0.000302382712840986	3.19432132942157
Tpp1	0.406117722222223	11.1818988611111	8.33184120806117	1.77069909030646e-05	0.000305810148772927	3.17950029448727
Hist1h2ai	0.670099111111108	12.6083876666667	8.32995871253473	1.77387901737326e-05	0.000305959393962604	3.17758555531087
1110005F07Rik	0.438541666666669	12.1769230555556	8.32112388385139	1.78888706279029e-05	0.000307744477520642	3.16859461884213
Plxnb2	0.69911377777778	10.0728287222222	8.31577287943077	1.79804490897904e-05	0.000307908453018635	3.16314522642817
Chaf1b	0.571572944444446	8.27485213888889	8.31512202025456	1.79916232009072e-05	0.000307908453018635	3.16248220236732
Tmem38b	0.530490666666669	11.5937887222222	8.3068870948983	1.81336642602463e-05	0.000309216194376409	3.15408965720362
Htatip2	0.479186111111114	12.3455660555556	8.29749285074863	1.82972103476222e-05	0.000311123221509376	3.14450721068292
Idh1	0.471527777777782	12.9184823888889	8.24064366681871	1.93222016886326e-05	0.000323145479380018	3.08632758562761
Frrs1	0.703354055555556	9.01313252777778	8.23742926426695	1.93820155254288e-05	0.000323327258992381	3.08302810358463
E2f1	0.72241727777778	10.4015333611111	8.22719780781088	1.95737632138368e-05	0.000326114198715273	3.0725187941177
Lmnb1	0.411961111111111	8.54108772222222	8.22391553822483	1.96357175345945e-05	0.000326734382955998	3.06914511559999
1700112C13Rik	0.81231288888889	7.65318077777778	8.22256054625222	1.96613564951568e-05	0.000326749486810078	3.06775206578705
Tmem97	0.475717222222224	9.65538116666667	8.21460479656964	1.98126388462694e-05	0.000328025795033724	3.05956906061609
Anxa1	1.11960966666667	11.1373705	8.21072384098762	1.98869013102888e-05	0.00032843217513942	3.05557488686455
Lyz	0.477248944444447	15.6285298611111	8.20074775640187	2.00792035014955e-05	0.000331194053260623	3.0453006662572
Cfb	0.920880666666665	11.3715382222222	8.19784750137237	2.01354927970564e-05	0.000331512808262586	3.04231181563703
Qpct	0.686386944444445	10.20594725	8.19716767873298	2.01487121582544e-05	0.000331512808262586	3.04161110080977
Tubb5	0.554011222222226	13.4683468333333	8.18479378446248	2.03910020987736e-05	0.000333377201062795	3.02884861239435
Fgd4	0.574655555555553	8.083406	8.18359927674233	2.04145605087074e-05	0.000333377201062795	3.02761575633552
Cfl1	0.661504499999996	9.60260941666667	8.18214164584139	2.04433488674319e-05	0.000333377201062795	3.0261111303671
Acot11	0.457534222222222	8.27032527777778	8.18127420514719	2.04605020994593e-05	0.000333377201062795	3.02521561868684
Mmp3	0.52248061111111	8.10162719444445	8.18110299092244	2.04638896504637e-05	0.000333377201062795	3.02503885467264
Phlda1	0.549771888888891	10.9190506111111	8.17313182294498	2.0622287766573e-05	0.000335543923610791	3.01680595576924
C130073O12Rik	0.538743555555559	9.59863083333333	8.14299136501579	2.12335237888464e-05	0.000344217566010109	2.9856164257756
LOC676420	0.591257555555554	9.98659411111111	8.13444281855854	2.14104916764307e-05	0.000346661049055149	2.97675319095483
Tubb2b	0.413476777777777	9.68309372222222	8.13158916289963	2.14699272651993e-05	0.000347197893546894	2.97379279645931
Tnfaip2	0.658584722222221	9.17300952777778	8.12494142764325	2.16090903555392e-05	0.000348869734525047	2.96689312358336
Sparc	0.546800388888888	14.1440320277778	8.12331432878237	2.16433027999631e-05	0.000348869734525047	2.9652036600752
Mfap2	0.620494000000003	9.03770938888889	8.11912128964356	2.17317432269236e-05	0.000348869734525047	2.96084863671214
Igsf21	0.401789333333334	7.76316816666667	8.11706746681222	2.17752078081933e-05	0.000349010066685215	2.9587148031151
Emb	0.772193	10.0964311666667	8.11495461465238	2.18200213877735e-05	0.00034901467624124	2.95651918196548
Eif1a	0.462929444444443	11.7192395555556	8.11003233161365	2.19248168264091e-05	0.000350266843906308	2.95140226835711
Lep	0.702933388888889	15.6234980833333	8.10661327068452	2.19979343406082e-05	0.000350514841011695	2.94784652820556
Cxcl14	0.502118055555554	7.98357875	8.09448708954668	2.22594257530557e-05	0.00035108525308553	2.9352257558402
Kif15	0.651136055555556	7.74171258333333	8.0941642062904	2.22664350277091e-05	0.00035108525308553	2.93488949315987
Arhgdib	0.743475500000002	11.4586549166667	8.07802839261343	2.26198277958476e-05	0.000354932499808478	2.91807116255502
Tm6sf1	0.745938777777779	10.4468867777778	8.0731970215432	2.27268365994691e-05	0.000355962605811447	2.91303012858667
Nrm	0.617756388888891	10.2822373055556	8.06348496416457	2.29436344886711e-05	0.000358311227972013	2.90288919838493
Kcnk6	0.566918111111114	10.0079494444444	8.05497857765398	2.31353875014731e-05	0.000360879267614478	2.89399904422032
Ckap2	0.486847333333336	7.69082877777778	8.05155647569917	2.32130257582419e-05	0.00036166332112959	2.89042040807417
Mup1	0.50487316666667	8.05232808333333	8.0462039272642	2.33350356520913e-05	0.000362307151772138	2.88482055242448
Neurl2	0.48128961111111	8.53766486111111	8.02879994577982	2.37366535130714e-05	0.000366365264269508	2.86659158600817
Serpina3h	0.563170111111112	7.60992205555556	8.01521074453345	2.40555248149566e-05	0.000370421438059681	2.85233600889557
LOC234486	0.585879888888889	8.11488183333333	8.01080963666679	2.41598042394836e-05	0.000371594101993082	2.84771489895501
Rab11fip5	0.563779444444448	11.8098868333333	8.00530847482036	2.42908475916358e-05	0.000372240611856586	2.84193586364453
Hcls1	0.603275888888891	9.03823744444444	8.00458367186916	2.43081713217457e-05	0.000372240611856586	2.84117421074043
Adam17	0.51194477777778	9.84987338888889	8.0043175294633	2.43145358789157e-05	0.000372240611856586	2.84089452333351
Sdc1	0.534977111111112	7.83641377777778	7.98924534829774	2.46779804495958e-05	0.000376500520540537	2.82504301085878
Prrx1	0.545557055555554	8.12481713888889	7.98923297865659	2.46782811677343e-05	0.000376500520540537	2.82502999173053
Ikbke	0.504934444444448	8.71195811111111	7.98289457973139	2.48329050413088e-05	0.000377986568439829	2.81835664851662
Slc5a7	1.86318883333333	10.9183694166667	7.95694260515035	2.54771971731241e-05	0.000385572427321094	2.79098872163864
Igf2bp2	0.673807388888889	10.1209779722222	7.95481875332792	2.55307323596242e-05	0.000385940544548461	2.78874581583217
Cxcl2	0.408314777777779	7.58864127777778	7.92965101415221	2.61746283419734e-05	0.000393871514412474	2.76213060785879
E330016A19Rik	0.493251388888892	9.33144452777778	7.90775026472588	2.67494807905676e-05	0.000400696304087278	2.73891511401323
Lmo2	0.705237444444446	12.3369738888889	7.89338849677506	2.71339754118297e-05	0.000405078060046434	2.72366322637151
Esco2	0.470457166666666	7.85182930555556	7.88014444505946	2.74939342495161e-05	0.000409065156874557	2.70957865733271
Col16a1	1.21333488888889	11.6618688888889	7.8765837094504	2.75916038786802e-05	0.000410056547182365	2.7057887196624
Slc6a6	1.04571594444445	13.3394204166667	7.87288459354978	2.76934731512236e-05	0.000411012570973621	2.70185004572721
Tyms	0.446584333333332	8.71137794444445	7.84667730790177	2.84271373011942e-05	0.000419173368329663	2.673903209592
Dgkz	0.476658166666667	9.91516091666667	7.83525473028189	2.87535687372692e-05	0.00042248521661831	2.66169917226966
AU040829	0.403768055555556	9.36279713888889	7.8329184738984	2.88208396952381e-05	0.00042248521661831	2.65920134078417
Lrrc33	0.744324611111113	11.3900590833333	7.81414542139169	2.93677173237887e-05	0.000429648982193067	2.63910842047682
Samd9l	0.389629388888888	12.8012524166667	7.81312662662701	2.93977202469371e-05	0.000429648982193067	2.63801690133058
Lum	1.1060975	11.3862029722222	7.8104152958408	2.94777315729503e-05	0.000430184099425077	2.6351114777172
Gsto1	0.429414666666666	12.3929801111111	7.80858041163628	2.95320146971348e-05	0.000430184099425077	2.63314478760738
B3gnt8	0.598001555555557	9.29420961111111	7.80600560853345	2.96083728040144e-05	0.000430788910814334	2.63038440927906
Tsc22d2	0.772270444444445	12.0181480555556	7.80437292030029	2.96569040021478e-05	0.000430788910814334	2.62863367310194
Stab1	0.397148444444444	9.77321755555556	7.80388741136419	2.96713524705604e-05	0.000430788910814334	2.62811300446053
Metrnl	0.748553444444443	8.82721116666667	7.79116811468001	3.00526400549292e-05	0.000435367851322066	2.61446343888476
Cd74	0.625210722222221	13.1388289166667	7.77854530272543	3.04363631241003e-05	0.000439481125241107	2.6008999475954
Bub1b	0.458574111111112	8.53606188888889	7.77283896270711	3.06115949097468e-05	0.000440930375467815	2.59476263911099
D15Wsu169e	0.458017	9.11769861111111	7.76396636280897	3.08862622047092e-05	0.000444036230956059	2.58521285770625
LOC381283	0.56540088888889	8.54123866666667	7.7591402477809	3.10367991220165e-05	0.000445231476655897	2.58001477679974
D12Ertd553e	0.556798444444448	12.1216371666667	7.74627215782172	3.1442136330455e-05	0.000449413261382767	2.56614240252954
Gjb2	0.44952688888889	7.83992083333333	7.73962804496377	3.16536952216686e-05	0.000451141986266111	2.55897263039937
Rhoc	0.471139388888886	9.54645097222222	7.73212458517956	3.18944987951324e-05	0.000454084178966906	2.55086968309977
Tnfsf12-tnfsf13	0.465946833333334	11.4490626388889	7.72801525336018	3.20272289987537e-05	0.000454993279066166	2.54642940955527
BC042423	0.434632833333334	9.86312419444445	7.72458800928663	3.21383919973132e-05	0.000456082099966168	2.54272473198586
Arf6	0.442240444444444	11.0638027222222	7.71671965205038	3.23952095449717e-05	0.000458741166675419	2.53421453506293
Sfpi1	0.521168722222223	7.98382275	7.71344367818608	3.25027988164673e-05	0.000459771925014096	2.53066931819687
Dock8	0.491580277777777	8.96843430555556	7.71226578482884	3.25415789603464e-05	0.000459828172432188	2.52939432749018
Npal3	0.509688666666667	8.77392583333333	7.704543173418	3.27970950487413e-05	0.000461453924693579	2.52103132064439
Cfi	0.665033333333334	8.80580283333333	7.70352776047045	3.28308553417565e-05	0.000461453924693579	2.51993121449157
Manba	0.418913388888887	10.7044796388889	7.70351540969039	3.28312662134396e-05	0.000461453924693579	2.51991783286018
Pafah1b3	0.523789055555556	8.82545641666667	7.6977056696976	3.30251655671803e-05	0.000463685959058008	2.51362131521385
Sc4mol	0.592218444444441	10.2802527222222	7.6946524576869	3.31275699843948e-05	0.000464137279569273	2.51031078804024
D230007K08Rik	0.519669111111112	8.47328222222222	7.69065036942241	3.32623280775983e-05	0.000464658148422383	2.5059698530134
Lxn	0.676339555555556	11.3831380555556	7.68535072827898	3.34417045308056e-05	0.00046606729985338	2.50021877371225
Tnfaip8l2	0.700924722222219	8.96512080555556	7.67473639318161	3.38041698246402e-05	0.000469858622779193	2.48869091371972
Snx20	0.460453388888893	8.22691925	7.67426310328357	3.38204322027712e-05	0.000469858622779193	2.48817659882403
4632417K18Rik	0.741354111111111	10.660606	7.67279223093423	3.38710266627604e-05	0.00047006723137436	2.48657807176462
Tnfrsf13b	0.537347166666667	8.77545463888889	7.66360539076254	3.41889186198724e-05	0.000473981104727969	2.47658848067132
Mmp13	1.00036744444445	8.30936438888889	7.66170249225332	3.4255173296349e-05	0.000474013897475332	2.47451813283343
Stard8	0.426559833333334	11.2854924166667	7.66147684824675	3.42630390621361e-05	0.000474013897475332	2.47427260612204
Klhl6	0.414146888888888	9.43529777777778	7.65505903602542	3.4487591236801e-05	0.000476123359896149	2.4672869136986
Gng12	0.397514722222223	10.77537175	7.65201298116229	3.45947344102033e-05	0.000476606497421904	2.46396972391981
Galnt9	0.579474944444446	8.47619802777778	7.64989641146891	3.46693986905e-05	0.000477137599478006	2.46166414588704
Palld	0.485227722222222	9.85312025	7.64818822909078	3.47297856936429e-05	0.000477471309661196	2.45980305989469
Bmp3	0.61065077777778	12.3394607222222	7.64482020566455	3.48491893815879e-05	0.000477941495980835	2.45613260352622
Ephb1	0.420529166666669	8.03904897222222	7.63949705947553	3.5038826585123e-05	0.000479637243182148	2.45032888365472
2810021O14Rik	0.445944833333337	9.64293413888889	7.63648393463137	3.51466712040471e-05	0.000479708491681684	2.44704233248022
Slc10a3	0.448015222222223	10.4378172222222	7.6299888265464	3.53803832778596e-05	0.000482400024630631	2.43995437717075
Ftl1	0.441037111111108	14.7507415	7.62701686245281	3.54878913664633e-05	0.000483367031684241	2.43670957242326
LOC209281	0.477147611111111	9.03865397222222	7.62061970228176	3.57205217523005e-05	0.000485534499373862	2.42972177129491
scl000528.1_16	0.549672388888892	8.28965830555556	7.59781538441061	3.6563514174485e-05	0.000494778845881363	2.40477467680088
Pstpip1	0.790342222222222	8.94604855555556	7.59716513703105	3.65878695448147e-05	0.000494778845881363	2.40406247467666
Pcolce	0.61657538888889	9.45398208333333	7.59235377024663	3.67686363183844e-05	0.000496714951982101	2.39879121161499
Il27ra	0.468719666666669	8.75970672222222	7.5804744045074	3.72191661406491e-05	0.000501775125561485	2.38576521109998
Mtpn	0.466571444444442	11.7488327777778	7.56733925018532	3.77243889769271e-05	0.000507550536826029	2.37134372076839
Camk1d	0.453818944444444	7.99973502777778	7.56279182250042	3.79010489386508e-05	0.00050858473807861	2.36634642896003
Mcm10	0.667532000000001	8.36976372222222	7.56145981847985	3.79529668695278e-05	0.00050858473807861	2.3648822118804
Scamp2	0.385490111111112	12.3374375555556	7.55853956324262	3.80670639503636e-05	0.000509372006806344	2.36167139512178
Fzd5	0.419101944444444	9.07971130555556	7.55792573446552	3.80910946658089e-05	0.000509372006806344	2.36099636877109
Fstl1	0.557174833333335	11.6565055277778	7.55291152497648	3.82880201242138e-05	0.000510744365384987	2.35548065880291
Aurkb	0.574563888888889	8.18128994444444	7.54775602395482	3.84916603836215e-05	0.000511262827859821	2.34980656435819
Naip5	0.633811166666668	8.71536641666667	7.54259738226671	3.86966152014225e-05	0.000512669164962481	2.34412600572193
Atp6v0a1	0.97141116666667	12.7268419722222	7.54186798952756	3.87256907835722e-05	0.000512669164962481	2.3433225750021
D2Ertd750e	0.516691555555555	7.70967616666667	7.53448903779662	3.90211879999768e-05	0.000514947351761824	2.33519122705104
Acoxl	0.5889425	7.70197697222222	7.53368136531463	3.90536819910194e-05	0.000514947351761824	2.33430082574746
Cd200r1	0.510844833333334	7.60680747222222	7.52663501766098	3.9338431207408e-05	0.000518184798716126	2.32652959462341
Dnajb11	0.412184166666668	11.9567589166667	7.52476680120523	3.94143091246477e-05	0.000518328444328762	2.32446824394519
LOC278188	0.447032	8.46488827777778	7.52443506413143	3.94277994664249e-05	0.000518328444328762	2.32410217086279
2310005E10Rik	0.468723888888887	10.1898100555556	7.50828123971166	4.00908786613593e-05	0.000525476873882817	2.3062612521608
Hist1h2ak	0.840866944444443	8.55958797222222	7.50554949927921	4.02042156985169e-05	0.000526440136579588	2.30324128001869
Ccdc109b	0.441450222222223	8.56669422222222	7.50230593712575	4.03392445157061e-05	0.000527163302217121	2.29965438065979
Robo1	0.430541055555555	9.18352363888889	7.4989549822188	4.04792669385345e-05	0.000527948741156878	2.29594746368728
Dennd1c	0.416621333333332	9.62406005555555	7.49184016006419	4.07783374966609e-05	0.000530906621513761	2.2880726161317
Inpp5d	0.452844166666667	8.80922941666667	7.4887926992963	4.09071780997254e-05	0.000530928003790304	2.2846978529412
Oas1g	0.543927888888888	8.54643933333333	7.48875861723101	4.09086215454533e-05	0.000530928003790304	2.28466010441939
Aldh18a1	0.555806611111111	9.13259175	7.47672050812967	4.14219739644291e-05	0.000534384114504764	2.27131868022963
Ociad2	0.554627444444447	9.00066494444444	7.47593417451303	4.145575143875e-05	0.000534384114504764	2.27044663815938
Cux2	0.759810999999999	8.396753	7.46782211136509	4.18059801070102e-05	0.000538343673658693	2.26144625673195
Trim36	0.499978444444446	7.88170811111111	7.46613692723575	4.18791424618318e-05	0.000538755528058954	2.25957559158914
Col6a3	0.584877666666669	10.3980446111111	7.46307388112511	4.20124847895926e-05	0.000539425606452961	2.25617457743459
Ttyh3	0.564840611111112	9.95127391666667	7.46082818262034	4.2110541825957e-05	0.000540159687965576	2.2536804128299
Calm2	0.467450500000002	10.3924013611111	7.45626899809279	4.23103891431684e-05	0.000541774357891113	2.24861502059246
C3	0.384996944444444	14.6825730833333	7.45608598487344	4.23184330414494e-05	0.000541774357891113	2.24841163767485
B230311B06Rik	0.5385265	8.55229280555556	7.44954834237904	4.26068826135062e-05	0.000543886118927192	2.24114382737261
Cenpf	0.50575127777778	7.92663286111111	7.44109736179527	4.2982952527737e-05	0.000545957392665384	2.23174172443078
Synpo2	0.514166777777779	8.44665211111111	7.43888086104308	4.30821889697221e-05	0.000545957392665384	2.2292744095444
Zfp90	0.507070277777778	9.95178825	7.43481372731421	4.32649357968754e-05	0.000546478328631278	2.22474558134221
Csk	0.466119555555553	11.1721928888889	7.4334142830961	4.33280129718275e-05	0.000546678413248308	2.22318683518497
Ebi3	0.401166166666668	8.70761419444444	7.42631826135615	4.36494088287074e-05	0.000548921552191341	2.21527959342384
Gpr85	0.39995427777778	8.00132513888889	7.42510014073714	4.37048430173637e-05	0.000548921552191341	2.21392163462612
Mdfic	0.548733500000001	10.9351806388889	7.42456913539102	4.37290321585825e-05	0.000548921552191341	2.21332961735788
Atp6v1c1	0.453587833333334	10.9574710277778	7.42230597820872	4.38322916713491e-05	0.000548921552191341	2.21080606223346
Traf3	0.428645777777778	10.6967825	7.41630362982019	4.4107454570568e-05	0.000550801219079721	2.20411023144592
Chi3l3	0.670711222222224	7.82482527777778	7.40202134670095	4.4769840841368e-05	0.000558544983188058	2.18816115510405
Il10rb	0.424815333333335	9.40431922222222	7.40065296884152	4.48338743176058e-05	0.000558816176871894	2.18663184790084
Dap	0.420952277777777	11.5120260833333	7.39114668978483	4.52815054941832e-05	0.000562802681645483	2.17600160671894
Nrcam	0.773863611111111	8.18596052777778	7.37237789549001	4.61797542846612e-05	0.000569148240306851	2.15498303359273
LOC386067	0.449915166666669	12.9300335833333	7.36460966318958	4.65572347770191e-05	0.00057216301820556	2.14627170259084
A630001G21Rik	0.395893555555555	8.14682683333333	7.36289725586512	4.66408999854214e-05	0.00057216301820556	2.14435046002
Pycard	0.461145499999999	7.84097975	7.35631136202459	4.69642153231241e-05	0.000575594817114208	2.13695821802625
Pak1	0.417471000000002	8.13622444444444	7.35351857144342	4.7102060826408e-05	0.000576215210776391	2.13382196989288
Arg1	0.64575211111111	7.90524572222222	7.34253932341545	4.76482877617201e-05	0.000581282712749626	2.12148370777329
Epdr1	0.691743333333333	10.5000305555556	7.33679847757345	4.79366628038356e-05	0.000583971760926962	2.11502667643535
Daxx	0.50379661111111	11.4060193611111	7.32483015434396	4.85440319653842e-05	0.000590574355733569	2.10155293147995
Gas2l2	0.474449611111111	7.76889113888889	7.32164357965348	4.87071636114615e-05	0.000592013841430202	2.09796272232209
Arhgap30	0.666174833333331	9.31811558333333	7.31667770440052	4.89625834689112e-05	0.000594118988500828	2.09236547168683
H2-DMa	0.541484888888888	11.0021500555556	7.31302363541017	4.91514686014162e-05	0.000595223834245565	2.08824497542444
Cln3	0.534793833333334	10.58146525	7.31214066950488	4.91972304125452e-05	0.000595232425101234	2.0872490685091
Nuak2	0.483637944444444	10.2899504722222	7.30933202938183	4.93431058415397e-05	0.000595717391900719	2.08408056684611
Zfpn1a1	0.417210055555559	8.67170736111111	7.30315224350468	4.96657449960488e-05	0.000598707867598354	2.07710573953101
E130016E03Rik	0.564402833333334	8.31943858333333	7.30001165703673	4.98305972335075e-05	0.000600147539333729	2.07355939880232
Cxcl16	0.516889277777777	9.20061241666667	7.29794384885255	4.99394659141745e-05	0.00060036417075348	2.07122380593342
Galnt12	0.362616722222223	7.68601019444444	7.29185819147902	5.02613878301908e-05	0.000603684960011346	2.06434714093071
Celsr3	0.428571222222223	7.90154594444444	7.29043123252279	5.03372006623101e-05	0.000604046407947722	2.06273407946564
Col1a2	0.472998444444443	10.044838	7.28768007804535	5.04837207891854e-05	0.00060525491748341	2.05962344878267
1200009O22Rik	0.558737833333335	11.6237533055556	7.26868371219766	5.150827704365e-05	0.000616419706794116	2.03812071497902
5430427O19Rik	0.434392444444445	8.28615116666667	7.24536385420123	5.27973082077391e-05	0.000629834831605984	2.01166605104225
Prkch	0.591432611111111	9.27332236111111	7.24496009028379	5.28199359233598e-05	0.000629834831605984	2.01120744648604
Ela1	1.08459494444444	11.1348031388889	7.23439283093809	5.34159424664106e-05	0.000634650568225015	1.9991980668054
D030029J20Rik	0.419223111111112	10.7870153333333	7.22707103618066	5.38332234780879e-05	0.000637887487526904	1.990869330449
Tgfbr1	0.35824938888889	9.45823930555555	7.22261842655886	5.40887315268092e-05	0.000639758705614069	1.98580127060883
Gltp	0.485719277777777	12.9102974722222	7.21876202571597	5.43111013404515e-05	0.000641249571858843	1.98140993416403
Rad51	0.343321277777779	7.66726775	7.21615662953281	5.44619022399224e-05	0.00064245593963737	1.97844213783739
scl0001259.1_60	0.367154722222224	8.57241213888889	7.20259030592277	5.52545778505811e-05	0.000648909762277225	1.96297580180059
Mobkl2a	0.461596833333333	9.99610097222222	7.20026384506323	5.53917781959521e-05	0.000649422359506665	1.96032132046632
Fhl2	0.466262611111112	8.60880347222222	7.19935145303985	5.54456873693248e-05	0.000649422359506665	1.95928011002044
2810417K24Rik	0.364986111111111	7.81269088888889	7.19176465468732	5.58961912676776e-05	0.000652555794299528	1.95061832367259
Plec1	0.351075555555557	9.901575	7.19058898739579	5.5966360707569e-05	0.000652555794299528	1.94927546226488
Tgif1	0.493252666666667	8.43434011111111	7.18997043269135	5.60033177654318e-05	0.000652555794299528	1.94856887568314
Hmox1	1.02543316666667	10.1946791388889	7.18986604539506	5.60095572763901e-05	0.000652555794299528	1.94844962764428
B4galt6	0.381053611111113	8.72915075	7.1745780413078	5.69316432201882e-05	0.000661548698526937	1.93097121183169
Gpr50	0.429297833333333	7.67491475	7.17252893300785	5.70564932097923e-05	0.000662416861412808	1.92862640121368
Rhog	0.655831055555556	10.0885526388889	7.16967367846484	5.72309614946551e-05	0.000663859054668466	1.92535827741515
Lhx8	0.378962277777779	7.94856025	7.16465453192414	5.75390718771036e-05	0.00066626311800201	1.91961100903495
LOC100041194	0.513672722222223	8.29093986111111	7.16061971255314	5.77880756098251e-05	0.00066797555114349	1.91498868585386
Ugt3a2	1.02776405555556	9.55141975	7.15273796893194	5.82779010740542e-05	0.000671288255440632	1.90595369180909
H2-Ab1	0.530557277777778	13.5667253611111	7.14395333991258	5.88292062569022e-05	0.000675870846144514	1.89587496246913
Dlg3	0.624379055555556	9.50870663888889	7.13841750511699	5.91795580823266e-05	0.000679032342170746	1.88951888335473
Cbr3	0.509281611111115	10.3663034722222	7.13798259005194	5.92071796988116e-05	0.000679032342170746	1.88901937166731
4933439C20Rik	0.544975555555556	11.6230926666667	7.13576667524888	5.93481328108062e-05	0.000679469264034984	1.88647398233911
Oasl1	0.514279833333333	8.29774458333333	7.12441723991232	6.00758527713214e-05	0.000685425014520465	1.87342783422758
Napa	0.447196333333336	9.38397555555555	7.11989367965856	6.03686216606439e-05	0.000687577783948644	1.86822371136824
Scamp5	0.415443722222223	9.22137519444444	7.11592569467243	6.06267206782877e-05	0.000688736228376214	1.86365672890953
2610510J17Rik	0.50573738888889	8.14334825	7.11494408506456	6.06907562255514e-05	0.00068887136705497	1.86252664643354
Calr4	0.505751166666666	8.15268725	7.1016354731598	6.15663000740135e-05	0.000695820322136754	1.84719362964923
Stard3	0.402429944444444	9.07121597222222	7.09349533151558	6.2108637258237e-05	0.000701349842269938	1.83780477931384
Wwp1	0.383004166666666	10.6155109722222	7.08832538729569	6.24558017108745e-05	0.000704667849875384	1.8318376185397
Cx3cr1	0.585201333333332	8.45809461111111	7.08452721342227	6.27122057265837e-05	0.000706957049538928	1.82745170710288
Ece2	0.410351111111114	8.43779072222222	7.08201916494335	6.28821491117467e-05	0.000708268503038701	1.82455460501586
Cdc2l6	0.398513277777777	10.2916930833333	7.07556844931796	6.33215667274046e-05	0.000712003863491463	1.81709975778135
Atpif1	0.549051888888894	13.7536062777778	7.06444402108946	6.40872780904407e-05	0.000718168887303564	1.80423188284907
Ahnak2	0.920593888888886	10.1867722222222	7.06107690336859	6.43210373703353e-05	0.000718959006545575	1.80033411592562
Rps6ka1	0.45993166666667	9.61789305555556	7.05183490354079	6.49674695252685e-05	0.000724445556885866	1.78962855591772
Slfn2	0.5480125	8.30121969444444	7.05170815956114	6.49763839622882e-05	0.000724445556885866	1.78948166898032
Ubtd1	0.457050388888888	8.65667286111111	7.04848587549583	6.52034714229269e-05	0.000726186915975097	1.78574662599554
Fjx1	0.464729166666666	8.49479152777778	7.04793335668147	6.52424969166242e-05	0.000726186915975097	1.78510605915992
Gipc1	0.401675111111114	8.51327366666667	7.04476129226337	6.54670417814545e-05	0.000727629720322029	1.78142778711974
Tnfrsf1b	0.49809777777778	8.42275866666667	7.04302274340301	6.55904696347298e-05	0.000727629720322029	1.77941127834342
Nusap1	0.644832111111111	9.03333277777778	7.04299535999462	6.55924157511002e-05	0.000727629720322029	1.77937951393505
Brrn1	0.484575333333334	8.45024155555556	7.04069932595583	6.57558182204322e-05	0.000728830428127811	1.77671582020315
Npc2	0.504882333333331	12.6657492777778	7.03680123020197	6.60342571156177e-05	0.000731303105625768	1.7721920663017
Aprt	0.708030500000003	12.10274425	7.03010175018212	6.65158194172876e-05	0.000734788466673247	1.76441299092608
Kif2c	0.524224166666667	7.88662919444444	7.0218481059959	6.71143918270368e-05	0.00073954574213412	1.75482181389301
Mcm4	0.347181111111114	11.2569651666667	7.0204487338819	6.72164610917373e-05	0.000740053236620027	1.75319484810448
OTTMUSG00000007855	0.369238222222224	9.18100066666667	7.01710197122556	6.74612619580768e-05	0.000742130052448052	1.74930280324048
BC034076	0.820422444444445	8.87202822222222	7.0120544844851	6.78323121879797e-05	0.000744882221319333	1.74343036251342
Oxtr	0.42821761111111	7.68400858333333	7.00308965203299	6.84968566388216e-05	0.000751021136856523	1.73299268824805
Stx11	0.414195166666667	9.06119691666667	6.99644362347465	6.8994115039294e-05	0.000755233198645906	1.72524845883723
Nans	0.639804833333333	10.13669375	6.99642727732038	6.8995342928066e-05	0.000755233198645906	1.72522940498096
Cytip	0.488741333333333	11.1069041666667	6.97728024187033	7.04501967480713e-05	0.000766803299007679	1.70288832407163
Dppa3	0.617394555555555	7.59295283333333	6.97498499954291	7.06268397147732e-05	0.000767897683167788	1.70020719177172
Dynll1	0.443633722222224	12.9788546944444	6.96667124423779	7.12707420191924e-05	0.000771200658533426	1.69049028506765
LOC671878	0.785303055555552	10.3704876944444	6.96404859950986	7.14751981282025e-05	0.000772384300780908	1.68742324960856
Mcoln2	0.551422944444446	8.12495213888889	6.96301388799164	7.15560387644438e-05	0.000772384300780908	1.68621298106633
LOC269515	0.427684277777779	7.89498758333333	6.9595427587954	7.18279656354698e-05	0.000774686597531288	1.68215195606462
Slc9a6	0.469146444444446	8.95093461111111	6.95872382679149	7.18922852829773e-05	0.000774747857388823	1.68119363673761
Rps27a	0.493072222222221	9.78003238888889	6.94647170243753	7.28621461190511e-05	0.000782718425925226	1.66684630962833
Ccdc86	0.446407555555556	10.2585687777778	6.94508115580845	7.29731219449091e-05	0.000782718425925226	1.66521680598165
Cd37	0.596209444444444	8.399949	6.94469885972913	7.30036644026632e-05	0.000782718425925226	1.66476877304753
Tnfrsf11a	0.399147722222223	7.69821813888889	6.94043719771045	7.33450870855667e-05	0.000784643959979358	1.65977309186089
1700061G19Rik	0.391883333333333	7.68012011111111	6.93958289209971	7.34137398505151e-05	0.000784742986169099	1.65877137422959
Aurka	0.458312000000004	8.19401011111111	6.93462995717031	7.38131511463955e-05	0.000788374577967807	1.6529620345496
Slc7a7	0.401882611111112	8.72034513888889	6.93304567986367	7.39414111336989e-05	0.000788661046749278	1.65110318584655
G6pdx	0.453253499999999	11.7909453611111	6.93282423967135	7.3959357926306e-05	0.000788661046749278	1.65084334323856
Slc9a3r1	0.517422611111114	10.0188948611111	6.93184319342561	7.40389249707881e-05	0.000788872803801655	1.64969209030148
Prkcq	0.369065333333332	7.66976583333333	6.93024488530435	7.4168755387537e-05	0.000789619336164495	1.64781623016538
BC005537	0.535567	10.9442171111111	6.91179310972661	7.56857758976489e-05	0.000803826745305255	1.62613747344602
Elovl1	0.342666333333334	9.80029711111111	6.91053698435611	7.57902768726813e-05	0.000804290070716357	1.6246601431137
4933428A15Rik	0.700934333333336	9.43754733333333	6.89210770064277	7.73417641577989e-05	0.000818126011251272	1.60296306428609
Tpm4	0.368053000000002	12.1480643888889	6.8810252697201	7.82914676395951e-05	0.000826848017949105	1.58989534579443
LOC100047707	0.459528777777777	11.236663	6.87027518226025	7.92248999409851e-05	0.000834704448182054	1.57720498376405
Dhx58	0.433416333333335	9.03995066666667	6.8503827597754	8.09844532265463e-05	0.000850070425117127	1.55368440965602
Serpina3n	0.521839	14.4458624444444	6.84111360870999	8.18189117906558e-05	0.000856570097130067	1.54270788695562
Slc22a4	0.560246444444443	10.6666636111111	6.8387963176761	8.20289939687797e-05	0.000856820027863126	1.5399620830285
Tsc22d1	0.464097722222226	9.90508530555556	6.83873295436931	8.20347466778646e-05	0.000856820027863126	1.53988699321074
Stac2	0.615034277777777	8.10715719444444	6.83730174890305	8.21648024783561e-05	0.000857473436290712	1.53819078454073
Trim30	0.345723666666672	9.88496277777778	6.83289934158054	8.25662724847012e-05	0.000860304094690751	1.53297162552623
Nup93	0.422067222222221	10.5224200555556	6.82482879746948	8.33078384059153e-05	0.00086734685659492	1.52339753446143
Arhgap6	0.375390166666669	8.11864597222222	6.81577406085162	8.41485243324043e-05	0.000874720931140618	1.51264623058508
Guca1a	0.456791222222222	8.54682488888889	6.81347589615035	8.43633712786225e-05	0.000874889216117081	1.50991583602502
Pira2	0.441561611111114	7.78909236111111	6.80231514889002	8.54153194119135e-05	0.00088510368632957	1.49664664008683
scl0001978.1_6	0.450390000000002	8.66590288888889	6.80127265963568	8.55143090050701e-05	0.000885434992613626	1.49540641266871
Rrbp1	0.518850888888892	11.5667185	6.79827243842895	8.57998962275502e-05	0.000887073091060487	1.49183635469334
Dclk3	1.38106966666667	10.8153395555556	6.79749636847858	8.58739391058404e-05	0.000887073091060487	1.49091270129662
Plk2	0.918789277777776	9.95152647222222	6.79311018595021	8.62937301030385e-05	0.000889579476914465	1.48569099217641
LOC216674	0.45626716666667	8.50327375	6.79147475612926	8.64508274046771e-05	0.000890248115097891	1.48374341216234
C77080	0.662149333333334	9.46103683333333	6.78637605631062	8.69426139193801e-05	0.000893918922259028	1.4776693876015
Cenpl	0.395775555555558	9.22713155555556	6.77981663816508	8.75797986833966e-05	0.000899070940330253	1.4698504359554
Hspg2	0.40983005555556	13.4193095833333	6.77885887240532	8.7673263173208e-05	0.000899331640562441	1.46870830971163
C130092E12	0.356961166666666	9.02430452777778	6.77725626134483	8.78298996741344e-05	0.000900239437156449	1.46679695455797
Pla2g15	0.417121611111112	12.7877558055556	6.76074847704403	8.94612823013044e-05	0.0009141241003595	1.44709017766646
Mical2	0.444181055555558	7.68564669444444	6.75794088857958	8.9742026579258e-05	0.000915500096066221	1.44373510994651
C4b	0.449308388888891	10.7615243055556	6.75751320679486	8.97848770647867e-05	0.000915500096066221	1.44322394333005
Junb	0.430406222222222	9.97950127777778	6.75732417119304	8.9803824137286e-05	0.000915500096066221	1.44299800005539
Ryr1	0.455813888888889	8.36119261111111	6.75280017532778	9.02585724980618e-05	0.00091863477401009	1.43758939009041
1810020C02Rik	0.522654944444444	8.41526625	6.7499730769549	9.05440287111729e-05	0.000919490516315676	1.43420817895303
Dcbld2	0.41755177777778	8.23765055555556	6.7479464965211	9.07492631430248e-05	0.00091951467853951	1.43178376884706
2310004N24Rik	0.419267277777779	8.40513119444444	6.74450399683758	9.10990569334374e-05	0.000922299417781283	1.42766430129735
Klc4	0.527514	9.92082822222222	6.7408222739491	9.14747912073737e-05	0.000922789796501526	1.42325691588449
D0H4S114	0.83900383333334	12.4406038055556	6.74060793361325	9.14967176367695e-05	0.000922789796501526	1.42300027677023
Chmp1b	0.401879888888891	11.7059719444444	6.73936047153533	9.16244437425717e-05	0.000923373112682576	1.42150652067155
8030467N07Rik	0.383891333333334	8.80173322222222	6.73109278249259	9.24759079733239e-05	0.000930534422043835	1.41160153401701
Tgm2	0.343844888888889	11.0670333333333	6.72334276717127	9.32819225866569e-05	0.000936832780016344	1.40230891047066
Dock2	0.526057500000003	7.93077630555556	6.72298772192352	9.33190315084728e-05	0.000936832780016344	1.40188301334946
Lrrk1	0.396170666666668	9.19659161111111	6.71634501280468	9.40163053069583e-05	0.000941731179465908	1.39391176787382
Golm1	0.434237722222223	10.5142690833333	6.71381458693741	9.42834168686932e-05	0.000943691290658465	1.39087379262942
Bcat1	0.479708277777779	8.13127136111111	6.70043364705278	9.5709777520884e-05	0.000952914529469419	1.37479546012666
Sh3tc2	0.707263277777777	8.86916902777778	6.69347067946626	9.64613268958007e-05	0.000958118299893668	1.36641989985887
Pscd3	0.358724833333332	11.9868218055556	6.69290640424577	9.65225141657941e-05	0.000958118299893668	1.36574087982843
S100a8	1.68810644444445	10.5155733333333	6.68564499414297	9.73137053136517e-05	0.000964362902532288	1.35699926746548
Cep164	0.389416166666667	9.45037952777778	6.68229566909375	9.76810299142373e-05	0.000966446371729182	1.35296494566871
Lctl	1.23273172222222	9.80736308333333	6.68187525387545	9.77272443710405e-05	0.000966446371729182	1.35245844749332
Cck	0.93980688888889	7.6177	6.67609216144037	9.83653875614431e-05	0.000971303064620169	1.34548894962629
3930401E15Rik	0.357383166666672	10.7859545833333	6.67407786321766	9.85887268453449e-05	0.000972781373473261	1.34306041960555
Ptprs	0.515689055555558	9.82527558333333	6.67097341652104	9.89340251039223e-05	0.000974732542634617	1.33931654746085
Rpl31	0.401699666666669	11.6921721666667	6.6668760288961	9.93917912661949e-05	0.000977784323312708	1.33437334261185
Nrp2	0.330210944444445	8.23320219444444	6.65603697638148	0.000100613951501054	0.000988335707979128	1.32128650756062
Foxp3	0.410418055555555	10.4167186944444	6.65182943475503	0.000101092793224256	0.000990873788103366	1.3162023851561
Insig1	0.767511444444448	9.71263994444444	6.65113271808366	0.000101172323656633	0.000990873788103366	1.31536030001785
Wipf1	0.446330888888888	10.8035553333333	6.64199151337216	0.000102222156333267	0.00100041416998157	1.30430607259185
Sh3kbp1	0.463728222222224	10.8002790555556	6.64070592802208	0.000102370753805063	0.00100112686844745	1.30275059236853
G630019A19Rik	0.446897166666666	8.08102241666667	6.63886063676979	0.000102584459166091	0.00100247475924733	1.30051753354961
Ctsh	0.551213000000001	12.3612014444444	6.63254256730059	0.000103319864250528	0.00100816990138698	1.29286850118903
Man1a2	0.386028444444445	9.25025122222222	6.62775395663991	0.000103881084303997	0.00101289807071912	1.28706772820948
Kntc1	0.361538777777779	7.99191094444444	6.62253105572435	0.000104497005132278	0.0010156457585071	1.28073752980345
Chchd8	0.347181944444445	9.75108680555556	6.62229711650378	0.00010452468612921	0.0010156457585071	1.28045391199384
Frmd4a	0.329129777777778	8.79415827777778	6.61670017227819	0.00010518934371309	0.00101946753780612	1.27366633222332
Fam164a	0.567607666666666	12.2297473888889	6.61662676672635	0.000105198091528313	0.00101946753780612	1.27357728452492
Igsf6	0.410620000000001	7.854602	6.6109254582796	0.000105879958037785	0.00102364903435315	1.26665896586539
Adh4	0.313619166666669	8.03341847222222	6.61064662707559	0.000105913429455098	0.00102364903435315	1.26632050822146
Tnip1	0.455857888888884	9.91826105555556	6.60633473747176	0.00010643251187355	0.00102600644353829	1.26108527884126
Pfkfb4	1.100658	11.125907	6.60625796847921	0.000106441778790264	0.00102600644353829	1.26099204911271
Arhgef4	0.38911927777778	8.68691013888889	6.60345840770392	0.000106780321849045	0.00102807143072963	1.25759169340641
Pik3cd	0.415440444444444	8.82006905555555	6.60298339685638	0.000106837880290023	0.00102807143072963	1.25701464404064
Trerf1	0.353836388888887	8.22506136111111	6.59993666756872	0.000107207868647756	0.00103088090289239	1.25331275016421
Ckb	0.646156888888891	13.9937524444444	6.59927241381562	0.000107288720041609	0.00103090805031981	1.25250549821419
Plscr2	0.589668944444448	8.92910719444444	6.59021037730703	0.000108398412066279	0.00104005796675357	1.241486967679
Triap1	0.345142444444447	11.3073381111111	6.58001369068816	0.000109662069447488	0.0010503742375613	1.22907621587606
Akirin1	0.505919833333333	11.6191951944444	6.57961252074722	0.000109712113823387	0.0010503742375613	1.22858766459069
Ndc80	0.442451277777777	7.85752986111111	6.56339206056069	0.000111756610093571	0.00106839966176285	1.20881679279091
LOC271490	0.33034288888889	8.14902244444444	6.55006195783749	0.000113467975709507	0.00108086228082988	1.19254358176864
Gns	0.381637777777778	13.1342422222222	6.54732036598676	0.000113823489749425	0.00108345529291744	1.18919384369401
Prpf18	0.334665444444443	11.2023711666667	6.54056353410002	0.00011470488485895	0.00108792601490053	1.18093405623336
St6gal1	0.39753111111111	11.7119965	6.53551679189494	0.000115368072522012	0.00109186459467107	1.17476089773872
Aif1	0.395699611111109	8.67743913888889	6.53360627119017	0.000115620224567849	0.00109329139688262	1.17242309679965
Angptl1	0.425468333333333	8.31714988888889	6.50647539736531	0.000119266731851658	0.0011231304784206	1.13917356739184
Apoc4	0.657023777777777	8.46849822222222	6.50543479296844	0.000119409073374504	0.0011236699981652	1.13789638431302
Dcakd	0.372953277777773	11.6735541944444	6.49788445237899	0.000120447440212802	0.00113022129267865	1.12862528877076
Arpc3	0.313480000000002	12.8923032222222	6.49483373278803	0.000120869787594021	0.00113337944193911	1.12487719969254
Cyb5r4	0.461845111111113	10.2397401666667	6.4912197679117	0.000121372206423776	0.00113728339806449	1.12043554914708
Fut4	0.404809777777777	8.168297	6.49011518105816	0.000121526222622967	0.00113791952749443	1.11907764678538
Rbms1	0.359400444444441	11.5898192777778	6.47739157669948	0.00012331579375189	0.00115222649720648	1.10342470314628
Anxa4	0.602532722222222	9.40651269444444	6.471428960614	0.000124164322920484	0.0011585162672496	1.09608207900683
Plscr1	0.405100499999998	8.81787291666667	6.46602753646638	0.000124938497470439	0.00116437543726167	1.08942653726426
Col6a1	0.568536111111108	11.6427691666667	6.4645373407513	0.000125153010881339	0.0011652724311235	1.08758967526779
Rasa4	0.354957111111114	8.50978772222222	6.45625045635259	0.000126353269034651	0.00117561928907452	1.077369724346
Ctsb	0.341163777777776	15.6417036666667	6.44867734699258	0.000127461146013122	0.00118403072050692	1.06802222115502
Cenpa	0.791920777777781	11.0144647777778	6.44488481369275	0.00012801994235098	0.00118660199211859	1.0633382786184
C130032J12Rik	0.355404888888891	9.29472611111111	6.44476445655716	0.000128037719659858	0.00118660199211859	1.06318960162311
2210407N10Rik	0.490625388888891	9.09903219444444	6.43876130375903	0.000128927843346365	0.00119149860902113	1.05577151599223
Pigz	0.359423611111113	9.25419286111111	6.43283006065412	0.000129813945782674	0.0011968610269928	1.04843766611202
D10Ertd610e	0.450813833333333	10.9055554722222	6.42354121935738	0.000131215051743094	0.00120690255084509	1.03694298031265
Cltb	0.379962222222222	9.96682777777778	6.4231892513641	0.000131268465452952	0.00120690255084509	1.03650720767575
Kdelr3	0.663147444444448	9.13234344444444	6.42194905535514	0.000131456863555465	0.00120779421508679	1.03497158805461
Sh3bgrl2	0.377044111111113	8.47377783333333	6.40636182416009	0.000133850063689344	0.0012263710412369	1.01565419406523
Crtac1	0.812515666666668	11.0106035555556	6.40232022555799	0.000134478333107807	0.00123127355302865	1.01064020714114
LOC100047268	0.4091445	8.73730980555556	6.39988204774315	0.000134858906313548	0.00123322804837659	1.0076143799767
Cndp2	0.362056111111112	8.54451338888889	6.39975682504822	0.000134878483946729	0.00123322804837659	1.00745895506694
Lgals9	0.350006833333333	9.16142847222222	6.39818250617589	0.000135124881874376	0.0012346265140555	1.00550475380513
Zfp710	0.338412944444446	8.92752458333333	6.39425641627781	0.000135741501147145	0.00123940339540849	1.00062988332074
Mrc1	0.358094944444446	12.5910529166667	6.37753214721807	0.000138402795810336	0.00125761880209502	0.979841340171478
Pcna	0.493160777777779	7.96890711111111	6.37512188781323	0.000138791008713406	0.00125854962739981	0.976842316594548
LOC100047260	0.438111555555556	8.76848588888889	6.36923666191928	0.000139743927918166	0.00126632151965351	0.969516270078599
Dhrs1	0.405883222222224	10.9015547222222	6.36508234506263	0.000140420882808432	0.00127071281072945	0.964342148530448
Mfap3l	0.518768000000002	7.70474011111111	6.36071797743742	0.000141135923958828	0.00127491224848676	0.958903964462579
Cenpt	0.37213288888889	9.29245894444444	6.35799753161372	0.000141583641653072	0.00127773433983633	0.955512905742261
A830015L23Rik	0.400634055555553	7.85593036111111	6.34525566559006	0.000143701373043729	0.00129155274874405	0.9396170728064
1700054N08Rik	0.358329944444447	7.74494397222222	6.34340605866795	0.000144011645813417	0.00129245591055266	0.937307856177148
Tulp4	0.409928194444442	11.946240125	6.3429079174675	0.000144095334260071	0.00129245591055266	0.936685854435731
Tmc6	0.443754666666663	9.65398744444444	6.34098515556874	0.000144418859289448	0.00129258106134684	0.934284699246686
Ccdc88a	0.388059999999998	9.60827594444445	6.33472331838554	0.000145477987158508	0.00129903134873619	0.926461499460248
Mast3	0.386989555555555	11.2311142222222	6.33007153814903	0.000146270277630497	0.00130399656413908	0.920646463299726
St8sia4	0.435310444444445	9.64924211111111	6.32667065744778	0.000146852494921637	0.00130815761563784	0.916393324814494
Ap2m1	0.372701388888888	11.2263766388889	6.31878627523982	0.000148212022376704	0.0013168643171762	0.906527238009283
LOC100047261	0.44604427777778	12.8987515277778	6.31151372282566	0.000149478235434984	0.00132633072301344	0.897419465931601
Col8a1	0.487874666666666	9.35032766666667	6.31024878078385	0.000149699675413966	0.00132740410172438	0.895834602111312
AI413582	0.311639388888887	8.40208913888889	6.30445407276479	0.000150718679937194	0.00133107967869666	0.888571619630658
B430212C06Rik	0.339491611111111	8.19218180555556	6.29823838700031	0.000151820134747334	0.00133812382940746	0.880776042312257
1300013F15Rik	1.22290466666667	10.2487902777778	6.29654761231922	0.000152121267083926	0.00133899145950222	0.878654622999343
Tmem132a	0.719717166666667	8.86383625	6.28687718182614	0.000153856174267521	0.00134947145451309	0.866513817539755
Rab7l1	0.653598888888894	10.9857152777778	6.27324768323579	0.000156338113373219	0.00136700142547119	0.849381479211904
Cryab	0.650857833333331	11.5542756388889	6.27056144123746	0.000156832414148487	0.00137041657124987	0.846001947427047
LOC100047749	0.423452944444445	10.8546031944444	6.26504588761932	0.000157852695539715	0.00137842023362241	0.839059879438136
EG245190	0.337337388888887	10.0883253055556	6.25937511902531	0.000158909243981927	0.00138404318309109	0.831918229445495
LOC100048332	0.528117666666667	12.2019523888889	6.2587808976013	0.000159020402053608	0.00138404318309109	0.8311696311981
Nqo2	0.423189000000002	9.67732366666667	6.25570071642404	0.000159597957486011	0.00138749537232277	0.82728847479497
Sfrs9	0.311241000000003	12.1143408333333	6.25065005917825	0.000160549949630197	0.0013929722732555	0.820921699831088
Nedd8	0.419922444444447	12.4257681111111	6.24667305137022	0.000161303930520721	0.0013965884965868	0.815905955888048
Pira1	0.413446222222224	7.78289422222222	6.24461973086398	0.000161694720465319	0.00139778493544234	0.813315512312372
Nt5dc2	0.327753777777776	8.26303766666667	6.2442599591584	0.000161763298836621	0.00139778493544234	0.812861570892903
Dnajc12	0.324841611111108	8.63877230555556	6.23841386626744	0.000162882117818816	0.00140561629041293	0.805482850785586
Vat1	0.670675722222219	11.1216900833333	6.23761737776204	0.00016303520116368	0.00140578801950679	0.804477199596925
Fam129a	0.348715277777778	8.78110563888889	6.23321226465547	0.000163884693452155	0.00141150232717723	0.798913747209508
Abr	0.302354444444445	8.30524022222222	6.22980765559352	0.000164544553974806	0.00141534026504892	0.794612108789537
LOC100045680	0.461769722222224	9.76552069444444	6.22695681757732	0.000165099315465611	0.00141918813007915	0.791008954651217
4930570C03Rik	0.453033666666668	12.7671516111111	6.22578932416286	0.000165327093465622	0.00142022207988804	0.7895330543771
Slc29a3	0.507263444444444	10.2211258888889	6.22157658804471	0.00016615185262146	0.0014263796470661	0.78420596010064
Plp2	0.391986777777777	10.9198836111111	6.21692532891747	0.000167067680766135	0.00143158664763214	0.778321586876134
Fgf13	1.01904433333333	10.6663534444444	6.21219406628178	0.000168004913129294	0.00143575738180092	0.772333029904188
LOC234882	0.391203388888888	13.0466465277778	6.20883034201518	0.000168674732237905	0.00144054981404473	0.768073600736412
1200009F10Rik	0.393818833333336	8.40588786111111	6.20824749350932	0.000168791090757461	0.00144061233274391	0.7673353951588
Ttc39b	0.327365388888888	9.04154719444444	6.20597783929588	0.00016924503412514	0.00144262283281377	0.76446033568033
Prr13	0.503753222222224	13.6013211111111	6.19424761023898	0.000171612465886885	0.00145903725823522	0.749590193237657
Cd22	0.351273833333336	7.55304297222222	6.19348251513049	0.000171768129530289	0.00145942156099947	0.74861965879311
Pros1	0.335829555555559	12.5659806666667	6.19275342939321	0.000171916610114979	0.0014597443784313	0.747694729701514
1810006K21Rik	0.352329888888889	11.6072354444444	6.18644452419021	0.000173207299686976	0.00146881568900149	0.739688179140489
Ascc3	0.327907777777781	10.3426695	6.17802280561285	0.000174946727725133	0.00147882032418712	0.728991957022191
Traf1	0.355110833333333	8.39698347222222	6.17342265672828	0.000175904882363992	0.00148596886559658	0.723145395063052
Gpsn2	0.472496555555558	11.6755893888889	6.16995305796795	0.000176631342460079	0.00149081444545872	0.718733824774799
Ccng1	0.458950722222221	11.2334071388889	6.16960611559658	0.000176704164516225	0.00149081444545872	0.718292600989163
Rrm1	0.359612722222224	9.10266480555556	6.1630789449001	0.000178080315081829	0.00150107149152334	0.709988657616374
Cysltr1	0.373135555555558	9.22818916666667	6.1627633610077	0.000178147146435709	0.00150107149152334	0.709587022819062
Ubtd2	0.338000055555556	9.11212558333333	6.15962166669273	0.000178813957741107	0.00150572977034768	0.705587945439833
Ikzf1	0.33291805555556	8.36731441666667	6.15883170022208	0.000178982052593108	0.00150582081185623	0.704582184410763
Higd2a	0.308515833333336	13.9448101944444	6.15827706174026	0.000179100175572002	0.00150582081185623	0.703875985548254
Kif11	0.39804538888889	7.78820397222222	6.15689616752589	0.000179394638045846	0.00150582081185623	0.702117568594459
Tubgcp2	0.31997811111111	10.4670022222222	6.15386958423201	0.000180041875865015	0.00151029413582767	0.698262649460959
Fgf12	0.323290222222223	7.34455694444444	6.15026637715375	0.00018081574684579	0.00151582338028336	0.69367168352741
Pkm2	0.400553111111114	10.5411035555556	6.14747957460461	0.000181416763295283	0.00151989744873638	0.690119726158016
LOC638935	0.333252222222223	8.0823965	6.14357309731615	0.000182262923894751	0.00152408718385914	0.685138910040794
Adra1a	0.305578166666667	8.19608897222222	6.14212057148754	0.000182578644038679	0.00152576157181469	0.683286393515613
Cd8b	0.408440222222225	12.5286414444444	6.13190134051722	0.000184816814400834	0.00153959631265058	0.67024498801626
Marcks	0.338646777777782	13.0624206111111	6.12117189319079	0.000187198958708061	0.00155279568329514	0.656537293701965
Tyms-ps	0.370321805555555	8.741314875	6.11388820498877	0.000188835140358642	0.00156419427863221	0.647222958696331
Gtse1	0.709103333333333	8.25902327777778	6.11067413839769	0.000189562087792253	0.00156809033299604	0.643110549560544
Sf3b4	0.294779	11.0022630555556	6.11060572145146	0.000189577595238412	0.00156809033299604	0.643022994658536
Tnfrsf12a	0.389114944444447	9.81084541666667	6.1065743018416	0.000190493806089648	0.00157398634525105	0.637862766747243
Abat	0.508676888888889	10.9711945555556	6.10316761436767	0.000191271798275318	0.00157828410241503	0.633500483299859
Acot7	0.31393127777778	10.1153024722222	6.10220708613445	0.000191491781423803	0.00157828410241503	0.632270237338116
Prps1	0.717937166666665	12.8922775833333	6.10155392919752	0.000191641526941723	0.00157853357478432	0.631433601641477
Arpc5	0.369395777777781	10.6961955	6.10052862025243	0.000191876851075345	0.00157948720025387	0.630120155970439
Hist1h2bn	0.534398111111114	10.5829822222222	6.08820288806388	0.000194730578425199	0.00159700831915191	0.614319449200839
H2-K1	0.372023222222222	11.3732556666667	6.0866515233589	0.000195093024555771	0.00159799692525161	0.612329252006817
LOC100046457	0.35619577777778	10.0491292222222	6.08324793309752	0.000195890785475834	0.00160211199021968	0.607961749369946
Acsl5	0.332492000000004	10.8065211666667	6.08295674257248	0.000195959201952393	0.00160211199021968	0.607588019403894
LOC229550	0.500656833333334	7.76768408333333	6.08046958866187	0.000196544631703527	0.00160491203588813	0.60439540039389
Mfsd1	0.377814444444445	12.3802988333333	6.07561802436951	0.000197692091999323	0.00161104168355635	0.59816530615574
A130090K04Rik	0.321365388888889	8.22328275	6.0752347738041	0.000197783046528035	0.00161104168355635	0.597673022139918
Tpm3	0.299005111111111	9.27688672222222	6.07202439367315	0.000198546739793716	0.0016162658817958	0.593548517056909
LOC100039742	0.44296038888889	8.26911413888889	6.07015374408556	0.000198993215789514	0.00161793192442741	0.591144572751426
Cmtm7	0.346595222222227	8.71887266666667	6.06969644259273	0.000199102528237271	0.00161793192442741	0.590556829044401
Nes	0.426588055555555	8.67216386111111	6.06799300110641	0.000199510291700224	0.00162011676333335	0.588367242263057
Ppfibp2	0.443232	8.96943422222222	6.05766141470381	0.000202003007013412	0.00163633582382661	0.575078677436402
Slc13a4	0.55507572222222	11.6192234166667	6.04983721208034	0.000203913340499036	0.00164676225835774	0.565005473146874
Svep1	1.00751961111111	11.8170826388889	6.04852918466293	0.00020423462048705	0.00164834930108424	0.563320651759504
LOC236371	0.309931555555556	8.67538927777778	6.04501488930896	0.000205100542384651	0.00165389910804582	0.55879286577184
Mmp2	0.880038944444445	12.1719351944444	6.04270092465833	0.000205672886394196	0.0016569208384391	0.55581065707587
Hsd17b7	0.669309499999999	10.5154320277778	6.04065773328324	0.000206179703065865	0.00165999161298368	0.55317681158748
D030072B18Rik	0.571907222222222	8.39280683333333	6.0392805445606	0.000206522084314316	0.00166173555296026	0.551401178813586
Tiam1	0.470626999999999	10.7907106111111	6.02773238790166	0.000209417551174779	0.00168093844843328	0.536501777497788
Figf	0.611399333333337	11.4028918333333	6.02701130886556	0.000209599808295119	0.0016813798829357	0.535570840349473
Snx8	0.584095444444445	11.4143653888889	6.02634883814196	0.000209767404105316	0.00168170324213558	0.53471550600944
Epb4.1l3	0.305026222222223	8.97461244444444	6.02436562595122	0.000210270002231514	0.00168471029077184	0.532154567972498
LOC212399	0.599196000000005	10.1870516666667	6.0125497964248	0.000213291765608838	0.00170478572729823	0.516885569958826
Tnfrsf22	0.37955427777778	9.03932186111111	6.00914972158705	0.000214170035733302	0.00170970576697234	0.512488294812648
Nlrc4	0.329680777777778	7.93785977777778	6.00866507125979	0.000214295545724053	0.00170970576697234	0.511861373931817
Ptpn1	0.328769277777779	9.48003286111111	6.00399770780649	0.000215508362767086	0.0017162727479679	0.505822249723178
Bgn	0.449021277777776	14.2473361944444	5.99524247513431	0.000217803628871843	0.00172933987058581	0.494485782392856
Hbegf	0.358785666666666	8.20803355555556	5.98848495647833	0.000219593379635263	0.00174250314218684	0.485728832351441
Cd63	0.290925944444448	12.0937693611111	5.98500223339217	0.000220522039331909	0.00174844559681469	0.481213192922798
Serpina1b	0.392515777777776	8.4517205	5.98108684243574	0.000221571178617981	0.00175503501912516	0.476134581403463
Ptpre	0.394679944444443	9.85633969444444	5.98036636693642	0.000221764823375931	0.00175512122377554	0.475199831750583
Fam110c	0.534659611111113	9.40271686111111	5.9788516000958	0.000222172553961078	0.00175663900833858	0.47323433147738
Eno2	0.546371222222222	8.85828227777778	5.97317311289449	0.000223708316913203	0.00176350494215826	0.465863358657356
Chst3	0.311613444444448	7.91754394444444	5.9546036060359	0.000228811749340954	0.00179939129398128	0.441728311236763
Gmfg	0.441599833333335	10.2052414722222	5.95385943910413	0.000229018892340449	0.00179939129398128	0.440760121371394
Mlkl	0.330019333333334	8.86315783333333	5.94802146149281	0.000230651027133841	0.00180637899851352	0.4331620501177
Dnmt1	0.59440911111111	9.65930244444444	5.94383337028063	0.000231829699661865	0.00181453435541028	0.427708407189987
1810009K13Rik	0.352837111111112	8.62057088888889	5.94190480670197	0.000232374667268785	0.00181772297451462	0.425196262728438
Hps6	0.315693888888891	9.78597761111111	5.94008472575473	0.000232890259566687	0.00181960148397106	0.422824958912322
9830134K01Rik	0.464317277777779	9.12854597222222	5.93258637677274	0.000235027563400426	0.00183341454347294	0.413050886714195
Frmd6	0.299902055555556	11.0557638055556	5.91608587501037	0.000239806387662201	0.00186408107672187	0.391515307535491
BC013712	0.511622611111113	8.94388413888889	5.91447402157129	0.00024027884791104	0.00186519632115197	0.389409592852196
Eya1	0.370924611111111	7.49837847222222	5.91062040349853	0.0002414125173476	0.00187088103592201	0.384373801312166
Itga7	0.478676500000001	10.3403400277778	5.89875930045581	0.00024493854489306	0.00188915823416644	0.368861228953654
1110003P22Rik	0.318641722222225	10.5196214166667	5.89326839413931	0.000246589808469927	0.00189856908479293	0.361673365687498
LOC677144	0.30527016666667	9.51309913888889	5.88822176998661	0.000248118152605895	0.001907002345683	0.355063421111277
Chaf1a	0.306009944444448	8.24029591666667	5.88725200295719	0.000248413020664551	0.00190815862152328	0.353792841444464
A430073A17Rik	0.332542888888891	8.75304716666667	5.88196370136657	0.000250027709827078	0.00191721770298047	0.346861874005967
Itfg3	0.336691055555555	11.0904796944444	5.87324082457131	0.000252716097394846	0.00193491471327381	0.335421035427017
Hpx	0.382024833333334	7.70093886111111	5.86034307908982	0.000256748985928419	0.00195965777128034	0.318485210757488
Pvrl3	0.32390088888889	9.01546294444444	5.85466806260743	0.000258545596696345	0.00196882099340179	0.311026147898764
Ctsz	0.635276166666671	11.5735711944444	5.84699790309089	0.000260995605086333	0.0019851893692577	0.300937648306774
Ccl6	0.652963000000005	10.2705792777778	5.84074536606079	0.000263011484843449	0.00199822181584338	0.292707708824495
LOC100047963	0.347443055555555	9.49308302777778	5.83975004805031	0.000263333945100674	0.00199837339613446	0.291397115819796
Ncf1	0.528161444444444	8.08435238888889	5.83911629483949	0.000263539490728318	0.00199878516159732	0.290562544648368
Skap2	0.324216722222227	12.20012375	5.83203255997154	0.00026584887919302	0.0020151436557075	0.281230391833852
C76746	0.466193111111112	8.13754288888889	5.83034268812721	0.000266403045303536	0.00201818637302197	0.279003117329434
Atp6v0e	0.337310166666668	13.5944246944444	5.82640268826021	0.000267699990875836	0.00202452906665801	0.273808604888469
D14Ertd449e	0.709961166666666	11.7852325833333	5.82451227115903	0.000268324703871479	0.00202693309751286	0.271315506625112
Bcl6	0.584286222222223	11.4977917222222	5.81987413804081	0.000269864163841256	0.00203507153691249	0.265196596394152
Arhgap22	0.603356166666666	9.25714741666667	5.81930499105001	0.000270053732325324	0.00203533936764528	0.264445537077571
LOC100044218	0.588577888888889	7.81278583333333	5.81682611468808	0.000270881074282582	0.00204041091985261	0.261173831097728
Dync1i2	0.335429444444447	12.8055772222222	5.81314015076355	0.000272116391691503	0.00204737753769343	0.256307392374374
Runx1	0.373804222222224	8.17919822222222	5.81281168847875	0.000272226769817002	0.00204737753769343	0.255873644508728
Ptger2	0.346701333333334	8.29333011111111	5.81268058624413	0.000272270839670554	0.00204737753769343	0.255700514468994
Ap1b1	0.342983777777777	11.8795443333333	5.80667804920687	0.000274296919362573	0.00205812920700492	0.247771170981459
Itgav	0.288930000000001	8.41996005555556	5.80659885047765	0.000274323761242481	0.00205812920700492	0.247666516112843
LOC100047800	0.31762766666667	11.9482172777778	5.80557661814887	0.000274670470754768	0.0020595608737866	0.24631563857644
Hpcal1	0.547549999999998	9.07323755555556	5.79762093278786	0.000277385136210845	0.00207520522062157	0.235797257111304
Naglu	0.586095166666667	10.4867750277778	5.79510731035955	0.000278248897881746	0.00208048921268457	0.232472114283806
Hist1h2bj	0.517287444444447	12.2696179444444	5.79268779001179	0.000279083086474123	0.00208436729140538	0.229270624485528
LOC209372	0.283318833333336	8.70281552777778	5.79200704871292	0.000279318278572157	0.00208494525225726	0.228369726345917
EG245297	0.41178161111111	8.79217097222222	5.79088614305167	0.000279706014635481	0.00208548299399773	0.226886170954311
Myo7a	0.284197611111111	9.00239602777778	5.78720395266165	0.000280983857951074	0.00209264866474047	0.222011441206026
Axl	0.356459111111112	13.4594337777778	5.77869533015741	0.00028396098399027	0.00211006328485908	0.210739941464254
Pld4	0.476726277777779	10.47876275	5.77813066812433	0.000284159766607503	0.00211035347746955	0.20999156864865
Tram1	0.307574166666669	11.4896096388889	5.77713364207627	0.000284511127434258	0.00211177585149517	0.20867005533529
Twf2	0.390206333333333	10.0408968333333	5.77417032972545	0.000285558216469224	0.00211716899887283	0.204741500666143
LOC100044692	0.370879833333333	14.0723070277778	5.77301556645304	0.000285967387011321	0.00211753351197	0.203210264231205
Nox4	0.357335944444445	8.55871736111111	5.77114285942323	0.000286632304416697	0.00211800112189788	0.200726626906108
D930036N18Rik	0.320770055555554	7.83246852777778	5.77015659337084	0.000286983160518606	0.00211940833805021	0.199418416434756
Ppp2r5c	0.323031666666667	9.82563305555556	5.76925057065391	0.000287305882246266	0.00212060632192048	0.198216523518408
LOC245350	0.44320038888889	8.14770458333333	5.76630179220653	0.000288358960440281	0.00212520921880507	0.194304002032592
H60a	0.346528722222224	7.52529741666667	5.76570412119667	0.000288572913906774	0.00212520921880507	0.193510847797342
Rell1	0.376110333333331	9.78381666666667	5.75518873962874	0.000292365565233149	0.00214719878400385	0.179548004026083
9330175B01Rik	0.297599666666665	9.99722461111111	5.75480254736189	0.000292505883487307	0.00214719878400385	0.179034905336788
Mt2	0.658098277777778	9.36001541666667	5.7543253806373	0.000292679357325309	0.00214719878400385	0.178400908397684
1100001G20Rik	0.775978777777778	9.54229205555556	5.74971281164895	0.000294362033588359	0.00215637511187213	0.172270690748996
Angpt2	0.598483000000003	10.5293277777778	5.74765747669923	0.000295115209375435	0.0021593174183523	0.169538144099121
Lbh	0.414926444444445	10.2737942777778	5.74752030370091	0.000295165550828357	0.0021593174183523	0.169355753028743
Mag	0.32432038888889	8.10999397222222	5.74515036087433	0.000296036777435045	0.00216329530059282	0.16620416138111
Ltc4s	0.489961722222223	11.9547371388889	5.74366026637766	0.000296585989692869	0.00216543092217779	0.164222206163108
Slc8a1	0.497372166666665	10.1039733055556	5.73899949224615	0.000298310999039179	0.00217390232725076	0.158020970598558
Bdnf	0.3472445	7.85660913888889	5.73827974830565	0.000298578355807422	0.00217465117801966	0.157063069291569
Casp4	0.333481833333332	9.35778725	5.73657263791367	0.000299213522745399	0.00217760261735961	0.154790800832974
Yipf7	0.342805277777778	7.29775263888889	5.73584478740483	0.000299484781572042	0.00217760261735961	0.153821863496547
Tnni2	0.317538555555554	7.96575705555556	5.73219540038572	0.000300848888791413	0.00218156724407912	0.148962569989494
Cntn2	0.335607111111111	7.45001761111111	5.71830855403387	0.000306101741640995	0.00221157152821623	0.130454708805498
Large	0.546614888888891	10.7951981111111	5.71241861979783	0.000308359707225052	0.00222504011570583	0.122596686125931
Lcp2	0.362828055555558	7.87885891666667	5.70975757433925	0.000309385776733986	0.00223000811904497	0.119044875926135
Elk3	0.340627722222223	11.4654533611111	5.70647503380617	0.000310656602398502	0.00223429234125695	0.114662165085886
2410014A08Rik	0.335329666666668	8.5147295	5.69509297068735	0.000315107260564561	0.00226170940309806	0.0994536294923893
F9	0.364343555555557	7.54553933333333	5.69497583526108	0.000315153421972717	0.00226170940309806	0.0992970206641868
Layn	0.314146166666667	7.60767280555556	5.69384592404927	0.00031559908143998	0.00226367810205484	0.0977862426343039
LOC654842	0.296297277777779	10.7844400833333	5.69334705748438	0.000315796062216508	0.00226371158474619	0.0971191628398858
Mvp	0.34107783333333	12.0399536944444	5.69296648243661	0.000315946424634573	0.00226371158474619	0.0966102379380711
Plxnd1	0.409577666666667	11.3175927777778	5.67725910392936	0.000322220671045758	0.00229975560670777	0.0755878047065091
Glb1	0.687525555555558	11.4573972222222	5.67689027057508	0.000322369617289039	0.00229975560670777	0.0750937501593674
Wdr7	0.360140833333336	9.49088486111111	5.66778331683511	0.000326071113245156	0.0023200229888702	0.0628888784403969
4631426J05Rik	0.284761611111112	9.25033480555556	5.66433381591952	0.000327485188733826	0.00232495127004369	0.0582629206529397
Samhd1	0.342886500000002	9.42868302777778	5.65729247246751	0.000330392413809146	0.00234056009182115	0.0488149341770354
Ifngr2	0.337464611111113	9.09013875	5.655196943245	0.000331263018873536	0.00234477297099786	0.0460018354151046
Rpl24	0.296545833333335	8.95871086111111	5.65500701818673	0.000331342047899863	0.00234477297099786	0.045746844075734
Stx8	0.31104027777778	9.80833058333333	5.65249239871379	0.000332390330001208	0.00235093203424837	0.0423702655368032
Slc25a45	0.388834333333337	10.5024221111111	5.64134570455809	0.000337080682713318	0.00238028326029309	0.027392022603042
Cd48	0.309231777777777	7.68327288888889	5.63832571324887	0.000338363789826877	0.00238551888537497	0.0233309380128599
Gpr126	0.295201111111111	8.02599005555556	5.63634074252872	0.000339210035317587	0.00238874881632589	0.0206609824574082
Adrbk2	0.395970555555559	8.31196533333333	5.63209204744962	0.000341029102377537	0.00239918876496913	0.0149442621388589
Cd300a	0.452983499999998	8.00805652777778	5.63112138214756	0.000341446175077888	0.00240084452641248	0.0136378527064398
Psmb10	0.329636611111113	11.5242874166667	5.62752193767209	0.00034299761679112	0.00240891079844675	0.00879223706700394
Gorasp2	0.279315222222221	10.5703283333333	5.62632902285163	0.000343513477714272	0.00241024963757884	0.0071859186894887
Nus1	0.44658022222222	10.8066977222222	5.62473706468016	0.000344203212815215	0.00241252670966293	0.00504195703160537
Clcn7	0.316222055555555	9.89832791666667	5.62424964023431	0.000344414695978377	0.00241272903672657	0.00438544932113683
Rab1	0.410070000000006	10.7745961111111	5.62337845033781	0.000344793038447487	0.00241409942976587	0.00321196803388979
D1Bwg0212e	0.289545555555556	8.47941333333333	5.61156744294895	0.000349967134464655	0.00243807650853874	-0.0127078422606521
6330407A03Rik	0.301931944444447	8.00462891666667	5.61135061071439	0.000350062907712533	0.00243807650853874	-0.0130002894527692
Cxcr4	0.566075444444445	9.16428916666667	5.60621709675975	0.000352338677506704	0.00245134207857744	-0.0199259249842321
Siglec1	0.435315333333335	8.43358494444444	5.60392689599823	0.000353359138373927	0.00245456410946179	-0.0230168372755983
Cc2d1a	0.308264499999998	9.88755697222222	5.60289318095742	0.000353820788815877	0.00245518921314883	-0.0244122069569892
Obrgrp	0.319519944444444	12.2242536388889	5.60238957707113	0.000354045932252576	0.00245546186715015	-0.0250920557859144
Mppe1	0.313265888888891	8.74915244444444	5.60106456899355	0.000354639039761277	0.00245828488632004	-0.026880944152337
E030030K01Rik	0.43577288888889	12.2427381666667	5.5954081732384	0.000357183147789386	0.00247202920303477	-0.0345204043765355
2610029J22Rik	0.450686555555556	8.40321705555555	5.59269905214021	0.000358408656268126	0.00247668251163164	-0.0381809076182229
C79407	0.330556611111112	7.69545802777778	5.5909653167545	0.000359195330662099	0.0024794611853227	-0.0405240345378903
E130306D19Rik	0.448775277777776	7.75576208333333	5.59013564191737	0.000359572454813197	0.00248076828876865	-0.0416454820998933
Srgn	0.366314222222222	9.00806516666667	5.58756785530143	0.000360742354750115	0.00248624308344211	-0.0451169001648033
Apaf1	0.283763555555559	9.72674694444444	5.57277395670339	0.000367563546450994	0.00252535079340121	-0.0651350394157832
Plekhm2	0.452670722222223	11.5896393055556	5.56566734063386	0.00037088995021098	0.00254027891248702	-0.0747622281066409
2310016E02Rik	0.441736444444443	8.28474444444445	5.55398828354401	0.00037642777436619	0.00256623516766052	-0.0905990963564367
Fam122b	0.491726666666668	8.83168822222222	5.5523298810179	0.000377221383999514	0.00256732314949412	-0.0928494615258755
Snx30	0.504311222222222	8.79213	5.55203093372356	0.000377364634901421	0.00256732314949412	-0.0932551586391188
Capn5	0.42949488888889	9.8078875	5.54846390591456	0.000379078461956858	0.00257500495597635	-0.0980968953226888
Hist1h2bk	0.458674666666669	11.0837768888889	5.54242819672083	0.000381997671474772	0.00259083841659378	-0.106293613204793
AW123240	0.589494111111115	10.3466838888889	5.54196471185997	0.000382222845437571	0.00259103552279179	-0.106923255758141
Arhgap4	0.417300833333337	9.19871047222222	5.53880244957271	0.000383763010705069	0.00259614792495411	-0.111219988256027
Slc2a6	0.406694055555556	8.72278047222222	5.53605970860866	0.000385104304748379	0.00260247056161315	-0.114947839747619
Diap3	0.338542166666669	7.81844552777778	5.53584723384841	0.000385208424281558	0.00260247056161315	-0.115236673472919
LOC677213	0.410430444444447	13.5219541111111	5.5316908212661	0.00038725135731804	0.00261305665622367	-0.120888097190516
Hhex	0.398177833333332	9.86991641666667	5.53114338918185	0.000387521302656223	0.00261354336431548	-0.12163261600981
LOC100044439	0.371168555555554	10.5027083888889	5.5306400813183	0.000387769669988009	0.00261388412238856	-0.122317162381547
Adam9	0.379978166666671	11.3099671388889	5.5283357682369	0.000388908987217173	0.00261889171208629	-0.125451703941991
Ttf2	0.370531833333335	8.89159163888889	5.52467319601073	0.000390727347885771	0.00262808006785569	-0.130435421806628
AW146242	0.358278444444444	9.29719983333333	5.52215172220907	0.000391984547101575	0.0026312652052081	-0.133867532547782
Spred1	0.351404999999996	11.3684487222222	5.52033165003572	0.000392894756982711	0.00263498757830232	-0.136345487590106
Htra2	0.321043333333337	9.54094844444444	5.51059340566294	0.000397803930518387	0.00266250533435103	-0.149611679760236
Cyfip2	0.298738111111112	7.734388	5.50717072790609	0.000399545118970098	0.0026706111244741	-0.154277505068656
Rtn4rl1	0.412795944444444	9.67862358333333	5.50694090209265	0.000399662332097042	0.0026706111244741	-0.154590865122167
Ssu72	0.383380166666667	12.40645775	5.50362872893153	0.00040135571810777	0.00267331641121148	-0.159107736537897
Tmem119	0.36203377777778	8.86526983333333	5.49977445326435	0.000403336065509995	0.00268104119380249	-0.164365838872996
Rab5c	0.359997555555555	12.115487	5.49962258647259	0.000403414312237311	0.00268104119380249	-0.16457306255311
Asah1	0.287520444444445	9.97610166666667	5.4989022116888	0.000403785697223581	0.00268216019694216	-0.165556065288168
BC026996	0.315166666666666	8.63581033333333	5.49416205467709	0.000406238726459973	0.00269345664547658	-0.172026180615434
Scel	0.457431944444445	7.91721002777778	5.49323898754918	0.000406718291247111	0.00269409186311201	-0.173286498776934
Tmed3	0.293370777777781	10.1468653333333	5.48238774647938	0.000412402156242345	0.00272296716055665	-0.188111392590079
Iqgap3	0.370481055555556	7.74226041666667	5.47889328824244	0.000414250843500595	0.00273380726490003	-0.19288905097784
Tpbg	0.318572055555558	8.32484297222222	5.47724080132236	0.000415128193931959	0.00273686312286878	-0.195148950584841
Sod3	0.319828111111111	10.8379331111111	5.47309689840829	0.000417337181568629	0.00274868337132838	-0.200817751009834
F730047E07Rik	0.282855166666668	7.73377241666667	5.46205717391922	0.000423284585393575	0.00277678050755706	-0.215931824215186
Bcl10	0.260170500000001	11.1453899722222	5.46104225322332	0.000423835947153058	0.00277763915366379	-0.217322181908797
8430410K20Rik	0.312751166666668	11.62581575	5.43978617278419	0.000435564247100089	0.00284462423761067	-0.246474853781873
Gnai2	0.312416333333337	12.6233993333333	5.43712363858779	0.000437057959427035	0.00285156037528394	-0.250131034951929
Igfals	0.926055055555551	11.8175781944444	5.43630844311205	0.000437516403324351	0.00285314250775979	-0.251250659398697
2310044G17Rik	0.474373000000002	9.81375805555556	5.43051102994619	0.000440791788985526	0.00286799935530317	-0.259215798087078
6330442E10Rik	0.338050055555557	9.35694941666667	5.42382307982557	0.000444603363398762	0.00288653544826754	-0.26841038810668
Dpp7	0.335609333333336	11.9166406111111	5.41949601222079	0.000447088460178647	0.00289839682820426	-0.274362624600609
Eif4el3	0.340071222222226	11.0934622777778	5.40680316559816	0.000454465417341188	0.00293277656344666	-0.291838030043492
Lrp1	0.370424055555551	9.99852847222222	5.40663421122606	0.000454564497398544	0.00293277656344666	-0.292070799489624
Arl6ip5	0.323567222222222	10.5406102222222	5.40655416987765	0.000454611444288432	0.00293277656344666	-0.292181074349684
Cbfb	0.260741999999995	10.746385	5.4008648537133	0.000457961916811554	0.00294968627181173	-0.300021713739121
C030025P15Rik	0.349705777777777	7.90348077777778	5.40058796337586	0.000458125660744601	0.00294968627181173	-0.300403423165085
Mgl1	0.288274055555561	11.27488925	5.39938643078024	0.000458836943504619	0.0029525840378225	-0.302059932019351
Kng2	0.274633277777777	8.15468408333333	5.39897822166309	0.000459078867293508	0.0029525840378225	-0.302622761665607
LOC627626	0.304535555555555	8.51821205555555	5.39796079282096	0.000459682445062128	0.00295395158762687	-0.304025673066485
Cd6	0.351362777777776	7.96949705555556	5.39525134478954	0.000461293992438542	0.0029596874903288	-0.307762392591476
Serpinb6a	0.376328333333335	13.3966509444444	5.39498984684346	0.000461449852002511	0.0029596874903288	-0.308123091222547
Ccbl1	0.279394666666668	8.81099116666667	5.38464617914543	0.000467660958338871	0.00299068998458231	-0.322398489536581
Anxa5	0.390776000000001	14.7878893333333	5.38232447275566	0.000469067497264332	0.00299676971656497	-0.325604791620287
Slc39a6	0.305741388888888	10.3422275277778	5.38109249020139	0.000469815719562386	0.00300009922032781	-0.32730648462497
Col4a1	0.435086277777778	14.6050368611111	5.37678316306036	0.000472443102710155	0.00301541945555873	-0.333260501905037
Tpx2	0.420169722222222	7.72179747222222	5.37520128348279	0.000473411561181011	0.00301910948154918	-0.335446782073388
Hprt1	0.349115277777781	11.3746624722222	5.37509245754463	0.000473478265650159	0.00301910948154918	-0.335597201049233
Ephb2	0.438067	8.67068966666667	5.3731722475662	0.000474656928292233	0.00302516514066425	-0.338251588437788
Fem1c	0.336323111111112	9.07001977777778	5.37018797203115	0.00047649505022427	0.0030339530619581	-0.342377920433869
Pdia5	0.327764833333335	8.78143213888889	5.36965317018712	0.000476825268006134	0.00303419684576708	-0.343117520293579
Esd	0.282822611111111	9.41149486111111	5.36296592807974	0.000480975361783768	0.00305658801341373	-0.352369025664973
Tmem9b	0.273632777777776	10.3856787222222	5.35855353055762	0.000483735111752065	0.00306969658812117	-0.358476870761001
LOC623453	0.40045605555556	10.3490186388889	5.35472370747978	0.000486144398952354	0.00308054666616715	-0.36378053722922
Comp	0.378397777777779	7.96046794444444	5.34795826893338	0.000490432267172535	0.00310159606921554	-0.37315464710315
LOC100045359	0.273423277777779	11.2106164166667	5.34624584904737	0.000491524067845687	0.00310569870128035	-0.375528389519324
Bax	0.395178111111113	10.1893196111111	5.34284539999561	0.000493699931936948	0.00311795578429778	-0.380243302720272
Necap2	0.385704722222224	10.8382795277778	5.3381427641549	0.000496726243806384	0.00313245789060374	-0.386766485811974
A130039H17Rik	0.256752333333334	7.74436627777778	5.33780469514629	0.000496944576044916	0.00313245789060374	-0.387235554036309
5033414K04Rik	0.346232444444444	11.9661693333333	5.33712221107419	0.000497385655761017	0.00313374310153293	-0.388182545219539
Mgp	0.798705666666665	13.1624193333333	5.33459010983254	0.000499025825736272	0.0031410810908183	-0.391696580936964
Scotin	0.289619111111108	12.2787160555556	5.33298518850776	0.000500068447274244	0.00314464746567697	-0.393924354782958
Malt1	0.381977666666668	9.3792805	5.32806618922444	0.000503278752957529	0.00316032266353368	-0.400754651282219
Arrb2	0.318460833333333	9.57273125	5.32557694536408	0.000504911818257399	0.00316907123174193	-0.404212415335264
Zdhhc9	0.253453944444445	8.34518419444444	5.32385543922365	0.000506044566916188	0.00317076936858798	-0.406604245365626
Pou2f2	0.289714444444443	7.88797944444444	5.32370704304829	0.000506142340171969	0.00317076936858798	-0.40681044415355
Sstr2	0.574803388888891	7.60381969444444	5.32134785907686	0.000507699478561296	0.00317751090040353	-0.410088988590505
C730029A08Rik	1.28585083333334	9.94912325	5.31962710353234	0.000508838505404459	0.00318166566381113	-0.412480813179697
Adamtsl2	0.394620333333335	7.95410705555556	5.31961737160514	0.000508844955164466	0.00318166566381113	-0.412494341614195
AU020206	0.310377444444445	8.96210072222222	5.31473976631014	0.000512088720853867	0.00319892017963182	-0.419276441617665
A4galt	0.309148666666667	8.75681722222222	5.3138881326078	0.000512657377794164	0.00320095901484712	-0.420460949459533
Pam	0.556159944444445	8.56277297222222	5.31049359341825	0.000514930800493454	0.00321118511240765	-0.425183324270926
Hn1l	0.596277666666666	10.2592342777778	5.31035431047126	0.000515024315258236	0.00321118511240765	-0.4253771253672
Col6a2	0.604464333333333	10.0716978333333	5.30886365616853	0.000516026295121311	0.00321439859082638	-0.42745142502595
Psmb5	0.350522444444445	10.7087030555556	5.30302135240766	0.000519973740876892	0.00323289085386612	-0.435584258220329
LOC224163	0.394703277777774	13.8705803055556	5.30108103479973	0.000521291970967239	0.0032380392667697	-0.438286372303563
Uvrag	0.27943733333333	11.3047777777778	5.29821197784843	0.00052324781221622	0.00324713484969502	-0.442282846234402
Serpina3m	0.693681666666668	8.66166044444444	5.29308977561537	0.00052675941121591	0.00326585891177128	-0.449420775084186
Niban	0.275859000000001	8.63012794444444	5.29230348698088	0.000527300718091652	0.00326614959560568	-0.450516821189647
Amz1	0.361740944444445	7.78989080555556	5.29119301915865	0.000528066226742953	0.00326629727889883	-0.452064906742808
D930049D19Rik	0.275283833333334	7.84544497222222	5.28577972933884	0.000531815184637263	0.00328180393247432	-0.459614007478153
Acaa1b	0.367600222222221	13.1548966666667	5.28497620230507	0.000532374116726401	0.00328371934182503	-0.460734922109397
Dnajb13	0.520117722222224	9.70539319444445	5.27993184969135	0.000535897521097553	0.00330082892715192	-0.467773863688802
2210408O09Rik	0.456946499999998	8.14156047222222	5.27911068508926	0.000536473477736845	0.00330283671382069	-0.468920068903803
Fmr1nb	0.300278944444447	7.72272330555556	5.27704895188689	0.0005379225123888	0.00331021529281827	-0.471798319645698
Slc30a7	0.312695666666668	9.53633605555556	5.2760896604521	0.000538598168884073	0.00331283007788472	-0.473137730411759
Lrrc27	0.312700000000001	7.71586527777778	5.27474251675335	0.000539548552319627	0.00331713144404231	-0.475018901664921
Lyzl4	0.313197555555557	7.79334322222222	5.27434689840816	0.000539827998036231	0.00331730581863009	-0.475571398135987
Ppih	0.298138333333338	9.60093111111111	5.27157445572424	0.000541790719552849	0.00332678713176626	-0.479443849433621
Igsf9	0.409596777777779	9.021792	5.27145635225294	0.000541874501026415	0.00332678713176626	-0.479608836608212
6230425C21Rik	0.401531944444448	9.96898980555556	5.26900640138389	0.000543615639558096	0.00333437782258197	-0.483031796979422
AI504432	0.304083111111111	8.01630277777778	5.26619319097666	0.000545622413391083	0.00334513379383897	-0.486963343846955
Mfsd9	0.267725499999999	8.31190347222222	5.26234129971357	0.000548383136543973	0.00335792860253429	-0.492348311102621
Rai14	0.278522944444445	10.24908075	5.26187491813042	0.00054871842586902	0.00335792860253429	-0.493000459122954
Rab3il1	0.403060388888889	8.52562241666667	5.26051460481746	0.000549697645402746	0.00336195597858742	-0.494902782000056
Eif2ak2	0.342959111111114	10.6227196666667	5.24830277582239	0.000558573498714733	0.00340871735104806	-0.511992180246459
Col5a2	0.417014666666669	8.3206835	5.24597037002345	0.000560286324175335	0.0034168162363609	-0.515258602172366
LOC100046650	0.262398166666669	11.95601825	5.24167874455564	0.000563452792268509	0.00343057064122191	-0.521270846507359
Cyp7b1	0.295941833333334	8.16920613888889	5.2393186098223	0.000565202407765871	0.00343805442513936	-0.524578338588383
Hax1	0.310542111111113	8.95842605555556	5.23501442721558	0.000568408341792045	0.00344803076756497	-0.530612266942943
D030070L09Rik	0.251108611111112	10.5809613055556	5.23222018174308	0.000570500142768445	0.00345662744306036	-0.534530867693089
D14Ertd171e	0.421296111111112	7.63343566666667	5.23210548076549	0.000570586186900943	0.00345662744306036	-0.534691746154954
Kif4	0.276238166666667	7.56201197222222	5.23005579965734	0.000572126146451505	0.00346151891681717	-0.537566925497045
Heatr5a	0.332029888888888	8.6013945	5.22742621379743	0.00057410838734649	0.00347145080714957	-0.541256441861761
Samsn1	0.418147444444445	9.49713511111111	5.22441099341674	0.000576390478459536	0.00348365553586797	-0.545488249377225
Reep5	0.349967222222226	13.0824185555556	5.22191909152058	0.00057828390043212	0.00349350109396853	-0.548986568892231
D14Ertd668e	0.329673611111108	9.21082263888889	5.21812153059096	0.000581182356022175	0.00350467405321839	-0.554319576698961
Spsb2	0.287528388888889	9.07117436111111	5.21558871167072	0.000583124243631008	0.0035115029657488	-0.557877621488026
Stk4	0.375011222222223	11.4093006111111	5.21259168368916	0.000585431107956924	0.00351793047553273	-0.562088960031208
Map3k8	0.41146166666667	9.676746	5.21247263887598	0.000585522942453563	0.00351793047553273	-0.562256264914869
Man2b2	0.287962611111112	8.93248836111111	5.21145162722124	0.000586311219739084	0.00352106537963308	-0.563691271859553
Tmed10	0.33294594444445	12.8294119722222	5.2018467245399	0.000593783188140419	0.00355946618952414	-0.577198018095885
Capzb	0.280306499999996	10.1979996388889	5.19785753790304	0.000596916727159508	0.00357500625531796	-0.582811623979679
Hat1	0.344226277777782	11.9534169722222	5.19517304419935	0.000599035485605979	0.00358575353452366	-0.586590538418731
Rrm2	0.275698222222224	7.66333055555556	5.19421095759563	0.0005997967992202	0.00358575353452366	-0.587945101384538
Cd40	0.360398500000001	8.13770963888889	5.18846519455184	0.000604365352489048	0.00360979884135864	-0.596037560790128
Ywhaz	0.333074333333332	13.4186435	5.1820468378584	0.000609513243147581	0.0036339751662752	-0.605082893510609
Tbc1d1	0.260755944444444	8.75699902777778	5.17899915490219	0.000611974248534807	0.0036437150841108	-0.609380026927521
LOC667005	0.248969944444444	7.36575452777778	5.17523917232722	0.000615025253848737	0.00365614764843304	-0.614683308260987
Bhlhb2	0.457817	10.3414301111111	5.17506220535243	0.000615169256922998	0.00365614764843304	-0.614932961761284
Tspyl3	0.4562195	8.96038802777778	5.17277277933839	0.000617035518991037	0.00366394304580206	-0.618163138528815
Capza1	0.337512277777778	9.47553080555556	5.16747404534255	0.000621378392155897	0.00368641729553826	-0.625642054241982
Col5a1	0.398150055555554	13.1210293055556	5.16051876745655	0.000627129218205817	0.00371552969997096	-0.635465193735078
B930004C15Rik	0.306704611111112	8.51614963888889	5.1597586526075	0.000627761183216876	0.00371760679186973	-0.636539144860996
Irak4	0.337489500000002	8.87296030555556	5.1559093001544	0.000630972153749821	0.00373327545693803	-0.64197908597989
Gna15	0.294638777777781	8.06919388888889	5.15295266273149	0.000633450515954321	0.00374123746839002	-0.646158871551932
AI427809	0.279514388888889	7.82598763888889	5.14902241275399	0.000636761303748789	0.00375240425741704	-0.651716982892864
Fgf1	0.388925222222223	9.60499811111111	5.14672052925232	0.000638709062072899	0.00376068464437162	-0.654973303293846
A630091F01Rik	0.521183277777778	9.42685302777778	5.14431259606999	0.000640753450498601	0.00376920507034172	-0.658380455361219
LOC382557	0.281854888888888	7.49300233333333	5.13725998804644	0.00064678208147731	0.00380297501578915	-0.668364447874114
Gprc5b	0.272945166666664	12.2666168055556	5.13379907087951	0.000649762907372805	0.00381880228301134	-0.673266479249854
Pou3f1	0.39598477777778	7.50864261111111	5.12410817138875	0.00065818879468356	0.00385802588968908	-0.687001742519202
Pitpna	0.524737833333335	11.2128749722222	5.12270003862746	0.000659422910776183	0.00386165471061183	-0.688998656747113
Tssc1	0.330019111111113	9.47411516666667	5.1188559820575	0.000662804670864947	0.0038747678369326	-0.694451468144782
Pdgfa	0.385738500000002	11.1314863611111	5.11552798132227	0.000665747578150984	0.00389025077511313	-0.699173957260576
Acss1	0.341387611111115	11.2532498055556	5.11102804562436	0.000669749290721459	0.00390844859938689	-0.705561958339064
Slc37a2	0.289754666666668	7.52019538888889	5.10828112497243	0.000672204850383531	0.00391586000144057	-0.709462843290723
Vim	0.467472833333334	13.5918546388889	5.10677013521832	0.000673559718548278	0.00392202335895101	-0.711609050057048
Igf2r	0.353397166666669	10.9475403055556	5.10392099235966	0.000676122511837669	0.00393116576423583	-0.715656854190976
Fzd7	0.347188611111111	9.82259919444444	5.10172572139726	0.000678104336895422	0.0039373051669802	-0.718776487414647
Lrrc3	0.329637000000002	8.88637933333333	5.10121283321427	0.000678568261066751	0.0039373051669802	-0.719505436532481
Pcyox1	0.369263888888888	13.2190750555556	5.10065035377683	0.000679077436502643	0.00393757232638567	-0.720304911084997
Hapln4	0.254102388888889	7.51028752777778	5.09803046604226	0.000681454493553765	0.00394239701007469	-0.724029258016675
9130005N14Rik	0.487875722222222	10.5271640277778	5.09707358365386	0.000682324925292453	0.00394495174766755	-0.725389775280638
Lair1	0.318045944444446	7.38380841666667	5.0924637836983	0.000686535115527331	0.00396274875550933	-0.731945927266242
Mdk	0.488314833333336	9.07042841666667	5.09146356708708	0.000687452327250029	0.00396274875550933	-0.733368856633393
Rap2b	0.293451333333334	8.23994566666667	5.09089637326184	0.000687973039627049	0.00396402084585808	-0.734175822100474
Wdr68	0.239135500000001	10.1239881944444	5.08049432782525	0.000697598599559503	0.00400724899886094	-0.748983306782561
2010004N17Rik	0.375044000000003	8.78072261111111	5.07518454147185	0.000702568029298178	0.00402797817228001	-0.756547834234985
Il15	0.299969000000001	9.17656783333333	5.07501047524291	0.000702731583946823	0.00402797817228001	-0.756795883900983
Aaas	0.314789611111109	9.26958219444444	5.07059601288773	0.000706893243062554	0.00404505866215109	-0.763088073417198
Ly96	0.326197611111111	10.49625625	5.06889360780248	0.000708505263066682	0.00405228205005931	-0.765515353850165
Plac8	0.458671833333335	9.67463836111111	5.05557996994285	0.000721249850937575	0.00410739354766691	-0.784512145127962
E530003F24Rik	0.256691055555556	7.96112769444444	5.05199747360975	0.000724721349761492	0.0041236083001933	-0.789628212758499
Glrx1	0.278295444444446	11.9238423333333	5.04829481621615	0.000728328258823672	0.00413899287173154	-0.794917804849558
F630043A04Rik	0.290003999999998	7.51756227777778	5.04571303244419	0.00073085474914438	0.00415135552265501	-0.798607282436406
Cope	0.256860055555554	11.1354320277778	5.0424902806067	0.000734021768986019	0.00416576271986395	-0.803214065614256
Eps15-rs	0.367040722222223	9.63844325	5.03565624127997	0.000740786768113116	0.00419514564093891	-0.812987932161916
LOC641240	0.444526277777781	14.2490211944444	5.03145606647369	0.000744977893844925	0.00421289350604933	-0.818998221254404
Gngt2	0.337612305555554	9.115185375	5.03127340424678	0.000745160742532036	0.00421289350604933	-0.819259661027656
Thoc6	0.467438666666666	9.70757605555556	5.02814623854316	0.000748298628067321	0.00422320438873364	-0.823736231894983
Man1c1	0.284440833333335	8.39698841666667	5.02314979212049	0.000753341848724037	0.00424441471443154	-0.830891594122677
4632419I22Rik	0.255786166666667	8.19070458333333	5.02050188996865	0.000756029406055247	0.00425774105405027	-0.834685073177198
Il13ra1	0.307265166666673	9.50770147222222	5.01930726004121	0.000757245313781075	0.00426277165985325	-0.836396870109037
Mapkapk3	0.269667777777782	8.99237433333333	5.01755444433166	0.000759033172135699	0.00427101629908725	-0.838908865485014
C920005C14Rik	0.240424111111112	8.1608265	5.01191337604527	0.000764818018336613	0.00429807556710478	-0.846996169020497
St3gal5	0.38072411111111	9.2225735	5.00514020882203	0.000771826772380914	0.00432642143262479	-0.856712500807664
Hpse	0.291809722222224	8.55361275	5.00084736865192	0.000776304803034748	0.00434415038445366	-0.862874109496041
LOC666676	0.272092000000001	13.3181193333333	4.99495556433683	0.000782496491196357	0.00437509252716304	-0.871335025655535
Il3ra	0.409310833333334	8.54942975	4.99316515755787	0.000784388570574943	0.0043819627037785	-0.873907117099169
Rilpl2	0.384145333333334	9.93007038888889	4.99149273346664	0.000786160428300449	0.00438629711938578	-0.876310127944096
A530050E01Rik	0.333336611111111	8.67077591666667	4.98874168851487	0.000789084439968102	0.00439705634393104	-0.880263815128812
Crlf3	0.269679444444446	9.76263905555556	4.98861848346782	0.00078921566559519	0.00439705634393104	-0.880440905532548
Chmp6	0.283577833333336	9.97882047222222	4.98162778282652	0.000796700175124131	0.00443573649967974	-0.890492626256901
2900045G02Rik	0.265441722222223	8.04319269444444	4.97867327177542	0.000799886382665482	0.00444920432809757	-0.894742924049557
Adamtsl5	0.38879588888889	8.349343	4.97316873600312	0.000805859324746926	0.00447541546807751	-0.902664952085318
Ufsp2	0.267101444444446	10.1824822222222	4.96887088395679	0.000810556356891599	0.00449771969225191	-0.908853344448246
Egr3	0.51888038888889	8.61041141666667	4.96409097735032	0.000815814935551154	0.00451669685088042	-0.915738928710044
Lgals1	0.403809500000001	15.2462785833333	4.96366100241494	0.000816289770555733	0.00451669685088042	-0.916358478753181
Hapln3	0.419749555555557	8.16421266666667	4.96334463517083	0.000816639335378554	0.00451669685088042	-0.916814348513812
5330426P16Rik	0.266774444444446	8.37298827777778	4.96327958596431	0.000816711230453627	0.00451669685088042	-0.916908083013267
4631422C13Rik	0.344393388888889	8.78171052777778	4.96257835961955	0.000817486688563565	0.00451909377795055	-0.91791857327795
Nme1	0.535389777777777	13.0169508333333	4.95953570699483	0.000820860649389	0.00453406415839585	-0.922303947245689
Serpina3g	0.454584944444445	8.92837891666667	4.95569839012391	0.000825137240620963	0.00454806559160791	-0.927836550559
H2-Eb1	0.416323055555557	13.7548493055556	4.95525181135273	0.000825636500516677	0.00454891970176244	-0.928480559386139
Lsm6	0.326409444444446	10.1758863888889	4.95349208865242	0.000827606985144351	0.00455131264159252	-0.931018522404051
Serf2	0.262673333333337	13.6281917777778	4.9533259899823	0.000827793239308722	0.00455131264159252	-0.931258101265185
Knsl5	0.591829333333335	11.1281353333333	4.94225084031845	0.000840314929383987	0.00461056513580616	-0.947241636013556
Nup160	0.260239777777779	10.1184872777778	4.93857373150013	0.000844517366484162	0.00462977736348081	-0.952552260171377
Mybl2	0.252405388888889	7.95503141666667	4.93683710179342	0.000846509974927453	0.00463877635368789	-0.955061037639514
1810015A11Rik	0.351327222222221	7.98771355555556	4.92995762615686	0.000854453457234029	0.00467478063072767	-0.965003512570486
Zwint	0.287402	11.3629863333333	4.92978647091696	0.000854652106076558	0.00467478063072767	-0.965250958359067
Eif4a1	0.317749555555555	12.4292115	4.92815993687307	0.000856542406861063	0.00468210106721074	-0.967602709890182
Nope	0.3121285	8.59597913888889	4.92714465797505	0.000857724613643436	0.00468662431573907	-0.969070858695008
Alcam	0.586695444444445	9.20805855555556	4.92590414123337	0.00085917148000583	0.00469034574509861	-0.9708649127706
E130207H16Rik	0.432830222222222	8.44548638888889	4.92467177650207	0.000860611444841114	0.00469269434966603	-0.972647394026949
Egr1	0.477196666666668	12.5730057777778	4.92344754579355	0.000862044482618101	0.00469598512507442	-0.974418324187545
B230343A10Rik	0.723714555555558	11.225254	4.92156304923574	0.00086425543404839	0.00470479719598159	-0.977144788891165
Akr1a4	0.257118388888893	14.1976735833333	4.915790218567	0.000871066445072732	0.00473250160188044	-0.985499987084428
Pdia3	0.290062055555556	13.3429216388889	4.91387952669244	0.000873333484613621	0.00473859630337378	-0.988266434849876
Rims3	0.240177055555554	8.04528930555556	4.91130793968912	0.000876394726338855	0.0047532541561531	-0.991990597141394
Cd59a	0.327077055555556	14.5219941388889	4.91071189891432	0.000877105909312644	0.00475515932451319	-0.992853915268875
EG433182	0.312515555555557	8.82481566666667	4.90664336144263	0.000881977051734805	0.00477960656584095	-0.99874822018161
Abcd1	0.253159833333333	9.02602036111111	4.90280002670736	0.000886605364064399	0.00480075002869625	-1.00431842280317
Tmem208	0.363205555555554	12.0053135555556	4.89870592061082	0.000891564485375368	0.00482364864077779	-1.01025438090202
Rcsd1	0.305365277777781	11.2304479166667	4.89697558607757	0.000893669393066341	0.00483108020507058	-1.01276387236931
Serpinb12	0.369564722222223	7.80804847222222	4.89370344596422	0.000897664526747994	0.0048487096187222	-1.01751059574468
Sec13	0.311018055555554	13.3949494722222	4.88874520540923	0.000903755047868537	0.00487761915540814	-1.02470615521732
Cdkn2b	0.459134111111112	10.1487958333333	4.88255379994353	0.000911422955820061	0.00491097883046274	-1.03369622460829
Dnajc16	0.254095555555557	8.82018133333333	4.88150599648894	0.000912727559145916	0.0049160034698067	-1.03521819879515
Bpil3	0.316660500000001	7.73060108333333	4.88028756210873	0.00091424714389583	0.0049181731535634	-1.03698821683093
Ccl5	0.481204777777778	9.76944611111111	4.87866899279926	0.00091626998011174	0.00492504433573487	-1.03933983622537
Rab7	0.257658611111111	10.6071874166667	4.87471612754078	0.000921230448955797	0.00494969365254331	-1.04508451697721
Cyb5r3	0.273145333333332	10.0098321666667	4.87403253328848	0.000922091226156851	0.00495230458535948	-1.04607820620639
Stk11ip	0.248339499999999	8.05418469444444	4.86352053475878	0.000935437584634561	0.00501176048993991	-1.06136705053458
Dhcr7	0.611718388888889	8.44499352777778	4.86005439754464	0.00093988381765254	0.00503150121508321	-1.06641169999641
Pepd	0.258890888888889	9.98230327777778	4.85786209630769	0.000942707773892879	0.00504276422972215	-1.0696032756973
F2rl3	0.453688388888889	8.26006825	4.85724367772588	0.000943506026082016	0.00504475986102614	-1.07050369931951
Sestd1	0.265516111111108	9.53060327777778	4.85643372174413	0.000944552615768983	0.00504627139488063	-1.07168308530366
2810032G03Rik	0.473562388888887	9.84684597222222	4.85239317447899	0.00094979235260194	0.00506811654385171	-1.07756796039064
Folr2	0.584859277777776	11.5010964722222	4.85065753981694	0.000952052712453612	0.00507812694264721	-1.08009654448021
scl0001546.1_9	0.378417111111112	9.31079088888889	4.84902560895669	0.000954183303632763	0.00508743737191124	-1.08247443556613
LOC666559	0.417671611111111	9.02105236111111	4.84734194938855	0.000956386814945212	0.0050930199915583	-1.08492809615885
Akr1b3	0.530105222222222	11.5035421111111	4.84572667751698	0.000958505976525511	0.00510019370191504	-1.08728247023505
9230111E07Rik	0.250174833333335	7.39011036111111	4.84283301093047	0.000962314992066541	0.00511222584446447	-1.09150111996605
Dph2	0.266287777777782	9.67644072222222	4.84243951210268	0.000962834224024625	0.00511292836326903	-1.09207488986794
Cxcl4	0.374942833333334	11.9379406388889	4.84162088792795	0.000963915387284354	0.00511661313652104	-1.09326861530891
Pafah2	0.521706833333333	9.13431980555556	4.83721086744757	0.000969762280361137	0.00514351635814185	-1.09970098112298
Serpina3f	0.323378277777777	7.57018497222222	4.83487447874657	0.000972875383533101	0.00515494052268595	-1.10310990582647
Scd2	1.24268311111111	9.56177061111111	4.83415366545776	0.000973837997289431	0.00515685275358235	-1.10416176960925
Trim29	0.367298777777778	8.39814738888889	4.83364783483519	0.000974514123949075	0.00515836562724967	-1.10489995878376
C5ar1	0.257387722222221	7.70665702777778	4.82791708837842	0.00098220963384588	0.00518663216721493	-1.11326571236308
P2rx5	0.519979944444442	9.85768658333333	4.82744529323132	0.000982846091992397	0.00518791952353318	-1.11395464678891
Tbc1d22a	0.295025222222225	11.8938346111111	4.82663285390416	0.000983943125157807	0.00519163601021763	-1.11514107748737
Tmem51	0.482566500000004	10.2060253611111	4.82425037547329	0.000987167786678599	0.00519827054507679	-1.11862082411843
Blvrb	0.278959166666668	11.2733039166667	4.8217397995431	0.000990578147784023	0.00521207426862705	-1.12228853338832
C1qtnf1	0.326539444444446	10.0592747222222	4.82112588419942	0.000991414018534471	0.00521439570576331	-1.12318554014559
Lrp12	0.413705166666666	10.6075586944444	4.81340546117209	0.00100199078049278	0.00525537998883313	-1.13447058894956
Tns4	0.263697555555556	8.53622938888889	4.80594367577742	0.00101232877178322	0.00529103981581755	-1.14538559056752
2310007G05Rik	0.289082611111112	9.78297397222222	4.80334144544464	0.00101596101670697	0.00530071683780903	-1.14919394915335
Osbpl8	0.404627166666668	8.96442647222222	4.8013185710767	0.00101879427912027	0.00531188240557891	-1.15215508232653
3110001A13Rik	0.371097777777777	9.56107044444444	4.79879888081183	0.00102233529193454	0.00532322542637514	-1.15584427509389
Arhgap19	0.242832444444446	7.41821433333333	4.7986240699565	0.00102258145111566	0.00532322542637514	-1.15610025685298
Fcho1	0.244250666666666	8.24005183333333	4.79777615498208	0.00102377634488769	0.00532734662018754	-1.15734195016429
Dcbld1	0.411017055555558	8.93877058333333	4.79542002963679	0.00102710452947544	0.00533416078751163	-1.16079281147762
Lpgat1	0.686228722222227	10.2762966388889	4.79445301945805	0.00102847386601256	0.00533917356296971	-1.16220935431864
Erh	0.339776888888887	11.8545046111111	4.78958766390513	0.0010353933484612	0.00536472576105232	-1.16933846359492
9430038I01Rik	0.229116611111113	8.60386608333333	4.78795481885119	0.00103772679109595	0.00537243196079927	-1.17173178788357
Atp8b1	0.329664555555558	9.75555666666667	4.78413429030867	0.00104320872654063	0.00538814452504098	-1.17733315446375
scl000209.1_5	0.251923944444446	7.65858186111111	4.78382553387214	0.00104365310927714	0.00538833328634997	-1.1777859194518
Serpina12	0.375750222222223	7.53447722222222	4.78072267368543	0.00104813028238503	0.0054093348792465	-1.18233674588427
Psmb8	0.246958388888892	9.48106508333333	4.76446294166241	0.00107193225026155	0.00550579123496708	-1.20620635981918
Nkiras1	0.338830388888891	8.78440986111111	4.76445540224089	0.00107194342092402	0.00550579123496708	-1.2062174364822
Dennd4b	0.336951722222222	8.30387536111111	4.76425700088632	0.00107223742412733	0.00550579123496708	-1.20650892391728
Ankrd13a	0.291381833333338	11.0152483611111	4.76051705103697	0.00107779577664169	0.00552359883669124	-1.21200462305601
Vamp8	0.272132833333336	10.24547525	4.75756005249778	0.00108221244892359	0.00553764170223797	-1.21635120223931
A130014O09Rik	0.271201777777778	8.22519288888889	4.74864446727841	0.00109564736491966	0.00559338987067949	-1.22946393188732
Adamts2	0.392472944444442	12.5066039166667	4.74689049675146	0.00109831149265258	0.00560405129369193	-1.23204492651225
Vps18	0.301990888888886	10.4577093333333	4.74671129348979	0.00109858407891781	0.00560405129369193	-1.23230865123064
LOC100046120	0.363289722222222	12.59603875	4.74590714943893	0.00109980815976071	0.00560596659211363	-1.23349212649353
Srpx2	0.295092888888886	10.7017486111111	4.74333805654291	0.001103728717291	0.00562378087653245	-1.23727372239416
Fgf22	0.470935722222224	7.97762702777778	4.74225190356616	0.00110539075836905	0.0056300781417008	-1.23887277265227
Adar	0.270140055555558	9.57512758333333	4.74145226384436	0.00110661609517491	0.00563414714815064	-1.24005011990836
Arhgap17	0.243224444444445	9.69636105555556	4.73850530713263	0.00111114452935163	0.00565067033171427	-1.24438983913913
Jakmip1	0.371604833333332	8.03338913888889	4.73821125323806	0.00111159747929803	0.00565079872892864	-1.24482293294502
Susd3	0.305009833333334	7.86819347222222	4.7327762145641	0.00112000528103609	0.00568479053901224	-1.25283005297077
Darc	0.323103500000004	9.66274719444444	4.71923881641335	0.00114124599189534	0.00576510322168539	-1.27279193145757
Gm2a	0.278827722222225	13.2635155833333	4.71798914250793	0.00114322851278541	0.00576890281695328	-1.27463596318978
Syp	0.597763777777777	11.2716775555556	4.71771422107941	0.00114366515343427	0.00576890281695328	-1.27504166948826
LOC237512	0.292307277777777	12.6655879722222	4.71368249841527	0.00115008913279714	0.00579518597349955	-1.28099256979124
Mustn1	0.442152055555555	11.4348578055556	4.71296103540543	0.00115124277011362	0.00579698424060636	-1.28205770352039
Slfn10	0.236960444444443	7.39213027777778	4.70769418450697	0.00115970239505274	0.00581921308144203	-1.28983564268537
LOC100043906	0.495656611111109	8.50602863888889	4.70736131100154	0.00116023929847388	0.00581969689120613	-1.29032735165592
Herc3	0.271660833333332	8.44971058333333	4.70423245403865	0.00116529902689395	0.00583842652382359	-1.29494994730349
Degs1	0.383562166666666	13.9044240277778	4.70388021157512	0.00116587012852473	0.00583907359289943	-1.29547043872843
Spcs3	0.27700627777778	9.75391269444444	4.70212593604788	0.00116871887548245	0.00584890673593716	-1.29806290450576
Slc38a10	0.36753177777778	9.23981605555556	4.6986159166417	0.00117444124966071	0.00587087317083513	-1.30325129983864
Lig1	0.254366888888891	8.33883766666667	4.69804154545964	0.00117538051021406	0.00587334618038887	-1.30410048068059
LOC100048554	0.820788944444448	10.4940941388889	4.69337069351396	0.00118304874256121	0.00589967261969817	-1.31100783079938
Daam1	0.230065888888889	9.87226522222222	4.69320107436775	0.00118332821996671	0.00589967261969817	-1.31125872446817
Tpra40	0.305491555555557	8.88507327777778	4.69190462132807	0.00118546670083953	0.00590587709332274	-1.31317651748728
Mtap7d1	0.255493166666664	11.74736975	4.68869142274299	0.00119078475782065	0.0059298635239365	-1.31793069192538
A030011M19	0.230657833333334	7.24407302777778	4.68250394431368	0.00120109783432625	0.00596799721215436	-1.32708960939571
Ppp4r1	0.247371555555556	10.0295781111111	4.68183314463895	0.00120222165621446	0.00597133553455092	-1.32808287162374
LOC100046641	0.316233944444447	7.60741652777778	4.67941686317742	0.00120627914363178	0.00598249250963329	-1.33166121377554
Adora2b	0.47202361111111	8.59487175	4.67884105154929	0.00120724823305852	0.00598294874233513	-1.33251407049505
Trex1	0.327621999999998	9.0948155	4.6783699613693	0.00120804169900943	0.00598449453592523	-1.33321185470926
Cpxm1	0.72080327777778	10.5116564166667	4.67478051670315	0.00121410590763287	0.00600777799687098	-1.338529599643
Bola2	0.251593555555559	11.4285344444444	4.673425768631	0.00121640319358905	0.0060105510446445	-1.34053712013309
D130078K04Rik	0.469712500000002	9.03724908333333	4.67097094102577	0.00122057782911536	0.00602626094105837	-1.34417543588734
Adprh	0.271625444444446	12.3865246666667	4.67012914124039	0.0012220129223263	0.00602884045174575	-1.34542326647004
1810055G02Rik	0.343407777777779	10.6689486666667	4.66942540576732	0.00122321403648567	0.00603026263061515	-1.34646651518999
Dusp15	0.225253055555555	8.07463436111111	4.66335744026644	0.00123362344930548	0.00607137104147466	-1.35546480386323
Nptn	0.250903166666665	14.0667196388889	4.66322576792676	0.00123385038195273	0.00607137104147466	-1.35566011994799
Itpripl2	0.357988333333335	9.68077238888889	4.66198513626968	0.00123599077117829	0.00607511535297898	-1.35750052889263
Rin2	0.349043111111117	11.4388478888889	4.65618799243206	0.0012460452666871	0.00611681418322595	-1.36610311801592
Cln5	0.355222833333331	12.1162149722222	4.65576098692724	0.00124678932753765	0.00611681418322595	-1.36673695200881
Prmt6	0.263415444444446	8.47942361111111	4.65531629099203	0.00124756472169028	0.00611834636338973	-1.36739707215141
Ncf2	0.256652555555553	7.65634127777778	4.65485889642597	0.00124836279845996	0.00611998860603077	-1.36807607127807
4833444G19Rik	0.506105722222226	8.01328802777778	4.65293944229846	0.00125171791074801	0.00612882422322951	-1.37092580576043
Slc39a10	0.354702722222225	8.24944519444444	4.65291814341097	0.00125175519447851	0.00612882422322951	-1.37095743022115
Kcnh2	0.539364444444446	8.2245185	4.65102107611415	0.00125508080481472	0.00613925494010072	-1.37377443789396
A430107D22Rik	0.310526944444444	8.33812469444445	4.64247909275827	0.00127017319120804	0.00619701927704601	-1.38646487396203
2400001E08Rik	0.293303833333336	12.0120828611111	4.64178429382595	0.00127140934254525	0.00620076051447316	-1.3874975517953
Dnmt3l	0.650873388888888	8.11840263888889	4.63496026362106	0.00128361923352235	0.00625799900859679	-1.39764365884032
Fbn1	0.423912444444445	10.7510125555556	4.63369545934817	0.00128589609025886	0.00626678684784215	-1.39952490695101
1110021J02Rik	0.370141333333338	9.20282366666667	4.63280931062929	0.00128749388897412	0.00627226005203765	-1.4008430817918
H2-Q5	0.257661222222223	12.9958007222222	4.62982298122907	0.00129289420943854	0.00629624706785917	-1.40528614688034
AW822252	0.51206438888889	9.10728858333333	4.62944051955849	0.00129358758875831	0.00629730258757362	-1.40585526341443
Vegfc	0.456403444444446	9.96405622222222	4.62697623769834	0.00129806476882417	0.0063098655790196	-1.40952268955377
Slk	0.316191444444446	10.1097412777778	4.62696863153473	0.00129807861366752	0.0063098655790196	-1.40953401060507
Pter	0.399420777777776	10.6392745	4.62612552975273	0.001299614222771	0.00631500666099688	-1.41078893725068
E430005I09Rik	0.263452055555558	12.2370248055556	4.62105055569105	0.00130889900273766	0.00634623144567894	-1.41834493870044
C4a	0.285617666666667	11.9742018333333	4.61951937780239	0.00131171429930098	0.00634938296509248	-1.42062537310342
A430103B12Rik	0.304548333333335	8.45406983333333	4.61938296490789	0.00131196542988747	0.00634938296509248	-1.42082855317124
Foxm1	0.253573777777778	7.87112522222222	4.61358115674039	0.00132269427245551	0.00639423224576734	-1.42947244125949
Dnase2a	0.272886777777778	7.91060816666667	4.60751029326178	0.00133402161773882	0.00644192018039667	-1.4385221818009
D930046M13Rik	0.404889555555556	8.97488394444444	4.60591213496377	0.00133702083891571	0.00644933162605123	-1.44090538049483
Tcf19	0.307179166666669	8.41399530555556	4.60507817988103	0.00133858877468171	0.00645218346993606	-1.44214912787846
9430065F12Rik	0.330542777777783	8.07321044444445	4.60266092352433	0.00134314467359504	0.00647178243163299	-1.44575472994855
AI115600	0.279878666666667	11.2895011111111	4.59894600280364	0.00135017882023259	0.00649728093845946	-1.45129751745667
Rangap1	0.38144188888889	11.2744426666667	4.59868420464214	0.00135067602093992	0.00649728093845946	-1.45168820123843
Rnf128	0.301578555555555	7.74305972222222	4.59047729851999	0.00136636248372273	0.00653361604594454	-1.46394025005644
LOC241385	0.240975222222226	8.02615177777778	4.59012403680702	0.00136704207488175	0.00653450068499916	-1.46446784180177
2810025M15Rik	0.292627777777779	11.3155951111111	4.58852144481066	0.00137012963966337	0.00654452378858731	-1.46686150862952
Slc39a12	0.264466388888888	7.69300952777778	4.58608230384724	0.00137484328289985	0.00656229387777195	-1.47050534476525
Mpp1	0.221653000000005	11.9783550555556	4.58383499096837	0.00137920162951898	0.00657933528500108	-1.47386333627776
Pdcd10	0.257511722222223	9.56960075	4.58347173021308	0.00137990751398259	0.00657933528500108	-1.4744061951507
Itga5	0.253086999999999	8.07835555555556	4.58272819144516	0.00138135356029945	0.00658385398220649	-1.47551740041348
Cd59b	0.329437222222225	9.44649527777778	4.58025227547675	0.00138618050102238	0.00659631519422097	-1.47921816252564
Cercam	0.342662388888892	10.3452953611111	4.58010695539635	0.00138646437286948	0.00659631519422097	-1.47943539936531
Snx10	0.259903611111111	12.3368018611111	4.57931675055575	0.00138800907123389	0.00660128720271496	-1.48061671592839
Hist1h2bf	0.500295555555555	11.8385068888889	4.57750917156333	0.00139154949079135	0.00661198716235555	-1.48331927986667
6330414G02Rik	0.748117833333335	10.1144395833333	4.5767753067785	0.0013929896426582	0.00661544901466576	-1.48441663116422
Sfrs17b	0.347193499999999	9.39870680555556	4.57599171628365	0.00139452914362769	0.00662015489000785	-1.48558841958266
Gga3	0.259472222222223	8.65136527777778	4.57576104613732	0.00139498268345306	0.00662015489000785	-1.48593338197841
B230333C21Rik	0.339251277777782	9.28979713888889	4.57470634934986	0.00139705842873835	0.00662524621697454	-1.48751075256351
Calu	0.228132222222223	10.5996116666667	4.57341908469487	0.00139959638365104	0.00663252059569494	-1.48943615212079
Lamp1	0.332586944444442	14.0795153611111	4.57260142345755	0.00140121104405882	0.00663779143567773	-1.49065927075463
E030040G24Rik	0.336461555555555	10.4889494444444	4.57192875575868	0.00140254088034203	0.00663933002905011	-1.49166556637637
Amigo3	0.226847055555554	7.67357619444444	4.57149847594237	0.00140339223613316	0.00664098073918026	-1.49230928794668
Pitpnc1	0.360885222222221	7.92417388888889	4.57051349345352	0.00140534322087056	0.00664783194920941	-1.49378297043323
2900016B01Rik	0.247904944444445	7.71229608333333	4.56996695799933	0.00140642701583256	0.00664819811562783	-1.49460072767738
LOC239770	0.269164999999999	7.79485072222222	4.56795944030875	0.00141041568485771	0.00665752484042161	-1.49760484255803
2810433D01Rik	0.225294833333333	7.23540875	4.56684022841791	0.00141264467877349	0.00666328507531429	-1.49927990887075
Vwa5a	0.375329166666665	11.3373278055556	4.56488271062677	0.00141655231536209	0.00667694940797857	-1.50221003905955
Aspm	0.362107055555556	7.43172458333333	4.56352940305853	0.00141926059669362	0.00668732917386452	-1.50423605974947
2410072D24Rik	0.242049666666666	7.99290238888889	4.55977864820156	0.00142679580879368	0.00671343531564665	-1.50985258862479
Sephs1	0.247389666666667	8.30787861111111	4.55975985905404	0.00142683366381591	0.00671343531564665	-1.5098807291146
Glg1	0.246057555555559	13.0557936666667	4.55598821836514	0.00143445436080553	0.00673995142358027	-1.51553049595047
Blm	0.294591111111112	8.72213433333333	4.55476102884062	0.00143694333709089	0.00674553910380662	-1.51736919883659
Cd83	0.545485555555556	10.4357239444444	4.5546194702758	0.00143723074305295	0.00674553910380662	-1.51758130991855
OTTMUSG00000000971	0.558376444444447	9.32014838888889	4.55428946810729	0.00143790098507883	0.00674628828652752	-1.51807579523832
Epsti1	0.241150777777779	8.19796722222222	4.5533930880765	0.00143972324700321	0.00675244002108851	-1.51941903403778
Kif3b	0.278569222222224	9.62920633333333	4.55091618865807	0.00144477146218305	0.00676890799941933	-1.52313127918002
Nin	0.244659555555556	9.65300238888889	4.54940097727636	0.00144786900362395	0.00677861278379857	-1.52540261328053
Gsg2	0.320600166666667	7.66826030555556	4.54629593931748	0.00145423890713461	0.00679639350585867	-1.53005811716979
Dnajc6	0.991102888888891	10.7832008888889	4.54391940432033	0.00145913461819937	0.00681445266018032	-1.53362224327468
Calr	0.392086777777777	9.9264935	4.54264925270562	0.00146175840488887	0.00682188344944957	-1.53552742729972
Htra1	0.2949895	12.21816275	4.53948229538837	0.00146832254460677	0.00685009797293243	-1.54027871980787
Plagl2	0.3045715	10.0026339722222	4.53668876269388	0.00147413894145141	0.00687237956755684	-1.54447091711819
A130001G05Rik	0.361718944444446	8.61281063888889	4.53390829777095	0.00147995268028358	0.00689180014769692	-1.54864456705718
Sbk	0.44890788888889	10.9575950555556	4.52793612527811	0.00149252335116587	0.00694094280732258	-1.5576127513063
Nln	0.33216488888889	11.3824902777778	4.51904690531225	0.00151144660371307	0.0069944772428221	-1.57097040352879
Eno1	0.328081111111112	11.8570071666667	4.51770215573579	0.00151433162545458	0.00700292244854948	-1.57299207354933
BC018462	0.219218611111113	7.76825475	4.50877718113961	0.00153362954062722	0.00706250034533527	-1.58641597099184
Arf4	0.213173222222222	7.51973972222222	4.50240791856607	0.00154756257219145	0.00710684626478743	-1.59600252092998
Cic	0.284336722222223	8.82672880555556	4.50098767560621	0.00155068788257571	0.00711625158200426	-1.5981409221474
4930471M23Rik	0.268145000000002	8.1157275	4.50052880792621	0.0015516990880092	0.00711841956624219	-1.59883187909657
Mt1	0.231982555555561	15.8035557222222	4.50019628657447	0.00155243230617509	0.00711931122151518	-1.59933260334634
Rad54l	0.241641833333336	7.45193130555556	4.4982909531878	0.00155664078407287	0.00713613394835906	-1.60220202305602
Pold1	0.258626833333333	9.67103547222222	4.49406789036762	0.00156601229824878	0.00716418091567273	-1.60856369256516
Plcl2	0.25617222222222	9.35798488888889	4.49303266278473	0.00156831881918122	0.00716728752646913	-1.61012354202883
Lima1	0.253476000000001	10.121813	4.49000146924135	0.00157509338607043	0.00719078570033261	-1.61469169191273
Mmp14	0.340889499999999	12.3516246944444	4.48853121125189	0.00157839063179064	0.00719341049576334	-1.61690788984646
Sec24d	0.443265388888891	9.55858041666667	4.48453309091163	0.00158739441324705	0.00720979148266886	-1.62293595690347
Mtmr12	0.286763611111114	10.3995325833333	4.4814844192863	0.00159429702456506	0.00723595063158832	-1.62753397755865
Cdc45l	0.265099777777779	8.56046766666667	4.47561201095168	0.0016076837986237	0.00728419696413455	-1.63639433207206
Lat	0.287312833333334	7.87990491666667	4.47440556993399	0.00161044889667676	0.0072927184665159	-1.63821520377513
Mettl7b	0.533283944444443	9.88854136111111	4.47378079716414	0.00161188284514764	0.00729536362684604	-1.6391582459694
Kpna2	0.276272888888891	7.71333833333333	4.47337859602334	0.00161280668184313	0.00729536362684604	-1.63976536296609
Myo5a	0.304128999999998	10.0452338333333	4.47333395251316	0.0016129092608248	0.00729536362684604	-1.63983275307465
Pin4	0.235520277777781	9.22142736111111	4.47212779371679	0.00161568334288689	0.00730541010479861	-1.6416535719143
Mfsd11	0.310760666666669	8.68646266666667	4.47088407101162	0.00161854917472217	0.0073133624132795	-1.64353130409036
Plod2	0.249615833333333	8.14954152777778	4.46827232156075	0.00162458501085658	0.0073331114326741	-1.64747512191042
3830408P04Rik	0.280204944444451	10.4120843055556	4.46485990356227	0.00163250758899378	0.00736384099207437	-1.65262936686185
6330406I15Rik	0.309323611111113	11.73514225	4.46368653436462	0.00163524134623091	0.00736881700165604	-1.65440203278683
LOC381999	0.238882833333333	13.6401615833333	4.46366826803092	0.00163528394254129	0.00736881700165604	-1.654429630101
Ykt6	0.248489777777776	10.35107	4.45982935505206	0.00164426256076025	0.00740422527360751	-1.66023057603496
3110082D06Rik	0.513660388888889	8.67828758333333	4.45649963044476	0.0016520930487704	0.0074318874226607	-1.66526370875098
Dapp1	0.263062611111113	7.98405402777778	4.45609758131527	0.00165304124473972	0.00743362182624275	-1.66587153824478
Cntfr	0.321637333333333	7.89706072222222	4.45482067469003	0.00165605658040791	0.00744074893337354	-1.66780214767314
Csf3r	0.236622166666667	7.80550380555556	4.45471107465323	0.00165631566856279	0.00744074893337354	-1.66796786691256
Plcb2	0.219219666666668	8.05059783333333	4.45305096818316	0.00166024537958363	0.00745192312632079	-1.670478207003
Mrc2	0.299130000000003	7.76682494444444	4.4521027536866	0.0016624944209545	0.00745785419255917	-1.67191222261927
Plekhf2	0.230277000000003	10.6161582222222	4.45040494782643	0.00166652955395982	0.00747139072511612	-1.67448017343593
Akr1c12	0.292029166666667	10.0911446944444	4.4457496480237	0.00167764761190834	0.00751159484383732	-1.68152336691537
Grap	0.314878888888892	8.72500094444445	4.44569798184734	0.00167777144899818	0.00751159484383732	-1.68160155121896
Rrad	0.359748333333334	8.15349555555555	4.44350397651325	0.00168303924137211	0.00752497951167794	-1.6849219821883
5031414D18Rik	0.272313666666667	7.75299488888889	4.44181074262124	0.00168711679717239	0.007538108597985	-1.68748498477764
Rnd3	0.341589444444445	9.63037294444445	4.43878414263914	0.00169443168009474	0.00756056445707928	-1.692067231898
Dpp3	0.309164388888886	11.3550835277778	4.43023935059958	0.0017152672303552	0.00762932436720043	-1.70501064359084
Fcrla	0.228206277777778	7.85695230555556	4.42519979756787	0.00172768413922503	0.00767008160196271	-1.71264902914832
Hisppd1	0.275942777777779	8.33601611111111	4.41808940912336	0.00174536734467091	0.00773299576049364	-1.72343196515196
Ncan	0.524622222222223	7.73831172222222	4.41721745670911	0.00174754915453425	0.00774006685541619	-1.72475475274908
Nrip2	0.230065722222221	7.40321169444444	4.41546046660549	0.0017519543923529	0.00775178212718236	-1.72742048911967
Zmat3	0.264723055555553	10.0199199166667	4.41293982681183	0.00175829507862187	0.00777463004643646	-1.73124557230967
Sod2	0.291833444444443	13.8844362222222	4.41091509741564	0.00176340609348459	0.00778645403441176	-1.73431872678687
Rem1	0.271611388888891	9.20679730555556	4.41065940444138	0.00176405266839446	0.00778645403441176	-1.73470685925967
Fntb	0.341778611111115	11.9828998055556	4.41048048680809	0.0017645052512132	0.00778645403441176	-1.73497845482286
Ap1s3	0.340772555555558	7.91757933333333	4.40870513280118	0.00176900285780423	0.00780216210988495	-1.73767366100632
2810402K13Rik	0.238127888888888	9.23495433333333	4.40493119748124	0.00177860441248481	0.0078329738325831	-1.74340436421286
Dhx34	0.28246	9.36928411111111	4.40449669494283	0.00177971343957879	0.0078352462391586	-1.7440642768563
Trappc1	0.247974944444444	11.3356749722222	4.39665989296117	0.00179984374600603	0.00791557975084157	-1.755970975829
Emilin1	0.321227166666667	8.77835763888889	4.39636975154114	0.00180059369233778	0.00791557975084157	-1.75641195460752
1700025G04Rik	0.234238666666666	9.40976072222222	4.39328532355491	0.00180858691248464	0.0079332836280701	-1.76110059664741
Sphk1	0.455283499999998	9.64099513888889	4.38973873419054	0.00181782478048674	0.00797115864579846	-1.76649334273003
4933433P14Rik	0.221378055555558	8.62044169444444	4.3888036112822	0.00182026891695007	0.00797449995561221	-1.76791551849962
Arhgap15	0.286998555555556	8.39107494444444	4.38874619852886	0.00182041909156733	0.00797449995561221	-1.76800283812894
Fmnl3	0.207831388888891	9.59181630555556	4.38850318473254	0.00182105488994842	0.00797449995561221	-1.76837244511191
Prickle3	0.265886555555555	11.3140661666667	4.38700457005844	0.00182498097951054	0.00798398963618983	-1.77065190747491
Hist1h2bh	0.402163611111112	11.2375630833333	4.38442285459664	0.00183176585111694	0.00800836877066745	-1.77457951954222
Gmppa	0.215741888888889	9.22688866666667	4.37992690917062	0.00184364593225759	0.0080443362143287	-1.78142140839901
LOC100045967	0.332034555555555	11.3445408888889	4.3767055452056	0.00185220875059734	0.00807369911345828	-1.78632530809573
Arrdc4	0.336944055555557	10.3476909722222	4.37195489438321	0.00186491436283015	0.00811569451966795	-1.79355977189048
1700026L06Rik	0.279001888888889	7.59574822222222	4.36725162737201	0.00187758515158613	0.00816545589952468	-1.8007250367073
A730085F06Rik	0.357432333333337	9.08987166666667	4.36257879407378	0.00189026520418581	0.00821249058786679	-1.80784684925205
EG665509	0.301773666666666	10.9874693888889	4.36220547752354	0.00189128216851945	0.00821420776149868	-1.80841594193181
Tspan33	0.331991944444447	8.44136891666667	4.35736717407613	0.00190451543562393	0.00825539958512578	-1.81579324117804
Flna	0.337189166666672	11.3178368611111	4.35544235065132	0.00190980753889298	0.00827150604477818	-1.81872901753562
Tapbp	0.250631250000001	8.80379334722222	4.35537342090106	0.00190999734561721	0.00827150604477818	-1.81883415958065
OTTMUSG00000010438	0.229714222222224	7.30003011111111	4.35372437011928	0.00191454423492035	0.00828799424369845	-1.82134972819723
LOC56628	0.23190566666667	7.92414527777778	4.3512417352867	0.00192141139534041	0.00830452997641775	-1.8251375795276
Aim2	0.2097115	7.80381341666667	4.34934228435588	0.00192668321177787	0.0083187381026174	-1.82803619610734
E230008N13Rik	0.274750944444444	7.88287302777778	4.34618943529845	0.00193546794317361	0.00834848268534436	-1.8328485886589
Arpc2	0.34869705555556	12.6119993611111	4.34359287756176	0.00194273485633356	0.00837162848071723	-1.83681286633092
MALT-1	0.332365833333336	8.66711908333333	4.34211797947604	0.00194687560198763	0.00838217968850635	-1.83906505447832
Rcan3	0.313228166666667	11.1130135833333	4.34118166986728	0.00194950916865538	0.00838967650079221	-1.84049496039058
Sepn1	0.238154555555559	11.8775628333333	4.34062759821534	0.00195106940514091	0.00839112271507868	-1.84134117772834
Litaf	0.244156111111117	13.9878441666667	4.33960137509602	0.00195396272331228	0.00840083159791793	-1.84290860526175
Ch25h	0.315168166666668	7.99620963888889	4.33627157045683	0.00196338236433472	0.00843309746345589	-1.84799542355425
Slc45a4	0.224629555555557	8.61347672222222	4.33566457239497	0.00196510471985816	0.00843775221279363	-1.84892286960077
Cdc7	0.332938666666667	8.9046655	4.33166841878474	0.00197648420289729	0.00847834717164902	-1.85502989657561
BC087945	0.271711833333333	11.4604818611111	4.32844588134526	0.0019857120463354	0.00850688312457305	-1.85995619680735
5330420J21Rik	0.239860555555556	8.15431744444444	4.32632400707848	0.0019918132474458	0.00853025498387485	-1.8632006579318
Snrpd1	0.242857500000003	9.91162736111111	4.32608298209074	0.00199250755315369	0.00853046331570532	-1.86356923574959
Wdr1	0.281794222222223	11.8683684444444	4.32225090084423	0.00200358122057678	0.00855717360854295	-1.86943032006145
Cln8	0.261385166666667	7.79263763888889	4.32198739301563	0.00200434510004892	0.00855717360854295	-1.8698334205256
Hist1h2bm	0.483618666666667	11.0650818333333	4.32115044025999	0.00200677339726133	0.00856378879994081	-1.87111380756175
Nphp4	0.208487111111112	7.79068511111111	4.32039124350261	0.00200897881710732	0.00856766563318978	-1.87227532161195
Sphk2	0.274316611111114	10.1441313055556	4.31389311422469	0.00202796181877021	0.00863746987414314	-1.88222007096142
Rap1b	0.289952222222222	13.7056201111111	4.31278209633104	0.00203122658722494	0.00864858706748822	-1.88392093006487
Alg5	0.21331338888889	11.3366061388889	4.30890181907023	0.00204267307438869	0.00868053929199853	-1.8898625236188
Snx5	0.276551777777779	7.90628761111111	4.30749973080119	0.00204682605523903	0.00868980264839914	-1.89200992770836
BC030183	0.245935444444448	7.80131916666667	4.30703608048803	0.00204820137069436	0.00869005668259919	-1.89272009988585
Tmem160	0.295232166666661	11.7690710277778	4.30384241672477	0.00205770153605166	0.00872196108255197	-1.89761259301381
E2f6	0.244215555555556	10.4815176111111	4.30242488908951	0.00206193332387945	0.00873709527745197	-1.89978458477027
Cdc42ep3	0.447503833333336	11.1732921944444	4.29952089645548	0.00207063177155476	0.00875990616899821	-1.90423501820182
Ank	0.250712777777776	11.0045328888889	4.29463739579286	0.00208534805954242	0.00881087897751024	-1.91172157892148
Ptafr	0.31360527777778	8.28557319444444	4.28949980815703	0.00210095073875258	0.00885980247698663	-1.91960102625727
Slc2a1	0.214018055555558	10.0771539722222	4.28793730102741	0.00210572071993435	0.00887708428582406	-1.92199810511506
Mest	0.542357555555558	12.9047723888889	4.28703621919797	0.00210847677837931	0.00888586768610765	-1.92338062067356
Rplp0	0.295203777777777	9.13589466666667	4.28545988439693	0.00211330744514178	0.00889858220351636	-1.92579942075714
Syngr2	0.256886444444447	8.54464088888889	4.28470875556449	0.0021156134322977	0.00890458256372005	-1.92695210107214
Maged2	0.43455022222223	11.5306275555556	4.28387909109517	0.00211816365099194	0.00890943930378742	-1.9282253874243
6430548M08Rik	0.36983638888889	9.53824886111111	4.27961965319525	0.00213130810277473	0.00894783687761668	-1.93476375995776
Dph1	0.235466722222224	9.77192997222222	4.27899864808594	0.00213323176598079	0.00895306800893845	-1.93571721981477
2010107H07Rik	0.369276833333338	11.7116626388889	4.27771458629752	0.00213721523878688	0.00896124650423749	-1.93768886252656
Casp6	0.281649555555555	9.95876677777778	4.27325050855094	0.00215112584189305	0.00900813775692266	-1.94454500354772
B230365C01Rik	0.401253999999998	10.0722327777778	4.27154867106503	0.00215645440688139	0.0090218732184031	-1.94715944759861
Abi3	0.304544611111117	9.79817258333333	4.27089993832289	0.00215848934161528	0.0090275280726246	-1.94815616085159
4930572J05Rik	0.285310444444447	10.0463446666667	4.26634475126289	0.00217283586989846	0.00907316925192746	-1.95515629048557
Ydjc	0.28847522222222	7.73790494444444	4.26455969951477	0.00217848562116609	0.00908814399332062	-1.95790018157442
Gadd45b	0.422954277777777	8.31639941666667	4.26203072875381	0.00218651677630552	0.00911589133750348	-1.96178829427134
Stard5	0.266349888888891	9.81696	4.2603974027727	0.00219172046727223	0.00912655162595545	-1.96429985712717
Ppic	0.427628722222224	12.7134993055556	4.26032222699816	0.00219196029148512	0.00912655162595545	-1.96441546311573
B230396O12Rik	0.258415555555553	7.1660955	4.25955531848431	0.00219440846906781	0.00913150384041698	-1.96559486379167
Tnf	0.304207833333336	7.53470508333333	4.2581756814044	0.00219881999470747	0.00914122396792798	-1.9677167490645
Hspb6	0.276141722222219	12.6282154166667	4.25511363191109	0.00220864507068175	0.00917341046018464	-1.97242706856089
Myl4	0.384795055555553	11.5176913611111	4.25441543756251	0.00221089189553403	0.0091787064243079	-1.97350126354089
Mfsd7a	0.420554499999998	9.63445486111111	4.25150902599417	0.00222027113424947	0.00920722605954301	-1.97797355028281
D430044G20Rik	0.212472944444444	8.09604025	4.24813111871129	0.00223122533959113	0.00924394769102477	-1.9831727291863
EG236893	0.554362611111117	9.67931369444444	4.24774322658784	0.0022324869223881	0.00924627499015408	-1.98376985597994
ENSMUSG00000043795	0.298529055555553	11.6224151388889	4.24450616253379	0.00224304491447144	0.0092754646040678	-1.98875379630943
Tmem126a	0.33830861111111	11.5119495277778	4.23994461842608	0.00225801340194181	0.00932277283326726	-1.99577926241404
8430427H17Rik	0.236252222222223	8.66628461111111	4.23958631096261	0.00225919367914637	0.00932412791702077	-1.99633122346558
Gdf15	0.334635055555557	8.39086847222222	4.23100548926809	0.00228765683212679	0.00941867312747248	-2.00955463394026
Ptk2b	0.366811277777783	9.51732736111111	4.23063004520621	0.00228891091266978	0.00942090061625954	-2.01013342520499
Snai1	0.309027722222222	8.73905413888889	4.22946130243982	0.00229281951613417	0.00943404903368566	-2.01193529573936
Arhgef6	0.23019061111111	9.54596025	4.22903648744754	0.00229424198124834	0.00943696296894555	-2.01259028365446
Cttnbp2nl	0.305740500000001	10.0613025277778	4.22794336590395	0.00229790655867977	0.00944321662621372	-2.01427578589465
Ccdc68	0.253206166666666	8.08927275	4.22563047480596	0.00230568089647304	0.0094692744806347	-2.01784257622835
2610039C10Rik	0.247868777777779	10.5700771666667	4.22104792636616	0.00232116727530925	0.00952293331981453	-2.02491150937544
Chd3	0.199766222222223	8.84344338888889	4.21972431613182	0.00232566094951996	0.00953355025288789	-2.02695378039995
2810428M05Rik	0.211179888888889	7.4026705	4.21467084538659	0.00234290311560691	0.00959097790443018	-2.03475311938938
Olfm1	0.724256055555559	11.8915648055556	4.21455505567911	0.00234329977864825	0.00959097790443018	-2.03493186317721
5033414D02Rik	0.241252333333335	12.0027962222222	4.21278433385676	0.00234937470950656	0.00960829003581825	-2.03766552782522
Zan	0.226163444444444	7.65214966666667	4.21215274822689	0.0023515455953588	0.00961281571964124	-2.03864067526909
Peg10	0.279052722222222	7.63094508333333	4.20921650416877	0.00236166619311152	0.00965120128159275	-2.04317480810302
Slc2a10	0.302849555555559	8.68085927777778	4.20613725543262	0.00237232963571493	0.00967980826036618	-2.0479309493378
Stxbp2	0.25419477777778	11.3540845555556	4.19411807112123	0.00241444618847131	0.00983040463546468	-2.06650707429311
Fgd2	0.327174277777777	9.21462802777778	4.19313492126755	0.00241792636747054	0.00983987330132551	-2.06802738368278
Gdpd1	0.426852555555554	9.03590877777778	4.19246707563847	0.00242029347586099	0.00984511003789269	-2.06906018734917
Reep4	0.249377055555557	9.67217541666667	4.19128756136042	0.00242448017925965	0.00985910499488412	-2.07088440980307
Tnfaip8	0.281265500000003	11.1318801944444	4.18997002164561	0.00242916594052737	0.00986918685026103	-2.07292230937058
Acbd3	0.261864111111112	11.406372	4.189076863244	0.00243234790414558	0.00987590058683816	-2.07430392392615
Nkd1	0.510158388888888	9.70081463888889	4.18748178673616	0.00243804158237139	0.00989494835299203	-2.07677157754898
Pgpep1	0.270710333333337	9.50531038888889	4.18713369053397	0.00243928601163299	0.00989494835299203	-2.07731014056025
Atp6v0b	0.341682333333335	11.6895690555556	4.18458745766958	0.00244840931181084	0.00992586186794871	-2.08125005508281
BC025076	0.204253666666666	8.03810305555556	4.18319854317632	0.00245340120516435	0.00994304807442681	-2.08339953845889
Ap2s1	0.228696888888891	10.371224	4.18042160967044	0.00246341434430917	0.00996834006646639	-2.08769785103417
Morf4l2	0.266418055555558	13.8918160833333	4.17967441666074	0.00246611602615573	0.00997621706600413	-2.08885456989003
4933407N01Rik	0.276742166666669	11.5729419166667	4.1790633185267	0.00246832796818044	0.00998210869776552	-2.08980065465494
Chd5	0.241118222222222	7.74546583333333	4.17816106967441	0.00247159763293615	0.00999227292728043	-2.09119757694221
Arhgap1	0.242765333333329	10.2236958333333	4.17723168136547	0.00247497047763052	0.00999978897567413	-2.09263662586675
Wif1	0.25978661111111	8.25068513888889	4.17649013676172	0.00247766513838011	0.010004557398618	-2.09378489904894
LOC639715	0.303735888888891	8.21482466666667	4.1752821178433	0.00248206159709559	0.0100192477301641	-2.09565565092099
LOC100047583	0.543946222222225	9.98515511111111	4.17299743996808	0.00249039920092726	0.0100406329699881	-2.09919423254918
2610307O08Rik	0.229753222222223	8.89802783333333	4.17049118908408	0.00249957975988271	0.0100684292035276	-2.10307675049996
LOC100048858	0.222187777777778	8.4066245	4.16801560213968	0.00250868342376991	0.0100971441432407	-2.10691254283171
Kctd5	0.220791555555556	9.64364933333333	4.16652984218618	0.00251416408928452	0.0101148404225417	-2.10921502057989
Pla2g5	0.287599166666669	7.69766275	4.16375641132857	0.00252442889050536	0.0101447981754649	-2.113513741128
2310016C08Rik	0.377908388888889	10.8074821388889	4.16339402672825	0.00252577341598963	0.0101460986233065	-2.11407549599304
Tspan17	0.242987777777778	11.1882273888889	4.15965354343785	0.00253969610768176	0.010189634064589	-2.11987481547634
Gstm1	0.240020166666666	13.4929115833333	4.1576186815608	0.00254730453241226	0.0102139567472628	-2.12303044348607
Skp2	0.239246111111111	8.00065266666667	4.15620005809368	0.00255262318897054	0.0102321776616137	-2.12523072713199
Aldh3a2	0.263145222222223	12.0366303888889	4.15457473943403	0.00255873133245569	0.0102504421966054	-2.1277519049928
2210412D01Rik	0.274798611111111	8.95405858333333	4.15072762082845	0.00257325142763526	0.0102742504688636	-2.13372083531207
Gpr155	0.342896944444444	9.69805158333333	4.15069828728784	0.00257336247731747	0.0102742504688636	-2.1337663543784
Oasl2	0.311671611111111	9.65445225	4.1502904864609	0.0025749068416643	0.0102742504688636	-2.13439918081911
Eef1a2	0.278697166666666	7.70977897222222	4.15015065288555	0.00257543662655359	0.0102742504688636	-2.13461617973601
Hmox2	0.245074388888892	10.6918045833333	4.13647659505615	0.00262780856132762	0.0104286440483312	-2.15584788840926
Leprotl1	0.229476555555557	11.5842666666667	4.13608384550918	0.00262932946337385	0.0104286440483312	-2.15645805515513
N6amt2	0.288507999999997	9.93733988888889	4.13395632103788	0.00263758450644267	0.0104447487027168	-2.1597636624551
Stmn1	0.327585833333334	7.65506869444444	4.13383247811106	0.00263806588109037	0.0104447487027168	-2.15995609878246
9830005G06Rik	0.381713666666668	8.16622144444444	4.13261707352273	0.00264279510085455	0.0104516072733221	-2.16184478584846
Tsku	0.35210027777778	7.60013525	4.1305278130538	0.00265094567133529	0.0104706410193369	-2.16509183709552
AI480653	0.201710222222221	8.78616905555556	4.12809116879426	0.00266048528688253	0.0104959145003981	-2.16887946458551
Galns	0.277727222222222	8.52478527777778	4.12744196510267	0.00266303312504094	0.010502684671057	-2.16988873988612
Mfap3	0.245965444444446	11.5142048333333	4.12660855473034	0.00266630770374519	0.0105043213940311	-2.17118446617899
Tmed7	0.236244944444445	11.6435016944444	4.12652700216473	0.00266662836478809	0.0105043213940311	-2.17131126285212
Tle6	0.233530666666669	8.4354215	4.12471287245207	0.00267377207240024	0.0105230493358808	-2.17413205713215
Lrrc40	0.234952611111114	8.29422825	4.1231587060313	0.00267990830537607	0.0105394931051258	-2.17654895853079
Hmg20b	0.240639388888889	9.07248213888889	4.1218697759096	0.00268500869831857	0.0105546964957408	-2.17855361513526
Bag3	0.224443888888894	13.0953647222222	4.12125747283186	0.00268743524889638	0.0105610687356421	-2.17950599443127
Gsdmdc1	0.264189722222223	9.24910602777778	4.12100174131682	0.00268844940155278	0.0105610687356421	-2.1799037742679
Mfhas1	0.264394944444447	8.19969975	4.12085593806075	0.00268902779493641	0.0105610687356421	-2.18013056885167
Pi4k2b	0.259585111111109	9.67509072222222	4.11327895259563	0.00271926842765598	0.0106766640315574	-2.19192006606462
Lynx1	0.349010000000002	10.0870815555556	4.1103061883116	0.00273123181853654	0.010717266048858	-2.19654751032892
Il1r2	0.215969000000001	7.43998933333333	4.1012691511163	0.0027679452689599	0.0108369292714252	-2.21062137156218
Rnpep	0.257452722222222	11.4042344722222	4.10109342137535	0.00276866436751481	0.0108369292714252	-2.21089514451682
1190002A17Rik	0.373357777777779	8.64424838888889	4.09415112728429	0.00279723246233465	0.010931132619515	-2.22171372126953
P2ry1	0.276527833333333	9.63587869444445	4.09282860016495	0.00280271026418976	0.0109424964569962	-2.22377536204625
Ddx54	0.267823777777775	11.3560895555556	4.09249724210857	0.0028040845110044	0.0109446276394062	-2.22429193799235
Tbk1	0.202869944444448	12.1017716944444	4.08926298781182	0.00281753571762791	0.0109858748419483	-2.22933473678369
Nubp2	0.242649055555555	9.14742186111111	4.08773746150065	0.00282390417772803	0.0109959982305166	-2.23171375800458
Polydom-pending	0.367407222222221	7.86325827777778	4.08689888162676	0.00282741143653182	0.0110064112844604	-2.23302162419623
Lhfp	0.220250611111108	10.1245454166667	4.08623588826558	0.00283018760776386	0.0110139730997868	-2.23405570296267
LOC209706	0.261196277777776	8.54507608333333	4.0825111362436	0.00284583839994537	0.011067614711837	-2.23986624225369
Tctex1d2	0.313732222222223	10.3674898333333	4.08235781066821	0.00284648461934772	0.011067614711837	-2.24010546341724
Myo18a	0.296397055555556	9.32552352777778	4.0812400733	0.00285120025474933	0.0110826883688579	-2.24184946291049
Wrb	0.223858722222221	10.2773068055556	4.08065536844857	0.00285367038451829	0.0110875513949087	-2.24276183541327
LOC100045677	0.334788888888889	8.20207288888889	4.08048178585216	0.00285440413563643	0.0110875513949087	-2.24303270144328
Stau2	0.217144333333334	8.75571338888889	4.08027236133508	0.0028552896614251	0.0110875513949087	-2.24335950169727
Ndfip2	0.27974988888889	9.81297572222222	4.07988795705559	0.00285691582851192	0.0110875513949087	-2.2439593661874
9530051K01Rik	0.217996277777779	7.49038669444444	4.07730667014423	0.00286786115475579	0.0111180110260075	-2.24798794183176
5730494J16Rik	0.377234166666669	9.17949875	4.07554175577602	0.00287537053048775	0.0111289479651834	-2.2507428843719
Phtf2	0.375667500000002	9.31036047222222	4.07148797180219	0.00289269794832255	0.011171682342367	-2.25707207241518
Slc22a2	0.260638166666667	7.80656486111111	4.06993767852407	0.00289935383304681	0.0111908451189642	-2.25949307919639
Nedd4b	0.209046944444445	7.66272691666667	4.06922867881929	0.00290240321476225	0.0111960733645077	-2.2606003818855
St6galnac4	0.270738499999998	8.29807402777778	4.06864759609084	0.00290490497468854	0.0112003769094841	-2.26150795170723
Sybl1	0.330989277777778	10.0411388055556	4.0677337378498	0.0029088440896799	0.0112076301633875	-2.26293535318025
Tnc	0.428677277777778	8.98527697222222	4.06735254282465	0.00291048888060722	0.0112076301633875	-2.2635307909521
Csgalnact1	0.265113777777779	8.88840644444444	4.06190971485832	0.00293408198254268	0.0112754773569965	-2.27203456902914
Gna13	0.259405611111113	10.0623876388889	4.06102464749271	0.0029379376903059	0.0112870115627571	-2.2734177218335
Dab2	0.282551611111113	11.6723434166667	4.05886723639435	0.00294735883726282	0.0113067668286633	-2.27678964671706
Bcl2l11	0.297552666666668	8.73590783333333	4.05827149080884	0.00294996604317133	0.0113134837046095	-2.27772086623989
Tmem180	0.264365055555555	8.42345402777778	4.05619991305454	0.00295905115802751	0.0113417417754162	-2.28095931670401
2610024E20Rik	0.250198388888888	11.6505185277778	4.04732279233016	0.00299832103743098	0.0114393008454767	-2.29484258184376
Chst7	0.299659222222219	9.69366105555556	4.04731461524508	0.00299835746502315	0.0114393008454767	-2.29485537467351
Dhcr24	0.471139388888888	8.60554719444444	4.04628871461172	0.00300293142244625	0.0114468349548067	-2.29646043245058
Nup210	1.23879755555555	10.8048850555556	4.04505641109347	0.00300843543516975	0.0114645079231216	-2.29838858218526
Adora1	0.304068555555556	9.7504145	4.04384356241562	0.00301386303075165	0.0114818795739016	-2.30028646975369
Ear3	0.423677055555556	9.76482147222222	4.04272125726192	0.00301889471352124	0.0114944198717702	-2.30204283062969
Igfbp5	0.318077944444443	13.4868564722222	4.04238715562915	0.00302039433179793	0.0114968164539655	-2.30256571500879
Mapre2	0.193162111111112	10.8124171111111	4.04090098424687	0.00302707463130462	0.0115122941936663	-2.30489180378689
Pdgfrb	0.261078944444444	9.29744686111111	4.0387907731563	0.00303658697730842	0.0115351889431279	-2.3081950668585
LOC194744	0.211645166666668	7.49946258333333	4.03822534105758	0.00303914121095068	0.0115404678428652	-2.30908026853975
Popdc3	0.221410944444446	7.54667763888889	4.03534756841613	0.00305217645884774	0.011581089998362	-2.31358610554202
Eif5a	0.230729	10.6207487777778	4.03473714842019	0.00305494907065582	0.0115882822628495	-2.31454199062095
A830080H07Rik	0.266361777777778	9.05255866666667	4.03291459183239	0.00306324331975321	0.011613076252677	-2.31739628212437
Gpr77	0.262118722222224	7.55513336111111	4.03184730694505	0.00306811152534293	0.0116215279451923	-2.31906793302979
Fadd	0.244830111111112	9.68407061111111	4.0252414291561	0.00309842649817649	0.0117094996836121	-2.32941751512255
Nagpa	0.309315722222225	8.96849408333333	4.02366937869796	0.0031056875825898	0.0117302299431608	-2.33188124986009
Cmpk	0.220660277777778	11.9005496388889	4.02101426354931	0.00311799229750247	0.0117699754956007	-2.33604304383439
Klra10	0.238245055555557	7.83823997222222	4.0205259260317	0.00312026105765349	0.0117751754052322	-2.33680858603051
Trim59	0.193784944444446	7.49934925	4.01888697470698	0.00312788827342122	0.0117972194885644	-2.33937809502631
Tmem41a	0.247580555555558	10.5647369444444	4.01842660468663	0.00313003426839336	0.011797763409733	-2.34009990967053
Rassf5	0.317862833333335	10.1907004722222	4.01809000146072	0.00313160432015847	0.011797763409733	-2.34062768616715
Mycbp2	0.223837111111109	10.3406793888889	4.01691143531328	0.00313710822261347	0.0118091963569136	-2.34247572317897
Itga1	0.313881555555559	9.79666061111111	4.01416342906286	0.0031499813807155	0.0118534759333561	-2.34678534317927
Stx7	0.223926555555554	12.6679623888889	4.01261751128775	0.00315724796661184	0.011872854185603	-2.34921015579868
Pcdh7	0.290634333333335	8.90252527777778	4.01249449999629	0.00315782694582265	0.011872854185603	-2.34940311440918
Copg2as2	0.32596161111111	10.4241909722222	4.0116417552894	0.00316184367654476	0.0118840076804931	-2.35074080054452
Senp2	0.236486555555556	11.4163255555556	4.0114829264848	0.00316259241633466	0.0118840076804931	-2.35098996211135
C730013O11Rik	0.329919499999999	9.45376975	4.01093367524257	0.00316518311142867	0.0118903608951367	-2.35185161916012
Mafb	0.304456833333335	7.69468908333333	4.01064878882745	0.00316652774501588	0.0118920308604746	-2.35229855873709
Clcnkb	0.209956166666667	7.49562141666667	4.00901118882711	0.00317426882578742	0.0119143294676998	-2.35486786816003
Abi1	0.223269	10.6484171666667	4.00675003132676	0.00318499058886418	0.0119477841169999	-2.35841602853504
Hist2h3c1	0.22350916666667	11.0034403055556	4.00614809891004	0.00318785126154262	0.0119490825137753	-2.35936067000938
Abhd4	0.255473444444446	10.5995333888889	4.00611977851234	0.00318798592094026	0.0119490825137753	-2.35940511562564
Rexo2	0.400271833333335	10.7156743055556	4.0061063141682	0.00318804994407039	0.0119490825137753	-2.35942624640285
Ripk3	0.370977333333332	8.29537811111111	4.00356594988914	0.00320015388944084	0.0119774598264285	-2.36341344630375
Ptgir	0.312129722222222	8.71299013888889	4.00201139682487	0.00320758486500119	0.012001872341092	-2.36585375320942
Erp29	0.19782572222222	13.4497214166667	3.99929138724879	0.00322063101974593	0.0120415755643697	-2.37012425655912
Kctd12	0.377477166666663	10.4247221944444	3.9968884521809	0.0032322032745934	0.0120700592605789	-2.37389766786198
Jph1	0.299964666666666	7.47157633333333	3.99604081761622	0.00323629591680897	0.01208110315123	-2.37522889964751
Cenpi	0.301743666666668	7.38375316666667	3.99576756101192	0.00323761645751552	0.01208110315123	-2.37565807415889
Atp6ap2	0.232081055555557	11.0882146388889	3.99570809792739	0.00323790389483088	0.01208110315123	-2.37575146754014
Tmpo	0.276013388888888	8.62577030555556	3.99390367931538	0.00324663914063056	0.0121068575574403	-2.3785857052082
D730042P09Rik	0.216884222222225	7.68706616666667	3.98657877316838	0.00328235715116313	0.0122262482890237	-2.39009501316701
Atf7ip	0.213703055555555	10.8843296944444	3.98512189178818	0.00328951089107909	0.0122459898261304	-2.3923848977546
LOC667034	0.34281638888889	8.80312369444444	3.9847376734518	0.00329140028064137	0.0122495719740377	-2.39298884257837
Mtdh	0.198646333333336	11.420714	3.983334554546	0.00329830989902785	0.0122718305789794	-2.39519452276168
Vkorc1l1	0.206513888888885	9.8779225	3.97930919932834	0.00331821827564322	0.0123333975009273	-2.40152359312178
2610001J05Rik	0.238211333333334	8.87893238888889	3.97923402316144	0.00331859128941846	0.0123333975009273	-2.40164181069194
Apex1	0.229895166666667	8.65471419444444	3.97671754916117	0.00333110341591174	0.012367379876347	-2.40559944853331
Tpt1	0.236238055555556	7.75239186111111	3.97664209856839	0.00333147933544649	0.012367379876347	-2.40571812045977
3110050N22Rik	0.462963555555559	11.0175693888889	3.97155294866248	0.00335693943204404	0.0124479045119747	-2.4137240842994
Manbal	0.191802666666669	11.9750137777778	3.97067160025363	0.00336136960752936	0.0124608348077099	-2.41511087811014
1110029L17Rik	0.241147333333336	10.3543599444444	3.96947858658826	0.00336737628714685	0.0124766344994319	-2.41698821822451
Atox1	0.302901611111114	13.3389595277778	3.9694500049623	0.00336752033189328	0.0124766344994319	-2.41703319663038
Psmd10	0.238613444444445	10.4049729444444	3.96891226928314	0.00337023161440152	0.0124831791672197	-2.41787943956918
Treml1	0.384443722222222	8.12384447222222	3.96843008138773	0.0033726647939899	0.0124886903750545	-2.41863829466117
Tbl1xr1	0.238756833333337	9.31069786111111	3.9628108097922	0.00340115824627896	0.0125590002095689	-2.42748375069246
Thsd1	0.233417444444445	9.20759183333333	3.95969588868505	0.00341706296986298	0.012610680435148	-2.43238861278517
B430320J11Rik	0.249395999999999	9.25115588888889	3.95897954234172	0.00342073177411774	0.012617407351349	-2.43351675512795
LOC677448	0.43598161111111	10.8130064166667	3.9587807340393	0.00342175072206202	0.012617407351349	-2.4338298600918
Lonrf3	0.344512888888891	9.80579138888889	3.95298394270081	0.00345160299016099	0.0127026681632332	-2.44296128458784
Psen2	0.235038333333328	10.4432353888889	3.95176535377218	0.00345791356139327	0.0127169705679779	-2.44488136577315
Sez6l	0.642172555555556	8.463734	3.95028739458939	0.00346558374116341	0.0127340310735774	-2.44721035560951
Rasgrp1	0.234365166666667	8.95034019444444	3.94438914848472	0.00349637421614197	0.012831693373241	-2.45650739985898
Armcx3	0.286385555555555	9.75231755555556	3.94166701551826	0.00351068228805071	0.0128704395671414	-2.46079947815523
Pak4	0.212759111111115	9.53698961111111	3.93696209922421	0.00353555895685693	0.0129503201935109	-2.46821987830726
Mgmt	0.296962000000002	9.90822472222222	3.93567343791622	0.00354240517672812	0.0129657168205003	-2.47025274343909
Dok1	0.229716444444446	7.71826688888889	3.93561678859041	0.0035427064579175	0.0129657168205003	-2.47034211218773
Itgam	0.370575722222221	7.87598341666667	3.93540644022846	0.00354382540295844	0.0129658232340649	-2.47067395641156
Xpot	0.25861677777778	11.5744912222222	3.92736088413906	0.00358690629891305	0.0130773244740473	-2.48337036128778
Commd10	0.277688666666672	10.9792145555556	3.92721417038968	0.00358769703417313	0.0130773244740473	-2.48360195344855
Rtn4	0.208484499999999	9.10544263888889	3.92701009203207	0.00358879725190822	0.0130773244740473	-2.48392410147562
Psmb2	0.215917277777779	12.6967461944444	3.92620667918052	0.00359313205296985	0.0130850222392055	-2.48519237537321
1110070O15Rik	0.411821722222223	9.20375141666667	3.92286867519664	0.00361120176188617	0.013147202446415	-2.49046256006175
4932415M13Rik	0.208025166666666	7.18294608333333	3.92093504383473	0.00362171320922957	0.0131745800992128	-2.49351603897823
Lca5	0.200124166666667	8.34207408333333	3.91277786956821	0.00366641507581504	0.0133005700114411	-2.50640203592106
B3gntl1	0.192943722222221	10.8884123611111	3.90997689470318	0.00368189925088478	0.0133351590944256	-2.5108285064077
Nme4	0.271795500000001	8.74968619444445	3.90671972005112	0.00369999260633241	0.0133929595383189	-2.51597703540808
Taf1d	0.215751722222222	8.32969508333333	3.90572943858122	0.00370551221399041	0.0134092652345224	-2.51754258347532
Rhoj	0.25687827777778	11.6263526388889	3.89790654670051	0.00374942334771558	0.013534803625688	-2.52991375816279
Selp	0.352813833333332	9.48230063888889	3.89734120481554	0.00375261800284619	0.0135365485560692	-2.53080805937053
LOC100042970	0.310448944444445	7.62517052777778	3.89047261544312	0.00379166259227182	0.0136574123420555	-2.54167617406822
Stk24	0.220720166666668	10.1747763055556	3.87753266178469	0.0038663943105155	0.0138876325838979	-2.56216522513509
LOC100048169	0.325780333333334	8.54641333333333	3.87733443361444	0.00386755119699476	0.0138876325838979	-2.56247924290551
Ptrh1	0.258587611111112	8.10289125	3.87722550150185	0.00386818709572693	0.0138876325838979	-2.56265180660239
4930547N16Rik	0.189716222222223	7.76705138888889	3.87670790719845	0.00387121010233803	0.0138947100983673	-2.56347176627648
2310033K02Rik	0.258801611111113	7.52208675	3.87354062604899	0.00388976319766124	0.0139461469111263	-2.56848993695805
Rpl36al	0.240633944444447	13.0272743055556	3.87332095144799	0.00389105348216723	0.0139469882274535	-2.56883802564451
Itgb1	0.243794611111111	9.69397441666667	3.86935531411759	0.00391442426242755	0.0140079559466936	-2.57512275074089
Fkbp11	0.287471555555555	8.94189038888889	3.86749312591912	0.00392545000653857	0.0140436083093386	-2.57807453617611
Mfsd3	0.253494611111114	9.74143830555556	3.86383739194527	0.00394719087095671	0.0141099258081927	-2.58387040938493
Fbxo27	0.343931944444444	8.22272186111111	3.85973022485064	0.00397176866295742	0.0141676598878602	-2.5903837424701
Edg2	0.196092333333334	9.78037611111111	3.85970495319643	0.00397192039241858	0.0141676598878602	-2.59042382513246
Plod1	0.333289555555554	9.69270911111111	3.8550623224034	0.00399989888938924	0.0142568332087112	-2.59778855644215
Arhgef3	0.227709055555557	12.3974673611111	3.85501543257342	0.00400018253009895	0.0142568332087112	-2.59786295106257
Fkbp10	0.272724444444446	8.76973788888889	3.85313363071305	0.00401158331410771	0.0142832592868929	-2.60084878439978
Sfrp1	0.38249188888889	9.59312811111111	3.85308203329287	0.00401189639824852	0.0142832592868929	-2.60093065887109
C130027E04Rik	0.226274944444446	10.0906203611111	3.85284636846407	0.00401332670032176	0.0142845022534082	-2.60130461407193
Cd300lb	0.310989666666668	7.61437027777778	3.84634038559581	0.00405302693066143	0.0143870477721383	-2.61163075682256
Slc6a8	0.317000833333333	11.6092653055556	3.84600862496211	0.00405506248148091	0.014390407065626	-2.61215744276188
Nkain2	0.256161611111111	7.61126558333333	3.84499552251947	0.00406128517597228	0.0144008855998244	-2.61376586546688
1110008P14Rik	0.438387111111114	11.4771531666667	3.84074324706308	0.00408751405531738	0.0144705883437442	-2.62051808059383
Tceal8	0.259851555555557	11.1623221666667	3.83976001268556	0.00409360433017836	0.0144882669194526	-2.62207964329149
Pfkp	0.395287166666664	9.75389802777778	3.83923787823247	0.00409684239983139	0.0144919629950662	-2.62290893433333
scl0001905.1_3	0.346403555555554	11.3025745555556	3.83875898418202	0.00409981469376255	0.0144985952178776	-2.62366957379811
Prima1	0.207658333333335	7.77496527777778	3.83786280452432	0.00410538303875017	0.0145105191835119	-2.62509306504794
Atp8a1	0.184792166666668	8.42257963888889	3.83059856803935	0.00415081535837409	0.0146319563806933	-2.63663477005914
8030451K01Rik	0.25140561111111	9.23077752777778	3.82921340475673	0.00415953876050329	0.0146587959732647	-2.63883621666313
Nrap	0.635867277777775	9.88948991666667	3.82873553823802	0.00416255274085555	0.0146617212704955	-2.63959574000633
Scamp4	0.226797277777777	10.85097475	3.82872990412949	0.00416258828985988	0.0146617212704955	-2.63960469503175
Mark1	0.257548222222222	7.560935	3.82722456036585	0.0041720979370821	0.0146795627016588	-2.64199745676243
Rpl38	0.248652333333336	12.2485372777778	3.82451935817015	0.00418924523318426	0.0147359712515523	-2.6462980182837
Psat1	0.333228888888893	12.8522351666667	3.82373649925965	0.00419422139483722	0.0147432812441205	-2.64754270471972
2410026K10Rik	0.203942055555556	9.08752125	3.82253859745428	0.00420184784581435	0.0147645781220477	-2.64944740488849
Tshz3	0.19716861111111	9.34373291666667	3.81859832225049	0.0042270373271632	0.0148304419151609	-2.65571364353351
Cyp4f18	0.266347666666668	8.55817111111111	3.81583156907569	0.00424482014738523	0.0148802196520646	-2.66011461416287
Fam184a	0.246148277777779	8.38824186111111	3.81575872211355	0.00424528942655055	0.0148802196520646	-2.66023050011294
Ear4	0.613931500000001	11.0846119166667	3.81460981635832	0.00425269792624054	0.014895717126588	-2.6620582698912
Pde6d	0.187359333333337	9.25377688888889	3.81058216439714	0.00427877768317341	0.014971189287629	-2.66846688399847
Ttpal	0.214978694444445	8.902210625	3.81036607063694	0.00428018170230056	0.0149721367886669	-2.66881077110762
4833409F13Rik	0.207390333333334	7.34595344444444	3.81003628741673	0.00428232533187738	0.0149737655013166	-2.66933559080212
Tulp2	0.374728944444444	8.17309125	3.80994575457049	0.004282914004653	0.0149737655013166	-2.66947966752641
3000004C01Rik	0.183078944444445	7.40152836111111	3.80953594434257	0.00428557978945714	0.0149747006606241	-2.67013186285413
Crlf1	0.445425722222224	8.09538336111111	3.80924658891016	0.00428746308201829	0.0149747006606241	-2.67059237028571
LOC100046770	0.203659555555554	11.2423280555556	3.80830252299755	0.00429361369954428	0.0149846398269173	-2.67209490720836
Nkiras2	0.277734555555556	9.56845838888889	3.80651064851989	0.00430531349990123	0.0150154695095579	-2.67494704135198
Slc35b4	0.209644888888889	11.7097409444444	3.8042070515243	0.00432040408953227	0.0150530534891615	-2.67861418535188
2810474O19Rik	0.29762988888889	9.36567966666667	3.80363597166554	0.00432415381326242	0.0150621461062017	-2.67952338599986
Cd86	0.213309222222222	9.13858377777778	3.80284677731645	0.00432934134820913	0.0150762408783709	-2.68077989744285
Frmd4b	0.324620555555559	7.77143633333333	3.80089265357585	0.00434221454903403	0.0151005102660953	-2.68389142759513
Pdcl	0.26370305555556	9.48912791666667	3.79815152005693	0.00436034060929966	0.0151482566736963	-2.68825678300329
BC025458	0.239802833333332	7.61378008333333	3.79580034424947	0.00437595178611824	0.0151865182553702	-2.69200174627585
BC003324	0.294221555555554	9.19817633333333	3.79452558411327	0.00438444055252837	0.0152039970026259	-2.69403243266319
Ssbp4	0.188916000000008	9.66816327777778	3.79249046783842	0.0043980287238408	0.0152431152936476	-2.69727471584176
Tln1	0.205253444444446	7.64386938888889	3.78928134833469	0.0044195460897966	0.0152936204657917	-2.70238826548789
mtDNA_ND1	0.273814000000002	14.2645976111111	3.78612097877026	0.00444084539870434	0.0153572242557226	-2.70742518718587
Col4a3bp	0.204768166666664	8.66685191666667	3.78603691840579	0.00444141340305147	0.0153572242557226	-2.70755917482728
LOC100048710	0.380355444444447	8.29471877777778	3.78089372229184	0.00447631303222622	0.0154576706172956	-2.71575854980716
Nupl1	0.192072277777779	9.69448230555556	3.7780249294654	0.00449590533359943	0.0155212702554261	-2.72033322561963
S100a6	0.283692277777778	12.5861129722222	3.77671514591661	0.00450488056740148	0.015540073643997	-2.72242213551279
Hlx	0.182518722222222	8.74227336111111	3.77633140914588	0.00450751369235737	0.0155450981214893	-2.7230341722502
4930564D15Rik	0.181377444444449	11.8348285	3.77181049992374	0.00453865803645469	0.0156321037480812	-2.73024589408969
Thyn1	0.389740444444447	11.5567952777778	3.76814839556771	0.00456405282679359	0.0156961506622648	-2.73608920417136
LOC384411	0.383391111111113	7.89917027777778	3.76770505952909	0.00456713730623152	0.0157015399661543	-2.73679669177821
Cltc	0.206754888888888	9.31645261111111	3.76529090230397	0.00458397233915688	0.0157512204278129	-2.74064962393967
LOC433546	0.218724222222221	9.94432611111111	3.76441004718024	0.00459013126641883	0.0157663195722511	-2.74205559502076
5730543M03Rik	0.218658444444443	8.32945	3.7634888694316	0.00459658148356605	0.0157781331672836	-2.74352601204133
Agpat4	0.213485444444446	9.88387661111111	3.76244100527484	0.00460393042272391	0.0157951515827131	-2.74519875634414
Tfg	0.225846611111114	11.6166645277778	3.76202884254556	0.00460682442636617	0.015800977238097	-2.74585673781451
LOC100043257	0.318692611111112	12.3323744166667	3.76169612301288	0.00460916202114267	0.0158048919344243	-2.74638790792916
Tmem85	0.19349872222222	12.1815378611111	3.75595896097785	0.00464966745198845	0.0159148721180496	-2.75554878300107
0610037D15Rik	0.192267000000001	8.096545	3.75430263789596	0.00466143123325721	0.0159445987389125	-2.75819416027706
Il1a	0.255497388888889	7.16531508333333	3.75422648931828	0.00466197282231448	0.0159445987389125	-2.75831578682542
LOC100042777	0.279935555555552	11.8829276111111	3.75342287930567	0.00466769236580004	0.0159558994920958	-2.759599370295
LOC381140	0.479619666666668	10.0054613888889	3.75178218790302	0.00467939270803495	0.0159876225649231	-2.76222020435531
Ptpra	0.349269333333332	9.57228944444444	3.74955240200415	0.00469534377666632	0.0160296852654562	-2.76578249468471
2610002D18Rik	0.203780444444445	7.5400625	3.74858087222205	0.0047023116984779	0.0160410385128557	-2.76733476187594
Col18a1	0.371880944444447	10.8556031944444	3.74756896955418	0.00470958079301087	0.0160616885485957	-2.76895163693652
Lass4	0.268264555555556	7.997702	3.74484578101699	0.00472920207630158	0.0161116347426492	-2.77330341653082
2410042D21Rik	0.183404055555556	9.95190902777778	3.74412288773148	0.00473442519985132	0.0161172959908363	-2.77445875914109
2310036D04Rik	0.277498444444442	9.88307744444444	3.74355480374716	0.00473853405423065	0.0161254775559765	-2.77536671950516
Nutf2	0.271094222222228	9.4623375	3.74278323716062	0.00474412069568339	0.0161295220358644	-2.77659995540825
Lasp1	0.189220166666672	14.2708479166667	3.74151316544833	0.00475333199163841	0.0161525263049194	-2.77863010957064
Shkbp1	0.18690688888889	8.1406635	3.74125478320465	0.00475520824045434	0.0161546304241581	-2.77904314224376
Klra3	0.252680055555554	8.00350236111111	3.74109118244689	0.00475639663563239	0.0161546304241581	-2.7793046670206
Fscn1	0.314245166666666	9.68576180555556	3.73857686535152	0.00477470012752449	0.016204299533741	-2.78332428026474
Arfgap1	0.297787277777779	9.71283569444445	3.73767474806878	0.00478128539562596	0.0162183164690655	-2.78476664131276
Med16	0.290469666666667	10.4752472222222	3.73733726541924	0.00478375141311759	0.0162225163424306	-2.78530625055767
Gsg1l	0.212058944444445	7.45080663888889	3.73621677117852	0.00479194860672622	0.0162426104784356	-2.78709791833214
9430030N17Rik	0.208890444444446	8.19613161111111	3.7361912332226	0.00479213560739796	0.0162426104784356	-2.78713875493813
4933401P20Rik	0.240530388888891	8.00515180555556	3.73536408201097	0.0047981965579315	0.0162564314639559	-2.78846145098982
Pign	0.261419833333335	8.37491986111111	3.7352989525282	0.00479867413786165	0.0162564314639559	-2.78856560235178
Psmb1	0.581590722222225	11.6832016388889	3.73075574535675	0.0048321126401005	0.0163613204000533	-2.79583189129112
Silg111	0.206047555555555	10.1625522777778	3.73030277576714	0.00483546000692229	0.0163675435208777	-2.79655647264096
Rabif	0.202796333333332	9.32571711111111	3.73017181507762	0.00483642823989603	0.0163675435208777	-2.79676596442357
Synj2bp	0.203035277777779	9.38352586111111	3.72796479292611	0.00485277626627704	0.0164102585180579	-2.80029669415157
Clm3	0.201034333333337	8.09784622222222	3.72574038624459	0.00486931210568983	0.0164493356022434	-2.8038557275227
Mtap1s	0.189019888888891	9.70930066666667	3.72479573946573	0.00487635242448389	0.0164646992671304	-2.80536730433601
Cyb5b	0.600070166666669	13.9352976944444	3.71993565584922	0.00491274418350027	0.0165677814618471	-2.81314557271697
Gyk	0.385861833333337	9.60243869444444	3.71965806919396	0.00491483135654264	0.0165677814618471	-2.81358990415402
B3galt4	0.197415277777777	8.38643113888889	3.71847713415532	0.00492372126893796	0.0165871836321494	-2.8154803058432
Mdm2	0.264712999999999	11.2197428888889	3.71776868197749	0.00492906254040273	0.0166002483517209	-2.81661443898619
Rasgrp3	0.199851277777777	9.94628136111111	3.71688131003143	0.00493576137981568	0.0166143386879299	-2.81803506788577
Polh	0.204465722222222	8.31795880555556	3.71231091047894	0.00497041619417751	0.0167103928800098	-2.82535323534392
Nola2	0.290715222222223	9.33430044444444	3.71109988552276	0.00497964169544767	0.0167364604630513	-2.82729268575647
Efemp2	0.253137611111114	10.3949788055556	3.7099883544307	0.00498812516398891	0.0167607094777776	-2.82907292446246
Wbp5	0.220987944444444	11.50964225	3.70960827005169	0.00499102955599765	0.0167662045496672	-2.82968169911523
Gys2	0.322958499999999	7.94624819444444	3.7081712830339	0.00500202634306068	0.016794605348035	-2.83198342513397
Sp100	0.224390277777777	8.41304330555556	3.70666617357859	0.00501357186595217	0.0168205463415338	-2.83439448547087
Cep55	0.268391111111111	7.4951865	3.70642888210291	0.00501539466627473	0.0168209697821975	-2.83477462701339
Hdgfrp2	0.22230788888889	11.3308883888889	3.70575299477441	0.00502059045881553	0.0168209697821975	-2.83585743051274
Slc16a4	0.320722555555557	7.67177244444444	3.70554574492717	0.00502218480151988	0.0168209697821975	-2.83618946356094
Fez2	0.284982722222221	11.3617205833333	3.70532987241174	0.00502384604515992	0.0168209697821975	-2.83653531538599
Arid5b	0.243809388888891	7.79110519444444	3.70424265041761	0.00503222156308147	0.0168403524041115	-2.83827723564027
Slc23a2	0.240640611111111	8.68998702777778	3.70048827312578	0.00506125721788481	0.0169203771160663	-2.84429329633514
C1qtnf5	0.236840777777781	8.50352227777778	3.69926285823671	0.00507077256514603	0.0169436133360418	-2.84625721462852
Fbxo25	0.26161627777778	9.72847569444444	3.69884692006225	0.00507400661371246	0.0169501328395371	-2.8469238536823
Snx13	0.184861888888893	9.93733494444444	3.6986684497881	0.00507539494260733	0.016950484828546	-2.84720989957691
Vav2	0.218495944444447	11.0620951944444	3.69773981442793	0.00508262531209904	0.0169622785480304	-2.84869833388787
LOC224732	0.212129833333336	8.44019352777778	3.69772023994867	0.00508277783618319	0.0169622785480304	-2.84872970913807
Galnt1	0.190352000000001	10.294092	3.68914051230324	0.00515009805043461	0.0171522801720045	-2.86248544227614
Prdx4	0.291494166666668	12.2735821944444	3.68622818366269	0.00517316267982311	0.0172030771018935	-2.86715635165656
Cdv3	0.201814944444447	13.1192751944444	3.68564540440442	0.00517779115486626	0.0172069995122557	-2.86809113474752
LOC331102	0.218079111111109	11.1426282222222	3.68559816344988	0.00517816653724543	0.0172069995122557	-2.86816691109274
Espl1	0.281974111111111	7.705898	3.68558774550112	0.00517824932339758	0.0172069995122557	-2.86818362192042
BC003236	0.3036175	9.71675541666667	3.68384830776349	0.00519209134280225	0.0172443214733794	-2.87097389989301
Ankfy1	0.248634111111114	10.5072033333333	3.68344770335235	0.00519528477905421	0.0172499316932228	-2.87161656130293
Sec16a	0.212896555555554	11.4053568333333	3.68233900201569	0.00520413364482665	0.0172626195620009	-2.87339525322597
Npy	1.28806088888889	8.09853483333333	3.68196793177861	0.00520709881215581	0.0172681198559745	-2.87399058841531
LOC100042773	0.259085666666666	12.1003422777778	3.67914257674374	0.00522973430920925	0.0173214464009207	-2.87852394657015
Mcl1	0.180264500000002	13.39039125	3.67811921521267	0.00523795860468752	0.0173443381165743	-2.88016614667938
LOC217630	0.195837000000002	7.35457477777778	3.67402606500829	0.00527099000030827	0.0174245289671534	-2.88673547490047
Nfkbie	0.278280611111109	8.35336447222222	3.67363121775873	0.00527418797954383	0.0174259631664452	-2.88736927228142
scl0015365.1_6	0.317199277777782	9.31457463888889	3.67359520379213	0.00527447976859026	0.0174259631664452	-2.88742708159932
M6prbp1	0.310854888888892	10.2080952777778	3.67310419245601	0.00527845969360019	0.0174303947692691	-2.88821526123759
Eif3s3	0.172254722222224	7.16707936111111	3.67161442878069	0.00529055445826486	0.01746160517177	-2.89060679563209
Bzrap1	0.231342277777778	7.98160213888889	3.67122731313055	0.00529370206700627	0.0174676302970247	-2.89122827137021
Lass6	0.208629777777775	7.97687844444444	3.66978471101135	0.00530544915428357	0.0174932853073109	-2.89354435150787
Pde2a	0.256881388888889	10.2166875277778	3.6684653608162	0.00531621666107138	0.0175242214651309	-2.89566272551996
A430106G13Rik	0.384496055555555	8.22812336111111	3.66753013695326	0.0053238631780694	0.0175364947166923	-2.89716443910423
Oip5	0.182719555555558	7.54370672222222	3.66505518774518	0.00534415468312525	0.0175860445533886	-2.90113893068723
Parp8	0.258112666666669	8.51701694444444	3.66497458695676	0.00534481687832463	0.0175860445533886	-2.9012683763007
Dctn5	0.218944777777782	12.0618206666667	3.65427973708749	0.00543345461861746	0.0178308004026761	-2.91844984483499
Rpl13a	0.284933944444443	10.6250206388889	3.64935444212722	0.00547479459011287	0.0179530866529092	-2.92636603433021
Itpk1	0.533724444444445	11.3645821111111	3.64720112281438	0.005492972246664	0.0180037582046452	-2.92982767303236
Crygs	0.217965333333333	7.32322	3.6424404693354	0.00553338625324416	0.018104779390258	-2.93748234914564
Napsa	0.229693500000002	8.86916241666667	3.64118764191965	0.00554407369536756	0.018121796552003	-2.93949712580481
1810058I24Rik	0.413618333333337	10.3733709444444	3.64024205762967	0.00555215454848237	0.0181392348898489	-2.94101789538452
Hmgcs2	0.308039999999998	11.8510555555556	3.64003278854903	0.00555394461367021	0.0181405973388902	-2.94135447101837
Fat4	0.213799388888891	7.49193197222222	3.63698506781022	0.00558008349040797	0.0182214688767351	-2.94625669823526
H2-Q6	0.258760611111109	9.52630647222222	3.63580010181822	0.00559028134175836	0.01825025873173	-2.94816293531731
Tmem82	0.249941888888891	7.85888311111111	3.63514800224217	0.00559590170030361	0.0182624432136781	-2.9492120133818
Fbxo32	0.307233777777778	8.93297488888889	3.63394393857643	0.00560629500668227	0.0182889801551324	-2.95114917749439
Sri	0.18571088888889	10.5711308333333	3.63353629129973	0.00560981836461799	0.0182959566115361	-2.95180505317768
Sel1l	0.239980555555558	10.0656278888889	3.63170310896374	0.00562569168575623	0.018329627263184	-2.95475470293847
Helb	0.2254895	10.2409391944444	3.63077605169371	0.00563373697141691	0.0183467914385901	-2.95624648562176
Myom3	0.375196611111113	9.66166186111111	3.63044478703621	0.00563661472438818	0.0183516396595901	-2.9567795622967
4632428N05Rik	0.25126927777778	11.2945726944444	3.62963026647615	0.00564369718830862	0.0183701717792396	-2.95809034530625
Stard3nl	0.241042555555559	10.6940716111111	3.62827043720114	0.00565554213878183	0.0183996608563372	-2.96027881237907
Asf1b	0.238751166666665	7.75275152777778	3.62757739697492	0.00566158901308243	0.0184147991237925	-2.96139423493944
Wwp2	0.172364	9.20415438888889	3.62642259862395	0.00567167991887338	0.0184385420984634	-2.96325293764024
Lipn	0.257152166666669	7.30266825	3.62499047469118	0.00568422047251735	0.0184730369663712	-2.96555817819846
Ramp1	0.347533722222224	8.90607119444444	3.61985573539766	0.00572942389113945	0.0186033788276565	-2.97382492706755
Smpdl3a	0.197640222222224	12.9473754444444	3.61798408508649	0.00574599484377347	0.0186480186381565	-2.97683881360862
Cenpq	0.261999277777778	7.87942591666667	3.61506218185295	0.00577196530706022	0.0187109128691292	-2.98154453861116
Crebl1	0.225093611111111	10.6502650277778	3.61191460117155	0.00580007991532995	0.0187866280562244	-2.98661457974016
5031436O03Rik	0.199957722222228	13.6816891388889	3.61014731359946	0.00581592870876008	0.0188170986172461	-2.98946167177555
9430023L20Rik	0.225233888888889	11.143416	3.61007163027842	0.00581660844329648	0.0188170986172461	-2.98958360352349
EG633692	0.210350944444444	11.4218694722222	3.60517722664304	0.00586074455484605	0.0189320677404954	-2.99746996158847
Maml2	0.319148833333335	12.0882189166667	3.60274301345095	0.00588282657005233	0.0189941115942159	-3.00139301018299
Rn18s	0.353721333333336	13.9535851111111	3.60187602604074	0.00589071259193061	0.019010282062674	-3.00279039993537
Lyl1	0.216337833333332	8.66845747222222	3.59889283750976	0.00591793243134587	0.0190841404156557	-3.00759914380202
Rdh11	0.18953977777778	9.53167822222222	3.59397693737722	0.00596307619803193	0.0192073280293744	-3.01552504107088
Gmpr	0.266634944444444	9.09029869444444	3.59267018798959	0.00597513720388969	0.0192404369334123	-3.01763227057024
Irgq	0.191038166666665	10.6747508611111	3.59150005182967	0.00598595907712872	0.0192658931369122	-3.01951932907485
Tm4sf5	0.358000500000002	7.48982969444444	3.59105571101179	0.00599007391243891	0.0192697483640475	-3.02023594150709
Rps7	0.203418166666667	11.7940791944444	3.58988589145753	0.00600092130501165	0.0192999445671407	-3.02212265582361
Gm889	0.251708888888889	7.94645022222222	3.58211845836265	0.00607347245217634	0.0195095351417831	-3.0346532133426
Adam23	0.39174911111111	11.2728211666667	3.57796215000653	0.00611267244294922	0.0196211439057933	-3.04136040668055
Anxa2	0.333885166666667	15.6518178611111	3.5752924517715	0.00613799179607921	0.0196832882548055	-3.04566939235315
Paqr9	0.818485333333333	10.1975527222222	3.57475529526405	0.0061430994866399	0.0196948872646169	-3.04653645625541
2310022B05Rik	0.295675333333335	11.8158471111111	3.57036140267742	0.00618504808473441	0.019814950362636	-3.0536298982955
Chn2	0.292287166666666	8.55706119444445	3.56906067984474	0.00619752380045832	0.0198452943411671	-3.05573008734961
Arhgap18	0.271971000000004	11.1869578888889	3.56691586633396	0.00621815330685422	0.0198989305407885	-3.05919349010838
Eif2s2	0.2178305	10.1982900277778	3.56574982582892	0.00622939893446066	0.0199184507394505	-3.06107655508972
scl0002540.1_6	0.339688500000001	8.85405691666667	3.56304460880985	0.00625557122333553	0.0199682548931406	-3.06544571913776
Aldh3b2	0.251729999999998	8.06854994444444	3.56107936451077	0.00627465692172685	0.0200234544281159	-3.06862015409041
Cnih4	0.182100111111113	11.5500845	3.56057023540476	0.00627961136203183	0.0200304744845882	-3.06944259778621
1110058L19Rik	0.278131944444446	11.5478676944444	3.55986750265979	0.00628645655362371	0.0200426312708679	-3.07057782374879
Bxdc1	0.336349888888892	8.80613961111111	3.55945488110274	0.00629047947843523	0.0200506187862693	-3.07124441068547
EG626175	0.222668222222223	14.0391878333333	3.5553729119142	0.00633042340833246	0.0201633447615449	-3.07783957959963
Mknk1	0.20073866666667	10.9241967777778	3.55391699283246	0.00634473464666501	0.020199188952226	-3.08019222521697
9830160N02Rik	0.18052238888889	7.49050863888889	3.55303106874336	0.00635345964157816	0.020222093178639	-3.08162389345542
2200002D01Rik	0.214102388888891	8.32075980555556	3.55141433645498	0.0063694144869474	0.0202631120157835	-3.08423673081261
BB128963	0.196663222222226	9.55643983333333	3.55098630933005	0.00637364554874918	0.0202689108845593	-3.08492851195785
Ak1	0.218277444444446	8.41169805555556	3.55076446349583	0.0063758396636564	0.0202689108845593	-3.08528706718842
Map3k11	0.271019444444445	10.5699630555556	3.55060111720008	0.00637745570965459	0.0202691712379015	-3.08555107600647
Klrd1	0.199394388888889	8.79978530555556	3.5498845308802	0.00638455025260191	0.0202789681082796	-3.0867092867973
Aldh1a2	0.240043222222225	8.01804783333333	3.54982471330148	0.00638514284971564	0.0202789681082796	-3.08680597126285
Fut9	0.1892525	7.39200569444444	3.54814356256232	0.00640182122551754	0.0203172860993365	-3.08952337512836
Ptplad2	0.336011111111112	9.34124116666667	3.54527048142679	0.00643043054075411	0.020393386534912	-3.09416795846911
Mtap2	0.189361388888889	8.12456447222222	3.5447720126062	0.0064354078064324	0.020399378104267	-3.09497384666254
Nacc2	0.249984222222221	12.3447195555556	3.53825477340367	0.0065008567598107	0.0205673657831942	-3.10551235283272
Enoph1	0.273186388888892	9.98035469444444	3.53720654492528	0.00651144861929726	0.0205959442562019	-3.10720768895611
Pnpla1	0.207985055555557	8.35102391666667	3.53614495610075	0.00652219395187109	0.0206249943734133	-3.10892472602431
Nxt1	0.177892111111111	9.39584083333333	3.53526670066833	0.00653109767093966	0.0206482082863017	-3.11034530613968
Srl	0.214142666666667	7.98838361111111	3.53482168721712	0.00653561407134305	0.0206526029922469	-3.11106514073147
E2f3	0.197682944444447	8.62556952777778	3.5336669469935	0.00654734872642038	0.0206847372963812	-3.11293307507476
5830482F20Rik	0.219500333333336	8.34289916666667	3.52818134348146	0.00660339726735084	0.0208269478864262	-3.12180821352946
LOC381891	0.196072111111111	9.65376094444444	3.52774718886914	0.00660785465400208	0.0208360323839321	-3.1225107362672
Rbl1	0.189674055555558	8.44295347222222	3.52542672057147	0.00663173210151501	0.0208913400816648	-3.12626583930846
Gba	0.347845888888887	12.2133836111111	3.52358858440824	0.00665071067567625	0.0209361900040588	-3.12924071950516
Alg8	0.232582277777778	8.74177119444444	3.52121009750499	0.00667535297513678	0.0209937547030486	-3.13309052380441
Arpc4	0.219022444444446	9.43519894444444	3.51867176671575	0.00670175708469978	0.0210519223349029	-3.13719955737211
Fem1b	0.224716499999998	10.3083038055556	3.51345416405961	0.00675637623043262	0.021152901127127	-3.14564741572159
Dazap2	0.235872333333337	12.8296515555556	3.51242891947201	0.00676716355156531	0.0211666109950949	-3.14730765458072
Lss	0.4258845	9.05240119444444	3.51142146641774	0.00677778128309857	0.0211851578298006	-3.14893916482506
Tpst2	0.185840555555558	12.1125233333333	3.51140987170464	0.00677790358360333	0.0211851578298006	-3.14895794224686
Mtf1	0.252936888888886	9.00304555555556	3.50853649068293	0.00680828338828049	0.021265021306374	-3.15361166141119
Olfml2b	0.264338333333333	10.3568625	3.50488358354865	0.00684711141586345	0.0213459263865946	-3.15952885120189
D11Lgp2e	0.18506838888889	7.85388313888889	3.5036828477947	0.0068599251357243	0.0213707453178942	-3.1614741043422
Gnpda1	0.225908777777779	8.80385222222222	3.50293645890649	0.00686790294480043	0.0213755165082996	-3.16268335012506
Ggta1	0.319521833333335	10.5722755833333	3.49826292862678	0.00691807795280303	0.0215163949888026	-3.17025607219288
Ppil1	0.230574111111114	9.15096811111111	3.49804938370498	0.00692037973687009	0.0215184883698582	-3.17060212944375
Sae1	0.184559944444446	13.0314844166667	3.49633150022166	0.00693892591983754	0.021566005469982	-3.17338615231853
Vgll3	0.421540666666665	10.7145243333333	3.4933421744221	0.00697132292357998	0.0216239917985193	-3.1782312431824
Nup62	0.190343666666665	11.0250154444444	3.49098643622106	0.00699696513578134	0.0216800899094613	-3.18204991041475
Ppp3ca	0.173153166666669	11.7656800277778	3.48978045111349	0.00701013054734304	0.0217005259586448	-3.18400498807211
Ppib	0.267517	12.2286559444444	3.4884677721829	0.00702449023800791	0.0217398840535396	-3.18613316084738
Mre11a	0.171894944444444	8.84541358333333	3.48574035124528	0.00705442482446337	0.0218274147027658	-3.19055540404887
D430021F02Rik	0.208880111111115	7.99848883333333	3.48141031647407	0.00710222381830307	0.0219547452240103	-3.19757731084326
Alg1	0.217361777777779	9.54189316666667	3.47970123402956	0.00712118363231145	0.0219897443253998	-3.20034928441583
Aff1	0.20025605555556	10.0126024166667	3.47912903771969	0.00712754317863376	0.0220021262794648	-3.20127738409046
AI854703	0.226305166666666	7.60728002777778	3.47852718706139	0.00713423873668848	0.0220138208677768	-3.20225361011869
Trim47	0.281916666666666	9.409124	3.47770256617345	0.00714342331042616	0.0220220423946139	-3.2035912235818
A230052C13Rik	0.217493166666666	7.42369530555556	3.47755837503618	0.00714503057471504	0.0220220423946139	-3.20382512066937
LOC384742	0.253337722222224	9.77725663888889	3.477501673992	0.00714566271160384	0.0220220423946139	-3.20391709769585
LOC100044177	0.248923611111111	9.80381325	3.47593378600761	0.00716316570168562	0.022060546678478	-3.20646052891635
4930422G04Rik	0.163263444444446	8.05800594444444	3.47381992749496	0.00718683475972579	0.0221076147079622	-3.20988993222946
Dtnb	0.231559888888889	7.23544622222222	3.47381439162881	0.0071868968528153	0.0221076147079622	-3.20989891375029
Akt3	0.176021666666669	10.3281586111111	3.47324258089589	0.00719331360249771	0.0221173049374447	-3.21082664565807
Pax4	0.182370333333336	7.32279727777778	3.47284841158278	0.00719774039074409	0.0221257668782017	-3.21146617850124
Tmem189	0.222254555555558	8.0766125	3.4692059546745	0.00723878300803319	0.0222310173725657	-3.21737656032325
Prim2	0.187248666666665	8.10200411111111	3.46520436108263	0.00728415519203597	0.0223290622731274	-3.22387084863945
E230029C05Rik	0.221399055555554	7.93464047222222	3.46475288147987	0.00728929298320018	0.0223396285998703	-3.22460364224357
[truncated: 920 more rows]
