# Supplementary material for: Mechanism of Astragalus membranaceus Alleviating Acquired Hyperlipidemia Induced by High-Fat Diet through Regulating Lipid Metabolism
Source: Nutrients. 2022 Feb 23;14(5):954. doi: 10.3390/nu14050954 (PMC8912611; doi:10.3390/nu14050954)
Supplement: Supplementary file 1 [file nutrients-14-00954-s001.zip › nutrients-1560760 - supplementary/supplementary file 2. The gene expression matrix from GEO database/GSE111412/IDtrans/ann.txt]

#ID = Unique identifier for the probe (across all products and species)
#Species = 
#Source = Transcript sequence source name
#Search_Key = Internal id useful for custom design array
#Transcript = Internal transcript id
#ILMN_Gene = Internal gene symbol
#Source_Reference_ID = Id in the source database
#RefSeq_ID = Refseq id
#Entrez_Gene_ID = Entrez gene id
#GI = Genbank id
#Accession = Genbank accession number
#Symbol = Gene symbol from the source database
#Protein_Product = Genbank protein accession number
#Probe_Id = 
#Array_Address_Id = Decoder id
#Probe_Type = Information about what this probe is targeting
#Probe_Start = Position of the probe relative to the 5' of the source transcript sequence
#Probe_Sequence = 
#Chromosome = Chromosome
#Probe_Chr_Orientation = Orientation on the NCBI genome built
#Probe_Coordinates = genomic position of the probe on the NCBI genome built
#Cytoband = 
#Definition = Gene description from the source
#Ontology_Component = Cellular component annotations from Gene Ontology project
#Ontology_Process = Biological process annotations from Gene Ontology project
#Ontology_Function = Molecular function annotations from Gene Ontology project
#Synonyms = Gene symbol synonyms from Refseq
#Obsolete_Probe_Id = Identifier of probe id before bgx time
#GB_ACC = 
#ORF = 
ID	Species	Source	Search_Key	Transcript	ILMN_Gene	Source_Reference_ID	RefSeq_ID	Entrez_Gene_ID	GI	Accession	Symbol	Protein_Product	Probe_Id	Array_Address_Id	Probe_Type	Probe_Start	Probe_Sequence	Chromosome	Probe_Chr_Orientation	Probe_Coordinates	Cytoband	Definition	Ontology_Component	Ontology_Process	Ontology_Function	Synonyms	Obsolete_Probe_Id	GB_ACC	ORF
ILMN_1243094	Mus musculus	Riken	ILMN_204164	ILMN_204164	THRSP	ri|C730035M01|PX00087M15|AK050300|1404				AK050300	Thrsp		ILMN_1243094	2600193	S	1127	GCCCTGCCTGACCTGGAAACGTAGAGATTCTTCTGCCTCAGGTTCCAGAG						A membrane-bounded organelle of eukaryotic cells in which chromosomes are housed and replicated. In most cells, the nucleus contains all of the cell's chromosomes except the organellar chromosomes, and is the site of RNA synthesis and processing. In some species, or in specialized cell types, RNA metabolism or DNA replication may be absent [goid 5634] [evidence IEA]					AK050300	THRSP
ILMN_1238674	Mus musculus	RefSeq	ILMN_188674	ILMN_245303	2700007P21RIK	NM_173750.2	NM_173750.2	212772	68299772	NM_173750.2	2700007P21Rik	NP_776111.1	ILMN_1238674	3450193	S	1291	CCTGTTAAATGTTACTAACGAAACAAATGCTCTTCAGACTACTTTTAGGC	2	-	106804608-106804657	2qE3	Mus musculus RIKEN cDNA 2700007P21 gene (2700007P21Rik), transcript variant 2, mRNA.				4930448O08Rik; RP23-12N7.2	4930448O08Rik; RP23-12N7.2	NM_173750.2	2700007P21RIK
ILMN_2454720	Mus musculus	RefSeq	ILMN_188674	ILMN_245303	2700007P21RIK	NM_173750.2	NM_173750.2	212772	68299772	NM_173750.2	2700007P21Rik	NP_776111.1	ILMN_2454720	1710328	S	3100	AAACATACCGTAGAGTTTATAGACAAAAGTATATCTGATCTTGAGTAAAC	2	-	106802799-106802848	2qE3	Mus musculus RIKEN cDNA 2700007P21 gene (2700007P21Rik), transcript variant 2, mRNA.				4930448O08Rik; RP23-12N7.2	4930448O08Rik; RP23-12N7.2	NM_173750.2	2700007P21RIK
ILMN_3062534	Mus musculus	RefSeq	ILMN_245303	ILMN_245303	2700007P21RIK	NM_173750.2	NM_173750.2	212772	68299772	NM_173750.2	2700007P21Rik	NP_776111.1	ILMN_3062534	1570300	I	20	CAGTGGGATGATTCCCTATGTCTGGAGGTAGAAGATGGTTGTGGTATGGC	2	-	106810479-106810528	2qE3	Mus musculus RIKEN cDNA 2700007P21 gene (2700007P21Rik), transcript variant 2, mRNA.				4930448O08Rik; RP23-12N7.2	4930448O08Rik; RP23-12N7.2	NM_173750.2	2700007P21RIK
ILMN_3140158	Mus musculus	RefSeq	ILMN_245303	ILMN_245303	2700007P21RIK	NM_173750.2	NM_173750.2	212772	68299772	NM_173750.2	2700007P21Rik	NP_776111.1	ILMN_3140158	2690168	A	2842	GACCTCTGCAGGCTTCGCACCACAGCCTTTTCACGCTGGGCAACATGCAT	2	-	106803057-106803106	2qE3	Mus musculus RIKEN cDNA 2700007P21 gene (2700007P21Rik), transcript variant 2, mRNA.				4930448O08Rik; RP23-12N7.2	4930448O08Rik; RP23-12N7.2	NM_173750.2	2700007P21RIK
ILMN_1240307	Mus musculus	RefSeq	ILMN_198854	ILMN_198854	LOC233991	XM_146216.2	XM_146216.2		38089106	XM_146216.2	LOC233991		ILMN_1240307	2370397	S	3	GCTGGTGAGAGAACTGGAGGCCATAAAAGAAGATGGAATCATGGATGCTG											XM_146216.2	LOC233991
ILMN_1251139	Mus musculus	RefSeq	ILMN_184509	ILMN_245410	DENND4C	NM_001081014.1	NM_001081014.1	329877	124486609	NM_001081014.1	Dennd4c	NP_001074483.1	ILMN_1251139	2900470	S	3186	TGGGGAGCACACAGTCTTCGTCAGAGACTTAATCAGCCTTGATTCCATTG	4	+	86459765-86459814	4qC4	Mus musculus DENN/MADD domain containing 4C (Dennd4c), mRNA.				RP24-468M3.1; 1700065A05Rik; AA420392	RP24-468M3.1; 1700065A05Rik; AA420392	NM_001081014.1	DENND4C
ILMN_2935307	Mus musculus	RefSeq	ILMN_245410	ILMN_245410	DENND4C	NM_001081014.1	NM_001081014.1	329877	124486609	NM_001081014.1	Dennd4c	NP_001074483.1	ILMN_2935307	730253	S	568	GAAGCCACTCCATCAGCACTCCAAGCAAACTTGAATTATGGAAGTCTGAA	4	+	86420351-86420400	4qC4	Mus musculus DENN/MADD domain containing 4C (Dennd4c), mRNA.				RP24-468M3.1; 1700065A05Rik; AA420392	RP24-468M3.1; 1700065A05Rik; AA420392	NM_001081014.1	DENND4C
ILMN_2429159	Mus musculus	MEEBO	ILMN_185688	ILMN_185688	LOXHD1	scl51741.10.113_85					Loxhd1		ILMN_2429159	5860035	S	7	GGTAGTGGACATGGGGTCTCATATCCGCCAGAGGCTGCTCCTTGCAAGTG												LOXHD1
ILMN_2754227	Mus musculus	MEEBO	ILMN_192283	ILMN_192283	PRPF31	scl33145.14_332			31980641	NM_027328	Prpf31		ILMN_2754227	7150546	S	2017	ACACCATCACCTGCCCCATGAGAACATCAGCATCATGGCCACCACAAAAC						A membrane-bounded organelle of eukaryotic cells in which chromosomes are housed and replicated. In most cells, the nucleus contains all of the cell's chromosomes except the organellar chromosomes, and is the site of RNA synthesis and processing. In some species, or in specialized cell types, RNA metabolism or DNA replication may be absent [goid 5634] [evidence IEA]; A ribonucleoprotein complex, containing RNA and small nuclear ribonucleoproteins (snRNPs) that is assembled during the splicing of messenger RNA primary transcript to excise an intron [goid 5681] [evidence IEA]; A discrete extra-nucleolar subnuclear domain, 20-50 in number, in which splicing factors are seen to be localized by immunofluorescence microscopy [goid 16607] [evidence ISA]; A class of nuclear body, first seen after silver staining by Cajal in 1903, enriched in small nuclear ribonucleoproteins, and certain general RNA polymerase II transcription factors; ultrastructurally, they appear as a tangle of coiled, electron-dense threads roughly 0.5 micrometers in diameter; involved in aspects of snRNP biogenesis; the protein coilin serves as a marker for Cajal bodies. Some argue that Cajal bodies are the sites for preassembly of transcriptosomes, unitary particles involved in transcription and processing of RNA [goid 15030] [evidence ISA]; A complex composed of three small nuclear ribonucleoproteins, snRNP U4, snRNP U6 and snRNP U5 [goid 46540] [evidence ISA]	The process of removing sections of the primary RNA transcript to remove sequences not present in the mature form of the RNA and joining the remaining sections to form the mature form of the RNA [goid 8380] [evidence IEA]; Any process involved in the conversion of a primary mRNA transcript into one or more mature mRNA(s) prior to translation into polypeptide [goid 6397] [evidence IEA]; The formation of a tri-snRNP complex containing U4 and U6 (or U4atac and U6atac) snRNAs and U5 snRNAs and associated proteins. This includes reannealing of U4 and U6 (or U4atac and U6atac) snRNAs released from previous rounds of splicing to reform the U4/U6 snRNP (or U4atac/U6atac snRNP) as well as the subsequent association of the U5 snRNP with the U4/U6 snRNP (or U4atac/U6atac snRNP) to form a tri-snRNP that is ready to reassemble into another spliceosome complex [goid 244] [evidence ISA]; The joining together of exons from one or more primary transcripts of nuclear messenger RNA (mRNA) and the excision of intron sequences, via a spliceosomal mechanism, so that mRNA consisting only of the joined exons is produced [goid 398] [evidence ISA]	Interacting selectively with any complex of RNA and protein [goid 43021] [evidence ISA]; Interacting selectively with any protein or protein complex (a complex of two or more proteins that may include other nonprotein molecules) [goid 5515] [evidence ISA]			NM_027328	PRPF31
ILMN_1225693	Mus musculus	RefSeq	ILMN_201003	ILMN_310186	LOC100039693	XM_001473202.1	XM_001473202.1	100039693	149272784	XM_001473202.1	LOC100039693	XP_001473252.1	ILMN_1225693	1690601	S	324	CCAGGCTCTGGGGAATAAGGTTGGCTGCAGAATTTCTCACGGTTGGAAGG	Y|NT_161902.3	-	705148-705197		PREDICTED: Mus musculus hypothetical protein LOC100039693 (LOC100039693), mRNA.						XM_001473202.1	LOC100039693
ILMN_1234015	Mus musculus	RefSeq	ILMN_200541	ILMN_310186	LOC100039693	XM_001473202.1	XM_001473202.1	100039693	149272784	XM_001473202.1	LOC100039693	XP_001473252.1	ILMN_1234015	1170100	S	606	TGAGAGGAAACATGGCTCTGAGAAAAACTGGAGTGGGATGGTGCTAGCCC	Y|NT_161902.3	-	704866-704915		PREDICTED: Mus musculus hypothetical protein LOC100039693 (LOC100039693), mRNA.						XM_001473202.1	LOC100039693
ILMN_2603725	Mus musculus	RefSeq	ILMN_210252	ILMN_210252	ARPC3	NM_019824.3	NM_019824.3	56378	142361460	NM_019824.3	Arpc3	NP_062798.1	ILMN_2603725	3710242	S	469	GCTGAGGCAAGAGACCGGACTGAGGCTGTGTGAGAAGGTTTTTGACCCTC	5	+	122855118-122855167	5qF	Mus musculus actin related protein 2/3 complex, subunit 3 (Arpc3), mRNA.	All of the contents of a cell excluding the plasma membrane and nucleus, but including other subcellular structures [goid 5737] [evidence IEA]; A prolongation or process extending from a cell, e.g. a flagellum or axon [goid 42995] [evidence IEA]; A thin sheetlike process extended by the leading edge of a crawling fibroblast; contains a dense meshwork of actin filaments [goid 30027] [evidence IDA]; Any of the various filamentous elements that form the internal framework of cells, and typically remain after treatment of the cells with mild detergent to remove membrane constituents and soluble components of the cytoplasm. The term embraces intermediate filaments, microfilaments, microtubules, the microtrabecular lattice, and other structures characterized by a polymeric filamentous nature and long-range order within the cell. The various elements of the cytoskeleton not only serve in the maintenance of cellular shape but also have roles in other cellular functions, including cellular movement, cell division, endocytosis, and movement of organelles [goid 5856] [evidence IEA]; A stable protein complex that contains two actin-related proteins, Arp2 and Arp3, and five novel proteins (ARPC1-5), and functions in the nucleation of branched actin filaments [goid 5885] [evidence TAS]	Any process that modulates the frequency, rate or extent of the assembly of actin filaments by the addition of actin monomers to a filament [goid 30833] [evidence IEA]	Interacting selectively with monomeric or multimeric forms of actin, including actin filaments [goid 3779] [evidence IEA]	p21Arc; p21-Ar; 1110006A04Rik; AI788639; AA408672; 21kDa	p21Arc; p21-Ar; 1110006A04Rik; AI788639; AA408672; 21kDa	NM_019824.3	ARPC3
ILMN_2664884	Mus musculus	RefSeq	ILMN_208788	ILMN_208788	TSPAN17	NM_028841.2	NM_028841.2	74257	142386321	NM_028841.2	Tspan17	NP_083117.1	ILMN_2664884	2810273	S	286	ACATCTCGGCGCTGACAGATCTGGGCGGTCTTGACCCCGTGTGGCTGTTT	13	+	54894114-54894163	13qB1	Mus musculus tetraspanin 17 (Tspan17), mRNA.	Penetrating at least one phospholipid bilayer of a membrane. May also refer to the state of being buried in the bilayer with no exposure outside the bilayer. When used to describe a protein, indicates that all or part of the peptide sequence is embedded in the membrane [goid 16021] [evidence IEA]; Double layer of lipid molecules that encloses all cells, and, in eukaryotes, many organelles; may be a single or double lipid bilayer; also includes associated proteins [goid 16020] [evidence IEA]			2210021G21Rik; Tm4sf17; Fbxo23; AI047581	2210021G21Rik; Tm4sf17; Fbxo23; AI047581	NM_028841.2	TSPAN17
ILMN_1229397	Mus musculus	RefSeq	ILMN_208829	ILMN_208829	SLC1A1	NM_009199.2	NM_009199.2	20510	118130482	NM_009199.2	Slc1a1	NP_033225.1	ILMN_1229397	840242	S	2256	CAATGTACTGTATTGAGACACTGGTAGCTGACAGCCAGTGTTCGGTATAG	19	+	28986998-28987047	19qC1	Mus musculus solute carrier family 1 (neuronal/epithelial high affinity glutamate transporter, system Xag), member 1 (Slc1a1), mRNA. XM_001002173 XM_001002184 XM_001002198 XM_001002207	Penetrating at least one phospholipid bilayer of a membrane. May also refer to the state of being buried in the bilayer with no exposure outside the bilayer. When used to describe a protein, indicates that all or part of the peptide sequence is embedded in the membrane [goid 16021] [evidence IEA]; Double layer of lipid molecules that encloses all cells, and, in eukaryotes, many organelles; may be a single or double lipid bilayer; also includes associated proteins [goid 16020] [evidence IEA]	The directed movement of substances (such as macromolecules, small molecules, ions) into, out of, within or between cells, or within a multicellular organism [goid 6810] [evidence IEA]; The directed movement of dicarboxylic acids into, out of, within or between cells [goid 6835] [evidence IEA]	Enables the active transport of a solute across a membrane by a mechanism whereby two or more species are transported together in the same direction in a tightly coupled process not directly linked to a form of energy other than chemiosmotic energy [goid 15293] [evidence IEA]; Catalysis of the transfer of a solute or solutes from one side of a membrane to the other according to the reaction: dicarboxylate(out) + Na+(out) = dicarboxylate(in) + Na+(in) [goid 17153] [evidence IEA]; Catalysis of the transfer of a solute or solutes from one side of a membrane to the other according to the reaction: glutamate(out) + Na+(out) = glutamate(in) + Na+(in) [goid 15501] [evidence IDA]	MEAAC1; EAAC2; EAAC1; EAAT3; D130048G10Rik	MEAAC1; EAAC2; EAAC1; EAAT3; D130048G10Rik	NM_009199.2	SLC1A1
ILMN_1225873	Mus musculus	RefSeq	ILMN_208829	ILMN_208829	SLC1A1	NM_009199.2	NM_009199.2	20510	118130482	NM_009199.2	Slc1a1	NP_033225.1	ILMN_1225873	5870100	S	3552	CAGGTGGTTCTCCTTAGTGGCAGTGAATTGGCAGAGCCGTTCACAAGATC	19	+	28988294-28988343	19qC1	Mus musculus solute carrier family 1 (neuronal/epithelial high affinity glutamate transporter, system Xag), member 1 (Slc1a1), mRNA. XM_001002173 XM_001002184 XM_001002198 XM_001002207	Penetrating at least one phospholipid bilayer of a membrane. May also refer to the state of being buried in the bilayer with no exposure outside the bilayer. When used to describe a protein, indicates that all or part of the peptide sequence is embedded in the membrane [goid 16021] [evidence IEA]; Double layer of lipid molecules that encloses all cells, and, in eukaryotes, many organelles; may be a single or double lipid bilayer; also includes associated proteins [goid 16020] [evidence IEA]	The directed movement of substances (such as macromolecules, small molecules, ions) into, out of, within or between cells, or within a multicellular organism [goid 6810] [evidence IEA]; The directed movement of dicarboxylic acids into, out of, within or between cells [goid 6835] [evidence IEA]	Enables the active transport of a solute across a membrane by a mechanism whereby two or more species are transported together in the same direction in a tightly coupled process not directly linked to a form of energy other than chemiosmotic energy [goid 15293] [evidence IEA]; Catalysis of the transfer of a solute or solutes from one side of a membrane to the other according to the reaction: dicarboxylate(out) + Na+(out) = dicarboxylate(in) + Na+(in) [goid 17153] [evidence IEA]; Catalysis of the transfer of a solute or solutes from one side of a membrane to the other according to the reaction: glutamate(out) + Na+(out) = glutamate(in) + Na+(in) [goid 15501] [evidence IDA]	MEAAC1; EAAC2; EAAC1; EAAT3; D130048G10Rik	MEAAC1; EAAC2; EAAC1; EAAT3; D130048G10Rik	NM_009199.2	SLC1A1
ILMN_3003575	Mus musculus	RefSeq	ILMN_217309	ILMN_217309	CNDP1	NM_177450.2	NM_177450.2	338403	31343343	NM_177450.2	Cndp1	NP_803233.1	ILMN_3003575	6860768	S	2010	GTTCACTTTCCAGTCCCAAGAACTGTGGTTCCCAATCATCGGACCCAGGG	18	-	84745460-84745509	18qE4	Mus musculus carnosine dipeptidase 1 (metallopeptidase M20 family) (Cndp1), mRNA.	That part of the cytoplasm that does not contain membranous or particulate subcellular components [goid 5829] [evidence ISO]	The hydrolysis of a peptide bond or bonds within a protein [goid 6508] [evidence ISO]	Catalysis of the hydrolysis of various bonds, e.g. C-O, C-N, C-C, phosphoric anhydride bonds, etc. Hydrolase is the systematic name for any enzyme of EC class 3 [goid 16787] [evidence IEA]; Catalysis of the hydrolysis of the terminal or penultimate peptide bond at the C-terminal end of a peptide or polypeptide [goid 4180] [evidence IEA]; Interacting selectively with zinc (Zn) ions [goid 8270] [evidence IEA]; Catalysis of the hydrolysis of a peptide bond. A peptide bond is a covalent bond formed when the carbon atom from the carboxyl group of one amino acid shares electrons with the nitrogen atom from the amino group of a second amino acid [goid 8233] [evidence IEA]; Interacting selectively with any metal ion [goid 46872] [evidence IEA]; Catalysis of the hydrolysis of peptide bonds by a mechanism in which water acts as a nucleophile, one or two metal ions hold the water molecule in place, and charged amino acid side chains are ligands for the metal ions [goid 8237] [evidence IEA]; The formation of a protein dimer, a macromolecular structure consists of two noncovalently associated identical or nonidentical subunits [goid 46983] [evidence IEA]; Catalysis of the hydrolysis of a dipeptide [goid 16805] [evidence ISO]	AI746433; Cn1	AI746433; Cn1	NM_177450.2	CNDP1
ILMN_1257702	Mus musculus	RefSeq	ILMN_189767	ILMN_234717	LARS	NM_134137.2	NM_134137.2	107045	120537240	NM_134137.2	Lars	NP_598898.2	ILMN_1257702	3390102	S	3664	GGGATGGTTTTCGGATACTTCTGCTCCGAGAATCTCAAGCTGGCTCTAAC	18	-	42362095-42362144	18qB3	Mus musculus leucyl-tRNA synthetase (Lars), mRNA. XM_901187 XM_913429 XM_922755 XM_922767 XM_922771 XM_922775 XM_922782 XM_922785 XM_989215	All of the contents of a cell excluding the plasma membrane and nucleus, but including other subcellular structures [goid 5737] [evidence IEA]	The chemical reactions and pathways resulting in the formation of a protein. This is a ribosome-mediated process in which the information in messenger RNA (mRNA) is used to specify the sequence of amino acids in the protein [goid 6412] [evidence IEA]; The synthesis of aminoacyl tRNA by the formation of an ester bond between the 3'-hydroxyl group of the most 3' adenosine of the tRNA, to be used in ribosome-mediated polypeptide synthesis [goid 6418] [evidence IEA]; The process of coupling leucine to leucyl-tRNA, catalyzed by leucyl-tRNA synthetase. In tRNA aminoacylation, the amino acid is first activated by linkage to AMP and then transferred to either the 2'- or the 3'-hydroxyl group of the 3'-adenosine residue of the tRNA [goid 6429] [evidence IEA]	Catalysis of the formation of aminoacyl-tRNA from ATP, amino acid, and tRNA with the release of pyrophosphate and AMP [goid 4812] [evidence IEA]; Interacting selectively with a nucleotide, any compound consisting of a nucleoside that is esterified with (ortho)phosphate or an oligophosphate at any hydroxyl group on the ribose or deoxyribose moiety [goid 166] [evidence IEA]; Catalysis of the ligation of two substances with concomitant breaking of a diphosphate linkage, usually in a nucleoside triphosphate. Ligase is the systematic name for any enzyme of EC class 6 [goid 16874] [evidence IEA]; Interacting selectively with ATP, adenosine 5'-triphosphate, a universally important coenzyme and enzyme regulator [goid 5524] [evidence IEA]; Catalysis of the reaction: ATP + L-leucine + tRNA(Leu) = AMP + diphosphate + L-leucyl-tRNA(Leu) [goid 4823] [evidence IEA]	3110009L02Rik; mKIAA1352; AW536573; 2310045K21Rik	3110009L02Rik; mKIAA1352; AW536573; 2310045K21Rik	NM_134137.2	LARS
ILMN_2899591	Mus musculus	RefSeq	ILMN_234717	ILMN_234717	LARS	NM_134137.2	NM_134137.2	107045	120537240	NM_134137.2	Lars	NP_598898.2	ILMN_2899591	3190327	S	3347	GGCACTTCTCCACCAAAATCGACATCAGGCAAGGAGATAGCTGTGAGTCC	18	-	42369713-42369762	18qB3	Mus musculus leucyl-tRNA synthetase (Lars), mRNA. XM_901187 XM_913429 XM_922755 XM_922767 XM_922771 XM_922775 XM_922782 XM_922785 XM_989215	All of the contents of a cell excluding the plasma membrane and nucleus, but including other subcellular structures [goid 5737] [evidence IEA]	The chemical reactions and pathways resulting in the formation of a protein. This is a ribosome-mediated process in which the information in messenger RNA (mRNA) is used to specify the sequence of amino acids in the protein [goid 6412] [evidence IEA]; The synthesis of aminoacyl tRNA by the formation of an ester bond between the 3'-hydroxyl group of the most 3' adenosine of the tRNA, to be used in ribosome-mediated polypeptide synthesis [goid 6418] [evidence IEA]; The process of coupling leucine to leucyl-tRNA, catalyzed by leucyl-tRNA synthetase. In tRNA aminoacylation, the amino acid is first activated by linkage to AMP and then transferred to either the 2'- or the 3'-hydroxyl group of the 3'-adenosine residue of the tRNA [goid 6429] [evidence IEA]	Catalysis of the formation of aminoacyl-tRNA from ATP, amino acid, and tRNA with the release of pyrophosphate and AMP [goid 4812] [evidence IEA]; Interacting selectively with a nucleotide, any compound consisting of a nucleoside that is esterified with (ortho)phosphate or an oligophosphate at any hydroxyl group on the ribose or deoxyribose moiety [goid 166] [evidence IEA]; Catalysis of the ligation of two substances with concomitant breaking of a diphosphate linkage, usually in a nucleoside triphosphate. Ligase is the systematic name for any enzyme of EC class 6 [goid 16874] [evidence IEA]; Interacting selectively with ATP, adenosine 5'-triphosphate, a universally important coenzyme and enzyme regulator [goid 5524] [evidence IEA]; Catalysis of the reaction: ATP + L-leucine + tRNA(Leu) = AMP + diphosphate + L-leucyl-tRNA(Leu) [goid 4823] [evidence IEA]	3110009L02Rik; mKIAA1352; AW536573; 2310045K21Rik	3110009L02Rik; mKIAA1352; AW536573; 2310045K21Rik	NM_134137.2	LARS
ILMN_2658355	Mus musculus	RefSeq	ILMN_215341	ILMN_215341	UGT3A2	NM_144845.3	NM_144845.3	223337	142365155	NM_144845.3	Ugt3a2	NP_659094.1	ILMN_2658355	520358	S	1782	CTGATGCACCCGAGTTAGTACCTCACTACTTTTGGCCCTGTTTTCCTCTT	15	+	9300211-9300260	15qA1	Mus musculus UDP glycosyltransferases 3 family, polypeptide A2 (Ugt3a2), mRNA.	Double layer of lipid molecules that encloses all cells, and, in eukaryotes, many organelles; may be a single or double lipid bilayer; also includes associated proteins [goid 16020] [evidence IEA]; Penetrating at least one phospholipid bilayer of a membrane. May also refer to the state of being buried in the bilayer with no exposure outside the bilayer. When used to describe a protein, indicates that all or part of the peptide sequence is embedded in the membrane [goid 16021] [evidence IEA]	The chemical reactions and pathways, including anabolism and catabolism, by which living organisms transform chemical substances. Metabolic processes typically transform small molecules, but also include macromolecular processes such as DNA repair and replication, and protein synthesis and degradation [goid 8152] [evidence IEA]	Catalysis of the transfer of a group, e.g. a methyl group, glycosyl group, acyl group, phosphorus-containing, or other groups, from one compound (generally regarded as the donor) to another compound (generally regarded as the acceptor). Transferase is the systematic name for any enzyme of EC class 2 [goid 16740] [evidence IEA]; Catalysis of the transfer of a glycosyl group from one compound (donor) to another (acceptor) [goid 16757] [evidence IEA]; Catalysis of the transfer of a hexosyl group from one compound (donor) to another (acceptor) [goid 16758] [evidence IEA]; Catalysis of the reaction: UDP-glucuronate + acceptor = UDP + acceptor beta-D-glucuronoside [goid 15020] [evidence IEA]	MGC37820; AI313915	MGC37820; AI313915	NM_144845.3	UGT3A2
ILMN_2521511	Mus musculus	RefSeq	ILMN_196085	ILMN_253473	TRDN	XM_483890.5	XM_483890.5	76757	149260677	XM_483890.5	Trdn	XP_483890.5	ILMN_2521511	3190022	S	883	ACTGAAGAAAAGGCTAAGAAGGAAATGAAAGTTGGAAAACAGGAGAAAGT	10	+	32915784-32915833	10qA4	PREDICTED: Mus musculus triadin (Trdn), mRNA.	Double layer of lipid molecules that encloses all cells, and, in eukaryotes, many organelles; may be a single or double lipid bilayer; also includes associated proteins [goid 16020] [evidence TAS]	Any process specifically pertinent to the functioning of integrated living units: cells, tissues, organs, and organisms. A process is a collection of molecular events with a defined beginning and end [goid 8150] [evidence ND ]	Interacting selectively with any protein or protein complex (a complex of two or more proteins that may include other nonprotein molecules) [goid 5515] [evidence TAS]			XM_483890.5	TRDN
ILMN_1250745	Mus musculus	RefSeq	ILMN_199509	ILMN_317407	EG382639	XM_001477883.1	XM_001477883.1	382639	149263558	XM_001477883.1	EG382639	XP_001477933.1	ILMN_1250745	4120424	S	1143	CCTTCTCCTGCACATACACCCTGAAGAGGCATGAACGGACACACTCTGGG	12	+	113918622-113918671	12qF1	PREDICTED: Mus musculus predicted gene, EG382639, transcript variant 1 (EG382639), mRNA.						XM_001477883.1	EG382639
ILMN_2691286	Mus musculus	RefSeq	ILMN_215300	ILMN_215300	ZFP329	NM_026046.3	NM_026046.3	67230	133505150	NM_026046.3	Zfp329	NP_080322.2	ILMN_2691286	990039	S	1705	CTTGAGTGAACAAAGGATTTGTTTTCAGATGTGACTTCCCTTGCTCGCAG	7	-	13395305-13395354	7qA1	Mus musculus zinc finger protein 329 (Zfp329), mRNA.	A membrane-bounded organelle of eukaryotic cells in which chromosomes are housed and replicated. In most cells, the nucleus contains all of the cell's chromosomes except the organellar chromosomes, and is the site of RNA synthesis and processing. In some species, or in specialized cell types, RNA metabolism or DNA replication may be absent [goid 5634] [evidence IEA]; The living contents of a cell; the matter contained within (but not including) the plasma membrane, usually taken to exclude large vacuoles and masses of secretory or ingested material. In eukaryotes it includes the nucleus and cytoplasm [goid 5622] [evidence IEA]	Any process that modulates the frequency, rate or extent of DNA-dependent transcription [goid 6355] [evidence IEA]; The synthesis of either RNA on a template of DNA or DNA on a template of RNA [goid 6350] [evidence IEA]	Interacting selectively with zinc (Zn) ions [goid 8270] [evidence IEA]; Interacting selectively with DNA (deoxyribonucleic acid) [goid 3677] [evidence IEA]; Interacting selectively with any metal ion [goid 46872] [evidence IEA]; Interacting selectively with any nucleic acid [goid 3676] [evidence IEA]	2810439M05Rik; ZNF329; 4632409L22Rik	2810439M05Rik; ZNF329; 4632409L22Rik	NM_026046.3	ZFP329
ILMN_1251148	Mus musculus	RefSeq	ILMN_215300	ILMN_215300	ZFP329	NM_026046.3	NM_026046.3	67230	133505150	NM_026046.3	Zfp329	NP_080322.2	ILMN_1251148	1400441	S	5341	GGCAATTACATGTGTGATATGTAAGGGGTATGATGTCATGCAACAAGAGG	7	-	13391669-13391718	7qA1	Mus musculus zinc finger protein 329 (Zfp329), mRNA.	A membrane-bounded organelle of eukaryotic cells in which chromosomes are housed and replicated. In most cells, the nucleus contains all of the cell's chromosomes except the organellar chromosomes, and is the site of RNA synthesis and processing. In some species, or in specialized cell types, RNA metabolism or DNA replication may be absent [goid 5634] [evidence IEA]; The living contents of a cell; the matter contained within (but not including) the plasma membrane, usually taken to exclude large vacuoles and masses of secretory or ingested material. In eukaryotes it includes the nucleus and cytoplasm [goid 5622] [evidence IEA]	Any process that modulates the frequency, rate or extent of DNA-dependent transcription [goid 6355] [evidence IEA]; The synthesis of either RNA on a template of DNA or DNA on a template of RNA [goid 6350] [evidence IEA]	Interacting selectively with zinc (Zn) ions [goid 8270] [evidence IEA]; Interacting selectively with DNA (deoxyribonucleic acid) [goid 3677] [evidence IEA]; Interacting selectively with any metal ion [goid 46872] [evidence IEA]; Interacting selectively with any nucleic acid [goid 3676] [evidence IEA]	2810439M05Rik; ZNF329; 4632409L22Rik	2810439M05Rik; ZNF329; 4632409L22Rik	NM_026046.3	ZFP329
ILMN_2531408	Mus musculus	RefSeq	ILMN_198359	ILMN_198359	LOC277902	XM_205594.3	XM_205594.3		38084269	XM_205594.3	LOC277902		ILMN_2531408	3780632	S	220	GCTGGAAACCGTGACCTGCTGGCGGGGAAGCTGGAGTGTGGCTTGTTCCA											XM_205594.3	LOC277902
ILMN_2728484	Mus musculus	MEEBO	ILMN_220912	ILMN_220912	6030426L16RIK	scl0077114.1_105	NM_183121.1		34147124	NM_183121.1	6030426L16Rik		ILMN_2728484	5420537	S	590	GAAAAAATGAAAGGTTTAATCTTCCAATGCCAGTTGCCATGGGCAAGCCA											NM_183121.1	6030426L16RIK
ILMN_1234014	Mus musculus	RefSeq	ILMN_223273	ILMN_235401	SLC35D2	NM_001001321.3	NM_001001321.3	70484	142369904	NM_001001321.3	Slc35d2	NP_001001321.2	ILMN_1234014	1690593	S	826	CGGTTGCCTACATTGGGATGTTGGTTGGTGGAGACTACATTTTCTCCCTC	13	-	64199648-64199697	13qB3	Mus musculus solute carrier family 35, member D2 (Slc35d2), mRNA.	A compound membranous cytoplasmic organelle of eukaryotic cells, consisting of flattened, ribosome-free vesicles arranged in a more or less regular stack. The Golgi apparatus differs from the endoplasmic reticulum in often having slightly thicker membranes, appearing in sections as a characteristic shallow semicircle so that the convex side (cis or entry face) abuts the endoplasmic reticulum, secretory vesicles emerging from the concave side (trans or exit face). In vertebrate cells there is usually one such organelle, while in invertebrates and plants, where they are known usually as dictyosomes, there may be several scattered in the cytoplasm. The Golgi apparatus processes proteins produced on the ribosomes of the rough endoplasmic reticulum; such processing includes modification of the core oligosaccharides of glycoproteins, and the sorting and packaging of proteins for transport to a variety of cellular locations. Three different regions of the Golgi are now recognized both in terms of structure and function: cis, in the vicinity of the cis face, trans, in the vicinity of the trans face, and medial, lying between the cis and trans regions [goid 5794] [evidence IEA]; Penetrating at least one phospholipid bilayer of a membrane. May also refer to the state of being buried in the bilayer with no exposure outside the bilayer. When used to describe a protein, indicates that all or part of the peptide sequence is embedded in the membrane [goid 16021] [evidence IEA]; Double layer of lipid molecules that encloses all cells, and, in eukaryotes, many organelles; may be a single or double lipid bilayer; also includes associated proteins [goid 16020] [evidence IEA]	The directed movement of substances (such as macromolecules, small molecules, ions) into, out of, within or between cells, or within a multicellular organism [goid 6810] [evidence IEA]; The directed movement of carbohydrate into, out of, within or between cells. Carbohydrates are any of a group of organic compounds based of the general formula Cx(H2O)y [goid 8643] [evidence IEA]	Catalysis of the transfer of a solute or solutes from one side of a membrane to the other according to the reaction: sugar(out) + H+(out) = sugar(in) + H+(in) [goid 5351] [evidence IEA]	UGTrel8; MGC130110; 5730408I21Rik; mUGTrel8; MGC130109; SQV7L; hfrc	UGTrel8; MGC130110; 5730408I21Rik; mUGTrel8; MGC130109; SQV7L; hfrc	NM_001001321.3	SLC35D2
ILMN_3133267	Mus musculus	RefSeq	ILMN_222307	ILMN_222307	ARID4B	NM_198122.1	NM_198122.1	94246	37694069	NM_198122.1	Arid4b	NP_937755.1	ILMN_3133267	6450685	A	3571	CCCACAACAGCAAGTCTCCAGCAAGGGTACAGTCTCCAGGAAAAGGTGGC	13	+	14285720-14285769	13qA1	Mus musculus AT rich interactive domain 4B (RBP1-like) (Arid4b), transcript variant 2, mRNA.	A membrane-bounded organelle of eukaryotic cells in which chromosomes are housed and replicated. In most cells, the nucleus contains all of the cell's chromosomes except the organellar chromosomes, and is the site of RNA synthesis and processing. In some species, or in specialized cell types, RNA metabolism or DNA replication may be absent [goid 5634] [evidence IEA]; The living contents of a cell; the matter contained within (but not including) the plasma membrane, usually taken to exclude large vacuoles and masses of secretory or ingested material. In eukaryotes it includes the nucleus and cytoplasm [goid 5622] [evidence IEA]; The ordered and organized complex of DNA and protein that forms the chromosome [goid 785] [evidence IEA]; The part of a cell or its extracellular environment in which a gene product is located. A gene product may be located in one or more parts of a cell and its location may be as specific as a particular macromolecular complex, that is, a stable, persistent association of macromolecules that function together [goid 5575] [evidence ND ]	Any process that modulates the frequency, rate or extent of DNA-dependent transcription [goid 6355] [evidence IEA]; Any process specifically pertinent to the functioning of integrated living units: cells, tissues, organs, and organisms. A process is a collection of molecular events with a defined beginning and end [goid 8150] [evidence ND ]; The synthesis of either RNA on a template of DNA or DNA on a template of RNA [goid 6350] [evidence IEA]; The formation or destruction of chromatin structures [goid 6333] [evidence IEA]	Elemental activities, such as catalysis or binding, describing the actions of a gene product at the molecular level. A given gene product may exhibit one or more molecular functions [goid 3674] [evidence ND ]; Interacting selectively with DNA (deoxyribonucleic acid) [goid 3677] [evidence IEA]; Interacting selectively with any nucleic acid [goid 3676] [evidence IEA]; Interacting selectively with chromatin, the network of fibers of DNA and protein that make up the chromosomes of the eukaryotic nucleus during interphase [goid 3682] [evidence IEA]	BCAA; 6720480E17Rik; 5930400I17; BRCAA1; 6330417L24Rik; SAP180; Rbp1l1; RBBP1L1; 9330186M13	BCAA; 6720480E17Rik; 5930400I17; BRCAA1; 6330417L24Rik; SAP180; Rbp1l1; RBBP1L1; 9330186M13	NM_198122.1	ARID4B
ILMN_1213815	Mus musculus	Riken	ILMN_206927	ILMN_206927	MTAP6	ri|C230092K21|PX00177D07|AK082709|4784				AK082709	Mtap6		ILMN_1213815	7560427	S	4393	GCCCGCCCCTCAGATGCGACGACTCACTTCAAATGTTGGTCTGTGCCTTT						All of the contents of a cell excluding the plasma membrane and nucleus, but including other subcellular structures [goid 5737] [evidence IEA]; Any of the various filamentous elements that form the internal framework of cells, and typically remain after treatment of the cells with mild detergent to remove membrane constituents and soluble components of the cytoplasm. The term embraces intermediate filaments, microfilaments, microtubules, the microtrabecular lattice, and other structures characterized by a polymeric filamentous nature and long-range order within the cell. The various elements of the cytoskeleton not only serve in the maintenance of cellular shape but also have roles in other cellular functions, including cellular movement, cell division, endocytosis, and movement of organelles [goid 5856] [evidence IEA]; Any of the long, generally straight, hollow tubes of internal diameter 12-15 nm and external diameter 24 nm found in a wide variety of eukaryotic cells; each consists (usually) of 13 protofilaments of polymeric tubulin, staggered in such a manner that the tubulin monomers are arranged in a helical pattern on the microtubular surface, and with the alpha/beta axes of the tubulin subunits parallel to the long axis of the tubule; exist in equilibrium with pool of tubulin monomers and can be rapidly assembled or disassembled in response to physiological stimuli; concerned with force generation, e.g. in the spindle [goid 5874] [evidence IEA]; A compound membranous cytoplasmic organelle of eukaryotic cells, consisting of flattened, ribosome-free vesicles arranged in a more or less regular stack. The Golgi apparatus differs from the endoplasmic reticulum in often having slightly thicker membranes, appearing in sections as a characteristic shallow semicircle so that the convex side (cis or entry face) abuts the endoplasmic reticulum, secretory vesicles emerging from the concave side (trans or exit face). In vertebrate cells there is usually one such organelle, while in invertebrates and plants, where they are known usually as dictyosomes, there may be several scattered in the cytoplasm. The Golgi apparatus processes proteins produced on the ribosomes of the rough endoplasmic reticulum; such processing includes modification of the core oligosaccharides of glycoproteins, and the sorting and packaging of proteins for transport to a variety of cellular locations. Three different regions of the Golgi are now recognized both in terms of structure and function: cis, in the vicinity of the cis face, trans, in the vicinity of the trans face, and medial, lying between the cis and trans regions [goid 5794] [evidence IEA]		Interacting selectively with calmodulin, a calcium-binding protein with many roles, both in the calcium-bound and calcium-free states [goid 5516] [evidence IEA]; Interacting selectively with microtubules, filaments composed of tubulin monomers [goid 8017] [evidence IDA]			AK082709	MTAP6
ILMN_2800655	Mus musculus	RefSeq	ILMN_214618	ILMN_214618	ETFA	NM_145615.2	NM_145615.2	110842	31981825	NM_145615.2	Etfa	NP_663590.2	ILMN_2800655	6020576	S	1079	GATCCAGAAGCTCCAATTTTCCAGGTGGCAGATTATGGAATAGTTGCAGA	9	-	55259765-55259814	9qB	Mus musculus electron transferring flavoprotein, alpha polypeptide (Etfa), nuclear gene encoding mitochondrial protein, mRNA.	A semiautonomous, self replicating organelle that occurs in varying numbers, shapes, and sizes in the cytoplasm of virtually all eukaryotic cells. It is notably the site of tissue respiration [goid 5739] [evidence IDA]; A protein complex located in the mitochondrion. It contains flavin adenine dinucleotide (FAD) that, together with an acyl-CoA dehydrogenase, forms a system that oxidizes an acyl-CoA molecule and reduces ubiquinone and other acceptors in the mitochondrial electron transport system [goid 17133] [evidence TAS]	A process whereby a series of electron carriers operate together to transfer electrons from donors to any of several different terminal electron acceptors to generate a transmembrane electrochemical gradient [goid 22900] [evidence IEA]; The directed movement of substances (such as macromolecules, small molecules, ions) into, out of, within or between cells, or within a multicellular organism [goid 6810] [evidence IEA]	Interacting selectively with FAD, flavin-adenine dinucleotide, the coenzyme or the prosthetic group of various flavoprotein oxidoreductase enzymes [goid 50660] [evidence IEA]; Any molecular entity that serves as an electron acceptor and electron donor in an electron transport system [goid 9055] [evidence TAS]	D9Ertd394e; 2010200I21Rik	D9Ertd394e; 2010200I21Rik	NM_145615.2	ETFA
ILMN_2586958	Mus musculus	Riken	ILMN_207351	ILMN_207351	9530095N04RIK	ri|9530095N04|PX00654M15|AK079300|940				AK079300	9530095N04Rik		ILMN_2586958	2510025	S	846	GGTTGACCCACAAAGTGGAAGGAGAGAACTGACCTCTGACCTCCGTGTGT											AK079300	9530095N04RIK
ILMN_1237148	Mus musculus	MEEBO	ILMN_223159	ILMN_223159	MGA	scl0029808.1_271	NM_013720.1		7305248	NM_013720.1	Mga		ILMN_1237148	3800554	S	8904	ATGAATTTAACAGGAAGTGACCAGGAAGGCCGGGGGAGCAAGGTGATGCC						A membrane-bounded organelle of eukaryotic cells in which chromosomes are housed and replicated. In most cells, the nucleus contains all of the cell's chromosomes except the organellar chromosomes, and is the site of RNA synthesis and processing. In some species, or in specialized cell types, RNA metabolism or DNA replication may be absent [goid 5634] [evidence IEA]; Any complex, distinct from RNA polymerase, including one or more polypeptides capable of binding DNA at promoters or at cis-acting regulatory sequences, and regulating transcription [goid 5667] [evidence IDA]	Any process that modulates the frequency, rate or extent of DNA-dependent transcription [goid 6355] [evidence IEA]; The synthesis of either RNA on a template of DNA or DNA on a template of RNA [goid 6350] [evidence IEA]; Any process that modulates the frequency, rate or extent of the synthesis of either RNA on a template of DNA or DNA on a template of RNA [goid 45449] [evidence IEA]	Interacting selectively with DNA (deoxyribonucleic acid) [goid 3677] [evidence IEA]; Plays a role in regulating transcription; may bind a promoter or enhancer DNA sequence or interact with a DNA-binding transcription factor [goid 30528] [evidence IEA]; The function of binding to a specific DNA sequence in order to modulate transcription. The transcription factor may or may not also interact selectively with a protein or macromolecular complex [goid 3700] [evidence TAS]			NM_013720.1	MGA
ILMN_2651297	Mus musculus	RefSeq	ILMN_214732	ILMN_329956	4632428N05RIK	NM_028732.3	NM_028732.3	74048	142349860	NM_028732.3	4632428N05Rik	NP_083008.1	ILMN_2651297	4760274	S	4430	CGTGTGTTCTTGTTTATTTGACATCTGTCTCCATATCAGTCTTGAAAGCC	10	+	59835069-59835118	10qB4	Mus musculus RIKEN cDNA 4632428N05 gene (4632428N05Rik), mRNA.	Penetrating at least one phospholipid bilayer of a membrane. May also refer to the state of being buried in the bilayer with no exposure outside the bilayer. When used to describe a protein, indicates that all or part of the peptide sequence is embedded in the membrane [goid 16021] [evidence IEA]; Double layer of lipid molecules that encloses all cells, and, in eukaryotes, many organelles; may be a single or double lipid bilayer; also includes associated proteins [goid 16020] [evidence IEA]		Combining with an extracellular or intracellular messenger to initiate a change in cell activity [goid 4872] [evidence IEA]			NM_028732.3	4632428N05RIK
ILMN_2552695	Mus musculus	Riken	ILMN_202838	ILMN_202838	5830436K05RIK	ri|6720422K01|PX00059I12|AK032734|1961				AK032734	5830436K05Rik		ILMN_2552695	730379	S	1433	GCACACGAGGGTGACAGTGTATGAACAACTGTAGCTGAGCCCATGGCAGA											AK032734	5830436K05RIK
ILMN_2980721	Mus musculus	RefSeq	ILMN_255454	ILMN_255454	OBOX2	NR_003269.1	NR_003269.1	246792	118200339	NR_003269.1	Obox2		ILMN_2980721	1340273	S	241	GTACAACGAAATCAAGTCTTTCAGTCCCTGAAAGGAACCTACTTAAGCAA	7	+	15982333-15982382	7qA2	Mus musculus oocyte specific homeobox 2 (Obox2), non-coding RNA.	A membrane-bounded organelle of eukaryotic cells in which chromosomes are housed and replicated. In most cells, the nucleus contains all of the cell's chromosomes except the organellar chromosomes, and is the site of RNA synthesis and processing. In some species, or in specialized cell types, RNA metabolism or DNA replication may be absent [goid 5634] [evidence IEA]; The part of a cell or its extracellular environment in which a gene product is located. A gene product may be located in one or more parts of a cell and its location may be as specific as a particular macromolecular complex, that is, a stable, persistent association of macromolecules that function together [goid 5575] [evidence ND ]	Any process specifically pertinent to the functioning of integrated living units: cells, tissues, organs, and organisms. A process is a collection of molecular events with a defined beginning and end [goid 8150] [evidence ND ]	Interacting selectively with DNA (deoxyribonucleic acid) [goid 3677] [evidence IEA]; Elemental activities, such as catalysis or binding, describing the actions of a gene product at the molecular level. A given gene product may exhibit one or more molecular functions [goid 3674] [evidence ND ]			NR_003269.1	OBOX2
ILMN_2565850	Mus musculus	Riken	ILMN_204552	ILMN_204552	B230385N19RIK	ri|B230385N19|PX00162G05|AK046447|2236				AK046447	B230385N19Rik		ILMN_2565850	5700594	S	1842	TAAATGATGCACCGGAGACTCAGAGCAAATCCCCCCGGGCCAGCAGCATG											AK046447	B230385N19RIK
ILMN_2514939	Mus musculus	MEEBO	ILMN_195365	ILMN_195365	2010204O13RIK	scl076693.2_66					2010204O13Rik		ILMN_2514939	4200139	S	5	CATCTCTTCCTACGGGTTCAATATCGACTTAATGCCAACAACGTCCAGAT												2010204O13RIK
ILMN_2436600	Mus musculus	RefSeq	ILMN_186564	ILMN_323008	5430433J05RIK	XM_001480709.1	XM_001480709.1	71363	149268065	XM_001480709.1	5430433J05Rik	XP_001480759.1	ILMN_2436600	6770274	S	327	GATCCAATGGCTTTGAAGATTACAGGACCCTCAACCAGCTACCGTCCCAA				16qC3.3	PREDICTED: Mus musculus RIKEN cDNA 5430433J05 gene (5430433J05Rik), mRNA.						XM_001480709.1	5430433J05RIK
ILMN_2618862	Mus musculus	MEEBO	ILMN_211719	ILMN_211719	PRRXL1	scl0107751.1_7	XM_138962.3		38075904	XM_138962.3	Prrxl1		ILMN_2618862	6280634	S	146	CCTTTTGGGAACCACTCTACAGGGGATTTTGATGATGGGTTTCTTAGAAG						A membrane-bounded organelle of eukaryotic cells in which chromosomes are housed and replicated. In most cells, the nucleus contains all of the cell's chromosomes except the organellar chromosomes, and is the site of RNA synthesis and processing. In some species, or in specialized cell types, RNA metabolism or DNA replication may be absent [goid 5634] [evidence IEA]	Any process that modulates the frequency, rate or extent of DNA-dependent transcription [goid 6355] [evidence IEA]; The synthesis of either RNA on a template of DNA or DNA on a template of RNA [goid 6350] [evidence IEA]; The biological process whose specific outcome is the progression of a multicellular organism over time from an initial condition (e.g. a zygote or a young adult) to a later condition (e.g. a multicellular animal or an aged adult) [goid 7275] [evidence IEA]; Any process that modulates the frequency, rate or extent of the synthesis of either RNA on a template of DNA or DNA on a template of RNA [goid 45449] [evidence IEA]; The process by which the migration of an axon growth cone is directed to a specific target site in response to a combination of attractive and repulsive cues [goid 7411] [evidence IMP]; The process whose specific outcome is the progression of the trigeminal nerve over time, from its formation to the mature structure. The trigeminal nerve is composed of three large branches. They are the ophthalmic (V1, sensory), maxillary (V2, sensory) and mandibular (V3, motor and sensory) branches. The sensory ophthalmic branch travels through the superior orbital fissure and passes through the orbit to reach the skin of the forehead and top of the head. The maxillary nerve contains sensory branches that reach the pterygopalatine fossa via the inferior orbital fissure (face, cheek and upper teeth) and pterygopalatine canal (soft and hard palate, nasal cavity and pharynx). The motor part of the mandibular branch is distributed to the muscles of mastication, the mylohyoid muscle and the anterior belly of the digastric. The mandibular nerve also innervates the tensor veli palatini and tensor tympani muscles. The sensory part of the mandibular nerve is composed of branches that carry general sensory information from the mucous membranes of the mouth and cheek, anterior two-thirds of the tongue, lower teeth, skin of the lower jaw, side of the head and scalp and meninges of the anterior and middle cranial fossae [goid 21559] [evidence IMP]; The process whose specific outcome is the progression of the dorsal region of the spinal cord over time, from its formation to the mature structure. The dorsal region of the mature spinal cord contains neurons that process and relay sensory input [goid 21516] [evidence IMP]; The process whereby a relatively unspecialized cell acquires specialized features of a neuron [goid 30182] [evidence IMP]; The series of events in which a chemical stimulus is received by a cell and converted into a molecular signal [goid 9593] [evidence IMP]; The series of events in which a temperature stimulus (hot or cold) is received and converted into a molecular signal [goid 16048] [evidence IMP]; The process whose specific outcome is the progression of nervous tissue over time, from its formation to its mature state [goid 7399] [evidence IMP]; Generation of a long process of a neuron, that carries efferent (outgoing) action potentials from the cell body towards target cells [goid 7409] [evidence IMP]; The characteristic movement of immature neurons from germinal zones to specific positions where they will reside as they mature [goid 1764] [evidence IMP]; The series of events required for an organism to receive a sensory mechanical stimulus, convert it to a molecular signal, and recognize and characterize the signal [goid 50954] [evidence IMP]	Interacting selectively with DNA of a specific nucleotide composition, e.g. GC-rich DNA binding, or with a specific sequence motif or type of DNA e.g. promotor binding or rDNA binding [goid 43565] [evidence IEA]; The function of binding to a specific DNA sequence in order to modulate transcription. The transcription factor may or may not also interact selectively with a protein or macromolecular complex [goid 3700] [evidence TAS]; Interacting selectively with DNA (deoxyribonucleic acid) [goid 3677] [evidence IDA]			XM_138962.3	PRRXL1
ILMN_2726288	Mus musculus	MEEBO	ILMN_220750	ILMN_220750	9330152L17	scl54662.1.1_35	NM_177917.2		31342672	NM_177917.2	9330152L17		ILMN_2726288	770243	S	1472	CTGCTGCCTTTTATCTGTGAGGTGGTAATGAAATACCAGGAATGGTGTGT											NM_177917.2	9330152L17
ILMN_3159156	Mus musculus	RefSeq	ILMN_217749	ILMN_217749	STRN4	NM_133789.2	NM_133789.2	97387	89886481	NM_133789.2	Strn4	NP_598550.2	ILMN_3159156	1770008	A	2729	CCTCAGTCCATTCCTCTTGCTTCCCAACACTAACCAAGCCTCTGGGGCCA	7	+	17425892-17425941	7qA2	Mus musculus striatin, calmodulin binding protein 4 (Strn4), transcript variant 1, mRNA.	All of the contents of a cell excluding the plasma membrane and nucleus, but including other subcellular structures [goid 5737] [evidence IEA]; Double layer of lipid molecules that encloses all cells, and, in eukaryotes, many organelles; may be a single or double lipid bilayer; also includes associated proteins [goid 16020] [evidence IEA]		Interacting selectively with calmodulin, a calcium-binding protein with many roles, both in the calcium-bound and calcium-free states [goid 5516] [evidence IEA]	C80611; ZIN; zinedin	C80611; ZIN; zinedin	NM_133789.2	STRN4
ILMN_1228128	Mus musculus	RefSeq	ILMN_200497	ILMN_200497	LOC383272	XM_356958.1	XM_356958.1		38082781	XM_356958.1	LOC383272		ILMN_1228128	6350575	S	994	TTAGCCTCTGTCTTAAAGGCCGTTGATGCTCACTGCCATCGGCTGCGCCG											XM_356958.1	LOC383272
ILMN_1231158	Mus musculus	MEEBO	ILMN_193529	ILMN_193529	A930014I12RIK	scl0077805.1_36			51770776	XM_484702	A930014I12Rik		ILMN_1231158	6400440	S	10	TATAATGTAGAATAAAATAATAAAATACTTGATAGCTTTTTTTAAGTGAT											XM_484702	A930014I12RIK
ILMN_1228679	Mus musculus	MEEBO	ILMN_193529	ILMN_193529	A930014I12RIK	scl0077805.1_36			51770776	XM_484702	A930014I12Rik		ILMN_1228679	4760709	S	19	CAGATACACACAACGTAGCCTCCTTCCCTATTAGATTCTTAGAAGGGCTG											XM_484702	A930014I12RIK
ILMN_2746797	Mus musculus	RefSeq	ILMN_222242	ILMN_222242	HSF4	NM_011939.2	NM_011939.2	26386	118129985	NM_011939.2	Hsf4	NP_036069.1	ILMN_2746797	540112	S	1308	GCCTGGGGCTTTAACCCTGTACAACGTCACCGAGAGCAACGCCTCCTACT	8	+	107799477-107799526	8qD3	Mus musculus heat shock transcription factor 4 (Hsf4), mRNA.	A membrane-bounded organelle of eukaryotic cells in which chromosomes are housed and replicated. In most cells, the nucleus contains all of the cell's chromosomes except the organellar chromosomes, and is the site of RNA synthesis and processing. In some species, or in specialized cell types, RNA metabolism or DNA replication may be absent [goid 5634] [evidence IEA]	Any process that modulates the frequency, rate or extent of DNA-dependent transcription [goid 6355] [evidence IEA]; The synthesis of either RNA on a template of DNA or DNA on a template of RNA [goid 6350] [evidence IEA]; A change in state or activity of a cell or an organism (in terms of movement, secretion, enzyme production, gene expression, etc.) as a result of a disturbance in organismal or cellular homeostasis, usually, but not necessarily, exogenous (e.g. temperature, humidity, ionizing radiation) [goid 6950] [evidence IEA]; Any process that activates or increases the rate or extent of cell proliferation [goid 8284] [evidence IMP]; Any process that activates or increases the rate or extent of cell proliferation [goid 8284] [evidence IGI]; Any process that activates or increases the frequency, rate or extent of cell differentiation [goid 45597] [evidence IMP]; The process whose specific outcome is the progression of the camera-type eye over time, from its formation to the mature structure. The camera-type eye is an organ of sight that receives light through an aperture and focuses it through a lens, projecting it on a photoreceptor field [goid 43010] [evidence IMP]; The process whose specific outcome is the progression of the cell over time, from its formation to the mature structure. Cell development does not include the steps involved in committing a cell to a specific fate [goid 48468] [evidence IMP]; The process whose specific outcome is the progression of the eye over time, from its formation to the mature structure. The eye is the organ of sight [goid 1654] [evidence IMP]	Interacting selectively with DNA (deoxyribonucleic acid) [goid 3677] [evidence IEA]; The function of binding to a specific DNA sequence in order to modulate transcription. The transcription factor may or may not also interact selectively with a protein or macromolecular complex [goid 3700] [evidence IEA]; Interacting selectively with DNA of a specific nucleotide composition, e.g. GC-rich DNA binding, or with a specific sequence motif or type of DNA e.g. promotor binding or rDNA binding [goid 43565] [evidence IEA]	mHSF4	mHSF4	NM_011939.2	HSF4
ILMN_1250946	Mus musculus	RefSeq	ILMN_185005	ILMN_255593	CHST9	NM_199055.2	NM_199055.2	71367	118130763	NM_199055.2	Chst9	NP_951010.1	ILMN_1250946	3710010	S	1133	TTAAGGATAGGCACTCCTCTGATGAAAGAACCAATGCCCACGTGGTAAGG	18	-	15610870-15610919	18qA1	Mus musculus carbohydrate (N-acetylgalactosamine 4-0) sulfotransferase 9 (Chst9), mRNA.	A compound membranous cytoplasmic organelle of eukaryotic cells, consisting of flattened, ribosome-free vesicles arranged in a more or less regular stack. The Golgi apparatus differs from the endoplasmic reticulum in often having slightly thicker membranes, appearing in sections as a characteristic shallow semicircle so that the convex side (cis or entry face) abuts the endoplasmic reticulum, secretory vesicles emerging from the concave side (trans or exit face). In vertebrate cells there is usually one such organelle, while in invertebrates and plants, where they are known usually as dictyosomes, there may be several scattered in the cytoplasm. The Golgi apparatus processes proteins produced on the ribosomes of the rough endoplasmic reticulum; such processing includes modification of the core oligosaccharides of glycoproteins, and the sorting and packaging of proteins for transport to a variety of cellular locations. Three different regions of the Golgi are now recognized both in terms of structure and function: cis, in the vicinity of the cis face, trans, in the vicinity of the trans face, and medial, lying between the cis and trans regions [goid 5794] [evidence IEA]; Double layer of lipid molecules that encloses all cells, and, in eukaryotes, many organelles; may be a single or double lipid bilayer; also includes associated proteins [goid 16020] [evidence IEA]; Penetrating at least one phospholipid bilayer of a membrane. May also refer to the state of being buried in the bilayer with no exposure outside the bilayer. When used to describe a protein, indicates that all or part of the peptide sequence is embedded in the membrane [goid 16021] [evidence IEA]	The chemical reactions and pathways involving carbohydrates, any of a group of organic compounds based of the general formula Cx(H2O)y. Includes the formation of carbohydrate derivatives by the addition of a carbohydrate residue to another molecule [goid 5975] [evidence IEA]	Catalysis of the reaction: 3'-phosphoadenosine 5'-phosphosulfate + N-acetyl-D-galactosamine = adenosine 3',5'-bisphosphate + N-acetyl-D-galactosamine 4-sulfate [goid 1537] [evidence IDA]; Catalysis of the transfer of a group, e.g. a methyl group, glycosyl group, acyl group, phosphorus-containing, or other groups, from one compound (generally regarded as the donor) to another compound (generally regarded as the acceptor). Transferase is the systematic name for any enzyme of EC class 2 [goid 16740] [evidence IEA]	MGC130338; 5430438D01Rik	MGC130338; 5430438D01Rik	NM_199055.2	CHST9
ILMN_1227663	Mus musculus	RefSeq	ILMN_210195	ILMN_210195	SGMS2	NM_028943.3	NM_028943.3	74442	146141147	NM_028943.3	Sgms2	NP_083219.2	ILMN_1227663	430360	S	1718	CCGTGCTGCAACCGAAGGCACGTGCGGCTTTATATTTATTTTCAGAGAAC				3qG3	Mus musculus sphingomyelin synthase 2 (Sgms2), mRNA.	Penetrating at least one phospholipid bilayer of a membrane. May also refer to the state of being buried in the bilayer with no exposure outside the bilayer. When used to describe a protein, indicates that all or part of the peptide sequence is embedded in the membrane [goid 16021] [evidence IEA]; Double layer of lipid molecules that encloses all cells, and, in eukaryotes, many organelles; may be a single or double lipid bilayer; also includes associated proteins [goid 16020] [evidence IEA]; A compound membranous cytoplasmic organelle of eukaryotic cells, consisting of flattened, ribosome-free vesicles arranged in a more or less regular stack. The Golgi apparatus differs from the endoplasmic reticulum in often having slightly thicker membranes, appearing in sections as a characteristic shallow semicircle so that the convex side (cis or entry face) abuts the endoplasmic reticulum, secretory vesicles emerging from the concave side (trans or exit face). In vertebrate cells there is usually one such organelle, while in invertebrates and plants, where they are known usually as dictyosomes, there may be several scattered in the cytoplasm. The Golgi apparatus processes proteins produced on the ribosomes of the rough endoplasmic reticulum; such processing includes modification of the core oligosaccharides of glycoproteins, and the sorting and packaging of proteins for transport to a variety of cellular locations. Three different regions of the Golgi are now recognized both in terms of structure and function: cis, in the vicinity of the cis face, trans, in the vicinity of the trans face, and medial, lying between the cis and trans regions [goid 5794] [evidence ISA]; Penetrating at least one phospholipid bilayer of a plasma membrane. May also refer to the state of being buried in the bilayer with no exposure outside the bilayer [goid 5887] [evidence ISS]; The membrane surrounding a cell that separates the cell from its external environment. It consists of a phospholipid bilayer and associated proteins [goid 5886] [evidence IEA]; Located such that some or all of the gene product itself penetrates at least one phospholipid bilayer of the Golgi complex membrane. May also refer to the state of being buried in the bilayer with no exposure outside the bilayer [goid 30173] [evidence ISS]	The chemical reactions and pathways involving lipids, compounds soluble in an organic solvent but not, or sparingly, in an aqueous solvent. Includes fatty acids; neutral fats, other fatty-acid esters, and soaps; long-chain (fatty) alcohols and waxes; sphingoids and other long-chain bases; glycolipids, phospholipids and sphingolipids; and carotenes, polyprenols, sterols, terpenes and other isoprenoids [goid 6629] [evidence IEA]; The chemical reactions and pathways involving sphingolipids, any of a class of lipids containing the long-chain amine diol sphingosine or a closely related base (a sphingoid) [goid 6665] [evidence IEA]; The chemical reactions and pathways resulting in the formation of sphingomyelin, N-acyl-4-sphingenyl-1-O-phosphorylcholine [goid 6686] [evidence ISS]	Catalysis of the transfer of a phosphate group, usually from ATP, to a substrate molecule [goid 16301] [evidence IEA]; Catalysis of the transfer of a group, e.g. a methyl group, glycosyl group, acyl group, phosphorus-containing, or other groups, from one compound (generally regarded as the donor) to another compound (generally regarded as the acceptor). Transferase is the systematic name for any enzyme of EC class 2 [goid 16740] [evidence IEA]; Catalysis of the reaction: CDP-choline + N-acylsphingosine = CMP + sphingomyelin [goid 47493] [evidence ISS]; Catalysis of the reaction: a ceramide + a phosphatidylcholine = a sphingomyelin + a 1,2-diacyl-sn-glycerol [goid 33188] [evidence IEA]	AI854299; 4933405A16Rik	AI854299; 4933405A16Rik	NM_028943.3	SGMS2
ILMN_1252086	Mus musculus	RefSeq	ILMN_197580	ILMN_239941	LOC632632	XM_906825.2	XM_906825.2	632632	94397353	XM_906825.2	LOC632632	XP_911918.2	ILMN_1252086	1690138	S	104	AGAAGCAGCAAGCAAATCACATGATGGCAGAGAGTGCACCTGCAGAGGCC	14	-	105438834-105438883		PREDICTED: Mus musculus similar to 60S ribosomal protein L29 (P23) (LOC632632), mRNA.						XM_906825.2	LOC632632
ILMN_1242795	Mus musculus	Riken	ILMN_207283	ILMN_207283	LAT	ri|G630067A17|PL00013L02|AK090369|2056				AK090369	Lat		ILMN_1242795	4880082	S	1949	CTACGATCCCAGCATCAGGAGGCAGTGGCAGGAGGGTTGAATTTGAGGCT						An area of close contact between a lymphocyte (T-, B-, or natural killer cell) and a target cell formed through the clustering of particular signaling and adhesion molecules and their associated membrane rafts on both the lymphocyte and the target cell and facilitating activation of the lymphocyte, transfer of membrane from the target cell to the lymphocyte, and in some situations killing of the target cell through release of secretory granules and/or death-pathway ligand-receptor interaction [goid 1772] [evidence IDA]; Penetrating at least one phospholipid bilayer of a membrane. May also refer to the state of being buried in the bilayer with no exposure outside the bilayer. When used to describe a protein, indicates that all or part of the peptide sequence is embedded in the membrane [goid 16021] [evidence IEA]; Double layer of lipid molecules that encloses all cells, and, in eukaryotes, many organelles; may be a single or double lipid bilayer; also includes associated proteins [goid 16020] [evidence IEA]; The membrane surrounding a cell that separates the cell from its external environment. It consists of a phospholipid bilayer and associated proteins [goid 5886] [evidence IEA]; Penetrating at least one phospholipid bilayer of a plasma membrane. May also refer to the state of being buried in the bilayer with no exposure outside the bilayer [goid 5887] [evidence TAS]	The regulated exocytosis of secretory granules containing preformed mediators such as histamine, serotonin, and neutral proteases by a mast cell [goid 43303] [evidence IEA]; Any immune system process that functions in the calibrated response of an organism to a potential internal or invasive threat [goid 6955] [evidence IEA]; The cascade of processes by which a signal interacts with a receptor, causing a change in the level or activity of a second messenger or other downstream target, and ultimately effecting a change in the functioning of the cell [goid 7165] [evidence IEA]; A defense response that is mediated by cells [goid 6968] [evidence TAS]; The series of molecular signals generated as a consequence of a transmembrane receptor tyrosine kinase binding to its physiological ligand [goid 7169] [evidence TAS]	[goid 5057] [evidence TAS]			AK090369	LAT
ILMN_2976577	Mus musculus	RefSeq	ILMN_216747	ILMN_216747	TCF12	NM_011544.1	NM_011544.1	21406	6755729	NM_011544.1	Tcf12	NP_035674.1	ILMN_2976577	620463	S	2582	AAGGGAAAAGTTCATCTCCCAAGCTGATGTACACTCAGCTGATGCCAGCA	9	-	71644687-71644736	9qD	Mus musculus transcription factor 12 (Tcf12), mRNA.	A membrane-bounded organelle of eukaryotic cells in which chromosomes are housed and replicated. In most cells, the nucleus contains all of the cell's chromosomes except the organellar chromosomes, and is the site of RNA synthesis and processing. In some species, or in specialized cell types, RNA metabolism or DNA replication may be absent [goid 5634] [evidence IEA]; Any complex, distinct from RNA polymerase, including one or more polypeptides capable of binding DNA at promoters or at cis-acting regulatory sequences, and regulating transcription [goid 5667] [evidence IDA]	Any process that modulates the frequency, rate or extent of DNA-dependent transcription [goid 6355] [evidence IEA]; The synthesis of either RNA on a template of DNA or DNA on a template of RNA [goid 6350] [evidence IEA]; The biological process whose specific outcome is the progression of a multicellular organism over time from an initial condition (e.g. a zygote or a young adult) to a later condition (e.g. a multicellular animal or an aged adult) [goid 7275] [evidence IEA]; Any process that modulates the frequency, rate or extent of the synthesis of either RNA on a template of DNA or DNA on a template of RNA [goid 45449] [evidence IEA]; Any process that modulates the frequency, rate or extent of transcription from an RNA polymerase II promoter [goid 6357] [evidence IDA]	Plays a role in regulating transcription; may bind a promoter or enhancer DNA sequence or interact with a DNA-binding transcription factor [goid 30528] [evidence IEA]; Interacting selectively with any protein or protein complex (a complex of two or more proteins that may include other nonprotein molecules) [goid 5515] [evidence IPI]; Interacting selectively with DNA (deoxyribonucleic acid) [goid 3677] [evidence IDA]; Any transcription regulator activity required for initiation or upregulation of transcription [goid 16563] [evidence IDA]	HTF4; HEB; HTF-4; REB; ALF1; ME1	HTF4; HEB; HTF-4; REB; ALF1; ME1	NM_011544.1	TCF12
ILMN_2552800	Mus musculus	Riken	ILMN_202852	ILMN_202852	A130004B21RIK	ri|A130004B21|PX00121E22|AK037294|1000				AK037294	A130004B21Rik		ILMN_2552800	4050240	S	893	GTATCCACATGGGTGTTCACAACTGTCTGCAACTTCAATCTGAGGGGATC											AK037294	A130004B21RIK
ILMN_2593694	Mus musculus	RefSeq	ILMN_209217	ILMN_209217	LRTM1	NM_176920.3	NM_176920.3	319476	142383744	NM_176920.3	Lrtm1	NP_795894.1	ILMN_2593694	4280048	S	1374	ATCAGCCTGAGAGCCTTCATTTCCAAGGTCCCCTCGATCACTGAGGGCCC	14	+	29840930-29840940:29840941-29840979	14qA3	Mus musculus leucine-rich repeats and transmembrane domains 1 (Lrtm1), mRNA.	Penetrating at least one phospholipid bilayer of a membrane. May also refer to the state of being buried in the bilayer with no exposure outside the bilayer. When used to describe a protein, indicates that all or part of the peptide sequence is embedded in the membrane [goid 16021] [evidence IEA]; Double layer of lipid molecules that encloses all cells, and, in eukaryotes, many organelles; may be a single or double lipid bilayer; also includes associated proteins [goid 16020] [evidence IEA]		Interacting selectively with any protein or protein complex (a complex of two or more proteins that may include other nonprotein molecules) [goid 5515] [evidence IEA]	MGC118429; A930016D02Rik	MGC118429; A930016D02Rik	NM_176920.3	LRTM1
ILMN_1241151	Mus musculus	RefSeq	ILMN_209217	ILMN_209217	LRTM1	NM_176920.3	NM_176920.3	319476	142383744	NM_176920.3	Lrtm1	NP_795894.1	ILMN_1241151	1440682	S	1433	ATCTGAGTGAGCTTGATGTGTTCGATGCTCCTGTCCCATGTTTTATCTTC	14	+	29840989-29841038	14qA3	Mus musculus leucine-rich repeats and transmembrane domains 1 (Lrtm1), mRNA.	Penetrating at least one phospholipid bilayer of a membrane. May also refer to the state of being buried in the bilayer with no exposure outside the bilayer. When used to describe a protein, indicates that all or part of the peptide sequence is embedded in the membrane [goid 16021] [evidence IEA]; Double layer of lipid molecules that encloses all cells, and, in eukaryotes, many organelles; may be a single or double lipid bilayer; also includes associated proteins [goid 16020] [evidence IEA]		Interacting selectively with any protein or protein complex (a complex of two or more proteins that may include other nonprotein molecules) [goid 5515] [evidence IEA]	MGC118429; A930016D02Rik	MGC118429; A930016D02Rik	NM_176920.3	LRTM1
ILMN_1258396	Mus musculus	RefSeq	ILMN_197201	ILMN_250714	MAMDC4	NM_001081199.1	NM_001081199.1	381352	124487084	NM_001081199.1	Mamdc4	NP_001074668.1	ILMN_1258396	4610154	S	3733	GCGGATCATGTTACCCTCCCAGAATCAATCACCAGCAACCCACAGAGCCC	2	-	25418842-25418889:25419052-25419053	2qA3	Mus musculus MAM domain containing 4 (Mamdc4), mRNA.	Penetrating at least one phospholipid bilayer of a membrane. May also refer to the state of being buried in the bilayer with no exposure outside the bilayer. When used to describe a protein, indicates that all or part of the peptide sequence is embedded in the membrane [goid 16021] [evidence IEA]; Double layer of lipid molecules that encloses all cells, and, in eukaryotes, many organelles; may be a single or double lipid bilayer; also includes associated proteins [goid 16020] [evidence IEA]	The directed movement of proteins into, out of, within or between cells [goid 15031] [evidence IEA]; The directed movement of substances (such as macromolecules, small molecules, ions) into, out of, within or between cells, or within a multicellular organism [goid 6810] [evidence IEA]		Gm995	Gm995	NM_001081199.1	MAMDC4
ILMN_2831908	Mus musculus	RefSeq	ILMN_250714	ILMN_250714	MAMDC4	NM_001081199.1	NM_001081199.1	381352	124487084	NM_001081199.1	Mamdc4	NP_001074668.1	ILMN_2831908	3420703	S	3552	TAGCCAGGGTGAAGTGGCAGCACCCGTGTCTGTGCCAGTTGCCGTTGGAG	2	-	25419185-25419227:25419686-25419692	2qA3	Mus musculus MAM domain containing 4 (Mamdc4), mRNA.	Penetrating at least one phospholipid bilayer of a membrane. May also refer to the state of being buried in the bilayer with no exposure outside the bilayer. When used to describe a protein, indicates that all or part of the peptide sequence is embedded in the membrane [goid 16021] [evidence IEA]; Double layer of lipid molecules that encloses all cells, and, in eukaryotes, many organelles; may be a single or double lipid bilayer; also includes associated proteins [goid 16020] [evidence IEA]	The directed movement of proteins into, out of, within or between cells [goid 15031] [evidence IEA]; The directed movement of substances (such as macromolecules, small molecules, ions) into, out of, within or between cells, or within a multicellular organism [goid 6810] [evidence IEA]		Gm995	Gm995	NM_001081199.1	MAMDC4
ILMN_2528484	Mus musculus	RefSeq	ILMN_197539	ILMN_235132	LOC639558	XR_002224.1	XR_002224.1	639558	94397294	XR_002224.1	LOC639558		ILMN_2528484	4610358	S	402	GATCCCTGTGGCTGTTACAGTCTGGTATTGGGCTCCTCAAGTTCTTCTGC	14	-	90046873-90046922	14qE2.1	PREDICTED: Mus musculus similar to Cell division protein kinase 4 (Cyclin-dependent kinase 4) (PSK-J3) (CRK3) (LOC639558), mRNA.						XR_002224.1	LOC639558
ILMN_2896492	Mus musculus	RefSeq	ILMN_211267	ILMN_211267	2610003J06RIK	NM_028101.1	NM_028101.1	72106	21312439	NM_028101.1	2610003J06Rik	NP_082377.1	ILMN_2896492	5270204	S	1904	TGATGGCCCTGACCAGGAAATCACAGAGCCCGCCCCATCTCAGGCCTCTT	17	+	25559259-25559308	17qA3.3	Mus musculus RIKEN cDNA 2610003J06 gene (2610003J06Rik), mRNA.						NM_028101.1	2610003J06RIK
ILMN_3093150	Mus musculus	RefSeq	ILMN_217876	ILMN_217876	NPM3	NM_008723.1	NM_008723.1	18150	6679109	NM_008723.1	Npm3	NP_032749.1	ILMN_3093150	6900241	A	237	ACGAGTGTAATGTGGTGGAAGTTGTGGCCCGGGATCACGACAATCAGGAG	19	-	45823284-45823333	19qC3	Mus musculus nucleoplasmin 3 (Npm3), mRNA.	A membrane-bounded organelle of eukaryotic cells in which chromosomes are housed and replicated. In most cells, the nucleus contains all of the cell's chromosomes except the organellar chromosomes, and is the site of RNA synthesis and processing. In some species, or in specialized cell types, RNA metabolism or DNA replication may be absent [goid 5634] [evidence IEA]; A small, dense body one or more of which are present in the nucleus of eukaryotic cells. It is rich in RNA and protein, is not bounded by a limiting membrane, and is not seen during mitosis. Its prime function is the transcription of the nucleolar DNA into 45S ribosomal-precursor RNA, the processing of this RNA into 5.8S, 18S, and 28S components of ribosomal RNA, and the association of these components with 5S RNA and proteins synthesized outside the nucleolus. This association results in the formation of ribonucleoprotein precursors; these pass into the cytoplasm and mature into the 40S and 60S subunits of the ribosome [goid 5730] [evidence IDA]	Any process involved in the conversion of a primary ribosomal RNA (rRNA) transcript into one or more mature rRNA molecules [goid 6364] [evidence IDA]; The synthesis of ribosomal RNA (rRNA), any RNA that forms part of the ribosomal structure, from a DNA template [goid 9303] [evidence IDA]	Interacting selectively with any nucleic acid [goid 3676] [evidence IEA]; Interacting selectively with any protein or protein complex (a complex of two or more proteins that may include other nonprotein molecules) [goid 5515] [evidence IPI]	Nub1	Nub1	NM_008723.1	NPM3
ILMN_3020829	Mus musculus	RefSeq	ILMN_217876	ILMN_217876	NPM3	NM_008723.1	NM_008723.1	18150	6679109	NM_008723.1	Npm3	NP_032749.1	ILMN_3020829	2060561	I	697	CACCTCTTCTGACCCACCTAACCCAGATTCAGTCCCCAGCACTGCAAAAA	19	-	45822337-45822386	19qC3	Mus musculus nucleoplasmin 3 (Npm3), mRNA.	A membrane-bounded organelle of eukaryotic cells in which chromosomes are housed and replicated. In most cells, the nucleus contains all of the cell's chromosomes except the organellar chromosomes, and is the site of RNA synthesis and processing. In some species, or in specialized cell types, RNA metabolism or DNA replication may be absent [goid 5634] [evidence IEA]; A small, dense body one or more of which are present in the nucleus of eukaryotic cells. It is rich in RNA and protein, is not bounded by a limiting membrane, and is not seen during mitosis. Its prime function is the transcription of the nucleolar DNA into 45S ribosomal-precursor RNA, the processing of this RNA into 5.8S, 18S, and 28S components of ribosomal RNA, and the association of these components with 5S RNA and proteins synthesized outside the nucleolus. This association results in the formation of ribonucleoprotein precursors; these pass into the cytoplasm and mature into the 40S and 60S subunits of the ribosome [goid 5730] [evidence IDA]	Any process involved in the conversion of a primary ribosomal RNA (rRNA) transcript into one or more mature rRNA molecules [goid 6364] [evidence IDA]; The synthesis of ribosomal RNA (rRNA), any RNA that forms part of the ribosomal structure, from a DNA template [goid 9303] [evidence IDA]	Interacting selectively with any nucleic acid [goid 3676] [evidence IEA]; Interacting selectively with any protein or protein complex (a complex of two or more proteins that may include other nonprotein molecules) [goid 5515] [evidence IPI]	Nub1	Nub1	NM_008723.1	NPM3
ILMN_1215688	Mus musculus	RefSeq	ILMN_217803	ILMN_217803	OLFR1355	NM_207571.2	NM_207571.2	257734	147906593	NM_207571.2	Olfr1355	NP_997454.1	ILMN_1215688	3180672	S	793	GCTTATCAAGCCACCTCATAATGCATCTTGTACCTGTTCTATTGGGAGCC				10qC1	Mus musculus olfactory receptor 1355 (Olfr1355), mRNA.	Double layer of lipid molecules that encloses all cells, and, in eukaryotes, many organelles; may be a single or double lipid bilayer; also includes associated proteins [goid 16020] [evidence IEA]; The membrane surrounding a cell that separates the cell from its external environment. It consists of a phospholipid bilayer and associated proteins [goid 5886] [evidence IEA]; Penetrating at least one phospholipid bilayer of a membrane. May also refer to the state of being buried in the bilayer with no exposure outside the bilayer. When used to describe a protein, indicates that all or part of the peptide sequence is embedded in the membrane [goid 16021] [evidence ISA]	The cascade of processes by which a signal interacts with a receptor, causing a change in the level or activity of a second messenger or other downstream target, and ultimately effecting a change in the functioning of the cell [goid 7165] [evidence IEA]; The series of molecular signals generated as a consequence of a G-protein coupled receptor binding to its physiological ligand [goid 7186] [evidence ISA]; The series of events required for an organism to receive an olfactory stimulus, convert it to a molecular signal, and recognize and characterize the signal. Olfaction involves the detection of chemical composition of an organism's ambient medium by chemoreceptors [goid 7608] [evidence ISA]	A receptor that binds an extracellular ligand and transmits the signal to a heterotrimeric G-protein complex. These receptors are characteristically seven-transmembrane receptors and are made up of hetero- or homodimers [goid 4930] [evidence IEA]; Combining with an extracellular or intracellular messenger to initiate a change in cell activity [goid 4872] [evidence IEA]; Mediates the transfer of a signal from the outside to the inside of a cell by means other than the introduction of the signal molecule itself into the cell [goid 4871] [evidence IEA]; Combining with airborne compounds to initiate a change in cell activity. These receptors are used for the sense of smell [goid 4984] [evidence ISA]	MOR139-6; GA_x5J8B7W4DUT-12263-11330	MOR139-6; GA_x5J8B7W4DUT-12263-11330	NM_207571.2	OLFR1355
ILMN_2499862	Mus musculus	MEEBO	ILMN_193727	ILMN_193727	AW228700	scl0100951.9_45					AW228700		ILMN_2499862	2260592	S	4	AGGCACCTTGTCACCTGAATCTTCACCCCATGAAGGGAAAGCAGGCTTCT												AW228700
ILMN_1240216	Mus musculus	RefSeq	ILMN_214145	ILMN_214145	4921521F21RIK	NM_027582.3	NM_027582.3	70861	148540063	NM_027582.3	4921521F21Rik	NP_081858.2	ILMN_1240216	2470653	S	1053	GAGTTCCACTTGCCAGCAGAGGACATGGCAGTTATAGATAGGCTGAACAG				1qC2	Mus musculus RIKEN cDNA 4921521F21 gene (4921521F21Rik), mRNA.				AI451536; AI503553	AI451536; AI503553	NM_027582.3	4921521F21RIK
ILMN_2454339	Mus musculus	MEEBO	ILMN_188632	ILMN_188632	2310010J17RIK	scl31055.5.1_24					2310010J17Rik		ILMN_2454339	6480113	S	2	TGTGACCAGGAACACCTAGAGTAGTGTATTTGCTTTGTTAAAGAGTGACT												2310010J17RIK
ILMN_2632083	Mus musculus	RefSeq	ILMN_188756	ILMN_231619	CANX	NM_007597.2	NM_007597.2	12330	31542338	NM_007597.2	Canx	NP_031623.1	ILMN_2632083	4250093	S	3348	AATATTATTACACCACACTGAAATGTATTCAGAAACAGATGTTTCAATTT	11	-	50108268-50108317	11qB1.3	Mus musculus calnexin (Canx), mRNA.	The irregular network of unit membranes, visible only by electron microscopy, that occurs in the cytoplasm of many eukaryotic cells. The membranes form a complex meshwork of tubular channels, which are often expanded into slitlike cavities called cisternae. The ER takes two forms, rough (or granular), with ribosomes adhering to the outer surface, and smooth (with no ribosomes attached) [goid 5783] [evidence IDA]; Double layer of lipid molecules that encloses all cells, and, in eukaryotes, many organelles; may be a single or double lipid bilayer; also includes associated proteins [goid 16020] [evidence IEA]; The irregular network of unit membranes, visible only by electron microscopy, that occurs in the cytoplasm of many eukaryotic cells. The membranes form a complex meshwork of tubular channels, which are often expanded into slitlike cavities called cisternae. The ER takes two forms, rough (or granular), with ribosomes adhering to the outer surface, and smooth (with no ribosomes attached) [goid 5783] [evidence IDA]; Penetrating at least one phospholipid bilayer of a membrane. May also refer to the state of being buried in the bilayer with no exposure outside the bilayer. When used to describe a protein, indicates that all or part of the peptide sequence is embedded in the membrane [goid 16021] [evidence IDA]; The irregular network of unit membranes, visible only by electron microscopy, that occurs in the cytoplasm of many eukaryotic cells. The membranes form a complex meshwork of tubular channels, which are often expanded into slitlike cavities called cisternae. The ER takes two forms, rough (or granular), with ribosomes adhering to the outer surface, and smooth (with no ribosomes attached) [goid 5783] [evidence IDA]; The irregular network of unit membranes, visible only by electron microscopy, that occurs in the cytoplasm of many eukaryotic cells. The membranes form a complex meshwork of tubular channels, which are often expanded into slitlike cavities called cisternae. The ER takes two forms, rough (or granular), with ribosomes adhering to the outer surface, and smooth (with no ribosomes attached) [goid 5783] [evidence ISO]; The irregular network of unit membranes, visible only by electron microscopy, that occurs in the cytoplasm of many eukaryotic cells. The membranes form a complex meshwork of tubular channels, which are often expanded into slitlike cavities called cisternae. The ER takes two forms, rough (or granular), with ribosomes adhering to the outer surface, and smooth (with no ribosomes attached) [goid 5783] [evidence IDA]	The process of assisting in the covalent and noncovalent assembly of single chain polypeptides or multisubunit complexes into the correct tertiary structure [goid 6457] [evidence IEA]	Interacting selectively with any mono-, di- or trisaccharide carbohydrate [goid 5529] [evidence IEA]; Interacting selectively with calcium ions (Ca2+) [goid 5509] [evidence IEA]; Interacting selectively with an unfolded protein [goid 51082] [evidence IEA]; Interacting selectively with any protein or protein complex (a complex of two or more proteins that may include other nonprotein molecules) [goid 5515] [evidence IPI]	D11Ertd153e; 1110069N15Rik; CNX; AI988026	D11Ertd153e; 1110069N15Rik; CNX; AI988026	NM_007597.2	CANX
ILMN_1215089	Mus musculus	Riken	ILMN_204009	ILMN_204009	FTO	ri|9830160I16|PX00118H22|AK036677|3888				AK036677	Fto		ILMN_1215089	730142	S	3834	GGAACCTTATGACCGCGCCTGTGCTGATAACCGAAGCCTGCACTTCACAG						The part of a cell or its extracellular environment in which a gene product is located. A gene product may be located in one or more parts of a cell and its location may be as specific as a particular macromolecular complex, that is, a stable, persistent association of macromolecules that function together [goid 5575] [evidence ND ]	Any process specifically pertinent to the functioning of integrated living units: cells, tissues, organs, and organisms. A process is a collection of molecular events with a defined beginning and end [goid 8150] [evidence ND ]; The establishment of an organism's body plan or part of an organism with respect to the left and right halves. The pattern can either be symmetric, such that the halves are mirror images, or asymmetric where the pattern deviates from this symmetry [goid 7368] [pmid 10501967] [evidence IEP]; The process, occurring in the embryo, by which the anatomical structures of the limb are generated and organized. Morphogenesis pertains to the creation of form. A limb is an appendage of an animal used for locomotion or grasping [goid 30326] [pmid 10501967] [evidence IEP]	Elemental activities, such as catalysis or binding, describing the actions of a gene product at the molecular level. A given gene product may exhibit one or more molecular functions [goid 3674] [evidence ND ]			AK036677	FTO
ILMN_2588254	Mus musculus	RefSeq	ILMN_208657	ILMN_208657	EIF4A3	NM_138669.1	NM_138669.1	192170	20149755	NM_138669.1	Eif4a3	NP_619610.1	ILMN_2588254	7050026	S	1060	CCCGGGGCCTGGATGTCCCTCAGGTGTCCCTCATCATTAACTACGACCTG	11	-	119150211-119150260	11qE2	Mus musculus eukaryotic translation initiation factor 4A, isoform 3 (Eif4a3), mRNA.	A membrane-bounded organelle of eukaryotic cells in which chromosomes are housed and replicated. In most cells, the nucleus contains all of the cell's chromosomes except the organellar chromosomes, and is the site of RNA synthesis and processing. In some species, or in specialized cell types, RNA metabolism or DNA replication may be absent [goid 5634] [evidence IEA]; A ribonucleoprotein complex, containing RNA and small nuclear ribonucleoproteins (snRNPs) that is assembled during the splicing of messenger RNA primary transcript to excise an intron [goid 5681] [evidence IEA]	The nonsense-mediated decay pathway for nuclear-transcribed mRNAs degrades mRNAs in which an amino-acid codon has changed to a nonsense codon; this prevents the translation of such mRNAs into truncated, and potentially harmful, proteins [goid 184] [evidence IEA]; Any process involved in the conversion of a primary mRNA transcript into one or more mature mRNA(s) prior to translation into polypeptide [goid 6397] [evidence IEA]; The process of removing sections of the primary RNA transcript to remove sequences not present in the mature form of the RNA and joining the remaining sections to form the mature form of the RNA [goid 8380] [evidence IEA]; Any process involved in the conversion of a primary ribosomal RNA (rRNA) transcript into one or more mature rRNA molecules [goid 6364] [evidence IEA]	Functions in the initiation of ribosome-mediated translation of mRNA into a polypeptide [goid 3743] [evidence IEA]; Catalysis of the hydrolysis of various bonds, e.g. C-O, C-N, C-C, phosphoric anhydride bonds, etc. Hydrolase is the systematic name for any enzyme of EC class 3 [goid 16787] [evidence IEA]; Catalysis of the reaction: NTP + H2O = NDP + phosphate to drive the unwinding of a DNA or RNA helix [goid 4386] [evidence IEA]; Interacting selectively with an RNA molecule or a portion thereof [goid 3723] [evidence IEA]; Interacting selectively with ATP, adenosine 5'-triphosphate, a universally important coenzyme and enzyme regulator [goid 5524] [evidence IEA]; Interacting selectively with a nucleotide, any compound consisting of a nucleoside that is esterified with (ortho)phosphate or an oligophosphate at any hydroxyl group on the ribose or deoxyribose moiety [goid 166] [evidence IEA]; Interacting selectively with any nucleic acid [goid 3676] [evidence IEA]; Catalysis of the reaction: ATP + H2O = ADP + phosphate to drive the unwinding of a DNA or RNA helix [goid 8026] [evidence IEA]	mKIAA0111; MGC6715; MGC6664; Ddx48; 2400003O03Rik	mKIAA0111; MGC6715; MGC6664; Ddx48; 2400003O03Rik	NM_138669.1	EIF4A3
ILMN_2479282	Mus musculus	MEEBO	ILMN_191464	ILMN_191464	6820402O20RIK	scl20030.1_2			51706470	XM_133187	6820402O20Rik		ILMN_2479282	6330349	S	20	GAGGCTGTACTGTGAGTGGCAGCTGGAGGTTGGGCGCACAACTGCTTTTT											XM_133187	6820402O20RIK
ILMN_1215497	Mus musculus	Riken	ILMN_207191	ILMN_207191	A730071L15RIK	ri|A730071L15|PX00661A08|AK080521|1617				AK080521	A730071L15Rik		ILMN_1215497	670450	S	1478	CTGTGTAGTAACCCATACCTGTAAACCTAGCACTGGGAAGGTGGCGACAG											AK080521	A730071L15RIK
ILMN_1245717	Mus musculus	RefSeq	ILMN_196252	ILMN_260765	EPB4.9	NM_013514.3	NM_013514.3	13829	133893373	NM_013514.3	Epb4.9	NP_038542.1	ILMN_1245717	5890059	S	2529	GCCCAGGTCTGGGTTTCGTTTTTACCCAGACCCTGGCACTCCCTGTCCAC	14	-	71003541-71003590	14qD2	Mus musculus erythrocyte protein band 4.9 (Epb4.9), mRNA.	All of the contents of a cell excluding the plasma membrane and nucleus, but including other subcellular structures [goid 5737] [evidence IEA]	The binding of a protein or protein complex to the barbed (or plus) end of an actin filament, thus preventing the addition, exchange or removal of further actin subunits [goid 51016] [evidence IEA]; A process that is carried out at the cellular level which results in the formation, arrangement of constituent parts, or disassembly of cytoskeletal structures [goid 7010] [evidence IEA]	Interacting selectively with monomeric or multimeric forms of actin, including actin filaments [goid 3779] [evidence IEA]	AI325486; dematin	AI325486; dematin	NM_013514.3	EPB4.9
ILMN_2615749	Mus musculus	RefSeq	ILMN_196252	ILMN_260765	EPB4.9	NM_013514.3	NM_013514.3	13829	133893373	NM_013514.3	Epb4.9	NP_038542.1	ILMN_2615749	5870403	S	457	GGGAGCGTCAGCTCCTCCAGAGACTCCAGTGTGCCCGGCTCTCCCTCCAG	14	-	71017768-71017817	14qD2	Mus musculus erythrocyte protein band 4.9 (Epb4.9), mRNA.	All of the contents of a cell excluding the plasma membrane and nucleus, but including other subcellular structures [goid 5737] [evidence IEA]	The binding of a protein or protein complex to the barbed (or plus) end of an actin filament, thus preventing the addition, exchange or removal of further actin subunits [goid 51016] [evidence IEA]; A process that is carried out at the cellular level which results in the formation, arrangement of constituent parts, or disassembly of cytoskeletal structures [goid 7010] [evidence IEA]	Interacting selectively with monomeric or multimeric forms of actin, including actin filaments [goid 3779] [evidence IEA]	AI325486; dematin	AI325486; dematin	NM_013514.3	EPB4.9
ILMN_1256774	Mus musculus	RefSeq	ILMN_205336	ILMN_234460	USP47	NM_133758.2	NM_133758.2	74996	48928013	NM_133758.2	Usp47	NP_598519.2	ILMN_1256774	6840341	S	1600	GTATGAGCTCTTCTCAGTGATGGTGCATTCAGGGAGTGCTGCTGGAGGAC	7	+	119225955-119226004	7qF1	Mus musculus ubiquitin specific peptidase 47 (Usp47), mRNA.		The chemical reactions and pathways resulting in the breakdown of a protein or peptide by hydrolysis of its peptide bonds, initiated by the covalent attachment of a ubiquitin moiety, or multiple ubiquitin moieties, to the protein [goid 6511] [evidence IEA]	Catalysis of the hydrolysis of various bonds, e.g. C-O, C-N, C-C, phosphoric anhydride bonds, etc. Hydrolase is the systematic name for any enzyme of EC class 3 [goid 16787] [evidence IEA]; Catalysis of the hydrolysis of a peptide bond. A peptide bond is a covalent bond formed when the carbon atom from the carboxyl group of one amino acid shares electrons with the nitrogen atom from the amino group of a second amino acid [goid 8233] [evidence IEA]; Catalysis of the hydrolysis of peptide bonds in a polypeptide chain by a mechanism in which the sulfhydryl group of a cysteine residue at the active center acts as a nucleophile [goid 8234] [evidence IEA]; Catalysis of the reaction: ubiquitin C-terminal thiolester + H2O = ubiquitin + a thiol. Hydrolysis of esters, including those formed between thiols such as dithiothreitol or glutathione and the C-terminal glycine residue of the polypeptide ubiquitin, and AMP-ubiquitin [goid 4221] [evidence IEA]	MGC118655; A630020C16Rik; 4930502N04Rik	MGC118655; A630020C16Rik; 4930502N04Rik	NM_133758.2	USP47
ILMN_1249419	Mus musculus	RefSeq	ILMN_201594	ILMN_234460	USP47	NM_133758.2	NM_133758.2	74996	48928013	NM_133758.2	Usp47	NP_598519.2	ILMN_1249419	7380326	S	4345	GGCCGGACATGGTTTGGGTAATCCCATGACACCAGCACTGATTGGACTGC	7	+	119253705-119253754	7qF1	Mus musculus ubiquitin specific peptidase 47 (Usp47), mRNA.		The chemical reactions and pathways resulting in the breakdown of a protein or peptide by hydrolysis of its peptide bonds, initiated by the covalent attachment of a ubiquitin moiety, or multiple ubiquitin moieties, to the protein [goid 6511] [evidence IEA]	Catalysis of the hydrolysis of various bonds, e.g. C-O, C-N, C-C, phosphoric anhydride bonds, etc. Hydrolase is the systematic name for any enzyme of EC class 3 [goid 16787] [evidence IEA]; Catalysis of the hydrolysis of a peptide bond. A peptide bond is a covalent bond formed when the carbon atom from the carboxyl group of one amino acid shares electrons with the nitrogen atom from the amino group of a second amino acid [goid 8233] [evidence IEA]; Catalysis of the hydrolysis of peptide bonds in a polypeptide chain by a mechanism in which the sulfhydryl group of a cysteine residue at the active center acts as a nucleophile [goid 8234] [evidence IEA]; Catalysis of the reaction: ubiquitin C-terminal thiolester + H2O = ubiquitin + a thiol. Hydrolysis of esters, including those formed between thiols such as dithiothreitol or glutathione and the C-terminal glycine residue of the polypeptide ubiquitin, and AMP-ubiquitin [goid 4221] [evidence IEA]	MGC118655; A630020C16Rik; 4930502N04Rik	MGC118655; A630020C16Rik; 4930502N04Rik	NM_133758.2	USP47
ILMN_2952841	Mus musculus	RefSeq	ILMN_234460	ILMN_234460	USP47	NM_133758.2	NM_133758.2	74996	48928013	NM_133758.2	Usp47	NP_598519.2	ILMN_2952841	3290167	S	5294	CATCTATGGAATAAAGTTTCTCGGGGGCCTTGGCGTAGACTCGGTGCCAC	7	+	119254654-119254703	7qF1	Mus musculus ubiquitin specific peptidase 47 (Usp47), mRNA.		The chemical reactions and pathways resulting in the breakdown of a protein or peptide by hydrolysis of its peptide bonds, initiated by the covalent attachment of a ubiquitin moiety, or multiple ubiquitin moieties, to the protein [goid 6511] [evidence IEA]	Catalysis of the hydrolysis of various bonds, e.g. C-O, C-N, C-C, phosphoric anhydride bonds, etc. Hydrolase is the systematic name for any enzyme of EC class 3 [goid 16787] [evidence IEA]; Catalysis of the hydrolysis of a peptide bond. A peptide bond is a covalent bond formed when the carbon atom from the carboxyl group of one amino acid shares electrons with the nitrogen atom from the amino group of a second amino acid [goid 8233] [evidence IEA]; Catalysis of the hydrolysis of peptide bonds in a polypeptide chain by a mechanism in which the sulfhydryl group of a cysteine residue at the active center acts as a nucleophile [goid 8234] [evidence IEA]; Catalysis of the reaction: ubiquitin C-terminal thiolester + H2O = ubiquitin + a thiol. Hydrolysis of esters, including those formed between thiols such as dithiothreitol or glutathione and the C-terminal glycine residue of the polypeptide ubiquitin, and AMP-ubiquitin [goid 4221] [evidence IEA]	MGC118655; A630020C16Rik; 4930502N04Rik	MGC118655; A630020C16Rik; 4930502N04Rik	NM_133758.2	USP47
ILMN_3162252	Mus musculus	RefSeq	ILMN_231881	ILMN_231881	OLFR1318	NM_001011802.1	NM_001011802.1	258022	58801369	NM_001011802.1	Olfr1318	NP_001011802.1	ILMN_3162252	4010367	S	876	TGAGATGAAGGTTGCGATGAGGAGACTATTTATTAGGGCTTTACATTTCA	2	+	111996985-111997034	2qE3	Mus musculus olfactory receptor 1318 (Olfr1318), mRNA.	The membrane surrounding a cell that separates the cell from its external environment. It consists of a phospholipid bilayer and associated proteins [goid 5886] [evidence IEA]; Penetrating at least one phospholipid bilayer of a membrane. May also refer to the state of being buried in the bilayer with no exposure outside the bilayer. When used to describe a protein, indicates that all or part of the peptide sequence is embedded in the membrane [goid 16021] [evidence ISA]	The cascade of processes by which a signal interacts with a receptor, causing a change in the level or activity of a second messenger or other downstream target, and ultimately effecting a change in the functioning of the cell [goid 7165] [evidence IEA]; The series of molecular signals generated as a consequence of a G-protein coupled receptor binding to its physiological ligand [goid 7186] [evidence ISA]; The series of events required for an organism to receive an olfactory stimulus, convert it to a molecular signal, and recognize and characterize the signal. Olfaction involves the detection of chemical composition of an organism's ambient medium by chemoreceptors [goid 7608] [evidence ISA]	A receptor that binds an extracellular ligand and transmits the signal to a heterotrimeric G-protein complex. These receptors are characteristically seven-transmembrane receptors and are made up of hetero- or homodimers [goid 4930] [evidence IEA]; Mediates the transfer of a signal from the outside to the inside of a cell by means other than the introduction of the signal molecule itself into the cell [goid 4871] [evidence IEA]; Combining with an extracellular or intracellular messenger to initiate a change in cell activity [goid 4872] [evidence IEA]; Combining with airborne compounds to initiate a change in cell activity. These receptors are used for the sense of smell [goid 4984] [evidence ISA]	MOR245-16	MOR245-16	NM_001011802.1	OLFR1318
ILMN_2714274	Mus musculus	RefSeq	ILMN_219842	ILMN_314090	LOC677259	XR_033749.1	XR_033749.1	677259	149259301	XR_033749.1	LOC677259		ILMN_2714274	4920132	S	1531	CTATGGAAACTTTGAATATTTGTATTACATGGATTTTTATTCACTTTTCA					PREDICTED: Mus musculus similar to Ornithine decarboxylase (ODC) (LOC677259), misc RNA.						XR_033749.1	LOC677259
ILMN_1256258	Mus musculus	MEEBO	ILMN_187147	ILMN_187147	4930544L04RIK	scl31949.1.3_12					4930544L04Rik		ILMN_1256258	6590494	S	1	TCGCTGGGTTCGCTCAGTCTAGGTGGTTTCCGTTTTCCACTTGTATGACA												4930544L04RIK
ILMN_2528922	Mus musculus	RefSeq	ILMN_197664	ILMN_197664	LOC239603	XM_139531.2	XM_139531.2		38077206	XM_139531.2	LOC239603		ILMN_2528922	1440471	S	570	CCTCTGGCTAAAACACAGTGATACAGACCCAGCCAGCATTATGTCCCCGG											XM_139531.2	LOC239603
ILMN_2535690	Mus musculus	RefSeq	ILMN_199568	ILMN_199568	LOC382746	XM_356656.1	XM_356656.1		38074417	XM_356656.1	LOC382746		ILMN_2535690	4540204	S	323	TGGAAGAGCTGGCGTTCCAGGGACTGAACGAGGAAGAACAGAGCAAGGAG											XM_356656.1	LOC382746
ILMN_1231568	Mus musculus	MEEBO	ILMN_195158	ILMN_195158	BIRC1CL	scl0079199.1_231					Birc1cl		ILMN_1231568	6330446	S	5	GCACCCAAGGAGCTGAAGGGGTCTGCAACCCTAAAGATGGAAATAAAGGC												BIRC1CL
ILMN_1242132	Mus musculus	RefSeq	ILMN_222880	ILMN_222880	TRMT11	NM_028604.2	NM_028604.2	73681	114051170	NM_028604.2	Trmt11	NP_082880.2	ILMN_1242132	4560097	S	1934	GGCCATGCAGAGGCAAGGAAACCTAAGGGCTGAGAACTGTGGAGAATCCA	10	-	30254406-30254455	10qA4	Mus musculus tRNA methyltransferase 11 homolog (S. cerevisiae) (Trmt11), mRNA.		The process by which a pre-tRNA molecule is converted to a mature tRNA, ready for addition of an aminoacyl group [goid 8033] [evidence IEA]; The process by which a methyl group is covalently attached to a molecule [goid 32259] [evidence IEA]	Catalysis of the transfer of a methyl group to an acceptor molecule [goid 8168] [evidence IEA]; Catalysis of the transfer of a group, e.g. a methyl group, glycosyl group, acyl group, phosphorus-containing, or other groups, from one compound (generally regarded as the donor) to another compound (generally regarded as the acceptor). Transferase is the systematic name for any enzyme of EC class 2 [goid 16740] [evidence IEA]; Interacting selectively with any nucleic acid [goid 3676] [evidence IEA]	AW213713; 3110045I18Rik; 2410075D05Rik	AW213713; 3110045I18Rik; 2410075D05Rik	NM_028604.2	TRMT11
ILMN_2602139	Mus musculus	RefSeq	ILMN_210092	ILMN_311371	LOC100041504	XM_001473258.1	XM_001473258.1	100041504	149275207	XM_001473258.1	LOC100041504	XP_001473308.1	ILMN_2602139	6420376	S	609	TCCGTCCACACCCTTGCCCTGCTTCAACCATTACATCTGCACGGCCATCC	Un|NT_166434.1	-	212-261		PREDICTED: Mus musculus similar to beta chemokine Exodus-2 (LOC100041504), mRNA.						XM_001473258.1	LOC100041504
ILMN_1249602	Mus musculus	RefSeq	ILMN_212211	ILMN_212211	SPRR2E	NM_011471.2	NM_011471.2	20759	31981481	NM_011471.2	Sprr2e	NP_035601.1	ILMN_1249602	730093	S	420	GCCTGTAATGACCTCTTTTAGGGAAGGCATTTTCCTTAGGTTGTCCTGCC	3	+	92157144-92157193	3qF1	Mus musculus small proline-rich protein 2E (Sprr2e), mRNA.	An insoluble protein structure formed under the plasma membrane of cornifying epithelial cells [goid 1533] [evidence NAS]; All of the contents of a cell excluding the plasma membrane and nucleus, but including other subcellular structures [goid 5737] [evidence IEA]	The process whereby a relatively unspecialized cell acquires specialized features of a keratinocyte [goid 30216] [evidence NAS]; The process whose specific outcome is the progression of the epidermis over time, from its formation to the mature structure. The epidermis is the outer epithelial layer of a plant or animal, it may be a single layer that produces an extracellular material (e.g. the cuticle of arthropods) or a complex stratified squamous epithelium, as in the case of many vertebrate species [goid 8544] [evidence NAS]; The process in which the cytoplasm of the outermost cells of the vertebrate epidermis is replaced by keratin. Keratinization occurs in the stratum corneum, feathers, hair, claws, nails, hooves, and horns [goid 31424] [evidence IEA]; A change in state or activity of a cell or an organism (in terms of movement, secretion, enzyme production, gene expression, etc.) as a result of stimulus by estradiol, a C18 steroid hormone hydroxylated at C3 and C17 that acts as a potent estrogen [goid 32355] [evidence IDA]	The action of a molecule that contributes to the structural integrity of a complex or assembly within or outside a cell [goid 5198] [evidence IEA]			NM_011471.2	SPRR2E
ILMN_2449157	Mus musculus	RefSeq	ILMN_188021	ILMN_188021	TNFSF9	NM_009404.3	NM_009404.3	21950	141803209	NM_009404.3	Tnfsf9	NP_033430.1	ILMN_2449157	380348	S	412	GAGAGAATAATGCAGACCAGGTCACCCCTGTTTCCCACATTGGCTGCCCC	17	+	57245219-57245268	17qD	Mus musculus tumor necrosis factor (ligand) superfamily, member 9 (Tnfsf9), mRNA.	Penetrating at least one phospholipid bilayer of a membrane. May also refer to the state of being buried in the bilayer with no exposure outside the bilayer. When used to describe a protein, indicates that all or part of the peptide sequence is embedded in the membrane [goid 16021] [evidence IEA]; Double layer of lipid molecules that encloses all cells, and, in eukaryotes, many organelles; may be a single or double lipid bilayer; also includes associated proteins [goid 16020] [evidence IEA]; That part of a multicellular organism outside the cells proper, usually taken to be outside the plasma membranes, and occupied by fluid [goid 5615] [evidence IEA]	Any immune system process that functions in the calibrated response of an organism to a potential internal or invasive threat [goid 6955] [evidence IEA]	Functions to control the survival, growth, differentiation and effector function of tissues and cells [goid 5125] [evidence IEA]; Interacting selectively with the tumor necrosis factor receptor [goid 5164] [evidence IEA]	4-1BB-L; Cd137l; 4-1BBL; AI848817; Ly63l	4-1BB-L; Cd137l; 4-1BBL; AI848817; Ly63l	NM_009404.3	TNFSF9
ILMN_2508387	Mus musculus	MEEBO	ILMN_194657	ILMN_194657	D330004O07RIK	scl0319397.2_115					D330004O07Rik		ILMN_2508387	2360347	S	4	GGGGGTGGGGGAGAAGTTGCTCTAAGTTTGTGAGACATTCCTAAATTATG												D330004O07RIK
ILMN_2619762	Mus musculus	RefSeq	ILMN_211815	ILMN_211815	MC5R	NM_013596.1	NM_013596.1	17203	7305262	NM_013596.1	Mc5r	NP_038624.1	ILMN_2619762	3420441	S	957	CCTGCCCTCAGAACGTCTACTGCTCTTGCTTTATGTCTTACTTCAACATG	18	+	68499160-68499209	18qE2	Mus musculus melanocortin 5 receptor (Mc5r), mRNA.	Penetrating at least one phospholipid bilayer of a membrane. May also refer to the state of being buried in the bilayer with no exposure outside the bilayer. When used to describe a protein, indicates that all or part of the peptide sequence is embedded in the membrane [goid 16021] [evidence IEA]; Double layer of lipid molecules that encloses all cells, and, in eukaryotes, many organelles; may be a single or double lipid bilayer; also includes associated proteins [goid 16020] [evidence IEA]; The membrane surrounding a cell that separates the cell from its external environment. It consists of a phospholipid bilayer and associated proteins [goid 5886] [evidence IEA]	The series of molecular signals generated as a consequence of a G-protein coupled receptor binding to its physiological ligand [goid 7186] [evidence IEA]; The cascade of processes by which a signal interacts with a receptor, causing a change in the level or activity of a second messenger or other downstream target, and ultimately effecting a change in the functioning of the cell [goid 7165] [evidence IEA]	A receptor that binds an extracellular ligand and transmits the signal to a heterotrimeric G-protein complex. These receptors are characteristically seven-transmembrane receptors and are made up of hetero- or homodimers [goid 4930] [evidence IEA]; Combining with an extracellular or intracellular messenger to initiate a change in cell activity [goid 4872] [evidence IEA]; Mediates the transfer of a signal from the outside to the inside of a cell by means other than the introduction of the signal molecule itself into the cell [goid 4871] [evidence IEA]; Combining with melanocortin to initiate a change in cell activity [goid 4977] [evidence IEA]			NM_013596.1	MC5R
ILMN_3150634	Mus musculus	RefSeq	ILMN_247115	ILMN_247115	LEPRE1	NM_001042411.1	NM_001042411.1	56401	109150438	NM_001042411.1	Lepre1	NP_001035874.1	ILMN_3150634	2630278	A	2133	GGGCCTATGTAGGCAGCTGCCGTCAGCAGCGTGATATATTTAAGTGTCTG	4	+	118920888-118920937	4qD2.1	Mus musculus leprecan 1 (Lepre1), transcript variant 3, mRNA.	The irregular network of unit membranes, visible only by electron microscopy, that occurs in the cytoplasm of many eukaryotic cells. The membranes form a complex meshwork of tubular channels, which are often expanded into slitlike cavities called cisternae. The ER takes two forms, rough (or granular), with ribosomes adhering to the outer surface, and smooth (with no ribosomes attached) [goid 5783] [evidence IEA]; The space external to the outermost structure of a cell. For cells without external protective or external encapsulating structures this refers to space outside of the plasma membrane. This term covers the host cell environment outside an intracellular parasite [goid 5576] [evidence IEA]; A layer consisting mainly of proteins (especially collagen) and glycosaminoglycans (mostly as proteoglycans) that forms a sheet underlying or overlying cells such as endothelial and epithelial cells. The proteins are secreted by cells in the vicinity [goid 5578] [evidence IEA]; All of the contents of a cell excluding the plasma membrane and nucleus, but including other subcellular structures [goid 5737] [evidence IDA]; A membrane-bounded organelle of eukaryotic cells in which chromosomes are housed and replicated. In most cells, the nucleus contains all of the cell's chromosomes except the organellar chromosomes, and is the site of RNA synthesis and processing. In some species, or in specialized cell types, RNA metabolism or DNA replication may be absent [goid 5634] [evidence IDA]; The membrane surrounding a cell that separates the cell from its external environment. It consists of a phospholipid bilayer and associated proteins [goid 5886] [evidence TAS]	The process by which a cell irreversibly increases in size over time by accretion and biosynthetic production of matter similar to that already present [goid 16049] [evidence IDA]; The process of removal or addition of one or more electrons with or without the concomitant removal or addition of a proton or protons [goid 55114] [evidence IEA]; The chemical reactions and pathways involving a specific protein, rather than of proteins in general. Includes protein modification [goid 19538] [evidence IEA]	Interacting selectively with L-ascorbic acid, (2R)-2-[(1S)-1,2-dihydroxyethyl]-4-hydroxy-5-oxo-2,5-dihydrofuran-3-olate; L-ascorbic acid is vitamin C and has co-factor and anti-oxidant activities in many species [goid 31418] [evidence IEA]; Catalysis of an oxidation-reduction (redox) reaction in which hydrogen or electrons are transferred from one donor, and two oxygen atoms is incorporated into a donor [goid 16702] [evidence IEA]; Interacting selectively with iron (Fe) ions [goid 5506] [evidence IEA]; Interacting selectively with any metal ion [goid 46872] [evidence IEA]; Catalysis of an oxidation-reduction (redox) reaction, a reversible chemical reaction in which the oxidation state of an atom or atoms within a molecule is altered. One substrate acts as a hydrogen or electron donor and becomes oxidized, while the other acts as hydrogen or electron acceptor and becomes reduced [goid 16491] [evidence IEA]; Catalysis of an oxidation-reduction (redox) reaction in which hydrogen or electrons are transferred from 2-oxoglutarate and one other donor, and one atom of oxygen is incorporated into each donor [goid 16706] [evidence IEA]; Catalysis of the reaction: procollagen L-proline + 2-oxoglutarate + O2 = procollagen trans-3-hydroxy-L-proline + succinate + CO2 [goid 19797] [evidence IEA]; Elemental activities, such as catalysis or binding, describing the actions of a gene product at the molecular level. A given gene product may exhibit one or more molecular functions [goid 3674] [evidence ND ]	2410024C15Rik; Gros1	2410024C15Rik; Gros1	NM_001042411.1	LEPRE1
ILMN_1219189	Mus musculus	MEEBO	ILMN_215710	ILMN_215710	PTPRF	scl0019268.1_215	NM_011213.1		18702312	NM_011213.1	Ptprf		ILMN_1219189	1440441	S	2743	CTTCGAGTGACAGGACTGACCACATCTACCACGGAACTGACCTGGGACCC								Catalysis of the hydrolysis of various bonds, e.g. C-O, C-N, C-C, phosphoric anhydride bonds, etc. Hydrolase is the systematic name for any enzyme of EC class 3 [goid 16787] [evidence IEA]; Combining with an extracellular or intracellular messenger to initiate a change in cell activity [goid 4872] [evidence IEA]; Catalysis of the reaction: protein tyrosine phosphate + H2O = protein tyrosine + phosphate [goid 4725] [evidence IEA]			NM_011213.1	PTPRF
ILMN_2664219	Mus musculus	RefSeq	ILMN_192180	ILMN_233590	HMBOX1	NM_177338.5	NM_177338.5	219150	146198603	NM_177338.5	Hmbox1	NP_796312.2	ILMN_2664219	2140228	S	2635	GGAGGTCCTTGCCTAGCTAGGGGCAGAAAAAGCAGGGGACATTTACCACC				14qD1	Mus musculus homeobox containing 1 (Hmbox1), mRNA.	A membrane-bounded organelle of eukaryotic cells in which chromosomes are housed and replicated. In most cells, the nucleus contains all of the cell's chromosomes except the organellar chromosomes, and is the site of RNA synthesis and processing. In some species, or in specialized cell types, RNA metabolism or DNA replication may be absent [goid 5634] [evidence IEA]; The part of a cell or its extracellular environment in which a gene product is located. A gene product may be located in one or more parts of a cell and its location may be as specific as a particular macromolecular complex, that is, a stable, persistent association of macromolecules that function together [goid 5575] [evidence ND ]	Any process that modulates the frequency, rate or extent of DNA-dependent transcription [goid 6355] [evidence IEA]; The synthesis of either RNA on a template of DNA or DNA on a template of RNA [goid 6350] [evidence IEA]; Any process that modulates the frequency, rate or extent of the synthesis of either RNA on a template of DNA or DNA on a template of RNA [goid 45449] [evidence IEA]; Any process specifically pertinent to the functioning of integrated living units: cells, tissues, organs, and organisms. A process is a collection of molecular events with a defined beginning and end [goid 8150] [evidence ND ]	Interacting selectively with DNA (deoxyribonucleic acid) [goid 3677] [evidence IEA]; Interacting selectively with DNA of a specific nucleotide composition, e.g. GC-rich DNA binding, or with a specific sequence motif or type of DNA e.g. promotor binding or rDNA binding [goid 43565] [evidence IEA]; The function of binding to a specific DNA sequence in order to modulate transcription. The transcription factor may or may not also interact selectively with a protein or macromolecular complex [goid 3700] [evidence IEA]; Elemental activities, such as catalysis or binding, describing the actions of a gene product at the molecular level. A given gene product may exhibit one or more molecular functions [goid 3674] [evidence ND ]	AI604847; F830020C16Rik; AI451877	AI604847; F830020C16Rik; AI451877	NM_177338.5	HMBOX1
ILMN_2969435	Mus musculus	RefSeq	ILMN_214013	ILMN_214013	SLC4A1AP	NM_009206.1	NM_009206.1	20534	33469098	NM_009206.1	Slc4a1ap	NP_033232.1	ILMN_2969435	3800259	S	2025	TGGCTACTGATTGGCTCAGAGTCCCAAAGGAAGACCATGTGGACCGCAGG	5	+	31856159-31856161:31856162-31856208	5qB1	Mus musculus solute carrier family 4 (anion exchanger), member 1, adaptor protein (Slc4a1ap), mRNA.				kanadaptin	kanadaptin	NM_009206.1	SLC4A1AP
ILMN_2910653	Mus musculus	RefSeq	ILMN_232659	ILMN_232659	BMP8A	NM_007558.1	NM_007558.1	12163	6671643	NM_007558.1	Bmp8a	NP_031584.1	ILMN_2910653	4390438	S	1563	GGGTCAGCACTGAAGGCCCACATGAGGAAGACTGATCCTTGGCCATCCTC	4	-	122815252-122815301	4qD2.2	Mus musculus bone morphogenetic protein 8a (Bmp8a), mRNA.	That part of a multicellular organism outside the cells proper, usually taken to be outside the plasma membranes, and occupied by fluid [goid 5615] [evidence IEA]; The space external to the outermost structure of a cell. For cells without external protective or external encapsulating structures this refers to space outside of the plasma membrane. This term covers the host cell environment outside an intracellular parasite [goid 5576] [evidence IEA]	The process whose specific outcome is the progression of the cartilage over time, from its formation to the mature structure. Cartilage is a connective tissue dominated by extracellular matrix containing collagen type II and large amounts of proteoglycan, particularly chondroitin sulfate [goid 51216] [evidence IEA]; The process whereby relatively unspecialized cells, e.g. embryonic or regenerative cells, acquire specialized structural and/or functional features that characterize the cells, tissues, or organs of the mature organism or some other relatively stable phase of the organism's life history. Differentiation includes the processes involved in commitment of a cell to a specific fate [goid 30154] [evidence IEA]; The formation of bone or of a bony substance, or the conversion of fibrous tissue or of cartilage into bone or a bony substance [goid 1503] [evidence IEA]; The process of formation of spermatozoa, including spermatocytogenesis and spermiogenesis [goid 7283] [evidence IMP]; The series of molecular signals generated as a consequence of a transforming growth factor beta receptor binding to one of its physiological ligands [goid 7179] [evidence TAS]; The biological process whose specific outcome is the progression of a multicellular organism over time from an initial condition (e.g. a zygote or a young adult) to a later condition (e.g. a multicellular animal or an aged adult) [goid 7275] [evidence IEA]; The increase in size or mass of an entire organism, a part of an organism or a cell [goid 40007] [evidence IEA]	The function that stimulates a cell to grow or proliferate. Most growth factors have other actions besides the induction of cell growth or proliferation [goid 8083] [evidence IEA]; Functions to control the survival, growth, differentiation and effector function of tissues and cells [goid 5125] [evidence TAS]	OP-2; OP2; Bmp7r1	OP-2; OP2; Bmp7r1	NM_007558.1	BMP8A
ILMN_2888342	Mus musculus	RefSeq	ILMN_222955	ILMN_222955	THOC3	NM_028597.1	NM_028597.1	73666	21312089	NM_028597.1	Thoc3	NP_082873.1	ILMN_2888342	3890039	S	1463	GGGTTTTGTGTTGGTGTATTTGTGTTAGCAGTTCCCATCCCTCCCCGCTG	13	-	54469251-54469300	13qB1	Mus musculus THO complex 3 (Thoc3), mRNA.	A membrane-bounded organelle of eukaryotic cells in which chromosomes are housed and replicated. In most cells, the nucleus contains all of the cell's chromosomes except the organellar chromosomes, and is the site of RNA synthesis and processing. In some species, or in specialized cell types, RNA metabolism or DNA replication may be absent [goid 5634] [evidence IEA]	The directed movement of substances (such as macromolecules, small molecules, ions) into, out of, within or between cells, or within a multicellular organism [goid 6810] [evidence IEA]; The directed movement of mRNA, messenger ribonucleic acid, into, out of, within or between cells [goid 51028] [evidence IEA]; The process of removing sections of the primary RNA transcript to remove sequences not present in the mature form of the RNA and joining the remaining sections to form the mature form of the RNA [goid 8380] [evidence IEA]; Any process involved in the conversion of a primary mRNA transcript into one or more mature mRNA(s) prior to translation into polypeptide [goid 6397] [evidence IEA]	Interacting selectively with an RNA molecule or a portion thereof [goid 3723] [evidence IEA]	2410044K02Rik; AL033344	2410044K02Rik; AL033344	NM_028597.1	THOC3
ILMN_1241954	Mus musculus	RefSeq	ILMN_197352	ILMN_312590	LOC635097	XR_034670.1	XR_034670.1	635097	149250030	XR_034670.1	LOC635097		ILMN_1241954	6980328	S	1112	AGCGTTGAGGAAGCAGCAGGAGCTAAAGAAGGAGAACTCTATCCTGTCGG	2	-	144190259-144190308	2qG1	PREDICTED: Mus musculus similar to nuclear domain 10 protein 52 like 1 (LOC635097), misc RNA.						XR_034670.1	LOC635097
ILMN_2664726	Mus musculus	MEEBO	ILMN_215880	ILMN_215880	3110013H01RIK	scl40101.5.1_17	XM_203393.1		25025681	XM_203393.1	3110013H01Rik		ILMN_2664726	4280626	S	718	CACTGTGCGGAGTGTGGTCACTGAGGAGTTCAATGGCAGTGACTGGGAAC											XM_203393.1	3110013H01RIK
ILMN_1216298	Mus musculus	RefSeq	ILMN_209209	ILMN_209209	IQCH	XM_134960.5	XM_134960.5	78250	94386168	XM_134960.5	Iqch	XP_134960.1	ILMN_1216298	3890484	S	3351	GGGAAGTTAGTTTGCTTTGTTTGCCAAGAGATAAATCAGAACAAATTGTA	9	-	63269533-63269582	9qC	PREDICTED: Mus musculus IQ motif containing H, transcript variant 1 (Iqch), mRNA.						XM_134960.5	IQCH
ILMN_1213373	Mus musculus	RefSeq	ILMN_197163	ILMN_197163	LOC193438	XM_111432.2	XM_111432.2		38074381	XM_111432.2	LOC193438		ILMN_1213373	7160487	S	198	GGCCCAGGAAGTACACGAGAAGCTACAGGGATGGTAGGATTCCAATGCTG											XM_111432.2	LOC193438
ILMN_2789925	Mus musculus	RefSeq	ILMN_240190	ILMN_240190	ESPNL	NM_001033292.1	NM_001033292.1	227357	85701793	NM_001033292.1	Espnl	NP_001028464.1	ILMN_2789925	5090086	S	5214	ATATCTCAGAATGAGCCACCTGTGCTGGGCAGCCCTATCTCATCCTATGG	1	+	93178481-93178530	1qD	Mus musculus espin-like (Espnl), mRNA.				Gm556	Gm556	NM_001033292.1	ESPNL
ILMN_1249274	Mus musculus	Riken	ILMN_204343	ILMN_204343	A930023F12RIK	ri|A930023F12|PX00066F22|AK044567|1654				AK044567	A930023F12Rik		ILMN_1249274	2030382	S	1373	GCTACGTTCCAGCAACTCGAGTTTCAAGGGCACTAATTTCCTCCGCTGCT											AK044567	A930023F12RIK
ILMN_2726585	Mus musculus	RefSeq	ILMN_220767	ILMN_220767	NFIB	NM_008687.2	NM_008687.2	18028	31982160	NM_008687.2	Nfib	NP_032713.2	ILMN_2726585	4060075	S	2407	GCTCTATGGAAGAAATGCCTCTATGTGGGTAAAGGGTTACCTCTGCATGC	4	-	81767194-81767243	4qC3	Mus musculus nuclear factor I/B (Nfib), mRNA.	A membrane-bounded organelle of eukaryotic cells in which chromosomes are housed and replicated. In most cells, the nucleus contains all of the cell's chromosomes except the organellar chromosomes, and is the site of RNA synthesis and processing. In some species, or in specialized cell types, RNA metabolism or DNA replication may be absent [goid 5634] [evidence IEA]; The living contents of a cell; the matter contained within (but not including) the plasma membrane, usually taken to exclude large vacuoles and masses of secretory or ingested material. In eukaryotes it includes the nucleus and cytoplasm [goid 5622] [evidence IEA]	Any process that modulates the frequency, rate or extent of DNA-dependent transcription [goid 6355] [evidence IEA]; The synthesis of either RNA on a template of DNA or DNA on a template of RNA [goid 6350] [evidence IEA]; Any process that stops, prevents or reduces the rate or extent of cell proliferation [goid 8285] [evidence IMP]; The process whereby new strands of DNA are synthesized. The template for replication can either be an existing DNA molecule or RNA [goid 6260] [evidence IEA]; The process whose specific outcome is the progression of the lung over time, from its formation to the mature structure. In all air-breathing vertebrates the lungs are developed from the ventral wall of the oesophagus as a pouch which divides into two sacs. In amphibians and many reptiles the lungs retain very nearly this primitive sac-like character, but in the higher forms the connection with the oesophagus becomes elongated into the windpipe and the inner walls of the sacs become more and more divided, until, in the mammals, the air spaces become minutely divided into tubes ending in small air cells, in the walls of which the blood circulates in a fine network of capillaries. In mammals the lungs are more or less divided into lobes, and each lung occupies a separate cavity in the thorax [goid 30324] [evidence IMP]; The process whose specific outcome is the progression of the forebrain over time, from its formation to the mature structure. The forebrain is the anterior of the three primary divisions of the developing chordate brain or the corresponding part of the adult brain (in vertebrates, includes especially the cerebral hemispheres, the thalamus, and the hypothalamus and especially in higher vertebrates is the main control center for sensory and associative information processing, visceral functions, and voluntary motor functions) [goid 30900] [evidence IMP]; The process whose specific outcome is the progression of the hindbrain over time, from its formation to the mature structure. The hindbrain is the posterior of the three primary divisions of the developing chordate brain, or the corresponding part of the adult brain (in vertebrates, includes the cerebellum, pons, and medulla oblongata and controls the autonomic functions and equilibrium) [goid 30902] [evidence IMP]; Any process that activates or increases the frequency, rate or extent of transcription from the RNA polymerase II promoter [goid 45944] [evidence IDA]	Interacting selectively with DNA (deoxyribonucleic acid) [goid 3677] [evidence IEA]; Any transcription regulator activity required for initiation or upregulation of transcription [goid 16563] [evidence IDA]; The function of binding to a specific DNA sequence in order to modulate transcription. The transcription factor may or may not also interact selectively with a protein or macromolecular complex [goid 3700] [evidence IEA]	6720429L07Rik; E030026I10Rik	6720429L07Rik; E030026I10Rik	NM_008687.2	NFIB
ILMN_2695793	Mus musculus	RefSeq	ILMN_218433	ILMN_218433	FES	NM_010194.2	NM_010194.2	14159	111185913	NM_010194.2	Fes	NP_034324.2	ILMN_2695793	5420739	S	2541	AGCATCATCTGCCAGGAGCTCCACAGTATCCGCAAGCGGCATCGGTGAGA	7	-	87522815-87522817:87522818-87522864	7qD3	Mus musculus feline sarcoma oncogene (Fes), mRNA.		The process of introducing a phosphate group on to a protein [goid 6468] [evidence IEA]	Catalysis of the transfer of a group, e.g. a methyl group, glycosyl group, acyl group, phosphorus-containing, or other groups, from one compound (generally regarded as the donor) to another compound (generally regarded as the acceptor). Transferase is the systematic name for any enzyme of EC class 2 [goid 16740] [evidence IEA]; Catalysis of the transfer of a phosphate group, usually from ATP, to a substrate molecule [goid 16301] [evidence IEA]; Catalysis of the reaction: ATP + a protein tyrosine = ADP + protein tyrosine phosphate [goid 4713] [evidence IEA]; Interacting selectively with ATP, adenosine 5'-triphosphate, a universally important coenzyme and enzyme regulator [goid 5524] [evidence IEA]; Catalysis of the phosphorylation of an amino acid residue in a protein, usually according to the reaction: a protein + ATP = a phosphoprotein + ADP [goid 4672] [evidence IDA]; Interacting selectively with a nucleotide, any compound consisting of a nucleoside that is esterified with (ortho)phosphate or an oligophosphate at any hydroxyl group on the ribose or deoxyribose moiety [goid 166] [evidence IEA]; Interacting selectively with any protein or protein complex (a complex of two or more proteins that may include other nonprotein molecules) [goid 5515] [evidence IEA]; Catalysis of the reaction: ATP + a protein-L-tyrosine = ADP + a protein-L-tyrosine phosphate [goid 4715] [evidence IEA]	BB137047; FPS; c-fes; AI586313	BB137047; FPS; c-fes; AI586313	NM_010194.2	FES
ILMN_2771794	Mus musculus	RefSeq	ILMN_218433	ILMN_218433	FES	NM_010194.2	NM_010194.2	14159	111185913	NM_010194.2	Fes	NP_034324.2	ILMN_2771794	7000747	S	433	TGATCCGGGAGCGGCAGCACCTGAGAAAGACGTACAACGAGCAGTGGCAG	7	-	87531720-87531769	7qD3	Mus musculus feline sarcoma oncogene (Fes), mRNA.		The process of introducing a phosphate group on to a protein [goid 6468] [evidence IEA]	Catalysis of the transfer of a group, e.g. a methyl group, glycosyl group, acyl group, phosphorus-containing, or other groups, from one compound (generally regarded as the donor) to another compound (generally regarded as the acceptor). Transferase is the systematic name for any enzyme of EC class 2 [goid 16740] [evidence IEA]; Catalysis of the transfer of a phosphate group, usually from ATP, to a substrate molecule [goid 16301] [evidence IEA]; Catalysis of the reaction: ATP + a protein tyrosine = ADP + protein tyrosine phosphate [goid 4713] [evidence IEA]; Interacting selectively with ATP, adenosine 5'-triphosphate, a universally important coenzyme and enzyme regulator [goid 5524] [evidence IEA]; Catalysis of the phosphorylation of an amino acid residue in a protein, usually according to the reaction: a protein + ATP = a phosphoprotein + ADP [goid 4672] [evidence IDA]; Interacting selectively with a nucleotide, any compound consisting of a nucleoside that is esterified with (ortho)phosphate or an oligophosphate at any hydroxyl group on the ribose or deoxyribose moiety [goid 166] [evidence IEA]; Interacting selectively with any protein or protein complex (a complex of two or more proteins that may include other nonprotein molecules) [goid 5515] [evidence IEA]; Catalysis of the reaction: ATP + a protein-L-tyrosine = ADP + a protein-L-tyrosine phosphate [goid 4715] [evidence IEA]	BB137047; FPS; c-fes; AI586313	BB137047; FPS; c-fes; AI586313	NM_010194.2	FES
ILMN_2544418	Mus musculus	Riken	ILMN_201764	ILMN_201764	1810043M20RIK	ri|1810043M20|ZX00051M11|AK007762|710				AK007762	1810043M20Rik		ILMN_2544418	4540653	S	171	GTCTTGGTTCTCAACCCTGGCGGACTACTTTTAAGGGGGGTGTCAGGAGG											AK007762	1810043M20RIK
ILMN_2828560	Mus musculus	RefSeq	ILMN_251226	ILMN_251226	MCTP2	NM_001024703.1	NM_001024703.1	244049	85701535	NM_001024703.1	Mctp2	NP_001019874.1	ILMN_2828560	2320088	S	285	GCCCAAGCAAACCTTTGGATTTAAGGGTGCAGCATCACCTGGACAGGCGC	7	-	79404308-79404357	7qD1	Mus musculus multiple C2 domains, transmembrane 2 (Mctp2), mRNA.	Penetrating at least one phospholipid bilayer of a membrane. May also refer to the state of being buried in the bilayer with no exposure outside the bilayer. When used to describe a protein, indicates that all or part of the peptide sequence is embedded in the membrane [goid 16021] [evidence IEA]; Double layer of lipid molecules that encloses all cells, and, in eukaryotes, many organelles; may be a single or double lipid bilayer; also includes associated proteins [goid 16020] [evidence IEA]		Interacting selectively with calcium ions (Ca2+) [goid 5509] [evidence IEA]	Gm489	Gm489	NM_001024703.1	MCTP2
ILMN_2541024	Mus musculus	RefSeq	ILMN_201085	ILMN_251226	MCTP2	NM_001024703.1	NM_001024703.1	244049	85701535	NM_001024703.1	Mctp2	NP_001019874.1	ILMN_2541024	4780088	S	1385	CCGCAGTGGCAGGAACAGTTTGACTTTCACTACTTCTCTGACAGGATGGG	7	-	79356540-79356589	7qD1	Mus musculus multiple C2 domains, transmembrane 2 (Mctp2), mRNA.	Penetrating at least one phospholipid bilayer of a membrane. May also refer to the state of being buried in the bilayer with no exposure outside the bilayer. When used to describe a protein, indicates that all or part of the peptide sequence is embedded in the membrane [goid 16021] [evidence IEA]; Double layer of lipid molecules that encloses all cells, and, in eukaryotes, many organelles; may be a single or double lipid bilayer; also includes associated proteins [goid 16020] [evidence IEA]		Interacting selectively with calcium ions (Ca2+) [goid 5509] [evidence IEA]	Gm489	Gm489	NM_001024703.1	MCTP2
ILMN_2769318	Mus musculus	MEEBO	ILMN_223795	ILMN_223795	OLFR711	scl8840.1.1_89			22128878	NM_147035	Olfr711		ILMN_2769318	5910520	S	650	CCTACGTCTACATAGTGTCTACCATTCTGCGTATACCCTCCACCCAGGGA						Penetrating at least one phospholipid bilayer of a membrane. May also refer to the state of being buried in the bilayer with no exposure outside the bilayer. When used to describe a protein, indicates that all or part of the peptide sequence is embedded in the membrane [goid 16021] [evidence ISA]; Double layer of lipid molecules that encloses all cells, and, in eukaryotes, many organelles; may be a single or double lipid bilayer; also includes associated proteins [goid 16020] [evidence IEA]	The series of molecular signals generated as a consequence of a G-protein coupled receptor binding to its physiological ligand [goid 7186] [evidence ISA]; The cascade of processes by which a signal interacts with a receptor, causing a change in the level or activity of a second messenger or other downstream target, and ultimately effecting a change in the functioning of the cell [goid 7165] [evidence IEA]; The series of events required for an organism to receive an olfactory stimulus, convert it to a molecular signal, and recognize and characterize the signal. Olfaction involves the detection of chemical composition of an organism's ambient medium by chemoreceptors [goid 7608] [evidence ISA]	Combining with airborne compounds to initiate a change in cell activity. These receptors are used for the sense of smell [goid 4984] [evidence ISA]; A receptor that binds an extracellular ligand and transmits the signal to a heterotrimeric G-protein complex. These receptors are characteristically seven-transmembrane receptors and are made up of hetero- or homodimers [goid 4930] [evidence IEA]; Combining with an extracellular or intracellular messenger to initiate a change in cell activity [goid 4872] [evidence IEA]; Mediates the transfer of a signal from the outside to the inside of a cell by means other than the introduction of the signal molecule itself into the cell [goid 4871] [evidence IEA]			NM_147035	OLFR711
ILMN_2539866	Mus musculus	RefSeq	ILMN_200749	ILMN_200749	LOC381844	XM_355857.1	XM_355857.1		38085858	XM_355857.1	LOC381844		ILMN_2539866	2970022	S	870	GGTACCAGGGTTGCAGTCTAGGCAAGAGCAGCTTATCTCTGATCCTGTCC											XM_355857.1	LOC381844
ILMN_1255611	Mus musculus	MEEBO	ILMN_189885	ILMN_189885	2610024M03RIK	scl3957.1.1_88					2610024M03Rik		ILMN_1255611	4220553	S	1	CGTGGGAAAGCCCCTCACTGGTCCGCAGGTTCTGGTTACAGAAAAGTAAA												2610024M03RIK
ILMN_3047030	Mus musculus	RefSeq	ILMN_246272	ILMN_246272	IL20RB	NM_001033543.1	NM_001033543.1	213208	85702052	NM_001033543.1	Il20rb	NP_001028715.1	ILMN_3047030	5050753	I	1995	CAACCAGGTGCTTCCAGTCCGTCTTCAGCACAGATGCCAACGGCCTCATC	9	-	100267355-100267404	9qE3.3	Mus musculus interleukin 20 receptor beta (Il20rb), transcript variant 2, mRNA. XM_906440 XM_919838 XM_919854			Combining with an extracellular or intracellular messenger to initiate a change in cell activity [goid 4872] [evidence IEA]	MGC130209; Fndc6; AV228068; Gm186	MGC130209; Fndc6; AV228068; Gm186	NM_001033543.1	IL20RB
ILMN_1237651	Mus musculus	RefSeq	ILMN_218451	ILMN_218451	IPP	NM_008389.3	NM_008389.3	16351	142368919	NM_008389.3	Ipp	NP_032415.2	ILMN_1237651	6100241	S	1868	GATCACTAGTCGTTGTGAAGGGGGTGTTGCTGTACTGTGACAGAGAAGGC	4	+	116210590-116210629:116210630-116210639	4qD1	Mus musculus IAP promoted placental gene (Ipp), mRNA.	All of the contents of a cell excluding the plasma membrane and nucleus, but including other subcellular structures [goid 5737] [evidence IEA]; Any of the various filamentous elements that form the internal framework of cells, and typically remain after treatment of the cells with mild detergent to remove membrane constituents and soluble components of the cytoplasm. The term embraces intermediate filaments, microfilaments, microtubules, the microtrabecular lattice, and other structures characterized by a polymeric filamentous nature and long-range order within the cell. The various elements of the cytoskeleton not only serve in the maintenance of cellular shape but also have roles in other cellular functions, including cellular movement, cell division, endocytosis, and movement of organelles [goid 5856] [evidence IEA]		Interacting selectively with monomeric or multimeric forms of actin, including actin filaments [goid 3779] [evidence IEA]; Interacting selectively with any protein or protein complex (a complex of two or more proteins that may include other nonprotein molecules) [goid 5515] [evidence IEA]	Mipp; D4Jhu8	Mipp; D4Jhu8	NM_008389.3	IPP
ILMN_1260325	Mus musculus	RefSeq	ILMN_208755	ILMN_211504	PABPC4	NM_130881.2	NM_130881.2	230721	34419621	NM_130881.2	Pabpc4	NP_570951.2	ILMN_1260325	4210369	S	2739	GGTCTGAAGACATCCTAGTTTGTCTGTGGACCTCCACACCAAGAACCAAG	4	+	122975795-122975844	4qD2.2	Mus musculus poly A binding protein, cytoplasmic 4 (Pabpc4), transcript variant 1, mRNA.	All of the contents of a cell excluding the plasma membrane and nucleus, but including other subcellular structures [goid 5737] [evidence ISO]	Any process specifically pertinent to the functioning of integrated living units: cells, tissues, organs, and organisms. A process is a collection of molecular events with a defined beginning and end [goid 8150] [evidence ND ]	Interacting selectively with the poly(A) tail, a sequence of adenylyl residues at the 3' end of eukaryotic mRNA [goid 8143] [evidence ISO]; Interacting selectively with a sequence of cytosine residues in an RNA molecule [goid 17130] [evidence ISO]; Interacting selectively with a sequence of uracil residues in an RNA molecule [goid 8266] [evidence ISO]	MGC6685; MGC11665	MGC6685; MGC11665	NM_130881.2	PABPC4
ILMN_2616497	Mus musculus	RefSeq	ILMN_211504	ILMN_211504	PABPC4	NM_130881.2	NM_130881.2	230721	34419621	NM_130881.2	Pabpc4	NP_570951.2	ILMN_2616497	4780541	S	273	TTCCTGGGCTGCTGTAACTGTAAACCGCCGGGAGTCCGGGGCCTATATTT	4	+	122960426-122960475	4qD2.2	Mus musculus poly A binding protein, cytoplasmic 4 (Pabpc4), transcript variant 1, mRNA.	All of the contents of a cell excluding the plasma membrane and nucleus, but including other subcellular structures [goid 5737] [evidence ISO]	Any process specifically pertinent to the functioning of integrated living units: cells, tissues, organs, and organisms. A process is a collection of molecular events with a defined beginning and end [goid 8150] [evidence ND ]	Interacting selectively with the poly(A) tail, a sequence of adenylyl residues at the 3' end of eukaryotic mRNA [goid 8143] [evidence ISO]; Interacting selectively with a sequence of cytosine residues in an RNA molecule [goid 17130] [evidence ISO]; Interacting selectively with a sequence of uracil residues in an RNA molecule [goid 8266] [evidence ISO]	MGC6685; MGC11665	MGC6685; MGC11665	NM_130881.2	PABPC4
ILMN_2560009	Mus musculus	Riken	ILMN_203791	ILMN_203791	A230070D14RIK	ri|A230070D14|PX00129A01|AK038871|1070				AK038871	A230070D14Rik		ILMN_2560009	3800593	S	432	CGCCTTCTGTGCTTGTTCCGGAGACTTTCCAGGCCAGGGAGAACTGGGAA											AK038871	A230070D14RIK
ILMN_2599618	Mus musculus	MEEBO	ILMN_209831	ILMN_209831	MORF4L2	scl056397.1_158	NM_019768.2		31982707	NM_019768.2	Morf4l2		ILMN_2599618	2190239	S	1550	CTGTAAACAGCCCATCCTCTGCAAGTCCATCTTTGTTGTTCCTTAGGCAT						A membrane-bounded organelle of eukaryotic cells in which chromosomes are housed and replicated. In most cells, the nucleus contains all of the cell's chromosomes except the organellar chromosomes, and is the site of RNA synthesis and processing. In some species, or in specialized cell types, RNA metabolism or DNA replication may be absent [goid 5634] [evidence IEA]	The process of restoring DNA after damage. Genomes are subject to damage by chemical and physical agents in the environment (e.g. UV and ionizing radiations, chemical mutagens, fungal and bacterial toxins, etc.) and by free radicals or alkylating agents endogenously generated in metabolism. DNA is also damaged because of errors during its replication. A variety of different DNA repair pathways have been reported that include direct reversal, base excision repair, nucleotide excision repair, photoreactivation, bypass, double-strand break repair pathway, and mismatch repair pathway [goid 6281] [evidence IEA]; A change in state or activity of a cell or an organism (in terms of movement, secretion, enzyme production, gene expression, etc.) as a result of a stimulus indicating damage to its DNA from environmental insults or errors during metabolism [goid 6974] [evidence IEA]; Any process that modulates the frequency, rate or extent of DNA-dependent transcription [goid 6355] [evidence IEA]; Any process that modulates the frequency, rate or extent of cell growth [goid 1558] [evidence IEA]; The synthesis of either RNA on a template of DNA or DNA on a template of RNA [goid 6350] [evidence IEA]; The alteration of DNA or protein in chromatin, which may result in changing the chromatin structure [goid 16568] [evidence IEA]				NM_019768.2	MORF4L2
ILMN_2754425	Mus musculus	RefSeq	ILMN_216571	ILMN_216571	CDC5L	NM_152810.1	NM_152810.1	71702	22779898	NM_152810.1	Cdc5l	NP_690023.1	ILMN_2754425	2970452	S	2811	CTGATCTTTGCGTTCCGTGTTATAGACTTGGACTCCAGGATAATGAGGGT	17	-	44855601-44855650	17qB3	Mus musculus cell division cycle 5-like (S. pombe) (Cdc5l), mRNA.	All of the contents of a cell excluding the plasma membrane and nucleus, but including other subcellular structures [goid 5737] [evidence IEA]; A membrane-bounded organelle of eukaryotic cells in which chromosomes are housed and replicated. In most cells, the nucleus contains all of the cell's chromosomes except the organellar chromosomes, and is the site of RNA synthesis and processing. In some species, or in specialized cell types, RNA metabolism or DNA replication may be absent [goid 5634] [evidence IEA]; A ribonucleoprotein complex, containing RNA and small nuclear ribonucleoproteins (snRNPs) that is assembled during the splicing of messenger RNA primary transcript to excise an intron [goid 5681] [evidence IEA]	The progression of biochemical and morphological phases and events that occur in a cell during successive cell replication or nuclear replication events. Canonically, the cell cycle comprises the replication and segregation of genetic material followed by the division of the cell, but in endocycles or syncytial cells nuclear replication or nuclear division may not be followed by cell division [goid 7049] [evidence IEA]; Any process that modulates the frequency, rate or extent of DNA-dependent transcription [goid 6355] [evidence IEA]; The synthesis of either RNA on a template of DNA or DNA on a template of RNA [goid 6350] [evidence IEA]; The process resulting in the physical partitioning and separation of a cell into daughter cells [goid 51301] [evidence IEA]; The process of removing sections of the primary RNA transcript to remove sequences not present in the mature form of the RNA and joining the remaining sections to form the mature form of the RNA [goid 8380] [evidence IEA]; Any process involved in the conversion of a primary mRNA transcript into one or more mature mRNA(s) prior to translation into polypeptide [goid 6397] [evidence IEA]; Any process that modulates the frequency, rate or extent of the synthesis of either RNA on a template of DNA or DNA on a template of RNA [goid 45449] [evidence IEA]	Interacting selectively with an RNA molecule or a portion thereof [goid 3723] [evidence IEA]; Interacting selectively with DNA (deoxyribonucleic acid) [goid 3677] [evidence IEA]	1200002I02Rik; PCDC5RP; AA408004	1200002I02Rik; PCDC5RP; AA408004	NM_152810.1	CDC5L
ILMN_2799969	Mus musculus	RefSeq	ILMN_216571	ILMN_216571	CDC5L	NM_152810.1	NM_152810.1	71702	22779898	NM_152810.1	Cdc5l	NP_690023.1	ILMN_2799969	3120398	S	2684	CACAGTGGATGCTCTGCCACAGGAGATCGAGTTGCTGGTTTCCTACTCAG	17	-	44855728-44855777	17qB3	Mus musculus cell division cycle 5-like (S. pombe) (Cdc5l), mRNA.	All of the contents of a cell excluding the plasma membrane and nucleus, but including other subcellular structures [goid 5737] [evidence IEA]; A membrane-bounded organelle of eukaryotic cells in which chromosomes are housed and replicated. In most cells, the nucleus contains all of the cell's chromosomes except the organellar chromosomes, and is the site of RNA synthesis and processing. In some species, or in specialized cell types, RNA metabolism or DNA replication may be absent [goid 5634] [evidence IEA]; A ribonucleoprotein complex, containing RNA and small nuclear ribonucleoproteins (snRNPs) that is assembled during the splicing of messenger RNA primary transcript to excise an intron [goid 5681] [evidence IEA]	The progression of biochemical and morphological phases and events that occur in a cell during successive cell replication or nuclear replication events. Canonically, the cell cycle comprises the replication and segregation of genetic material followed by the division of the cell, but in endocycles or syncytial cells nuclear replication or nuclear division may not be followed by cell division [goid 7049] [evidence IEA]; Any process that modulates the frequency, rate or extent of DNA-dependent transcription [goid 6355] [evidence IEA]; The synthesis of either RNA on a template of DNA or DNA on a template of RNA [goid 6350] [evidence IEA]; The process resulting in the physical partitioning and separation of a cell into daughter cells [goid 51301] [evidence IEA]; The process of removing sections of the primary RNA transcript to remove sequences not present in the mature form of the RNA and joining the remaining sections to form the mature form of the RNA [goid 8380] [evidence IEA]; Any process involved in the conversion of a primary mRNA transcript into one or more mature mRNA(s) prior to translation into polypeptide [goid 6397] [evidence IEA]; Any process that modulates the frequency, rate or extent of the synthesis of either RNA on a template of DNA or DNA on a template of RNA [goid 45449] [evidence IEA]	Interacting selectively with an RNA molecule or a portion thereof [goid 3723] [evidence IEA]; Interacting selectively with DNA (deoxyribonucleic acid) [goid 3677] [evidence IEA]	1200002I02Rik; PCDC5RP; AA408004	1200002I02Rik; PCDC5RP; AA408004	NM_152810.1	CDC5L
ILMN_2672664	Mus musculus	RefSeq	ILMN_216571	ILMN_216571	CDC5L	NM_152810.1	NM_152810.1	71702	22779898	NM_152810.1	Cdc5l	NP_690023.1	ILMN_2672664	7050347	S	28	CACCTGCGGTTTGATTAGTCTCCATCAGTCTTAAGGTTGCAGCCCGGCCG	17	-	44897211-44897260	17qB3	Mus musculus cell division cycle 5-like (S. pombe) (Cdc5l), mRNA.	All of the contents of a cell excluding the plasma membrane and nucleus, but including other subcellular structures [goid 5737] [evidence IEA]; A membrane-bounded organelle of eukaryotic cells in which chromosomes are housed and replicated. In most cells, the nucleus contains all of the cell's chromosomes except the organellar chromosomes, and is the site of RNA synthesis and processing. In some species, or in specialized cell types, RNA metabolism or DNA replication may be absent [goid 5634] [evidence IEA]; A ribonucleoprotein complex, containing RNA and small nuclear ribonucleoproteins (snRNPs) that is assembled during the splicing of messenger RNA primary transcript to excise an intron [goid 5681] [evidence IEA]	The progression of biochemical and morphological phases and events that occur in a cell during successive cell replication or nuclear replication events. Canonically, the cell cycle comprises the replication and segregation of genetic material followed by the division of the cell, but in endocycles or syncytial cells nuclear replication or nuclear division may not be followed by cell division [goid 7049] [evidence IEA]; Any process that modulates the frequency, rate or extent of DNA-dependent transcription [goid 6355] [evidence IEA]; The synthesis of either RNA on a template of DNA or DNA on a template of RNA [goid 6350] [evidence IEA]; The process resulting in the physical partitioning and separation of a cell into daughter cells [goid 51301] [evidence IEA]; The process of removing sections of the primary RNA transcript to remove sequences not present in the mature form of the RNA and joining the remaining sections to form the mature form of the RNA [goid 8380] [evidence IEA]; Any process involved in the conversion of a primary mRNA transcript into one or more mature mRNA(s) prior to translation into polypeptide [goid 6397] [evidence IEA]; Any process that modulates the frequency, rate or extent of the synthesis of either RNA on a template of DNA or DNA on a template of RNA [goid 45449] [evidence IEA]	Interacting selectively with an RNA molecule or a portion thereof [goid 3723] [evidence IEA]; Interacting selectively with DNA (deoxyribonucleic acid) [goid 3677] [evidence IEA]	1200002I02Rik; PCDC5RP; AA408004	1200002I02Rik; PCDC5RP; AA408004	NM_152810.1	CDC5L
ILMN_2703899	Mus musculus	RefSeq	ILMN_216571	ILMN_216571	CDC5L	NM_152810.1	NM_152810.1	71702	22779898	NM_152810.1	Cdc5l	NP_690023.1	ILMN_2703899	7000132	S	42	TTAGTCTCCATCAGTCTTAAGGTTGCAGCCCGGCCGCCCGCGTCTTTTGC	17	-	44897197-44897246	17qB3	Mus musculus cell division cycle 5-like (S. pombe) (Cdc5l), mRNA.	All of the contents of a cell excluding the plasma membrane and nucleus, but including other subcellular structures [goid 5737] [evidence IEA]; A membrane-bounded organelle of eukaryotic cells in which chromosomes are housed and replicated. In most cells, the nucleus contains all of the cell's chromosomes except the organellar chromosomes, and is the site of RNA synthesis and processing. In some species, or in specialized cell types, RNA metabolism or DNA replication may be absent [goid 5634] [evidence IEA]; A ribonucleoprotein complex, containing RNA and small nuclear ribonucleoproteins (snRNPs) that is assembled during the splicing of messenger RNA primary transcript to excise an intron [goid 5681] [evidence IEA]	The progression of biochemical and morphological phases and events that occur in a cell during successive cell replication or nuclear replication events. Canonically, the cell cycle comprises the replication and segregation of genetic material followed by the division of the cell, but in endocycles or syncytial cells nuclear replication or nuclear division may not be followed by cell division [goid 7049] [evidence IEA]; Any process that modulates the frequency, rate or extent of DNA-dependent transcription [goid 6355] [evidence IEA]; The synthesis of either RNA on a template of DNA or DNA on a template of RNA [goid 6350] [evidence IEA]; The process resulting in the physical partitioning and separation of a cell into daughter cells [goid 51301] [evidence IEA]; The process of removing sections of the primary RNA transcript to remove sequences not present in the mature form of the RNA and joining the remaining sections to form the mature form of the RNA [goid 8380] [evidence IEA]; Any process involved in the conversion of a primary mRNA transcript into one or more mature mRNA(s) prior to translation into polypeptide [goid 6397] [evidence IEA]; Any process that modulates the frequency, rate or extent of the synthesis of either RNA on a template of DNA or DNA on a template of RNA [goid 45449] [evidence IEA]	Interacting selectively with an RNA molecule or a portion thereof [goid 3723] [evidence IEA]; Interacting selectively with DNA (deoxyribonucleic acid) [goid 3677] [evidence IEA]	1200002I02Rik; PCDC5RP; AA408004	1200002I02Rik; PCDC5RP; AA408004	NM_152810.1	CDC5L
ILMN_2533598	Mus musculus	RefSeq	ILMN_198975	ILMN_198975	LOC270122	XM_195748.1	XM_195748.1		25051247	XM_195748.1	LOC270122		ILMN_2533598	450474	S	314	CCTGTGACTGCCTGGACATGGACTGCTTGGGATGTTTCTATGCCTGCCCT											XM_195748.1	LOC270122
ILMN_1253014	Mus musculus	RefSeq	ILMN_213964	ILMN_213964	ERG	NM_133659.2	NM_133659.2	13876	118130984	NM_133659.2	Erg	NP_598420.1	ILMN_1253014	3830180	S	138	GCCTGCTGAAGGCCATGATCCAGACTGTACCTGACCCAGCAGCTCATATT	16	-	95746136-95746172:95746173-95746185	16qC4	Mus musculus avian erythroblastosis virus E-26 (v-ets) oncogene related (Erg), mRNA.	A membrane-bounded organelle of eukaryotic cells in which chromosomes are housed and replicated. In most cells, the nucleus contains all of the cell's chromosomes except the organellar chromosomes, and is the site of RNA synthesis and processing. In some species, or in specialized cell types, RNA metabolism or DNA replication may be absent [goid 5634] [evidence IEA]	Any process that modulates the frequency, rate or extent of DNA-dependent transcription [goid 6355] [evidence IEA]; The synthesis of either RNA on a template of DNA or DNA on a template of RNA [goid 6350] [evidence IEA]	Interacting selectively with any protein or protein complex (a complex of two or more proteins that may include other nonprotein molecules) [goid 5515] [evidence IPI]; Interacting selectively with DNA (deoxyribonucleic acid) [goid 3677] [evidence IEA]; The function of binding to a specific DNA sequence in order to modulate transcription. The transcription factor may or may not also interact selectively with a protein or macromolecular complex [goid 3700] [evidence IEA]; Interacting selectively with DNA of a specific nucleotide composition, e.g. GC-rich DNA binding, or with a specific sequence motif or type of DNA e.g. promotor binding or rDNA binding [goid 43565] [evidence IEA]	D030036I24Rik	D030036I24Rik	NM_133659.2	ERG
ILMN_1260248	Mus musculus	RefSeq	ILMN_213964	ILMN_213964	ERG	NM_133659.2	NM_133659.2	13876	118130984	NM_133659.2	Erg	NP_598420.1	ILMN_1260248	2360673	S	2003	GGCCTAACACACCATGTATGATGTCATTTGAAGGGAAACTACCTGTGTTT	16	-	95582820-95582869	16qC4	Mus musculus avian erythroblastosis virus E-26 (v-ets) oncogene related (Erg), mRNA.	A membrane-bounded organelle of eukaryotic cells in which chromosomes are housed and replicated. In most cells, the nucleus contains all of the cell's chromosomes except the organellar chromosomes, and is the site of RNA synthesis and processing. In some species, or in specialized cell types, RNA metabolism or DNA replication may be absent [goid 5634] [evidence IEA]	Any process that modulates the frequency, rate or extent of DNA-dependent transcription [goid 6355] [evidence IEA]; The synthesis of either RNA on a template of DNA or DNA on a template of RNA [goid 6350] [evidence IEA]	Interacting selectively with any protein or protein complex (a complex of two or more proteins that may include other nonprotein molecules) [goid 5515] [evidence IPI]; Interacting selectively with DNA (deoxyribonucleic acid) [goid 3677] [evidence IEA]; The function of binding to a specific DNA sequence in order to modulate transcription. The transcription factor may or may not also interact selectively with a protein or macromolecular complex [goid 3700] [evidence IEA]; Interacting selectively with DNA of a specific nucleotide composition, e.g. GC-rich DNA binding, or with a specific sequence motif or type of DNA e.g. promotor binding or rDNA binding [goid 43565] [evidence IEA]	D030036I24Rik	D030036I24Rik	NM_133659.2	ERG
ILMN_2486186	Mus musculus	MEEBO	ILMN_189490	ILMN_189490	TNFRSF1B	scl0002636.1_12	NM_011610.1		6755826	NM_011610.1	Tnfrsf1b		ILMN_2486186	4290068	S	3	TCTTCCCACGGAAGCCACGGGACCCACGTCAACGTCACCTGCATCGTGAA						Double layer of lipid molecules that encloses all cells, and, in eukaryotes, many organelles; may be a single or double lipid bilayer; also includes associated proteins [goid 16020] [evidence IDA]; Penetrating at least one phospholipid bilayer of a membrane. May also refer to the state of being buried in the bilayer with no exposure outside the bilayer. When used to describe a protein, indicates that all or part of the peptide sequence is embedded in the membrane [goid 16021] [evidence IEA]	The multiplication or reproduction of cells, resulting in the expansion of a cell population [goid 8283] [evidence TAS]; The specific activation or halting of processes within a cell so that its vital functions markedly cease, rather than simply deteriorating gradually over time, which culminates in cell death [goid 8219] [evidence IMP]; Any series of molecular signals initiated by the binding of an extracellular ligand to a receptor on the surface of the target cell [goid 7166] [evidence IMP]; The immediate defensive reaction (by vertebrate tissue) to infection or injury caused by chemical or physical agents. The process is characterized by local vasodilation, extravasation of plasma into intercellular spaces and accumulation of white blood cells and macrophages [goid 6954] [evidence IMP]; Any process that stops, prevents or reduces the frequency, rate or extent of the inflammatory response [goid 50728] [evidence IMP]; Any process that decreases the stability of an RNA molecule, making it more vulnerable to degradative processes [goid 50779] [evidence IMP]	Combining with an extracellular or intracellular messenger to initiate a change in cell activity [goid 4872] [evidence IEA]; Interacting selectively with any protein or protein complex (a complex of two or more proteins that may include other nonprotein molecules) [goid 5515] [evidence IPI]; Combining with tumor necrosis factor, a proinflammatory cytokine produced by monocytes and macrophages, to initiate a change in cell function [goid 5031] [evidence IPI]			NM_011610.1	TNFRSF1B
ILMN_2945940	Mus musculus	RefSeq	ILMN_213156	ILMN_213156	RAPGEF4	NM_019688.1	NM_019688.1	56508	9790086	NM_019688.1	Rapgef4	NP_062662.1	ILMN_2945940	2450601	S	2827	GTACGGTACTACAGGAGCCAGCCCTTCAATCCGGATGCCGCTCAAGCTAA	2	+	72091024-72091051:72094306-72094327	2qC3	Mus musculus Rap guanine nucleotide exchange factor (GEF) 4 (Rapgef4), mRNA.	All of the contents of a cell excluding the plasma membrane and nucleus, but including other subcellular structures [goid 5737] [evidence IEA]; Double layer of lipid molecules that encloses all cells, and, in eukaryotes, many organelles; may be a single or double lipid bilayer; also includes associated proteins [goid 16020] [evidence IEA]; That part of the cytoplasm that does not contain membranous or particulate subcellular components [goid 5829] [evidence IDA]; The living contents of a cell; the matter contained within (but not including) the plasma membrane, usually taken to exclude large vacuoles and masses of secretory or ingested material. In eukaryotes it includes the nucleus and cytoplasm [goid 5622] [evidence IEA]; An enzyme complex, composed of regulatory and catalytic subunits, that catalyzes protein phosphorylation. Inactive forms of the enzyme have two regulatory chains and two catalytic chains; activation by cAMP produces two active catalytic monomers and a regulatory dimer [goid 5952] [evidence IEA]	A process of secretion by a cell that results in the release of intracellular molecules (e.g. hormones, matrix proteins) contained within a membrane-bounded vesicle by fusion of the vesicle with the plasma membrane of a cell. This is the process whereby most molecules are secreted from eukaryotic cells [goid 6887] [evidence IEA]; Any process that modulates the frequency, rate or extent of small GTPase mediated signal transduction [goid 51056] [evidence IEA]; Any series of molecular signals in which a small monomeric GTPase relays one or more of the signals [goid 7264] [evidence IEA]; A series of reactions within the cell that occur as a result of a single trigger reaction or compound [goid 7242] [evidence IEA]; The cascade of processes by which a signal interacts with a receptor, causing a change in the level or activity of a second messenger or other downstream target, and ultimately effecting a change in the functioning of the cell [goid 7165] [evidence IEA]; The regulated release of proinsulin from secretory granules (B granules) in the B cells of the pancreas; accompanied by cleavage of proinsulin to form mature insulin [goid 30073] [evidence IDA]; Any process that modulates the frequency, rate or extent of addition of phosphate groups into an amino acid in a protein [goid 1932] [evidence IEA]; A series of molecular signals in which a cell uses cyclic AMP to convert an extracellular signal into a response [goid 19933] [evidence IDA]; The release of intracellular molecules (e.g. hormones, matrix proteins) contained within a membrane-bounded vesicle by fusion of the vesicle with the plasma membrane of a cell, requiring the presence of calcium ions [goid 17156] [evidence IDA]; Any process that modulates the frequency, rate or extent of exocytosis [goid 17157] [evidence IDA]	Interacting selectively with cAMP, the nucleotide cyclic AMP (adenosine 3',5'-cyclophosphate) [goid 30552] [evidence IEA]; Interacting selectively with a nucleotide, any compound consisting of a nucleoside that is esterified with (ortho)phosphate or an oligophosphate at any hydroxyl group on the ribose or deoxyribose moiety [goid 166] [evidence IEA]; Interacting selectively with any protein or protein complex (a complex of two or more proteins that may include other nonprotein molecules) [goid 5515] [evidence IPI]; Stimulates the exchange of guanyl nucleotides by a GTPase. Under normal cellular physiological conditions, the concentration of GTP is higher than that of GDP, favoring the replacement of GDP by GTP in association with the GTPase [goid 5085] [evidence IDA]; Modulation of the activity of the enzyme cAMP-dependent protein kinase [goid 8603] [evidence IEA]	mKIAA4040; 5730402K07Rik; KIAA4040; 6330581N18Rik; Epac2; 1300003D15Rik	mKIAA4040; 5730402K07Rik; KIAA4040; 6330581N18Rik; Epac2; 1300003D15Rik	NM_019688.1	RAPGEF4
ILMN_2667352	Mus musculus	RefSeq	ILMN_216100	ILMN_216100	GLO1	NM_025374.2	NM_025374.2	109801	31981281	NM_025374.2	Glo1	NP_079650.2	ILMN_2667352	4560626	S	1783	GCGAAGTTTCCTGCCTGCTGCAGTGGAAGACGGGCGTGGGCAATGCCAAG	17	-	30729848-30729897	17qA3.3	Mus musculus glyoxalase 1 (Glo1), mRNA.			Catalysis of the cleavage of C-C, C-O, C-N and other bonds by other means than by hydrolysis or oxidation, or conversely adding a group to a double bond. They differ from other enzymes in that two substrates are involved in one reaction direction, but only one in the other direction. When acting on the single substrate, a molecule is eliminated and this generates either a new double bond or a new ring [goid 16829] [evidence IEA]; Interacting selectively with any metal ion [goid 46872] [evidence IEA]; Catalysis of the reaction: (R)-S-lactoylglutathione = glutathione + methylglyoxal [goid 4462] [evidence IDA]; Interacting selectively with zinc (Zn) ions [goid 8270] [evidence IEA]	Glo-1s; Glo1-s; AW550643; GLY1; 1110008E19Rik; 2510049H23Rik; Glo-1; Glo-1r; Qglo; Glo1-r; 0610009E22Rik	Glo-1s; Glo1-s; AW550643; GLY1; 1110008E19Rik; 2510049H23Rik; Glo-1; Glo-1r; Qglo; Glo1-r; 0610009E22Rik	NM_025374.2	GLO1
ILMN_1225857	Mus musculus	Riken	ILMN_206997	ILMN_206997	TAF15	ri|6430508C05|PX00648G15|AK078205|871				AK078205	Taf15		ILMN_1225857	2120553	S	545	CCATTCACAAAGGGAAAACTACAGCCCCCACACACAAGATGACCGTCGTG						The part of a cell or its extracellular environment in which a gene product is located. A gene product may be located in one or more parts of a cell and its location may be as specific as a particular macromolecular complex, that is, a stable, persistent association of macromolecules that function together [goid 5575] [evidence ND ]	Any process specifically pertinent to the functioning of integrated living units: cells, tissues, organs, and organisms. A process is a collection of molecular events with a defined beginning and end [goid 8150] [evidence ND ]				AK078205	TAF15
ILMN_2651496	Mus musculus	RefSeq	ILMN_214032	ILMN_214032	ACTR5	NM_175419.4	NM_175419.4	109275	91176334	NM_175419.4	Actr5	NP_780628.3	ILMN_2651496	1070093	S	1670	CCAAAGGCCATTCAGGACACCCTGGTTCAGAACGTTTTCCTTACCGGTGG	2	+	158462408-158462457	2qH1	Mus musculus ARP5 actin-related protein 5 homolog (yeast) (Actr5), mRNA.	The part of a cell or its extracellular environment in which a gene product is located. A gene product may be located in one or more parts of a cell and its location may be as specific as a particular macromolecular complex, that is, a stable, persistent association of macromolecules that function together [goid 5575] [evidence ND ]	Any process specifically pertinent to the functioning of integrated living units: cells, tissues, organs, and organisms. A process is a collection of molecular events with a defined beginning and end [goid 8150] [evidence ND ]; Any process that modulates the frequency, rate or extent of DNA-dependent transcription [goid 6355] [evidence IEA]; The synthesis of either RNA on a template of DNA or DNA on a template of RNA [goid 6350] [evidence IEA]	Interacting selectively with ATP, adenosine 5'-triphosphate, a universally important coenzyme and enzyme regulator [goid 5524] [evidence IEA]; Interacting selectively with any protein or protein complex (a complex of two or more proteins that may include other nonprotein molecules) [goid 5515] [evidence IEA]; Elemental activities, such as catalysis or binding, describing the actions of a gene product at the molecular level. A given gene product may exhibit one or more molecular functions [goid 3674] [evidence ND ]	B430109J19Rik; AA545173	B430109J19Rik; AA545173	NM_175419.4	ACTR5
ILMN_1213287	Mus musculus	RefSeq	ILMN_214032	ILMN_214032	ACTR5	NM_175419.4	NM_175419.4	109275	91176334	NM_175419.4	Actr5	NP_780628.3	ILMN_1213287	4010431	S	1469	CCTTTGTTCTCGGAGGAAACGCCCGAAGTGGAGAAGCCGCAAGTCACCAC	2	+	158461106-158461155	2qH1	Mus musculus ARP5 actin-related protein 5 homolog (yeast) (Actr5), mRNA.	The part of a cell or its extracellular environment in which a gene product is located. A gene product may be located in one or more parts of a cell and its location may be as specific as a particular macromolecular complex, that is, a stable, persistent association of macromolecules that function together [goid 5575] [evidence ND ]	Any process specifically pertinent to the functioning of integrated living units: cells, tissues, organs, and organisms. A process is a collection of molecular events with a defined beginning and end [goid 8150] [evidence ND ]; Any process that modulates the frequency, rate or extent of DNA-dependent transcription [goid 6355] [evidence IEA]; The synthesis of either RNA on a template of DNA or DNA on a template of RNA [goid 6350] [evidence IEA]	Interacting selectively with ATP, adenosine 5'-triphosphate, a universally important coenzyme and enzyme regulator [goid 5524] [evidence IEA]; Interacting selectively with any protein or protein complex (a complex of two or more proteins that may include other nonprotein molecules) [goid 5515] [evidence IEA]; Elemental activities, such as catalysis or binding, describing the actions of a gene product at the molecular level. A given gene product may exhibit one or more molecular functions [goid 3674] [evidence ND ]	B430109J19Rik; AA545173	B430109J19Rik; AA545173	NM_175419.4	ACTR5
ILMN_2578056	Mus musculus	Riken	ILMN_206165	ILMN_206165	D030041G16RIK	ri|D030041G16|PX00180E10|AK083530|1159				AK083530	D030041G16Rik		ILMN_2578056	4060189	S	546	GAGATCACGTACTATTCCTGTTTTCAAACACGTGGTTGGGTGGTGTCAGG											AK083530	D030041G16RIK
ILMN_2802733	Mus musculus	RefSeq	ILMN_250038	ILMN_250038	OLFR609	NM_147082.1	NM_147082.1	259086	22128802	NM_147082.1	Olfr609	NP_667293.1	ILMN_2802733	5560064	S	881	AGACCAAGCAGATCCGACAGAGGATTTGGTGCATCTTCCGGTGTGGTGGA	7	-	110640460-110640509	7qE3	Mus musculus olfactory receptor 609 (Olfr609), mRNA.	Penetrating at least one phospholipid bilayer of a membrane. May also refer to the state of being buried in the bilayer with no exposure outside the bilayer. When used to describe a protein, indicates that all or part of the peptide sequence is embedded in the membrane [goid 16021] [evidence ISA]; Double layer of lipid molecules that encloses all cells, and, in eukaryotes, many organelles; may be a single or double lipid bilayer; also includes associated proteins [goid 16020] [evidence IEA]; The membrane surrounding a cell that separates the cell from its external environment. It consists of a phospholipid bilayer and associated proteins [goid 5886] [evidence IEA]	The series of molecular signals generated as a consequence of a G-protein coupled receptor binding to its physiological ligand [goid 7186] [evidence ISA]; The series of events required for an organism to receive an olfactory stimulus, convert it to a molecular signal, and recognize and characterize the signal. Olfaction involves the detection of chemical composition of an organism's ambient medium by chemoreceptors [goid 7608] [evidence ISA]; The cascade of processes by which a signal interacts with a receptor, causing a change in the level or activity of a second messenger or other downstream target, and ultimately effecting a change in the functioning of the cell [goid 7165] [evidence IEA]	A receptor that binds an extracellular ligand and transmits the signal to a heterotrimeric G-protein complex. These receptors are characteristically seven-transmembrane receptors and are made up of hetero- or homodimers [goid 4930] [evidence IEA]; Combining with airborne compounds to initiate a change in cell activity. These receptors are used for the sense of smell [goid 4984] [evidence ISA]; Combining with an extracellular or intracellular messenger to initiate a change in cell activity [goid 4872] [evidence IEA]; Mediates the transfer of a signal from the outside to the inside of a cell by means other than the introduction of the signal molecule itself into the cell [goid 4871] [evidence IEA]	MOR9-1; MGC157598	MOR9-1; MGC157598	NM_147082.1	OLFR609
ILMN_1220311	Mus musculus	Riken	ILMN_207250	ILMN_207250	2810003O05RIK	ri|F830029G04|PL00006J19|AK089825|3112				AK089825	2810003O05Rik		ILMN_1220311	5860168	S	2728	CTGTCAATCCAGGGGGGATTTCACTTGGCCACATGCTCCTGGTCCATCAC											AK089825	2810003O05RIK
ILMN_2710431	Mus musculus	RefSeq	ILMN_201565	ILMN_201565	OLFR944	NM_146507.1	NM_146507.1	258500	33239219	NM_146507.1	Olfr944	NP_666718.1	ILMN_2710431	1990300	S	586	GAAATATTGATTCTAGTTATTGCTACACTGAATGTCTTTATCCCAGTGAT	9	+	39025529-39025578	9qA5.1	Mus musculus olfactory receptor 944 (Olfr944), mRNA.	Penetrating at least one phospholipid bilayer of a membrane. May also refer to the state of being buried in the bilayer with no exposure outside the bilayer. When used to describe a protein, indicates that all or part of the peptide sequence is embedded in the membrane [goid 16021] [evidence ISA]; Double layer of lipid molecules that encloses all cells, and, in eukaryotes, many organelles; may be a single or double lipid bilayer; also includes associated proteins [goid 16020] [evidence IEA]; The membrane surrounding a cell that separates the cell from its external environment. It consists of a phospholipid bilayer and associated proteins [goid 5886] [evidence IEA]	The series of molecular signals generated as a consequence of a G-protein coupled receptor binding to its physiological ligand [goid 7186] [evidence ISA]; The series of events required for an organism to receive an olfactory stimulus, convert it to a molecular signal, and recognize and characterize the signal. Olfaction involves the detection of chemical composition of an organism's ambient medium by chemoreceptors [goid 7608] [evidence ISA]; The cascade of processes by which a signal interacts with a receptor, causing a change in the level or activity of a second messenger or other downstream target, and ultimately effecting a change in the functioning of the cell [goid 7165] [evidence IEA]	Combining with airborne compounds to initiate a change in cell activity. These receptors are used for the sense of smell [goid 4984] [evidence ISA]; A receptor that binds an extracellular ligand and transmits the signal to a heterotrimeric G-protein complex. These receptors are characteristically seven-transmembrane receptors and are made up of hetero- or homodimers [goid 4930] [evidence IEA]; Combining with an extracellular or intracellular messenger to initiate a change in cell activity [goid 4872] [evidence IEA]; Mediates the transfer of a signal from the outside to the inside of a cell by means other than the introduction of the signal molecule itself into the cell [goid 4871] [evidence IEA]	MOR171-19	MOR171-19	NM_146507.1	OLFR944
ILMN_3076439	Mus musculus	RefSeq	ILMN_232955	ILMN_232955	SLC1A2	NM_001077515.1	NM_001077515.1	20511	117606274	NM_001077515.1	Slc1a2	NP_001070983.1	ILMN_3076439	2760161	I	1868	GAGGCATAGAGGAGCTGTGTACACCCGTGATGATAGGCACCGTGCTGTGT	2	+	102621822-102621871	2qE2	Mus musculus solute carrier family 1 (glial high affinity glutamate transporter), member 2 (Slc1a2), transcript variant 2, mRNA.	Penetrating at least one phospholipid bilayer of a membrane. May also refer to the state of being buried in the bilayer with no exposure outside the bilayer. When used to describe a protein, indicates that all or part of the peptide sequence is embedded in the membrane [goid 16021] [evidence IEA]; Penetrating at least one phospholipid bilayer of a plasma membrane. May also refer to the state of being buried in the bilayer with no exposure outside the bilayer [goid 5887] [evidence IC ]; Double layer of lipid molecules that encloses all cells, and, in eukaryotes, many organelles; may be a single or double lipid bilayer; also includes associated proteins [goid 16020] [evidence IEA]; The long process of a neuron that conducts nerve impulses, usually away from the cell body to the terminals and varicosities, which are sites of storage and release of neurotransmitter [goid 30424] [evidence IDA]; The portion of the plasma membrane surrounding an axon; it is a specialized trilaminar random mosaic of protein molecules floating within a fluid matrix of highly mobile phospholipid molecules, 7-8 nm in thickness [goid 30673] [evidence IDA]	The directed movement of substances (such as macromolecules, small molecules, ions) into, out of, within or between cells, or within a multicellular organism [goid 6810] [evidence IEA]; The directed movement of dicarboxylic acids into, out of, within or between cells [goid 6835] [evidence IEA]; The inherent decline of a multicellular organism over time, from the optimal fertility and viability of early maturity, that may precede death and may be preceded by other indications, such as sterility [goid 10259] [evidence IMP]; Behavior in a fully developed and mature organism [goid 30534] [evidence IMP]; The increase in size or mass of an entire multicellular organism, as opposed to cell growth [goid 35264] [evidence IMP]; The directed movement of L-glutamate, the L enantiomer anion of 2-aminopentanedioic acid, into, out of, within or between cells [goid 15813] [evidence IDA]; The process whose specific outcome is the progression of the telencephalon over time, from its formation to the mature structure. The telencephalon is the paired anteriolateral division of the prosencephalon plus the lamina terminalis from which the olfactory lobes, cerebral cortex, and subcortical nuclei are derived [goid 21537] [evidence IMP]; The process whose specific outcome is the progression of nervous tissue over time, from its formation to its mature state [goid 7399] [evidence IMP]; A change in state or activity of a cell or an organism (in terms of movement, secretion, enzyme production, gene expression, etc.) as a result of a drug stimulus. A drug is a substance used in the diagnosis, treatment or prevention of a disease [goid 42493] [evidence IMP]; A change in state or activity of a cell or an organism (in terms of movement, secretion, enzyme production, gene expression, etc.) as a result of an amino acid stimulus. An amino acid is a carboxylic acids containing one or more amino groups [goid 43200] [evidence IMP]; A change in state or activity of a cell or an organism (in terms of movement, secretion, enzyme production, gene expression, etc.) as a result of a stimulus indicating damage to the organism [goid 9611] [evidence IMP]; A change in state or activity of a cell or an organism (in terms of movement, secretion, enzyme production, gene expression, etc.) as a result of a light stimulus, electromagnetic radiation of wavelengths classified as infrared, visible or ultraviolet light [goid 9416] [evidence IMP]	Enables the active transport of a solute across a membrane by a mechanism whereby two or more species are transported together in the same direction in a tightly coupled process not directly linked to a form of energy other than chemiosmotic energy [goid 15293] [evidence IEA]; Catalysis of the transfer of a solute or solutes from one side of a membrane to the other according to the reaction: dicarboxylate(out) + Na+(out) = dicarboxylate(in) + Na+(in) [goid 17153] [evidence IEA]; Catalysis of the transfer of a solute or solutes from one side of a membrane to the other according to the reaction: glutamate(out) + Na+(out) = glutamate(in) + Na+(in) [goid 15501] [evidence IDA]	GLT-1; Eaat2; MGLT1; 1700091C19Rik; GLT1	GLT-1; Eaat2; MGLT1; 1700091C19Rik; GLT1	NM_001077515.1	SLC1A2
ILMN_1251492	Mus musculus	RefSeq	ILMN_217162	ILMN_217162	KRT75	NM_133357.3	NM_133357.3	109052	146149086	NM_133357.3	Krt75	NP_579935.1	ILMN_1251492	5810142	S	718	CACAGCTGAAAGAGGCAGACTGGATGCTGAACTGAGGAACATGCAGGAGG				15qF2	Mus musculus keratin 75 (Krt75), mRNA.	A cytoskeletal structure that forms a distinct elongated structure, characteristically 10 nm in diameter, that occurs in the cytoplasm of eukaryotic cells. Intermediate filaments form a fibrous system, composed of chemically heterogeneous subunits and involved in mechanically integrating the various components of the cytoplasmic space. Intermediate filaments may be divided into five chemically distinct classes: Type I, acidic keratins; Type II, basic keratins; Type III, including desmin, vimentin and others; Type IV, neurofilaments and related filaments; and Type V, lamins [goid 5882] [evidence IEA]; A filament composed of acidic and basic keratins (types I and II), typically expressed in epithelial cells. The keratins are the most diverse classes of IF proteins, with a large number of keratin isoforms being expressed. Each type of epithelium always expresses a characteristic combination of type I and type II keratins [goid 45095] [evidence IEA]		The action of a molecule that contributes to the structural integrity of a complex or assembly within or outside a cell [goid 5198] [evidence IEA]	Krtcap1; Krt2-6hf; 4732468K03Rik; AA589387	Krtcap1; Krt2-6hf; 4732468K03Rik; AA589387	NM_133357.3	KRT75
ILMN_2679759	Mus musculus	RefSeq	ILMN_217162	ILMN_217162	KRT75	NM_133357.3	NM_133357.3	109052	146149086	NM_133357.3	Krt75	NP_579935.1	ILMN_2679759	5810370	S	2800	GTGTTTGGTCAGGGTGGGCTTGTCACATAGGATTACTGATAGGAGCTGCC				15qF2	Mus musculus keratin 75 (Krt75), mRNA.	A cytoskeletal structure that forms a distinct elongated structure, characteristically 10 nm in diameter, that occurs in the cytoplasm of eukaryotic cells. Intermediate filaments form a fibrous system, composed of chemically heterogeneous subunits and involved in mechanically integrating the various components of the cytoplasmic space. Intermediate filaments may be divided into five chemically distinct classes: Type I, acidic keratins; Type II, basic keratins; Type III, including desmin, vimentin and others; Type IV, neurofilaments and related filaments; and Type V, lamins [goid 5882] [evidence IEA]; A filament composed of acidic and basic keratins (types I and II), typically expressed in epithelial cells. The keratins are the most diverse classes of IF proteins, with a large number of keratin isoforms being expressed. Each type of epithelium always expresses a characteristic combination of type I and type II keratins [goid 45095] [evidence IEA]		The action of a molecule that contributes to the structural integrity of a complex or assembly within or outside a cell [goid 5198] [evidence IEA]	Krtcap1; Krt2-6hf; 4732468K03Rik; AA589387	Krtcap1; Krt2-6hf; 4732468K03Rik; AA589387	NM_133357.3	KRT75
ILMN_1257496	Mus musculus	RefSeq	ILMN_186643	ILMN_231479	LOC665446	XM_977005.1	XM_977005.1	665446	94377293	XM_977005.1	LOC665446	XP_982099.1	ILMN_1257496	5700392	S	39	CCTAGGAACAGGCCTTGTGGACATGAAAGTAACCCAGATGCCAAGATACC	6	+	41201048-41201058:41201194-41201232		PREDICTED: Mus musculus similar to T-cell receptor beta chain V region PHDS203 precursor (LOC665446), mRNA.						XM_977005.1	LOC665446
ILMN_2539306	Mus musculus	RefSeq	ILMN_200593	ILMN_231479	LOC665446	XM_977005.1	XM_977005.1	665446	94377293	XM_977005.1	LOC665446	XP_982099.1	ILMN_2539306	1030192	S	191	TGATTTATATCTCATACGATGTTGATAGTAACAGCGAAGGAGACATCCCT	6	+	41201335-41201384		PREDICTED: Mus musculus similar to T-cell receptor beta chain V region PHDS203 precursor (LOC665446), mRNA.						XM_977005.1	LOC665446
ILMN_2614970	Mus musculus	RefSeq	ILMN_211244	ILMN_211244	STAT4	NM_011487.3	NM_011487.3	20849	146134366	NM_011487.3	Stat4	NP_035617.1	ILMN_2614970	7100040	S	1833	CTGTCGTGATGATTTCTAATGTCAGCCAACTACCTAATGCATGGGCATCC				1qC1.1	Mus musculus signal transducer and activator of transcription 4 (Stat4), mRNA.	All of the contents of a cell excluding the plasma membrane and nucleus, but including other subcellular structures [goid 5737] [evidence IEA]; A membrane-bounded organelle of eukaryotic cells in which chromosomes are housed and replicated. In most cells, the nucleus contains all of the cell's chromosomes except the organellar chromosomes, and is the site of RNA synthesis and processing. In some species, or in specialized cell types, RNA metabolism or DNA replication may be absent [goid 5634] [evidence IDA]	Any process that modulates the frequency, rate or extent of DNA-dependent transcription [goid 6355] [evidence IEA]; The synthesis of either RNA on a template of DNA or DNA on a template of RNA [goid 6350] [evidence IEA]; The cascade of processes by which a signal interacts with a receptor, causing a change in the level or activity of a second messenger or other downstream target, and ultimately effecting a change in the functioning of the cell [goid 7165] [evidence IEA]; The process of introducing a phosphate group on to a protein [goid 6468] [evidence IDA]; The multiplication or reproduction of cells, resulting in the expansion of a cell population [goid 8283] [evidence IDA]; Any series of molecular signals generated as a consequence of a cytokine or chemokine binding to a cell surface receptor [goid 19221] [evidence IDA]	Interacting selectively with any protein or protein complex (a complex of two or more proteins that may include other nonprotein molecules) [goid 5515] [evidence IEA]; The function of binding to a specific DNA sequence in order to modulate transcription. The transcription factor may or may not also interact selectively with a protein or macromolecular complex [goid 3700] [evidence IEA]; Interacting selectively with calcium ions (Ca2+) [goid 5509] [evidence IEA]; Mediates the transfer of a signal from the outside to the inside of a cell by means other than the introduction of the signal molecule itself into the cell [goid 4871] [evidence IEA]; Interacting selectively with DNA (deoxyribonucleic acid) [goid 3677] [evidence IDA]			NM_011487.3	STAT4
ILMN_1236059	Mus musculus	RefSeq	ILMN_211244	ILMN_211244	STAT4	NM_011487.3	NM_011487.3	20849	146134366	NM_011487.3	Stat4	NP_035617.1	ILMN_1236059	5560066	S	2611	GGAGCCACAATCTCCTTCAGACCTTCTCCCCATGTCTCCAAGTGCATATG				1qC1.1	Mus musculus signal transducer and activator of transcription 4 (Stat4), mRNA.	All of the contents of a cell excluding the plasma membrane and nucleus, but including other subcellular structures [goid 5737] [evidence IEA]; A membrane-bounded organelle of eukaryotic cells in which chromosomes are housed and replicated. In most cells, the nucleus contains all of the cell's chromosomes except the organellar chromosomes, and is the site of RNA synthesis and processing. In some species, or in specialized cell types, RNA metabolism or DNA replication may be absent [goid 5634] [evidence IDA]	Any process that modulates the frequency, rate or extent of DNA-dependent transcription [goid 6355] [evidence IEA]; The synthesis of either RNA on a template of DNA or DNA on a template of RNA [goid 6350] [evidence IEA]; The cascade of processes by which a signal interacts with a receptor, causing a change in the level or activity of a second messenger or other downstream target, and ultimately effecting a change in the functioning of the cell [goid 7165] [evidence IEA]; The process of introducing a phosphate group on to a protein [goid 6468] [evidence IDA]; The multiplication or reproduction of cells, resulting in the expansion of a cell population [goid 8283] [evidence IDA]; Any series of molecular signals generated as a consequence of a cytokine or chemokine binding to a cell surface receptor [goid 19221] [evidence IDA]	Interacting selectively with any protein or protein complex (a complex of two or more proteins that may include other nonprotein molecules) [goid 5515] [evidence IEA]; The function of binding to a specific DNA sequence in order to modulate transcription. The transcription factor may or may not also interact selectively with a protein or macromolecular complex [goid 3700] [evidence IEA]; Interacting selectively with calcium ions (Ca2+) [goid 5509] [evidence IEA]; Mediates the transfer of a signal from the outside to the inside of a cell by means other than the introduction of the signal molecule itself into the cell [goid 4871] [evidence IEA]; Interacting selectively with DNA (deoxyribonucleic acid) [goid 3677] [evidence IDA]			NM_011487.3	STAT4
ILMN_2661422	Mus musculus	RefSeq	ILMN_215597	ILMN_215597	RAMP2	NM_019444.2	NM_019444.2	54409	71361672	NM_019444.2	Ramp2	NP_062317.1	ILMN_2661422	1690035	S	787	GACCTGTGGATTGGTGGAAATGGCAGCAAAGGGGACTCACGACACAATGT	11	+	101109479-101109528	11qD	Mus musculus receptor (calcitonin) activity modifying protein 2 (Ramp2), mRNA.	Penetrating at least one phospholipid bilayer of a membrane. May also refer to the state of being buried in the bilayer with no exposure outside the bilayer. When used to describe a protein, indicates that all or part of the peptide sequence is embedded in the membrane [goid 16021] [evidence IEA]; Double layer of lipid molecules that encloses all cells, and, in eukaryotes, many organelles; may be a single or double lipid bilayer; also includes associated proteins [goid 16020] [evidence IEA]	The directed movement of substances (such as macromolecules, small molecules, ions) into, out of, within or between cells, or within a multicellular organism [goid 6810] [evidence IEA]; Any process that modulates the frequency, rate or extent of G-protein coupled receptor protein signaling pathway activity [goid 8277] [evidence IEA]; The directed movement of proteins in a cell, including the movement of proteins between specific compartments or structures within a cell, such as organelles of a eukaryotic cell [goid 6886] [evidence IEA]; The series of molecular signals generated as a consequence of a G-protein coupled receptor binding to its physiological ligand [goid 7186] [evidence IPI]	Combining with an extracellular or intracellular messenger to initiate a change in cell activity [goid 4872] [evidence IEA]; Enables the directed movement of proteins into, out of, within or between cells [goid 8565] [evidence IEA];  [goid 15027] [evidence IDA]			NM_019444.2	RAMP2
ILMN_2685921	Mus musculus	RefSeq	ILMN_217651	ILMN_217651	CHRNB1	NM_009601.3	NM_009601.3	11443	31981911	NM_009601.3	Chrnb1	NP_033731.2	ILMN_2685921	4070253	S	1644	TTGTTTCTGGGAAGACGTTCAAGTGAGACTTGGAGGCTGAGCATGGTGCC	11	-	69597999-69598048	11qB3	Mus musculus cholinergic receptor, nicotinic, beta polypeptide 1 (muscle) (Chrnb1), mRNA.	Penetrating at least one phospholipid bilayer of a membrane. May also refer to the state of being buried in the bilayer with no exposure outside the bilayer. When used to describe a protein, indicates that all or part of the peptide sequence is embedded in the membrane [goid 16021] [evidence IEA]; Double layer of lipid molecules that encloses all cells, and, in eukaryotes, many organelles; may be a single or double lipid bilayer; also includes associated proteins [goid 16020] [evidence IEA]; A specialized area of membrane facing the presynaptic membrane on the tip of the nerve ending and separated from it by a minute cleft (the synaptic cleft). Neurotransmitters across the synaptic cleft and transmit the signal to the postsynaptic membrane [goid 45211] [evidence IEA]; The membrane surrounding a cell that separates the cell from its external environment. It consists of a phospholipid bilayer and associated proteins [goid 5886] [evidence IDA]; A protein complex that acts as an acetylcholine receptor, and forms a transmembrane channel through which ions may pass in response to ligand binding. The complex is a homo- or heteropentamer of subunits that are members of a neurotransmitter receptor superfamily [goid 5892] [evidence IDA]; A specialized region of connection between two cells or between a cell and the extracellular matrix [goid 30054] [evidence IEA]; The junction between a nerve fiber of one neuron and another neuron or muscle fiber or glial cell; the site of interneuronal communication. As the nerve fiber approaches the synapse it enlarges into a specialized structure, the presynaptic nerve ending, which contains mitochondria and synaptic vesicles. At the tip of the nerve ending is the presynaptic membrane; facing it, and separated from it by a minute cleft (the synaptic cleft) is a specialized area of membrane on the receiving cell, known as the postsynaptic membrane. In response to the arrival of nerve impulses, the presynaptic nerve ending secretes molecules of neurotransmitters into the synaptic cleft. These diffuse across the cleft and transmit the signal to the postsynaptic membrane [goid 45202] [evidence IEA]	The directed movement of substances (such as macromolecules, small molecules, ions) into, out of, within or between cells, or within a multicellular organism [goid 6810] [evidence IEA]; The directed movement of charged atoms or small charged molecules into, out of, within or between cells [goid 6811] [evidence IEA]; Any process that modulates the establishment or extent of a membrane potential, the electric potential existing across any membrane arising from charges in the membrane itself and from the charges present in the media on either side of the membrane [goid 42391] [evidence IGI]; Any process that modulates the establishment or extent of a membrane potential, the electric potential existing across any membrane arising from charges in the membrane itself and from the charges present in the media on either side of the membrane [goid 42391] [evidence IGI]	Catalysis of facilitated diffusion of an ion (by an energy-independent process) by passage through a transmembrane aqueous pore or channel without evidence for a carrier-mediated mechanism [goid 5216] [evidence IEA]; Combining with an extracellular or intracellular messenger to initiate a change in cell activity [goid 4872] [evidence IEA]; Combining with a neurotransmitter to initiate a change in cell activity [goid 30594] [evidence IEA]; Catalysis of the transmembrane transfer of an ion by a channel that opens when a specific extracellular ligand has been bound by the channel complex or one of its constituent parts [goid 5230] [evidence IEA];  [goid 4889] [evidence IGI]; Interacting selectively with acetylcholine, an acetic acid ester of the organic base choline that functions as a neurotransmitter, released at the synapses of parasympathetic nerves and at neuromuscular junctions [goid 42166] [evidence IMP];  [goid 4889] [evidence IGI]; Interacting selectively with any protein or protein complex (a complex of two or more proteins that may include other nonprotein molecules) [goid 5515] [evidence IPI]	Acrb; Achr-2	Acrb; Achr-2	NM_009601.3	CHRNB1
ILMN_3001481	Mus musculus	RefSeq	ILMN_217651	ILMN_217651	CHRNB1	NM_009601.3	NM_009601.3	11443	31981911	NM_009601.3	Chrnb1	NP_033731.2	ILMN_3001481	670554	S	2001	GATCTGTTGGCTACTGAATTATCCCCAGCAATGTGTACAGGTCCTAGCCC	11	-	69597642-69597691	11qB3	Mus musculus cholinergic receptor, nicotinic, beta polypeptide 1 (muscle) (Chrnb1), mRNA.	Penetrating at least one phospholipid bilayer of a membrane. May also refer to the state of being buried in the bilayer with no exposure outside the bilayer. When used to describe a protein, indicates that all or part of the peptide sequence is embedded in the membrane [goid 16021] [evidence IEA]; Double layer of lipid molecules that encloses all cells, and, in eukaryotes, many organelles; may be a single or double lipid bilayer; also includes associated proteins [goid 16020] [evidence IEA]; A specialized area of membrane facing the presynaptic membrane on the tip of the nerve ending and separated from it by a minute cleft (the synaptic cleft). Neurotransmitters across the synaptic cleft and transmit the signal to the postsynaptic membrane [goid 45211] [evidence IEA]; The membrane surrounding a cell that separates the cell from its external environment. It consists of a phospholipid bilayer and associated proteins [goid 5886] [evidence IDA]; A protein complex that acts as an acetylcholine receptor, and forms a transmembrane channel through which ions may pass in response to ligand binding. The complex is a homo- or heteropentamer of subunits that are members of a neurotransmitter receptor superfamily [goid 5892] [evidence IDA]; A specialized region of connection between two cells or between a cell and the extracellular matrix [goid 30054] [evidence IEA]; The junction between a nerve fiber of one neuron and another neuron or muscle fiber or glial cell; the site of interneuronal communication. As the nerve fiber approaches the synapse it enlarges into a specialized structure, the presynaptic nerve ending, which contains mitochondria and synaptic vesicles. At the tip of the nerve ending is the presynaptic membrane; facing it, and separated from it by a minute cleft (the synaptic cleft) is a specialized area of membrane on the receiving cell, known as the postsynaptic membrane. In response to the arrival of nerve impulses, the presynaptic nerve ending secretes molecules of neurotransmitters into the synaptic cleft. These diffuse across the cleft and transmit the signal to the postsynaptic membrane [goid 45202] [evidence IEA]	The directed movement of substances (such as macromolecules, small molecules, ions) into, out of, within or between cells, or within a multicellular organism [goid 6810] [evidence IEA]; The directed movement of charged atoms or small charged molecules into, out of, within or between cells [goid 6811] [evidence IEA]; Any process that modulates the establishment or extent of a membrane potential, the electric potential existing across any membrane arising from charges in the membrane itself and from the charges present in the media on either side of the membrane [goid 42391] [evidence IGI]; Any process that modulates the establishment or extent of a membrane potential, the electric potential existing across any membrane arising from charges in the membrane itself and from the charges present in the media on either side of the membrane [goid 42391] [evidence IGI]	Catalysis of facilitated diffusion of an ion (by an energy-independent process) by passage through a transmembrane aqueous pore or channel without evidence for a carrier-mediated mechanism [goid 5216] [evidence IEA]; Combining with an extracellular or intracellular messenger to initiate a change in cell activity [goid 4872] [evidence IEA]; Combining with a neurotransmitter to initiate a change in cell activity [goid 30594] [evidence IEA]; Catalysis of the transmembrane transfer of an ion by a channel that opens when a specific extracellular ligand has been bound by the channel complex or one of its constituent parts [goid 5230] [evidence IEA];  [goid 4889] [evidence IGI]; Interacting selectively with acetylcholine, an acetic acid ester of the organic base choline that functions as a neurotransmitter, released at the synapses of parasympathetic nerves and at neuromuscular junctions [goid 42166] [evidence IMP];  [goid 4889] [evidence IGI]; Interacting selectively with any protein or protein complex (a complex of two or more proteins that may include other nonprotein molecules) [goid 5515] [evidence IPI]	Acrb; Achr-2	Acrb; Achr-2	NM_009601.3	CHRNB1
ILMN_1256243	Mus musculus	Riken	ILMN_204353	ILMN_204353	B830006A16RIK	ri|B830006A16|PX00072D22|AK046785|2577				AK046785	B830006A16Rik		ILMN_1256243	130243	S	2316	GTAGCTCATGAAAGAAGCAGACTGTTGGTGGCTCTAAGGCATGTTCTAGG											AK046785	B830006A16RIK
ILMN_1232151	Mus musculus	Riken	ILMN_204575	ILMN_204575	C130023I09RIK	ri|C130023I09|PX00168E12|AK047956|1729				AK047956	C130023I09Rik		ILMN_1232151	5690138	S	1398	CTTCAGTGCTGGGGAGAGGAGGTGCGGACAGGCAAATCTGTGGGGTTTAC											AK047956	C130023I09RIK
ILMN_1229310	Mus musculus	RefSeq	ILMN_209442	ILMN_209442	CLSTN3	NM_153508.3	NM_153508.3	232370	141803023	NM_153508.3	Clstn3	NP_705728.1	ILMN_1229310	4920576	S	3194	GAAGAGAGACCGAGGGGGGAGAAAGAGCTCTTCATTTGGAGCAGTCCTTC	6	-	124381477-124381526	6qF2	Mus musculus calsyntenin 3 (Clstn3), mRNA.	A compound membranous cytoplasmic organelle of eukaryotic cells, consisting of flattened, ribosome-free vesicles arranged in a more or less regular stack. The Golgi apparatus differs from the endoplasmic reticulum in often having slightly thicker membranes, appearing in sections as a characteristic shallow semicircle so that the convex side (cis or entry face) abuts the endoplasmic reticulum, secretory vesicles emerging from the concave side (trans or exit face). In vertebrate cells there is usually one such organelle, while in invertebrates and plants, where they are known usually as dictyosomes, there may be several scattered in the cytoplasm. The Golgi apparatus processes proteins produced on the ribosomes of the rough endoplasmic reticulum; such processing includes modification of the core oligosaccharides of glycoproteins, and the sorting and packaging of proteins for transport to a variety of cellular locations. Three different regions of the Golgi are now recognized both in terms of structure and function: cis, in the vicinity of the cis face, trans, in the vicinity of the trans face, and medial, lying between the cis and trans regions [goid 5794] [evidence IEA]; The irregular network of unit membranes, visible only by electron microscopy, that occurs in the cytoplasm of many eukaryotic cells. The membranes form a complex meshwork of tubular channels, which are often expanded into slitlike cavities called cisternae. The ER takes two forms, rough (or granular), with ribosomes adhering to the outer surface, and smooth (with no ribosomes attached) [goid 5783] [evidence IEA]; Penetrating at least one phospholipid bilayer of a membrane. May also refer to the state of being buried in the bilayer with no exposure outside the bilayer. When used to describe a protein, indicates that all or part of the peptide sequence is embedded in the membrane [goid 16021] [evidence IEA]; Double layer of lipid molecules that encloses all cells, and, in eukaryotes, many organelles; may be a single or double lipid bilayer; also includes associated proteins [goid 16020] [evidence IEA]; The membrane surrounding a cell that separates the cell from its external environment. It consists of a phospholipid bilayer and associated proteins [goid 5886] [evidence IEA]; A specialized area of membrane facing the presynaptic membrane on the tip of the nerve ending and separated from it by a minute cleft (the synaptic cleft). Neurotransmitters across the synaptic cleft and transmit the signal to the postsynaptic membrane [goid 45211] [evidence IDA]	The attachment of a cell, either to another cell or to an underlying substrate such as the extracellular matrix, via cell adhesion molecules [goid 7155] [evidence IEA]; The attachment of an adhesion molecule in one cell to an identical molecule in an adjacent cell [goid 7156] [evidence IEA]	Interacting selectively with calcium ions (Ca2+) [goid 5509] [evidence IEA]; Interacting selectively with any protein or protein complex (a complex of two or more proteins that may include other nonprotein molecules) [goid 5515] [evidence IEA]	Cst-3; mKIAA0726; Cs3; CSTN3	Cst-3; mKIAA0726; Cs3; CSTN3	NM_153508.3	CLSTN3
ILMN_2571204	Mus musculus	Riken	ILMN_205260	ILMN_205260	SPAG6	ri|E230028C21|PX00210P09|AK054199|2083				AK054199	Spag6		ILMN_2571204	5090474	S	1511	CCTGTCAATTTGTTGCTTTCCCATTTGCTTCTGTAAGTGGGGCTGTGGGC						All of the contents of a cell excluding the plasma membrane and nucleus, but including other subcellular structures [goid 5737] [evidence IEA]; Any of the various filamentous elements that form the internal framework of cells, and typically remain after treatment of the cells with mild detergent to remove membrane constituents and soluble components of the cytoplasm. The term embraces intermediate filaments, microfilaments, microtubules, the microtrabecular lattice, and other structures characterized by a polymeric filamentous nature and long-range order within the cell. The various elements of the cytoskeleton not only serve in the maintenance of cellular shape but also have roles in other cellular functions, including cellular movement, cell division, endocytosis, and movement of organelles [goid 5856] [evidence IEA]; Long whiplike or feathery structures borne either singly or in groups by the motile cells of many bacteria and unicellular eukaryotes and by the motile male gametes of many eukaryotic organisms, which propel the cell through a liquid medium [goid 19861] [evidence IEA]; A specialized eukaryotic organelle that consists of a filiform extrusion of the cell surface. Each cilium is bounded by an extrusion of the cytoplasmic membrane, and contains a regular longitudinal array of microtubules, anchored basally in a centriole [goid 5929] [evidence IEA]; A prolongation or process extending from a cell, e.g. a flagellum or axon [goid 42995] [evidence IEA]; Any of the long, generally straight, hollow tubes of internal diameter 12-15 nm and external diameter 24 nm found in a wide variety of eukaryotic cells; each consists (usually) of 13 protofilaments of polymeric tubulin, staggered in such a manner that the tubulin monomers are arranged in a helical pattern on the microtubular surface, and with the alpha/beta axes of the tubulin subunits parallel to the long axis of the tubule; exist in equilibrium with pool of tubulin monomers and can be rapidly assembled or disassembled in response to physiological stimuli; concerned with force generation, e.g. in the spindle [goid 5874] [evidence IEA]	A process that is carried out at the cellular level which results in the formation, arrangement of constituent parts, or disassembly of a prolongation or process extending from a cell, e.g. a flagellum or axon [goid 30030] [evidence IEA]; Any process involved in the controlled movement of a sperm cell [goid 30317] [evidence IMP]; The process of formation of spermatozoa, including spermatocytogenesis and spermiogenesis [goid 7283] [evidence IMP]	The selective, often stoichiometric, interaction of a molecule with one or more specific sites on another molecule [goid 5488] [evidence IEA]; Interacting selectively with any protein or protein complex (a complex of two or more proteins that may include other nonprotein molecules) [goid 5515] [evidence IPI]			AK054199	SPAG6
ILMN_2719456	Mus musculus	MEEBO	ILMN_210215	ILMN_210215	ATP11C	scl54205.32.1_100	XM_135900.3		38086319	XM_135900.3	Atp11c		ILMN_2719456	4850288	S	1896	GGAACGTAATGCAATGGATGGGTATCGGACTCTTTGTGTAGCCTTCAAAG						Penetrating at least one phospholipid bilayer of a membrane. May also refer to the state of being buried in the bilayer with no exposure outside the bilayer. When used to describe a protein, indicates that all or part of the peptide sequence is embedded in the membrane [goid 16021] [evidence IEA]; Double layer of lipid molecules that encloses all cells, and, in eukaryotes, many organelles; may be a single or double lipid bilayer; also includes associated proteins [goid 16020] [evidence IEA]	The directed movement of substances (such as macromolecules, small molecules, ions) into, out of, within or between cells, or within a multicellular organism [goid 6810] [evidence IEA]; The directed movement of phospholipids into, out of, within or between cells. Phospholipids are any lipids containing phosphoric acid as a mono- or diester [goid 15914] [evidence IEA]; The chemical reactions and pathways, including anabolism and catabolism, by which living organisms transform chemical substances. Metabolic processes typically transform small molecules, but also include macromolecular processes such as DNA repair and replication, and protein synthesis and degradation [goid 8152] [evidence IEA]	Catalysis of the hydrolysis of various bonds, e.g. C-O, C-N, C-C, phosphoric anhydride bonds, etc. Hydrolase is the systematic name for any enzyme of EC class 3 [goid 16787] [evidence IEA]; Interacting selectively with magnesium (Mg) ions [goid 287] [evidence IEA]; Interacting selectively with a nucleotide, any compound consisting of a nucleoside that is esterified with (ortho)phosphate or an oligophosphate at any hydroxyl group on the ribose or deoxyribose moiety [goid 166] [evidence IEA]; Interacting selectively with any metal ion [goid 46872] [evidence IEA]; Interacting selectively with ATP, adenosine 5'-triphosphate, a universally important coenzyme and enzyme regulator [goid 5524] [evidence IEA]; Catalysis of the movement of phospholipids from one membrane face to the other ('flippase' activity), driven by the hydrolysis of ATP [goid 4012] [evidence IEA]; Catalysis of the transfer of a solute or solutes from one side of a membrane to the other according to the reaction: ATP + H2O = ADP + phosphate, to directly drive the transport of ions across a membrane. The reaction is characterized by the transient formation of a high-energy aspartyl-phosphoryl-enzyme intermediate [goid 15662] [evidence IEA]; Catalysis of a biochemical reaction at physiological temperatures. In biologically catalyzed reactions, the reactants are known as substrates, and the catalysts are naturally occurring macromolecular substances known as enzymes. Enzymes possess specific binding sites for substrates, and are usually composed wholly or largely of protein, but RNA that has catalytic activity (ribozyme) is often also regarded as enzymatic [goid 3824] [evidence IEA]			XM_135900.3	ATP11C
ILMN_2681236	Mus musculus	RefSeq	ILMN_212137	ILMN_212137	CLDN8	NM_018778.2	NM_018778.2	54420	31542405	NM_018778.2	Cldn8	NP_061248.1	ILMN_2681236	6250066	S	2038	CTTTTGTAATGTATGATTTAAAATCCACGTACTTTATAATGACCTCACAT	16	-	88561293-88561342	16qC3.3	Mus musculus claudin 8 (Cldn8), mRNA.	Double layer of lipid molecules that encloses all cells, and, in eukaryotes, many organelles; may be a single or double lipid bilayer; also includes associated proteins [goid 16020] [evidence IEA]; Penetrating at least one phospholipid bilayer of a membrane. May also refer to the state of being buried in the bilayer with no exposure outside the bilayer. When used to describe a protein, indicates that all or part of the peptide sequence is embedded in the membrane [goid 16021] [evidence NAS]; A specialized region of connection between two cells or between a cell and the extracellular matrix [goid 30054] [evidence IEA]; The membrane surrounding a cell that separates the cell from its external environment. It consists of a phospholipid bilayer and associated proteins [goid 5886] [evidence IEA]; A belt-like region of very close contact between the plasma membranes of adjacent cells so that the intercellular space is completely occluded. They occur in epithelia and brain endothelia [goid 5923] [evidence IDA]		The action of a molecule that contributes to the structural integrity of a complex or assembly within or outside a cell [goid 5198] [evidence IEA]	AI648025	AI648025	NM_018778.2	CLDN8
ILMN_2623145	Mus musculus	RefSeq	ILMN_212137	ILMN_212137	CLDN8	NM_018778.2	NM_018778.2	54420	31542405	NM_018778.2	Cldn8	NP_061248.1	ILMN_2623145	3780575	S	910	CAGCGTCTATGTTTCCATAAGTGATTTTAGCAGAATGAGGTATTATGTGC	16	-	88562421-88562470	16qC3.3	Mus musculus claudin 8 (Cldn8), mRNA.	Double layer of lipid molecules that encloses all cells, and, in eukaryotes, many organelles; may be a single or double lipid bilayer; also includes associated proteins [goid 16020] [evidence IEA]; Penetrating at least one phospholipid bilayer of a membrane. May also refer to the state of being buried in the bilayer with no exposure outside the bilayer. When used to describe a protein, indicates that all or part of the peptide sequence is embedded in the membrane [goid 16021] [evidence NAS]; A specialized region of connection between two cells or between a cell and the extracellular matrix [goid 30054] [evidence IEA]; The membrane surrounding a cell that separates the cell from its external environment. It consists of a phospholipid bilayer and associated proteins [goid 5886] [evidence IEA]; A belt-like region of very close contact between the plasma membranes of adjacent cells so that the intercellular space is completely occluded. They occur in epithelia and brain endothelia [goid 5923] [evidence IDA]		The action of a molecule that contributes to the structural integrity of a complex or assembly within or outside a cell [goid 5198] [evidence IEA]	AI648025	AI648025	NM_018778.2	CLDN8
ILMN_2570419	Mus musculus	Riken	ILMN_205157	ILMN_205157	A630025O09RIK	ri|A630025O09|PX00144L23|AK041629|4492				AK041629	A630025O09Rik		ILMN_2570419	430047	S	3535	GAACCCTTTCAGCCAGCAGCTCAGTTAGAGGAAACCCATCCCCAGCACTG											AK041629	A630025O09RIK
ILMN_2569258	Mus musculus	Riken	ILMN_205003	ILMN_205003	9630011P09RIK	ri|9630011P09|PX00114H20|AK035861|2506				AK035861	9630011P09Rik		ILMN_2569258	2680187	S	1931	CCTGGTGGATTTTTGGGTGGTATGCATAGAATATGTGACACCTTGGTTCC											AK035861	9630011P09RIK
ILMN_2743020	Mus musculus	RefSeq	ILMN_221983	ILMN_221983	6530403A03RIK	NM_026382.2	NM_026382.2	67797	71067103	NM_026382.2	6530403A03Rik	NP_080658.2	ILMN_2743020	5570048	S	670	GGCAGAAGTGAGAGATTATAAAAGAAGACGCCAGTCCTACAGAGCTAAGA	13	+	38309283-38309332	13qA3.3	Mus musculus RIKEN cDNA 6530403A03 gene (6530403A03Rik), mRNA.	A membrane-bounded organelle of eukaryotic cells in which chromosomes are housed and replicated. In most cells, the nucleus contains all of the cell's chromosomes except the organellar chromosomes, and is the site of RNA synthesis and processing. In some species, or in specialized cell types, RNA metabolism or DNA replication may be absent [goid 5634] [evidence IEA]; A ribonucleoprotein complex, containing RNA and small nuclear ribonucleoproteins (snRNPs) that is assembled during the splicing of messenger RNA primary transcript to excise an intron [goid 5681] [evidence IEA]	The process of removing sections of the primary RNA transcript to remove sequences not present in the mature form of the RNA and joining the remaining sections to form the mature form of the RNA [goid 8380] [evidence IEA]; Any process involved in the conversion of a primary mRNA transcript into one or more mature mRNA(s) prior to translation into polypeptide [goid 6397] [evidence IEA]		C6orf151; 1110050F08Rik	C6orf151; 1110050F08Rik	NM_026382.2	6530403A03RIK
ILMN_1241380	Mus musculus	RefSeq	ILMN_201650	ILMN_221983	6530403A03RIK	NM_026382.2	NM_026382.2	67797	71067103	NM_026382.2	6530403A03Rik	NP_080658.2	ILMN_1241380	610204	S	1669	GGGAAAGGATTTTTTGGGGTACATAACAGGGTTAGGGGGTTGGTCAAAGG	13	+	38319412-38319461	13qA3.3	Mus musculus RIKEN cDNA 6530403A03 gene (6530403A03Rik), mRNA.	A membrane-bounded organelle of eukaryotic cells in which chromosomes are housed and replicated. In most cells, the nucleus contains all of the cell's chromosomes except the organellar chromosomes, and is the site of RNA synthesis and processing. In some species, or in specialized cell types, RNA metabolism or DNA replication may be absent [goid 5634] [evidence IEA]; A ribonucleoprotein complex, containing RNA and small nuclear ribonucleoproteins (snRNPs) that is assembled during the splicing of messenger RNA primary transcript to excise an intron [goid 5681] [evidence IEA]	The process of removing sections of the primary RNA transcript to remove sequences not present in the mature form of the RNA and joining the remaining sections to form the mature form of the RNA [goid 8380] [evidence IEA]; Any process involved in the conversion of a primary mRNA transcript into one or more mature mRNA(s) prior to translation into polypeptide [goid 6397] [evidence IEA]		C6orf151; 1110050F08Rik	C6orf151; 1110050F08Rik	NM_026382.2	6530403A03RIK
ILMN_2621743	Mus musculus	MEEBO	ILMN_212011	ILMN_212011	GAD1	scl0003045.1_120	NM_008077.2		31982846	NM_008077.2	Gad1		ILMN_2621743	830437	S	3027	TCTCTGTGACTCGCTTAGCTGAAACCTAAGGCAATGTTTCTGAAGACCTC						The junction between a nerve fiber of one neuron and another neuron or muscle fiber or glial cell; the site of interneuronal communication. As the nerve fiber approaches the synapse it enlarges into a specialized structure, the presynaptic nerve ending, which contains mitochondria and synaptic vesicles. At the tip of the nerve ending is the presynaptic membrane; facing it, and separated from it by a minute cleft (the synaptic cleft) is a specialized area of membrane on the receiving cell, known as the postsynaptic membrane. In response to the arrival of nerve impulses, the presynaptic nerve ending secretes molecules of neurotransmitters into the synaptic cleft. These diffuse across the cleft and transmit the signal to the postsynaptic membrane [goid 45202] [evidence IDA]; A semiautonomous, self replicating organelle that occurs in varying numbers, shapes, and sizes in the cytoplasm of virtually all eukaryotic cells. It is notably the site of tissue respiration [goid 5739] [evidence IDA]; The long process of a neuron that conducts nerve impulses, usually away from the cell body to the terminals and varicosities, which are sites of storage and release of neurotransmitter [goid 30424] [evidence IDA]; All of the contents of a cell excluding the plasma membrane and nucleus, but including other subcellular structures [goid 5737] [evidence IDA]	The chemical reactions and pathways resulting in the formation of any of a group of substances that are released on excitation from the axon terminal of a presynaptic neuron of the central or peripheral nervous system and travel across the synaptic cleft to either excite or inhibit the target cell [goid 42136] [evidence IEA]; The process of communication from a neuron to a target (neuron, muscle, or secretory cell) across a synapse [goid 7268] [evidence IEA]; The chemical reactions and pathways involving carboxylic acids, any organic acid containing one or more carboxyl (COOH) groups or anions (COO-) [goid 19752] [evidence IEA]	Catalysis of the reaction: L-glutamate = 4-aminobutanoate + CO2 [goid 4351] [evidence IEA]; Catalysis of the cleavage of C-C, C-O, C-N and other bonds by other means than by hydrolysis or oxidation, or conversely adding a group to a double bond. They differ from other enzymes in that two substrates are involved in one reaction direction, but only one in the other direction. When acting on the single substrate, a molecule is eliminated and this generates either a new double bond or a new ring [goid 16829] [evidence IEA]; Catalysis of the nonhydrolytic addition or removal of a carboxyl group to or from a compound [goid 16831] [evidence IEA]; Catalysis of a biochemical reaction at physiological temperatures. In biologically catalyzed reactions, the reactants are known as substrates, and the catalysts are naturally occurring macromolecular substances known as enzymes. Enzymes possess specific binding sites for substrates, and are usually composed wholly or largely of protein, but RNA that has catalytic activity (ribozyme) is often also regarded as enzymatic [goid 3824] [evidence IEA]; Interacting selectively with pyridoxal 5' phosphate, 3-hydroxy-5-(hydroxymethyl)-2-methyl4-pyridine carboxaldehyde 5' phosphate, the biologically active form of vitamin B6 [goid 30170] [evidence IEA]			NM_008077.2	GAD1
ILMN_2611501	Mus musculus	RefSeq	ILMN_211005	ILMN_211005	BCAP31	NM_012060.4	NM_012060.4	27061	146134508	NM_012060.4	Bcap31	NP_036190.2	ILMN_2611501	1500274	S	638	AGAACAAGAGCCTGAAGAATGACCTGAGGAAGCTAAAAGATGAGCTGGCC				XqA7.3	Mus musculus B-cell receptor-associated protein 31 (Bcap31), mRNA.	The irregular network of unit membranes, visible only by electron microscopy, that occurs in the cytoplasm of many eukaryotic cells. The membranes form a complex meshwork of tubular channels, which are often expanded into slitlike cavities called cisternae. The ER takes two forms, rough (or granular), with ribosomes adhering to the outer surface, and smooth (with no ribosomes attached) [goid 5783] [evidence IEA]; Penetrating at least one phospholipid bilayer of a membrane. May also refer to the state of being buried in the bilayer with no exposure outside the bilayer. When used to describe a protein, indicates that all or part of the peptide sequence is embedded in the membrane [goid 16021] [evidence IEA]; The membrane surrounding a cell that separates the cell from its external environment. It consists of a phospholipid bilayer and associated proteins [goid 5886] [evidence IPI]; The lipid bilayer surrounding any of the compartments of the Golgi apparatus [goid 139] [evidence IDA]; Double layer of lipid molecules that encloses all cells, and, in eukaryotes, many organelles; may be a single or double lipid bilayer; also includes associated proteins [goid 16020] [evidence IEA]	A form of programmed cell death induced by external or internal signals that trigger the activity of proteolytic caspases, whose actions dismantle the cell and result in cell death. Apoptosis begins internally with condensation and subsequent fragmentation of the cell nucleus (blebbing) while the plasma membrane remains intact. Other characteristics of apoptosis include DNA fragmentation and the exposure of phosphatidyl serine on the cell surface [goid 6915] [evidence IEA]; The directed movement of substances (such as macromolecules, small molecules, ions) into, out of, within or between cells, or within a multicellular organism [goid 6810] [evidence IEA]; The directed movement of proteins into, out of, within or between cells [goid 15031] [evidence IEA]; The directed movement of substances, either within a vesicle or in the vesicle membrane, into, out of or within a cell [goid 16192] [evidence IEA]; The directed movement of proteins in a cell, including the movement of proteins between specific compartments or structures within a cell, such as organelles of a eukaryotic cell [goid 6886] [evidence IEA]; The process of formation of spermatozoa, including spermatocytogenesis and spermiogenesis [goid 7283] [evidence RCA]; Any immune system process that functions in the calibrated response of an organism to a potential internal or invasive threat [goid 6955] [evidence IPI]	Combining with an extracellular or intracellular messenger to initiate a change in cell activity [goid 4872] [evidence IEA]	Bap31	Bap31	NM_012060.4	BCAP31
ILMN_1239180	Mus musculus	RefSeq	ILMN_187194	ILMN_239185	RPRD1A	NM_144861.2	NM_144861.2	225283	68051718	NM_144861.2	Rprd1a	NP_659110.1	ILMN_1239180	2850347	S	3975	CCTTCCTCAGTCCCCACTCTGAAGTCATGCAAAAGCCCGACACTAGCTAT	18	-	24643735-24643784	18qA2	Mus musculus regulation of nuclear pre-mRNA domain containing 1A (Rprd1a), mRNA.				mKIAA4077; MGC29396; KIAA4077; MGC36325	mKIAA4077; MGC29396; KIAA4077; MGC36325	NM_144861.2	RPRD1A
ILMN_2776876	Mus musculus	RefSeq	ILMN_224222	ILMN_239185	RPRD1A	NM_144861.2	NM_144861.2	225283	68051718	NM_144861.2	Rprd1a	NP_659110.1	ILMN_2776876	60360	S	860	CCCGAATGTTAGCAGATTTTCTTCGTTGTCAAAAGGAAGCCCTTGCAGAG	18	-	24665352-24665401	18qA2	Mus musculus regulation of nuclear pre-mRNA domain containing 1A (Rprd1a), mRNA.				mKIAA4077; MGC29396; KIAA4077; MGC36325	mKIAA4077; MGC29396; KIAA4077; MGC36325	NM_144861.2	RPRD1A
ILMN_1260493	Mus musculus	RefSeq	ILMN_207534	ILMN_257192	IFT140	NM_134126.2	NM_134126.2	106633	84993725	NM_134126.2	Ift140	NP_598887.2	ILMN_1260493	5290204	I	4932	TGAGCTGCACTTGGTGGCTGGGGACTCTTGTTACTGTTAACTGTGCCTGG	17	+	25236207-25236256	17qA3.3	Mus musculus intraflagellar transport 140 homolog (Chlamydomonas) (Ift140), mRNA.	Long whiplike or feathery structures borne either singly or in groups by the motile cells of many bacteria and unicellular eukaryotes and by the motile male gametes of many eukaryotic organisms, which propel the cell through a liquid medium [goid 19861] [evidence IEA]			AI661311; mKIAA0590; Wdtc2	AI661311; mKIAA0590; Wdtc2	NM_134126.2	IFT140
ILMN_3137478	Mus musculus	RefSeq	ILMN_257192	ILMN_257192	IFT140	NM_134126.2	NM_134126.2	106633	84993725	NM_134126.2	Ift140	NP_598887.2	ILMN_3137478	4180411	A	1501	TCTTTCCTGTCCACGGGGGGCACACACAGCCTGCACACCGACATGCACAT	17	+	25172780-25172829	17qA3.3	Mus musculus intraflagellar transport 140 homolog (Chlamydomonas) (Ift140), mRNA.	Long whiplike or feathery structures borne either singly or in groups by the motile cells of many bacteria and unicellular eukaryotes and by the motile male gametes of many eukaryotic organisms, which propel the cell through a liquid medium [goid 19861] [evidence IEA]			AI661311; mKIAA0590; Wdtc2	AI661311; mKIAA0590; Wdtc2	NM_134126.2	IFT140
ILMN_3060168	Mus musculus	RefSeq	ILMN_257192	ILMN_257192	IFT140	NM_134126.2	NM_134126.2	106633	84993725	NM_134126.2	Ift140	NP_598887.2	ILMN_3060168	6350161	I	4998	GTCCCCTGAAAATCCCAGTGCCCCTTGAGACCACAGCAAAGACCACCTGG	17	+	25236273-25236322	17qA3.3	Mus musculus intraflagellar transport 140 homolog (Chlamydomonas) (Ift140), mRNA.	Long whiplike or feathery structures borne either singly or in groups by the motile cells of many bacteria and unicellular eukaryotes and by the motile male gametes of many eukaryotic organisms, which propel the cell through a liquid medium [goid 19861] [evidence IEA]			AI661311; mKIAA0590; Wdtc2	AI661311; mKIAA0590; Wdtc2	NM_134126.2	IFT140
ILMN_2753726	Mus musculus	RefSeq	ILMN_222707	ILMN_253754	OLFR813	NM_207147.1	NM_207147.1	258252	46391054	NM_207147.1	Olfr813	NP_997030.1	ILMN_2753726	6860424	S	611	CGCTTATGACCACCCTGATGCTGATAATTCTTTCTTACATATGCATTCTC	10	+	129294186-129294235	10qD3	Mus musculus olfactory receptor 813 (Olfr813), mRNA.	Penetrating at least one phospholipid bilayer of a membrane. May also refer to the state of being buried in the bilayer with no exposure outside the bilayer. When used to describe a protein, indicates that all or part of the peptide sequence is embedded in the membrane [goid 16021] [evidence ISA]; Double layer of lipid molecules that encloses all cells, and, in eukaryotes, many organelles; may be a single or double lipid bilayer; also includes associated proteins [goid 16020] [evidence IEA]; The membrane surrounding a cell that separates the cell from its external environment. It consists of a phospholipid bilayer and associated proteins [goid 5886] [evidence IEA]	The cascade of processes by which a signal interacts with a receptor, causing a change in the level or activity of a second messenger or other downstream target, and ultimately effecting a change in the functioning of the cell [goid 7165] [evidence IEA]; The series of molecular signals generated as a consequence of a G-protein coupled receptor binding to its physiological ligand [goid 7186] [evidence ISA]; The series of events required for an organism to receive an olfactory stimulus, convert it to a molecular signal, and recognize and characterize the signal. Olfaction involves the detection of chemical composition of an organism's ambient medium by chemoreceptors [goid 7608] [evidence ISA]	A receptor that binds an extracellular ligand and transmits the signal to a heterotrimeric G-protein complex. These receptors are characteristically seven-transmembrane receptors and are made up of hetero- or homodimers [goid 4930] [evidence IEA]; Combining with an extracellular or intracellular messenger to initiate a change in cell activity [goid 4872] [evidence IEA]; Mediates the transfer of a signal from the outside to the inside of a cell by means other than the introduction of the signal molecule itself into the cell [goid 4871] [evidence IEA]; Combining with airborne compounds to initiate a change in cell activity. These receptors are used for the sense of smell [goid 4984] [evidence ISA]	MOR108-3; MGC157500	MOR108-3; MGC157500	NM_207147.1	OLFR813
ILMN_2798993	Mus musculus	RefSeq	ILMN_210116	ILMN_210116	NR1D2	NM_011584.2	NM_011584.2	353187	31543337	NM_011584.2	Nr1d2	NP_035714.2	ILMN_2798993	1260039	S	4256	TGAGAGGATTCCAGCTTCTAGAGAGTGAACACTGAGGGAAAGGAGAGACA	14	-	16997345-16997394	14qA2	Mus musculus nuclear receptor subfamily 1, group D, member 2 (Nr1d2), mRNA.	A membrane-bounded organelle of eukaryotic cells in which chromosomes are housed and replicated. In most cells, the nucleus contains all of the cell's chromosomes except the organellar chromosomes, and is the site of RNA synthesis and processing. In some species, or in specialized cell types, RNA metabolism or DNA replication may be absent [goid 5634] [evidence IEA]	The synthesis of either RNA on a template of DNA or DNA on a template of RNA [goid 6350] [evidence IEA]; Any process that modulates the frequency, rate or extent of DNA-dependent transcription [goid 6355] [evidence IDA]	Combining with an extracellular or intracellular messenger to initiate a change in cell activity [goid 4872] [evidence IEA]; Interacting selectively with any metal ion [goid 46872] [evidence IEA]; Interacting selectively with zinc (Zn) ions [goid 8270] [evidence IEA]; Interacting selectively with DNA of a specific nucleotide composition, e.g. GC-rich DNA binding, or with a specific sequence motif or type of DNA e.g. promotor binding or rDNA binding [goid 43565] [evidence IEA]; Combining with a steroid hormone to initiate a change in cell activity [goid 3707] [evidence IEA]; Combining with thyroid hormone to initiate a change in cell activity [goid 4887] [evidence IEA]; A ligand-dependent receptor found in the nucleus of the cell [goid 4879] [evidence IEA]; The function of binding to a specific DNA sequence in order to modulate transcription. The transcription factor may or may not also interact selectively with a protein or macromolecular complex [goid 3700] [evidence IDA]; Interacting selectively with DNA (deoxyribonucleic acid) [goid 3677] [evidence IDA]	RVR; Rev-erb	RVR; Rev-erb	NM_011584.2	NR1D2
ILMN_2620106	Mus musculus	MEEBO	ILMN_196043	ILMN_196043	DHCR24	scl25177.9.1_28			16716608	NM_053272	Dhcr24		ILMN_2620106	6370681	S	1213	CCTGCATACCTTCCAAAATGACATCCACGTCTACCCCATCTGGCTGTGCC						A compound membranous cytoplasmic organelle of eukaryotic cells, consisting of flattened, ribosome-free vesicles arranged in a more or less regular stack. The Golgi apparatus differs from the endoplasmic reticulum in often having slightly thicker membranes, appearing in sections as a characteristic shallow semicircle so that the convex side (cis or entry face) abuts the endoplasmic reticulum, secretory vesicles emerging from the concave side (trans or exit face). In vertebrate cells there is usually one such organelle, while in invertebrates and plants, where they are known usually as dictyosomes, there may be several scattered in the cytoplasm. The Golgi apparatus processes proteins produced on the ribosomes of the rough endoplasmic reticulum; such processing includes modification of the core oligosaccharides of glycoproteins, and the sorting and packaging of proteins for transport to a variety of cellular locations. Three different regions of the Golgi are now recognized both in terms of structure and function: cis, in the vicinity of the cis face, trans, in the vicinity of the trans face, and medial, lying between the cis and trans regions [goid 5794] [evidence IEA]; The irregular network of unit membranes, visible only by electron microscopy, that occurs in the cytoplasm of many eukaryotic cells. The membranes form a complex meshwork of tubular channels, which are often expanded into slitlike cavities called cisternae. The ER takes two forms, rough (or granular), with ribosomes adhering to the outer surface, and smooth (with no ribosomes attached) [goid 5783] [evidence IEA]; Penetrating at least one phospholipid bilayer of a membrane. May also refer to the state of being buried in the bilayer with no exposure outside the bilayer. When used to describe a protein, indicates that all or part of the peptide sequence is embedded in the membrane [goid 16021] [evidence IEA]; Double layer of lipid molecules that encloses all cells, and, in eukaryotes, many organelles; may be a single or double lipid bilayer; also includes associated proteins [goid 16020] [evidence IEA]	The chemical reactions and pathways resulting in the formation of sterols, steroids with one or more hydroxyl groups and a hydrocarbon side-chain in the molecule [goid 16126] [evidence IEA]; The chemical reactions and pathways resulting in the formation of steroids, compounds with a 1,2,cyclopentanoperhydrophenanthrene nucleus; includes de novo formation and steroid interconversion by modification [goid 6694] [evidence IEA]; The chemical reactions and pathways resulting in the formation of cholesterol, cholest-5-en-3 beta-ol, the principal sterol of vertebrates and the precursor of many steroids, including bile acids and steroid hormones [goid 6695] [evidence ISO]; The chemical reactions and pathways resulting in the formation of cholesterol, cholest-5-en-3 beta-ol, the principal sterol of vertebrates and the precursor of many steroids, including bile acids and steroid hormones [goid 6695] [evidence IMP]; The process whose specific outcome is the progression of the male genitalia over time, from its formation to the mature structure [goid 30539] [evidence IMP]; The process of removal or addition of one or more electrons with or without the concomitant removal or addition of a proton or protons [goid 55114] [evidence IEA]; The chemical reactions and pathways resulting in the formation of lipids, compounds soluble in an organic solvent but not, or sparingly, in an aqueous solvent [goid 8610] [evidence IEA]; The chemical reactions and pathways involving sterols, steroids with one or more hydroxyl groups and a hydrocarbon side-chain in the molecule [goid 16125] [evidence IMP]; The process whose specific outcome is the progression of a tissue over time, from its formation to the mature structure [goid 9888] [evidence IMP]; The chemical reactions and pathways resulting in the breakdown of amyloid precursor protein (APP), the precursor of beta-amyloid, a glycoprotein associated with Alzheimer's disease [goid 42987] [evidence IMP]; The chemical reactions and pathways involving cholesterol, cholest-5-en-3 beta-ol, the principal sterol of vertebrates and the precursor of many steroids, including bile acids and steroid hormones. It is a component of the plasma membrane lipid bilayer and of plasma lipoproteins and can be found in all animal tissues [goid 8203] [evidence IMP]; A process that is carried out at the cellular level which results in the formation, arrangement of constituent parts, or disassembly of a membrane. A membrane is a double layer of lipid molecules that encloses all cells, and, in eukaryotes, many organelles; may be a single or double lipid bilayer; also includes associated proteins [goid 16044] [evidence IMP]; The process whereby plasminogen is processed to plasmin. This process includes both the cleavage of plasminogen between Arg560-Val561 to form plasmin and cleavage at Arg310 by plasmin or trypsin to result in the final two-chain form of plasmin held together by disulfide bonds [goid 31639] [evidence IMP]; Any process by which a protein is transported to, or maintained in, a specific location [goid 8104] [evidence IMP]; The process whose specific outcome is the progression of the skin over time, from its formation to the mature structure. The skin is the external membranous integument of an animal. In vertebrates the skin generally consists of two layers, an outer nonsensitive and nonvascular epidermis (cuticle or skarfskin) composed of cells which are constantly growing and multiplying in the deeper, and being thrown off in the superficial layers, as well as an inner vascular dermis (cutis, corium or true skin) composed mostly of connective tissue [goid 43588] [evidence IMP]	Catalysis of an oxidation-reduction (redox) reaction in which a CH-CH group acts as a hydrogen or electron donor and reduces NAD or NADP [goid 16628] [evidence ISO]; Catalysis of an oxidation-reduction (redox) reaction, a reversible chemical reaction in which the oxidation state of an atom or atoms within a molecule is altered. One substrate acts as a hydrogen or electron donor and becomes oxidized, while the other acts as hydrogen or electron acceptor and becomes reduced [goid 16491] [evidence IEA]; Interacting selectively with FAD, flavin-adenine dinucleotide, the coenzyme or the prosthetic group of various flavoprotein oxidoreductase enzymes [goid 50660] [evidence IEA]; Catalysis of a biochemical reaction at physiological temperatures. In biologically catalyzed reactions, the reactants are known as substrates, and the catalysts are naturally occurring macromolecular substances known as enzymes. Enzymes possess specific binding sites for substrates, and are usually composed wholly or largely of protein, but RNA that has catalytic activity (ribozyme) is often also regarded as enzymatic [goid 3824] [evidence IEA]			NM_053272	DHCR24
ILMN_2678547	Mus musculus	RefSeq	ILMN_217050	ILMN_217050	LYPLA1	NM_008866.2	NM_008866.2	18777	31543132	NM_008866.2	Lypla1	NP_032892.1	ILMN_2678547	6560543	S	401	ACACTGCTCTCACCACACAGCAGAAACTGGCTGGTGTCACTGCACTCAGT	1	+	4829487-4829536	1qA1	Mus musculus lysophospholipase 1 (Lypla1), mRNA.	All of the contents of a cell excluding the plasma membrane and nucleus, but including other subcellular structures [goid 5737] [evidence IEA]; A semiautonomous, self replicating organelle that occurs in varying numbers, shapes, and sizes in the cytoplasm of virtually all eukaryotic cells. It is notably the site of tissue respiration [goid 5739] [evidence IDA]	The chemical reactions and pathways involving lipids, compounds soluble in an organic solvent but not, or sparingly, in an aqueous solvent. Includes fatty acids; neutral fats, other fatty-acid esters, and soaps; long-chain (fatty) alcohols and waxes; sphingoids and other long-chain bases; glycolipids, phospholipids and sphingolipids; and carotenes, polyprenols, sterols, terpenes and other isoprenoids [goid 6629] [evidence IEA]; The chemical reactions and pathways involving fatty acids, aliphatic monocarboxylic acids liberated from naturally occurring fats and oils by hydrolysis [goid 6631] [evidence IEA]	Catalysis of the hydrolysis of various bonds, e.g. C-O, C-N, C-C, phosphoric anhydride bonds, etc. Hydrolase is the systematic name for any enzyme of EC class 3 [goid 16787] [evidence IEA]	Pla1a	Pla1a	NM_008866.2	LYPLA1
ILMN_2734520	Mus musculus	RefSeq	ILMN_217050	ILMN_217050	LYPLA1	NM_008866.2	NM_008866.2	18777	31543132	NM_008866.2	Lypla1	NP_032892.1	ILMN_2734520	6110707	S	2176	AACAGGTGCTAATTGATATGAAGATCATTTTGGTATGTCCTAGATAGAAT	1	+	4836559-4836608	1qA1	Mus musculus lysophospholipase 1 (Lypla1), mRNA.	All of the contents of a cell excluding the plasma membrane and nucleus, but including other subcellular structures [goid 5737] [evidence IEA]; A semiautonomous, self replicating organelle that occurs in varying numbers, shapes, and sizes in the cytoplasm of virtually all eukaryotic cells. It is notably the site of tissue respiration [goid 5739] [evidence IDA]	The chemical reactions and pathways involving lipids, compounds soluble in an organic solvent but not, or sparingly, in an aqueous solvent. Includes fatty acids; neutral fats, other fatty-acid esters, and soaps; long-chain (fatty) alcohols and waxes; sphingoids and other long-chain bases; glycolipids, phospholipids and sphingolipids; and carotenes, polyprenols, sterols, terpenes and other isoprenoids [goid 6629] [evidence IEA]; The chemical reactions and pathways involving fatty acids, aliphatic monocarboxylic acids liberated from naturally occurring fats and oils by hydrolysis [goid 6631] [evidence IEA]	Catalysis of the hydrolysis of various bonds, e.g. C-O, C-N, C-C, phosphoric anhydride bonds, etc. Hydrolase is the systematic name for any enzyme of EC class 3 [goid 16787] [evidence IEA]	Pla1a	Pla1a	NM_008866.2	LYPLA1
ILMN_2873319	Mus musculus	RefSeq	ILMN_217050	ILMN_217050	LYPLA1	NM_008866.2	NM_008866.2	18777	31543132	NM_008866.2	Lypla1	NP_032892.1	ILMN_2873319	4890603	S	2346	ATTCCATTGACTGTGTGCTGTAATGTGGGAAAATGTCATGTTTTTCACAG	1	+	4836729-4836778	1qA1	Mus musculus lysophospholipase 1 (Lypla1), mRNA.	All of the contents of a cell excluding the plasma membrane and nucleus, but including other subcellular structures [goid 5737] [evidence IEA]; A semiautonomous, self replicating organelle that occurs in varying numbers, shapes, and sizes in the cytoplasm of virtually all eukaryotic cells. It is notably the site of tissue respiration [goid 5739] [evidence IDA]	The chemical reactions and pathways involving lipids, compounds soluble in an organic solvent but not, or sparingly, in an aqueous solvent. Includes fatty acids; neutral fats, other fatty-acid esters, and soaps; long-chain (fatty) alcohols and waxes; sphingoids and other long-chain bases; glycolipids, phospholipids and sphingolipids; and carotenes, polyprenols, sterols, terpenes and other isoprenoids [goid 6629] [evidence IEA]; The chemical reactions and pathways involving fatty acids, aliphatic monocarboxylic acids liberated from naturally occurring fats and oils by hydrolysis [goid 6631] [evidence IEA]	Catalysis of the hydrolysis of various bonds, e.g. C-O, C-N, C-C, phosphoric anhydride bonds, etc. Hydrolase is the systematic name for any enzyme of EC class 3 [goid 16787] [evidence IEA]	Pla1a	Pla1a	NM_008866.2	LYPLA1
ILMN_2516221	Mus musculus	MEEBO	ILMN_195510	ILMN_195510	TCRB-V8.2	scl021607.1_30					Tcrb-V8.2		ILMN_2516221	7210037	S	7	ACTTCTCCCTCATTCTGGAGTTGGCTACCCCCTCTCAGACATCAGTGTAC												TCRB-V8.2
ILMN_1232713	Mus musculus	Riken	ILMN_202300	ILMN_202300	4933426E21RIK	ri|4933426E21|PX00020P16|AK016928|1954				AK016928	4933426E21Rik		ILMN_1232713	4860543	S	1833	TTCAGGTCTACATTGCGCTTCCCATGTTGCGGCTGATGCACTGCAAGACC											AK016928	4933426E21RIK
ILMN_2974069	Mus musculus	RefSeq	ILMN_228283	ILMN_228283	SLC35A3	NM_144902.3	NM_144902.3	229782	118130067	NM_144902.3	Slc35a3	NP_659151.1	ILMN_2974069	6270601	S	3794	AAGGTTAGGTACAGCACACTGGGAGAAAGCTTCATGTCCCGGGCAGGCCC	3	-	116373899-116373948	3qG1	Mus musculus solute carrier family 35 (UDP-N-acetylglucosamine (UDP-GlcNAc) transporter), member 3 (Slc35a3), mRNA.	A compound membranous cytoplasmic organelle of eukaryotic cells, consisting of flattened, ribosome-free vesicles arranged in a more or less regular stack. The Golgi apparatus differs from the endoplasmic reticulum in often having slightly thicker membranes, appearing in sections as a characteristic shallow semicircle so that the convex side (cis or entry face) abuts the endoplasmic reticulum, secretory vesicles emerging from the concave side (trans or exit face). In vertebrate cells there is usually one such organelle, while in invertebrates and plants, where they are known usually as dictyosomes, there may be several scattered in the cytoplasm. The Golgi apparatus processes proteins produced on the ribosomes of the rough endoplasmic reticulum; such processing includes modification of the core oligosaccharides of glycoproteins, and the sorting and packaging of proteins for transport to a variety of cellular locations. Three different regions of the Golgi are now recognized both in terms of structure and function: cis, in the vicinity of the cis face, trans, in the vicinity of the trans face, and medial, lying between the cis and trans regions [goid 5794] [evidence IEA]; Penetrating at least one phospholipid bilayer of a membrane. May also refer to the state of being buried in the bilayer with no exposure outside the bilayer. When used to describe a protein, indicates that all or part of the peptide sequence is embedded in the membrane [goid 16021] [evidence IEA]; Double layer of lipid molecules that encloses all cells, and, in eukaryotes, many organelles; may be a single or double lipid bilayer; also includes associated proteins [goid 16020] [evidence IEA]; The lipid bilayer surrounding any of the compartments of the Golgi apparatus [goid 139] [evidence IEA]	The directed movement of substances (such as macromolecules, small molecules, ions) into, out of, within or between cells, or within a multicellular organism [goid 6810] [evidence IEA]; The directed movement of carbohydrate into, out of, within or between cells. Carbohydrates are any of a group of organic compounds based of the general formula Cx(H2O)y [goid 8643] [evidence IEA]; The directed movement of nucleotide-sugars into, out of, within or between cells. Nucleotide-sugars are any nucleotide in which the distal phosphoric residue of a nucleoside 5'-diphosphate is in glycosidic linkage with a monosaccharide or monosaccharide derivative [goid 15780] [evidence IEA]	Catalysis of the transfer of a solute or solutes from one side of a membrane to the other according to the reaction: sugar(out) + H+(out) = sugar(in) + H+(in) [goid 5351] [evidence IEA]; Catalysis of the transfer of a nucleotide-sugar from one side of the membrane to the other. A nucleotide-sugar is any nucleotide in which the distal phosphoric residue of a nucleoside 5'-diphosphate is in glycosidic linkage with a monosaccharide or monosaccharide derivative [goid 5338] [evidence IEA]	2310050P13Rik; MGC36317	2310050P13Rik; MGC36317	NM_144902.3	SLC35A3
ILMN_2673355	Mus musculus	RefSeq	ILMN_216625	ILMN_310136	LOC100045284	XM_001473961.1	XM_001473961.1	100045284	149253425	XM_001473961.1	LOC100045284	XP_001474011.1	ILMN_2673355	2070113	S	3111	GTGTCCTGAGATCCTGTGAAGATATTACAGCCAATGTGTGCACTGTCAGC					PREDICTED: Mus musculus similar to G protein-coupled receptor 157 (LOC100045284), mRNA.						XM_001473961.1	LOC100045284
ILMN_2749317	Mus musculus	RefSeq	ILMN_222419	ILMN_222419	ITIH1	NM_008406.3	NM_008406.3	16424	142385310	NM_008406.3	Itih1	NP_032432.2	ILMN_2749317	3180554	S	2843	TGGTCCCTGTGTCAAGACATCCTGTGATCTCATTAAAGAGAGGCTGTGTC	14	-	31742550-31742599	14qB	Mus musculus inter-alpha trypsin inhibitor, heavy chain 1 (Itih1), mRNA.	The space external to the outermost structure of a cell. For cells without external protective or external encapsulating structures this refers to space outside of the plasma membrane. This term covers the host cell environment outside an intracellular parasite [goid 5576] [evidence IEA]	The chemical reactions and pathways involving hyaluronan, the naturally occurring anionic form of hyaluronic acid, any member of a group of glycosaminoglycans, the repeat units of which consist of beta-1,4 linked D-glucuronyl-beta-(1,3)-N-acetyl-D-glucosamine [goid 30212] [evidence IEA]	Stops, prevents or reduces the activity of an endopeptidase, any enzyme that hydrolyzes nonterminal peptide bonds in polypeptides [goid 4866] [evidence IEA]; Stops, prevents or reduces the activity of serine-type endopeptidases, enzymes that catalyze the hydrolysis of nonterminal peptide bonds in a polypeptide chain; a serine residue (and a histidine residue) are at the active center of the enzyme [goid 4867] [evidence IEA]	Itih-1; Intin1	Itih-1; Intin1	NM_008406.3	ITIH1
ILMN_3141801	Mus musculus	RefSeq	ILMN_224860	ILMN_224860	WFDC15B	NM_138685.2	NM_138685.2	192201	113930763	NM_138685.2	Wfdc15b	NP_619626.1	ILMN_3141801	110292	A	364	GGACGCCCTGAAGTGTTGCTTCTTCTACTGCCAGATGCGCTGTGTGGATC	2	-	164040869-164040918	2qH3	Mus musculus WAP four-disulfide core domain 15B (Wfdc15b), transcript variant 1, mRNA.	The space external to the outermost structure of a cell. For cells without external protective or external encapsulating structures this refers to space outside of the plasma membrane. This term covers the host cell environment outside an intracellular parasite [goid 5576] [evidence IEA]	Reactions triggered in response to the presence of a bacterium that act to protect the cell or organism [goid 42742] [evidence IEA]	Stops, prevents or reduces the activity of a protease, any enzyme catalyzes the hydrolysis peptide bonds [goid 30414] [evidence IEA]	SWAM1; 9230106L14Rik; Wfdc15	SWAM1; 9230106L14Rik; Wfdc15	NM_138685.2	WFDC15B
ILMN_1259467	Mus musculus	RefSeq	ILMN_224223	ILMN_224860	WFDC15B	NM_138685.2	NM_138685.2	192201	113930763	NM_138685.2	Wfdc15b	NP_619626.1	ILMN_1259467	2600017	S	492	CCTCCTCCGAGAGGCCCATCCTGAAACTAAAGATTAAGTGCTTGTTAATA	2	-	164040222-164040271	2qH3	Mus musculus WAP four-disulfide core domain 15B (Wfdc15b), transcript variant 1, mRNA.	The space external to the outermost structure of a cell. For cells without external protective or external encapsulating structures this refers to space outside of the plasma membrane. This term covers the host cell environment outside an intracellular parasite [goid 5576] [evidence IEA]	Reactions triggered in response to the presence of a bacterium that act to protect the cell or organism [goid 42742] [evidence IEA]	Stops, prevents or reduces the activity of a protease, any enzyme catalyzes the hydrolysis peptide bonds [goid 30414] [evidence IEA]	SWAM1; 9230106L14Rik; Wfdc15	SWAM1; 9230106L14Rik; Wfdc15	NM_138685.2	WFDC15B
ILMN_2482494	Mus musculus	RefSeq	ILMN_191820	ILMN_191820	TRIM16	NM_053169.2	NM_053169.2	94092	70778827	NM_053169.2	Trim16	NP_444399.2	ILMN_2482494	7550520	S	1553	TTGGCCTGACCTGCAAAGGCATTGACCGTAAGGGGGAAGAACGGAACAGC	11	+	62654107-62654156	11qB2	Mus musculus tripartite motif-containing 16 (Trim16), mRNA.	The living contents of a cell; the matter contained within (but not including) the plasma membrane, usually taken to exclude large vacuoles and masses of secretory or ingested material. In eukaryotes it includes the nucleus and cytoplasm [goid 5622] [evidence IEA]; All of the contents of a cell excluding the plasma membrane and nucleus, but including other subcellular structures [goid 5737] [evidence IDA]	Any process specifically pertinent to the functioning of integrated living units: cells, tissues, organs, and organisms. A process is a collection of molecular events with a defined beginning and end [goid 8150] [evidence ND ]	Interacting selectively with zinc (Zn) ions [goid 8270] [evidence IEA]; Interacting selectively with any metal ion [goid 46872] [evidence IEA]	9130006M08Rik; EBBP; AI482483	9130006M08Rik; EBBP; AI482483	NM_053169.2	TRIM16
ILMN_2673889	Mus musculus	MEEBO	ILMN_212527	ILMN_212527	MCM7	scl017220.2_24	NM_008568.1		10242372	NM_008568.1	Mcm7		ILMN_2673889	6280176	S	58	GAGAGATTTTTGAGCCCTTCAAGTCCTGCCACACCGTCCCCGGCAGCGAT						A membrane-bounded organelle of eukaryotic cells in which chromosomes are housed and replicated. In most cells, the nucleus contains all of the cell's chromosomes except the organellar chromosomes, and is the site of RNA synthesis and processing. In some species, or in specialized cell types, RNA metabolism or DNA replication may be absent [goid 5634] [evidence IDA]	Any process that modulates the frequency, rate or extent of DNA-dependent transcription [goid 6355] [evidence IEA]; The process whereby new strands of DNA are synthesized. The template for replication can either be an existing DNA molecule or RNA [goid 6260] [evidence IEA]; The progression of biochemical and morphological phases and events that occur in a cell during successive cell replication or nuclear replication events. Canonically, the cell cycle comprises the replication and segregation of genetic material followed by the division of the cell, but in endocycles or syncytial cells nuclear replication or nuclear division may not be followed by cell division [goid 7049] [evidence IEA]; The synthesis of either RNA on a template of DNA or DNA on a template of RNA [goid 6350] [evidence IEA]; The process by which DNA replication is started; this involves the separation of a stretch of the DNA double helix, the recruitment of DNA polymerases and the initiation of polymerase action [goid 6270] [evidence IEA]; The multiplication or reproduction of cells, resulting in the expansion of a cell population [goid 8283] [evidence IDA]; The process by which interchain hydrogen bonds between two strands of DNA are broken or 'melted', generating unpaired template strands for DNA replication [goid 6268] [evidence IPI]	Interacting selectively with a nucleotide, any compound consisting of a nucleoside that is esterified with (ortho)phosphate or an oligophosphate at any hydroxyl group on the ribose or deoxyribose moiety [goid 166] [evidence IEA]; Interacting selectively with DNA (deoxyribonucleic acid) [goid 3677] [evidence IEA]; Interacting selectively with ATP, adenosine 5'-triphosphate, a universally important coenzyme and enzyme regulator [goid 5524] [evidence IEA]; Catalysis of the reaction: a nucleoside triphosphate + H2O = nucleoside diphosphate + phosphate [goid 17111] [evidence IEA]; Interacting selectively with any protein or protein complex (a complex of two or more proteins that may include other nonprotein molecules) [goid 5515] [evidence IPI]; Catalysis of the reaction: NTP + H2O = NDP + phosphate to drive the unwinding of a DNA helix [goid 3678] [evidence IPI]; Interacting selectively with single-stranded DNA [goid 3697] [evidence IPI]			NM_008568.1	MCM7
ILMN_1256476	Mus musculus	RefSeq	ILMN_218901	ILMN_218901	PERP	NM_022032.3	NM_022032.3	64058	146135005	NM_022032.3	Perp	NP_071315.1	ILMN_1256476	5390707	S	1801	CGAGCTTGTTTTAACTATCAGAACACTATTTTGTAAGGTGCTGCAAAGAC				10qA3	Mus musculus PERP, TP53 apoptosis effector (Perp), mRNA.	Penetrating at least one phospholipid bilayer of a membrane. May also refer to the state of being buried in the bilayer with no exposure outside the bilayer. When used to describe a protein, indicates that all or part of the peptide sequence is embedded in the membrane [goid 16021] [evidence IEA]; Double layer of lipid molecules that encloses all cells, and, in eukaryotes, many organelles; may be a single or double lipid bilayer; also includes associated proteins [goid 16020] [evidence IEA]; The membrane surrounding a cell that separates the cell from its external environment. It consists of a phospholipid bilayer and associated proteins [goid 5886] [evidence IEA]; A compound membranous cytoplasmic organelle of eukaryotic cells, consisting of flattened, ribosome-free vesicles arranged in a more or less regular stack. The Golgi apparatus differs from the endoplasmic reticulum in often having slightly thicker membranes, appearing in sections as a characteristic shallow semicircle so that the convex side (cis or entry face) abuts the endoplasmic reticulum, secretory vesicles emerging from the concave side (trans or exit face). In vertebrate cells there is usually one such organelle, while in invertebrates and plants, where they are known usually as dictyosomes, there may be several scattered in the cytoplasm. The Golgi apparatus processes proteins produced on the ribosomes of the rough endoplasmic reticulum; such processing includes modification of the core oligosaccharides of glycoproteins, and the sorting and packaging of proteins for transport to a variety of cellular locations. Three different regions of the Golgi are now recognized both in terms of structure and function: cis, in the vicinity of the cis face, trans, in the vicinity of the trans face, and medial, lying between the cis and trans regions [goid 5794] [evidence IDA]; A specialized region of connection between two cells or between a cell and the extracellular matrix [goid 30054] [evidence IEA]; A semiautonomous, self replicating organelle that occurs in varying numbers, shapes, and sizes in the cytoplasm of virtually all eukaryotic cells. It is notably the site of tissue respiration [goid 5739] [evidence IDA]; Penetrating at least one phospholipid bilayer of a plasma membrane. May also refer to the state of being buried in the bilayer with no exposure outside the bilayer [goid 5887] [evidence IDA]	A form of programmed cell death induced by external or internal signals that trigger the activity of proteolytic caspases, whose actions dismantle the cell and result in cell death. Apoptosis begins internally with condensation and subsequent fragmentation of the cell nucleus (blebbing) while the plasma membrane remains intact. Other characteristics of apoptosis include DNA fragmentation and the exposure of phosphatidyl serine on the cell surface [goid 6915] [evidence IEA]; The attachment of a cell, either to another cell or to an underlying substrate such as the extracellular matrix, via cell adhesion molecules [goid 7155] [evidence IEA]; A process that directly activates any of the steps required for cell death by apoptosis [goid 6917] [evidence IDA]	The action of a molecule that contributes to the structural integrity of a complex or assembly within or outside a cell [goid 5198] [evidence IEA]; Interacting selectively with any protein or protein complex (a complex of two or more proteins that may include other nonprotein molecules) [goid 5515] [evidence IEA]	THW; PIGPC1; 1110017A08Rik; KRTCAP1; KCP1	THW; PIGPC1; 1110017A08Rik; KRTCAP1; KCP1	NM_022032.3	PERP
ILMN_1212667	Mus musculus	Riken	ILMN_202907	ILMN_202907	9030018K07RIK	ri|9030018K07|PX00049N22|AK033420|2792				AK033420	9030018K07Rik		ILMN_1212667	4230504	S	2519	GGGCGTGATGCAGGGCAGAAAGGAGAGAGAGAGAACCAACTCCCGAACCT											AK033420	9030018K07RIK
ILMN_2731135	Mus musculus	RefSeq	ILMN_221106	ILMN_221106	SYCE2	NM_027954.2	NM_027954.2	71846	142366155	NM_027954.2	Syce2	NP_082230.1	ILMN_2731135	6290707	S	524	CCATCTGGAAATGGAGCTTAAACAAGTCTGCCAAACTGTGGAAACGGTGT	8	+	87409947-87409996	8qC3	Mus musculus synaptonemal complex central element protein 2 (Syce2), mRNA.	A membrane-bounded organelle of eukaryotic cells in which chromosomes are housed and replicated. In most cells, the nucleus contains all of the cell's chromosomes except the organellar chromosomes, and is the site of RNA synthesis and processing. In some species, or in specialized cell types, RNA metabolism or DNA replication may be absent [goid 5634] [evidence IEA]; A proteinaceous scaffold found between homologous chromosomes during meiosis [goid 795] [evidence IDA]; A proteinaceous scaffold found between homologous chromosomes during meiosis [goid 795] [evidence ISS]; A structural unit of the synaptonemal complex found between the lateral elements [goid 801] [evidence IDA]	The progression of biochemical and morphological phases and events that occur in a cell during successive cell replication or nuclear replication events. Canonically, the cell cycle comprises the replication and segregation of genetic material followed by the division of the cell, but in endocycles or syncytial cells nuclear replication or nuclear division may not be followed by cell division [goid 7049] [evidence IEA]; Progression through the nuclear division phase of a meiotic cell cycle, the specialized nuclear and cell division in which a single diploid cell undergoes two nuclear divisions following a single round of DNA replication in order to produce four daughter cells that contain half the number of chromosomes as the diploid cell. Meiotic division occurs during the formation of gametes from diploid organisms and at the beginning of haplophase in those organisms that alternate between diploid and haploid generations [goid 7126] [evidence IEA]; The cell cycle process whereby the synaptonemal complex is formed. This is a structure that holds paired chromosomes together during prophase I of meiosis and that promotes genetic recombination [goid 7130] [evidence IC ]; The process resulting in the physical partitioning and separation of a cell into daughter cells [goid 51301] [evidence IEA]; Progression through prophase of meiosis I; divided into several stages [goid 7128] [evidence IC ]	Interacting selectively with any protein or protein complex (a complex of two or more proteins that may include other nonprotein molecules) [goid 5515] [evidence IPI]	1700013H19Rik; Cesc1; AA407907	1700013H19Rik; Cesc1; AA407907	NM_027954.2	SYCE2
ILMN_1242682	Mus musculus	RefSeq	ILMN_196483	ILMN_224716	MOSPD4	XM_911180.3	XM_911180.3	72076	149270064	XM_911180.3	Mospd4	XP_916273.3	ILMN_1242682	7400196	S	280	GCGGCCCCAGCAAGGAGGTCAAGCACAAGTTCATGGTGCAGACAGTGTTT				18qC	PREDICTED: Mus musculus motile sperm domain containing 4 (Mospd4), mRNA.						XM_911180.3	MOSPD4
ILMN_1218764	Mus musculus	RefSeq	ILMN_196483	ILMN_224716	MOSPD4	XM_911180.3	XM_911180.3	72076	149270064	XM_911180.3	Mospd4	XP_916273.3	ILMN_1218764	2630296	S	733	AGTCACATAGGCTTCTTCACCCCTAATGATCTCTTGTGATTGGAGGACGC				18qC	PREDICTED: Mus musculus motile sperm domain containing 4 (Mospd4), mRNA.						XM_911180.3	MOSPD4
ILMN_2667618	Mus musculus	RefSeq	ILMN_216124	ILMN_255751	COPG2	NM_017478.2	NM_017478.2	54160	31982716	NM_017478.2	Copg2	NP_059506.1	ILMN_2667618	1690020	S	2145	CCTCCCTTACAATCAGCCAGGAATATGCTACACACTTGTTCGATTGCCAG	6	-	30759576-30759625	6qA3.3	Mus musculus coatomer protein complex, subunit gamma 2 (Copg2), mRNA.	All of the contents of a cell excluding the plasma membrane and nucleus, but including other subcellular structures [goid 5737] [evidence IEA]; A compound membranous cytoplasmic organelle of eukaryotic cells, consisting of flattened, ribosome-free vesicles arranged in a more or less regular stack. The Golgi apparatus differs from the endoplasmic reticulum in often having slightly thicker membranes, appearing in sections as a characteristic shallow semicircle so that the convex side (cis or entry face) abuts the endoplasmic reticulum, secretory vesicles emerging from the concave side (trans or exit face). In vertebrate cells there is usually one such organelle, while in invertebrates and plants, where they are known usually as dictyosomes, there may be several scattered in the cytoplasm. The Golgi apparatus processes proteins produced on the ribosomes of the rough endoplasmic reticulum; such processing includes modification of the core oligosaccharides of glycoproteins, and the sorting and packaging of proteins for transport to a variety of cellular locations. Three different regions of the Golgi are now recognized both in terms of structure and function: cis, in the vicinity of the cis face, trans, in the vicinity of the trans face, and medial, lying between the cis and trans regions [goid 5794] [evidence IEA]; A vesicle formed of membrane or protein, found in the cytoplasm of a cell [goid 31410] [evidence IEA]; Double layer of lipid molecules that encloses all cells, and, in eukaryotes, many organelles; may be a single or double lipid bilayer; also includes associated proteins [goid 16020] [evidence IEA]; The protein coat that surrounds the infective nucleic acid in some virus particles. It comprises numerous regularly arranged subunits, or capsomeres [goid 19028] [evidence IEA]; Any vesicle associated with the Golgi complex and involved in mediating transport within the Golgi or between the Golgi and other parts of the cell [goid 5798] [evidence IEA]; Any of several different proteinaceous coats that can associate with membranes. Membrane coats include those formed by clathrin plus an adaptor complex, the COPI and COPII complexes, and possibly others. They are found associated with membranes on many vesicles as well as other membrane features such as pits and perhaps tubules [goid 30117] [evidence IEA]; One of two multimeric complexes that forms a membrane vesicle coat. The mammalian COPI subunits are called alpha-, beta-, beta'-, gamma-, delta-, epsilon- and zeta-COP. Vesicles with COPI coats are found associated with Golgi membranes at steady state [goid 30126] [evidence ISO]	The directed movement of substances (such as macromolecules, small molecules, ions) into, out of, within or between cells, or within a multicellular organism [goid 6810] [evidence IEA]; The directed movement of substances, either within a vesicle or in the vesicle membrane, into, out of or within a cell [goid 16192] [evidence IEA]; The directed movement of proteins into, out of, within or between cells [goid 15031] [evidence IEA]; The directed movement of proteins in a cell, including the movement of proteins between specific compartments or structures within a cell, such as organelles of a eukaryotic cell [goid 6886] [evidence IEA]	The action of a molecule that contributes to the structural integrity of a complex or assembly within or outside a cell [goid 5198] [evidence IEA]; The selective, often stoichiometric, interaction of a molecule with one or more specific sites on another molecule [goid 5488] [evidence IEA]; Interacting selectively with any protein or protein complex (a complex of two or more proteins that may include other nonprotein molecules) [goid 5515] [evidence IEA]	AW227625	AW227625	NM_017478.2	COPG2
ILMN_1258660	Mus musculus	RefSeq	ILMN_205702	ILMN_330188	B430212C06RIK	XM_001472323.1	XM_001472323.1	338360	149270182	XM_001472323.1	B430212C06Rik	XP_001472373.1	ILMN_1258660	150086	S	509	AACTCTCCGTCCCAGCACAGAAGCTTTGGGTGTGGCCCCATGTAGGGACA	18	-	67483896-67483945	18qE1	PREDICTED: Mus musculus RIKEN cDNA B430212C06 gene (B430212C06Rik), mRNA.						XM_001472323.1	B430212C06RIK
ILMN_2767635	Mus musculus	RefSeq	ILMN_209017	ILMN_209017	TMEM49	NM_029478.3	NM_029478.3	75909	142367994	NM_029478.3	Tmem49	NP_083754.2	ILMN_2767635	3360520	S	1489	ATTTGTTAAGGTAAGGTGTCTACACCCTCAGTTCAATCCACGTCGTATTC	11	-	86398601-86398650	11qC	Mus musculus transmembrane protein 49 (Tmem49), mRNA.	Penetrating at least one phospholipid bilayer of a membrane. May also refer to the state of being buried in the bilayer with no exposure outside the bilayer. When used to describe a protein, indicates that all or part of the peptide sequence is embedded in the membrane [goid 16021] [evidence IEA]; Double layer of lipid molecules that encloses all cells, and, in eukaryotes, many organelles; may be a single or double lipid bilayer; also includes associated proteins [goid 16020] [evidence IEA]			ni-2; 4930579A11Rik; 3110098I04Rik; AI787464	ni-2; 4930579A11Rik; 3110098I04Rik; AI787464	NM_029478.3	TMEM49
ILMN_2591777	Mus musculus	RefSeq	ILMN_209017	ILMN_209017	TMEM49	NM_029478.3	NM_029478.3	75909	142367994	NM_029478.3	Tmem49	NP_083754.2	ILMN_2591777	6480458	S	2453	CCTGTCGTGGTCGTGACATCGCATGGCTGTACCACCTTGTCGGATAGCTT	11	-	86397637-86397686	11qC	Mus musculus transmembrane protein 49 (Tmem49), mRNA.	Penetrating at least one phospholipid bilayer of a membrane. May also refer to the state of being buried in the bilayer with no exposure outside the bilayer. When used to describe a protein, indicates that all or part of the peptide sequence is embedded in the membrane [goid 16021] [evidence IEA]; Double layer of lipid molecules that encloses all cells, and, in eukaryotes, many organelles; may be a single or double lipid bilayer; also includes associated proteins [goid 16020] [evidence IEA]			ni-2; 4930579A11Rik; 3110098I04Rik; AI787464	ni-2; 4930579A11Rik; 3110098I04Rik; AI787464	NM_029478.3	TMEM49
ILMN_2616768	Mus musculus	RefSeq	ILMN_209017	ILMN_209017	TMEM49	NM_029478.3	NM_029478.3	75909	142367994	NM_029478.3	Tmem49	NP_083754.2	ILMN_2616768	5690327	S	354	TTTTACTGCTGCTTGCTGCGCTTGTAGCTACGTATTATGTGGAAGGAGCG	11	-	86476993-86477042	11qC	Mus musculus transmembrane protein 49 (Tmem49), mRNA.	Penetrating at least one phospholipid bilayer of a membrane. May also refer to the state of being buried in the bilayer with no exposure outside the bilayer. When used to describe a protein, indicates that all or part of the peptide sequence is embedded in the membrane [goid 16021] [evidence IEA]; Double layer of lipid molecules that encloses all cells, and, in eukaryotes, many organelles; may be a single or double lipid bilayer; also includes associated proteins [goid 16020] [evidence IEA]			ni-2; 4930579A11Rik; 3110098I04Rik; AI787464	ni-2; 4930579A11Rik; 3110098I04Rik; AI787464	NM_029478.3	TMEM49
ILMN_2630772	Mus musculus	RefSeq	ILMN_212824	ILMN_241732	TCEAL5	NM_177919.1	NM_177919.1	331532	46559433	NM_177919.1	Tceal5	NP_808587.1	ILMN_2630772	7610767	S	876	CTTGTGCCGAGATTTTCCTTTAGGTGTCACTCCTGTTACCAGCAGACAGC	X	-	132735582-132735631	XqF1	Mus musculus transcription elongation factor A (SII)-like 5 (Tceal5), mRNA.	A membrane-bounded organelle of eukaryotic cells in which chromosomes are housed and replicated. In most cells, the nucleus contains all of the cell's chromosomes except the organellar chromosomes, and is the site of RNA synthesis and processing. In some species, or in specialized cell types, RNA metabolism or DNA replication may be absent [goid 5634] [evidence IEA]	Any process that modulates the frequency, rate or extent of DNA-dependent transcription [goid 6355] [evidence IEA]; The synthesis of either RNA on a template of DNA or DNA on a template of RNA [goid 6350] [evidence IEA]	Functions in chain elongation during polypeptide synthesis at the ribosome [goid 3746] [evidence IEA]	6430401A05Rik	6430401A05Rik	NM_177919.1	TCEAL5
ILMN_2599783	Mus musculus	RefSeq	ILMN_209851	ILMN_209851	PLEC1	NM_201388.1	NM_201388.1	18810	41322928	NM_201388.1	Plec1	NP_958790.1	ILMN_2599783	3370128	S	79	GACTTGGTCAACTTAGTTACTGTAAGGGCACCCTCGTGGGACTGGGCAGA	15	-	76038555-76038604	15qD3	Mus musculus plectin 1 (Plec1), transcript variant 5, mRNA.	All of the contents of a cell excluding the plasma membrane and nucleus, but including other subcellular structures [goid 5737] [evidence IEA]; Any of the various filamentous elements that form the internal framework of cells, and typically remain after treatment of the cells with mild detergent to remove membrane constituents and soluble components of the cytoplasm. The term embraces intermediate filaments, microfilaments, microtubules, the microtrabecular lattice, and other structures characterized by a polymeric filamentous nature and long-range order within the cell. The various elements of the cytoskeleton not only serve in the maintenance of cellular shape but also have roles in other cellular functions, including cellular movement, cell division, endocytosis, and movement of organelles [goid 5856] [evidence IEA]; That fraction of cells, prepared by disruptive biochemical methods, that is not soluble in water [goid 5626] [evidence IDA]; Fibers, composed of actin, myosin, and associated proteins, found in cells of smooth or striated muscle [goid 43292] [evidence IDA]		Interacting selectively with monomeric or multimeric forms of actin, including actin filaments [goid 3779] [evidence IEA]; The action of a molecule that contributes to the structural integrity of a complex or assembly within or outside a cell [goid 5198] [evidence IEA]	EBS1; PLTN; AA591047; PCN; AU042537	EBS1; PLTN; AA591047; PCN; AU042537	NM_201388.1	PLEC1
ILMN_3160683	Mus musculus	RefSeq	ILMN_236062	ILMN_236062	BBS12	NM_001008502.2	NM_001008502.2	241950	144922639	NM_001008502.2	Bbs12	NP_001008502.2	ILMN_3160683	4290543	S	2215	ACATGTACGTAGGTGCCTGATGAGGCCAGAAGAGGGGATTGGATCCCCTG	3	+	37217567-37217585:37215488-37215497:37215498-37215518	3qB	Mus musculus Bardet-Biedl syndrome 12 (human) (Bbs12), mRNA.				Gm407; MGC102209; Gm721; Gm1805	Gm407; MGC102209; Gm721; Gm1805	NM_001008502.2	BBS12
ILMN_1260603	Mus musculus	RefSeq	ILMN_207517	ILMN_236062	BBS12	NM_001008502.2	NM_001008502.2	241950	144922639	NM_001008502.2	Bbs12	NP_001008502.2	ILMN_1260603	7100400	I	381	GTCGGTAATGTCAGAAGGCTTGAACTCTTGCATTGAAGCAGTAGTTTCTC	3	+	37215733-37215782	3qB	Mus musculus Bardet-Biedl syndrome 12 (human) (Bbs12), mRNA.				Gm407; MGC102209; Gm721; Gm1805	Gm407; MGC102209; Gm721; Gm1805	NM_001008502.2	BBS12
ILMN_2617352	Mus musculus	MEEBO	ILMN_211583	ILMN_211583	GRIN2B	scl28288.16.1_255	NM_008171.2		41680709	NM_008171.2	Grin2b		ILMN_2617352	1090487	S	4308	CCAGGTCGTTTCCAGAAGGACATTTGTATAGGGAACCAGTCCAACCCCTG						A specialized area of membrane facing the presynaptic membrane on the tip of the nerve ending and separated from it by a minute cleft (the synaptic cleft). Neurotransmitters across the synaptic cleft and transmit the signal to the postsynaptic membrane [goid 45211] [evidence IDA]; A specialized area of membrane of the axon terminal that faces the plasma membrane of the neuron or muscle fiber with which the axon terminal establishes a synaptic junction; many synaptic junctions exhibit structural presynaptic characteristics, such as conical, electron-dense internal protrusions, that distinguish it from the remainder of the axon plasma membrane [goid 42734] [evidence IDA]; The junction between a nerve fiber of one neuron and another neuron or muscle fiber or glial cell; the site of interneuronal communication. As the nerve fiber approaches the synapse it enlarges into a specialized structure, the presynaptic nerve ending, which contains mitochondria and synaptic vesicles. At the tip of the nerve ending is the presynaptic membrane; facing it, and separated from it by a minute cleft (the synaptic cleft) is a specialized area of membrane on the receiving cell, known as the postsynaptic membrane. In response to the arrival of nerve impulses, the presynaptic nerve ending secretes molecules of neurotransmitters into the synaptic cleft. These diffuse across the cleft and transmit the signal to the postsynaptic membrane [goid 45202] [evidence IDA]; The post synaptic density is a region that lies adjacent to the cytoplasmic face of the postsynaptic membrane at excitatory synapse. It forms a disc that consists of a range of proteins with different functions, some of which contact the cytoplasmic domains of ion channels in the postsynaptic membrane. The proteins making up the disc include receptors, and structural proteins linked to the actin cytoskeleton. They also include signalling machinery, such as protein kinases and phosphatases [goid 14069] [evidence IDA]; Double layer of lipid molecules that encloses all cells, and, in eukaryotes, many organelles; may be a single or double lipid bilayer; also includes associated proteins [goid 16020] [evidence IEA]; Any of the discrete particles (nerve-ending particles) formed from the clublike presynaptic nerve endings that resist disruption and are snapped or torn off their attachments when brain tissue is homogenized in media isosmotic to plasma [goid 19717] [evidence IDA]; Penetrating at least one phospholipid bilayer of a membrane. May also refer to the state of being buried in the bilayer with no exposure outside the bilayer. When used to describe a protein, indicates that all or part of the peptide sequence is embedded in the membrane [goid 16021] [evidence IEA]; The membrane surrounding a cell that separates the cell from its external environment. It consists of a phospholipid bilayer and associated proteins [goid 5886] [evidence IEA]; A specialized region of connection between two cells or between a cell and the extracellular matrix [goid 30054] [evidence IEA]; That fraction of cells, prepared by disruptive biochemical methods, that includes the plasma and other membranes [goid 5624] [evidence IDA]; An assembly of four or five subunits which form a structure with an extracellular N-terminus and a large loop that together form the ligand binding domain. The C-terminus is intracellular. The ionotropic glutamate receptor complex itself acts as a ligand gated ion channel; on binding glutamate, charged ions pass through a channel in the center of the receptor complex. NMDA receptors are composed of assemblies of NR1 subunits (Figure 3) and NR2 subunits, which can be one of four separate gene products (NR2A-D). Expression of both subunits are required to form functional channels. The glutamate binding domain is formed at the junction of NR1 and NR2 subunits. NMDA receptors are permeable to calcium ions as well as being permeable to other ions. Thus NMDA receptor activation leads to a calcium influx into the post-synaptic cells, a signal thought to be crucial for the induction of NMDA-receptor dependent LTP and LTD [goid 17146] [evidence IPI]; That fraction of cells, prepared by disruptive biochemical methods, that includes the plasma and other membranes [goid 5624] [evidence IDA]; Secretory organelles, some 50 nm in diameter, of presynaptic nerve terminals; accumulate high concentrations of neurotransmitters and secrete these into the synaptic cleft by fusion with the 'active zone' of the presynaptic plasma membrane [goid 8021] [evidence IDA]	The directed movement of substances (such as macromolecules, small molecules, ions) into, out of, within or between cells, or within a multicellular organism [goid 6810] [evidence IEA]; The directed movement of charged atoms or small charged molecules into, out of, within or between cells [goid 6811] [evidence IEA]; The process of communication from a neuron to a target (neuron, muscle, or secretory cell) across a synapse [goid 7268] [evidence TAS]; The process of communication from a neuron to a target (neuron, muscle, or secretory cell) across a synapse [goid 7268] [evidence IMP]; The directed movement of calcium (Ca) ions into, out of, within or between cells [goid 6816] [evidence IMP]; The response of an organism to a perceived external threat [goid 42596] [evidence IMP]; Any process in an organism in which a relatively long-lasting adaptive behavioral change occurs as the result of experience [goid 7612] [evidence IDA]; The activities involved in the mental information processing system that receives (registers), modifies, stores, and retrieves informational stimuli. The main stages involved in the formation and retrieval of memory are encoding (processing of received information by acquisition), storage (building a permanent record of received information as a result of consolidation) and retrieval (calling back the stored information and use it in a suitable way to execute a given task) [goid 7613] [evidence IDA]; The activities involved in the mental information processing system that receives (registers), modifies, stores, and retrieves informational stimuli. The main stages involved in the formation and retrieval of memory are encoding (processing of received information by acquisition), storage (building a permanent record of received information as a result of consolidation) and retrieval (calling back the stored information and use it in a suitable way to execute a given task) [goid 7613] [evidence IMP]; Any process that modulates the establishment or extent of the postsynaptic membrane potential, which is generated by changes in the membrane potential of the post synaptic neuron that receives information at a synapse. The presynaptic neuron releases neurotransmitters into the synaptic cleft which bind to receptors on the postsynaptic neuron. After being bound by the neurotransmitters, these receptors can open or close an ion channel, allowing ions to enter or leave the cell and therefore altering the membrane potential of the postsynaptic neuron [goid 60078] [evidence IMP]; An acute behavioral change resulting from a perceived external threat [goid 1662] [evidence IMP]; Any process in an organism in which a relatively long-lasting adaptive behavioral change occurs as the result of experience [goid 7612] [evidence IMP]; A process that modulates synaptic plasticity, the ability of synapses to change as circumstances require. They may alter function, such as increasing or decreasing their sensitivity, or they may increase or decrease in actual numbers [goid 48167] [evidence IMP]; A process that modulates neuronal synaptic plasticity, the ability of neuronal synapses to change as circumstances require. They may alter function, such as increasing or decreasing their sensitivity, or they may increase or decrease in actual numbers [goid 48168] [evidence TAS]; An action or movement due to the application of a sudden unexpected stimulus [goid 1964] [evidence IGI]; A process that modulates synaptic plasticity, the ability of synapses to change as circumstances require. They may alter function, such as increasing or decreasing their sensitivity, or they may increase or decrease in actual numbers [goid 48167] [evidence IMP]; A change in state or activity of a cell or an organism (in terms of movement, secretion, enzyme production, gene expression, etc.) as a result of an ethanol stimulus [goid 45471] [evidence IMP]; The series of events involved in the perception of pain in which a sensory mechanical stimulus is received by a cell and converted into a molecular signal [goid 50966] [evidence IMP]; An action or movement due to the application of a sudden unexpected stimulus [goid 1964] [evidence IMP]; The process whose specific outcome is the progression of an embryo from its formation until the end of its embryonic life stage. The end of the embryonic stage is organism-specific. For example, for mammals, the process would begin with zygote formation and end with birth. For insects, the process would begin at zygote formation and end with larval hatching. For plant zygotic embryos, this would be from zygote formation to the end of seed dormancy. For plant vegetative embryos, this would be from the initial determination of the cell or group of cells to form an embryo until the point when the embryo becomes independent of the parent plant [goid 9790] [evidence IMP]; The process whose specific outcome is the progression of the embryo in the uterus over time, from formation of the zygote in the oviduct, to birth [goid 1701] [evidence IMP]; The directed movement of cations, atoms or small molecules with a net positive charge, into, out of, within or between cells [goid 6812] [evidence IGI]; The process whose specific outcome is the progression of sensory organs over time, from its formation to the mature structure [goid 7423] [evidence IMP]; Specific actions of a newborn or infant mammal that result in the derivation of nourishment from the breast [goid 1967] [evidence IMP]; A change in the behavior of an organism as a result of a pain stimulus. Pain stimuli cause activation of nociceptors, peripheral receptors for pain, include receptors which are sensitive to painful mechanical stimuli, extreme heat or cold, and chemical stimuli [goid 48266] [evidence IMP]; Any process that modulates the establishment or extent of the excitatory postsynaptic potential (EPSP) which is a temporay increase in postsynaptic potential due to the flow of positively charged ions into the postsynaptic cell. The flow of ions that causes an EPSP is an excitatory postsynaptic current (EPSC) and makes it easier for the neuron to fire an action potential [goid 60079] [evidence IGI]; Any process that modulates the establishment or extent of the excitatory postsynaptic potential (EPSP) which is a temporay increase in postsynaptic potential due to the flow of positively charged ions into the postsynaptic cell. The flow of ions that causes an EPSP is an excitatory postsynaptic current (EPSC) and makes it easier for the neuron to fire an action potential [goid 60079] [evidence IMP]	Catalysis of facilitated diffusion of a calcium (by an energy-independent process) involving passage through a transmembrane aqueous pore or channel without evidence for a carrier-mediated mechanism [goid 5262] [evidence IMP]; Catalysis of the transmembrane transfer of an ion by a channel that opens when extracellular glutamate has been bound by the channel complex or one of its constituent parts [goid 5234] [evidence IEA]; Combining with glutamate to initiate a change in cell activity through the regulation of ion channels [goid 4970] [evidence IEA];  [goid 4972] [evidence IGI];  [goid 4972] [evidence IMP];  [goid 4972] [evidence IMP];  [goid 4972] [evidence IGI];  [goid 4972] [evidence IGI];  [goid 4972] [evidence IMP]; Catalysis of the energy-independent passage of cations across a lipid bilayer down a concentration gradient [goid 5261] [evidence IGI]; Interacting selectively with magnesium (Mg) ions [goid 287] [evidence IEA]; Catalysis of facilitated diffusion of an ion (by an energy-independent process) by passage through a transmembrane aqueous pore or channel without evidence for a carrier-mediated mechanism [goid 5216] [evidence IEA]; Interacting selectively with calcium ions (Ca2+) [goid 5509] [evidence IEA]; Combining with an extracellular or intracellular messenger to initiate a change in cell activity [goid 4872] [evidence IEA]; Interacting selectively with any protein or protein complex (a complex of two or more proteins that may include other nonprotein molecules) [goid 5515] [evidence IPI]			NM_008171.2	GRIN2B
ILMN_1255902	Mus musculus	Riken	ILMN_201771	ILMN_201771	2500002A22RIK	ri|2500002A22|ZX00052J20|AK010848|829				AK010848	2500002A22Rik		ILMN_1255902	5490767	S	231	GAGCGCTGCACCCGCAAAGCCTCCAGGGTGAAGTTGAACAGATTGCTATG											AK010848	2500002A22RIK
ILMN_1252918	Mus musculus	Riken	ILMN_205920	ILMN_205920	NPC1	ri|B130009M10|PX00157I17|AK044878|3387				AK044878	Npc1		ILMN_1252918	450181	S	3196	CGTCTACTGTGGGGGCTGCAGTGATCGTAGCAGTTAAGTGTGTACACTGC						A cytoplasmic, membrane-bounded organelle that is found in most animal cells and that contains a variety of hydrolases, most of which have their maximal activities in the pH range 5-6. The contained enzymes display latency if properly isolated. About 40 different lysosomal hydrolases are known and lysosomes have a great variety of morphologies and functions [goid 5764] [evidence IEA]; Penetrating at least one phospholipid bilayer of a membrane. May also refer to the state of being buried in the bilayer with no exposure outside the bilayer. When used to describe a protein, indicates that all or part of the peptide sequence is embedded in the membrane [goid 16021] [evidence IEA]; Double layer of lipid molecules that encloses all cells, and, in eukaryotes, many organelles; may be a single or double lipid bilayer; also includes associated proteins [goid 16020] [evidence IEA]; A membrane-bounded organelle that carries materials newly ingested by endocytosis. It passes many of the materials to lysosomes for degradation [goid 5768] [evidence IDA]	The directed movement of cholesterol, cholest-5-en-3-beta-ol, into, out of, within or between cells [goid 30301] [evidence IEA]; The directed movement of substances into, out of or within a lysosome [goid 7041] [evidence IMP]; The chemical reactions and pathways involving bile acids, any of a group of steroid carboxylic acids occurring in bile, where they are present as the sodium salts of their amides with glycine or taurine [goid 8206] [evidence IMP]; Any process that stops, prevents or reduces the frequency, rate or extent of macroautophagy [goid 16242] [evidence IMP]; Any process that stops, prevents or reduces the frequency, rate or extent of macroautophagy [goid 16242] [evidence IGI]; A type of vesicle-mediated transport in which cells take up external materials or membrane constituents by the invagination of small region of the plasma membrane to form a new membrane-bounded vesicle [goid 6897] [evidence IMP]; Any process involved in the maintenance of an internal equilibrium of cholesterol within an organism or cell [goid 42632] [evidence IMP]; The directed movement of cholesterol, cholest-5-en-3-beta-ol, out of a cell or organelle [goid 33344] [evidence IMP]	Combining with the hedgehog protein to initiate a change in cell activity [goid 8158] [evidence IEA]; Interacting selectively with any protein or protein complex (a complex of two or more proteins that may include other nonprotein molecules) [goid 5515] [evidence IPI]			AK044878	NPC1
ILMN_1246035	Mus musculus	Riken	ILMN_206496	ILMN_206496	D430045C01RIK	ri|D430045C01|PX00195N21|AK085153|2730				AK085153	D430045C01Rik		ILMN_1246035	6480445	S	2451	GATGTGAACAGTGTGCTGTAGGAAGGGAGTGTGAGCAACAGGGTTGGTGG											AK085153	D430045C01RIK
ILMN_1246015	Mus musculus	Riken	ILMN_206345	ILMN_206345	D330027L06RIK	ri|D330027L06|PX00192P07|AK084671|2498				AK084671	D330027L06Rik		ILMN_1246015	4480377	S	2356	GGGCCATGCCACATGACTTACAAGGCTCCACACAAAAACCATCGTGGAAG											AK084671	D330027L06RIK
ILMN_2758198	Mus musculus	RefSeq	ILMN_223021	ILMN_223021	SORD	NM_146126.1	NM_146126.1	20322	22128626	NM_146126.1	Sord	NP_666238.1	ILMN_2758198	5720014	S	1835	ATCTTAAATCCTGCCTAGAGGGCCACAGGAGGGCTTGCCCCACTCAGAGG	2	+	121956354-121956403	2qE5	Mus musculus sorbitol dehydrogenase (Sord), mRNA.	That fraction of cells, prepared by disruptive biochemical methods, that is soluble in water [goid 5625] [evidence IDA]	The process of removal or addition of one or more electrons with or without the concomitant removal or addition of a proton or protons [goid 55114] [evidence IEA]; The chemical reactions and pathways involving sorbitol (D-glucitol), one of the ten stereoisomeric hexitols. It can be derived from glucose by reduction of the aldehyde group [goid 6060] [evidence IDA]	Interacting selectively with any metal ion [goid 46872] [evidence IEA]; Interacting selectively with zinc (Zn) ions [goid 8270] [evidence IEA]; Catalysis of an oxidation-reduction (redox) reaction, a reversible chemical reaction in which the oxidation state of an atom or atoms within a molecule is altered. One substrate acts as a hydrogen or electron donor and becomes oxidized, while the other acts as hydrogen or electron acceptor and becomes reduced [goid 16491] [evidence IEA]; Catalysis of the reaction: L-iditol + NAD+ = L-sorbose + NADH + H+ [goid 3939] [evidence IDA]	Sodh-1; MGC31355; Sdh-1; Sdh1	Sodh-1; MGC31355; Sdh-1; Sdh1	NM_146126.1	SORD
ILMN_2752873	Mus musculus	RefSeq	ILMN_220025	ILMN_220025	LGALS9	NM_010708.1	NM_010708.1	16859	6754535	NM_010708.1	Lgals9	NP_034838.1	ILMN_2752873	430132	S	998	ACCACCGCCTGAAGAACTTGCAGGATATCAACACTCTAGAAGTGGCGGGT	11	-	78776926-78776975	11qB5	Mus musculus lectin, galactose binding, soluble 9 (Lgals9), mRNA.	All of the contents of a cell excluding the plasma membrane and nucleus, but including other subcellular structures [goid 5737] [evidence IEA]; The space external to the outermost structure of a cell. For cells without external protective or external encapsulating structures this refers to space outside of the plasma membrane. This term covers the host cell environment outside an intracellular parasite [goid 5576] [evidence IEA]		Interacting selectively with any mono-, di- or trisaccharide carbohydrate [goid 5529] [evidence IEA]	AI194909; AI265545; galectin-9; AA407335	AI194909; AI265545; galectin-9; AA407335	NM_010708.1	LGALS9
ILMN_2716602	Mus musculus	RefSeq	ILMN_220025	ILMN_220025	LGALS9	NM_010708.1	NM_010708.1	16859	6754535	NM_010708.1	Lgals9	NP_034838.1	ILMN_2716602	5390131	S	806	TCCACCTGAACCCCCGTTTCAATGAGAATGCTGTTGTCCGAAACACTCAG	11	-	78779268-78779317	11qB5	Mus musculus lectin, galactose binding, soluble 9 (Lgals9), mRNA.	All of the contents of a cell excluding the plasma membrane and nucleus, but including other subcellular structures [goid 5737] [evidence IEA]; The space external to the outermost structure of a cell. For cells without external protective or external encapsulating structures this refers to space outside of the plasma membrane. This term covers the host cell environment outside an intracellular parasite [goid 5576] [evidence IEA]		Interacting selectively with any mono-, di- or trisaccharide carbohydrate [goid 5529] [evidence IEA]	AI194909; AI265545; galectin-9; AA407335	AI194909; AI265545; galectin-9; AA407335	NM_010708.1	LGALS9
ILMN_2778043	Mus musculus	RefSeq	ILMN_220025	ILMN_220025	LGALS9	NM_010708.1	NM_010708.1	16859	6754535	NM_010708.1	Lgals9	NP_034838.1	ILMN_2778043	2350537	S	485	TCTCCACAGTGCAGTTCTCTCAGCCAGTCCAGTTCCCACGGACCCCTAAG	11	-	78783230-78783279	11qB5	Mus musculus lectin, galactose binding, soluble 9 (Lgals9), mRNA.	All of the contents of a cell excluding the plasma membrane and nucleus, but including other subcellular structures [goid 5737] [evidence IEA]; The space external to the outermost structure of a cell. For cells without external protective or external encapsulating structures this refers to space outside of the plasma membrane. This term covers the host cell environment outside an intracellular parasite [goid 5576] [evidence IEA]		Interacting selectively with any mono-, di- or trisaccharide carbohydrate [goid 5529] [evidence IEA]	AI194909; AI265545; galectin-9; AA407335	AI194909; AI265545; galectin-9; AA407335	NM_010708.1	LGALS9
ILMN_2616772	Mus musculus	RefSeq	ILMN_211533	ILMN_243036	SLC39A9	XM_891220.2	XM_891220.2	328133	94392986	XM_891220.2	Slc39a9	XP_896313.2	ILMN_2616772	1450564	S	1168	GCAGCAGCCTCTACTTCACAAACTAGTGTCCAGTTAATTGTGTTCGTGGC	12	+	81776856-81776905	12qD1	PREDICTED: Mus musculus solute carrier family 39 (zinc transporter), member 9, transcript variant 2 (Slc39a9), mRNA.	Double layer of lipid molecules that encloses all cells, and, in eukaryotes, many organelles; may be a single or double lipid bilayer; also includes associated proteins [goid 16020] [evidence IEA]; Penetrating at least one phospholipid bilayer of a membrane. May also refer to the state of being buried in the bilayer with no exposure outside the bilayer. When used to describe a protein, indicates that all or part of the peptide sequence is embedded in the membrane [goid 16021] [evidence IEA]	The directed movement of substances (such as macromolecules, small molecules, ions) into, out of, within or between cells, or within a multicellular organism [goid 6810] [evidence IEA]; The directed movement of charged atoms or small charged molecules into, out of, within or between cells [goid 6811] [evidence IEA]; The directed movement of zinc (Zn) ions into, out of, within or between cells [goid 6829] [evidence IEA]; The directed movement of metal ions, any metal ion with an electric charge, into, out of, within or between cells [goid 30001] [evidence IEA]	Interacting selectively with zinc (Zn) ions [goid 8270] [evidence IEA]; Catalysis of the transfer of metal ions from one side of a membrane to the other [goid 46873] [evidence IEA]			XM_891220.2	SLC39A9
ILMN_2848122	Mus musculus	RefSeq	ILMN_210761	ILMN_210761	CCDC83	NM_029256.1	NM_029256.1	75338	21312933	NM_029256.1	Ccdc83	NP_083532.1	ILMN_2848122	2230553	S	1410	ATACGTTGAAACTCTGTTCATGATCTGTGTCCTTAATACACAAAGTGGGC	7	-	90111039-90111088	7qE1	Mus musculus coiled-coil domain containing 83 (Ccdc83), mRNA.				4930549K11Rik; 4930554C01Rik; 4932423M01Rik	4930549K11Rik; 4930554C01Rik; 4932423M01Rik	NM_029256.1	CCDC83
ILMN_2838564	Mus musculus	RefSeq	ILMN_246493	ILMN_246493	TSKU	NM_001024619.1	NM_001024619.1	244152	67972424	NM_001024619.1	Tsku	NP_001019790.1	ILMN_2838564	2030386	S	2039	CACAAGCTCCAAGGGACTTACAAGCTCAAGGGCCAGAGCCCAGAGACCCA	7	-	98226281-98226330	7qE2	Mus musculus tsukushin (Tsku), mRNA.	The space external to the outermost structure of a cell. For cells without external protective or external encapsulating structures this refers to space outside of the plasma membrane. This term covers the host cell environment outside an intracellular parasite [goid 5576] [evidence IEA]		Interacting selectively with any protein or protein complex (a complex of two or more proteins that may include other nonprotein molecules) [goid 5515] [evidence IEA]	Lrrc54; 9530051K01Rik; E2ig4; Tsk	Lrrc54; 9530051K01Rik; E2ig4; Tsk	NM_001024619.1	TSKU
ILMN_2631903	Mus musculus	RefSeq	ILMN_212947	ILMN_328342	1700008P20RIK	NR_003638.1	NR_003638.1	69301	153791857	NR_003638.1	1700008P20Rik		ILMN_2631903	7160707	S	611	ATGGCGGGCCAGCAGTATGAGGGCATCACCTTCGAGGACTTCGTCAAGAC				7qA3	Mus musculus RIKEN cDNA 1700008P20 gene (1700008P20Rik), non-coding RNA.			Interacting selectively with calcium ions (Ca2+) [goid 5509] [evidence IEA]			NR_003638.1	1700008P20RIK
ILMN_2600180	Mus musculus	RefSeq	ILMN_209891	ILMN_209891	EG233164	NM_183166.2	NM_183166.2	233164	139948924	NM_183166.2	EG233164	NP_898989.2	ILMN_2600180	2510170	S	2488	TTTATTTTTATTATATTCTATCCGAACACCTTAAGACATAGTTATTTAAC	7	+	48300308-48300357	7qB3	Mus musculus predicted gene, EG233164 (EG233164), mRNA.				4930549O06	4930549O06	NM_183166.2	EG233164
ILMN_2535036	Mus musculus	RefSeq	ILMN_199377	ILMN_200959	DNAHC3	XM_355934.5	XM_355934.5	381917	94380999	XM_355934.5	Dnahc3	XP_355934.5	ILMN_2535036	7000767	S	11701	AAAGTGCCAGCCATGTGGGCAGCCAAGTCCTACCCATCACTGAAGCCCCT	7	-	127069962-127070011	7qF2	PREDICTED: Mus musculus dynein, axonemal, heavy chain 3 (Dnahc3), mRNA.	A specialized eukaryotic organelle that consists of a filiform extrusion of the cell surface. Each cilium is bounded by an extrusion of the cytoplasmic membrane, and contains a regular longitudinal array of microtubules, anchored basally in a centriole [goid 5929] [evidence IEA]; Any of several large complexes that contain two or three dynein heavy chains and several light chains, and have microtubule motor activity [goid 30286] [evidence IEA]; A prolongation or process extending from a cell, e.g. a flagellum or axon [goid 42995] [evidence IEA]; Any of the long, generally straight, hollow tubes of internal diameter 12-15 nm and external diameter 24 nm found in a wide variety of eukaryotic cells; each consists (usually) of 13 protofilaments of polymeric tubulin, staggered in such a manner that the tubulin monomers are arranged in a helical pattern on the microtubular surface, and with the alpha/beta axes of the tubulin subunits parallel to the long axis of the tubule; exist in equilibrium with pool of tubulin monomers and can be rapidly assembled or disassembled in response to physiological stimuli; concerned with force generation, e.g. in the spindle [goid 5874] [evidence IEA]; The part of a cell or its extracellular environment in which a gene product is located. A gene product may be located in one or more parts of a cell and its location may be as specific as a particular macromolecular complex, that is, a stable, persistent association of macromolecules that function together [goid 5575] [evidence ND ]	Any process specifically pertinent to the functioning of integrated living units: cells, tissues, organs, and organisms. A process is a collection of molecular events with a defined beginning and end [goid 8150] [evidence ND ]; Movement of organelles, other microtubules and other particles along microtubules, mediated by motor proteins [goid 7018] [evidence IEA]	Interacting selectively with a nucleotide, any compound consisting of a nucleoside that is esterified with (ortho)phosphate or an oligophosphate at any hydroxyl group on the ribose or deoxyribose moiety [goid 166] [evidence IEA]; Catalysis of movement along a polymeric molecule such as a microfilament or microtubule, coupled to the hydrolysis of a nucleoside triphosphate [goid 3774] [evidence IEA]; Interacting selectively with ATP, adenosine 5'-triphosphate, a universally important coenzyme and enzyme regulator [goid 5524] [evidence IEA]; Elemental activities, such as catalysis or binding, describing the actions of a gene product at the molecular level. A given gene product may exhibit one or more molecular functions [goid 3674] [evidence ND ]; Catalysis of the reaction: a nucleoside triphosphate + H2O = nucleoside diphosphate + phosphate [goid 17111] [evidence IEA]; Catalysis of movement along a microtubule, coupled to the hydrolysis of a nucleoside triphosphate (usually ATP) [goid 3777] [evidence IEA]; Catalysis of the reaction: ATP + H2O = ADP + phosphate. May or may not be coupled to another reaction [goid 16887] [evidence IEA]			XM_355934.5	DNAHC3
ILMN_2629601	Mus musculus	MEEBO	ILMN_212727	ILMN_212727	SLC4A7	scl0218756.18_6	XM_147798.4		38075560	XM_147798.4	Slc4a7		ILMN_2629601	6590154	S	3788	TCGTGAACAGCGGGTTACAGGGCTGATGATTTTTATCCTGATGGGCCTCT						Double layer of lipid molecules that encloses all cells, and, in eukaryotes, many organelles; may be a single or double lipid bilayer; also includes associated proteins [goid 16020] [evidence IEA]; The membrane surrounding a cell that separates the cell from its external environment. It consists of a phospholipid bilayer and associated proteins [goid 5886] [evidence IEA]; A prolongation or process extending from a cell, e.g. a flagellum or axon [goid 42995] [evidence IEA]; Penetrating at least one phospholipid bilayer of a membrane. May also refer to the state of being buried in the bilayer with no exposure outside the bilayer. When used to describe a protein, indicates that all or part of the peptide sequence is embedded in the membrane [goid 16021] [evidence IEA]; The region of the plasma membrane that includes the basal end and sides of the cell. Often used in reference to animal polarized epithelial membranes, where the basal membrane is the part attached to the extracellular matrix, or in plant cells, where the basal membrane is defined with respect to the zygotic axis [goid 16323] [evidence IDA]	The directed movement of substances (such as macromolecules, small molecules, ions) into, out of, within or between cells, or within a multicellular organism [goid 6810] [evidence IEA]; The directed movement of charged atoms or small charged molecules into, out of, within or between cells [goid 6811] [evidence IEA]; The directed movement of sodium ions (Na+) into, out of, within or between cells [goid 6814] [evidence IEA]; The directed movement of anions, atoms or small molecules with a net negative charge, into, out of, within or between cells [goid 6820] [evidence IEA]	Enables the active transport of a solute across a membrane by a mechanism whereby two or more species are transported together in the same direction in a tightly coupled process not directly linked to a form of energy other than chemiosmotic energy [goid 15293] [evidence IEA]; Interacting selectively with sodium ions (Na+) [goid 31402] [evidence IEA]; Catalysis of the transfer of a negatively charged ion from one side of a membrane to the other [goid 8509] [evidence IEA];  [goid 5452] [evidence IEA];  [goid 15380] [evidence IEA]			XM_147798.4	SLC4A7
ILMN_2497226	Mus musculus	MEEBO	ILMN_193442	ILMN_193442	C230037E05RIK	scl30422.1.1_0					C230037E05Rik		ILMN_2497226	2650437	S	5	TGCCTGCTGACTCAGTTTCTCCCGAAGTCCATGAGGTCTGCCATGTGACT												C230037E05RIK
ILMN_1219901	Mus musculus	RefSeq	ILMN_199772	ILMN_199772	LOC383918	XM_357324.1	XM_357324.1		38077087	XM_357324.1	LOC383918		ILMN_1219901	6860110	S	2	TGAACAGGGAGAGTCGTTGCTGTGCACATTTGGATGGTGGACTTGACCTC											XM_357324.1	LOC383918
ILMN_1247220	Mus musculus	RefSeq	ILMN_212973	ILMN_312334	LOC100047200	XM_001477632.1	XM_001477632.1	100047200	149254354	XM_001477632.1	LOC100047200	XP_001477682.1	ILMN_1247220	6510162	S	4788	CTTGCGGAGGCCACCATAGAACCGTCCTAATTTTTCATAGACTCTGGCAT					PREDICTED: Mus musculus similar to T-box 3 protein (LOC100047200), mRNA.						XM_001477632.1	LOC100047200
ILMN_2577567	Mus musculus	Riken	ILMN_206102	ILMN_206102	1110050B14RIK	ri|1110050B14|ZA00008K15|AK027969|448				AK027969	1110050B14Rik		ILMN_2577567	650360	S	385	GCCATCTTGCTGGATCTCTATAAATTTGACCGCTCTGGCTAGCGCCTGGG											AK027969	1110050B14RIK
ILMN_1248304	Mus musculus	RefSeq	ILMN_223694	ILMN_223694	NDUFAF1	NM_027175.3	NM_027175.3	69702	141803171	NM_027175.3	Ndufaf1	NP_081451.3	ILMN_1248304	4010689	S	1336	CTTACTTAAGACGGTAAGTACAGCATGGCCTCTCAGTGGAAGTTCTTCTG	2	-	119481252-119481301	2qE5	Mus musculus NADH dehydrogenase (ubiquinone) 1 alpha subcomplex, assembly factor 1 (Ndufaf1), mRNA.	A semiautonomous, self replicating organelle that occurs in varying numbers, shapes, and sizes in the cytoplasm of virtually all eukaryotic cells. It is notably the site of tissue respiration [goid 5739] [evidence IDA]		Catalysis of the reaction: NADH + H+ + ubiquinone = NAD+ + ubiquinol [goid 8137] [evidence IEA]	CGI-65; 2410001M24Rik; CIA30	CGI-65; 2410001M24Rik; CIA30	NM_027175.3	NDUFAF1
ILMN_2541482	Mus musculus	RefSeq	ILMN_201210	ILMN_236081	EG665389	XM_976601.1	XM_976601.1	665389	94386158	XM_976601.1	EG665389	XP_981695.1	ILMN_2541482	2120349	S	249	GTCCTGCATAGACATTGGCCCGACACAGAAGCTGCCACTATGGGCCTCAC	9	+	59799340-59799354:59799578-59799612	9qB	PREDICTED: Mus musculus predicted gene, EG665389 (EG665389), mRNA.						XM_976601.1	EG665389
ILMN_3024781	Mus musculus	RefSeq	ILMN_246943	ILMN_246943	EIF4E1B	NM_001033269.2	NM_001033269.2	218268	89199236	NM_001033269.2	Eif4e1b	NP_001028441.1	ILMN_3024781	10168	I	1658	ATTTGTGTAAAGACAGGTAGGACTGGGAACTGGGAATGCCCTGCACAGCC	13	+	54889581-54889630	13qB1	Mus musculus eukaryotic translation initiation factor 4E family member 1B (Eif4e1b), transcript variant 1, mRNA.	All of the contents of a cell excluding the plasma membrane and nucleus, but including other subcellular structures [goid 5737] [evidence IEA]	The chemical reactions and pathways resulting in the formation of a protein. This is a ribosome-mediated process in which the information in messenger RNA (mRNA) is used to specify the sequence of amino acids in the protein [goid 6412] [evidence IEA]; The process preceding formation of the peptide bond between the first two amino acids of a protein. This includes the formation of a complex of the ribosome, mRNA, and an initiation complex that contains the first aminoacyl-tRNA [goid 6413] [evidence IEA]	Functions in the initiation of ribosome-mediated translation of mRNA into a polypeptide [goid 3743] [evidence IEA]; Interacting selectively with an RNA molecule or a portion thereof [goid 3723] [evidence IEA]	AA473955; Gm273; Eif4eloo	AA473955; Gm273; Eif4eloo	NM_001033269.2	EIF4E1B
ILMN_1254206	Mus musculus	RefSeq	ILMN_197238	ILMN_246943	EIF4E1B	NM_001033269.2	NM_001033269.2	218268	89199236	NM_001033269.2	Eif4e1b	NP_001028441.1	ILMN_1254206	650039	S	255	CCACAGAGAACATCCACCAGAGGTCCTGAGCAAGCTACACCCCTTGCAGT	13	+	54885870-54885919	13qB1	Mus musculus eukaryotic translation initiation factor 4E family member 1B (Eif4e1b), transcript variant 1, mRNA.	All of the contents of a cell excluding the plasma membrane and nucleus, but including other subcellular structures [goid 5737] [evidence IEA]	The chemical reactions and pathways resulting in the formation of a protein. This is a ribosome-mediated process in which the information in messenger RNA (mRNA) is used to specify the sequence of amino acids in the protein [goid 6412] [evidence IEA]; The process preceding formation of the peptide bond between the first two amino acids of a protein. This includes the formation of a complex of the ribosome, mRNA, and an initiation complex that contains the first aminoacyl-tRNA [goid 6413] [evidence IEA]	Functions in the initiation of ribosome-mediated translation of mRNA into a polypeptide [goid 3743] [evidence IEA]; Interacting selectively with an RNA molecule or a portion thereof [goid 3723] [evidence IEA]	AA473955; Gm273; Eif4eloo	AA473955; Gm273; Eif4eloo	NM_001033269.2	EIF4E1B
ILMN_2748661	Mus musculus	MEEBO	ILMN_222373	ILMN_222373	D130012P04RIK	scl41191.1.1_195	NM_176903.2		31342357	NM_176903.2	D130012P04Rik		ILMN_2748661	2570626	S	2466	GGAGCCAGTGAAAGGACTAACTGGATAGAGATGTTTGTATGCAGTTCTGT											NM_176903.2	D130012P04RIK
ILMN_1216149	Mus musculus	RefSeq	ILMN_196563	ILMN_196563	GSTM3	NM_010359.1	NM_010359.1	14864	33468898	NM_010359.1	Gstm3	NP_034489.1	ILMN_1216149	2070746	S	1116	CAGGCCTGTCTCATGTACAATAAAGCCTGAAACACACTTGAAACACAATA	3	-	107766634-107766683	3qF2.3	Mus musculus glutathione S-transferase, mu 3 (Gstm3), mRNA.	All of the contents of a cell excluding the plasma membrane and nucleus, but including other subcellular structures [goid 5737] [evidence IEA]	The chemical reactions and pathways, including anabolism and catabolism, by which living organisms transform chemical substances. Metabolic processes typically transform small molecules, but also include macromolecular processes such as DNA repair and replication, and protein synthesis and degradation [goid 8152] [evidence IEA]	Catalysis of the transfer of a group, e.g. a methyl group, glycosyl group, acyl group, phosphorus-containing, or other groups, from one compound (generally regarded as the donor) to another compound (generally regarded as the acceptor). Transferase is the systematic name for any enzyme of EC class 2 [goid 16740] [evidence IEA]; Catalysis of the reaction: R-X + glutathione = H-X + R-S-glutathione. R may be an aliphatic, aromatic or heterocyclic group; X may be a sulfate, nitrile or halide group [goid 4364] [evidence IEA]	AI042769; mGSTM5; Fsc2	AI042769; mGSTM5; Fsc2	NM_010359.1	GSTM3
ILMN_2707052	Mus musculus	RefSeq	ILMN_219307	ILMN_310724	LOC100044599	XM_001472588.1	XM_001472588.1	100044599	149270880	XM_001472588.1	LOC100044599	XP_001472638.1	ILMN_2707052	1690209	S	702	GTTTTCATAATGTAGAAGGAAGCCTTGCATCTGGAGAGAATGATTGCAAC					PREDICTED: Mus musculus similar to Ssxb3 protein, transcript variant 1 (LOC100044599), mRNA.						XM_001472588.1	LOC100044599
ILMN_2530660	Mus musculus	RefSeq	ILMN_198150	ILMN_198150	LOC381089	XM_355008.1	XM_355008.1		38082164	XM_355008.1	LOC381089		ILMN_2530660	3520100	S	1103	CACACCCGAAGGCGACCAACACGATACGACGAGCACAGACCTTCTAATGC											XM_355008.1	LOC381089
ILMN_2627299	Mus musculus	MEEBO	ILMN_209900	ILMN_209900	AKAP9	scl26896.34.1_29	NM_194462.1		39930556	NM_194462.1	Akap9		ILMN_2627299	730725	S	11795	GTGCTGCTGGACGAGTACCTTGCGGTGCCCTGCGCTTTTCTTACAAAGCT						All of the contents of a cell excluding the plasma membrane and nucleus, but including other subcellular structures [goid 5737] [evidence IDA]; A network of small fibers that surrounds the centrioles in cells; contains the microtubule nucleating activity of the centrosome [goid 242] [evidence IDA]		Catalysis of the transfer of a phosphate group, usually from ATP, to a substrate molecule [goid 16301] [evidence IEA]; Interacting selectively with any protein or protein complex (a complex of two or more proteins that may include other nonprotein molecules) [goid 5515] [evidence IPI]			NM_194462.1	AKAP9
ILMN_3006333	Mus musculus	RefSeq	ILMN_215313	ILMN_215313	FAAH	NM_010173.2	NM_010173.2	14073	31542794	NM_010173.2	Faah	NP_034303.2	ILMN_3006333	6550563	S	3568	TGGGAGCCAAGGAACAAGTATTTCAAGAAGAGTGGAGTCGACTTAAACGC	4	-	115494786-115494835	4qD1	Mus musculus fatty acid amide hydrolase (Faah), mRNA.	A compound membranous cytoplasmic organelle of eukaryotic cells, consisting of flattened, ribosome-free vesicles arranged in a more or less regular stack. The Golgi apparatus differs from the endoplasmic reticulum in often having slightly thicker membranes, appearing in sections as a characteristic shallow semicircle so that the convex side (cis or entry face) abuts the endoplasmic reticulum, secretory vesicles emerging from the concave side (trans or exit face). In vertebrate cells there is usually one such organelle, while in invertebrates and plants, where they are known usually as dictyosomes, there may be several scattered in the cytoplasm. The Golgi apparatus processes proteins produced on the ribosomes of the rough endoplasmic reticulum; such processing includes modification of the core oligosaccharides of glycoproteins, and the sorting and packaging of proteins for transport to a variety of cellular locations. Three different regions of the Golgi are now recognized both in terms of structure and function: cis, in the vicinity of the cis face, trans, in the vicinity of the trans face, and medial, lying between the cis and trans regions [goid 5794] [evidence IEA]; Penetrating at least one phospholipid bilayer of a membrane. May also refer to the state of being buried in the bilayer with no exposure outside the bilayer. When used to describe a protein, indicates that all or part of the peptide sequence is embedded in the membrane [goid 16021] [evidence IEA]; Double layer of lipid molecules that encloses all cells, and, in eukaryotes, many organelles; may be a single or double lipid bilayer; also includes associated proteins [goid 16020] [evidence IEA]; The irregular network of unit membranes, visible only by electron microscopy, that occurs in the cytoplasm of many eukaryotic cells. The membranes form a complex meshwork of tubular channels, which are often expanded into slitlike cavities called cisternae. The ER takes two forms, rough (or granular), with ribosomes adhering to the outer surface, and smooth (with no ribosomes attached) [goid 5783] [evidence IEA]		Catalysis of the hydrolysis of various bonds, e.g. C-O, C-N, C-C, phosphoric anhydride bonds, etc. Hydrolase is the systematic name for any enzyme of EC class 3 [goid 16787] [evidence IEA]; Catalysis of the transfer of the amide nitrogen of glutamine to a variety of substrates. GATases catalyze two separate reactions at two active sites, which are located either on a single polypeptide chain or on different subunits. In the glutaminase reaction, glutamine is hydrolyzed to glutamate and ammonia, which is added to an acceptor substrate in the synthase reaction [goid 16884] [evidence IEA]	AW412498	AW412498	NM_010173.2	FAAH
ILMN_2578875	Mus musculus	Riken	ILMN_206272	ILMN_206272	D030068E18RIK	ri|D030068E18|PX00181M05|AK083698|2946				AK083698	D030068E18Rik		ILMN_2578875	5270114	S	2879	GCCTCTGAGACCAAGCATTTTCTTATGTTTCCCTCTTCAGTTGAGAGCCC											AK083698	D030068E18RIK
ILMN_2633350	Mus musculus	RefSeq	ILMN_213078	ILMN_213078	MFAP4	NM_029568.2	NM_029568.2	76293	118130625	NM_029568.2	Mfap4	NP_083844.1	ILMN_2633350	20075	S	1155	ACCCTCGACAGAGTCATGCAGCACCTGTGGCATTGCCAATCAGCTCTTGC	11	+	61301848-61301897	11qB2	Mus musculus microfibrillar-associated protein 4 (Mfap4), mRNA.	The space external to the outermost structure of a cell. For cells without external protective or external encapsulating structures this refers to space outside of the plasma membrane. This term covers the host cell environment outside an intracellular parasite [goid 5576] [evidence IEA]; A layer consisting mainly of proteins (especially collagen) and glycosaminoglycans (mostly as proteoglycans) that forms a sheet underlying or overlying cells such as endothelial and epithelial cells. The proteins are secreted by cells in the vicinity [goid 5578] [evidence IEA]	The attachment of a cell, either to another cell or to an underlying substrate such as the extracellular matrix, via cell adhesion molecules [goid 7155] [evidence IEA]; The cascade of processes by which a signal interacts with a receptor, causing a change in the level or activity of a second messenger or other downstream target, and ultimately effecting a change in the functioning of the cell [goid 7165] [evidence IEA]	Interacting selectively with calcium ions (Ca2+) [goid 5509] [evidence IEA]; Interacting selectively with any protein or protein complex (a complex of two or more proteins that may include other nonprotein molecules) [goid 5515] [evidence IEA]; Interacting selectively with one or more specific sites on a receptor molecule, a macromolecule that undergoes combination with a hormone, neurotransmitter, drug or intracellular messenger to initiate a change in cell function [goid 5102] [evidence IEA]	RP23-155J3.5; 1110007F23Rik	RP23-155J3.5; 1110007F23Rik	NM_029568.2	MFAP4
ILMN_2614842	Mus musculus	RefSeq	ILMN_211016	ILMN_250863	GPIHBP1	NM_026730.1	NM_026730.1	68453	58037120	NM_026730.1	Gpihbp1	NP_081006.1	ILMN_2614842	4220280	S	8	CAGCCTGAGCCAGGATGAAGGCTCTCAGGGCTGTCCTCCTGATCTTGCTA	15	+	75427095-75427108:75427109-75427144	15qD3	Mus musculus GPI-anchored HDL-binding protein 1 (Gpihbp1), mRNA.	Tethered to the plasma membrane by a covalently attached anchor, such as a lipid moiety, that is embedded in the membrane. When used to describe a protein, indicates that the peptide sequence does not span the membrane [goid 46658] [evidence IDA]; The external part of the cell wall and/or plasma membrane [goid 9986] [evidence IDA]	The directed movement of lipids into, out of, within or between cells. Lipids are compounds soluble in an organic solvent but not, or sparingly, in an aqueous solvent [goid 6869] [evidence IDA]; The directed movement of cholesterol, cholest-5-en-3-beta-ol, into, out of, within or between cells [goid 30301] [evidence IDA]	Enables the directed movement of lipids into, out of, within or between cells [goid 5319] [evidence IEA]; Interacting selectively with a lipid [goid 8289] [evidence IEA]; Interacting selectively with high-density lipoprotein: one of the classes of lipoproteins found in blood plasma in many animals (data normally relate to humans) [goid 8035] [evidence IDA]	1110002J19Rik; GPI-HBP1	1110002J19Rik; GPI-HBP1	NM_026730.1	GPIHBP1
ILMN_1217969	Mus musculus	RefSeq	ILMN_211016	ILMN_250863	GPIHBP1	NM_026730.1	NM_026730.1	68453	58037120	NM_026730.1	Gpihbp1	NP_081006.1	ILMN_1217969	5900544	S	680	TCACTTGTCTGTGGGCGTCAGGGGCCTGAAGACCCGTTCTCCTCCAACCA	15	+	75428526-75428554:75428555-75428575	15qD3	Mus musculus GPI-anchored HDL-binding protein 1 (Gpihbp1), mRNA.	Tethered to the plasma membrane by a covalently attached anchor, such as a lipid moiety, that is embedded in the membrane. When used to describe a protein, indicates that the peptide sequence does not span the membrane [goid 46658] [evidence IDA]; The external part of the cell wall and/or plasma membrane [goid 9986] [evidence IDA]	The directed movement of lipids into, out of, within or between cells. Lipids are compounds soluble in an organic solvent but not, or sparingly, in an aqueous solvent [goid 6869] [evidence IDA]; The directed movement of cholesterol, cholest-5-en-3-beta-ol, into, out of, within or between cells [goid 30301] [evidence IDA]	Enables the directed movement of lipids into, out of, within or between cells [goid 5319] [evidence IEA]; Interacting selectively with a lipid [goid 8289] [evidence IEA]; Interacting selectively with high-density lipoprotein: one of the classes of lipoproteins found in blood plasma in many animals (data normally relate to humans) [goid 8035] [evidence IDA]	1110002J19Rik; GPI-HBP1	1110002J19Rik; GPI-HBP1	NM_026730.1	GPIHBP1
ILMN_2722268	Mus musculus	RefSeq	ILMN_220456	ILMN_220456	CNGB3	NM_013927.2	NM_013927.2	30952	118130962	NM_013927.2	Cngb3	NP_038955.1	ILMN_2722268	1340475	S	4131	GGGTAGTGTCTGATAGAGTTGTCCTTTAAGTTTTTACAAAGGCTGGTTGA	4	+	19437193-19437242	4qA3	Mus musculus cyclic nucleotide gated channel beta 3 (Cngb3), mRNA.	The membrane surrounding a cell that separates the cell from its external environment. It consists of a phospholipid bilayer and associated proteins [goid 5886] [evidence IC ]; Double layer of lipid molecules that encloses all cells, and, in eukaryotes, many organelles; may be a single or double lipid bilayer; also includes associated proteins [goid 16020] [evidence IEA]; Penetrating at least one phospholipid bilayer of a membrane. May also refer to the state of being buried in the bilayer with no exposure outside the bilayer. When used to describe a protein, indicates that all or part of the peptide sequence is embedded in the membrane [goid 16021] [evidence IEA]; The outer segment of a vertebrate photoreceptor that contains discs of photoreceptive membranes [goid 1750] [evidence IDA]	The directed movement of substances (such as macromolecules, small molecules, ions) into, out of, within or between cells, or within a multicellular organism [goid 6810] [evidence IEA]; A change in state or activity of a cell or an organism (in terms of movement, secretion, enzyme production, gene expression, etc.) as a result of a stimulus [goid 50896] [evidence IEA]; The series of events required for an organism to receive a visual stimulus, convert it to a molecular signal, and recognize and characterize the signal. Visual stimuli are detected in the form of photons and are processed to form an image [goid 7601] [evidence IEA]; The directed movement of charged atoms or small charged molecules into, out of, within or between cells [goid 6811] [evidence IEA]; The chemical reactions and pathways involving a cyclic nucleotide, a nucleotide in which the phosphate group is in diester linkage to two positions on the sugar residue [goid 9187] [evidence IC ]	Catalysis of facilitated diffusion of an ion (by an energy-independent process) by passage through a transmembrane aqueous pore or channel without evidence for a carrier-mediated mechanism [goid 5216] [evidence IEA]; Interacting selectively with any protein or protein complex (a complex of two or more proteins that may include other nonprotein molecules) [goid 5515] [evidence IPI]; Interacting selectively with cGMP, the nucleotide cyclic GMP (guanosine 3',5'-cyclophosphate) [goid 30553] [evidence IC ]; Interacting selectively with a nucleotide, any compound consisting of a nucleoside that is esterified with (ortho)phosphate or an oligophosphate at any hydroxyl group on the ribose or deoxyribose moiety [goid 166] [evidence IEA]; Catalysis of the transmembrane transfer of a cation by a channel that opens when intracellular cGMP has been bound by the channel complex or one of its constituent parts [goid 5223] [evidence IPI]	Cngbeta2; CCNC2; CNG6	Cngbeta2; CCNC2; CNG6	NM_013927.2	CNGB3
ILMN_2470764	Mus musculus	MEEBO	ILMN_190508	ILMN_190508	4933424A20RIK	scl076860.1_148					4933424A20Rik		ILMN_2470764	6620156	S	18	GCTGATCAAGGTCCTGAGAGAGGTTTCCCAGGCAATGTTCGCAGCCATCT												4933424A20RIK
ILMN_2769554	Mus musculus	RefSeq	ILMN_209452	ILMN_236413	SERPINI2	NM_026460.2	NM_026460.2	67931	114158680	NM_026460.2	Serpini2	NP_080736.2	ILMN_2769554	6180681	S	1282	GATGGTCTTAGAATACAAGACACCTCCTGGAAAATGATTGATGGGTGGAA	3	-	75046371-75046420	3qE3	Mus musculus serine (or cysteine) peptidase inhibitor, clade I, member 2 (Serpini2), mRNA.	The space external to the outermost structure of a cell. For cells without external protective or external encapsulating structures this refers to space outside of the plasma membrane. This term covers the host cell environment outside an intracellular parasite [goid 5576] [evidence IEA]		Stops, prevents or reduces the activity of an endopeptidase, any enzyme that hydrolyzes nonterminal peptide bonds in polypeptides [goid 4866] [evidence IEA]; Stops, prevents or reduces the activity of serine-type endopeptidases, enzymes that catalyze the hydrolysis of nonterminal peptide bonds in a polypeptide chain; a serine residue (and a histidine residue) are at the active center of the enzyme [goid 4867] [evidence IEA]	Spi14; 1810006A24Rik	Spi14; 1810006A24Rik	NM_026460.2	SERPINI2
ILMN_2635402	Mus musculus	RefSeq	ILMN_213267	ILMN_213267	OLFR849	NM_146527.1	NM_146527.1	258520	33239267	NM_146527.1	Olfr849	NP_666738.1	ILMN_2635402	2510358	S	619	TTTGGTGTTCCTGTCTTTGGGATTATTTTGTCTTATATTCACATTATATC	9	+	19245977-19246026	9qA2	Mus musculus olfactory receptor 849 (Olfr849), mRNA.	Double layer of lipid molecules that encloses all cells, and, in eukaryotes, many organelles; may be a single or double lipid bilayer; also includes associated proteins [goid 16020] [evidence IEA]; The membrane surrounding a cell that separates the cell from its external environment. It consists of a phospholipid bilayer and associated proteins [goid 5886] [evidence IEA]; Penetrating at least one phospholipid bilayer of a membrane. May also refer to the state of being buried in the bilayer with no exposure outside the bilayer. When used to describe a protein, indicates that all or part of the peptide sequence is embedded in the membrane [goid 16021] [evidence ISA]	The series of molecular signals generated as a consequence of a G-protein coupled receptor binding to its physiological ligand [goid 7186] [evidence ISA]; The series of events required for an organism to receive an olfactory stimulus, convert it to a molecular signal, and recognize and characterize the signal. Olfaction involves the detection of chemical composition of an organism's ambient medium by chemoreceptors [goid 7608] [evidence ISA]; The cascade of processes by which a signal interacts with a receptor, causing a change in the level or activity of a second messenger or other downstream target, and ultimately effecting a change in the functioning of the cell [goid 7165] [evidence IEA]	Combining with airborne compounds to initiate a change in cell activity. These receptors are used for the sense of smell [goid 4984] [evidence ISA]; A receptor that binds an extracellular ligand and transmits the signal to a heterotrimeric G-protein complex. These receptors are characteristically seven-transmembrane receptors and are made up of hetero- or homodimers [goid 4930] [evidence IEA]; Combining with an extracellular or intracellular messenger to initiate a change in cell activity [goid 4872] [evidence IEA]; Mediates the transfer of a signal from the outside to the inside of a cell by means other than the introduction of the signal molecule itself into the cell [goid 4871] [evidence IEA]	MOR151-1	MOR151-1	NM_146527.1	OLFR849
ILMN_1218761	Mus musculus	RefSeq	ILMN_211179	ILMN_211179	LZTS2	NM_145503.1	NM_145503.1	226154	21703989	NM_145503.1	Lzts2	NP_663478.1	ILMN_1218761	6960598	S	2410	TGATCCCCATGTTGAGCTCTGCAAGCCTCTTCTGGGCTGAGGGGGCTGAA	19	+	45101330-45101379	19qC3	Mus musculus leucine zipper, putative tumor suppressor 2 (Lzts2), mRNA.	All of the contents of a cell excluding the plasma membrane and nucleus, but including other subcellular structures [goid 5737] [evidence IEA]; Double layer of lipid molecules that encloses all cells, and, in eukaryotes, many organelles; may be a single or double lipid bilayer; also includes associated proteins [goid 16020] [evidence IEA]	Any process that stops, prevents or reduces the rate or extent of progression through the cell cycle [goid 45786] [evidence IEA]; The progression of biochemical and morphological phases and events that occur in a cell during successive cell replication or nuclear replication events. Canonically, the cell cycle comprises the replication and segregation of genetic material followed by the division of the cell, but in endocycles or syncytial cells nuclear replication or nuclear division may not be followed by cell division [goid 7049] [evidence IEA]		LAPSER1; BC014695; MGC7094; mKIAA1813	LAPSER1; BC014695; MGC7094; mKIAA1813	NM_145503.1	LZTS2
ILMN_1247421	Mus musculus	Riken	ILMN_202099	ILMN_202099	2810008H01RIK	ri|2810008H01|ZX00064N09|AK012689|827				AK012689	2810008H01Rik		ILMN_1247421	6660703	S	618	CGTTGGGCTTAATTAGAAAGTAGGTTATGCTGCTTATTAACTGCCCTGCC											AK012689	2810008H01RIK
ILMN_2719614	Mus musculus	RefSeq	ILMN_220244	ILMN_220244	ERC1	NM_178085.3	NM_178085.3	111173	120300941	NM_178085.3	Erc1	NP_835186.1	ILMN_2719614	2340452	S	2162	GGTTCCTTCTACCATGGATCGTAAAGGCTGTCTTATCCCTCTTGAATGGT	6	-	119722864-119722913	6qF1	Mus musculus ELKS/RAB6-interacting/CAST family member 1 (Erc1), transcript variant 2, mRNA.	A compound membranous cytoplasmic organelle of eukaryotic cells, consisting of flattened, ribosome-free vesicles arranged in a more or less regular stack. The Golgi apparatus differs from the endoplasmic reticulum in often having slightly thicker membranes, appearing in sections as a characteristic shallow semicircle so that the convex side (cis or entry face) abuts the endoplasmic reticulum, secretory vesicles emerging from the concave side (trans or exit face). In vertebrate cells there is usually one such organelle, while in invertebrates and plants, where they are known usually as dictyosomes, there may be several scattered in the cytoplasm. The Golgi apparatus processes proteins produced on the ribosomes of the rough endoplasmic reticulum; such processing includes modification of the core oligosaccharides of glycoproteins, and the sorting and packaging of proteins for transport to a variety of cellular locations. Three different regions of the Golgi are now recognized both in terms of structure and function: cis, in the vicinity of the cis face, trans, in the vicinity of the trans face, and medial, lying between the cis and trans regions [goid 5794] [evidence IEA]; Double layer of lipid molecules that encloses all cells, and, in eukaryotes, many organelles; may be a single or double lipid bilayer; also includes associated proteins [goid 16020] [evidence IEA]; All of the contents of a cell excluding the plasma membrane and nucleus, but including other subcellular structures [goid 5737] [evidence IDA]	The directed movement of proteins into, out of, within or between cells [goid 15031] [evidence IEA]; The directed movement of substances (such as macromolecules, small molecules, ions) into, out of, within or between cells, or within a multicellular organism [goid 6810] [evidence IEA]; The directed movement of membrane-bounded vesicles from endosomes back to the trans-Golgi network where they are recycled for further rounds of transport [goid 42147] [evidence IDA]	Interacting selectively with any protein or protein complex (a complex of two or more proteins that may include other nonprotein molecules) [goid 5515] [evidence IPI]; Interacting selectively with Rab protein, any member of the Rab subfamily of the Ras superfamily of monomeric GTPases [goid 17137] [evidence IDA]	RAB6IP2A; B430107L16Rik; 9630025C19Rik; ELKS; 5033405M01Rik; RAB6IP2B; Rab6ip2; 4930404L01Rik; mKIAA1081	RAB6IP2A; B430107L16Rik; 9630025C19Rik; ELKS; 5033405M01Rik; RAB6IP2B; Rab6ip2; 4930404L01Rik; mKIAA1081	NM_178085.3	ERC1
ILMN_2825260	Mus musculus	RefSeq	ILMN_215146	ILMN_215146	1110059G10RIK	NM_025419.2	NM_025419.2	66202	31541807	NM_025419.2	1110059G10Rik	NP_079695.2	ILMN_2825260	4610128	S	3092	AGGCTTCCGGACAGTTTTACAAGCACAAGGCAGTGGGGCTGTGTGTCTGC	9	-	122793978-122794027	9qF4	Mus musculus RIKEN cDNA 1110059G10 gene (1110059G10Rik), mRNA.						NM_025419.2	1110059G10RIK
ILMN_2727722	Mus musculus	RefSeq	ILMN_220850	ILMN_250968	PLA2G4F	NM_001024145.1	NM_001024145.1	271844	67972422	NM_001024145.1	Pla2g4f	NP_001019316.1	ILMN_2727722	3140056	S	3045	CCCAGCTCTGACCCACTCCAAACCCCCGGACTCAGTGATGTGGAGAATAA	2	-	120125723-120125772	2qE5	Mus musculus phospholipase A2, group IVF (Pla2g4f), mRNA.	Double layer of lipid molecules that encloses all cells, and, in eukaryotes, many organelles; may be a single or double lipid bilayer; also includes associated proteins [goid 16020] [evidence IEA]; A cytoplasmic, membrane-bounded organelle that is found in most animal cells and that contains a variety of hydrolases, most of which have their maximal activities in the pH range 5-6. The contained enzymes display latency if properly isolated. About 40 different lysosomal hydrolases are known and lysosomes have a great variety of morphologies and functions [goid 5764] [evidence IEA]; All of the contents of a cell excluding the plasma membrane and nucleus, but including other subcellular structures [goid 5737] [evidence IDA]	The chemical reactions and pathways resulting in the breakdown of lipids, compounds soluble in an organic solvent but not, or sparingly, in an aqueous solvent [goid 16042] [evidence IEA]; The chemical reactions and pathways resulting in the breakdown of phospholipids, any lipid containing phosphoric acid as a mono- or diester [goid 9395] [evidence IEA]	Catalysis of the hydrolysis of various bonds, e.g. C-O, C-N, C-C, phosphoric anhydride bonds, etc. Hydrolase is the systematic name for any enzyme of EC class 3 [goid 16787] [evidence IEA]; Interacting selectively with calcium ions (Ca2+) [goid 5509] [evidence IEA]; Catalysis of the hydrolysis of a glycerophospholipid [goid 4620] [evidence IEA]; Catalysis of the reaction: phosphatidylcholine + H2O = 1-acylglycerophosphocholine + a carboxylate [goid 4623] [evidence IDA]	Gm647; 4732472I07Rik; Pla2zeta	Gm647; 4732472I07Rik; Pla2zeta	NM_001024145.1	PLA2G4F
ILMN_1231037	Mus musculus	RefSeq	ILMN_212432	ILMN_310618	LOC100041729	XM_001477654.1	XM_001477654.1	100041729	149265491	XM_001477654.1	LOC100041729	XP_001477704.1	ILMN_1231037	6590026	S	526	GACGAATATAGCAGGCAAGCAGCAGGAAAACAAATAATTGTGGTACCTGG	14	-	42297843-42297868:42299507-42299530	14qB	PREDICTED: Mus musculus hypothetical protein LOC100041729 (LOC100041729), mRNA.						XM_001477654.1	LOC100041729
ILMN_2769521	Mus musculus	RefSeq	ILMN_201584	ILMN_201584	PTAFR	XM_357441.1	XM_357441.1		38079352	XM_357441.1	Ptafr		ILMN_2769521	3780440	S	1347	AGTGGGGCATCAACTTAAGGTTTGGTCAGTGACTTCCAGGGGCTACAGGA						Penetrating at least one phospholipid bilayer of a membrane. May also refer to the state of being buried in the bilayer with no exposure outside the bilayer. When used to describe a protein, indicates that all or part of the peptide sequence is embedded in the membrane [goid 16021] [evidence IEA]; Double layer of lipid molecules that encloses all cells, and, in eukaryotes, many organelles; may be a single or double lipid bilayer; also includes associated proteins [goid 16020] [evidence IEA]; The membrane surrounding a cell that separates the cell from its external environment. It consists of a phospholipid bilayer and associated proteins [goid 5886] [evidence IEA]	The directed movement of a motile cell or organism, or the directed growth of a cell guided by a specific chemical concentration gradient. Movement may be towards a higher concentration (positive chemotaxis) or towards a lower concentration (negative chemotaxis) [goid 6935] [evidence IEA]; The series of molecular signals generated as a consequence of a G-protein coupled receptor binding to its physiological ligand [goid 7186] [evidence IEA]; The cascade of processes by which a signal interacts with a receptor, causing a change in the level or activity of a second messenger or other downstream target, and ultimately effecting a change in the functioning of the cell [goid 7165] [evidence IEA]; The immediate defensive reaction (by vertebrate tissue) to infection or injury caused by chemical or physical agents. The process is characterized by local vasodilation, extravasation of plasma into intercellular spaces and accumulation of white blood cells and macrophages [goid 6954] [evidence IMP]; The appearance of a cytokine due to biosynthesis or secretion following a cellular stimulus, resulting in an increase in its intracellular or extracellular levels [goid 1816] [evidence IMP]; The chemical reactions and pathways resulting in the formation of inositol trisphosphate, 1,2,3,4,5,6-cyclohexanehexol, with three phosphate groups attached [goid 32959] [evidence IMP]; A change in state or activity of an organism (in terms of movement, secretion, enzyme production, gene expression, etc.) as a result of a of lipopolysaccharide stimulus; lipopolysaccharide is a major component of the cell wall of gram-negative bacteria [goid 32496] [evidence IMP]	A receptor that binds an extracellular ligand and transmits the signal to a heterotrimeric G-protein complex. These receptors are characteristically seven-transmembrane receptors and are made up of hetero- or homodimers [goid 4930] [evidence IEA]; Combining with an extracellular or intracellular messenger to initiate a change in cell activity [goid 4872] [evidence IEA]; Mediates the transfer of a signal from the outside to the inside of a cell by means other than the introduction of the signal molecule itself into the cell [goid 4871] [evidence IEA]; Combining with platelet activating factor to initiate a change in cell activity [goid 4992] [evidence IEA]; Interacting selectively with lipopolysaccharide [goid 1530] [evidence IMP]; Combining with lipopolysaccharide to initiate a change in cell activity [goid 1875] [evidence IMP]			XM_357441.1	PTAFR
ILMN_2469320	Mus musculus	MEEBO	ILMN_190342	ILMN_190342	2610319H10RIK	scl35097.1.1_70					2610319H10Rik		ILMN_2469320	2470685	S	7	GCCTCCCATGGAACTTTGGAACTTAGGACGGGAAAGGTGAAAGTGCCTCC												2610319H10RIK
ILMN_2753173	Mus musculus	RefSeq	ILMN_222668	ILMN_222668	CEND1	NM_021316.2	NM_021316.2	57754	31981113	NM_021316.2	Cend1	NP_067291.1	ILMN_2753173	6130064	S	1202	AGTGTATGCCCCAGGAGAGCACCGGAGGCTAGGACCACCTTACTTCCTGC	7	-	141278176-141278225	7qF5	Mus musculus cell cycle exit and neuronal differentiation 1 (Cend1), mRNA.	Penetrating at least one phospholipid bilayer of a membrane. May also refer to the state of being buried in the bilayer with no exposure outside the bilayer. When used to describe a protein, indicates that all or part of the peptide sequence is embedded in the membrane [goid 16021] [evidence IEA]; Double layer of lipid molecules that encloses all cells, and, in eukaryotes, many organelles; may be a single or double lipid bilayer; also includes associated proteins [goid 16020] [evidence IEA]	Any process specifically pertinent to the functioning of integrated living units: cells, tissues, organs, and organisms. A process is a collection of molecular events with a defined beginning and end [goid 8150] [evidence ND ]	Elemental activities, such as catalysis or binding, describing the actions of a gene product at the molecular level. A given gene product may exhibit one or more molecular functions [goid 3674] [evidence ND ]	AI415214; 1500001H12Rik; BM88	AI415214; 1500001H12Rik; BM88	NM_021316.2	CEND1
ILMN_2583135	Mus musculus	Riken	ILMN_206849	ILMN_206849	D430030F08RIK	ri|D430030F08|PX00194D21|AK085049|1356				AK085049	D430030F08Rik		ILMN_2583135	6650341	S	1122	CTGCAGCTCAGTGCCAAGGGTGGGTCTATTGTGCTGGGAGGGATGTTCCT											AK085049	D430030F08RIK
ILMN_2728456	Mus musculus	MEEBO	ILMN_220908	ILMN_220908	4933413G11RIK	scl16742.1.8_130	XM_129825.2		38049583	XM_129825.2	4933413G11Rik		ILMN_2728456	2690044	S	1101	CCTGAGTTACCGATACACAAGGAAAGAGTAGCATCTACCACGTTGGCATC											XM_129825.2	4933413G11RIK
ILMN_2531319	Mus musculus	RefSeq	ILMN_198334	ILMN_234649	LOC194360	XR_004593.1	XR_004593.1	194360	94377326	XR_004593.1	LOC194360		ILMN_2531319	2970020	S	338	TCCTGATTATAATTCATGGACTTTTGATAATGACATCATGCTGATTAAGT				6qB1	PREDICTED: Mus musculus hypothetical LOC194360 (LOC194360), mRNA.						XR_004593.1	LOC194360
ILMN_2463630	Mus musculus	MEEBO	ILMN_189702	ILMN_189702	1810008K20RIK	scl069093.1_26					1810008K20Rik		ILMN_2463630	4220307	S	6	TGTGATTCTTTTCCAATCACACTGAACATTTAGCTGTACTTTCATGTTTG												1810008K20RIK
ILMN_2696620	Mus musculus	RefSeq	ILMN_218501	ILMN_218501	RWDD4A	NM_203507.2	NM_203507.2	192174	56785408	NM_203507.2	Rwdd4a	NP_987103.1	ILMN_2696620	7200386	S	2749	CACTTGAACACTTGCATCAGAAATAATGCTGACCTGATAATGCTCCCACT	8	+	48638052-48638101	8qB1.1	Mus musculus RWD domain containing 4A (Rwdd4a), mRNA.				BC016198; Gm1942; MGC27606	BC016198; Gm1942; MGC27606	NM_203507.2	RWDD4A
ILMN_1227162	Mus musculus	Riken	ILMN_203992	ILMN_203992	CDH1	ri|A630035B16|PX00145E04|AK041755|662				AK041755	Cdh1		ILMN_1227162	6940730	S	453	GGCTCATAGAGTGACTTCACAGGGTCAGCAGGGCAGGCATTTGAACCGGG						Penetrating at least one phospholipid bilayer of a membrane. May also refer to the state of being buried in the bilayer with no exposure outside the bilayer. When used to describe a protein, indicates that all or part of the peptide sequence is embedded in the membrane [goid 16021] [evidence IEA]; Double layer of lipid molecules that encloses all cells, and, in eukaryotes, many organelles; may be a single or double lipid bilayer; also includes associated proteins [goid 16020] [evidence IEA]; The membrane surrounding a cell that separates the cell from its external environment. It consists of a phospholipid bilayer and associated proteins [goid 5886] [evidence IDA]; A specialized region of connection between two cells or between a cell and the extracellular matrix [goid 30054] [evidence IEA]; The membrane surrounding a cell that separates the cell from its external environment. It consists of a phospholipid bilayer and associated proteins [goid 5886] [evidence IDA]; The region of the plasma membrane that includes the basal end and sides of the cell. Often used in reference to animal polarized epithelial membranes, where the basal membrane is the part attached to the extracellular matrix, or in plant cells, where the basal membrane is defined with respect to the zygotic axis [goid 16323] [evidence IDA]; A cell junction at which the cytoplasmic face of the plasma membrane is attached to actin filaments [goid 5912] [evidence IDA]; An adherens junction which connects two cells to each other [goid 5913] [evidence IDA]; The region of a polarized cell that forms a tip or is distal to a base. For example, in a polarized epithelial cell, the apical region has an exposed surface and lies opposite to the basal lamina that separates the epithelium from other tissue [goid 45177] [evidence IDA]; A specialized region of connection between two cells including but not limited to gap junctions, desmosomes, and tight junctions, but excluding direct cytoplasmic junctions such as ring canals [goid 5911] [evidence IDA]; A specialized region of connection between two cells including but not limited to gap junctions, desmosomes, and tight junctions, but excluding direct cytoplasmic junctions such as ring canals [goid 5911] [evidence IDA]	The attachment of a cell, either to another cell or to an underlying substrate such as the extracellular matrix, via cell adhesion molecules [goid 7155] [evidence IEA]; The attachment of an adhesion molecule in one cell to an identical molecule in an adjacent cell [goid 7156] [evidence IEA]; The attachment of one cell to another cell via adhesion molecules [goid 16337] [evidence IMP]; The chemical reactions and pathways involving a specific protein, rather than of proteins in general. Includes protein modification [goid 19538] [evidence IDA]; The process of creating protein oligomers, compounds composed of a small number, usually between three and ten, of identical component monomers. Oligomers may be formed by the polymerization of a number of monomers or the depolymerization of a large protein polymer [goid 51260] [evidence IDA]; The process whereby a relatively unspecialized cell acquires the specialized features of a trophectoderm cell [goid 1829] [evidence IMP]; Any process that modulates the activity of a caspase, any of a group of cysteine proteases involved in apoptosis [goid 43281] [evidence IDA]	Interacting selectively with calcium ions (Ca2+) [goid 5509] [evidence IDA]; Interacting selectively with any protein or protein complex (a complex of two or more proteins that may include other nonprotein molecules) [goid 5515] [evidence IPI]; Interacting selectively with the beta subunit of the catenin complex [goid 8013] [evidence IPI]			AK041755	CDH1
ILMN_2693541	Mus musculus	MEEBO	ILMN_196275	ILMN_196275	SRRM1	scl23675.18_254			7949114	NM_016799	Srrm1		ILMN_2693541	6770653	S	2810	GTTTCAACTTTTTACAACTACGTTCAAGGGACAGCACAGGGCCTTTTGCT						A membrane-bounded organelle of eukaryotic cells in which chromosomes are housed and replicated. In most cells, the nucleus contains all of the cell's chromosomes except the organellar chromosomes, and is the site of RNA synthesis and processing. In some species, or in specialized cell types, RNA metabolism or DNA replication may be absent [goid 5634] [evidence IEA]; The dense fibrillar network lying on the inner side of the nuclear membrane [goid 16363] [evidence ISO]; A ribonucleoprotein complex, containing RNA and small nuclear ribonucleoproteins (snRNPs) that is assembled during the splicing of messenger RNA primary transcript to excise an intron [goid 5681] [evidence IDA]	The process of removing sections of the primary RNA transcript to remove sequences not present in the mature form of the RNA and joining the remaining sections to form the mature form of the RNA [goid 8380] [evidence IEA]; Any process involved in the conversion of a primary mRNA transcript into one or more mature mRNA(s) prior to translation into polypeptide [goid 6397] [evidence IEA]; The joining together of exons from one or more primary transcripts of nuclear messenger RNA (mRNA) and the excision of intron sequences, via a spliceosomal mechanism, so that mRNA consisting only of the joined exons is produced [goid 398] [evidence ISO]	Interacting selectively with DNA (deoxyribonucleic acid) [goid 3677] [evidence IEA]; Interacting selectively with any protein or protein complex (a complex of two or more proteins that may include other nonprotein molecules) [goid 5515] [evidence ISO]; Interacting selectively with an RNA molecule or a portion thereof [goid 3723] [evidence ISO]; An activity which assists splicing of substrate RNA(s) by facilitating the formation and stabilization of a series of catalytic conformations in which key RNA sequences are positioned for a series of two transesterification reactions which result in removal of the intron sequence and joining of two exons [goid 31202] [evidence ISO]			NM_016799	SRRM1
ILMN_2693543	Mus musculus	MEEBO	ILMN_196275	ILMN_196275	SRRM1	scl23675.18_254			7949114	NM_016799	Srrm1		ILMN_2693543	2570358	S	2803	TTAATGTGTTTCAACTTTTTACAACTACGTTCAAGGGACAGCACAGGGCC						A membrane-bounded organelle of eukaryotic cells in which chromosomes are housed and replicated. In most cells, the nucleus contains all of the cell's chromosomes except the organellar chromosomes, and is the site of RNA synthesis and processing. In some species, or in specialized cell types, RNA metabolism or DNA replication may be absent [goid 5634] [evidence IEA]; The dense fibrillar network lying on the inner side of the nuclear membrane [goid 16363] [evidence ISO]; A ribonucleoprotein complex, containing RNA and small nuclear ribonucleoproteins (snRNPs) that is assembled during the splicing of messenger RNA primary transcript to excise an intron [goid 5681] [evidence IDA]	The process of removing sections of the primary RNA transcript to remove sequences not present in the mature form of the RNA and joining the remaining sections to form the mature form of the RNA [goid 8380] [evidence IEA]; Any process involved in the conversion of a primary mRNA transcript into one or more mature mRNA(s) prior to translation into polypeptide [goid 6397] [evidence IEA]; The joining together of exons from one or more primary transcripts of nuclear messenger RNA (mRNA) and the excision of intron sequences, via a spliceosomal mechanism, so that mRNA consisting only of the joined exons is produced [goid 398] [evidence ISO]	Interacting selectively with DNA (deoxyribonucleic acid) [goid 3677] [evidence IEA]; Interacting selectively with any protein or protein complex (a complex of two or more proteins that may include other nonprotein molecules) [goid 5515] [evidence ISO]; Interacting selectively with an RNA molecule or a portion thereof [goid 3723] [evidence ISO]; An activity which assists splicing of substrate RNA(s) by facilitating the formation and stabilization of a series of catalytic conformations in which key RNA sequences are positioned for a series of two transesterification reactions which result in removal of the intron sequence and joining of two exons [goid 31202] [evidence ISO]			NM_016799	SRRM1
ILMN_1249124	Mus musculus	RefSeq	ILMN_186741	ILMN_250732	THAP2	NM_025780.3	NM_025780.3	66816	111955182	NM_025780.3	Thap2	NP_080056.1	ILMN_1249124	7000161	S	3034	GCCTAAAATAAGCTGGGTAACTAATCGTATTAACATAACCTATGCTCTTG	10	-	114807346-114807395	10qD2	Mus musculus THAP domain containing, apoptosis associated protein 2 (Thap2), mRNA.			Interacting selectively with any metal ion [goid 46872] [evidence IEA]; Interacting selectively with zinc (Zn) ions [goid 8270] [evidence IEA]; Interacting selectively with DNA (deoxyribonucleic acid) [goid 3677] [evidence IEA]; Interacting selectively with any nucleic acid [goid 3676] [evidence IEA]	AI649097; 2900040O07Rik; AI450385; 9030625G08Rik	AI649097; 2900040O07Rik; AI450385; 9030625G08Rik	NM_025780.3	THAP2
ILMN_2932453	Mus musculus	RefSeq	ILMN_212096	ILMN_212096	P2RX1	NM_008771.2	NM_008771.2	18436	31560658	NM_008771.2	P2rx1	NP_032797.2	ILMN_2932453	110274	S	2180	ACAGCCATCTGAACACACCTACACTCCCAGGCAGGGACACACGGTCTCCA	11	+	72826498-72826500:72826432-72826478	11qB4	Mus musculus purinergic receptor P2X, ligand-gated ion channel, 1 (P2rx1), mRNA.	Penetrating at least one phospholipid bilayer of a membrane. May also refer to the state of being buried in the bilayer with no exposure outside the bilayer. When used to describe a protein, indicates that all or part of the peptide sequence is embedded in the membrane [goid 16021] [evidence IEA]; Double layer of lipid molecules that encloses all cells, and, in eukaryotes, many organelles; may be a single or double lipid bilayer; also includes associated proteins [goid 16020] [evidence IEA]; A specialized area of membrane facing the presynaptic membrane on the tip of the nerve ending and separated from it by a minute cleft (the synaptic cleft). Neurotransmitters across the synaptic cleft and transmit the signal to the postsynaptic membrane [goid 45211] [evidence IDA]; The side of the outer membrane that is opposite to the side that faces the periplasm of the cell [goid 31240] [evidence IDA]	Any process that modulates the frequency, rate or extent of reductions in the diameter of blood vessels [goid 19229] [evidence IMP]; A change in state or activity of a cell or an organism (in terms of movement, secretion, enzyme production, gene expression, etc.) as a result of a stimulus [goid 50896] [evidence IMP]; A form of programmed cell death induced by external or internal signals that trigger the activity of proteolytic caspases, whose actions dismantle the cell and result in cell death. Apoptosis begins internally with condensation and subsequent fragmentation of the cell nucleus (blebbing) while the plasma membrane remains intact. Other characteristics of apoptosis include DNA fragmentation and the exposure of phosphatidyl serine on the cell surface [goid 6915] [evidence IEA]; The directed movement of charged atoms or small charged molecules into, out of, within or between cells [goid 6811] [evidence ISO]; The directed movement of charged atoms or small charged molecules into, out of, within or between cells [goid 6811] [evidence IMP]; The directed movement of substances (such as macromolecules, small molecules, ions) into, out of, within or between cells, or within a multicellular organism [goid 6810] [evidence IEA]; A change in state or activity of a cell or an organism (in terms of movement, secretion, enzyme production, gene expression, etc.) as a result of an organic substance stimulus [goid 10033] [evidence IMP]; Upregulation of the activity of a caspase, any of a group of cysteine proteases involved in apoptosis [goid 6919] [evidence IDA]; The chemical reactions and pathways resulting in the formation of ceramides, any N-acylated sphingoid [goid 46513] [evidence IDA]; Any process that modulates the frequency, rate or extent of smooth muscle contraction [goid 6940] [evidence IMP]; The introduction of semen or sperm into the genital tract of a female [goid 7320] [evidence IMP]; A series of progressive, overlapping events triggered by exposure of the platelets to subendothelial tissue. These events include shape change, adhesiveness, aggregation, and release reactions. When carried through to completion, these events lead to the formation of a stable hemostatic plug [goid 30168] [evidence IMP]; A permanent cessation of all vital functions: the end of life; can be applied to a whole organism or to a part of an organism [goid 16265] [evidence IMP]; Any process that activates or increases the frequency, rate or extent of the directed movement of charged atoms or small charged molecules into, out of, within or between cells [goid 43270] [evidence IMP]; Any process that activates or increases the frequency, rate or extent of the directed movement of charged atoms or small charged molecules into, out of, within or between cells [goid 43270] [evidence IGI]; A change in state or activity of a cell or an organism (in terms of movement, secretion, enzyme production, gene expression, etc.) as a result of an ATP (adenosine 5'-triphosphate) stimulus [goid 33198] [evidence IMP]; The regulated release of serotonin by a platelet or group of platelets [goid 2554] [evidence IMP]; Any process that modulates the frequency, rate or extent of the directed movement of calcium ions into, out of, within or between cells [goid 51924] [evidence IMP]; Any process that increases the frequency, rate or extent of vascular smooth muscle contraction [goid 3056] [evidence IMP]	Combining with an extracellular or intracellular messenger to initiate a change in cell activity [goid 4872] [evidence IEA]; Catalysis of facilitated diffusion of an ion (by an energy-independent process) by passage through a transmembrane aqueous pore or channel without evidence for a carrier-mediated mechanism [goid 5216] [evidence IEA]; Interacting selectively with ATP, adenosine 5'-triphosphate, a universally important coenzyme and enzyme regulator [goid 5524] [evidence IEA]; Catalysis of the energy-independent passage of cations across a lipid bilayer down a concentration gradient [goid 5261] [evidence ISO]; Combining with a purine nucleotide to initiate a change in cell activity [goid 1614] [evidence ISO]; Combining with a purine nucleotide to initiate a change in cell activity [goid 1614] [evidence IMP]; Catalysis of the energy-independent passage of cations across a lipid bilayer down a concentration gradient [goid 5261] [evidence IMP]	BB122383; RP-2; AI323649; P2x; Pdcd3	BB122383; RP-2; AI323649; P2x; Pdcd3	NM_008771.2	P2RX1
ILMN_2932455	Mus musculus	RefSeq	ILMN_212096	ILMN_212096	P2RX1	NM_008771.2	NM_008771.2	18436	31560658	NM_008771.2	P2rx1	NP_032797.2	ILMN_2932455	6220360	S	2392	CAGCTTGGCTGGAACATGAGGGCTGAGGAGGCAAGGGGTGAGACACAATA	11	+	72826967-72826980:72827322-72827357	11qB4	Mus musculus purinergic receptor P2X, ligand-gated ion channel, 1 (P2rx1), mRNA.	Penetrating at least one phospholipid bilayer of a membrane. May also refer to the state of being buried in the bilayer with no exposure outside the bilayer. When used to describe a protein, indicates that all or part of the peptide sequence is embedded in the membrane [goid 16021] [evidence IEA]; Double layer of lipid molecules that encloses all cells, and, in eukaryotes, many organelles; may be a single or double lipid bilayer; also includes associated proteins [goid 16020] [evidence IEA]; A specialized area of membrane facing the presynaptic membrane on the tip of the nerve ending and separated from it by a minute cleft (the synaptic cleft). Neurotransmitters across the synaptic cleft and transmit the signal to the postsynaptic membrane [goid 45211] [evidence IDA]; The side of the outer membrane that is opposite to the side that faces the periplasm of the cell [goid 31240] [evidence IDA]	Any process that modulates the frequency, rate or extent of reductions in the diameter of blood vessels [goid 19229] [evidence IMP]; A change in state or activity of a cell or an organism (in terms of movement, secretion, enzyme production, gene expression, etc.) as a result of a stimulus [goid 50896] [evidence IMP]; A form of programmed cell death induced by external or internal signals that trigger the activity of proteolytic caspases, whose actions dismantle the cell and result in cell death. Apoptosis begins internally with condensation and subsequent fragmentation of the cell nucleus (blebbing) while the plasma membrane remains intact. Other characteristics of apoptosis include DNA fragmentation and the exposure of phosphatidyl serine on the cell surface [goid 6915] [evidence IEA]; The directed movement of charged atoms or small charged molecules into, out of, within or between cells [goid 6811] [evidence ISO]; The directed movement of charged atoms or small charged molecules into, out of, within or between cells [goid 6811] [evidence IMP]; The directed movement of substances (such as macromolecules, small molecules, ions) into, out of, within or between cells, or within a multicellular organism [goid 6810] [evidence IEA]; A change in state or activity of a cell or an organism (in terms of movement, secretion, enzyme production, gene expression, etc.) as a result of an organic substance stimulus [goid 10033] [evidence IMP]; Upregulation of the activity of a caspase, any of a group of cysteine proteases involved in apoptosis [goid 6919] [evidence IDA]; The chemical reactions and pathways resulting in the formation of ceramides, any N-acylated sphingoid [goid 46513] [evidence IDA]; Any process that modulates the frequency, rate or extent of smooth muscle contraction [goid 6940] [evidence IMP]; The introduction of semen or sperm into the genital tract of a female [goid 7320] [evidence IMP]; A series of progressive, overlapping events triggered by exposure of the platelets to subendothelial tissue. These events include shape change, adhesiveness, aggregation, and release reactions. When carried through to completion, these events lead to the formation of a stable hemostatic plug [goid 30168] [evidence IMP]; A permanent cessation of all vital functions: the end of life; can be applied to a whole organism or to a part of an organism [goid 16265] [evidence IMP]; Any process that activates or increases the frequency, rate or extent of the directed movement of charged atoms or small charged molecules into, out of, within or between cells [goid 43270] [evidence IMP]; Any process that activates or increases the frequency, rate or extent of the directed movement of charged atoms or small charged molecules into, out of, within or between cells [goid 43270] [evidence IGI]; A change in state or activity of a cell or an organism (in terms of movement, secretion, enzyme production, gene expression, etc.) as a result of an ATP (adenosine 5'-triphosphate) stimulus [goid 33198] [evidence IMP]; The regulated release of serotonin by a platelet or group of platelets [goid 2554] [evidence IMP]; Any process that modulates the frequency, rate or extent of the directed movement of calcium ions into, out of, within or between cells [goid 51924] [evidence IMP]; Any process that increases the frequency, rate or extent of vascular smooth muscle contraction [goid 3056] [evidence IMP]	Combining with an extracellular or intracellular messenger to initiate a change in cell activity [goid 4872] [evidence IEA]; Catalysis of facilitated diffusion of an ion (by an energy-independent process) by passage through a transmembrane aqueous pore or channel without evidence for a carrier-mediated mechanism [goid 5216] [evidence IEA]; Interacting selectively with ATP, adenosine 5'-triphosphate, a universally important coenzyme and enzyme regulator [goid 5524] [evidence IEA]; Catalysis of the energy-independent passage of cations across a lipid bilayer down a concentration gradient [goid 5261] [evidence ISO]; Combining with a purine nucleotide to initiate a change in cell activity [goid 1614] [evidence ISO]; Combining with a purine nucleotide to initiate a change in cell activity [goid 1614] [evidence IMP]; Catalysis of the energy-independent passage of cations across a lipid bilayer down a concentration gradient [goid 5261] [evidence IMP]	BB122383; RP-2; AI323649; P2x; Pdcd3	BB122383; RP-2; AI323649; P2x; Pdcd3	NM_008771.2	P2RX1
ILMN_2749909	Mus musculus	RefSeq	ILMN_222463	ILMN_222463	SERPINB5	NM_009257.3	NM_009257.3	20724	118130477	NM_009257.3	Serpinb5	NP_033283.1	ILMN_2749909	670475	S	2347	AGTCTACATAAATAATTTATAAAATGGTTCTGGTAAGTCAGTTATGTTGC	1	+	108779707-108779756	1qE2.1	Mus musculus serine (or cysteine) peptidase inhibitor, clade B, member 5 (Serpinb5), mRNA.	The space external to the outermost structure of a cell. For cells without external protective or external encapsulating structures this refers to space outside of the plasma membrane. This term covers the host cell environment outside an intracellular parasite [goid 5576] [evidence IEA]		Stops, prevents or reduces the activity of serine-type endopeptidases, enzymes that catalyze the hydrolysis of nonterminal peptide bonds in a polypeptide chain; a serine residue (and a histidine residue) are at the active center of the enzyme [goid 4867] [evidence IEA]	ovalbumin; 1110036M19Rik; AI646751; Maspin; Spi7; AI462524	ovalbumin; 1110036M19Rik; AI646751; Maspin; Spi7; AI462524	NM_009257.3	SERPINB5
ILMN_1215218	Mus musculus	RefSeq	ILMN_209438	ILMN_209438	FAM173A	NM_145410.3	NM_145410.3	214917	142348873	NM_145410.3	Fam173a	NP_663385.2	ILMN_1215218	2030181	S	718	CCCAGAGTCCAGTTCTACCTTAGTCCCTAGAGCCCCTGTTTGACAAACTG	17	-	25927485-25927492:25927493-25927534	17qA3.3	Mus musculus family with sequence similarity 173, member A (Fam173a), mRNA.	Penetrating at least one phospholipid bilayer of a membrane. May also refer to the state of being buried in the bilayer with no exposure outside the bilayer. When used to describe a protein, indicates that all or part of the peptide sequence is embedded in the membrane [goid 16021] [evidence IEA]; Double layer of lipid molecules that encloses all cells, and, in eukaryotes, many organelles; may be a single or double lipid bilayer; also includes associated proteins [goid 16020] [evidence IEA]			MGC6974	MGC6974	NM_145410.3	FAM173A
ILMN_1213136	Mus musculus	RefSeq	ILMN_210613	ILMN_210613	PIM2	NM_138606.1	NM_138606.1	18715	20070429	NM_138606.1	Pim2	NP_613072.1	ILMN_1213136	6020246	S	269	CTTTCGAGGCCGAATACCGACTTGGCCCCCTCCTGGGTAAGGGAGGCTTT	X	+	7035660-7035709	XqA1.1	Mus musculus proviral integration site 2 (Pim2), transcript variant 1, mRNA.		The process of introducing a phosphate group on to a protein [goid 6468] [evidence IEA]; A process which directly inhibits any of the steps required for cell death by apoptosis [goid 6916] [evidence IDA]; The morphological and physiological alterations undergone by mitochondria during apoptosis [goid 8637] [evidence IDA]	Catalysis of the transfer of a group, e.g. a methyl group, glycosyl group, acyl group, phosphorus-containing, or other groups, from one compound (generally regarded as the donor) to another compound (generally regarded as the acceptor). Transferase is the systematic name for any enzyme of EC class 2 [goid 16740] [evidence IEA]; Catalysis of the transfer of a phosphate group, usually from ATP, to a substrate molecule [goid 16301] [evidence IEA]; Interacting selectively with ATP, adenosine 5'-triphosphate, a universally important coenzyme and enzyme regulator [goid 5524] [evidence IEA]; Interacting selectively with a nucleotide, any compound consisting of a nucleoside that is esterified with (ortho)phosphate or an oligophosphate at any hydroxyl group on the ribose or deoxyribose moiety [goid 166] [evidence IEA]; Interacting selectively with any protein or protein complex (a complex of two or more proteins that may include other nonprotein molecules) [goid 5515] [evidence IPI]; Catalysis of the phosphorylation of an amino acid residue in a protein, usually according to the reaction: a protein + ATP = a phosphoprotein + ADP [goid 4672] [evidence IDA]; Catalysis of the reaction: ATP + a protein serine/threonine = ADP + protein serine/threonine phosphate [goid 4674] [evidence IDA]	DXCch3; Pim-2	DXCch3; Pim-2	NM_138606.1	PIM2
ILMN_1214899	Mus musculus	RefSeq	ILMN_216662	ILMN_216662	PHOSPHO1	NM_153104.2	NM_153104.2	237928	110665717	NM_153104.2	Phospho1	NP_694744.1	ILMN_1214899	1510392	S	1008	GCCCACGTGGTGCCCTGGGAAACAGCCGCCGATGTGCGCCAACATCTGCA	11	+	95692552-95692601	11qD	Mus musculus phosphatase, orphan 1 (Phospho1), mRNA.	The part of a cell or its extracellular environment in which a gene product is located. A gene product may be located in one or more parts of a cell and its location may be as specific as a particular macromolecular complex, that is, a stable, persistent association of macromolecules that function together [goid 5575] [evidence ND ]	The chemical reactions and pathways, including anabolism and catabolism, by which living organisms transform chemical substances. Metabolic processes typically transform small molecules, but also include macromolecular processes such as DNA repair and replication, and protein synthesis and degradation [goid 8152] [evidence IEA]; Any process specifically pertinent to the functioning of integrated living units: cells, tissues, organs, and organisms. A process is a collection of molecular events with a defined beginning and end [goid 8150] [evidence ND ]	Interacting selectively with any metal ion [goid 46872] [evidence IEA]; Catalysis of the reactions: O-phosphoethanolamine + H2O = ethanolamine + phosphate and phosphocholine + H2O = choline + phosphate [goid 33884] [evidence IEA]; Catalysis of the hydrolysis of various bonds, e.g. C-O, C-N, C-C, phosphoric anhydride bonds, etc. Hydrolase is the systematic name for any enzyme of EC class 3 [goid 16787] [evidence IEA]; Elemental activities, such as catalysis or binding, describing the actions of a gene product at the molecular level. A given gene product may exhibit one or more molecular functions [goid 3674] [evidence ND ]; Interacting selectively with magnesium (Mg) ions [goid 287] [evidence IEA]; Catalysis of the hydrolysis of phosphoric monoesters, releasing inorganic phosphate [goid 16791] [evidence IEA]	Phospo1; D11Moh36	Phospo1; D11Moh36	NM_153104.2	PHOSPHO1
ILMN_2940541	Mus musculus	RefSeq	ILMN_235869	ILMN_235869	GIT1	NM_001004144.1	NM_001004144.1	216963	51921284	NM_001004144.1	Git1	NP_001004144.1	ILMN_2940541	4120343	S	3368	TGGGGCTGGCTCCCCAGGGTCCCCAACTCAGCTGGTGGCTGTGGAACTGA	11	+	77320994-77321043	11qB5	Mus musculus G protein-coupled receptor kinase-interactor 1 (Git1), mRNA.	All of the contents of a cell excluding the plasma membrane and nucleus, but including other subcellular structures [goid 5737] [evidence IEA]	Any process that modulates the activity of the GTPase ARF [goid 32312] [evidence IEA]	Catalysis of the transfer of a phosphate group, usually from ATP, to a substrate molecule [goid 16301] [evidence IEA]; Increases the activity of a GTPase, an enzyme that catalyzes the hydrolysis of GTP [goid 5096] [evidence IEA]; Interacting selectively with zinc (Zn) ions [goid 8270] [evidence IEA]; Interacting selectively with any metal ion [goid 46872] [evidence IEA]; Combining with an extracellular or intracellular messenger to initiate a change in cell activity [goid 4872] [evidence IEA]; Interacting selectively with any protein or protein complex (a complex of two or more proteins that may include other nonprotein molecules) [goid 5515] [evidence IPI]; Increases the rate of GTP hydrolysis by the GTPase ARF [goid 8060] [evidence IEA]	p95Cat; Cat-1	p95Cat; Cat-1	NM_001004144.1	GIT1
ILMN_3161703	Mus musculus	RefSeq	ILMN_252103	ILMN_252103	OLFR987	NM_001011785.1	NM_001011785.1	257951	58801339	NM_001011785.1	Olfr987	NP_001011785.1	ILMN_3161703	770736	S	329	TCGACTGTTTCATCCTAGCTGCTATGGCTGTGGACCGCTACGTGGCCATC	2	-	85171675-85171724	2qD	Mus musculus olfactory receptor 987 (Olfr987), mRNA.	The membrane surrounding a cell that separates the cell from its external environment. It consists of a phospholipid bilayer and associated proteins [goid 5886] [evidence IEA]; Penetrating at least one phospholipid bilayer of a membrane. May also refer to the state of being buried in the bilayer with no exposure outside the bilayer. When used to describe a protein, indicates that all or part of the peptide sequence is embedded in the membrane [goid 16021] [evidence ISA]	The cascade of processes by which a signal interacts with a receptor, causing a change in the level or activity of a second messenger or other downstream target, and ultimately effecting a change in the functioning of the cell [goid 7165] [evidence IEA]; The series of molecular signals generated as a consequence of a G-protein coupled receptor binding to its physiological ligand [goid 7186] [evidence ISA]; The series of events required for an organism to receive an olfactory stimulus, convert it to a molecular signal, and recognize and characterize the signal. Olfaction involves the detection of chemical composition of an organism's ambient medium by chemoreceptors [goid 7608] [evidence ISA]	A receptor that binds an extracellular ligand and transmits the signal to a heterotrimeric G-protein complex. These receptors are characteristically seven-transmembrane receptors and are made up of hetero- or homodimers [goid 4930] [evidence IEA]; Mediates the transfer of a signal from the outside to the inside of a cell by means other than the introduction of the signal molecule itself into the cell [goid 4871] [evidence IEA]; Combining with an extracellular or intracellular messenger to initiate a change in cell activity [goid 4872] [evidence IEA]; Combining with airborne compounds to initiate a change in cell activity. These receptors are used for the sense of smell [goid 4984] [evidence ISA]	MOR203-7P	MOR203-7P	NM_001011785.1	OLFR987
ILMN_1222730	Mus musculus	Riken	ILMN_203239	ILMN_203239	C330006H24RIK	ri|C330006H24|PX00075J05|AK049137|1735				AK049137	C330006H24Rik		ILMN_1222730	290014	S	1599	CCCCCAAAGGGGGTTGCAAACTGCTACTCTAGGCCATCCTGGTATACTCA											AK049137	C330006H24RIK
ILMN_2739807	Mus musculus	RefSeq	ILMN_195489	ILMN_310926	LOC100041483	XM_001473227.1	XM_001473227.1	100041483	149275198	XM_001473227.1	LOC100041483	XP_001473277.1	ILMN_2739807	3420682	S	154	GTGGGTAGTTGCAAAAGTAGAAACTTCTCGTTCACCATATGGCAGCAGGA	Un|NT_166433.1	+	48081-48129:50322-50322		PREDICTED: Mus musculus similar to T-cell leukemia protein Tcl1b3 (LOC100041483), mRNA.						XM_001473227.1	LOC100041483
ILMN_1220489	Mus musculus	RefSeq	ILMN_198894	ILMN_317570	LOC672498	XM_001479836.1	XM_001479836.1	672498	149259359	XM_001479836.1	LOC672498	XP_001479886.1	ILMN_1220489	3140661	S	645	CCCCGATGCCCCTCTGACTTACAGGAATCACTCACCAGAACAGCCAGTTG				8qE1	PREDICTED: Mus musculus hypothetical LOC672498, transcript variant 1 (LOC672498), mRNA.						XM_001479836.1	LOC672498
ILMN_2607776	Mus musculus	RefSeq	ILMN_210648	ILMN_210648	PRL4A1	NM_011165.3	NM_011165.3	19110	146134332	NM_011165.3	Prl4a1	NP_035295.1	ILMN_2607776	450114	S	748	CCTTCTGTCCCAGTGATCATTCTCGACAATGCACTTGTGTAAAGTACATG				13qA3.1	Mus musculus prolactin family 4, subfamily a, member 1 (Prl4a1), mRNA.	The space external to the outermost structure of a cell. For cells without external protective or external encapsulating structures this refers to space outside of the plasma membrane. This term covers the host cell environment outside an intracellular parasite [goid 5576] [evidence IEA]	A change in state or activity of a cell or an organism (in terms of movement, secretion, enzyme production, gene expression, etc.) as a result of a stimulus indicating lowered oxygen tension. Hypoxia, defined as a decline in O2 levels below normoxic levels of 20.8 - 20.95%, results in metabolic adaptation at both the cellular and organismal level [goid 1666] [evidence IMP]	The action characteristic of a hormone, any substance formed in very small amounts in one specialized organ or group of cells and carried (sometimes in the bloodstream) to another organ or group of cells in the same organism, upon which it has a specific regulatory action. The term was originally applied to agents with a stimulatory physiological action in vertebrate animals (as opposed to a chalone, which has a depressant action). Usage is now extended to regulatory compounds in lower animals and plants, and to synthetic substances having comparable effects [goid 5179] [evidence IEA]; Interacting selectively with the prolactin receptor [goid 5148] [evidence ISS]	AA409771; Prlpa; PLP-A	AA409771; Prlpa; PLP-A	NM_011165.3	PRL4A1
ILMN_1239205	Mus musculus	RefSeq	ILMN_210008	ILMN_251619	PTCD2	NM_026873.2	NM_026873.2	68927	118130266	NM_026873.2	Ptcd2	NP_081149.1	ILMN_1239205	130441	S	457	CATCTACAAGGCTTCTTCCTAGATTCAACGTCATTCAATATTTTGATGGA	13	-	100102871-100102920	13qD1	Mus musculus pentatricopeptide repeat domain 2 (Ptcd2), mRNA.				1190005P08Rik	1190005P08Rik	NM_026873.2	PTCD2
ILMN_1227209	Mus musculus	RefSeq	ILMN_210008	ILMN_251619	PTCD2	NM_026873.2	NM_026873.2	68927	118130266	NM_026873.2	Ptcd2	NP_081149.1	ILMN_1227209	6180296	S	362	TCACTTTGGGGGAATACAAGTTCGGACCAGTTTTCATGAGGCTGTGCTAC	13	-	100106662-100106711	13qD1	Mus musculus pentatricopeptide repeat domain 2 (Ptcd2), mRNA.				1190005P08Rik	1190005P08Rik	NM_026873.2	PTCD2
ILMN_2618795	Mus musculus	RefSeq	ILMN_210008	ILMN_251619	PTCD2	NM_026873.2	NM_026873.2	68927	118130266	NM_026873.2	Ptcd2	NP_081149.1	ILMN_2618795	4830521	S	1166	TTTCCCTGGTCTGGAGCAGCTGCTGCTACAGTGGATTACTGGCTGCTCCG	13	-	100090063-100090112	13qD1	Mus musculus pentatricopeptide repeat domain 2 (Ptcd2), mRNA.				1190005P08Rik	1190005P08Rik	NM_026873.2	PTCD2
ILMN_2549613	Mus musculus	Riken	ILMN_202439	ILMN_202439	9130023F12RIK	ri|9130023F12|PX00026P01|AK018647|2238				AK018647	9130023F12Rik		ILMN_2549613	5670408	S	2178	GGTGTGGGCTGGCAGTTCTTCAGTTCTTTCTTTACTGCCATGCCATGCCC											AK018647	9130023F12RIK
ILMN_1239137	Mus musculus	Riken	ILMN_201784	ILMN_201784	2210410D02RIK	ri|2210410D02|ZX00054I09|AK008881|777				AK008881	2210410D02Rik		ILMN_1239137	1300487	S	154	CTATAAGAGGTATGGGACCAGAAAAGACATTGCGGGAACTGAGCGTTCTG											AK008881	2210410D02RIK
ILMN_2590828	Mus musculus	RefSeq	ILMN_208922	ILMN_232999	OLFR483	NM_146735.1	NM_146735.1	258730	22129370	NM_146735.1	Olfr483	NP_666946.1	ILMN_2590828	5690112	S	617	CGGCTGGCTCAGTTACTATGATTACAGTGTTTGTCATAGTCATTTCCTAT	7	+	115247441-115247490	7qE3	Mus musculus olfactory receptor 483 (Olfr483), mRNA.	Double layer of lipid molecules that encloses all cells, and, in eukaryotes, many organelles; may be a single or double lipid bilayer; also includes associated proteins [goid 16020] [evidence IEA]; Penetrating at least one phospholipid bilayer of a membrane. May also refer to the state of being buried in the bilayer with no exposure outside the bilayer. When used to describe a protein, indicates that all or part of the peptide sequence is embedded in the membrane [goid 16021] [evidence ISA]; The membrane surrounding a cell that separates the cell from its external environment. It consists of a phospholipid bilayer and associated proteins [goid 5886] [evidence IEA]	A change in state or activity of a cell or an organism (in terms of movement, secretion, enzyme production, gene expression, etc.) as a result of a stimulus [goid 50896] [evidence IEA]; The cascade of processes by which a signal interacts with a receptor, causing a change in the level or activity of a second messenger or other downstream target, and ultimately effecting a change in the functioning of the cell [goid 7165] [evidence IEA]; The series of molecular signals generated as a consequence of a G-protein coupled receptor binding to its physiological ligand [goid 7186] [evidence ISA]; The series of events required for an organism to receive an olfactory stimulus, convert it to a molecular signal, and recognize and characterize the signal. Olfaction involves the detection of chemical composition of an organism's ambient medium by chemoreceptors [goid 7608] [evidence ISA]	A receptor that binds an extracellular ligand and transmits the signal to a heterotrimeric G-protein complex. These receptors are characteristically seven-transmembrane receptors and are made up of hetero- or homodimers [goid 4930] [evidence IEA]; Combining with an extracellular or intracellular messenger to initiate a change in cell activity [goid 4872] [evidence IEA]; Mediates the transfer of a signal from the outside to the inside of a cell by means other than the introduction of the signal molecule itself into the cell [goid 4871] [evidence IEA]; Combining with airborne compounds to initiate a change in cell activity. These receptors are used for the sense of smell [goid 4984] [evidence ISA]	MOR204-12	MOR204-12	NM_146735.1	OLFR483
ILMN_2696575	Mus musculus	RefSeq	ILMN_218498	ILMN_218498	CTNNB1	NM_007614.2	NM_007614.2	12387	31560726	NM_007614.2	Ctnnb1	NP_031640.1	ILMN_2696575	3060497	S	3009	GGAGTGACTCACGCAGTGAAGAATGCACACGAATGGATCACAAGATGGCG	9	+	120869086-120869135	9qF4	Mus musculus catenin (cadherin associated protein), beta 1 (Ctnnb1), mRNA.	A functional unit located near the cell apex at the points of contact between epithelial cells, which in vertebrates is composed of the tight junction, the zonula adherens, and desmosomes and in invertebrates is composed of the subapical complex (SAC), the zonula adherens and the septate junction. Functions in the regulation of cell polarity, tissue integrity and intercellular adhesion and permeability [goid 43296] [evidence IDA]; The portion of the plasma membrane surrounding a microvillus [goid 31528] [evidence IDA]; Platelike region of a muscle sarcomere to which the plus ends of actin filaments are attached [goid 30018] [evidence IDA]; An electron dense junctional complex, at the end to end contacts of cardiac muscle cells, that contains gap junctions and desmosomes. Most of the disc is formed of a convoluted fascia adherens type of junction into which the actin filaments of the terminal sarcomeres insert (or in the case of muscle cells, myofibrils), desmosomes are also present. The lateral portion of the stepped disc contains gap junctions that couple the cells electrically and thus coordinate the contraction [goid 5916] [evidence IDA]; A specialized region of connection between two cells including but not limited to gap junctions, desmosomes, and tight junctions, but excluding direct cytoplasmic junctions such as ring canals [goid 5911] [evidence IDA]; The region of the plasma membrane that includes the basal end and sides of the cell. Often used in reference to animal polarized epithelial membranes, where the basal membrane is the part attached to the extracellular matrix, or in plant cells, where the basal membrane is defined with respect to the zygotic axis [goid 16323] [evidence IDA]; A thin sheetlike process extended by the leading edge of a crawling fibroblast; contains a dense meshwork of actin filaments [goid 30027] [evidence IDA]; The membranes on the sides of epithelial cells which lie at the interface of adjacent cells [goid 16328] [evidence IDA]; The membranes on the sides of epithelial cells which lie at the interface of adjacent cells [goid 16328] [evidence ISO]; Any complex, distinct from RNA polymerase, including one or more polypeptides capable of binding DNA at promoters or at cis-acting regulatory sequences, and regulating transcription [goid 5667] [evidence IDA]; A specialized region of connection between two cells including but not limited to gap junctions, desmosomes, and tight junctions, but excluding direct cytoplasmic junctions such as ring canals [goid 5911] [evidence IDA]; A cell junction at which the cytoplasmic face of the plasma membrane is attached to actin filaments [goid 5912] [evidence IDA]; An adherens junction which connects two cells to each other [goid 5913] [evidence IDA]; Any of the various filamentous elements that form the internal framework of cells, and typically remain after treatment of the cells with mild detergent to remove membrane constituents and soluble components of the cytoplasm. The term embraces intermediate filaments, microfilaments, microtubules, the microtrabecular lattice, and other structures characterized by a polymeric filamentous nature and long-range order within the cell. The various elements of the cytoskeleton not only serve in the maintenance of cellular shape but also have roles in other cellular functions, including cellular movement, cell division, endocytosis, and movement of organelles [goid 5856] [evidence IEA]; Double layer of lipid molecules that encloses all cells, and, in eukaryotes, many organelles; may be a single or double lipid bilayer; also includes associated proteins [goid 16020] [evidence IDA]; That fraction of cells, prepared by disruptive biochemical methods, that includes the plasma and other membranes [goid 5624] [evidence IDA]; All of the contents of a cell excluding the plasma membrane and nucleus, but including other subcellular structures [goid 5737] [evidence IDA]; A membrane-bounded organelle of eukaryotic cells in which chromosomes are housed and replicated. In most cells, the nucleus contains all of the cell's chromosomes except the organellar chromosomes, and is the site of RNA synthesis and processing. In some species, or in specialized cell types, RNA metabolism or DNA replication may be absent [goid 5634] [evidence IDA]; The membrane surrounding a cell that separates the cell from its external environment. It consists of a phospholipid bilayer and associated proteins [goid 5886] [evidence IDA]; A membrane-bounded organelle of eukaryotic cells in which chromosomes are housed and replicated. In most cells, the nucleus contains all of the cell's chromosomes except the organellar chromosomes, and is the site of RNA synthesis and processing. In some species, or in specialized cell types, RNA metabolism or DNA replication may be absent [goid 5634] [evidence IDA]; The region of a polarized cell that forms a tip or is distal to a base. For example, in a polarized epithelial cell, the apical region has an exposed surface and lies opposite to the basal lamina that separates the epithelium from other tissue [goid 45177] [evidence IDA]; The region of a polarized cell that forms a tip or is distal to a base. For example, in a polarized epithelial cell, the apical region has an exposed surface and lies opposite to the basal lamina that separates the epithelium from other tissue [goid 45177] [evidence IDA]	Any process that is carried out at the cellular level, but not necessarily restricted to a single cell. For example, cell communication occurs among more than one cell, but occurs at the cellular level [goid 9987] [evidence IDA]; The process by which the anatomical structures of the eye are generated and organized. Morphogenesis pertains to the creation of form. The camera-type eye is an organ of sight that receives light through an aperture and focuses it through a lens, projecting it on a photoreceptor field [goid 48593] [evidence IMP]; The series of molecular signals initiated by binding of Wnt protein to a frizzled family receptor on the surface of the target cell and ending with a change in transcription of target genes [goid 60070] [evidence IGI]; The series of molecular signals initiated by binding of Wnt protein to a frizzled family receptor on the surface of the target cell and ending with a change in transcription of target genes [goid 60070] [evidence IDA]; The series of molecular signals initiated by binding of Wnt protein to a frizzled family receptor on the surface of the target cell and ending with a change in transcription of target genes [goid 60070] [evidence IGI]; Any process that stops, prevents or reduces the frequency, rate or extent of chondrocyte differentiation [goid 32331] [evidence IGI]; The establishment, maintenance and elaboration of the anterior/posterior axis [goid 9948] [evidence IMP]; The regionalization process by which specific areas of cell differentiation are determined along a proximal/distal axis [goid 9954] [evidence IMP]; The establishment, maintenance and elaboration of the dorsal/ventral axis [goid 9950] [evidence IMP]; The change in form (cell shape and size) that occurs when relatively unspecialized cells, e.g. embryonic or regenerative cells, acquire specialized structural and/or functional features that characterize the cells, tissues, or organs of the mature organism or some other relatively stable phase of the organism's life history [goid 904] [evidence IMP]; The process, occurring in the embryo, by which the anatomical structures of the digit are generated and organized. Morphogenesis pertains to the creation of form. A digit is one of the terminal divisions of an appendage. For example a finger or toe [goid 42733] [evidence IMP]; Any process that activates or increases the frequency, rate or extent of epithelial cell differentiation [goid 30858] [evidence IMP]; A process that is carried out at the cellular level which results in the formation, arrangement of constituent parts, or disassembly of a synapse, the junction between a neuron and a target (neuron, muscle, or secretory cell) [goid 50808] [evidence IMP]; The process whose specific outcome is the progression of the forebrain over time, from its formation to the mature structure. The forebrain is the anterior of the three primary divisions of the developing chordate brain or the corresponding part of the adult brain (in vertebrates, includes especially the cerebral hemispheres, the thalamus, and the hypothalamus and especially in higher vertebrates is the main control center for sensory and associative information processing, visceral functions, and voluntary motor functions) [goid 30900] [evidence IMP]; The process, occurring in the embryo, by which the anatomical structures of the hindlimbs are generated and organized. Morphogenesis pertains to the creation of form. The hindlimbs are the posterior limbs of an animal [goid 35116] [evidence IMP]; The process, occurring in the embryo, by which the anatomical structures of the arm are generated and organized. Morphogenesis pertains to the creation of form. In humans, the arms are the two upper limbs of the body from the shoulder to the hand [goid 35117] [evidence IDA]; A developmental process, independent of morphogenetic (shape) change, that is required for a cell to attain its fully functional state [goid 48469] [evidence IMP]; The directed movement of substances in synaptic membrane-bounded vesicles within the neuron along the cytoskeleton either toward or away from the neuronal cell body [goid 48489] [evidence IMP]; The process whose specific outcome is the progression of the pancreas over time, from its formation to the mature structure. The pancreas is an endoderm derived structure that produces precursors of digestive enzymes and blood glucose regulating enzymes [goid 31016] [evidence IMP]; The attachment of a cell, either to another cell or to an underlying substrate such as the extracellular matrix, via cell adhesion molecules [goid 7155] [evidence IEA]; The process whereby relatively unspecialized cells, e.g. embryonic or regenerative cells, acquire specialized structural and/or functional features that characterize the cells, tissues, or organs of the mature organism or some other relatively stable phase of the organism's life history. Differentiation includes the processes involved in commitment of a cell to a specific fate [goid 30154] [evidence IMP]; The multiplication or reproduction of cells, resulting in the expansion of a cell population [goid 8283] [evidence IMP]; The binding of a cell to the extracellular matrix via adhesion molecules [goid 7160] [evidence IMP]; The process whose specific outcome is the progression of the myeloid and lymphoid derived organ/tissue systems of the blood and other parts of the body over time, from formation to the mature structure. The site of hemopoiesis is variable during development, but occurs primarily in bone marrow or kidney in many adult vertebrates [goid 30097] [evidence IDA]; The attachment of one cell to another cell via adhesion molecules [goid 16337] [evidence IMP]; Any process that modulates the frequency, rate or extent of cell proliferation [goid 42127] [evidence IDA]; The process whereby a relatively unspecialized monocyte acquires the specialized features of a osteoclast cell [goid 30316] [evidence IMP]; The process of communication from a neuron to a target (neuron, muscle, or secretory cell) across a synapse [goid 7268] [evidence IMP]; The series of molecular signals initiated by binding of Wnt protein to a frizzled family receptor on the surface of the target cell and ending with a change in cell state [goid 16055] [evidence IDA]; The synthesis of either RNA on a template of DNA or DNA on a template of RNA [goid 6350] [evidence IEA]; The process whose specific outcome is the progression of the ectoderm over time, from its formation to the mature structure. In animal embryos, the ectoderm is the outer germ layer of the embryo, formed during gastrulation [goid 7398] [evidence IMP]; The process that regulates the coordinated growth and sprouting of blood vessels giving rise to the organized vascular system [goid 1569] [evidence IMP]; The process whose specific outcome is the progression of the heart over time, from its formation to the mature structure. The heart is a hollow, muscular organ, which, by contracting rhythmically, keeps up the circulation of the blood [goid 7507] [evidence IMP]; The process whose specific outcome is the progression of the skeleton over time, from its formation to the mature structure. The skeleton is the bony framework of the body in vertebrates (endoskeleton) or the hard outer envelope of insects (exoskeleton or dermoskeleton) [goid 1501] [evidence IMP]; Any process that modulates the frequency, rate or extent of DNA-dependent transcription [goid 6355] [evidence IDA]; The process whose specific outcome is the progression of the lung over time, from its formation to the mature structure. In all air-breathing vertebrates the lungs are developed from the ventral wall of the oesophagus as a pouch which divides into two sacs. In amphibians and many reptiles the lungs retain very nearly this primitive sac-like character, but in the higher forms the connection with the oesophagus becomes elongated into the windpipe and the inner walls of the sacs become more and more divided, until, in the mammals, the air spaces become minutely divided into tubes ending in small air cells, in the walls of which the blood circulates in a fine network of capillaries. In mammals the lungs are more or less divided into lobes, and each lung occupies a separate cavity in the thorax [goid 30324] [evidence IMP]; The process by which the anatomical structures of embryonic epithelia are generated and organized. Morphogenesis pertains to the creation of form [goid 16331] [evidence IMP]; Any process that stops, prevents or reduces the frequency, rate or extent of transcription from an RNA polymerase II promoter [goid 122] [evidence IDA]; Process involved in cell fate commitment. Once determination has taken place, a cell becomes committed to differentiate down a particular pathway regardless of its environment [goid 1709] [evidence IMP]; The process involved in the specification of cell identity. Once specification has taken place, a cell will be committed to differentiate down a specific pathway if left in its normal environment [goid 1708] [evidence IMP]; The process by which specialized cells known as osteoclasts degrade the organic and inorganic portions of bone, and endocytose and transport the degradation products [goid 45453] [evidence IMP]; The process by which specialized cells known as osteoclasts degrade the organic and inorganic portions of bone, and endocytose and transport the degradation products [goid 45453] [evidence IGI]; Any process that modulates the frequency, rate or extent of the synthesis of either RNA on a template of DNA or DNA on a template of RNA [goid 45449] [evidence IDA]; The process whose specific outcome is the progression of a dentine-containing tooth over time, from its formation to the mature structure. A dentine-containing tooth is a hard, bony organ borne on the jaw or other bone of a vertebrate, and are composed mainly of dentine, a dense calcified substance, covered by a layer of enamel [goid 42475] [evidence IMP]; Any process that modulates the frequency, rate or extent of cell differentiation, the process whereby relatively unspecialized cells acquire specialized structural and functional features [goid 45595] [evidence IDA]; Any process that modulates the frequency, rate or extent of osteoblast differentiation [goid 45667] [evidence IMP]; Any process that stops, prevents or reduces the frequency, rate or extent of cell differentiation [goid 45596] [evidence IMP]; Any process that activates or increases the frequency, rate or extent of osteoblast differentiation [goid 45669] [evidence IMP]; Any process that stops, prevents or reduces the frequency, rate or extent of osteoclast differentiation [goid 45671] [evidence IMP]; Any process that activates or increases the frequency, rate or extent of transcription [goid 45941] [evidence IMP]; Any process that stops, prevents or reduces the frequency, rate or extent of DNA-dependent transcription [goid 45892] [evidence IMP]; Any process that activates or increases the frequency, rate or extent of transcription from the RNA polymerase II promoter [goid 45944] [evidence IDA]; Any process that activates or increases the frequency, rate or extent of transcription from the RNA polymerase II promoter [goid 45944] [evidence IGI]; Any process that activates or increases the frequency, rate or extent of transcription from the RNA polymerase II promoter [goid 45944] [evidence IMP]; Any process that activates or increases the frequency, rate or extent of transcription from the RNA polymerase II promoter [goid 45944] [evidence IGI]; The regionalization process by which the areas along the dorsal/ventral axis are established that will lead to differences in cell differentiation [goid 9953] [evidence IMP]; The process by which a cell becomes committed to become part of the endoderm [goid 1711] [evidence IMP]; The formation of the endoderm during gastrulation [goid 1706] [evidence IMP]; Any process that activates or increases the frequency, rate or extent of DNA-dependent transcription [goid 45893] [evidence IDA]; A form of programmed cell death induced by external or internal signals that trigger the activity of proteolytic caspases, whose actions dismantle the cell and result in cell death. Apoptosis begins internally with condensation and subsequent fragmentation of the cell nucleus (blebbing) while the plasma membrane remains intact. Other characteristics of apoptosis include DNA fragmentation and the exposure of phosphatidyl serine on the cell surface [goid 6915] [evidence IMP]; A complex and coordinated series of cellular movements that occurs at the end of cleavage during embryonic development of most animals. In Deuterostomes the initial blastopore becomes the anus and the mouth forms second [goid 1702] [evidence IMP]	The action of a molecule that contributes to the structural integrity of a complex or assembly within or outside a cell [goid 5198] [evidence IEA]; The selective, often stoichiometric, interaction of a molecule with one or more specific sites on another molecule [goid 5488] [evidence IEA]; Any transcription regulator activity required for initiation or upregulation of transcription [goid 16563] [evidence IDA]; Interacting selectively with a transcription factor, any protein required to initiate or regulate transcription [goid 8134] [evidence IPI]; Interacting selectively with double-stranded DNA [goid 3690] [evidence IDA]; Interacting selectively with chromatin, the network of fibers of DNA and protein that make up the chromosomes of the eukaryotic nucleus during interphase [goid 3682] [evidence IDA]; Interacting selectively with any protein or protein complex (a complex of two or more proteins that may include other nonprotein molecules) [goid 5515] [evidence IPI]; Interacting selectively with any protein or protein complex (a complex of two or more proteins that may include other nonprotein molecules) [goid 5515] [evidence IGI]; Interacting selectively with any protein or protein complex (a complex of two or more proteins that may include other nonprotein molecules) [goid 5515] [evidence IPI]; Interacting selectively with any protein or protein complex (a complex of two or more proteins that may include other nonprotein molecules) [goid 5515] [evidence IPI]; The function of binding to a specific DNA sequence in order to modulate transcription. The transcription factor may or may not also interact selectively with a protein or macromolecular complex [goid 3700] [evidence IDA]; Interacting selectively with DNA (deoxyribonucleic acid) [goid 3677] [evidence IDA]; The function of a transcription cofactor that activates transcription from a RNA polymerase II promoter; does not bind DNA itself [goid 3713] [evidence IDA]; Interacting selectively with chromatin, the network of fibers of DNA and protein that make up the chromosomes of the eukaryotic nucleus during interphase [goid 3682] [evidence IDA]; Interacting selectively with the alpha subunit of the catenin complex [goid 45294] [evidence IPI]; Interacting selectively with cadherin, a type I membrane protein involved in cell adhesion [goid 45296] [evidence IPI]	Mesc; Catnb	Mesc; Catnb	NM_007614.2	CTNNB1
[truncated: 64,419,018 more chars]
