# Supplementary material for: Mechanism of Astragalus membranaceus Alleviating Acquired Hyperlipidemia Induced by High-Fat Diet through Regulating Lipid Metabolism
Source: Nutrients. 2022 Feb 23;14(5):954. doi: 10.3390/nu14050954 (PMC8912611; doi:10.3390/nu14050954)
Supplement: Supplementary file 1 [file nutrients-14-00954-s001.zip › nutrients-1560760 - supplementary/supplementary file 2. The gene expression matrix from GEO database/GSE111412/IDtrans/geneMatrix.txt]

geneNames	GSM3030363	GSM3030364	GSM3030365	GSM3030366	GSM3030367	GSM3030368	GSM3030369	GSM3030370	GSM3030371
0610006I08Rik	11.513179205	11.635292635	11.54256729	11.30040481	11.31946984	11.361298185	11.4544575	11.44488733	11.42593895
0610007C21Rik	13.5212457066667	13.51496695	13.50159897	13.2125355833333	13.2208578233333	13.30673967	13.3394441	13.42383884	13.32482235
0610007J10Rik	11.29672457	11.10767834	11.29672457	10.66081703	10.98585901	10.8885917	10.96203063	11.20264093	11.12689101
0610007L01Rik	11.24820017	11.34465633	11.26088732	11.19957853	11.28182006	11.28674541	11.37919316	11.30648311	11.32484387
0610007N19Rik	11.12931146	10.9813834005	10.858289909	10.707556619	10.574881669	10.646509924	10.7344995975	10.705497807	10.711673876
0610007P08Rik	8.5567132085	8.641953403	8.698436261	8.423487596	8.339604256	8.380733895	8.3205407805	8.3532665345	8.3708399445
0610007P14Rik	8.94994308833333	8.87867408033333	8.99478142233333	9.07805117233333	9.06945541933333	9.02044401666667	8.87001648766667	8.90428602966667	8.98250365866667
0610007P22Rik	9.34632883466667	9.34230909633333	9.291097147	9.127447368	9.144095743	9.17974911333333	9.43349227366667	9.380633311	9.43829975266667
0610009B22Rik	10.20679211	10.1188285	10.33065013	10.01305062	10.42327925	10.24319703	10.16719686	10.33733693	10.35591198
0610009J05Rik	9.395789086	9.277320838	9.424046463	9.098567179	8.890768821	8.970977939	9.510104123	9.44538119	9.463736074
0610009L18Rik	9.356416302	9.13761557	9.063547359	8.570624484	8.616983519	8.694829237	9.129868501	8.977523961	8.946714779
0610009O20Rik	9.70353048	9.763133169	9.739030975	9.506287539	9.590347704	9.571733956	9.631610984	9.630962981	9.62195921
0610010D20Rik	7.827267325	7.890803774	7.884549914	7.782585245	7.72888121	7.711414748	7.77257207	7.941141959	7.990040548
0610010D24Rik	8.156009064	8.09204074	8.079044191	8.299492685	8.284732239	8.189069087	8.506577144	8.443187819	8.470904278
0610010E21Rik	10.59676343	10.487522105	10.56286004	10.42898537	10.484950915	10.50867295	10.64611379	10.61753006	10.609589465
0610010F05Rik	9.765034516	9.731780169	9.909453323	9.8106923025	9.8846899435	9.890499618	9.751478194	9.822554019	9.7579614425
0610010I05Rik	13.42101847	13.5474018	13.56003452	13.00536258	13.15077165	13.04729433	13.08876048	13.21260929	13.40210154
0610010K06Rik	11.83300101	11.70971659	11.85233758	11.82999966	11.81948667	11.77681453	11.90240828	11.91712978	11.97472445
0610011F06Rik	9.289963758	9.340190073	9.228378944	9.0927291	9.038029277	9.010182457	9.148540606	9.186541532	9.219403867
0610011I19Rik	9.241912484	8.920948732	9.202783726	8.982752768	8.879951539	8.882244845	9.144028597	9.164389758	9.188440174
0610012A05Rik	7.436604495	7.427242386	7.491241327	7.438030757	7.501946639	7.675851229	7.433700324	7.452960421	7.47802391
0610012G03Rik	12.09249296	12.03210236	12.0633109	12.03423741	12.05299067	11.99123125	12.23131622	12.09984781	12.1603237
0610025G21Rik	7.513548455	7.552255655	7.440935668	7.462482542	7.356862508	7.365705897	7.527801218	7.32517313	7.496399014
0610025P10Rik	8.625874995	8.924960364	8.767343009	8.524828391	8.482577183	8.464622949	8.696234605	8.660994047	8.713279775
0610030E20Rik	9.808105563	9.87092664066667	9.773155249	9.25270459066667	9.24610270733333	9.269828873	9.521109984	9.50045058166667	9.47959118633333
0610030P10Rik	7.558933202	7.554993001	7.462582035	7.288147396	7.361194818	7.287597799	7.245367624	7.391293251	7.279830765
0610031G08Rik	8.458085854	8.554470797	8.717048086	7.975349696	8.130092651	8.21763793	8.273061175	8.328924948	8.311708277
0610031J06Rik	11.13695231	11.19378537	11.20273952	11.39035739	11.344656095	11.16995824	11.27609667	11.295606875	11.283337105
0610035N01Rik	7.671983872	7.770578146	7.744828885	7.791066883	7.675433604	7.747025187	7.7040981	7.652397253	7.706804999
0610037D15Rik	8.007077094	8.031738206	7.935950206	8.194410799	8.225597435	8.176356594	8.143427697	8.10054416	8.047734711
0610037L13Rik	10.6836182	10.62159665	10.86317195	10.81964905	10.80630604	10.74588432	10.61851582	10.61693229	10.60924392
0610037M15Rik	9.202783726	9.589565904	9.24680961	9.646589522	9.613448105	9.592266528	9.393753873	9.454910512	9.526946042
0610038D11Rik	8.093178582	8.242138505	8.032289525	8.091265922	8.112928576	8.061419226	7.978581942	8.013104198	8.001099909
0610038F07Rik	10.59700472	10.66734068	10.75893278	10.36223562	10.4578137	10.43142992	10.48059188	10.54169733	10.60746547
0610038F15Rik	8.619843813	8.477331299	8.810352181	8.353249793	8.342362841	8.342362841	8.741396025	8.640173331	8.537745451
0610040B10Rik	9.087165158	9.221406987	8.890327572	8.589171252	8.688684796	8.589466503	8.934788552	9.050777489	8.742197781
0610042C05Rik	8.531165938	8.642221915	8.712893852	8.469003208	8.602826252	8.641451301	8.720811222	8.766972857	8.717274732
0710001C05Rik	7.909410505	7.911600748	7.921354242	7.911893001	7.781164142	7.987810905	8.188166558	8.037886991	8.177592723
0710001D07Rik	9.681501889	9.644723055	9.597272642	9.140829871	9.19918735	9.284080061	9.465253957	9.490811946	9.209451519
0710007G10Rik	9.584770516	9.661234154	9.867682373	9.587486442	9.610576472	9.626498949	9.748100164	9.806154285	9.800492485
0910001A06Rik	8.147071406	8.101114557	8.186578251	8.28448529066667	8.343519879	8.25862699166667	8.15964097333333	8.14174150933333	8.06419401633333
0910001L09Rik	12.81506565	12.68151607	12.91210356	12.93178403	12.94884997	12.81941927	12.90639513	13.04080503	12.9791385
100041294	11.62937248	11.70634174	11.55250381	11.55825579	11.59496823	11.54808022	11.46063678	11.42179122	11.50399149
1010001D01Rik	8.101290038	8.011905302	7.884319125	7.918187075	7.962216735	7.910585317	7.918283658	8.023502337	8.05267623
1100001F19Rik	11.1841479	11.50195964	11.20115344	11.18062301	11.17554526	11.2100178	10.88123359	10.96065865	10.93659714
1100001G20Rik	9.446622905	8.879058111	9.137088236	9.744535943	10.09031382	9.963794565	10.19409802	10.24667166	10.30199973
1110001C20Rik	9.012723889	9.148792889	9.240805857	9.23690475	9.15833389	9.123755233	8.832693855	8.891187367	9.089594071
1110001J03Rik	11.52935357	11.45655964	11.45564232	11.10068352	10.97036584	11.04311625	11.34013728	11.27387322	11.36204509
1110001N06Rik	11.03973769	11.12344647	11.22490463	10.865947345	11.00362382	10.79929978	10.81979337	10.84894991	10.808929685
1110002B05Rik	11.27838212	11.26722779	11.43875708	11.55415038	11.62762088	11.51500117	11.58148613	11.65281707	11.61523534
1110002D22Rik	11.33958138	11.31527371	11.38237624	11.12229818	11.10848379	11.09656796	11.14473297	11.20952994	11.21372665
1110002E23Rik	11.46952729	11.3219221	11.43431647	11.30016818	11.50339711	11.27105798	11.30838761	11.34503079	11.42866867
1110002N22Rik	9.866801971	9.921472586	9.96945731	9.604377656	9.715551284	9.784352143	9.918196392	9.778292885	9.716195902
1110003E08Rik	7.492697943	7.606500352	7.579216931	7.743838415	7.664781906	7.66439994	7.551478521	7.488504005	7.541554989
1110003F05Rik	10.36639031	9.997989205	10.09613624	10.33769386	10.40405736	10.33934409	10.47229778	10.49334754	10.42793832
1110003O08Rik	11.85797149	12.2434286	11.83530893	11.50099677	11.36903523	11.60469777	11.76571678	11.83857144	11.77470791
1110003P22Rik	10.36053704	10.31509074	10.39341909	10.72325773	10.70289005	10.61693229	10.57211794	10.52321624	10.68390788
1110004P21Rik	9.297844947	9.43072805	9.364042168	9.155854084	8.979688198	9.109834539	9.297572863	9.284541474	9.177525311
1110005A03Rik	7.254096467	7.292669243	7.283365904	7.268750584	7.332301369	7.50190829	7.613691167	7.427911476	7.4239855
1110005A23Rik	8.1164236205	7.981603301	8.0406740865	8.060239117	8.254533788	8.078318507	8.076878699	8.061283461	8.0968958675
1110005F07Rik	12.03559686	11.91648755	11.92457558	12.40388386	12.40388386	12.37756648	12.17450999	12.16903647	12.11186572
1110006G14Rik	10.71338152	10.95453956	11.0185479	9.669870097	9.74902338	9.807045149	10.36639031	10.46686484	10.38965216
1110007A13Rik	10.17907178	10.2784669015	10.2282269155	10.373202685	10.317918961	10.2383236655	10.276804472	10.2055303705	10.3198740915
1110007L15Rik	11.06190423	11.0634620666667	11.0511048233333	11.0031263133333	10.9947684833333	11.0350171966667	11.2067061666667	11.1607475033333	11.1475972666667
1110007M04Rik	10.42481638	10.70665176	10.88159028	10.53379967	10.51448358	10.66081703	10.4692253	10.39768802	10.51040824
1110008B24Rik	11.87958041	11.98371549	11.85303645	11.73598858	11.87700333	11.80856498	11.86876971	11.88237003	11.87400626
1110008F13Rik	10.68762023	10.89554878	10.65121149	10.75969245	10.76096815	10.81646648	10.68193044	10.65722224	10.73933224
1110008J03Rik	7.757054349	7.968771276	7.914193267	7.793980944	7.798600284	7.753033537	7.632728305	7.763390206	7.707697667
1110008L16Rik	10.0651042	10.23774737	10.17947046	9.89025856	9.782399654	9.823363621	10.1201619	9.973402993	10.00485402
1110008P14Rik	11.34370029	10.98444947	11.43168696	11.65127536	11.83110584	11.62287784	11.74652273	11.67704633	11.78951364
1110012D08Rik	10.1453655	10.16750456	9.93646601	10.14113658	10.15233562	10.1195362	10.227725	10.16940125	10.19989813
1110012F10Rik	10.02593307	10.31054438	10.15307412	9.777988053	9.919263364	9.871911364	9.768225701	9.813383764	9.858997274
1110012N22Rik	7.454950922	7.472538455	7.438746521	7.471573563	7.637373498	7.540542575	7.499047172	7.564423669	7.492227274
1110012O05Rik	14.98496773	14.99332311	15.07021412	15.10599851	15.09327133	15.0276398	15.27650442	15.27650442	15.30805058
1110013L07Rik	7.668309063	7.6963589775	7.6687682965	7.594318072	7.634177911	7.495223446	7.733314102	7.7350879305	7.7841828455
1110014J17Rik	12.20598278	12.2990539	12.34807522	12.07382618	12.11186572	12.03423741	12.1968297	12.32343353	12.29059578
1110014N23Rik	9.4400914825	9.3503359595	9.457256097	9.585192701	9.616220294	9.533700568	9.5237801055	9.52457885	9.5437196215
1110014O20Rik	13.98147798	13.66721536	14.0537909	13.92050636	13.91171504	13.9761626	14.0537909	14.09049864	13.92371697
1110015M06Rik	7.27841347	7.442512658	7.235845922	7.337697984	7.493644011	7.538076525	7.435139486	7.463026769	7.500102376
1110017D15Rik	8.56260093833333	8.15011976533333	8.29125033366667	8.379302504	8.082070684	8.229214086	8.58384350133333	8.736759827	8.560953697
1110018J18Rik	8.6966314775	8.892999422	8.7954358365	8.4934462935	8.5990595895	8.7315648415	8.489776648	8.4407563345	8.4776591685
1110018J23Rik	8.755284118	8.438902429	8.425256079	8.350144781	8.279436514	8.495452947	8.644440002	8.608361668	8.592708145
1110018N20Rik	8.813754445	8.722752078	8.892418607	8.364482672	8.38376814	8.406880212	8.819510086	8.694280929	8.78387653
1110019N10Rik	9.886748841	9.894144624	10.00395275	9.854094192	9.923807133	9.725728068	9.573152406	9.627778016	9.672415789
1110020C03Rik	7.461072149	7.446013329	7.394169981	7.443671017	7.318750094	7.43171136	7.597146062	7.535180702	7.571539242
1110020G09Rik	7.670509886	7.496306402	7.442820502	7.426343115	7.387734461	7.434701889	7.56576847	7.646266252	7.393934318
1110020N13Rik	7.945438995	7.791557146	8.011658881	7.789002015	8.169009395	7.904432478	8.157748213	8.079343053	8.094344433
1110020P15Rik	14.61257523	14.550703425	14.65904141	14.327777475	14.38097693	14.32324549	14.449214875	14.472416445	14.44928428
1110021J02Rik	9.088629151	8.842256199	9.126787214	9.468765766	9.359808994	9.327120618	9.351128094	9.403664289	9.342710238
1110021L09Rik	10.81733812	10.48059188	11.04845414	10.58467774	10.6104698	10.54342171	10.99962335	10.94203777	10.8932525
1110025L11Rik	7.147282613	7.119467166	7.129296975	7.200295921	7.157105279	7.161923951	7.135842121	7.133536719	7.102085395
1110028C15Rik	7.133962866	7.245480537	7.244808544	7.099628312	7.217529895	7.139785178	7.391473991	7.312725314	7.298703188
1110029I05Rik	10.0663792395	9.963133912	9.743917443	9.6172176225	9.725878825	9.807928979	9.744970509	9.8771691755	9.7338402345
1110029L17Rik	10.1526903	10.33839524	10.19203417	10.47854829	10.5208732	10.43750762	10.37947404	10.3540284	10.28043311
1110031I02Rik	9.520945294	9.386039562	9.470842071	9.074277363	9.218597843	9.074468646	9.228144044	9.214857481	9.224531625
1110032A03Rik	7.268139802	7.166534026	7.363718511	7.25100916	7.361974097	7.450415399	7.371128403	7.332900475	7.346155241
1110032A13Rik	11.47739485	11.3781014	11.38799252	11.48757674	11.46240383	11.42111795	11.50449251	11.58235393	11.5588491
1110032E23Rik	10.168264734	10.193717909	10.182518225	11.2232285115	11.20113684	11.112846936	10.7847658495	10.827535357	10.7798478495
1110033C18Rik	7.894002228	7.936056854	7.920637838	7.848952486	7.818747435	7.921612504	7.841644186	7.834984389	7.894976242
1110033K02Rik	7.791950013	8.036319965	8.103498657	7.915400863	7.888804693	7.91889888	8.010094327	8.057801648	8.03164851
1110033M05Rik	10.38750498	10.59498232	10.29224085	10.25548271	10.2738235	10.32255244	10.29497811	10.26247494	10.18332422
1110034A24Rik	8.037179676	8.060942353	8.174649264	8.186771684	8.304396626	8.316839383	8.385678303	8.215269873	8.180056005
1110034O24Rik	11.76977393	11.57701502	11.77965643	11.71780719	11.64635868	11.6676488	11.81522218	11.75716208	11.85421892
1110035H17Rik	8.427018338	8.374325808	8.364482672	8.090363347	8.104271526	8.192139905	8.493401195	8.484130037	8.401118883
1110036O03Rik	8.296188066	8.406364482	8.379753178	8.314567782	8.104385619	8.231637671	8.186124942	8.318393962	8.290622839
1110037F02Rik	9.321530657	9.434880159	9.422602117	9.186541532	9.166047828	9.241314878	9.302220638	9.268722199	9.245888245
1110037P13Rik	7.898897531	7.926359724	7.814125046	7.648517213	7.747174165	7.610511382	7.798802636	7.915494917	7.941642014
1110038B12Rik	9.651394984	9.766382569	9.390710626	9.737261665	9.661690141	9.565296375	9.436941961	9.395065046	9.520304543
1110038D17Rik	11.29149593	11.43740567	11.34013728	11.0644927	11.04455424	10.91429935	11.17652466	11.15078126	11.24312242
1110038F14Rik	10.77250753	10.65121149	10.80853675	10.80749715	10.79362658	10.62808537	10.94428271	10.85619567	10.85574569
1110038G02Rik	9.542208245	9.426088849	9.436941961	9.335307566	9.527498818	9.432513556	9.381882476	9.389223979	9.367456225
1110039B18Rik	10.14113658	10.25295473	10.13106493	9.837433716	9.868708406	9.987252908	10.07748853	10.11418628	10.08881538
1110046J11Rik	12.475632	12.84020303	12.67200606	12.42122444	12.18290146	12.21529742	12.31924801	12.34029618	12.35279407
1110048D14Rik	9.378113541	9.401794547	9.41412396	9.097857511	9.177350025	9.14936412	9.309705798	9.166358077	9.351392158
1110049B09Rik	8.33307098466667	8.07798207733333	8.10388360166667	8.223592284	8.00992476433333	8.176462343	8.41400748566667	8.502456061	8.43034322333333
1110049F12Rik	9.9679170025	10.0662533135	10.005475182	9.6780492515	9.560582003	9.6961427125	9.752056206	9.7676865715	9.6706184475
1110051N18Rik	7.301628743	7.221554724	7.32195367	7.337897184	7.206499524	7.247395896	7.340575809	7.267368498	7.384427474
1110054B14Rik	7.580669156	7.776422863	7.767213458	7.548896805	7.643536707	7.621507327	7.609164789	7.663791651	7.637049458
1110054O05Rik	7.20934256	7.261480412	7.202488189	7.20362525	7.180199228	7.247158159	7.194434976	7.143318892	7.109007207
1110057K04Rik	11.153438025	11.179944005	11.35231654	11.14117747	11.13121066	11.107020485	11.00163413	11.124276245	11.072771165
1110058L19Rik	11.45035064	11.23991159	11.52243373	11.63599542	11.71161533	11.73284397	11.74605978	11.73284397	11.6676488
1110059E24Rik	8.907843907	8.8618279485	8.883815246	8.9405348805	9.0639136035	9.037634307	8.9994834515	9.0112429035	9.038505738
1110059G02Rik	12.79916646	12.69367005	12.70352132	12.30692777	12.46029755	12.43029538	12.6275154	12.5212147	12.44433652
1110059M19Rik	10.30674751	9.649028053	10.28986153	10.52007381	10.52134403	10.60685155	10.55270385	10.59614369	10.57504744
1110062M06Rik	10.06760432	10.15572823	10.20714362	10.27212851	10.23840669	10.30633882	10.48294607	10.34189066	10.3101422
1110067D22Rik	10.01746038	10.08377896	10.05327492	10.04286481	9.983077971	10.13179632	9.961109092	9.926783505	9.948124709
1110068E08Rik	9.374353244	9.380320341	9.363160529	9.079524299	9.320562045	9.305998066	9.256229328	9.405903793	9.266380779
1110070O15Rik	8.989190643	8.807526339	9.204580518	9.322642182	9.579326687	9.328796286	9.175553603	9.132578759	9.169123251
1190002A17Rik	8.6300166	8.337849204	8.388601579	8.978688405	8.79798626	8.706407606	8.560574068	8.593657877	8.542230139
1190002A23Rik	7.014742643	7.031228457	6.981097766	7.144310589	7.126155163	7.179405069	7.167622108	7.17720581	7.313661146
1190002H23Rik	14.69747729	14.92250717	14.80106869	14.44635139	14.39311207	14.49227118	14.71708228	14.66047916	14.60644165
1190002N15Rik	10.1927160485	10.3450080705	10.344452968	9.6109014535	9.6839053725	9.781860514	9.6809724085	9.79735399	9.79449265
1190005F20Rik	9.334743101	9.536886641	9.5438532845	9.3229820715	9.19431907	9.2647617355	9.295256408	9.342130644	9.265223922
1190005I06Rik	9.964427741	10.31798834	9.784635267	9.15903384	9.155044819	9.206749095	9.688815147	9.929990713	9.713086009
1190007F08Rik	12.0588082	11.75530972	12.10198431	11.44628736	11.48141937	11.59101273	11.84731961	11.91648755	11.79944167
1190007I07Rik	9.728887953	9.850519951	9.755325603	9.327378503	9.48397827	9.479169564	9.763133169	9.894997295	9.670800184
1190008K20Rik	8.305615918	8.158954832	8.258358728	7.942496645	8.007435958	7.979932573	8.150477011	8.205469204	8.206463871
1190012C08Rik	7.885353114	8.01341536	8.208175066	7.964886107	7.875484404	7.904164662	8.039223587	8.012115136	7.939460076
1190017O12Rik	11.61801997	11.67511219	11.69791955	11.31068696	11.3034119	11.42776899	11.49736218	11.58944765	11.40934095
1190028F09	9.164389758	9.153914957	9.293507285	9.19252359	9.302452354	9.213397664	9.353246812	9.341048957	9.281889174
1200002N14Rik	13.72942599	13.84163397	13.73552381	13.42101847	13.47495228	13.51346245	13.7280369	13.69376805	13.70434865
1200003C05Rik	10.5008147405	10.387618017	10.5392900635	10.5579708615	10.5828622885	10.551374372	10.407995345	10.3816099375	10.3640288065
1200003I07Rik	9.56769387933333	9.8048537	9.69419511133333	9.30490047666667	9.24510314966667	9.257466728	9.44865731633333	9.43442637366667	9.405455817
1200009F10Rik	8.150330052	8.185153789	8.276522777	8.529253553	8.592568208	8.68811209	8.422089722	8.331135873	8.441438887
1200009I06Rik	8.048092871	7.97715808	7.872353751	8.648906609	8.723225301	8.643630849	8.483790084	8.481255746	8.547981916
1200009O22Rik	11.49668251	11.20847026	11.32484387	11.96102748	11.91712978	11.83857144	11.67638508	11.52629803	11.67455627
1200011M11Rik	8.075796802	8.079576904	8.057400137	7.98833397	8.080189014	7.972776294	7.879500174	7.783630349	7.866743183
1200011O22Rik	9.054467916	8.921455897	9.009174963	9.040551615	9.116301928	8.997664635	9.119472566	9.186102584	9.034003208
1200012P04Rik	9.690977679	9.201675722	9.797574416	9.200806129	9.041131286	9.197055613	9.634757477	9.630687634	9.666102685
1200013B08Rik	9.672900044	9.731722657	9.567825561	10.87790684	10.88358965	10.61266293	10.49025249	10.35014682	10.25338048
1200014J11Rik	10.33558278	10.31435803	10.41854529	10.2963294	10.21000315	10.25181548	10.27451966	10.26684413	10.29497811
1200015F23Rik	9.2578707525	9.2992253955	9.4018171725	9.3310098485	9.4296938535	9.423631195	9.3867493995	9.3823184655	9.4056790475
1200015N20Rik	10.85311612	10.43040915	10.5133412	10.65722224	10.6500002	10.70603336	10.81878144	10.78909358	10.75408297
1200016B10Rik	9.918404638	10.082009676	9.9960906045	9.6857401005	9.64986776	9.681974389	9.69676114	9.7815918425	9.7285110015
1200016E24Rik	12.30993636	12.4127338	12.30522943	11.87752258	11.952955	12.29830552	11.77253202	11.64036246	11.73869294
1300001I01Rik	11.05821503	11.60886424	11.37695854	10.52681919	10.85619567	10.76492385	11.23166282	11.20691434	11.23646866
1300002E11Rik	7.690408947	7.696681255	7.707097574	7.529692081	7.445034742	7.564241982	7.729393495	7.650811657	7.726998287
1300006C19Rik	10.10803949	10.54766747	10.21187449	9.84251382	9.900194606	9.936677459	9.69939328	9.67220494	9.816445137
1300007F04Rik	8.724234475	8.758097366	9.120408387	8.675723994	8.677043631	8.565811827	8.746561693	8.680671958	8.825531531
1300007L22Rik	8.203687948	8.027332439	7.994822789	7.994018484	7.863457558	8.05349553	8.512517062	8.372693712	8.401953103
1300010F03Rik	9.13683585433333	9.25963165333333	9.2190743235	9.019413687	9.0853736615	9.03668455766667	9.13300617083333	9.12312919566667	9.14649673516667
1300011L04Rik	9.793443581	9.346741882	9.610870445	9.420693165	9.477106549	9.583967487	9.940321166	9.927473452	9.791414729
1300013D05Rik	7.596849781	7.528117682	7.505710091	7.31777451	7.418222307	7.467208699	7.603258707	7.539321405	7.573459796
1300013F15Rik	9.696475098	9.14799763	10.06549088	10.82172956	11.01044825	10.74217396	10.53744059	10.48097834	10.61442771
1300013J15Rik	7.943395599	7.796429409	7.775919252	7.732907661	7.679450414	7.70414091	7.733909379	7.676851981	7.774934975
1300014I06Rik	11.07583807	11.18810144	10.71110301	10.2646681	10.22502974	10.44264287	10.55004095	10.41965702	10.3528741
1300018I17Rik	7.902371917	8.084411119	7.816228723	7.950826778	7.979161902	8.035954306	8.114126045	7.858794091	8.076088124
1300018J18Rik	8.554817621	8.611450868	8.571899795	8.499996984	8.451115141	8.497594936	8.500445303	8.476699301	8.599312597
1500001E21Rik	8.465565848	8.37532365	8.513284786	8.439423837	8.571899795	8.371208601	8.769894791	8.576460194	8.695586766
1500001L15Rik	12.37303275	12.46550853	12.40018319	12.09521804	12.13370435	12.22260763	12.29303249	12.19014027	12.15025951
1500001M20Rik	9.18584037	9.066980192	9.001192045	9.021209047	9.007751012	9.054221629	8.917097403	8.911333178	9.119472566
1500003O03Rik	10.34625479	10.74950336	10.65906097	10.34488477	10.39597443	10.55383842	10.23840669	10.11100366	10.25065576
1500005K14Rik	11.25800955	11.25018277	11.37377891	11.003654	11.13169654	11.34072919	11.29633891	11.3576451	11.2510581
1500009L16Rik	7.798743971	7.72225013	7.66527835	7.459255568	7.581086659	7.603462005	7.47704202	7.510123819	7.508018642
1500010G04Rik	8.5603743355	8.78902486	8.891702791	8.61444032	8.5063960425	8.535573139	8.773936252	8.7249340495	8.7846287975
1500010J02Rik	9.4733834225	9.3859391405	9.4329181215	9.396794902	9.4588286955	9.417144005	9.471002602	9.50898418	9.489564097
1500011B03Rik	8.647747721	8.730742928	8.729852951	8.835107345	8.98346972	8.882456235	8.919826591	8.882976537	8.844036616
1500011H22Rik	10.50031243	10.49891398	10.46613735	10.09096265	10.18388201	10.19135518	10.40167255	10.42897397	10.40480087
1500011K16Rik	11.15429014	10.7927969	11.11706444	10.78839571	10.89155274	10.80212557	11.04671473	11.03825814	10.98585901
1500012F01Rik	11.67146017	11.87593062	11.43819417	11.297974665	11.239937435	11.342121995	11.296042025	11.308693595	11.182055565
1500012M23Rik	7.685034868	7.709811177	7.827509213	7.487991906	7.68611529	7.624854019	7.666359783	7.619984762	7.700824154
1500015A07Rik	7.876253628	7.986628371	7.911794392	7.626912922	7.657579965	7.67869439	7.877680921	7.895303925	7.891293923
1500015O10Rik	8.456155981	8.1875449	8.056762977	8.311407419	8.027005744	8.353056887	8.147479852	8.178514414	8.133235376
1500017E21Rik	8.137739234	7.920919806	8.3008062	7.957128589	8.049020952	7.912398341	8.119016335	8.13212646	8.073906891
1500032D16Rik	13.710590265	13.71795265	13.779020815	13.37701643	13.42938385	13.430425125	13.739511095	13.791178535	13.69559942
1500032L24Rik	12.75658693	12.54682207	12.64950382	12.80481262	12.7497251	12.66459496	12.71526122	12.64826406	12.62056768
1500032P08Rik	7.985032331	8.154568373	8.069288297	7.988640125	7.935141489	7.803140385	8.289162124	8.092545213	8.226674827
1500034J01Rik	12.12295784	12.11264447	12.35747823	12.16482203	12.19487085	12.2434286	12.18454133	12.23271191	12.22421447
1500041J02Rik	7.984544886	7.956418629	8.01201239	7.838656751	7.973464248	7.748606038	7.91664407	7.854318753	7.867712148
1500041N16Rik	9.385736972	9.167958172	9.294205256	9.017343608	9.060556731	9.144737574	9.4419962	9.207918763	9.272877836
1520402A15Rik	7.644051771	7.633874554	7.610133367	7.575732991	7.549178566	7.530558902	7.642240998	7.754507976	7.725327998
1520402A20Rik	8.282168508	8.18137007	8.212176702	8.158324571	8.209747177	8.286241683	8.324240891	8.319094325	8.226840756
1600002K03Rik	9.6634690835	9.6515171015	9.8318220765	9.6365379895	9.594251222	9.707940934	9.7086061245	9.752105762	9.7240206345
1600010O03Rik	7.432988628	7.307415774	7.415558051	7.331094536	7.348128181	7.369041085	7.374380245	7.397424294	7.407696562
1600012H06Rik	8.7634865685	8.6427690235	8.736436503	8.8272037445	8.9346598275	8.9622827095	8.7589416305	8.748535712	8.668057527
1600014C10Rik	9.4608132395	9.551386857	9.3401304825	8.9189115205	8.9803111725	8.9998391205	9.257471034	9.323239866	9.209381327
1600016N20Rik	7.498318643	7.472836169	7.380780916	7.558864528	7.45130479	7.417488433	7.749896826	7.705328308	7.644696468
1600017E01Rik	7.68651186	7.752233138	7.639806396	7.625338465	7.607959156	7.518933901	7.787145742	7.70797854	7.647659036
1600021P15Rik	7.65168692	7.535504884	7.481223706	7.745760057	7.674781212	7.620423303	7.669144133	7.580694848	7.555376166
1600023H17Rik	9.744535943	9.479169564	9.814349992	9.24211868	9.325242095	9.407281878	9.650254792	9.617794003	9.568416539
1600029D21Rik	7.538923044	7.407191272	7.435902361	7.466700748	7.342216822	7.517378804	7.339056464	7.342697687	7.516758167
1600029I14Rik	8.754204813	8.240872089	8.342024779	8.547474799	7.94847093	8.38235952	9.305998066	9.208711098	9.112903909
1600029O10Rik	8.377110929	8.202235675	8.268971156	8.289607056	8.150071166	8.168356828	8.562348604	8.417444806	8.459273008
1600032L17Rik	7.557264772	7.648097833	7.618592931	7.421069385	7.413134074	7.477796061	7.483449916	7.436972868	7.499726056
1620402D19Rik	8.059592473	7.888344751	7.939709312	7.928542349	7.907423748	8.030147576	8.008985593	8.011905302	8.008547326
1700001C02Rik	8.809895872	8.324728275	8.372350071	8.482792107	8.146291461	8.403347561	8.801244251	8.962079307	9.015636726
1700001J03Rik	7.872028931	7.745696445	7.628741699	7.427366613	7.36042443	7.48172141	7.842794599	7.673379794	7.868645465
1700003B17Rik	7.563925904	7.560008184	7.425042471	7.755489026	7.736202547	7.503393792	7.644258143	7.579341402	7.695837831
1700003M02Rik	7.8271059895	7.522871641	7.5828925555	7.6360177	7.4604136335	7.532004724	7.695423055	7.7735157595	7.725982949
1700007B14Rik	7.511710277	7.474837449	7.561933936	7.361273018	7.528178338	7.389926747	7.468669729	7.454117904	7.530034269
1700007P14Rik	8.889197716	8.749962263	8.766282179	8.86749487	8.858031816	8.883992768	8.925217981	8.957643903	8.947711055
1700008F19Rik	8.056156433	8.276040549	8.151677856	7.928095175	7.908122827	8.042153918	7.937741995	8.028272193	7.980378977
1700008G05Rik	7.511946629	7.430692613	7.445352382	7.604334898	7.558379755	7.464585279	7.76763919	7.699656217	7.774101402
1700008H02Rik	7.914279462	8.227323386	7.866743183	8.020373515	7.975349696	7.850462287	7.876332612	7.894359882	8.013951856
1700009C05Rik	7.431437455	7.290773198	7.391729165	7.439898867	7.339312927	7.4364323	7.215620654	7.19987947	7.265561177
1700009P03Rik	8.68969568066667	8.664689328	8.64391003566667	8.560310877	8.496573083	8.61836864833333	8.62693413233333	8.64477456566667	8.63910378266667
1700009P17Rik	8.692277658	8.540059756	8.670633998	8.451972604	8.345532719	8.361095594	8.707303417	8.892207053	8.681760037
1700010A01Rik	9.515006753	9.454910512	9.426625777	8.909739563	8.782826205	8.847765642	9.312711792	9.297572863	9.296778819
1700011H14Rik	9.281889174	8.719779938	8.940880952	9.214857481	8.562757708	8.678182317	9.350854629	9.468765766	9.374353244
1700011H22Rik	7.424367187	7.172343586	7.24434025	7.213837995	7.220513734	7.190232037	7.209743914	7.090609901	7.076504064
1700011J10Rik	9.429465777	9.275819856	9.275518332	8.97276553	9.083442467	9.228980278	9.468941431	9.39483577	9.460780019
1700012B09Rik	8.236443174	7.951422681	7.975549804	7.987258723	7.870412902	7.941141959	8.106047971	8.340894189	8.165808653
1700012H05Rik	9.285810897	9.526236771	9.331353083	8.799536233	8.772966533	8.90311844	9.48397827	9.322927307	9.391539038
1700012H17Rik	9.003766434	8.844036616	8.786390092	9.287020818	9.11049099	9.016044598	8.846145606	8.883618845	8.898794512
1700013A01Rik	10.03449146	9.929705833	10.09701394	9.971335277	10.0483644	9.957737735	9.97443445	9.915453717	10.03961084
1700013F07Rik	7.468437311	7.415417591	7.424097076	7.448689577	7.256912209	7.334740231	7.551619623	7.606500352	7.531106412
1700013G10Rik	8.763081721	8.7207186435	8.6853838615	8.84446375	8.7414314155	8.691142636	9.0099452885	8.9091201085	8.9084326735
1700013N18Rik	7.459230477	7.43056814	7.361670836	7.428251464	7.445324414	7.348698705	7.44268149	7.319634683	7.406389453
1700015E05Rik	8.085561172	8.207120527	8.215711067	8.21747796	8.195482988	8.162578259	8.116020774	8.098258027	8.121526783
1700016J18Rik	8.043369926	7.941141959	8.044897948	7.795685257	7.761745452	7.818500297	8.159271939	8.042153918	8.034686633
1700019D03Rik	8.267715888	8.223117744	8.232216968	8.317386205	8.28720838	8.161213131	7.956152828	8.043254633	8.066679149
1700019E19Rik	11.40689635	11.28635202	11.19015078	11.15477878	10.95680841	11.27589316	11.41684828	11.37251798	11.32035901
1700019L03Rik	8.072135479	7.817551284	7.894002228	7.880256684	7.706804999	7.854982102	8.27182348	8.278167354	8.242538865
1700020I14Rik	8.963878695	9.019877537	8.904872153	8.87461841	8.872277283	8.88873575	8.742197781	8.727074851	8.612918714
1700020I22Rik	7.816427202	7.887764537	7.949185164	7.883129219	7.752281681	7.918015726	7.976027431	7.931903725	8.02268001
1700020O03Rik	8.402854372	8.351124633	8.410704438	8.260770707	8.404046433	8.356373616	8.516482609	8.371208601	8.333217788
1700021C14Rik	9.903746729	9.801058727	9.907501317	9.383631024	9.408491614	9.478371274	9.872768683	9.808854881	9.777308663
1700021F05Rik	11.57815181	11.50846702	11.6700986	11.48803634	11.58764617	11.45861054	11.6705986	11.66415012	11.54211842
1700021J08Rik	7.739547162	7.607930606	7.65293523	7.545798194	7.511762212	7.663615308	7.561232439	7.446861086	7.574493646
1700021K14Rik	8.038599347	7.823030833	7.949384866	8.125926786	7.723296014	7.847602404	8.309211637	8.357224989	8.264758174
1700021K19Rik	9.649028053	9.67053834	9.633804646	9.750907669	9.630119607	9.758771842	9.760794027	9.674403373	9.71444107
1700021P22Rik	7.4760206755	7.545688423	7.575438224	7.494087039	7.536193167	7.4357268645	7.5019810215	7.527283672	7.513406088
1700022C21Rik	9.007506293	9.092238308	9.091931875	8.818956768	8.745981972	8.832693855	8.965336158	9.000700727	9.002827807
1700022J01Rik	7.691514751	7.688364067	7.624133603	7.633001254	7.72335696	7.618942027	7.652890873	7.608102414	7.587994437
1700023B02Rik	9.245636825	9.183595679	9.131176895	9.09676043566667	9.18328531366667	9.14958964766667	9.288025398	9.33053089266667	9.26948609133333
1700023L04Rik	9.472214939	9.761063039	9.425490159	8.926574038	8.868842109	9.065383796	9.264339443	9.293901269	9.144737574
1700023M03Rik	11.15600803	11.01129912	10.96709667	11.14413527	11.23392923	11.23736447	11.06510208	11.16732594	11.05528887
1700024G13Rik	8.385678303	8.019725768	8.127728159	8.09741433	7.910264049	8.073034282	8.399818172	8.635190132	8.437564366
1700025G04Rik	9.251305039	9.333380674	9.307597536	9.46714569	9.552413153	9.559248828	9.11747646	9.146709631	9.196454666
1700025K23Rik	9.821220995	9.748100164	9.676482681	9.338804534	9.31633847	9.309176305	9.633537375	9.574407302	9.618159386
1700025K24Rik	7.343984925	7.251812406	7.327311532	7.235086114	7.314069233	7.263841484	7.249276332	7.229939477	7.118479066
1700026D08Rik	7.636181902	7.30818914	7.472358285	7.755885284	7.620311703	7.640018395	7.903161788	7.961635149	7.906541264
1700026L06Rik	7.449750065	7.468875358	7.438422987	7.878940479	7.676242786	7.673105897	7.812865037	7.887543511	7.73914772
1700027A23Rik	8.048316533	7.80089343	7.801547468	7.915832492	7.795872792	7.846794672	7.919713898	8.078920008	7.956418629
1700027M01Rik	11.89283624	12.072610625	11.960090505	12.113360155	12.02841634	12.02363777	11.94654539	11.96896728	11.89796708
1700027N10Rik	9.154648738	9.06558446	8.9270890275	8.5122718335	8.4217717065	8.5108193705	8.8338376225	8.8682482375	8.810855362
1700029F09Rik	9.603464495	9.574407302	9.686745354	9.615900602	9.720248099	9.620157797	9.45233811	9.407281878	9.389831864
1700029G01Rik	11.23686394	11.36254879	11.16601883	10.43631881	10.35591198	10.66222225	10.92747071	10.98639286	10.87505428
1700029J07Rik	9.124237309	9.11163525	9.018073732	8.436245911	8.338438124	8.497378782	9.016426683	9.008518797	8.870402935
1700029M20Rik	7.614412932	7.636844754	7.548483331	7.656693669	7.563436265	7.764924072	7.502178085	7.457016238	7.546812492
1700029P11Rik	10.10126167	10.10673594	9.96410871	9.76523229	9.691751776	9.729726971	9.912440268	9.788034192	9.844065337
1700030K09Rik	10.04160233	10.21144064	10.06319278	9.910662371	9.721323314	9.762809904	9.958688824	10.04496862	10.02742191
1700034H14Rik	10.02323228625	10.17790428725	10.03044235375	9.57287840375	9.596306602	9.711741224	9.68712686	9.7055526235	9.7269752015
1700037C18Rik	7.544996598	7.406472276	7.465760112	7.492390922	7.501888415	7.496212502	7.493021667	7.514748431	7.572009092
1700037H04Rik	12.41640523	12.5164904	12.8806128	12.25716848	12.16482203	12.21742038	12.5408254	12.50954496	12.47460874
1700041B20Rik	9.2089227715	9.059540568	9.210635883	9.303228396	9.3527489375	9.425100272	9.27078205	9.203560831	9.263810513
1700047I17Rik1	10.768261595	10.777379895	10.7425068	10.69976444	10.810469895	10.843633685	10.8043645185	10.84183304	10.808084445
1700049G17Rik	7.542987089	7.66448422	7.594572729	7.595953587	7.6372787925	7.5541909775	7.624703017	7.6446852465	7.648696711
1700052N19Rik	9.180950793	9.236631934	9.068444835	9.21569431	9.191986464	9.135289897	9.086967714	9.140260573	9.188652657
1700052O22Rik	13.26049663	13.26323548	13.39821854	12.76363892	12.80254012	12.93631527	13.28534991	13.27124854	13.21079386
1700054E11Rik	8.932068931	9.000950247	8.781672711	8.478310014	8.452618146	8.576702216	8.727684203	8.786829427	8.658411436
1700054N08Rik	7.524363769	7.581056111	7.572255204	8.021277628	7.876332612	7.894805548	7.669694711	7.711152631	7.769751607
1700061G19Rik	7.525917029	7.412634816	7.49842261	7.868450263	7.947767161	7.839212245	7.641687567	7.735905972	7.721033237
1700064E03Rik	7.643281774	7.433533876	7.44201708	7.237673421	7.385404445	7.354122491	7.57899416	7.533098533	7.573533355
1700065A05Rik	8.607776908	8.945077348	8.637029131	8.95050142	8.844915529	8.943316668	8.430358587	8.468670629	8.539836528
1700065O13Rik	8.703395149	8.689600125	8.776434109	8.54084304	8.565811827	8.481398271	8.78198996	8.607938281	8.637868971
1700071K01Rik	8.726460926	8.589819053	8.587276027	8.532964484	8.623245394	8.629436083	8.838485927	8.678619451	8.88873575
1700073K01Rik	8.29552746	8.221014001	8.241606598	8.261822401	8.135309388	8.085316281	8.253904815	8.367676347	8.151160444
1700080G18Rik	8.078138513	8.381303813	7.960918578	7.755706457	7.661547486	7.654928986	7.870163603	7.914820869	7.78130735
1700081H05Rik	8.926196019	8.864053502	8.796541163	8.723597737	8.827361991	8.68455084	8.593461466	8.634098144	8.56421074
1700084E18Rik	8.379615882	8.649932979	8.389787666	8.05713709	8.040935823	8.245032173	8.234988056	8.222203846	8.250365838
1700085B03Rik	8.024449122	8.082229861	8.158199805	7.98430742	8.055604385	8.063864038	8.124140429	8.137522231	8.068140749
1700085C21Rik	7.198295045	7.216643341	7.078671836	7.069369173	7.086169429	7.101295148	7.033956763	7.028195411	7.044076499
1700086L19Rik	7.673332656	7.527202587	7.397822016	7.543745502	7.532452792	7.556955172	7.594078043	7.717465128	7.573939116
1700088E04Rik	9.164160031	8.779686718	8.983852197	8.82131097	8.519653692	8.686111045	9.327120618	9.424046463	9.213096728
1700091H14Rik	7.889481821	7.683486695	7.82977191	7.838964064	7.80407985	7.719073664	7.960496897	7.895074869	7.944876419
1700093K21Rik	8.415242836	8.268677497	8.248494859	7.83322785	7.538046864	7.759707067	8.461602931	8.522485568	8.428563419
1700094D03Rik	7.920919806	7.898400541	7.875984437	7.84578831	7.785822575	7.877348038	7.864002255	7.851202519	7.947971414
1700102P08Rik	7.510308925	7.692444529	7.625768985	7.696681255	7.50190829	7.671171311	7.562978203	7.585084883	7.628229535
1700105P06Rik	7.860593062	7.842516824	7.841111896	8.122331084	7.877001075	7.976245726	8.126999723	8.115614135	8.084691689
1700106N22Rik	7.653040252	7.575008047	7.580858148	7.571509503	7.630776889	7.574607678	7.717877823	7.751491454	7.605829108
1700108L22Rik	10.30011599	10.05794714	10.33769386	10.21213109	10.37173929	10.3397038	10.54210383	10.48675413	10.50635429
1700109H08Rik	10.13058711	9.941547351	9.806393195	9.792245278	9.713415078	9.717918892	10.14961342	10.14711128	10.18738546
1700112C13Rik	7.332946817	7.242752007	7.168719732	8.192452522	8.183221057	7.82377815	7.492155375	7.504507819	7.622131486
1700112E06Rik	8.320703033	8.22894538	8.248789939	8.137522231	8.119961905	8.300125763	8.280835334	8.456799928	8.277701848
1700113H08Rik	7.645863374	7.458851841	7.342804447	7.344346109	7.258691993	7.409618792	7.437115735	7.512392041	7.574965837
1700113I22Rik	9.055369359	8.805015302	9.228980278	8.963702925	8.744654114	8.872633349	9.170238576	9.086967714	9.142099234
1700116B05Rik	7.204815826	7.09811891	7.110054062	7.02828199	7.004641733	7.044796865	7.252352779	7.16927704	7.187587816
1700120B06Rik	7.685345824	7.624133603	7.660099061	7.589800523	7.602780192	7.61342309	7.797164902	7.728176389	7.796360421
1700123A16Rik	9.592266528	9.538765595	9.582508345	9.728305416	9.69586792	9.716195902	9.447962442	9.533614326	9.396594189
1700123D08Rik	7.328938027	7.38889858	7.398444824	7.27890366	7.396779331	7.374471301	7.430869675	7.415993967	7.413576261
1700123O20Rik	10.299178393	10.275243771	10.3245766575	10.2316011805	10.310638986	10.307746077	10.3314513285	10.3103346305	10.2945560785
1810006K21Rik	11.50997171	11.4011714	11.36799005	11.74192628	11.85022157	11.77355617	11.57089186	11.62705816	11.5432022
1810006O10Rik	7.883412078	7.961297862	8.009243619	7.861791318	7.941305675	7.977850522	7.886816008	7.959186843	7.86558435
1810007M14Rik	8.620682507	8.639409845	8.787076844	8.386922614	8.207437591	8.31787132	8.522854228	8.659221286	8.617215888
1810007P19Rik	9.248423671	9.334425793	9.19826419	8.498189073	8.431139332	8.543894472	8.82984736	8.83932437	8.653347811
1810008A18Rik	10.01088977	9.937231704	9.9453119	10.11348856	10.01955877	10.00545491	10.15333963	10.19514973	10.22464802
1810008K04Rik	7.93866332	8.113325775	8.013656034	7.903951756	7.874356664	7.860751451	7.935141489	7.951628165	8.132382276
1810009A15Rik	9.550659994	9.472013688	9.491700051	9.367998019	9.299396174	9.410273667	9.456777973	9.510988841	9.544659838
1810009K13Rik	8.426881835	8.361730775	8.529106898	8.845930623	8.769894791	8.77276896	8.673329936	8.577628578	8.646900003
1810009N02Rik	8.922755589	8.938424525	9.021387869	9.114531077	9.125886597	9.058349887	9.122374126	9.120724774	9.081114061
1810009O10Rik	10.16247915	10.07698671	10.10918959	10.27651697	10.23617274	10.26005528	10.02307754	10.10280991	10.08617708
1810010H24Rik	7.055118434	7.097952814	6.981913871	7.116373957	7.192993837	7.117539087	7.160055613	7.197145819	7.114113453
1810011H11Rik	8.955624599	8.9385471765	8.94340021	8.896870113	8.995604643	8.9788663725	8.986237473	9.0514091375	9.0017277705
1810011O10Rik	7.20457147	7.18022476	7.16034207	7.302911411	7.158319276	7.182991925	7.402870337	7.379571737	7.351781161
1810013B01Rik	10.9061744	10.93906717	10.83511875	10.53955504	10.42099015	10.55270385	11.0842869	10.89587205	10.90526179
1810013D15Rik	7.599621772	7.813532424	7.69398285	7.477523948	7.579892877	7.591202736	7.684975936	7.634909635	7.579665617
1810013L24Rik	9.43013691633333	9.389293471	9.42466039633333	9.45532513333333	9.49242492166667	9.49652154933333	9.409035755	9.42973256533333	9.392254079
1810015A11Rik	7.871543522	7.710882495	7.835824917	8.130625894	8.296843045	8.080036253	8.038724921	8.077474148	7.988255136
1810015C11Rik	10.03742	10.11195753	10.05908063	9.583967487	9.470842071	9.616154453	9.849415451	9.952415677	9.992110631
1810018F18Rik	8.297608009	8.261683994	8.335545755	8.345220174	8.38471792	8.47295364	8.416859531	8.352012304	8.379615882
1810020C02Rik	8.076538382	8.050154015	8.313683062	8.696727057	8.725886422	8.612306351	8.316712764	8.257369755	8.309211637
1810020D17Rik	11.73053331	11.41471987	11.7477417	11.3225289	11.26663744	11.37598207	11.5594201	11.53274414	11.65653679
1810022C23Rik	10.79627942	10.89429542	10.75360542	9.306338799	9.270107713	9.517652658	10.16561261	10.16046371	10.04745039
1810022K09Rik	13.08344656	13.03342922	13.07527211	12.80132689	13.11704951	12.90269476	13.06219152	13.10231974	13.06866701
1810022O10Rik	7.97501639	8.0222494205	8.2142604355	8.044247186	7.836249235	7.9485239755	7.964946699	7.9760524085	7.932445419
1810026B05Rik	9.4773931385	9.555358591	9.462731053	9.309491506	9.3109581475	9.459002031	9.372832777	9.3149118285	9.3852784325
1810026J23Rik	10.50264399	10.66049454	10.56091275	10.28676286	10.30166905	10.29770754	10.37797595	10.32885122	10.53248507
1810027O10Rik	12.25430186	12.00682361	12.35663331	12.21221562	12.130799445	12.13441639	12.441948895	12.427766295	12.417791555
1810030N24Rik	11.534681615	11.45183676	11.636574975	11.4274277	11.50621895	11.487438315	11.574824575	11.60190354	11.551199855
1810032O08Rik	8.6862476825	8.980172398	8.673868702	8.3860162325	8.3357874695	8.3904545965	8.507552291	8.446425703	8.4567886095
1810035L17Rik	11.24691623	11.12186301	11.3535482	11.20526624	11.36046343	11.35409536	11.47592317	11.57543505	11.32756215
1810037C20Rik	11.55108099	11.51500117	11.57314286	11.49917949	11.47785119	11.53456421	11.61577232	11.58884878	11.62649143
1810037I17Rik	13.30793771	13.25882427	13.36458879	13.21079386	13.20020476	13.20215317	13.25573659	13.36458879	13.23771111
1810043G02Rik	8.7396958135	8.8552640785	8.8622611335	8.469115391	8.5309802785	8.5170466975	8.601911139	8.6313263625	8.596422401
1810043H04Rik	8.968548514	8.81185754	8.979843433	8.88345493	8.914485975	8.962079307	8.901562278	8.92597258	8.853781482
1810044B20Rik	7.686464067	7.584325921	7.771470221	7.572929299	7.353412665	7.529795231	7.534050257	7.538923044	7.541428599
1810044D09Rik	9.140018261	9.197504407	8.903753734	8.434877778	8.476399781	8.509933568	8.906438544	8.848556926	8.700545657
1810046J19Rik	13.00637604	12.82158867	13.1200569	13.29313418	13.19757314	13.12663026	13.2391769	13.23468939	13.4254305
1810047K05Rik	8.256784183	8.139397626	8.212514143	8.2902507915	8.2675303995	8.295598872	8.32149338	8.2314640485	8.312702253
1810048J11Rik	9.397523838	9.301233946	9.381399782	9.182337158	9.024487127	9.204852616	9.133684315	9.195023786	9.16043004
1810049H13Rik	10.5345547	10.46731712	10.25636982	9.920229876	9.911015964	9.915453717	10.20800141	10.26899825	10.16619856
1810049N02Rik	7.991255562	8.092394796	7.931240795	7.78178169	7.682686376	7.792697848	7.836037536	7.851861512	7.846874716
1810053B01Rik	8.033214542	7.809758835	7.871092516	7.780346093	7.778271766	7.899881956	7.99352976	7.858948742	7.83754382
1810054D07Rik	7.655825905	7.596032837	7.456211797	7.728114018	7.773058843	7.667618109	7.626791404	7.5916626	7.519762541
1810055E12Rik	8.215446635	8.312204988	8.511591703	8.492956894	8.770490191	8.579338488	8.222829409	8.221760343	8.231637671
1810055G02Rik	10.49845119	10.34670367	10.63254966	10.83126974	10.86119288	10.83081076	10.52168029	10.59080245	10.54705682
1810058I24Rik	10.32451893	9.858099825	10.3086634	10.60287198	10.56122742	10.5896362	10.5086146	10.53955504	10.45318628
1810058M03Rik	9.851543931	9.84496715	9.590701194	9.546823738	9.439537103	9.379942803	9.758163513	9.740119357	9.66670587
1810060C03Rik	8.176106222	8.031835063	8.104929067	8.022782705	8.046394157	8.082406568	7.906714328	7.930595498	8.020473091
1810062G17Rik	9.014202662	9.117717865	8.651279507	8.501651555	8.595616823	8.704866003	8.772106262	8.812267832	8.564707067
1810062O18Rik	9.352686061	9.423818335	9.408794981	9.238136565	9.255162158	9.423190659	9.510988841	9.573152406	9.432781185
1810063B05Rik	11.6412664	11.44679765	11.54012394	11.64089811	11.76021858	11.67936206	11.68727065	11.72080235	11.72386602
1810063B07Rik	10.30832117	10.15333963	10.33493263	10.34827464	10.39646441	10.35094732	10.25515457	10.36911329	10.41507102
1810064F22Rik	15.19553255	15.13813345	15.3580504	15.42055928	15.29191662	15.26088913	15.64206416	15.45105468	15.54520393
1810064L21Rik	9.075559055	9.291047746	9.084134143	8.892626497	8.794108193	8.979006065	9.054853204	9.089594071	8.925217981
1810073M12Rik	8.757556972	8.88345493	8.756544981	8.503253954	8.603302053	8.673786366	8.661549656	8.687325745	8.701684525
1810074P20Rik	10.029333271	10.1099815135	9.9920719025	9.944876979	9.9393365285	9.99233504	9.798166447	9.857780894	9.7949778485
2010001A14Rik	7.566363838	7.494290187	7.462456242	7.446915961	7.524824095	7.460599336	7.484436391	7.509353882	7.416389571
2010001F03Rik	9.141344893	9.118460023	9.202526501	9.11016633	9.170238576	9.007751012	9.338272289	9.290506109	9.243976383
2010001H16Rik	9.848153844	9.809715992	9.941547351	10.02942336	10.01542579	10.09065421	9.566587818	9.594636959	9.574407302
2010001J22Rik	8.55581539	8.3094084355	8.2750116145	8.411757004	8.2282176115	8.316912831	9.040017405	8.9497646685	8.9822887585
2010001M06Rik	7.75498463	7.661637783	7.816723928	7.94886746	7.778974972	7.910373666	7.78503315	7.763257302	7.79485991
2010001M09Rik	8.09741433	8.563842218	8.474551455	8.184635309	8.518399432	8.388601579	7.974847203	8.153086864	8.101817561
2010003J03Rik	9.062180606	9.143739686	9.207165003	9.069141702	8.98546844	9.104584641	8.948770558	8.823235009	8.972374149
2010003K11Rik	8.513829334	8.265324212	8.713872794	8.401118883	8.552949262	8.463101832	8.698176913	8.72967754	8.70381193
2010003O02Rik	10.17047009	10.04117751	10.0808615	9.643034981	9.820561024	9.919263364	10.19056688	10.2540033	10.15873185
2010004A03Rik	8.584472468	8.723225301	8.697839653	8.371009735	8.228827886	8.262933774	8.311027265	8.387485276	8.338136953
2010004M13Rik	10.8932525	10.61266293	10.60746547	10.87144552	10.82054793	10.78645719	10.91392511	10.9253357	10.85849739
2010004N17Rik	8.560829964	8.579720921	8.638248721	8.825397551	9.107648476	8.965661799	8.550126626	8.53871437	8.526316222
2010005E20Rik	7.387792387	7.306927668	7.413529977	7.387388131	7.38648096	7.422991724	7.291860812	7.389547205	7.371716645
2010005J08Rik	8.90046774266667	8.95360804666667	8.94833593333333	8.75813385366667	8.796690103	8.79066282566667	8.759798408	8.734223171	8.74952251466667
2010007H06Rik	9.14936412	9.254890805	9.227684403	8.733624677	8.518223135	8.749176262	8.943555534	9.127529257	8.980216467
2010007H12Rik	10.61777836	10.27338827	10.42525485	10.51174783	10.51823007	10.43525215	10.64425566	10.54736499	10.56091275
2010007L18Rik	9.067972029	8.870597901	8.963515442	8.993095627	9.047174728	9.121694519	9.11016633	9.10876426	9.034836029
2010009J12Rik	9.283477721	9.682034584	9.597608584	9.326462752	9.206986284	9.280702085	9.18584037	9.232283232	9.403344184
2010011I20Rik	9.983742056	10.20361384	9.93544985	9.522480325	9.513172551	9.673935668	9.72781992	9.856141131	9.620157797
2010012O05Rik	8.611819062	8.578390933	8.649932979	8.186124942	8.285636203	8.282288168	8.159720303	8.514608482	8.365706546
2010015P12Rik	8.000103758	8.096070187	8.000198955	7.786920726	7.712740708	7.681179985	7.762264164	7.872660797	7.867071911
2010016I18Rik	8.312661117	8.811135896	8.26706489	7.764129761	7.579942415	7.655949206	7.994408161	7.902312985	8.006457333
2010100O12Rik	8.235536912	8.231511931	8.295064279	7.855289733	8.009243619	7.833449631	8.161762278	8.122669048	7.921113358
2010107H07Rik	11.69726653	11.37301167	11.49162206	11.78840784	11.96803977	11.92675438	11.86215873	11.82999966	11.76450135
2010110K16Rik	9.872419325	9.649667743	10.13869992	9.801563796	9.899615765	9.847790251	9.985530065	9.991837779	9.948562498
2010110P09Rik	8.145050555	8.190948603	8.310121294	8.251181338	8.537745451	8.343471271	8.138748314	8.381973893	8.364336898
2010111I01Rik	7.99371515	8.081143386	8.122445735	9.087629394	8.992202038	8.860599805	8.541464222	8.397915312	8.566956896
2010203O07Rik	8.45848096	8.549059811	8.532964484	8.503812719	8.500101204	8.487843346	8.376663274	8.286241683	8.424859705
2010204O13Rik	8.492135087	8.489861714	8.515287468	8.316522067	8.230677651	8.235234901	8.581334823	8.665344898	8.557390699
2010205O06Rik	7.920715133	7.829439626	7.899016349	7.839692412	7.842089745	7.808259875	7.99115242	8.00955385	8.019339163
2010305A19Rik	7.629983109	7.661141164	7.718142604	7.730093377	7.664353241	7.716917731	7.546752007	7.454571385	7.630058786
2010305C02Rik	9.974053719	9.389536137	10.00024603	10.06116361	10.24484919	10.07748853	10.35591198	10.372172	10.24359098
2010308M01Rik	9.004540139	9.099528306	8.918361883	8.141364186	8.223117744	8.418783856	8.412975537	8.554470797	8.542392094
2010309E21Rik	8.730339209	8.805218506	8.661364531	8.597259694	8.64568546	8.596751644	8.711809701	8.613879364	8.604241683
2010309J24Rik	7.566965369	7.766569183	7.72353221	7.669051254	7.711281369	7.579341402	7.619717764	7.616566264	7.734971002
2010309L07Rik	13.75060612	13.7884506	13.79707453	13.51855459	13.39349506	13.51855459	13.64621981	13.68063636	13.52814473
2010311D03Rik	10.39646441	10.53181364	10.41819928	10.18152589	10.23745649	10.26641816	9.949822131	10.15434213	10.07446668
2010313D22Rik	10.44782061	10.33493263	10.34749101	10.24564579	10.26500748	10.28528504	10.49555484	10.45548019	10.43459478
2010317E24Rik	7.385066055	7.43084971	7.385344644	7.521999093	7.753302136	7.540068189	7.52385163	7.470636223	7.544146773
2010320M18Rik	10.27099135	10.38998195	10.23023508	9.86579738	9.86175832	9.894997295	10.13349047	10.16776008	10.18833427
2010321I05Rik	10.72020336	10.64795407	10.66222225	10.5926018	10.73002746	10.65488847	10.79417372	10.74911683	10.91624179
2010321M09Rik	11.36432033	11.3576451	11.47261106	11.37000418	11.43875708	11.45232407	11.52455308	11.4681312	11.42672876
20198505_4692_rc	7.322055309	7.378461599	7.385325791	7.398627365	7.308696977	7.344599831	7.422887374	7.465781158	7.439565895
2200002D01Rik	8.257193199	8.233783254	8.134176001	8.415803548	8.364783592	8.518011505	8.410555796	8.419129858	8.285636203
2200002J24Rik	7.3257782	7.358055767	7.432652842	7.290263256	7.317510243	7.389390839	7.343240667	7.224534643	7.184372964
2200005K02Rik	8.320854363	8.145444289	8.224802851	8.271987054	8.270271991	8.198385018	8.097512016	8.063292671	8.139613192
2210003I03Rik	7.198108891	7.223791344	7.131661159	7.327497854	7.355985729	7.447789106	7.219479296	7.296296682	7.343263013
2210008N01Rik	8.091784319	7.892620711	8.033555351	7.692885466	7.762394341	7.809624035	8.023261318	7.90376529	7.948380382
2210010B09Rik	7.909516151	7.958400894	8.028020731	7.884043477	7.771416838	7.778974972	7.920274964	7.88301442	7.846119244
2210010L05Rik	7.321728153	7.194902295	7.309376002	7.306219784	7.359324561	7.284051877	7.09333913	7.171932751	7.241072834
2210011G09Rik	10.60785072	10.25921823	10.8417854	10.7255564	10.82222747	10.81694703	10.87256888	10.90654992	10.81774742
2210012G02Rik	8.3249655965	8.3422226805	8.352090793	8.3650865785	8.3317307545	8.2787386865	8.3673357525	8.2951500865	8.2788277585
2210013K02Rik	9.104584641	8.910486436	9.236631934	9.057702646	9.155854084	9.079089328	9.287020818	9.305623096	9.21569431
2210015D19Rik	9.751446152	9.741077859	9.829644055	9.574839784	9.541089515	9.619938575	9.680520629	9.722984043	9.663699736
2210015K02Rik	8.303922009	8.207297653	8.351642114	8.202971081	8.084276637	8.356130202	8.265324212	8.290232267	8.190053387
2210016L21Rik	8.43066047	8.571446723	8.460328677	8.572486035	8.546941602	8.512390592	8.399628416	8.406711118	8.461602931
2210018M11Rik	9.384208907	9.56780715233333	9.46497987233333	9.336636794	9.34335335833333	9.34121617466667	9.443255219	9.37532708133333	9.36803995966667
2210019E14Rik	7.761305081	7.77685693	7.776176344	7.613391857	7.647449814	7.57859979	7.706907804	7.72437275	7.64823485
2210021J22Rik	9.014976335	9.0787194095	9.0237165945	9.0033164115	8.9620139265	8.971893177	8.903681108	8.950516624	8.988492247
2210023G05Rik	9.229246051	9.080242555	8.971516522	9.275256419	9.349407287	9.32235836	8.690056794	8.769336426	8.764806364
2210037E17Rik	7.889280254	7.933866625	7.926140201	7.700448083	7.890687538	7.799213732	7.744138441	7.748896741	7.625496546
2210039O17Rik	10.09636022	10.15655561	10.02942336	9.572289494	9.591957648	9.535964749	9.766382569	9.774236137	9.655705845
2210403N09Rik	7.786520428	7.428466336	7.751756669	7.83307312	7.870496428	8.050489215	8.059747954	7.885247533	7.962518071
2210404O07Rik	8.043254633	7.940650398	7.877227664	8.024544018	7.96719338	7.977415252	8.035830589	7.937039964	8.078264009
2210407N10Rik	8.925217981	8.693207547	8.941751922	9.29240443	9.429227014	9.298594392	9.18630507	9.106927239	9.210905558
2210408F11Rik	9.875992691	9.550150681	9.652247666	9.748699625	9.593285494	9.660017946	9.624232566	9.583967487	9.483167591
2210408F21Rik	9.523320257	9.403664289	9.675655117	9.616997221	9.583700946	9.58718579	9.782658687	9.747876678	9.711345619
2210408O09Rik	7.855890041	7.869653248	7.981531944	8.313364529	8.564379705	8.243374221	8.273868682	8.262796456	8.324087419
2210410E06Rik	12.11264447	12.18849702	12.10754777	11.87322569	11.86917415	12.07241908	11.91592437	11.87322569	11.80068079
2210411K11Rik	10.88615488	10.85023787	10.82222747	10.48642886	10.43075889	10.47854829	10.70423402	10.68796861	10.65757343
2210412D01Rik	8.903933111	8.668183102	8.875288514	9.081559147	9.079089328	9.108584774	9.258504106	9.044386245	9.160939793
2210414H16Rik	8.548337031	8.758055306	8.591575329	8.2082604955	8.029990453	8.1074241335	8.2293474125	8.4096979655	8.401669519
2210415F13Rik	7.478722586	7.357783665	7.451493603	7.507610196	7.310631067	7.382583812	7.255873347	7.364373353	7.253188263
2210417D09Rik	9.416187854	9.535186217	9.492947181	9.245648487	9.104584641	9.2096852	9.417701801	9.230223985	9.264339443
2210418G03Rik	7.430735437	7.392148864	7.364682148	7.42605202	7.38573826	7.367075478	7.319091423	7.363666352	7.394647896
2210418H06Rik	9.089104194	9.169889457	9.020347054	8.761841868	8.90845881	8.820445956	9.134431804	9.181159984	9.140605773
2210418O10Rik	12.46799294	12.44718656	12.57585452	12.47006921	12.51063803	12.52908532	12.55420875	12.46114683	12.45844314
2210419D22Rik	13.08542243	13.24590512	13.18299602	13.19757314	13.15388696	13.22022791	13.06088407	13.12663026	13.06719251
2300002D11Rik	8.6325566035	8.6457838985	8.5588138715	8.57682437	8.5136588925	8.610594295	8.4298375745	8.3984118895	8.439818712
2300006M17Rik	7.465855199	7.454403266	7.550733682	7.67063711	7.591638848	7.525948672	7.52371957	7.528649452	7.49452478
2300009A05Rik	11.1517835	11.10022726	11.00769711	10.61655798	10.6666361	10.79779395	11.09127217	10.9577434	10.96989068
2310001A20Rik	13.53634628	13.51346245	13.52465965	12.93530612	13.17161078	13.13195462	13.12108841	13.2364598	13.25173701
2310001H12Rik	8.746755482	8.761210122	8.7783870085	8.7295906285	8.6083581405	8.671067718	8.840721138	8.763656746	8.7326412365
2310001H17Rik	9.283241786	9.416676372	8.98346972	9.014640152	9.002227754	8.867286762	8.902270717	8.886575429	8.983852197
2310002B06Rik	9.803036091	9.783339457	9.90208362266667	9.83182978566667	9.88628454366667	9.85267708733333	9.80789093633333	9.79422372833333	9.806338842
2310002F18Rik	9.685835207	9.394311239	9.555157742	9.461555943	9.403095628	9.426088849	9.899370643	9.776768476	9.789386868
2310003C23Rik	9.766935178	9.985007457	9.770104422	9.7116250015	9.678124237	9.6039519525	9.4456355385	9.4870970075	9.4601065215
2310003H01Rik	9.568657807	9.426882286	9.415918262	9.795098937	9.540850987	9.571978523	9.582508345	9.615293423	9.594118492
2310003L06Rik	7.200712548	7.213777239	7.360384789	7.337389928	7.345376643	7.27526231	7.248383978	7.27308619	7.176802642
2310003L22Rik	8.7437964525	8.7181801655	8.743921022	8.561296233	8.606522322	8.636071403	8.7975322425	8.6733280305	8.623840636
2310003M01Rik	7.505415933	7.474429848	7.579560121	7.719497723	7.830782263	7.670062077	7.484482995	7.458785615	7.538900946
2310004H21Rik	9.79256484	9.726595659	9.795877027	9.644723055	9.547259524	9.485848009	10.16247915	10.1526903	10.20649252
2310004I03Rik	10.82012775	10.63869099	10.91486264	10.94597744	10.81017865	10.93098684	10.93098684	10.92626171	10.89941149
2310004I24Rik	9.840821813	10.09291776	9.828668688	9.576905639	9.624232566	9.669042178	9.792010873	9.647688691	9.83803336
2310004N11Rik	11.65066977	11.60125843	11.82860557	11.53159773	11.45744523	11.54921093	11.49632074	11.5988229	11.67763412
2310004N24Rik	8.16457937	8.248081338	8.154964887	8.700545657	8.624225818	8.523574976	8.36605123	8.313857277	8.224274352
2310005E10Rik	10.029439611	9.848497642	9.97682995	10.441567354	10.463532995	10.376879031	10.3199377815	10.3440405715	10.3012316875
2310005E17Rik	7.577588745	7.384988403	7.511307524	7.337263951	7.337592414	7.319846818	7.432988628	7.406992836	7.498817785
2310005L22Rik	10.70558136	11.20526624	10.73311765	9.941547351	9.834844472	10.03105213	10.03140995	10.06116361	9.963408961
2310005N03Rik	10.59755933	10.49098485	10.86609044	10.67614753	10.83383104	10.75927005	10.67451602	10.7244099	10.67806323
2310005P05Rik	11.47413661	11.57749518	11.52365491	11.22766376	11.02377512	11.37377891	11.49981497	11.4391965	11.55568506
2310007A19Rik	8.94064143	8.677833539	8.788490833	8.918714227	8.722128174	8.811135896	9.163385369	9.226241544	9.181649322
2310007B03Rik	7.920274964	7.919802038	7.772877015	7.841856864	7.708604245	7.694706196	7.824497328	7.943286295	7.963428496
2310007D09Rik	7.918453585	7.644126364	7.970880507	8.73958073	9.000700727	8.687325745	8.494355882	8.451972604	8.53062403
2310007F21Rik	10.863027125	10.712644125	10.71149623	10.993529505	10.97981513	10.87565407	11.001853155	10.940028025	10.932148265
2310007G05Rik	9.734535769	9.534937058	9.643539494	9.900194606	9.951387775	9.934828239	10.05239034	10.09613624	9.982244311
2310007H09Rik	8.991942028	8.863401512	8.946026224	8.739381304	8.68811209	8.81136104	8.811135896	8.751051006	8.819682252
2310007L24Rik	8.988347795	8.356706679	8.612918714	8.768455491	8.400268781	8.653560598	9.488747312	9.631866969	9.414338147
2310008H09Rik	9.2707618295	9.2201000815	9.199015308	9.633196281	9.6602632705	9.6338627025	9.6425019225	9.578053668	9.6884035905
2310008I22Rik	9.289714961	9.528698692	9.440929051	9.351392158	9.177775234	9.418685135	9.325845774	9.141866743	9.242329784
2310008M10Rik	11.5594201	11.4059299	11.47470999	12.0443879	12.03624878	11.93215649	11.4545005	11.34603784	11.40062255
2310009E04Rik	10.332286494	10.173460619	10.332604785	9.95189606	9.9371385735	10.063656675	10.3931031845	10.3153391625	10.2071316
2310010J17Rik	9.35015716	9.145760281	9.187472244	8.505438116	8.335707039	8.820855708	8.958187239	8.999406192	8.836619037
2310011G17Rik	11.70476094	11.91235441	11.76450135	11.51460656	11.57874249	11.63377141	11.69408908	11.59759483	11.57020426
2310014B11Rik	9.174102982	9.21569431	9.287955382	9.055635284	9.083258303	9.092496274	9.232055765	9.331353083	9.204297614
2310014D11Rik	11.85690075	12.59946972	12.32864298	11.47261106	11.59551801	11.64089811	11.86970607	11.88811878	11.88192621
2310014F06Rik	9.051231224	9.589292137	9.241314878	8.777848105	8.746380525	9.074887899	9.228676141	9.212909166	9.166047828
2310014G06Rik	12.65204513	12.56975749	12.61618826	11.98954102	12.09454648	12.19487085	12.53362377	12.56785683	12.50954496
2310014H01Rik	13.1228981	12.90967452	13.02078013	13.69543665	13.54581996	13.58903088	13.44017652	13.37392708	13.4613112
2310016C08Rik	10.760068612	10.410330001	10.68907101	11.046280995	11.010708686	10.910775791	11.016934834	10.9472377285	11.038739089
2310016C16Rik	10.54736499	10.40067351	10.60547141	10.4921862	10.33657881	10.60746547	10.35369246	10.27984104	10.29736117
2310016E02Rik	7.98833397	7.996305643	8.184944584	8.419129858	8.64071651	8.47372454	8.345685432	8.322611383	8.325166041
2310016M24Rik	12.69108336	12.72123185	12.6844411	12.58775145	12.54856873	12.49387064	12.64182029	12.73054468	12.61544871
2310021P13Rik	10.18086338	10.31722646	10.06928064	9.999758079	9.937231704	9.899000044	10.12708519	10.05138349	10.09872202
2310022A10Rik	9.363092128	9.253073173	9.191641857	10.0002229145	10.0555373705	9.79210152	9.632055619	9.7204346925	9.6063968625
2310022B05Rik	11.82411441	11.50997171	11.64966149	12.03814186	11.88119731	11.98132942	11.90179852	11.84849931	11.82172047
2310022K01Rik	8.32654995	8.2811864055	8.3189540725	8.2706273775	8.3550905725	8.2756251995	8.406270396	8.33735536	8.2804247025
2310022M17Rik	9.294351799	9.30715425	9.3198128625	9.1027611625	9.1445705365	9.161009028	9.153034972	9.300687281	9.1817497665
2310024N18Rik	10.2405586	10.26247494	10.27019394	9.945623513	10.00485402	9.941547351	10.22534618	10.17677144	10.16313381
2310028O11Rik	8.459273008	8.262796456	8.385140448	8.284573426	8.216609951	8.102900812	8.388445045	8.307657902	8.400268781
2310030N02Rik	7.273995149	7.310477972	7.187763489	7.271878049	7.337005069	7.195788321	7.397508048	7.184909416	7.124632832
2310031L18Rik	7.371778624	7.430271129	7.471445424	7.603500108	7.678973777	7.553682883	7.648921072	7.563405664	7.520696436
2310032M22Rik	9.222467826	9.524297271	9.463490742	9.488535093	9.200806129	9.442220189	8.947230416	9.048308523	9.214857481
2310033F14Rik	12.46306847	12.27176999	12.47460874	12.21801935	12.21267601	12.38415323	12.5212147	12.5779379	12.50861733
2310033K02Rik	7.398056475	7.489915232	7.275363962	7.614784386	7.703718814	7.655075398	7.586982407	7.445154009	7.514082679
2310033P09Rik	9.366353499	9.11433175	9.120203099	8.89096285	9.063547359	9.061265308	9.064432746	9.036880747	9.085832701
2310035C23Rik	8.458947845	8.659007299	8.492802558	8.512517062	8.479261898	8.583700695	8.40366616	8.33714725	8.369040014
2310035K24Rik	10.39381054	10.092546	10.30674751	10.22878783	10.38354208	10.31279455	10.40319257	10.40456341	10.38856503
2310036D04Rik	9.756908798	9.749528092	9.728887953	10.13563142	10.07978494	9.853294351	9.821513462	9.83768596	9.895541671
2310036D22Rik	10.62395662	10.61370752	10.73602446	10.54427505	10.57211794	10.70558136	10.66425255	10.66143808	10.6500002
2310036I02Rik	8.641830317	8.915017469	8.703395149	8.635396467	8.619992252	8.541842856	8.511458383	8.54084304	8.493223661
2310036O22Rik	12.09319312	12.40543142	12.16424203	12.26855479	12.15809727	12.15325635	12.05640015	12.13625675	12.09736321
2310037I24Rik	9.48092440066667	9.560350907	9.47721769466667	9.48288301833333	9.44386671266667	9.42276979566667	9.382264971	9.42451746166667	9.450451292
2310038D14Rik	9.145027536	9.042486297	9.391234273	9.235594902	9.016426683	9.167958172	9.594854598	9.364042168	9.48180757
2310039H08Rik	12.78429784	12.65596421	12.57155589	12.02078656	12.0993098	12.13122038	12.44534606	12.46191913	12.34120217
2310040A07Rik	8.1692209405	7.9470894075	8.2065288475	8.2083350175	8.1624430185	8.2052178805	8.43472999	8.4432317905	8.311151131
2310040A13Rik	8.733430486	8.655643665	8.717720608	8.605810805	8.699602906	8.637650816	8.609140427	8.753938114	8.687125814
2310040B03Rik	8.500101204	8.668746218	8.410080745	8.244431087	8.251181338	8.263583552	8.528476713	8.435070761	8.407820682
2310040C09Rik	8.57892951	8.492802558	8.568880804	8.556669387	8.578390933	8.627175861	8.589171252	8.823653502	8.616784356
2310040G07Rik	8.687506572	8.581334823	8.604241683	8.205733649	8.080992163	8.204627873	8.68221465	8.663427645	8.587653714
2310043N10Rik	13.60601751	13.48142084	13.61186174	13.45158731	13.32065525	13.4166879	13.88505464	13.79245128	13.94922306
2310044G17Rik	9.393299124	9.715061378	9.616483683	10.14294632	10.04928635	9.96546042	9.793070437	9.780407489	9.706876213
2310044H10Rik	12.2878074	12.25831592	12.3922865	12.29303249	12.28006662	12.24812544	12.23419116	12.24891195	12.21267601
2310045A20Rik	8.128947301	7.777131574	7.925049479	9.105372764	8.941031142	8.856898521	8.607557686	8.585969645	8.607420729
2310045K21Rik	9.057702646	9.079304632	9.260782024	9.274651336	9.122596698	9.066319524	8.768455491	8.962319583	9.031848611
2310045L10Rik	8.168356828	8.16629436	8.093927461	7.994123736	7.960705112	7.902159953	8.101922158	8.108266481	8.135173954
2310045N01Rik	9.754054377	9.687392046	9.805511562	9.527498818	9.586640877	9.575412402	9.722713547	9.675480262	9.673117571
2310046A06Rik	7.12985973	7.258945192	7.031048127	7.320758273	7.163037906	7.26215004	7.229585476	7.150942989	7.129264031
2310046K01Rik	9.489464845	9.224808872	9.302452354	9.571136128	9.291337781	9.406721295	9.463490742	9.4677544	9.430987821
2310046O06Rik	9.17477164	9.38307618	9.196002109	9.104132551	9.110768961	9.054467916	9.220751499	9.325242095	9.136276537
2310047A01Rik	7.212235726	7.27211848	7.311526344	7.286479354	7.281303975	7.191649022	7.379238804	7.250323026	7.316247188
2310047B19Rik	9.0951717435	9.0917794485	9.1548720045	9.1185900265	9.1799107795	9.2194869065	9.1730293305	9.189912266	9.2261141445
2310047C04Rik	7.8087957075	7.963287362	7.916675468	7.782158471	7.8372495255	7.742078559	7.8548325835	7.8607252635	7.8662014025
2310047C21Rik	8.260320112	8.193945978	8.261822401	8.167104954	8.268006425	8.017323883	8.409349931	8.36205741	8.477677573
2310047K21Rik	9.157594246	8.888288999	8.907981285	8.784560275	8.778936386	8.843002214	8.888952038	8.922330928	8.790817129
2310047M10Rik	10.3175968205	10.2464557255	10.2296561575	10.5318147825	10.4539435775	10.3694900375	10.4230457285	10.4305570465	10.4062100995
2310047O13Rik	7.8201275855	7.8586626365	7.7909806685	7.8599905765	7.8095002045	7.9491664055	7.804375277	7.819048888	7.8601623915
2310051E17Rik	10.8690214	11.05775677	10.92434509	10.47933702	10.43275544	10.81392543	10.65195027	10.78563038	10.58026885
2310051F07Rik	11.04897363	11.1408871	11.26519816	11.138698	11.17130417	11.28567578	11.16447448	11.11664015	11.20796877
2310051N18Rik	9.643034981	9.578720707	9.816960887	9.79446111	9.681260745	9.736393905	9.9453119	9.863013194	9.973725749
2310057K05Rik	8.559753463	8.554640859	8.365251215	8.054735626	8.178747487	8.237242675	8.401254496	8.325789319	8.428767372
2310058J06Rik	8.261419051	8.584662762	8.374958393	7.968954448	8.104162873	8.174649264	7.933773225	8.023985868	8.156378275
2310061B02Rik	6.979387951	6.862638935	6.956459833	6.957321794	6.719785977	6.798846495	7.032584807	7.077762899	7.117539087
2310061C15Rik	8.519142	8.408694623	8.637650816	8.411214407	8.703646778	8.766713577	8.914280205	8.858520171	8.817477301
2310061F22Rik	10.73002746	10.82652728	10.72247174	10.66884454	10.8043285	10.8229808	10.81604859	10.87633516	10.84317594
2310061G22Rik	7.875820136	7.946472094	7.825451981	7.757263118	7.652104563	7.784898081	7.968054297	7.946078415	7.945438995
2310061I04Rik	7.296101167	7.4436952	7.486530846	7.452382404	7.442254697	7.285562229	7.381501317	7.36391001	7.420262254
2310061J03Rik	11.43050973	11.52743295	11.47947904	10.96670506	11.17867189	11.14781823	11.43996321	11.39137348	11.24030659
2310065K24Rik	10.56803206	10.413305	10.53763438	10.5506975	10.54210716	10.50736081	10.622035775	10.73284181	10.68381092
2310066E14Rik	9.471414545	9.733418889	9.340762477	9.198727868	9.104132551	9.296778819	9.3069921	9.356416302	9.32032541
2310066I10Rik	8.006374314	8.094708191	8.002141174	7.537987915	7.532073127	7.624507326	7.58165495	7.741151242	7.623664978
2310067B10Rik	9.124454048	9.180950793	9.016044598	8.854825382	8.819510086	8.851625443	9.075836726	9.012082046	9.031410753
2310075M15Rik	10.73761976	10.75800069	10.85353418	10.83081076	10.91985628	11.05434653	11.51500117	11.36300819	11.46726492
2310076L09Rik	8.7614363585	8.6515792985	8.644394896	8.737996787	8.6187364235	8.6368352775	8.9643409495	8.8663810605	8.823565254
2310076O14Rik	11.74065754	12.19604276	11.89028458	11.10249403	11.07310851	11.1681658	11.47470999	11.40319812	11.41971543
2310079N02Rik	11.38141589	11.31936066	11.25850112	11.33723732	11.25850112	11.37858184	11.43255379	11.42518106	11.32302399
2310079P03Rik	10.78033344	10.71401629	10.85275678	10.45318628	10.53379967	10.599767	10.80121694	10.88521516	10.74632027
2310079P10Rik	12.43384423	12.13625675	12.60384773	12.3181971	12.30305448	12.50861733	12.56785683	12.58775145	12.60172356
2310079P12Rik	9.345597889	9.399218372	9.327120618	9.38391146	9.365832847	9.430298086	9.480249465	9.486865816	9.469558362
2400001E08Rik	11.93270378	11.79307616	11.87322569	12.2167096	12.18454133	12.06044322	12.1629544	12.03423741	12.21801935
2400003C14Rik	10.065766387	10.1285769526667	10.119259595	10.084049588	10.0823555913333	10.1127058693333	10.14025217	10.1990228803333	10.110209502
2400006N03Rik	8.683648408	8.806098858	8.619152355	8.717720608	8.510476781	8.649256874	8.654557084	8.557537304	8.514608482
2400009B08Rik	12.00852656	11.98954102	12.07969882	11.97654684	12.28253647	12.12441265	12.14965817	12.32960703	12.3181971
2400010C15Rik	14.04114774	14.05063021	14.15590634	13.63602069	13.81597866	13.78408269	13.93012055	14.02062953	13.90628286
2410001C21Rik	11.38168998	11.4050362333333	11.36420944	11.4929088	11.4687720966667	11.43573959	11.5669827066667	11.5957315333333	11.5556695633333
2410002F23Rik	9.6978539925	9.5725473845	9.5197263575	9.590504019	9.483913434	9.545171539	9.732566694	9.724519745	9.7890200505
2410003K15Rik	11.51067821	11.49462365	11.47987067	11.18810144	11.18111509	11.21621729	11.19107053	11.18322331	11.18367476
2410003P15Rik	10.3512665885	10.4004865345	10.476905741	10.160616481	10.171561253	10.1798176525	10.2231286615	10.2450882425	10.198597756
2410004B18Rik	7.973464248	7.776357778	7.707804025	7.813532424	7.971339249	7.854484256	7.965010845	7.840277516	7.887289196
2410004L22Rik	8.204627873	8.393033505	8.353627964	9.150768982	9.106706439	8.90506206	8.679649779	8.670427985	8.61422437
2410005O16Rik	7.9700102235	8.07841348	7.9310139065	7.8730860845	7.8772075945	7.768662863	8.0470738325	8.0043015935	8.020986489
2410006H16Rik	9.575119768	10.06343491	9.382784219	9.281239524	9.197504407	9.343472267	9.327378503	9.340465999	9.281540178
2410008K03Rik	11.39105494	10.81424985	11.27387322	11.13758899	11.13567744	11.18367476	11.38365323	11.41080264	11.37499996
2410012H22Rik	9.603772439	9.58718579	9.504868024	9.481575266	9.541413316	9.554351772	9.685835207	9.65628951	9.704772069
2410013I23Rik	8.645938321	8.781468418	8.735518587	8.553170749	8.542786932	8.59162424	8.310263697	8.431720476	8.425051781
2410014A08Rik	8.346597462	8.27153411275	8.409356075	8.625981985	8.745891113	8.676380086	8.537780232	8.54749805825	8.58891440575
2410015M20Rik	11.38964447	11.36903523	11.36697421	11.25754003	11.31619214	11.30291619	11.47906959	11.34844817	11.41537033
2410016O06Rik	9.0866795	9.225299061	9.2211674635	9.17665719	9.1991163655	9.230305284	9.1730280915	9.0706641175	9.0801063905
2410017P09Rik	8.965478856	8.929736797	8.927821742	9.044386245	9.078066556	9.095946423	9.170524102	9.157594246	9.124237309
2410018G20Rik	10.75194497	10.586714025	10.665257155	10.429294715	10.464369465	10.488916305	10.705155965	10.71613408	10.662845045
2410018M08Rik	8.503963317	8.268245942	8.495628668	8.252941274	8.337849204	8.367676347	8.476399781	8.432772506	8.481096862
2410019G02Rik	9.161154395	9.155044819	9.072183327	8.767616159	8.792726387	8.833897679	8.896775984	8.991735078	8.93311991
2410025L10Rik	9.291931941	9.3209089255	9.1548864185	9.148781913	9.0854179775	9.095045407	9.1776555555	9.253209788	9.189964636
2410026K10Rik	9.060556731	8.975562518	8.92331858	9.213096728	9.185038135	9.166669826	8.967451985	8.964943237	8.997664635
2410042D21Rik	9.8974936575	9.862082852	9.816543102	10.050059375	10.0432126295	10.050694698	9.744320891	9.8224664745	9.770637776
2410044A07Rik	7.803054961	7.743559949	7.781032467	7.74093831	7.985337962	7.806208684	7.966425468	7.886029313	7.84719587
2410051C13Rik	7.301006498	7.34896448	7.381118057	7.396576786	7.307215163	7.308227731	7.320559974	7.232542271	7.258260853
2410066E13Rik	9.146952749	9.127529257	9.143177033	9.208711098	9.186102584	9.124887106	9.05370414	9.01893223	9.038966979
2410072D24Rik	7.899016349	7.813463414	7.879500174	8.145312722	8.058507569	8.157215239	8.117832946	8.092143389	8.015783065
2410075B13Rik	8.174155525	8.107229981	8.176763286	8.182963975	8.226156416	8.208332434	8.279828318	8.272392395	8.209354184
2410076I21Rik	8.345046089	8.409884223	8.049282282	7.698624909	7.83707093	7.7748081	7.775919252	7.722041015	7.817624847
2410078J06Rik	7.382218292	7.561990943	7.480101121	7.375310221	7.229110785	7.290303251	7.423786764	7.464801835	7.427327982
2410081M15Rik	8.680866755	8.591194586	8.711153736	8.754204813	8.712020105	8.907534592	8.904385665	8.721760402	8.679649779
2410089E03Rik	7.675638059	7.641272152	7.799631814	7.793118413	7.464899313	7.645107666	7.60601398	7.594284426	7.561665948
2410091C18Rik	9.236150908	9.24446861	9.417401433	9.036215531	9.081114061	9.127036965	8.977345274	9.11433175	8.993353748
2410091N08Rik	7.69502305	7.658503845	7.792641399	7.666967507	7.775480971	7.613391857	7.791880515	7.767505292	7.690801249
2410127L17Rik	8.214577402	8.199772001	8.331991819	8.03695741	8.066465198	8.160540129	8.10054416	8.088545838	8.003323061
2410129H14Rik	10.37761196	10.32133891	10.32133891	10.13830771	10.21398212	10.18269624	10.12338128	9.886427495	9.991258101
2410131K14Rik	7.91913009	7.94836763	7.888559072	7.9143026815	7.9285681505	7.8603310505	7.8821525615	7.9809622505	7.947996946
2410152H17Rik	7.867208602	7.96770024	7.809840005	7.725892472	7.670198054	7.697649535	7.784037599	7.770630079	7.745002239
2410166I05Rik	8.675374471	8.729320134	8.627391603	8.51507383	8.488486818	8.461133147	8.614627926	8.643016636	8.485746651
2410170E21Rik	8.018162	8.139729454	7.99033599	7.903692504	7.917117923	7.868553283	8.089786543	8.098852935	8.039692574
2500002L14Rik	10.02999612	10.28307653	10.02157116	10.07110554	9.95396497	10.04899767	9.786472429	9.717638265	9.842797855
2500003M10Rik	11.469110464	11.5805227626667	11.5603424486667	11.4668028646667	11.411365894	11.413886285	11.3976649403333	11.433864119	11.4546237343333
2500004H21Rik	9.304844378	9.355110293	9.271964015	9.373679041	9.385736972	9.380137876	9.571465535	9.443356139	9.5165874
2510002D24Rik	7.795208304	8.04961374	8.083559653	7.883762297	7.750314338	7.808696539	7.993934592	7.961383831	7.953368074
2510002J07Rik	11.23646866	11.12849346	11.77017893	11.53722362	12.01197857	11.44968331	11.88320536	11.99669249	11.99330721
2510003E04Rik	9.080459359	9.045297491	9.428680066	9.140260573	9.212186166	9.167144171	9.40437524	9.190159045	9.308309041
2510006D16Rik	11.8762931	12.0179664	12.13882954	11.97072572	11.90763441	11.94582102	11.9204183	11.85501184	12.03091382
2510008P16Rik	7.593509827	7.6637105	7.868321567	7.690012939	7.697213127	7.569874591	7.860944331	7.795685257	7.641822393
2510009E07Rik	11.71406604	11.6758239	11.85758537	11.91052086	11.83807608	11.834311	11.84238262	11.84415741	11.81715988
2510010F15Rik	9.277320838	9.351879977	9.478068453	9.338008319	9.404909649	9.353456234	9.208711098	9.280523377	9.121943059
2510010K19Rik	7.481692059	7.674955703	7.629563648	7.597176881	7.456735598	7.596546957	7.664025008	7.692126432	7.747502285
2510012J08Rik	9.4445702935	9.333917915	9.421109096	9.402858617	9.4457736255	9.4027521665	9.4718968225	9.4004983885	9.4327019815
2510022D24Rik	9.043235342	9.087375732	9.207918763	9.012723889	9.107906269	9.022669192	9.215188105	9.170776766	9.066319524
2510042H12Rik	9.324020302	9.528331606	8.721978347	7.827267325	8.578016727	8.339655134	7.89117815	7.790941874	7.761801693
2510049J12Rik	7.462030301	7.432297945	7.396797024	7.514464646	7.427744842	7.413037576	7.475269872	7.589908019	7.470678838
2600001B17Rik	8.013200435	7.874583054	7.880657645	7.877502907	7.660546213	7.632603311	7.432149334	7.463244774	7.498837146
2600005C20Rik	9.721057252	9.728061016	9.814583752	9.672646894	9.633537375	9.577861234	9.86482077	9.831957191	10.00766191
2600006K01Rik	8.438446691	8.040436918	8.411214407	8.5685269	8.538855268	8.628338404	8.678182317	8.578016727	8.534416445
2600009E05Rik	13.44459615	13.57840246	13.45973144	13.09322592	13.20670415	13.12528871	13.34083556	13.3355844	13.3428695
2600010E01Rik	8.34285	8.496767053	8.243515247	8.179746736	8.139879929	8.116272482	8.361916227	8.435707533	8.399288245
2600014M03Rik	7.965873239	8.066465198	8.016403696	8.162319165	8.11370626	8.183924846	8.086998295	8.056412416	8.069288297
2610001E17Rik	9.387130163	9.272877836	9.386898427	9.164963386	9.009653039	9.170238576	8.762238832	9.010901307	8.931613036
2610001J05Rik	8.869070048	8.67942093	8.731869372	9.029884923	9.012723889	8.951898801	8.935675929	8.796541163	8.881038391
2610002B11Rik	7.683680081	7.834594892	7.709033398	7.712093444	7.833919072	7.655258838	7.728322378	7.671667535	7.595209597
2610002D18Rik	7.393487888	7.421980132	7.483685863	7.674781212	7.691427509	7.588443831	7.518557432	7.48215999	7.536906468
2610002J02Rik	10.54250878	10.68300075	10.60479617	10.34252734	10.28340192	10.38318132	10.40207902	10.58055497	10.55300678
2610002M06Rik	8.845556938	8.773187051	8.753938114	8.767796235	8.862986759	8.803456373	8.629592336	8.67942093	8.68455084
2610003J06Rik	11.15905089	11.03261817	11.1949046	10.90174719	10.73311765	10.75969245	10.9300062	11.05722383	10.98011962
2610005M20Rik	7.623240128	7.624226827	7.672447587	7.532127782	7.592870849	7.594284426	7.672040165	7.654314844	7.745151365
2610009E16Rik	10.15307412	10.34974498	10.06604166	9.912704502	10.02909336	9.891996636	9.95396497	10.08452369	10.17677144
2610009I02Rik	7.99246425	7.998364241	8.155289619	7.808259875	7.833449631	7.774436514	7.947642941	7.981823756	8.105168207
2610011C24Rik	7.086879602	6.985006413	7.079575546	6.965485747	7.021673336	6.995982942	7.201993065	7.061284417	6.921937456
2610014I16Rik	9.325242095	9.343472267	9.163114669	9.090476461	8.914280205	9.08461538	9.252885955	9.148540606	9.186541532
2610015J01Rik	8.142203528	8.221760343	8.276946394	8.209489329	8.183092785	8.171357058	7.93641123	7.885901658	7.97948151
2610016A17Rik	13.32065525	13.35201347	13.5200935	13.10556149	12.99541916	13.32408342	13.52299785	13.52465965	13.47888183
2610019E17Rik	10.36911329	10.36602162	10.26864974	9.889733325	10.03769802	9.910662371	10.35014682	10.30272245	10.2228748
2610019N19Rik	9.256925172	9.248423671	9.488535093	9.113865321	9.408794981	9.380830342	9.380320341	9.409026256	9.401536241
2610020C11Rik	8.60723366	8.58175809	8.772358196	8.620682507	8.5081036	8.572138184	8.832012347	8.709119403	8.708741612
2610020H08Rik	7.822463085	8.056580531	7.909400323	7.624781803	7.6240847005	7.6218259185	7.6649504555	7.7460380615	7.638744847
2610020O08Rik	10.42452396	10.574932735	10.468517865	10.221917086	10.2490793245	10.283708953	10.309805559	10.358240555	10.32832864
2610021I23Rik	7.01293132	7.037817972	6.98732345	6.938858568	7.002569867	6.954341313	6.996094524	7.0659023	7.065215348
2610021K21Rik	7.291428477	7.44183869	7.315055205	7.313051878	7.454615699	7.600677029	7.393796676	7.500543226	7.4800556
2610024B07Rik	12.06044322	12.16731324	12.09454648	11.84288794	11.79521007	11.95226286	11.95869793	11.84673047	11.83300101
2610024E20Rik	11.49207615	11.48485496	11.58284332	11.8260988	11.69129262	11.82172047	11.64497346	11.52786548	11.59340882
2610024G14Rik	10.229664622	10.380239713	10.388584917	9.96629229966667	9.92135351466667	9.99248788366667	10.027457842	10.059167264	10.0829992986667
2610024H22Rik	12.72406313	12.64429437	12.68985281	12.63494254	12.54944987	12.58569138	12.59819475	12.66538614	12.59114786
2610024M03Rik	10.34071796	10.04628221	10.32681684	10.43142992	10.53413195	10.59358019	10.5676325	10.61851582	10.58371503
2610027C15Rik	10.77955437	10.49461192	10.62744545	10.67489653	10.53110518	10.66957738	10.7927969	10.83171768	10.71795067
2610028A01Rik	7.942141254	8.051701202	7.950911376	8.041301565	8.077124974	7.993413999	7.844242883	7.745352369	7.674269064
2610028H07Rik	12.13882954	12.13701889	12.04533323	12.1788553	12.17518708	12.23067358	12.17296858	12.29665062	12.2254095
2610028H24Rik	7.827362915	7.631331544	7.590817427	7.636063229	7.579417108	7.536041876	7.824376629	7.784232901	7.653225514
2610029G23Rik	9.524297271	9.418412234	9.526498391	9.976110634	10.05953212	9.962384883	9.477767586	9.566842287	9.571733956
2610029J22Rik	8.359172114	8.068612726	8.080849498	8.590017685	8.705076585	8.598644868	8.588798481	8.604704878	8.535662011
2610029K11Rik	8.611045326	8.842800683	8.537923401	8.160002729	8.16368529	8.205733649	8.451972604	8.576884241	8.40767675
2610035D17Rik	9.62256963	9.684217574	9.813695783	9.358900742	9.32846138	9.60315137	9.52566143	9.594854598	9.634757477
2610036D13Rik	9.494301607	9.642655991	9.44538119	9.597272642	9.512126371	9.534406316	9.422873056	9.560374791	9.524153412
2610036L11Rik	9.158114882	8.896775984	8.917097403	9.213815363	9.285810897	9.153159023	9.114104838	9.247584948	9.218919475
2610037P13Rik	8.580326425	8.617402624	8.726261825	8.518223135	8.471473186	8.566195002	8.500817091	8.575619977	8.534965181
2610039C10Rik	10.46686484	10.46453263	10.38661701	10.74217396	10.74255238	10.60380904	10.48987867	10.42525485	10.46885736
2610101N10Rik	8.410555796	8.261539363	8.386710673	8.432553769	8.417219577	8.352152533	8.022259271	8.000769625	8.135437097
2610103J23Rik	10.3900455735	10.395594422	10.355261645	10.41135849	10.5561079875	10.5013034995	10.343101133	10.3403359455	10.367415694
2610103N14Rik	7.468949044	7.580858148	7.518058635	7.594981254	7.55738839	7.434138932	7.441315916	7.379329029	7.448145221
2610104A14Rik	7.784232901	7.693561424	7.723627728	7.92565098	7.773987177	7.768670656	7.871472061	7.841306333	7.715690008
2610202E01Rik	8.538150417	8.418783856	8.587132277	8.294673029	8.333085888	8.307393294	8.715772197	8.697440562	8.659221286
2610203C22Rik	7.50248033	7.585689585	7.562112051	8.094048663	8.192293203	8.082948489	7.704617626	7.80407985	7.743559949
2610204L23Rik	11.29326323	11.38695966	11.35632036	11.1841479	11.33024824	11.28400714	11.02029228	11.11382875	11.15965445
2610204M08Rik	9.497518259	9.818406171	9.611486435	9.578720707	9.47447709	9.52303255	9.710536557	9.765517729	9.776496988
2610207I05Rik	12.34449483	12.5033688	12.37934755	12.29381845	12.29830552	12.24190191	12.33231274	12.36705978	12.32581902
2610207P08Rik	9.376171021	9.181396086	9.284293078	9.840144479	9.944431422	9.804339523	9.511566259	9.480249465	9.555157742
2610208M17Rik	7.915400863	8.077474148	7.750148932	7.488504005	7.587054508	7.584513296	7.715856315	7.661304916	7.658935311
2610209A20Rik	7.646725871	7.780688764	7.737444289	7.790303114	7.774101402	7.880427716	7.782047075	7.776242694	7.804200577
2610301B20Rik	8.232482662	8.096387651	8.069851405	8.07492754	8.060480191	7.98833397	8.02982861	8.067280488	8.256053597
2610301G19Rik	10.8873763	10.97349687	10.86355256	10.72247174	10.65559284	10.76950524	10.78121469	10.80749715	10.87868578
2610301N02Rik	8.727074851	9.071152037	9.287299937	8.659622409	8.203437053	8.333749414	8.467535575	8.429521907	8.452781658
2610302F08Rik	7.505448318	7.58075242	7.631331544	7.671607326	7.641798971	7.836403098	7.656771857	7.651432162	7.586619419
2610304G08Rik	7.430319389	7.35451924	7.404364982	7.477898305	7.307168043	7.316289158	7.448938884	7.408957934	7.50076377
2610305D13Rik	9.7516278555	9.5149924275	9.524851373	9.6136244685	9.657685642	9.798759521	9.8064349135	9.883342838	9.7654612665
2610307O08Rik	8.847765642	8.749176262	8.75677432	8.95548959	9.067390952	9.005927601	8.844243739	8.855039865	8.798244341
2610319H10Rik	9.604685141	9.706268855	9.483167591	9.55125301	9.318583152	9.33999693	9.612305514	9.591957648	9.719167668
2610510H03Rik	7.417842741	7.321385814	7.362221253	7.341754288	7.3753654645	7.437023826	7.280644095	7.3289216985	7.337791217
2610510J17Rik	7.852979454	7.988023016	7.810295786	8.457319498	8.449560287	8.289006776	8.036511975	8.094048663	8.057543137
2610524B01Rik	9.574126216	9.599958114	9.674688851	9.631866969	9.509788432	9.63698006	9.605855108	9.618682293	9.622822832
2610524H06Rik	7.84989466	7.770483024	7.728322378	7.882296987	7.946920218	7.979161902	7.797642231	7.911794392	7.823416555
2610524N02Rik	9.03784107	9.293507285	9.140829871	8.827986075	8.848797925	8.98902483	8.932253547	8.86768337	8.868248243
2610528A11Rik	7.352698292	7.462232144	7.35474065	7.339698331	7.503374444	7.411053988	7.631496245	7.546053098	7.591824346
2610528B01Rik	8.419640394	8.362667757	8.412068763	8.275080563	8.362811283	8.293912259	8.28550131	8.338004489	8.378776705
2610528E23Rik	8.961632913	8.970055878	9.147677442	8.906679049	8.882244845	8.788490833	9.007506293	9.010697992	9.037113377
2700007P21Rik	9.830828584	9.82776096	9.855562611	9.911621501	9.931914655	9.921787961	9.778292885	9.830539613	9.897404189
2700008B19Rik	7.97170572	8.08684315	8.030772958	7.967285218	7.947971414	7.960217118	7.975427936	7.964385504	7.997933407
2700017A04Rik	8.315765683	8.232881292	8.439564674	8.241436466	8.268971156	8.294905236	8.451464242	8.424364298	8.471473186
2700024H10Rik	9.626073555	9.544958364	9.58305575	9.347055849	9.3220814	9.396844406	9.713795433	9.642655991	9.756018556
2700025J07Rik	8.781824351	9.032099457	8.973598535	8.822513395	8.710953388	8.656649818	8.98302867	8.803957615	8.908683851
2700029M09Rik	11.11244932	11.05108856	11.22447601	11.25487816	11.23736447	11.14361477	11.06038062	11.02592799	11.12427802
2700033B16Rik	8.409006629	8.796731211	8.52893471	8.560386742	8.492802558	8.474171078	8.642832202	8.53379137	8.668183102
2700046G09Rik	11.16192415	11.18958199	11.24109565	10.92626171	10.99119332	10.94203777	11.30982611	11.24637357	11.29527804
2700049H19Rik	10.02372247	10.04352064	10.0480722	10.10175792	10.13563142	10.0137138	10.04033424	10.03546734	9.976868612
2700050L05Rik	8.684474997	8.720323175	8.854840465	8.5359559515	8.5811165655	8.5957784235	8.613980461	8.545915074	8.597463503
2700055A20Rik	9.9153974735	9.9857822325	10.0708583925	9.7019744645	9.7487511755	9.8403550905	9.934927265	9.9506435585	9.924901498
2700060E02Rik	11.5377644206667	11.3807088536667	11.472366762	11.4519141173333	11.4675011856667	11.528797013	11.509265235	11.5234980176667	11.4520020363333
2700062C07Rik	9.12005589475	9.097655281	9.0507866885	9.03949235125	9.02355574375	9.0364722235	8.9002583405	8.9460607095	8.91213301725
2700063P19Rik	7.750314338	7.66993682	7.825853242	7.680898596	7.683087782	7.702884699	7.779082334	7.873030233	7.818440782
2700069A02Rik	11.0533383	11.19859455	11.11470845	10.89155274	10.75531296	10.84914481	10.85311612	10.8229808	10.83472929
2700078E11Rik	8.072831647	8.275881101	8.219916154	8.331792697	8.321787398	8.297155753	7.912308314	7.967578476	8.104528311
2700078K21Rik	8.870969172	8.88195504	8.824711093	8.757121261	8.749532399	8.694537719	8.783678055	8.685342468	8.591851608
2700081O15Rik	7.795816369	7.746543025	7.698798097	7.532591116	7.562156975	7.517288723	7.759831364	7.869064251	7.817706796
2700084L06Rik	10.14634497	10.23474991	10.03211081	10.46453263	10.27290475	10.32646636	10.24392428	10.20679211	10.30633882
2700087H15Rik	10.73311765	10.59898444	10.67162845	10.838796	10.73239859	10.71795067	10.82135181	10.85353418	10.84699257
2700089E24Rik	9.550138949	9.608672283	9.58361929	9.40510482	9.410678644	9.4958180625	9.5195973705	9.5470085365	9.5887014735
2700094K13Rik	11.63874845	11.508296205	11.562108225	11.59968371	11.67537277	11.595810725	11.60445018	11.63960123	11.533062315
2700097O09Rik	10.3528741	10.39892467	10.46337172	10.09435286	10.10543385	10.10420155	10.19895063	10.37551331	10.27290475
2810001G20Rik	9.00472646	8.946443826	9.136484942	8.903933111	8.852349982	8.801244251	9.015636726	8.852146896	8.810551665
2810002D19Rik	7.731456001	7.732226188	7.754180554	7.643670704	7.715314007	7.780688764	7.774101402	7.814677288	7.760365503
2810002N01Rik	11.2193824	10.9177618	11.25538734	10.79627942	10.77454399	10.90124371	11.05434653	11.11798403	11.0289532
2810002O09Rik	7.658821004	7.679260426	7.705895405	7.761801693	7.690756899	7.595947287	7.741924891	7.689616336	7.688364067
2810003C17Rik	9.194595201	9.292723176	9.180654071	8.930737526	8.897761949	8.984296665	9.129590907	9.075272505	9.086446738
2810003O05Rik	8.343182633	8.324850689	8.234988056	8.376237821	8.372175324	8.380229869	8.363433019	8.323562974	8.393033505
2810004N20Rik	12.08446357	12.08266192	12.23748076	12.00690992	11.99073777	12.01318538	12.11909059	12.08181744	12.13625675
2810004N23Rik	8.437063653	8.575073354	8.736693137	8.292983917	8.200871951	8.393900149	8.311407419	8.377447364	8.439051643
2810005O12Rik	7.854819509	7.85055692	7.786457598	7.983319073	7.851861512	7.864413198	7.87708383	7.724471602	7.785097726
2810008M24Rik	11.06721113	10.981663595	11.05061175	11.19934066	11.151754295	11.203429565	10.923503665	10.93506407	10.94130432
2810012D02Rik	7.825624817	7.867910294	7.924476861	7.973667626	7.964286515	8.011477494	7.96652099	7.968619252	7.925703842
2810013E07Rik	8.429362649	8.351808821	8.437423535	8.291246298	8.291246298	8.347972238	8.370161215	8.403347561	8.340382644
2810017I02Rik	8.514951265	8.49044453	8.456643554	8.345843987	8.396524296	8.415803548	8.283167773	8.353813672	8.273165908
2810021B07Rik	9.222782757	9.109531568	9.274425263	9.256644302	9.309462208	9.161154395	9.312385659	9.344497178	9.267639854
2810021O14Rik	9.498233639	9.345846358	9.427730127	9.876540466	9.906596626	9.819240635	9.797191461	9.774849781	9.739030975
2810022L02Rik	8.87482441	8.552503216	8.795906059	8.807281429	8.771544491	9.011168413	8.698916318	8.717048086	8.669637275
2810025M15Rik	11.2414764	11.17130417	11.10767834	11.4059299	11.43085841	11.56067889	11.4901016	11.37000418	11.32665443
2810026P18Rik	10.34793226	10.69712711	10.08519733	9.585299227	9.608498547	9.677254885	9.620670551	9.741320146	9.725454957
2810032G03Rik	9.816692879	9.395789086	9.615900602	10.01516157	10.07903826	10.17486684	10.072059	10.06860037	10.10753005
2810035J02Rik	7.652630179	7.657829917	7.658742884	7.839212245	7.827099287	7.830947166	7.643800929	7.623203541	7.61635616
2810043G13Rik	9.390998989	9.295152041	9.281540178	9.373027335	9.557789609	9.523962877	9.532695416	9.62256963	9.630687634
2810043G22Rik	7.272463159	7.26792279	7.381869954	7.345050432	7.280823877	7.427393661	7.12985973	7.277189435	7.196664027
2810046L04Rik	9.13172906666667	9.11256047533333	9.08864740133333	9.12863362166667	9.11199761633333	9.07523024033333	9.19220498566667	9.153536727	9.17202379966667
2810046M22Rik	8.245328409	8.150330052	8.349971115	8.082312644	8.199368844	8.147614629	8.498389281	8.435257731	8.45848096
2810047C21Rik	7.383563157	7.251735702	7.29589497	7.250684549	7.287697802	7.262748645	7.289089798	7.131501	7.172398868
2810049C16Rik	8.872277283	8.931163534	8.908886182	8.690859584	8.747130497	8.655643665	8.648287937	8.749532399	8.905275367
2810055F11Rik	8.532253832	8.402662922	8.505268915	8.269958995	8.316007992	8.30064672	8.655643665	8.453569644	8.620682507
2810055G20Rik	7.89781895	7.863798053	7.652356356	7.729084699	7.726998287	7.611231364	7.771655889	7.749896826	7.732485039
2810402E24Rik	8.258480237	8.445237044	8.335928852	8.001463965	7.974656592	8.158199805	8.168598551	8.195762884	8.211738525
2810402K13Rik	9.169601596	9.073713319	9.11263795	9.286059962	9.394311239	9.375147057	9.293736866	9.258704469	9.251543521
2810403A07Rik	10.946477762	11.0871731415	11.0278354635	10.883842903	10.781833618	10.837004503	11.051005101	10.984013792	10.997518867
2810405J04Rik	11.26047049	11.3340996	11.54475225	11.46240383	11.48039323	11.42474637	11.33173007	11.46003769	11.41641534
2810405J23Rik	8.750135936	8.670890645	8.767796235	8.759319374	8.735965115	8.783252783	8.841011484	8.791633082	8.853184909
2810405K02Rik	11.6705986	11.58185043	11.65496939	11.30648311	11.41369067	11.28461736	11.56736619	11.63973513	11.62586698
2810406K13Rik	7.517673062	7.419871386	7.304344158	7.430965317	7.372485883	7.425931824	7.463839356	7.411281222	7.318784023
2810407A14Rik	7.645696397	7.513102921	7.506986062	7.397859682	7.470019432	7.406103893	7.504707874	7.52723207	7.476309387
2810407C02Rik	11.25588343275	11.2783296285	11.1949156715	11.3185768425	11.49374905375	11.3786101405	11.04040128775	11.10233689875	11.13766577875
2810409M01Rik	8.174507699	8.264307402	8.286841057	8.176012536	8.084411119	8.064970048	8.382196817	8.401748336	8.471615005
2810410A03Rik	12.77615952	12.8325998	12.66671876	12.79571858	12.88632317	12.85388362	12.68332993	12.71916773	12.76568913
2810410C14Rik	8.552096167	8.604704878	8.643832407	8.479435034	8.335928852	8.405691045	8.493798596	8.586954349	8.537038916
2810410M20Rik	10.55704923	10.60287198	10.57283723	10.56214327	10.54580001	10.43557408	10.47117976	10.4024741	10.36158143
2810410P22Rik	10.82007407	10.92094034	10.91538444	10.96802169	10.892011705	11.106360995	10.920684145	10.86774978	10.88895845
2810417H13Rik	7.537018496	7.759230579	7.838656751	8.876967972	8.693500907	8.619152355	7.931240795	8.109682931	8.062772778
2810417K24Rik	7.570572774	7.652835589	7.642240998	7.999075734	8.016887113	7.999270083	7.666019479	7.609400569	7.59911736
2810422J05Rik	9.46424559	9.630119607	9.330794822	9.126787214	9.248103231	9.138187038	9.308094223	9.236368475	9.213397664
2810423A18Rik	11.94719205	11.98194087	11.96291969	11.75485838	11.74409578	11.86464327	11.73108855	11.86215873	11.81216035
2810423O19Rik	14.51612658	14.54626646	14.56079421	14.11313897	14.136234	14.19346238	14.34546384	14.34546384	14.39933115
2810425O13Rik	7.82122041	7.733248123	7.587347169	7.714086896	7.902736928	8.010928535	7.724107621	7.644008364	7.725107965
2810426N06Rik	7.295566837	7.363701337	7.261069571	7.213882669	7.181005965	7.199418074	7.395128147	7.305817649	7.31134648
2810426P10Rik	8.106286418	8.187653943	8.478928932	8.080531649	7.938750649	8.16887165	8.361730775	8.189189894	8.28720838
2810428M05Rik	7.276338467	7.31260129	7.291984288	7.567445308	7.487055916	7.488146929	7.406864987	7.301282342	7.303054902
2810429I04Rik	7.02740089	6.978421172	7.02404309	6.949296268	6.944553345	6.999476108	7.085466922	7.071506535	7.033956763
2810430B18Rik	7.880256684	7.756885894	7.775480971	7.972176386	8.075655826	7.980974376	7.991634031	7.936733669	7.95541426
2810430P21Rik	7.711003579	7.718633084	7.743083892	7.482410523	7.506781251	7.417296933	7.677038184	7.699961137	7.672834433
2810432D09Rik	10.89351395	10.93419918	10.81919935	10.6776539	10.72062215	10.71153594	10.75090184	10.71441786	10.77614772
2810433D01Rik	7.107641843	7.175661652	7.107044444	7.34837885	7.347697731	7.359947123	7.297597519	7.405183736	7.315803414
2810438F06Rik	10.27916584	10.20503728	10.23979049	9.961109092	9.885939307	9.985259111	10.13385762	10.11645063	10.11233212
2810439F02Rik	9.2319930045	9.14043459	9.168885503	8.9741649485	9.055827509	8.974442676	9.093940845	9.143525015	9.1313301895
2810440J20Rik	7.245942472	7.136705076	7.382260561	7.454875397	7.377873498	7.432867263	7.376631022	7.437293978	7.4463575
2810441E16Rik	7.764774966	7.847834852	7.760784009	7.609120252	7.635983449	7.634670442	7.611739382	7.604600894	7.655466324
2810441K11Rik	11.98431341	11.63057677	11.86343898	11.47009775	11.53511232	11.40375722	11.65281707	11.7527006	11.69365761
2810449K13Rik	7.542749559	7.522283231	7.611313017	7.548329568	7.537890666	7.528906197	7.484668052	7.58060345	7.442905858
2810450N13Rik	6.970034092	7.187148391	7.11189953	7.12408057	7.132277746	7.186282737	7.214174977	7.238746655	7.214757706
2810451K12Rik	7.761139821	7.990117324	7.692762408	7.901424188	7.799887541	7.933290325	8.015337127	8.070327214	8.14370268
2810453I06Rik	9.61013194666667	9.75096954633333	9.43933985166667	9.03552395733333	9.17149147633333	9.250678338	9.05484994533333	9.08628350666667	9.128311059
2810454F19Rik	8.566056922	8.84968848	8.559354945	8.289162124	8.198825141	8.312661117	8.43291455	8.47209444	8.485574966
2810455B08Rik	8.189189894	8.246649144	8.31787132	8.263583552	8.373200272	8.147353898	8.497594936	8.464430501	8.500619054
2810455F06Rik	11.7041899	11.66520189	11.44487023	11.64337886	11.50846702	11.60074931	11.84617259	11.81216035	11.95226286
2810459M11Rik	7.854413814	7.816378229	7.75337216	7.619284879	7.695837831	7.745151365	7.7378492	7.722548863	7.67810401
2810474O19Rik	9.13355517766667	9.27676642033333	9.25307070633333	9.403667605	9.45702311766667	9.676686527	9.34254339533333	9.319583791	9.332069282
2810484G07Rik	7.969516662	8.375473307	8.086386961	7.626086628	7.812865037	7.641272152	8.05096916	8.004047951	7.937257942
2810485I05Rik	11.48239144	11.35866901	11.36903523	11.50943744	11.38097705	11.48652966	11.59665378	11.49068061	11.39218896
2900003A17Rik	8.648151098	8.565085942	8.393245378	8.360577769	8.425670296	8.414394868	8.716815742	8.696234605	8.624225818
2900005J15Rik	7.737800661	7.813337278	7.68611529	7.547658505	7.591454663	7.631724612	8.031538776	7.823550477	8.052140934
2900006A08Rik	9.066980192	8.780703585	8.997664635	9.600775322	9.715237815	9.564565854	9.448920662	9.260782024	9.293507285
2900006K08Rik	7.951030349	8.069690345	8.1294194305	7.680516451	7.6154277875	7.65358678	7.796160035	7.8779711045	7.7915287075
2900010J23Rik	7.421114026	7.548552454	7.563134898	7.583368645	7.548960212	7.544318947	7.629296959	7.572034411	7.633412605
2900011L18Rik	8.183092785	8.311027265	8.449053663	8.542009945	8.225984291	8.439564674	8.481255746	8.534416445	8.545560432
2900011O08Rik	7.381068752	7.471737502	7.268139802	7.541532627	7.660303799	7.509910458	7.711350209	7.58352485	7.568587527
2900016B01Rik	7.636099777	7.557621113	7.55095235	7.914903041	7.826519695	7.795076074	7.942406166	8.058006044	8.065831867
2900016G23Rik	8.499297266	8.545560432	8.446688344	8.59286204	8.72847669	8.367853374	8.310626716	8.51589732	8.558820069
2900016J09Rik	8.129985145	8.126217486	7.98833397	7.811625721	7.87005696	7.816992638	8.064888109	8.014163405	7.956239562
2900019M05Rik	7.302670187	7.346776179	7.295011819	7.392292597	7.379353423	7.437695209	7.366682565	7.430074322	7.4506871
2900024O10Rik	9.288911015	9.305353643	9.367998019	9.228980278	9.372236709	9.421866288	9.407980533	9.449235997	9.418148655
2900026A02Rik	8.4494632115	8.5369147735	8.582507075	8.409809272	8.5260893465	8.479954967	8.480926594	8.512111255	8.4645805455
2900027G03Rik	8.934272265	8.9462433	8.999231699	8.857088721	8.939633091	9.010901307	9.111332728	9.154463574	9.074128218
2900045G02Rik	7.91413556	7.914903041	7.878244634	8.204279226	8.229522394	8.109304359	8.250365838	8.092647297	8.173065287
2900054C01Rik	8.236769352	8.072403407	8.097988636	8.255340701	8.182106147	8.365396751	8.485210868	8.277701848	8.353249793
2900057D21Rik	11.34418896	11.11575613	11.11744968	11.07642228	11.09289113	11.1350142	11.09656796	11.13017654	11.09656796
2900060B14Rik	9.528110488	9.740119357	9.671952756	9.941931294	9.841659428	9.643299612	9.688507645	10.07446668	10.13968604
2900060F21Rik	7.299808898	7.189225168	7.276808557	7.174706168	7.321084582	7.224281793	7.334931933	7.218338549	7.220479847
2900062L11Rik	13.9032772	14.17463542	14.03303958	13.77390891	13.80371395	13.81015043	14.02716909	14.14212033	13.97286412
2900064A13Rik	8.641505314	8.467765024	8.6387751975	8.5767375935	8.6625047545	8.649263538	8.720523208	8.6957529345	8.703140563
2900079J23Rik	7.56116399	7.852979454	7.76220635	7.447350044	7.392002593	7.28568902	7.624133603	7.619915689	7.634533164
2900090M10Rik	7.243020342	7.202668556	7.219525262	7.239109151	7.290071503	7.212235726	7.407992799	7.357174087	7.350895476
2900093K20Rik	9.221693417	9.21697634	9.117997595	8.556475376	8.676245276	8.611266915	9.071479175	8.897570052	8.964943237
3000004C01Rik	7.303693918	7.323112094	7.290005131	7.488378554	7.522344822	7.483270029	7.306057988	7.406171912	7.356624298
3010003L21Rik	7.593140689	7.692300613	7.52311197	7.58617189	7.666468437	7.46644762	7.523774828	7.552401549	7.539027251
3010026O09Rik	9.169889457	8.960353065	9.055124409	9.089594071	9.15903384	9.116301928	9.200806129	9.223689517	9.304264782
3010027A04Rik	8.706757361	8.833197685	8.763098202	8.603026699	8.656047268	8.614997117	8.810551665	8.6300166	8.689237045
3010031K01Rik	9.381882476	9.737261665	9.604685141	9.211978397	9.349674359	9.428016073	9.909160898	9.823363621	9.780196877
3010033K07Rik	7.945712912	8.140714837	8.26244029	7.768322712	7.897434851	7.725254616	7.766115661	7.89653774	7.928990731
3100002J23Rik	10.15572823	9.548770246	9.671354812	9.98588487	9.468765766	9.651394984	10.4892026	10.67489653	10.48141218
3110001A05Rik	9.232055765	9.364600094	9.249703206	9.066319524	8.968129267	9.055369359	9.217776229	9.162178186	9.204852616
3110001A13Rik	9.558733356	9.300893723	9.279337956	9.797574416	9.708015846	9.731722657	9.69586792	9.513503265	9.62331673
3110001O07Rik	10.08555886	10.29938628	10.02188851	10.18775456	10.18738546	10.20889488	9.919263364	9.914074723	10.0070043
3110001P07Rik	12.73780972	12.87533036	12.80604106	12.72406313	12.71792132	12.81506565	12.79916646	12.83034079	12.70081896
3110003A17Rik	7.276793052	7.286537208	7.309169737	7.447031716	7.317797254	7.404280516	7.474095581	7.506437037	7.433438227
3110004L20Rik	8.888064851	9.241314878	9.017790959	8.496767053	8.45848096	8.699602906	8.706592482	8.781824351	8.716203807
3110007F17Rik	8.222344306	8.310121294	8.204279226	8.093440358	8.133765202	8.101402266	7.957754375	7.978931831	8.025944471
3110013H01Rik	11.61226739	11.82999966	11.5612396	10.82815144	10.51934872	10.83300676	11.22717303	11.26294708	11.2265315
3110018K01Rik	8.184827012	7.943286295	7.98430742	8.218900759	8.360896287	8.229103019	8.320703033	8.319803036	8.235406681
3110021A11Rik	8.940204816	9.012082046	8.89451153	8.44632529	8.398266523	8.499996984	8.975968863	8.886129237	8.784364849
3110021N24Rik	7.551478521	7.553908969	7.557850852	7.440583129	7.426403121	7.421404945	7.511946629	7.458658671	7.584441251
3110023E09Rik	8.710953388	8.749743437	8.900515475	8.823826226	8.778301438	8.712706593	8.862986759	8.943098192	8.851891288
3110023G01Rik	8.635974943	8.862986759	8.560711863	8.414900818	8.412617958	8.551295383	8.850578684	8.928880088	8.728704217
3110035E14Rik	7.296415413	7.200911264	7.302353008	7.166652976	7.17459372	7.213751529	7.128160807	6.991212506	7.106411995
3110038B19Rik	7.995882945	8.08566734	8.128719959	8.107743974	8.034156944	8.093287409	8.198991075	8.137853427	8.267882099
3110040M04Rik	8.088792478	7.640793773	7.91270023	8.076897979	7.745598283	7.777593481	8.229258689	8.234212334	8.068387482
3110040N11Rik	10.29334495	10.25444377	10.27140732	10.24868055	10.21067491	10.29192289	10.38812951	10.40841933	10.42226037
3110043O21Rik	12.15098296	12.70081896	12.33960573	11.83635992	11.80508875	11.89352552	12.02931145	12.05451182	12.26855479
3110045I18Rik	8.337537045	8.345220174	8.413145168	8.216609951	8.265628371	8.26706489	8.532964484	8.348833355	8.304091749
3110049J23Rik	8.847032083	8.89057741	8.610854891	8.5702279	8.579533574	8.696912904	9.028254283	9.019877537	8.872277283
3110050L10Rik	9.193121112	9.182580094	9.188440174	9.133943972	9.083056663	9.123535889	9.229246051	9.285342035	9.337009395
3110050N22Rik	11.00530571	10.47820206	10.88358965	11.26519816	11.253568	11.22810535	11.41830953	11.23433549	11.22388949
3110056O03Rik	10.42024649	10.39215302	10.48987867	10.56424893	10.58773101	10.68864788	10.66504564	10.79591915	10.67451602
3110057O12Rik	8.31287802	8.260434642	8.22894538	8.21827879	8.154568373	8.098852935	8.490790345	8.442686592	8.327913611
3110078M01Rik	10.19746496	10.21260822	10.22387391	10.04992644	9.988342449	9.975422825	10.01690408	10.03211081	10.07903826
3110082D06Rik	8.604441877	8.191191492	8.456799928	8.770305335	8.913539427	9.127529257	9.264932152	9.123755233	9.169889457
3200002M19Rik	7.939996514	7.861303261	7.870251366	7.813136469	7.852349141	7.744138441	8.004935239	7.99279687	7.983067168
3222402P14Rik	8.045212491	8.006998988	8.094611707	7.912238662	7.718277011	7.913296727	7.935490572	7.785616314	7.919295006
3230401M21Rik	7.534245219	7.589829389	7.590920652	7.524063058	7.554842208	7.535569118	7.644727467	7.618592931	7.546839613
3230402H02Rik	8.98546844	9.15903384	9.205277195	8.902942332	8.496022284	8.91798092	9.252129508	9.09094506	9.300135285
3300001G02Rik	10.40167255	10.15088527	10.4024741	11.02686208	11.03261817	11.02981902	11.03782818	10.98886052	10.99073404
3300001P08Rik	12.21561311	12.2360282366667	12.25554345	11.9300546233333	11.81592078	11.8173669333333	12.0384458733333	12.0277535166667	12.0705859166667
3300002A11Rik	8.969794278	8.404279741	8.52661829	8.420290112	8.221192638	8.325387859	8.956598132	9.105566158	8.919668201
3300005D01Rik	7.297426276	7.286266568	7.303672002	7.936056854	7.894443521	7.847380757	7.763390206	7.631188412	7.785222312
3321401G04Rik	9.4377971685	9.261476343	9.500926565	9.1909217405	9.2545777835	9.21225963	9.3299288675	9.416763708	9.3720785265
3322402L07Rik	7.655343957	7.558013626	7.628704699	7.523335674	7.412985323	7.52713952	7.607036835	7.567386696	7.529849997
3632413B07Rik	9.708528126	9.724919185	9.768501551	9.607283731	9.617794003	9.742556125	9.908616011	9.824643469	9.935168975
3632431M01Rik	9.434316374	9.542208245	9.555774199	9.259223525	9.092996161	9.163114669	9.318583152	9.351128094	9.380320341
3632451O06Rik	9.106706439	8.720996365	8.750343403	8.922755589	8.989190643	8.990830532	8.686930545	8.749176262	8.819879124
381484	7.297750098	7.372667597	7.471497031	8.627175861	8.556859274	8.314986156	7.988148559	8.025743886	8.007337551
382044	7.524562324	7.38377136	7.53771897	7.422842635	7.494600901	7.369834984	7.534279369	7.515946406	7.611884679
3830402I07Rik	8.481096862	8.30336563	8.591194586	8.386710673	8.177082137	8.370331226	8.488966679	8.579338488	8.541842856
3830406C13Rik	11.31240619	11.0533383	11.45140152	11.27004933	11.26376476	11.28883654	11.34603784	11.29728206	11.25403097
3830408P04Rik	10.21934129	10.21108084	10.37692292	10.5133412	10.59821326	10.55090291	10.30307033	10.30970047	10.30391584
3830432E14Rik	7.658626441	7.883762297	7.738592627	7.784616763	7.661393824	7.757331879	7.518906704	7.59011804	7.600213293
3830612M24	9.988659618	10.02638549	9.916447362	11.21994517	11.15429014	10.9177618	10.49845119	10.39187988	10.51592531
3930401E15Rik	10.55195884	10.67194723	10.58026885	10.9789098	10.9556067	10.95114512	10.40776358	10.37692292	10.45204127
3930401K13Rik	9.014400606	8.97650004	8.929545807	8.74760876	8.78557735	8.753938114	8.986305903	8.847495106	8.7531707
4.93E+26	8.568713944	8.408179979	8.441438887	8.502985276	8.446876071	8.430537654	8.704243171	8.652972852	8.650872588
4121402D02Rik	9.921352548	10.0667754345	10.0024615615	9.826306528	9.785941813	9.8325626965	9.843158724	9.805944827	9.877133773
436215_86_rc	7.148799513	7.211170226	7.244024229	7.217776325	7.231517065	7.152259057	7.264695929	7.316407105	7.249054078
4430402I18Rik	8.487325506	8.117107116	8.337004826	8.060942353	7.93866332	8.211738525	8.349777207	8.396306884	8.182963975
4432404P07Rik	8.767343009	8.762897895	8.976702773	8.608723641	8.531703993	8.647382436	9.160224714	9.063127755	9.091717062
4432405B04Rik	8.315259848	8.2618071025	8.364783715	8.3587641585	8.305908969	8.325678947	8.487736711	8.4451789195	8.456769301
4432406C05Rik	8.111034348	8.557005759	8.537185497	7.939709312	7.707804025	8.177721969	7.995041326	7.896188701	7.933481812
4432406L21Rik	7.304244887	7.354034069	7.337830166	7.309072893	7.297750098	7.227200624	7.147056631	7.228694322	7.130361325
4432416J03Rik	8.081529015	8.172391352	8.109541414	7.89781895	8.097689558	8.008547326	7.999433928	8.014749963	7.867910294
4631409F12Rik	8.284216497	8.359699427	8.391770232	8.193945978	8.133884395	8.194410799	8.33714725	8.378470847	8.382847793
4631410M14Rik	7.56803245	7.594810974	7.656955016	7.623240128	7.615087264	7.50058854	7.674955703	7.684040055	7.607280429
4631416L12Rik	7.6429594935	7.628901964	7.584257775	7.5456021115	7.571506145	7.633939629	7.5201301795	7.537720988	7.577762198
4631422C13Rik	8.7246252715	8.4716964395	8.6344936485	8.9215627075	8.9292367085	9.012072546	8.8811649795	8.939397398	8.9312072135
4631423B10Rik	9.535186217	9.68556993	9.715061378	8.81136104	8.820445956	8.823051953	9.216452227	9.145502534	9.15903384
4631424J17Rik	7.606047704	7.3782976355	7.5043704025	7.387450849	7.393032738	7.353433873	7.4713059345	7.4576246815	7.3417802025
4631426J05Rik	9.128527848	9.132359311	9.066319524	9.388137662	9.354290488	9.429465777	9.366892383	9.41154143	9.431700713
4631427C17Rik	11.10022726	11.31895083	11.07493877	10.60547141	10.68536941	10.79553824	10.7327293	10.84789434	10.94002058
4631433D01Rik	7.646486403	7.559002034	7.550219298	7.524619165	7.502775593	7.632193955	7.59903763	7.474381862	7.497415728
4631434O19Rik	8.6827723465	8.937327027	8.752189292	8.536706264	8.5177695485	8.548292063	8.568177464	8.542290891	8.5320384465
4632401N01Rik	11.80068079	11.81666605	11.75865193	11.69840617	11.50037738	11.65023117	11.58398822	11.59605559	11.45501993
4632408A20Rik	9.791700495	9.599263376	9.627430008	9.471710527	9.432976959	9.489073518	9.69410658	9.679426059	9.608002199
4632408O18Rik	7.918804163	8.011542584	8.124577412	8.132224628	8.077611256	8.116135581	8.145912621	8.254206608	8.236443174
4632411B12Rik	9.372839765	9.540839757	9.432369984	9.248402253	9.2336435475	9.350629063	9.31940574	9.2805018555	9.2649797255
4632413C10Rik	10.30756196	10.37761196	10.34288885	9.988342449	9.920792387	10.05266887	10.51634483	10.31509074	10.36551201
4632413K17Rik	7.722615469	7.736085979	7.726094133	7.591132249	7.611455026	7.510935003	7.691514751	7.660824384	7.666925086
4632415K11Rik	7.937387286	8.092647297	7.885627994	8.126699671	8.263446395	8.160941497	8.084180547	8.166858781	8.189587773
4632417K18Rik	10.38403103	10.16977078	10.30052451	11.16014554	11.10767834	10.81183002	10.57283723	10.45813061	10.57716661
4632417N05Rik	9.390159118	9.4677544	9.655058307	9.136276537	9.08513436	9.253441226	9.275819856	9.345846358	9.273128925
4632418H02Rik	9.847790251	10.15767684	9.968917805	9.688507645	9.329116228	9.655336714	9.994976323	9.825221377	10.04496862
4632419F02Rik	7.585015052	7.944597445	7.866469177	7.520175944	7.393403433	7.579216931	7.593876178	7.498572744	7.534658479
4632419I22Rik	8.029315809	8.066372873	8.070836978	8.378604455	8.281616234	8.316915582	8.10114026	8.146291461	8.048406635
4632422H02Rik	8.742624784	8.721426136	9.000187881	8.443468456	8.136965269	8.257997737	8.743397306	8.465030744	8.62538288
4632427E13Rik	9.614466319	9.827482167	9.438392968	9.230223985	9.193121112	9.162419299	9.657401969	9.71444107	9.641261805
4632428D17Rik	8.039692574	7.907943652	7.726346407	7.59283251	7.383459765	7.560872567	7.847380757	7.67972797	7.775747359
4632428N05Rik	11.13076915	11.09555616	11.2941225	11.357219	11.42825027	11.49794866	11.42474637	11.36751641	11.41585024
4632434I11Rik	7.538422327	7.725622707	7.649045183	7.66818711	7.584853384	7.558013626	7.74813815	7.712561849	7.668043699
4732418C03Rik	8.221454438	8.200530866	8.172584112	8.121916882	8.17034732	8.12986051	8.043001227	8.080310519	7.951791737
4732418C07Rik	9.899162227	10.019010224	10.07186443575	10.0765625695	9.99622246	10.079821314	9.90454963525	9.9971039995	9.9727466575
4732423E21Rik	8.543392924	8.281616234	8.578016727	8.531359684	8.580544023	8.524996335	8.967715355	8.910238497	8.875681476
4732429D16Rik	9.73227124	10.12983066	9.613682897	11.19015078	10.97297659	10.85141236	10.37415598	10.10144591	10.34793226
4732441L20Rik	7.856427075	7.782125669	7.692885466	7.767213458	7.714251617	7.789321451	7.846794672	7.904086402	7.871310457
4732442E24Rik	7.504341687	7.450151097	7.624472366	7.391711671	7.485830455	7.405337987	7.585321809	7.515435236	7.614625506
4732456P10Rik	8.335707039	8.411372522	8.395998997	8.1495426	8.161606571	8.257193199	8.181079128	8.275881101	8.178876885
4732458O05Rik	9.832730962	9.872768683	9.795098937	10.06641169	9.978454688	9.792245278	9.875992691	9.70353048	9.809145484
4732460I02Rik	7.590853756	7.472153497	7.464563869	7.381978729	7.360198196	7.464389137	7.47189396	7.433497889	7.434595654
4732460K03Rik	9.525095424	9.380562954	9.609424417	9.581900066	9.505209292	9.574126216	9.687904911	9.701687785	9.761864865
4732462B05Rik	10.82402236	10.71757258	10.71068255	10.34222885	10.34189066	10.55300678	10.81774742	10.78160471	10.85023787
4732470M22Rik	8.608562132	8.72847669	8.678182317	8.447267482	8.388799156	8.652051422	8.271001552	8.336738027	8.359172114
4732471D19Rik	8.582981979	8.701482899	8.579136928	8.42263755	8.403347561	8.429521907	8.486794282	8.387605076	8.383468994
4732483F24Rik	7.732363586	7.711050378	7.618629858	7.642399973	7.590717642	7.644008364	7.713177236	7.766747813	7.638254338
4732491K20Rik	7.747388865	7.752512266	7.623779045	7.766854483	7.848497433	7.778795699	7.715192972	7.709612009	7.628444082
4733401I05Rik	9.856141131	9.748399047	9.785383271	9.651394984	9.600521285	9.702123319	9.790219307	9.709375926	9.747095481
4733401O04Rik	7.958797885	8.067182151	7.990117324	7.820938586	7.826595344	7.740813765	7.947971414	7.870731848	7.897594821
4831403C07Rik	10.06827582	10.09551504	9.954955597	10.30235066	10.2228748	10.07151039	10.53076251	10.34793226	10.49373514
4831426I01Rik	7.120608816	7.269264303	7.251796658	7.37184997	7.373670276	7.344911273	7.325590947	7.22630855	7.344599831
4831437C03Rik	11.44824551	10.98057914	11.37042261	11.04345876	11.23307284	11.357219	11.38141589	11.36963302	11.42729991
4832404P21Rik	8.510125725	8.627955782	8.668746218	8.427457586	8.423221123	8.36605123	8.642021566	8.617896923	8.627175861
4832408C21Rik	9.811255791	9.352418469	9.716418971	9.621026922	9.558210219	9.360043014	10.10803949	9.944929694	10.00075731
4832412D13Rik	8.117107116	8.205469204	7.998868745	8.206358075	8.073034282	8.104385619	8.201945333	8.1747672	8.254559258
4832420L08Rik	9.234096466	9.150507559	9.135520202	9.074887899	9.175845321	9.063328775	9.370354576	9.368498452	9.327120618
4833405F18Rik	7.302765413	7.273543241	7.356624298	7.323973495	7.357411647	7.356993879	7.23690646	7.204625828	7.205641676
4833406G21Rik	7.462957686	7.582953261	7.458248238	7.658573172	7.634909635	7.662882413	7.565361304	7.585418349	7.693821752
4833408A19Rik	8.240583003	8.105636543	8.118098358	8.31287802	8.309048536	8.123908112	8.260616989	8.264592215	8.231347921
4833409F13Rik	7.204673633	7.30882892	7.206368865	7.423229744	7.495244953	7.439451227	7.38463168	7.30045063	7.49386874
4833409N03Rik	8.718943544	8.488486818	8.758565296	8.466326119	8.502626908	8.546941602	8.606506879	8.645938321	8.689807103
4833411B01Rik	7.848497433	7.756114627	7.696522039	7.835206436	7.799080828	7.641089948	7.903951756	7.95887592	7.967382517
4833412N02Rik	8.354458906	8.215711067	8.369040014	8.309048536	8.161461308	8.280550012	8.730917078	8.632639055	8.710704501
4833414E09Rik	10.05478706	9.975422825	10.59428541	10.41748639	9.744233379	9.781819827	10.74671964	10.57668119	10.78753009
4833418A01Rik	8.962079307	8.92597258	9.012723889	8.945077348	9.032099457	8.920055786	9.021209047	8.837085364	8.883618845
4833420G11Rik	10.10952392	10.25065576	10.0192687	9.911275647	9.942757142	9.794153214	9.906860225	9.989263254	9.773762586
4833420G17Rik	8.9986127325	8.9240986135	9.007936512	8.7738950035	8.8376482675	8.931574511	8.9933521015	8.8924823425	8.973776532
4833421E05Rik	10.83918136	10.65986706	10.7715695	10.44947906	10.46214812	10.51486271	10.56796587	10.62627079	10.55617517
4833426I10Rik	7.067378981	7.126786182	7.141628881	7.096857121	7.167353883	7.063836149	7.011549276	6.978421172	6.959657414
4833426J09Rik	9.878430688	10.1311134365	10.1696288655	9.7788486345	9.8857579255	9.762982299	9.8878752175	9.9774652805	10.0873421085
4833431D13Rik	7.24692562	7.114578374	7.113985862	7.324669424	7.233300049	7.122202931	7.403255765	7.335984797	7.33354823
4833431P16Rik	9.280159382	9.099858277	9.294446131	9.079823353	9.080242555	9.189227257	9.428440621	9.424616781	9.475683019
4833438C02Rik	9.085584508	9.039214064	8.812117801	8.681062485	8.718671397	8.825188755	8.883618845	8.874408402	8.770693442
4833438J18Rik	8.338438124	8.588053661	8.271448384	8.162718467	8.113436865	8.083162331	8.445852922	8.464826991	8.410080745
4833439L19Rik	9.73954980966667	9.85998530466667	9.84095219866667	9.657010298	9.722284848	9.74263927833333	9.690684747	9.68605884166667	9.623979954
4833441B18Rik	7.750857655	7.745411554	7.619536596	7.550248664	7.595994469	7.595209597	7.68019711	7.826358561	7.737273753
4833442J19Rik	9.6297969495	9.740460769	9.416569693	9.2414207185	9.1978627245	9.4420330985	9.4906145405	9.490435979	9.358307415
4833444G19Rik	7.716203339	7.603378513	7.93201538	8.455462428	8.272663133	8.081640467	8.218761974	8.156378275	8.376431219
4921505C17Rik	9.9483765695	9.935958318	9.9755046535	9.641622736	9.724679831	9.728975476	9.887247371	9.819571765	9.834608341
4921506I22Rik	7.271274957	7.246278574	7.317264513	7.23788162	7.199142099	7.313387439	7.270766031	7.423270217	7.449820733
4921510H08Rik	7.375866387	7.464441046	7.48215999	7.522779167	7.543719963	7.468875358	7.327579861	7.422623	7.40346427
4921511K06Rik	7.496872463	7.388259137	7.339927047	7.498448722	7.438066203	7.563343513	7.238215755	7.256912209	7.091384543
4921513D23Rik	10.69401016	10.66179075	10.74142151	10.62937097	10.76132389	10.63140795	10.74950336	10.70808908	10.85055683
4921514E18Rik	11.29917497	11.37499996	11.23593506	11.09555616	11.17040935	11.11610591	11.05528887	11.09909839	11.185265
4921517D16Rik	7.356492226	7.424346953	7.298689971	7.315379101	7.3307194	7.166296673	7.143377431	7.180887921	7.087016109
4921517L17Rik	8.637868971	8.597445374	8.328231995	8.3193727	8.294673029	8.362343732	8.459996477	8.429911576	8.3629858
4921518A06Rik	10.8606835015	10.904303474	11.0109722565	10.90906898	10.7819943585	10.8318426395	10.723307711	10.6796920175	10.694695405
4921518G09Rik	7.234177039	7.304795507	7.395376262	7.339011777	7.276827051	7.393506089	7.454069037	7.291341681	7.393213156
4921521F21Rik	8.44470023	8.080992163	8.111290912	9.071974675	9.245888245	8.962319583	8.96645874	9.071152037	9.075067452
4921528G01Rik	8.021524431	8.012507727	7.956052462	8.041152763	7.912489742	8.066781401	7.925240733	7.939996514	7.921528567
4921529N20Rik	7.121144916	7.253286639	7.140338744	7.118316462	7.162002102	7.156872069	7.172863047	7.199322528	7.253880712
4921531D08Rik	8.830959022	8.788226234	8.856898521	8.726261825	8.907981285	8.798454353	8.724234475	8.677833539	8.870597901
4921531P07Rik	7.803571046	7.5733817475	7.593152205	7.638583599	7.5447047905	7.5469638755	7.945302763	8.009910063	7.9132921935
4921533J23Rik	9.049305379	8.828957668	8.94567164	8.437268805	8.770693442	8.580326425	8.628123012	8.79798626	8.823051953
4922501C03Rik	8.253497054	8.273868682	8.298951392	8.308924802	8.377258744	8.239614787	8.319501631	8.384616297	8.390494296
4922501L14Rik	8.035830589	7.825175165	7.885353114	7.834175403	7.613655564	7.742186765	8.169714381	8.110433022	8.039223587
4930402E16Rik	10.81821738	11.1517835	10.9224432	10.60594129	10.64355311	10.64117813	10.78958606	10.59428541	10.70665176
4930402H24Rik	10.385025763	10.5112135835	10.470837956	10.403404329	10.329220313	10.344091661	10.670523162	10.712701005	10.6227826605
4930403C10Rik	7.547153963	7.54064892	7.564512772	7.314877593	7.491776345	7.450056644	7.402573356	7.530984612	7.517645507
4930403O06Rik	11.75126057	11.74702728	11.73336821	11.65653679	11.72984263	11.62245176	11.57422834	11.58398822	11.60241633
4930404H21Rik	7.397125801	7.442103262	7.427657188	7.445760281	7.480260984	7.68312805	7.473063474	7.404604805	7.493441299
4930405H06Rik	7.360774766	7.436117788	7.38309287	7.391908393	7.359101563	7.353543094	7.279268731	7.370545045	7.227076525
4930406P12Rik	7.629056348	7.578000849	7.656619225	7.469805285	7.379978846	7.41343748	7.470537629	7.474702005	7.48086054
4930412F12Rik	6.925061225	7.001511886	7.087500644	7.119323508	7.132349947	7.088525312	7.086048931	7.202668556	7.18800774
4930412L05Rik	7.183101584	7.261219251	7.261385926	7.151519997	7.240767659	7.265419677	7.321470677	7.355352778	7.319030315
4930418I18Rik	8.173463459	8.063018256	8.24171647	8.203817753	8.172584112	8.063746433	8.342160566	8.268510896	8.270847873
4930422G04Rik	7.963643399	7.968619252	7.969311041	8.143571495	8.143998691	8.148374521	8.249410417	8.212294926	8.278807465
4930426D05Rik	8.158199805	7.938460846	7.725675995	8.116978938	7.805118965	7.984012329	8.751471116	8.530795768	8.612306351
4930428E23Rik	7.447031716	7.267797067	7.323548686	7.183781948	7.266258421	7.099329925	7.094886447	7.188485897	7.304292214
4930429A22Rik	7.396852876	7.350561296	7.392963966	7.292715892	7.319302352	7.432339404	7.357579701	7.335643951	7.377197408
4930429B21Rik	7.339777057	7.330829249	7.509032938	7.23436034	7.312102446	7.254556338	7.308515022	7.35258421	7.307601262
4930429H19Rik	7.344653275	7.493749989	7.453590482	7.416570265	7.504821395	7.608102414	7.598000489	7.493408304	7.639085362
4930429O20Rik	9.048858202	8.925491476	9.032099457	9.201863496	9.132578759	9.168219385	9.256644302	9.204061072	9.310153993
4930430E16Rik	8.0089530635	8.085186574	7.989742216	7.799568799	7.7420690295	7.758256952	7.8262161305	7.841346533	7.8930576225
4930431B09Rik	7.934317698	7.933290325	7.919906204	7.928642422	7.946754711	7.859983718	7.668719727	7.689425183	7.645020194
4930431J08Rik	7.634258304	7.476309387	7.455742718	7.396627898	7.389066293	7.283851077	7.321712139	7.216027146	7.305695074
4930432E11Rik	7.433890973	7.328521886	7.410637236	7.357099185	7.184449397	7.188510413	7.394538566	7.394229626	7.213669416
4930432O21Rik	9.600806464	9.5168992985	9.584764695	9.370138521	9.4120565055	9.4395670395	9.4824679805	9.481289391	9.442337323
4930434E21Rik	7.962944086	7.924298968	7.90376529	7.983763567	7.993309313	7.924476861	8.067948585	7.956324777	8.091418588
4930438D12Rik	9.432781185	9.614212053	9.371150763	9.626274803	9.609830146	9.603999698	9.279134929	9.266976787	9.275518332
4930442E04Rik	7.497722576	7.432959736	7.425497681	7.501000885	7.525323596	7.50497977	7.505692819	7.372485883	7.399039493
4930442M18Rik	9.500201258	9.553727634	9.397523838	8.666421632	8.35873954	8.601807146	9.070955534	9.132359311	9.025238239
4930445K14Rik	9.414887433	9.815584375	9.543114706	9.194350152	9.255988337	9.188045613	9.552413153	9.485051747	9.551482774
4930451C15Rik	8.23903145	7.719668672	7.974847203	7.970668109	7.781370265	7.918971011	8.139729454	8.32775193	7.986516968
4930451I11Rik	7.590076292	7.550372067	7.577223751	7.587239869	7.649045183	7.628418099	7.458472086	7.468281342	7.532734997
4930453N24Rik	12.07577437	12.19263948	12.17296858	11.90637515	11.96494425	11.99910822	12.02573025	12.10198431	12.01465458
4930455C21Rik	7.9134866645	8.0224395175	8.0868242015	7.9219474725	8.026988847	7.8997473225	7.964239783	8.189546333	8.0851328205
4930455F23Rik	10.2397269745	9.9399443965	10.1347741455	10.1266853725	9.909785992	10.051161952	10.460080985	10.39311557	10.378508475
4930455G09Rik	8.123908112	7.899721124	7.920081823	8.2999847	8.420477043	8.074842549	8.035484402	8.085008366	8.05511781
4930458D05Rik	7.681404328	7.795530246	7.689716307	7.704192105	7.619915689	7.810890245	7.825703827	7.799818542	7.855215159
4930461P20Rik	9.7629285585	9.887417718	9.808123775	9.543317145	9.598739209	9.6517312795	9.6680699675	9.6438305015	9.6760270425
4930463G05Rik	7.336733456	7.408160366	7.311323056	7.310477972	7.292237904	7.361501928	7.404658988	7.300507011	7.347204407
4930463P07Rik	10.96709667	10.86577151	10.93709871	10.80265995	10.79323177	10.82350739	10.83776649	10.87790684	10.79738477
4930465J06Rik	7.783773294	7.88518431	7.947416573	7.871092516	7.808411809	7.91905385	7.671566263	7.765243839	7.697910179
4930468A15Rik	7.421905665	7.476285351	7.418000637	7.425954527	7.431805984	7.440089405	7.26131634	7.346584218	7.403027005
4930470O13Rik	10.2952286	10.32955106	10.37719465	10.04899767	10.07506767	10.05725136	10.47688505	10.37462491	10.37298355
4930471G03Rik	7.357376082	7.320278545	7.276464181	7.315915721	7.255994022	7.245942472	7.208124168	7.186617543	7.141745228
4930471M23Rik	7.995983798	7.977518098	7.945266967	8.298607388	8.316176152	8.144322177	8.254073168	8.095100125	8.172962406
4930481A15Rik	7.87708383	8.054022576	8.082503372	7.887927594	7.842438977	7.848780108	7.68517813	7.7925085	7.731816652
4930482L21Rik	7.510098493	7.565584829	7.464115127	7.365993523	7.542223525	7.47133001	7.416112332	7.379746287	7.346043812
4930486L24Rik	9.202526501	9.232841845	9.092996161	8.724756297	8.679022704	8.995324405	8.920055786	8.937238312	8.994179446
4930487N19Rik	9.631866969	9.851758372	9.737261665	9.507954707	9.472013688	9.573152406	9.378720858	9.491700051	9.406721295
4930502E18Rik	8.403241638	8.047476998	8.5942777605	9.808386075	10.030963102	9.831844787	10.053338318	9.8571212345	9.808618964
4930503L19Rik	8.2721003305	8.273346863	8.249983901	8.2677374585	8.346937937	8.325020296	8.4043259775	8.312289003	8.363056584
4930504E06Rik	10.5428768675	10.456072791	10.459536339	10.617281858	10.583677318	10.586791316	10.524839856	10.482528123	10.493775791
4930504H06Rik	7.41950314	7.464310539	7.494422423	7.45500073	7.56998089	7.593710996	7.591784574	7.544399253	7.545657224
4930506F14Rik	7.861303261	7.984012329	7.899334858	7.677578114	7.508403129	7.64756352	7.702676431	7.778470598	7.78265418
4930506M07Rik	7.993934592	8.008033017	7.858017439	8.622378658	8.646900003	8.618921377	8.263699288	8.132022752	8.238474614
4930509G22Rik	7.702974838	7.632684777	7.636224204	7.487159138	7.514501801	7.73052407	7.827038085	7.675851229	7.80353148
4930510I22Rik	7.236925008	7.227277215	7.155493203	7.233997171	7.347097623	7.346448537	7.333605474	7.412372971	7.386250518
4930511J15Rik	8.280211535	8.211581602	8.103148158	7.98025691	7.912398341	7.979043146	8.133387916	8.097839615	8.098852935
4930512B01Rik	7.210725147	7.118927328	7.164005261	7.114027457	7.099147929	7.160671827	7.107681023	7.225745919	7.130620481
4930512K19Rik	7.60614536	7.600552989	7.653963959	7.651057542	7.789716884	7.737547166	7.769601256	7.540513927	7.64059615
4930513O06Rik	6.958926173	6.951145906	7.006598911	6.976539719	6.987121902	7.091554474	7.173873131	7.137535474	7.093472562
4930515G01Rik	8.174395281	8.08868405	8.392229711	8.205340362	8.327913611	8.201006555	8.339036821	8.529510262	8.422315887
4930515K21Rik	7.319402453	7.488863647	7.443269987	7.415814096	7.377857491	7.429159363	7.598694307	7.512544823	7.444689853
4930518I15Rik	9.032822421	8.973598535	9.030526939	8.833197685	8.7531707	8.761476678	9.018274173	8.978688405	8.87865325
4930519N16Rik	7.57104572	7.57040474	7.507798147	7.325889216	7.403481416	7.275872765	7.537513394	7.447007263	7.463921769
4930522L14Rik	8.759711868	8.594743252	8.503125718	8.583266634	8.549059811	8.544238671	8.522333027	8.531165938	8.489107823
4930524J08Rik	8.65690423	8.872851943	8.619843813	8.543174676	8.416013665	8.368830031	8.646092676	8.637444222	8.601807146
4930524N10Rik	7.242600947	7.148352333	7.151454683	7.135113634	7.16034207	7.160817109	7.095184763	7.121574394	7.074057269
4930527B16Rik	8.378114441	8.254683893	8.415063948	8.288861531	8.361359787	8.158954832	8.551295383	8.488486818	8.681325696
4930527J03Rik	7.132151782	7.120702117	7.09242366	7.128918269	7.141371231	7.134565433	7.166553106	7.060082767	7.0616363
4930528A17Rik	7.323694342	7.4633757	7.296905587	7.229424757	7.291896104	7.314038463	7.378290231	7.409618792	7.461478976
4930529M09Rik	8.026784386	7.961109101	7.791681214	7.563467258	7.587643385	7.586517796	7.951515704	7.942234967	7.894002228
4930532M18Rik	7.608830721	7.662407349	7.606940139	7.577610555	7.719668672	7.886874634	7.914971695	7.838964064	7.695899526
4930533K18Rik	10.92704629	10.64160755	10.70808908	10.86167139	10.9300062	10.87144552	10.79738477	10.84429717	10.74543911
4930538K18Rik	7.7127630355	7.662525313	7.694892258	7.468100499	7.435498242	7.5955015485	7.565482004	7.6442185415	7.5800901995
4930540L03Rik	9.449984425	9.035764745	9.571978523	9.419918048	9.982244311	9.770789506	9.885939307	9.795614621	9.675146739
4930546H06Rik	8.971936075	9.06954629	8.743628581	8.453388824	8.589171252	8.471298168	8.63021677	8.605622608	8.532597018
4930547N16Rik	7.663418933	7.635607741	7.690350742	7.852801505	7.864293766	7.891293923	7.835052186	7.734245334	7.744186584
4930550G17Rik	7.699439511	7.73914772	7.676555856	7.580454215	7.576549484	7.596473907	7.708510339	7.658669432	7.745651388
4930553M18Rik	9.045980906	9.312385659	9.041389717	8.64547832	8.691460757	8.834516558	8.934561999	8.93596647	8.881617395
4930555K19Rik	7.367050479	7.358931262	7.297633532	7.271588234	7.310295774	7.11495525	7.453638392	7.357951809	7.419416951
4930555L11Rik	7.641227414	7.771521182	7.789321451	7.667664467	7.728176389	7.770241435	7.4839554	7.580777265	7.610392257
4930560C15Rik	7.388759466	7.354284463	7.268825907	7.433794994	7.450212171	7.414318355	7.363205304	7.286787807	7.29789313
4930563B10Rik	9.617317319	9.836429829	9.543722447	8.965924849	8.932068931	8.952148378	9.290243286	9.285096637	9.119268575
4930563E22Rik	8.509933568	8.521138715	8.498581979	8.348467459	8.313857277	8.304279642	8.379070444	8.478928932	8.389120594
4930564D15Rik	11.77355617	11.71217182	11.73598858	11.92377607	11.92377607	11.93123287	11.85194613	11.93945956	11.98600181
4930565B19Rik	8.024735487	8.000198955	8.132224628	7.940768923	8.051074476	7.96332613	7.987149178	8.05592774	8.025169166
4930565G20Rik	7.91861751	7.922190963	7.791003758	7.50830545	7.553950544	7.687550969	7.805707197	7.949054998	7.74157256
4930565M07Rik	7.348162981	7.355721564	7.432228083	7.509746602	7.379203274	7.410045427	7.32787674	7.403721282	7.259167897
4930570C03Rik	12.6470773	12.55524359	12.4127338	12.95807607	13.07665676	12.92442923	12.96608795	12.97497803	12.88448558
4930571K11Rik	7.284427117	7.203841684	7.179562621	7.237105179	7.302278667	7.198395213	7.040229968	7.025220686	6.979523307
4930572J05Rik	9.993635481	9.803856594	9.915453717	10.1431886	10.29371314	10.15692959	10.32171581	10.31722646	10.26684413
4930572L20Rik	7.681886124	7.790529223	7.694974504	7.68212496	7.568621173	7.688616583	7.76220635	7.566441658	7.793913987
4930573I19Rik	9.077589013	9.111612827	9.1360782195	9.202145514	9.2639613025	9.20568977	9.317117072	9.334558949	9.342951126
4930577N17Rik	8.187240472	8.140599057	8.206794752	8.339497085	8.446688344	8.335707039	8.246002766	8.225984291	8.314377846
4930578I06Rik	7.644429547	7.703890154	7.634108135	7.588697966	7.616444496	7.640463597	7.656914227	7.65151418	7.639320689
4930579E17Rik	9.362426937	8.97276553	9.380320341	9.256229328	9.338008319	9.278818466	9.323525303	9.314013373	9.309176305
4930579N16Rik	7.3763308	7.529664447	7.434748889	7.550580111	7.447789106	7.394804655	7.432243499	7.512789321	7.445154009
4930584F24Rik	7.396512802	7.405210404	7.507371426	7.265597374	7.2349992	7.312256469	7.322656445	7.440935668	7.313799505
4930588G05Rik	7.801982074	7.730678836	7.89117815	7.560618091	7.622304918	7.459076366	7.628418099	7.679170287	7.656510693
4930588N13Rik	7.2854476815	7.364641871	7.2620029375	7.1643404325	7.2550774705	7.295837462	7.1680177635	7.133066784	7.1908337085
4930589L23Rik	7.02897557	6.989225174	7.108660483	7.103607566	7.282144128	7.128991701	7.128602385	7.102899699	7.03390005
4930589O11Rik	7.59319686	7.59809395	7.561036413	7.587492125	7.666261667	7.497331456	7.512567807	7.532187868	7.514407715
4930590J08Rik	7.396439603	7.374571968	7.375395689	7.3664456	7.43162572	7.352437751	7.244129087	7.233695695	7.410882467
4930595M18Rik	7.47256878	7.394825645	7.372432035	7.43162572	7.304617291	7.263674238	7.343263013	7.278361118	7.09625754
4930599N23Rik	7.981491404	8.0977279495	8.12050128	8.139451517	8.1010878665	8.047320492	8.031317465	8.0403046905	8.039520103
4931403I22Rik	9.112532764	9.206933744	9.288344037	9.0742480155	8.9342226665	9.0809193985	9.2603287715	9.1373845345	9.264583329
4931406C07Rik	11.57199383	11.49162206	11.83702747	11.71537002	11.9799209	11.78018805	12.04654742	11.98431341	12.0237869
4931406H21Rik	7.721745346	7.764718097	7.725622707	7.616601505	7.61113117	7.549110944	7.724277302	7.499215823	7.58548643
4931408A02Rik	7.899516899	8.224697413	7.813627568	7.50049301	7.64345677	7.647368175	7.648788978	7.736450763	7.758290638
4931426K16Rik	10.33870934	10.34110055	10.33694577	10.30933282	10.24632232	10.30531878	10.44690584	10.53076251	10.48330484
4931428F04Rik	7.716048051	7.581023941	7.707242699	7.684658611	7.632772714	7.645194215	7.642839103	7.614082956	7.680944848
4931431C16Rik	7.548896805	7.58352485	7.663791651	7.659887874	7.521557209	7.660010678	7.6038542	7.557874076	7.656413812
4931433E08Rik	10.94932077	10.91985628	10.8364644	10.87095122	10.96434756	10.96709667	11.02592799	11.08981593	11.02509421
4932408C11Rik	8.373902763	7.961931275	7.890272256	8.01082379	7.939152869	8.025515102	8.293154698	8.330301585	8.246002766
4932409G17Rik	7.757738035	7.959959091	7.975754694	7.919528862	7.692885466	7.863525757	7.6902161	7.824266451	7.818384208
4932410M19Rik	8.33714725	8.364641483	8.260013648	8.098980484	8.012115136	8.137853427	8.181792198	8.199648092	8.187653943
4932413F04Rik	8.179112282	7.848780108	7.921265475	7.88035417	7.95750537	8.137739234	7.761083394	7.768725124	7.727144828
4932413O14Rik	7.672927026	7.554688842	7.548869957	7.596747996	7.338321869	7.641932407	7.757331879	7.75904264	7.747836921
4932415G12Rik	9.8389126205	9.7741075955	9.7196923805	9.6174722825	9.6549963425	9.6547420585	9.677162998	9.7499876235	9.6760584355
4932415M13Rik	7.129084617	7.050107337	7.072456906	7.312939898	7.232563725	7.321928313	7.283791852	7.33552356	7.455972334
4932416C15Rik	8.132224628	8.126699671	8.27253368	8.111699768	7.998471467	8.034387696	8.297457055	8.40767675	8.39161921
4932417H02Rik	8.7995001205	8.774129045	8.844500929	8.901555874	8.861463748	8.940151024	8.9419318515	8.9608694625	8.957219778
4932417I16Rik	9.305998066	9.207643168	9.177073694	8.917097403	8.705431522	8.891786998	9.029436036	8.949692138	9.083056663
4932425I24Rik	8.496427874	8.03695741	8.270116875	8.298096542	8.034387696	8.103907883	8.561843899	8.479261898	8.401444362
4932438A13Rik	8.2839307905	8.382477656	8.4236956015	8.3171642075	8.3591749935	8.417083465	8.3801839235	8.4430619585	8.3644202725
4932441K18Rik	11.8223309	11.92886363	12.03341457	11.0727935	11.0842869	11.1209687	11.44250798	11.27838212	11.30935226
4932441P04Rik	8.561843899	8.600238325	8.60369328	8.719334875	8.650608461	8.62885838	8.855482665	8.727897997	8.779686718
4932702F08Rik	8.067705118	7.970375671	7.947767161	7.974209944	7.919295006	8.046394157	7.991844052	7.982244316	7.997569793
4932702K14Rik	7.935216028	7.899793012	8.003447348	8.008810081	7.943286295	7.798667554	7.780924117	7.794553749	7.835438173
4933400A22Rik	7.25348641	7.363149728	7.418993948	7.541970148	7.466564018	7.470134039	7.459103994	7.266424232	7.565012042
4933400C23	7.219213646	7.276844388	7.070707452	7.228734429	7.302781777	7.260936009	7.087579718	7.165933798	7.2410333
4933401B08Rik	7.986751106	8.040713437	7.858691201	7.840277516	7.718228452	7.690408947	7.965283294	7.966425468	7.865049964
4933401F05Rik	7.774161577	7.681325355	7.83974474	7.259067922	7.169908425	7.254889667	7.427723437	7.306789946	7.372644303
4933401P20Rik	7.802723024	7.951316298	7.8745221	8.227029587	8.097079593	8.072553454	7.778735439	7.618744902	7.898550546
4933402K11Rik	7.691706155	7.774979965	7.762787439	7.53887022	7.637592485	7.589289782	7.74105841	7.773332772	7.753520079
4933403G14Rik	8.815100891	8.716815742	8.885338627	8.632639055	8.557222643	8.564913366	8.444473996	8.566404697	8.543392924
4933404A18Rik	7.372053325	7.446385623	7.314752133	7.51512513	7.432534283	7.453547759	7.348851042	7.34595097	7.339011777
4933404K08Rik	8.867286762	8.841011484	8.981446596	8.838296191	8.752602215	8.80663976	9.033518385	8.941291055	8.888532335
4933404M02Rik	7.847775719	8.049178914	7.640882881	7.529310623	7.645828011	7.671008225	7.485361639	7.680620029	7.442142681
4933405P16Rik	8.231637671	8.294905236	8.178984353	8.012926919	8.157215239	8.202830191	8.617608514	8.435892565	8.372870375
4933406L09Rik	7.366280801	7.486453762	7.385582134	7.355163771	7.444143308	7.465225154	7.435716901	7.292715892	7.398627365
4933406P04Rik	7.913856849	8.00559825	7.814395386	7.672752226	7.531261692	7.687704584	7.774308637	7.817169476	7.882694695
4933407C03Rik	11.09754121	10.96709667	11.16539313	11.38599348	11.27936195	11.21832865	11.08124449	11.11610591	11.21104967
4933407H18Rik	8.301664828	8.5389441475	8.300200517	8.1448564415	8.152739813	8.1670474015	8.345541739	8.3213152375	8.4401889565
4933407L23Rik	9.29184138	9.357200085	9.468518591	9.235139051	9.117997595	9.141079325	9.419918048	9.420957804	9.424616781
4933407N01Rik	11.48850025	11.34439473	11.4595314266667	11.64139361	11.8256269366667	11.6837647266667	11.5724955566667	11.5772510966667	11.55929777
4933408M05Rik	7.148954959	7.090005696	7.195854908	7.086739898	7.100525684	7.047398524	7.13191232	7.203356012	7.206117815
4933409N07Rik	8.002901767	7.897594821	7.912489742	7.80353148	7.784293031	7.695899526	7.872197172	7.841444725	7.828184713
4933411D12Rik	8.748600569	8.98902483	8.708306822	8.646498087	8.548162941	8.483271849	8.902045798	8.8019937	8.904385665
4933411G06Rik	7.281713647	7.381869954	7.354253256	7.303122642	7.348665607	7.451216958	7.504668997	7.531290264	7.444009897
4933411K20Rik	9.5761385495	9.501622019	9.477262525	9.3939126045	9.381333525	9.35627717	9.359633439	9.405781879	9.3183130385
4933412E12Rik	9.25439409	9.241590139	9.199989095	9.235897207	9.291047746	9.263395504	9.311191864	9.227883178	9.225600137
4933413B09Rik	7.123962947	7.199163639	7.065269799	7.248418337	7.223163126	7.165678656	7.125078341	7.343263013	7.206144313
4933414I15Rik	7.152435765	7.179562621	7.244285523	7.140455071	7.227300089	7.203356012	7.236369113	7.084832155	7.168867518
4933416G09Rik	7.13760229	7.051710363	7.17999782	7.134778013	7.147873941	7.151009925	7.036380347	7.045855284	7.026916725
4933421E11Rik	8.1299557965	8.14309010225	8.1409799895	8.072236623	8.0993187995	8.0994452535	8.11362545	8.1460740165	8.118831978
4933421G18Rik	11.69365761	11.66467724	11.72274579	11.50897577	11.39564604	11.4059299	11.7906385	11.84793844	11.75566799
4933421H10Rik	12.56975749	12.48417233	12.50861733	12.27035446	12.20996726	12.41363536	12.73054468	12.63181519	12.63734165
4933424A20Rik	8.016549552	8.176106222	8.066069028	7.776357778	7.818223267	7.778735439	7.970668109	8.036693422	8.046824152
4933424B01Rik	9.298937782	9.28586137133333	9.392994223	9.14096322333334	9.181017936	9.20524394933333	9.12350080533333	9.17455345633333	9.08985845966667
4933425L03Rik	10.40405736	10.40618458	10.40319257	10.09396824	10.06549088	10.05395708	10.33138843	10.28195914	10.18775456
4933426E21Rik	7.723043765	7.5051845	7.663842788	7.651326066	7.631620739	7.728936458	8.001463965	7.853751489	7.887037533
4933427C01Rik	7.762333956	7.845388584	7.654053127	7.598410481	7.539841685	7.478179124	7.463765805	7.575732991	7.552126985
4933427D14Rik	9.292723176	9.323525303	9.358900742	9.247875152	9.237630556	9.24446861	9.373346676	9.416676372	9.495830709
4933427G17Rik	9.866051899	9.580477941	9.573381958	9.630429394	9.637781696	9.857761366	10.03321028	10.07635569	9.952938988
4933427G23Rik	10.64959872	10.7327293	10.77381872	10.46959835	10.54250878	10.66461749	10.81272837	10.72020336	10.62159665
4933428A15Rik	9.294205256	8.832264557	9.131510237	9.765834202	9.834138137	9.766382569	9.649315106	9.733671775	9.603772439
4933428D01Rik	7.896098702	7.49467835	7.876332612	7.857226775	7.638611412	7.642046462	7.930887261	8.08191764	7.928412228
4933428G20Rik	11.43378554	11.19332221	11.38908095	11.47470999	11.47470999	11.5588491	11.64803422	11.57483275	11.59101273
4933429E06Rik	8.537565926	8.491009808	8.427018338	8.286684899	8.256720774	8.383015032	8.344889853	8.405691045	8.357661109
4933430N04Rik	7.371191621	7.310094406	7.353729936	7.351388343	7.382953613	7.36536996	7.307252511	7.319480433	7.380023438
4933431K14Rik	8.736348925	8.921900158	8.7153636	7.911694632	7.957421702	8.122331084	8.35494559	8.284573426	8.180244052
4933432B13Rik	9.253650665	9.447736901	9.43051743	9.257116723	9.310153993	9.182811887	9.078757564	9.064432746	9.068171707
4933432P15Rik	7.923076447	7.911429631	7.934520254	7.732628414	7.776242694	7.779214625	7.84639171	7.727487416	7.81475092
4933433P14Rik	8.4932913825	8.519628172	8.503155569	8.705108091	8.7813841825	8.701296821	8.438601584	8.4910867315	8.428843731
4933434E20Rik	10.58960909	10.585887166	10.6191234306667	10.6670763433333	10.759667904	10.7379723386667	10.7059401666667	10.66113707	10.5926672466667
4933434I06Rik	8.283335469	7.898320649	8.127226602	8.045124158	7.925553775	7.803946983	8.45848096	8.461602931	8.443608811
4933437K13Rik	8.846829748	8.836203044	8.930908527	9.111332728	9.148540606	8.895055888	8.909605261	8.952759537	8.986088556
4933439C10Rik	8.212611784	8.3942072605	8.137446439	7.843632118	7.8810037685	7.9311716405	8.297386092	8.1045195465	8.2940918705
4933439C20Rik	11.22196133	11.49068061	11.33631078	11.91844628	11.95014257	11.81270318	11.79646216	11.78608298	11.89412703
4933439F18Rik	7.633412605	7.631687799	7.631448732	7.506406381	7.619284879	7.565485569	7.458020525	7.563343513	7.52086498
4933439J11Rik	7.699576891	7.847961518	7.79256594	7.945823663	7.932172957	7.936144912	7.931067962	7.851056976	7.860944331
4933439J20Rik	8.645111477	8.740793694	8.739167486	8.527771143	8.583471298	8.57094603	8.837765082	8.777848105	8.892418607
4933439M10Rik	7.984012329	8.346762656	8.342529924	8.40349044	8.136500206	8.278651462	8.252151131	8.040543737	8.184827012
4Cytl1	8.6835550865	8.9680764805	8.539120934	8.4245424635	8.3787877155	8.203501937	7.903848761	7.8126103165	7.8950860125
5031409G22Rik	7.609684637	7.637930847	7.621554991	7.66273651	7.670904353	7.589538116	7.56116399	7.413480049	7.559425206
5031411O12Rik	7.421499329	7.36251011	7.367161197	7.229910092	7.341752803	7.322784605	7.353628553	7.333896428	7.256679294
5031414D18Rik	7.6151867615	7.6580663065	7.550667804	7.980493748	7.9133576425	7.8001025695	7.6609634525	7.6797603225	7.68993745
5031425E22Rik	7.738354564	7.655179462	7.718440985	7.737390225	7.895645156	7.909976336	7.96719338	7.87005696	7.915237224
5031428M13Rik	8.08787272	8.063746433	8.061272911	7.76220635	7.747772709	7.859115898	8.071700598	8.21827879	8.008302029
5031434O11Rik	7.83156045	7.890272256	7.824792708	7.623483329	7.688013205	7.646230769	7.843676723	7.768670656	7.883681572
5031436O03Rik	13.50740963	13.62836079	13.58353901	13.7884506	13.72594122	13.82526451	13.69742741	13.80882417	13.77797676
5031438A03Rik	7.542829414	7.55173995	7.60027845	7.45642374	7.482583526	7.561477642	7.777662276	7.589460375	7.67456247
5031439A09Rik	9.996048943	9.94425779166667	10.0548376096667	9.85082778166667	9.84608390266667	9.86511148433333	9.880203968	9.954330425	9.86690292733333
5031439G07Rik	10.1914945255	10.1638569755	10.187578727	11.142445405	11.19624135	11.003299685	10.731288118	10.6017548205	10.5946665995
5033403J15Rik	10.87790684	11.04897363	11.03401451	11.12794033	11.12629572	11.09030206	10.93620598	11.01129912	11.00131813
5033405K12Rik	7.174914609	7.136421128	7.243062246	7.21121516	7.169209791	7.280348429	7.097906476	7.096483187	7.102629471
5033411D12Rik	8.751883448	8.90624089	8.617215888	8.287672536	8.231095506	8.301139575	8.449053663	8.471938976	8.454592508
5033413D16Rik	8.899177874	9.17477164	9.014777718	8.815100891	8.775804453	8.844243739	8.96795328	9.055369359	9.008390294
5033413D22Rik	7.115210912	7.045416626	7.195231587	7.176436809	7.185315581	7.133106085	7.140269452	7.339139113	7.21123655
5033414D02Rik	11.8954584	11.95559231	11.79307616	12.10960801	12.15403261	12.09611622	12.18388817	12.13173342	12.16602184
5033414K04Rik	11.79709706	11.83739051	11.73284397	12.25017041	12.09376065	12.05640015	11.76021858	11.81356143	11.7263233
5033423K11Rik	7.332447582	7.260154312	7.362202896	7.298297341	7.185337628	7.230864031	7.236515782	7.219500651	7.223588268
5033425G24Rik	7.646137472	7.771587126	7.530625035	7.235803721	7.329742014	7.221799149	7.45024567	7.478928527	7.387915125
5033428B15Rik	7.133536719	7.129497719	7.20443453	7.134088703	7.08776996	7.037736622	7.092381694	7.172311549	7.120913232
5133400G04Rik	9.45296404033333	9.20309359666667	9.191146705	9.10383448	9.02719122133333	9.05035102566667	9.40827159633333	9.44229559566667	9.36734305533333
5133400O11Rik	7.477919954	7.561167747	7.490958881	8.105070182	8.198456038	8.0760827885	7.751472967	7.7590704785	7.7819873945
5133401N09Rik	10.37462491	10.55651987	10.38354208	10.2405586	10.23052603	10.26722454	10.38928406	10.47626311	10.47933702
5330401F18Rik	9.240127937	9.299892688	9.206749095	9.116046506	9.116804463	9.081559147	9.440929051	9.300597014	9.449235997
5330401P04Rik	8.400791169	8.367569322	8.3014262255	8.5137986165	8.485097719	8.312738758	8.5147373245	8.435304076	8.552367025
5330403J18Rik	9.285096637	9.400945174	9.364600094	9.059723901	9.102003365	8.862986759	9.200220471	9.184791059	9.260782024
5330408N05Rik	8.242709459	8.162319165	8.368678969	8.153774927	8.247389437	8.116731227	8.344306145	8.372493561	8.459996477
5330411L03Rik	9.518299047	9.286059962	9.70664686	9.697956932	9.854094192	9.928671261	9.844623808	9.826731721	9.865171495
5330420J21Rik	8.074528465	8.03034372	7.970967441	8.341694803	8.209086826	8.292455333	8.293487046	8.242394856	8.215137608
5330423I11Rik	8.232216968	8.048881215	8.031538776	8.173596087	8.157939495	8.110094173	8.671997581	8.647122947	8.789523498
5330423N11Rik	7.5828356	7.67063711	7.533691066	7.545326515	7.522958046	7.59903763	7.341369133	7.484385587	7.556529092
5330426P16Rik	8.264307402	8.278167354	8.161762278	8.506577144	8.478928932	8.544985665	8.322611383	8.333217788	8.366698114
5330427M13Rik	7.967979654	7.903161788	7.957220348	7.799887541	7.829174609	7.913120334	7.886029313	7.947079754	7.943286295
5330430C04Rik	7.729363933	7.780404377	7.767752595	7.608467969	7.568325402	7.552653869	7.72353221	7.625731864	7.637140533
5330430P07Rik	11.74652273	11.79367668	11.70634174	11.66836407	11.73221617	11.74351116	11.82053612	11.65225906	11.73053331
5330431K02Rik	9.435520463	9.289714961	9.225407693	9.319536513	9.207643168	9.403344184	9.917917801	9.764972395	9.824297869
5330432H08Rik	8.385320169	8.492135087	8.425051781	8.251475969	8.305985426	8.242863653	8.372493561	8.432231146	8.463856283
5330438D12Rik	9.26805709	9.307849857	9.305353643	9.038451704	9.010697992	9.076870187	9.19094656	9.259476809	9.143485907
5330439J01Rik	7.726234944	7.604523376	7.552738835	7.557264772	7.655218587	7.657612638	7.613023998	7.556154688	7.61351433
5430400L16Rik	8.04532268	7.879821832	7.8662891	8.104271526	8.101922158	8.020473091	8.068873722	7.98236191	7.904432478
5430405G05Rik	7.446984162	7.45082974	7.522055297	7.313216851	7.30117812	7.31721284	7.171644979	7.212262584	7.305110657
5430405G24Rik	11.97654684	12.04533323	12.09028294	11.85936876	11.86532698	11.97654684	11.93996949	11.94942381	11.9918155
5430406J06Rik	9.811420727	10.17265864	9.942757142	9.522768672	9.352418469	9.483752647	9.933905613	9.818667858	9.880190742
5430411C19Rik	8.464250158	8.495628668	8.411882781	8.150751653	8.143305671	8.151994322	8.166858781	8.319501631	8.202235675
5430411J08Rik	7.609526201	7.524800878	7.418849044	7.14969515	7.165568486	7.124022747	7.458754228	7.544618627	7.418041053
5430411K18Rik	9.731073325	9.721736601	9.889733325	9.879899043	10.00102139	10.0480722	10.20086986	10.10773106	10.170891
5430417C01Rik	8.193476512	8.166990923	8.194933939	8.153230363	8.131285271	8.100032487	8.226674827	8.152285595	8.312492726
5430417L22Rik	11.97223427	11.86402496	11.92822318	11.62201935	11.67820821	11.77849769	11.86078443	11.93877393	12.02211197
5430426E14Rik	7.713337208	7.985423701	7.945823663	7.534360567	7.566363838	7.565905551	7.823030833	7.80327953	7.767213458
5430427O19Rik	8.099087631	8.025615733	8.061173935	8.58863032	8.521393612	8.401444362	8.216609951	8.337004826	8.178156712
5430433E21Rik	8.554640859	8.155822921	8.295999589	8.395687903	8.324850689	8.253497054	8.67587666	8.656047268	8.738114989
5430433G21Rik	10.23132131	10.18228771	9.991837779	9.988980231	10.01583218	9.927118226	9.662541531	9.580477941	9.666432355
5430434G16Rik	9.976868612	10.17217858	10.13417641	9.857761366	9.679968193	9.75038433	10.01123284	9.99940231	10.12543759
5430435G22Rik	9.80391855	9.870694341	9.6832560265	11.586239005	11.41088101	11.2164419	10.66264925	10.521124705	10.568453845
5430437P03Rik	10.708144685	10.79394921	10.711681415	10.57080629	10.541069735	10.54402322	10.73383323	10.70920931	10.725334885
5530400B01Rik	8.943316668	9.091161504	8.915724737	8.518011505	8.433875234	8.716589231	8.675374471	8.719139104	8.694537719
5530400K22Rik	10.15725576	10.13699162	10.07748853	10.00766191	10.04628221	10.10144591	10.01458833	10.01867642	9.907501317
5530601H04Rik	7.248145512	7.27231006	7.261856413	6.935807736	7.182000341	7.202270721	7.333718247	7.295093327	7.355187108
5530601I19Rik	9.193364524	9.295634414	9.32096312	9.005757033	8.99017465	9.047799648	9.191752029	9.090098382	9.191986464
5630401D06Rik	10.47854829	10.44821353	10.34222885	10.22658508	10.2161455	10.26500748	10.24251969	10.23840669	10.25799927
5630401D24Rik	8.511458383	8.651279507	8.590421672	8.487325506	8.462680753	8.613619861	8.518223135	8.611614423	8.564379705
5730402C02Rik	8.731667859	8.629242132	8.676452116	8.368505231	8.21747796	8.28367783	8.587653714	8.599312597	8.653988357
5730403B10Rik	8.9936189625	8.8838282045	8.899746729	9.021676838	9.088144192	9.031884414	8.9315136675	8.9962936945	9.0416339025
5730405I09Rik	11.67323935	11.77681453	11.64089811	11.5377265	11.53456421	11.51592403	11.57543505	11.54634937	11.56952212
5730405M06Rik	7.303335198	7.364183985	7.293005146	7.196371995	7.310059749	7.263488905	7.466329877	7.364326046	7.4387027
5730406F04Rik	9.165636475	9.188952165	9.267152604	8.949692138	9.031410753	8.846321423	8.836619037	8.931163534	9.014640152
5730406M06Rik	11.830902805	12.04036677	11.716998575	11.40178852	11.300816185	11.458522175	11.834554055	11.76420983	11.778968475
5730407I07Rik	7.010030817	7.153609482	7.186884702	7.127760608	7.256836147	7.146098612	7.368772528	7.207787072	7.305936649
5730407K14Rik	9.719946173	9.788034192	9.561570271	9.028941976	9.252565214	9.127763718	9.745540078	9.688191922	9.669042178
5730408A14Rik	7.440194179	7.394747269	7.555376166	7.451260375	7.487803403	7.524962676	7.427924297	7.362361785	7.466215264
5730408I11Rik	8.039584115	7.962306366	8.077124974	7.959478819	7.959186843	7.944786302	8.080531649	7.918015726	7.933381842
5730409G15Rik	8.921379317	8.967081601	8.957363175	8.7442972755	8.797612676	8.765994626	8.8063817255	8.8181539295	8.8120477535
5730409K12Rik	7.958937348	7.956645736	8.024217514	7.904086402	7.914193267	7.789246273	7.902537917	7.801344501	7.840128004
5730409N16Rik	7.28467413	7.339389784	7.383918704	7.383879442	7.287637812	7.343885465	7.248983837	7.297711614	7.366636923
5730410I19Rik	10.85885945	10.80159525	10.97083178	10.73200848	10.7715695	10.78432884	10.81821738	10.93856348	10.75571282
5730414N17Rik	7.70124378	7.769601256	7.837364435	7.749503673	7.654217533	7.645626863	7.628274944	7.657095159	7.64899842
5730417B17Rik	8.782377607	8.988863937	8.962319583	8.136500206	8.31821372	8.390620569	8.652312688	8.589466503	8.652785396
5730419I09Rik	9.657996588	9.671354812	9.626274803	9.620378607	9.615598368	9.546291703	9.66698341	9.697956932	9.659265471
5730427M17Rik	9.037617483	9.000700727	9.041550823	8.870141768	8.92597258	8.949692138	9.258219317	9.162653689	9.151026251
5730427N09Rik	12.82158867	12.90269476	12.67010136	13.00443525	12.92546745	12.78728511	12.66905072	12.74224728	12.71916773
5730449L18Rik	10.62159665	10.56424893	10.53006731	10.56320211	10.60287198	10.51592531	10.58371503	10.58268865	10.56958433
5730453I16Rik	11.49107363	11.58515506	11.56736619	11.38237624	11.42955244	11.41937473	11.5536005	11.45603703	11.57590764
5730455O13Rik	10.7765658	10.68227415	10.79245737	10.33454701	10.42024649	10.52428487	10.80470697	10.74090789	10.64501799
5730455P16Rik	9.774513052	9.628284782	10.006303	9.815312331	9.762430427	9.717638265	9.639109157	9.549551488	9.687904911
5730469M10Rik	14.292532815	14.635412795	14.342990365	13.966803125	14.046196955	14.03599736	14.495876165	14.3936134	14.35734855
5730472N09Rik	10.94167804	11.1050494	11.25959343	10.7005329	10.87633516	10.8482971	10.94802645	11.13347362	11.10399936
5730481H23Rik	8.382847793	8.287672536	8.227672109	8.323942062	8.220406691	8.245612758	8.231511931	8.305494266	8.324728275
5730494J16Rik	8.961034414	8.910691494	9.10814379	9.529021753	9.396257648	9.174402128	9.01374771	9.138483641	9.258704469
5730494M16Rik	8.688536256	8.63792023	8.7507522845	8.6842521385	8.7446910285	8.7760121465	8.5828686625	8.625385684	8.6775473735
5730494N06Rik	10.99528165	10.93247871	11.09487133	11.01898175	11.04995464	11.02562028	11.17081074	11.07583807	11.03934406
5730525O22Rik	9.940551737	10.09323128	9.909768268	9.634757477	9.640891632	9.786149084	9.725454957	9.726595659	9.565752462
5730528L13Rik	10.04745039	9.791700495	9.764972395	9.491700051	9.638427417	9.608498547	10.14228077	10.1195362	10.07480184
5730543M03Rik	8.306639591	8.155399733	8.179945376	8.494512647	8.445852922	8.383468994	8.384845928	8.348983949	8.353459088
5730550L01Rik	8.774248459	8.714720946	8.698531889	8.706208125	8.640531989	8.67942093	8.730106514	8.729512933	8.559003437
5730552E08Rik	8.692563863	8.663054434	8.535132526	8.105884483	8.281330238	8.190362086	8.421554386	8.433090201	8.277534905
5730559C18Rik	7.335474188	7.318324182	7.25629891	7.321490794	7.287893983	7.354209384	7.176940206	7.241906845	7.205379301
5730564L20Rik	7.800360401	7.765718889	7.705939166	7.762333956	7.674095176	7.744413431	7.87005696	7.77890809	7.793383318
5730591F21Rik	7.070600356	7.091823707	7.133370322	7.226269573	6.9206144	6.969664127	6.906215832	6.953917158	7.00519108
5730601F06Rik	8.74766935	8.788922859	8.785693826	8.59919294125	8.579570903	8.65347801025	8.595361062	8.62412334775	8.623299375
5830403L16Rik	7.45628083	7.549339871	7.487991906	7.567351361	7.494875386	7.536214078	7.344215142	7.412804539	7.543824481
5830404H04Rik	9.897150011	9.927118226	10.07032951	10.1686999	10.17947046	10.17047009	9.948562498	10.04286481	9.994976323
5830406C17Rik	8.404843389	8.206217071	8.486946277	8.056042929	8.023729189	8.109961383	8.255340701	8.301240418	8.298607388
5830407P18Rik	10.03961084	10.02053872	10.10420155	9.918478905	9.968917805	9.838640751	10.16419632	10.20863277	10.37617858
5830409B07Rik	8.066208807	7.858691201	7.828595753	7.889859084	8.048406635	8.032427405	8.017185766	7.884978572	7.940851551
5830410F13Rik	7.664155047	7.585356865	7.631833636	7.565905551	7.535609292	7.599875501	7.791494062	7.774360776	7.688137708
5830411E10Rik	8.7469683185	9.226435662	8.6446298765	8.079324426	8.359419281	8.2517231165	8.53948987	8.6229686725	8.4886929985
5830411G16Rik	11.99123125	11.83110584	11.89826914	11.7834283	11.71639631	11.72984263	11.82927077	11.83991465	11.61699513
5830411I20	9.690706813	9.478767389	9.663970865	10.75571282	10.44722759	10.41748639	10.37064171	10.36490495	10.42567091
5830411K21Rik	8.98808634	9.012295334	9.160224714	9.312117295	9.057702646	8.867808829	8.969587004	8.961446441	9.116301928
5830415F09Rik	7.7685331025	7.857824727	7.8298776035	7.850763272	7.7982316385	7.796246414	7.770122707	7.8443149075	7.7803291175
5830415L20Rik	8.553570001	8.485015107	8.603555102	8.449399736	8.492303747	8.485746651	8.81816251	8.745114665	8.59286204
5830417I10Rik	8.886190921	8.90450008375	8.877465358	8.77779949475	8.7685500095	8.7799693765	8.84523136	8.816043043	8.84523424375
5830418G11Rik	7.625768985	7.553880911	7.558971108	7.57040474	7.628782563	7.493441299	7.75297894	7.989730098	7.766854483
5830427D02Rik	9.585565149	9.811740161	9.653841069	9.315822546	9.365424762	9.421589984	9.713086009	9.552798919	9.564565854
5830431I15Rik	8.28392246	8.355731213	8.294045185	8.300125763	8.191849812	8.314761236	8.317097727	8.173860309	8.28392246
5830432E09Rik	7.49102411	7.406756527	7.412517012	7.563892842	7.670155127	7.647877056	7.440219227	7.522958046	7.500346746
5830433M19Rik	7.213919721	7.2937861325	7.278249247	7.3085006635	7.275460231	7.23609937	7.243513328	7.171637543	7.249484125
5830434K11Rik	8.119016335	8.079044191	8.122825627	7.913220086	7.929977698	7.987619708	8.16887165	8.206217071	8.167427635
5830436K05Rik	8.468204795	8.463101832	8.575073354	8.368345681	8.371009735	8.428968341	8.550765718	8.486062184	8.632218327
5830454D03Rik	12.05090976	11.93341454	12.00182022	12.00330884	11.97713533	12.0443879	12.02299862	12.07577437	12.03274224
5830454E08Rik	8.464053599	8.425670296	8.393900149	8.070237689	8.006897849	8.201157295	8.328061997	8.312053023	8.273304235
5830457O10Rik	7.166891761	7.249769196	7.286950911	7.246121202	7.321763105	7.245261387	7.075736783	7.210519662	7.161474164
5830467E07Rik	8.9942817905	9.0051239635	8.931779478	8.7667165335	8.486750217	8.751704288	8.927266627	8.892115984	8.9622776735
5830468K18Rik	9.167726268	9.023816481	9.136276537	9.006888221	8.983666373	9.001397591	9.09094506	9.180362473	9.114531077
5830472H07Rik	7.299537018	7.48960161	7.286592148	7.603924608	7.510832317	7.514266585	7.626877666	7.58072449	7.621594039
5830476G13Rik	8.474328735	8.416351004	8.53379137	8.243219995	8.243987962	8.277822824	8.39161921	8.393510705	8.483790084
5830482F20Rik	8.148888482	8.314377846	8.218436659	8.509078274	8.396901852	8.469506143	8.449955871	8.280428998	8.220554845
5830496L11Rik	8.517249204	8.651580169	8.563455529	8.691056734	8.64424761	8.728872266	8.679994409	8.659007299	8.61003651
5930400G23Rik	7.621093055	7.679123274	7.578827333	7.580130703	7.512870444	7.777893343	7.55095235	7.547834138	7.707926895
5930404L04Rik	7.365705897	7.381481889	7.297506426	7.334228964	7.188667813	7.318106481	7.47667591	7.559105173	7.574864078
5930416I19Rik	10.52574306	10.60824802	10.50264399	10.49334754	10.51306865	10.52007381	10.53812152	10.59700472	10.58416927
5930418K15Rik	11.28513439	11.24575526	11.2451978	11.28344205	11.29326323	11.13126727	11.37653452	11.42624647	11.33347962
5930429A15Rik	11.58042055	11.43642167	11.49794866	11.22551119	11.28244642	11.14720818	11.60285315	11.54686395	11.52838436
5930431H10	7.75343507	7.794115086	7.920274964	7.847834852	7.894722425	7.944876419	8.07123901	8.127878313	7.920919806
5930431L16Rik	7.250641546	7.368320307	7.385810931	7.306505818	7.178375732	7.257101018	7.181659914	7.15427839	7.193184387
5930434B04Rik	8.682761326	8.814902334	8.601221099	8.5362151955	8.5620102545	8.5692009555	8.582987374	8.611380488	8.504682632
5930437C20Rik	7.722041015	7.778180396	7.712144169	7.702157087	7.543914162	7.446311277	7.826113302	7.772188988	7.724880356
6030400N17Rik	7.907188376	7.670541859	7.706320465	7.823550477	7.689015453	7.706804999	7.943947532	7.800169153	7.750967596
6030405P19Rik	8.087469463	7.990778637	8.043612912	7.961297862	7.880573647	7.961383831	8.257533805	8.107229981	8.203087881
6030408B16Rik	8.099660426	7.960496897	7.904432478	8.002457745	7.886752244	7.973864472	7.784348558	7.824133154	7.757621759
6030408C04Rik	7.7970473615	7.748159972	7.818608391	7.8868496065	7.9793277435	7.9112984985	7.7881046235	7.7707795175	7.7691363755
6030413G23Rik	8.829383357	8.458947845	8.665344898	8.605491584	8.492638326	8.618757959	8.745359754	8.701684525	8.79255124
6030416D17Rik	8.526819949	8.412455425	8.376060163	8.161890583	8.335545755	8.11182056	8.60954543	8.605963153	8.718128746
6030429G01Rik	7.923284874	7.905759258	7.909410505	8.128611555	8.041025574	7.992159593	8.196471417	8.351308468	8.166572505
6030436K07Rik	8.77869822	8.809042514	8.701352852	8.538855268	8.23204888	8.273468842	8.647949173	8.667763498	8.656290073
6030441H18Rik	8.250997708	8.377871093	8.277230062	8.053004704	8.065078803	8.044897948	8.313364529	8.189315468	8.332822133
6030458A17Rik	8.208038896	8.251181338	8.228411006	8.276040549	8.186124942	8.22894538	8.316522067	8.32009966	8.271644878
6030458C11Rik	8.505307817	8.6127648885	8.533390613	8.415955058	8.4151142265	8.4743351505	8.7446238445	8.7092796015	8.6775390125
6030458P06Rik	9.111332728	9.048308523	9.015815918	9.024070877	8.871598012	8.920948732	9.102003365	9.139133265	9.035526874
6030495B01Rik	7.548093612	7.771077281	7.590745356	7.64059615	7.650156608	7.47492877	7.740993528	7.661593779	7.696567372
6030499A19Rik	8.033801163	7.959700861	7.87032257	7.818223267	7.974735634	7.716873221	7.936483597	7.909410505	7.750314338
620807	7.447107853	7.37033009	7.378335663	7.380556514	7.626791404	7.419774444	7.523489796	7.380556514	7.542796099
6230400G14Rik	10.21865045	10.0073342	9.935168975	10.04069336	10.05617421	10.05368527	10.02698426	10.01417643	9.996852739
6230401I02Rik	11.96732602	12.00919933	12.14722577	11.81270318	11.8223309	11.78729607	11.7527006	11.82053612	11.70634174
6230409E13Rik	7.47585812	7.431601283	7.501113008	7.437779784	7.496824055	7.524200811	7.465803811	7.581518193	7.35230559
6230415M23Rik	8.28701846	8.28352586	8.392063602	8.151011802	8.066679149	8.059982939	8.534416445	8.492303747	8.464622949
6230416J20Rik	8.704574202	8.5750483475	8.7010510335	8.8340347575	8.9409801695	8.802828451	8.771521783	8.7238244685	8.7792968105
6230425C21Rik	9.66583609	9.780924271	9.859869748	10.26935379	10.04160233	10.20800141	9.949101388	9.961985143	10.01209876
6230427J02Rik	8.9652115665	8.87150858	8.8642101835	8.5658476635	8.8446660625	8.842762672	8.761916914	8.7648996135	8.792120737
6330401K01Rik	8.385140448	8.309806988	8.230049061	8.225158028	8.2806994	8.145444289	8.392229711	8.404279741	8.374325808
6330403M23Rik	11.57647039	11.52365491	11.63273956	11.37549491	11.27886178	11.37000418	11.29582559	11.24575526	11.3712386
6330405H19	9.539054289	9.644367644	9.534689218	7.96147881	7.875984437	7.876687976	8.233326068	8.30336563	8.323398048
6330406I15Rik	11.52537915	11.719589615	11.48699839	11.91785736	11.921581835	11.83083634	11.49052678	11.37208854	11.507608105
6330407A03Rik	7.911161767	7.817169476	7.813063843	8.196775707	8.188954083	8.101583659	8.013656034	8.048092871	8.245032173
6330407I18Rik	8.919413058	8.803657508	8.905735859	8.725727092	8.823653502	8.836203044	9.042259316	8.801010602	8.811718091
6330407O08Rik	7.357768659	7.418993948	7.283478998	7.340394271	7.401106752	7.388858019	7.55243632	7.515002044	7.610744237
6330408J11Rik	7.591454663	7.65435243	7.754816216	7.478416768	7.434725769	7.456626841	7.710774151	7.700192038	7.712827837
6330409N04Rik	8.871834177	8.809297115	8.909414633	8.833703918	8.825531531	8.816157678	8.817001954	8.748408729	8.734487349
6330414G02Rik	9.801058727	9.350652844	10.07175211	10.52539531	10.63464722	10.31054438	10.0785567	9.854737502	9.944431422
6330416G13Rik	8.739167486	8.617215888	8.714276026	8.918361883	8.932653584	8.767139517	8.961794653	8.908886182	8.954734074
6330416L11Rik	7.65598404	7.706860514	7.649794522	7.556098357	7.256103018	7.378013167	7.542829414	7.527855183	7.546027156
6330417E04Rik	7.721242021	7.820864747	7.764129761	7.635761272	7.715435032	7.499829052	7.72371569	7.739465212	7.827436095
6330418B08Rik	7.617860701	7.566141472	7.628903648	7.587310479	7.524173047	7.44260831	7.579729354	7.672447587	7.629660318
6330419J24Rik	7.971267634	7.937832731	7.931785455	7.523268374	7.757561962	7.671352115	7.58162099	7.700509035	7.687759969
6330439K17Rik	7.912140729	7.862456163	7.762530949	7.662571022	7.666735572	7.822208334	7.981194329	8.157483044	7.94507968
6330442E10Rik	9.27604679	9.115482183	9.167412542	9.549019256	9.594118492	9.444824036	9.450824661	9.371751898	9.423190659
6330444G18Rik	9.566587818	9.581654168	9.614773948	9.202312868	9.29240443	9.294913999	9.364600094	9.337009395	9.33549137
6330500D04Rik	8.59545289	8.5627528895	8.500011092	8.4686691445	8.440656114	8.4528750995	8.4038709375	8.3849785515	8.3973495755
6330503C03Rik	8.558820069	8.560981904	8.671818209	8.563697951	8.590566002	8.673329936	8.448515827	8.448395661	8.499297266
6330505N24Rik	8.046824152	7.975754694	7.898897531	8.821524241	8.813125592	8.572934626	8.442288582	8.297296163	8.320854363
6330509M05Rik	8.283821521	8.130230778	8.117708075	9.086749876	9.057497813	9.01323845	8.77558201	8.795906059	8.789769654
6330532E14Rik	7.587420274	7.632772714	7.543312268	7.584665074	7.428649228	7.492128931	7.494633142	7.549271976	7.515595078
6330548G22Rik	9.270450841	9.366353499	9.238336077	9.399561182	9.533939343	9.406410456	9.257455654	9.317471173	9.319536513
6330549D23Rik	9.974783543	10.02404164	10.07446668	9.934192811	9.883990056	9.942414275	9.918697461	10.01016386	9.934828239
6330562C20Rik	9.485051747	9.303242916	9.429465777	9.300597014	9.166918465	9.339060373	9.460176074	9.509495704	9.27604679
6330569M22Rik	11.72858593	11.74005013	11.68009643	11.73540389	11.75485838	11.82999966	11.72274579	11.73434276	11.79132813
6330575B07Rik	7.585594202	7.630443906	7.544996598	7.553476636	7.567249686	7.527409994	7.83913252	7.608288452	7.864068852
6330577E15Rik	9.116301928	9.046217772	9.299396174	9.245888245	9.293287743	9.273738193	9.274164069	9.357688524	9.223894985
6330578E17Rik	12.20850594	12.22985871	12.33794647	11.9799209	12.1054326	12.12741847	12.25205398	12.31701631	12.09028294
6332401O19Rik	7.437177061	7.28903076	7.347861177	7.27845019	7.263212967	7.287908978	7.342111609	7.356952943	7.339248242
6430402H23Rik	8.182493073	8.390941496	8.366698114	7.71293934	7.832075689	7.714251617	8.128343179	7.902736928	7.874772622
6430402L23Rik	10.87256888	10.94880189	10.9789098	11.0449486	10.98935577	11.07871254	11.07915848	10.95911764	10.95680841
6430407D20Rik	8.640875335	8.542392094	8.535863353	8.347257406	8.467871353	8.321279816	8.619488944	8.590223379	8.611266915
6430407L02Rik	9.178243542	9.437815426	9.266734696	9.061646633	8.85767488	8.966967325	9.182337158	9.219949842	9.282664478
6430411K18Rik	7.133765949	7.071683601	7.212235726	7.168459369	7.107341526	7.09343754	7.063896534	7.195247905	7.233466409
6430514E13Rik	8.034566576	8.125285966	8.123336273	8.019725768	8.034686633	8.101678246	7.967462885	8.00000222	7.927187998
6430519M23Rik	7.929443367	7.93489232	8.0339202	7.923185996	7.868770223	7.817069099	8.053374378	8.097079593	8.139145648
6430524C05Rik	8.051302818	8.128343179	8.059881826	7.847028371	7.88643464	7.833385496	7.902804995	7.834175403	7.934520254
6430526N21Rik	8.044608222	8.293487046	8.125413533	7.921528567	7.853567511	7.897594821	8.137739234	7.867338071	8.074613946
6430527G18Rik	12.21449162	12.26212924	12.10119755	12.19319121	12.3181971	12.45376789	12.31472832	12.35397335	12.23332425
6430531B16Rik	7.382168029	7.310417738	7.120445666	7.328296849	7.254837743	7.317333837	7.388429794	7.375037245	7.431072733
6430537H07Rik	7.78113204	7.5890401495	7.6193808715	7.770917062	7.568043297	7.537797032	7.912471045	8.0584139795	8.005940467
6430540A14Rik	8.089526704	8.084276637	8.232612227	8.03485239	7.973118476	7.932267982	8.028373888	7.946555584	8.084585481
6430540M20Rik	10.69434272	10.57283723	10.48754896	10.35138356	10.32992416	10.45085486	10.58932253	10.66804618	10.56841268
6430548M08Rik	9.1954353915	9.4182858255	9.4557313705	9.858833032	9.6839933235	9.6341779205	9.419613517	9.4467953725	9.593897137
6430550D23Rik	7.656551104	7.668364463	7.589132656	7.420067522	7.418250908	7.521976068	7.629014122	7.673656208	7.735546547
6430550H21Rik	7.992274892	8.157394995	7.909935282	7.930664848	7.9508280975	8.0469690425	7.801202308	7.8049566785	7.6361336605
6430553P18Rik	7.324590251	7.32947145	7.353569772	7.395654866	7.360537547	7.468949044	7.459255568	7.394253405	7.434530832
6430562A12Rik	9.061265308	9.265711138	9.26805709	9.145760281	8.964342277	8.997091366	9.301233946	9.239994837	9.298594392
6430571L13Rik	7.978367728	7.666145271	7.977764019	7.952300717	8.165161764	8.106142409	8.215269873	8.178747487	8.190362086
6430573F11Rik	9.2333078	9.331720686	9.107906269	8.744044588	8.725545498	8.683915039	9.006143884	8.89979962	9.078495067
6430573H23Rik	8.912370749	8.846145606	8.944382987	9.06954629	8.999988567	8.852844065	8.772358196	8.931417647	8.938207659
6430590A07Rik	9.049097517	9.10582518	9.122596698	8.761476678	8.587132277	8.658611231	8.882456235	8.914485975	8.978017667
6430601O08Rik	7.031228457	7.061513178	7.02430863	7.019866454	6.995657222	6.921937456	7.015894376	7.133699796	7.059786179
6430628O11Rik	8.567977617	8.618224437	8.725727092	8.478563778	8.259016905	8.341370373	8.815722772	8.751471116	8.814042475
6430706D22Rik	10.99922873	11.21768395	11.17040935	11.11706444	11.08027127	11.02186266	11.28779502	11.31359165	11.24637357
6530401D06Rik	8.851411749	8.898990451	8.862736379	8.842256199	8.760740609	8.788831852	8.625587922	8.671997581	8.702046869
6530401D17Rik	7.596922474	7.50497977	7.70336506	7.647283435	7.777131574	7.714465111	7.653517086	7.627824218	7.741638314
6530403A03Rik	7.945339441	7.85506832	7.822065593	7.77970147	7.711096968	7.71615232	7.932553932	7.843261086	7.830055646
6530404N21Rik	8.7162000135	8.719117524	8.7262858355	8.5954500575	8.6055931155	8.5753883535	8.785732444	8.700120336	8.6855475375
6530405K15Rik	7.791807975	7.8662891	7.845615516	7.698671144	7.645020194	7.624809344	7.549604465	7.686002926	7.579263704
6530406A20Rik	9.208533258	9.118956468	9.121694519	8.92168092	9.039656597	9.073895777	9.079524299	9.059723901	9.065383796
6530415H11Rik	9.248789048	9.278818466	9.424616781	9.363160529	9.349916024	9.500201258	9.495047349	9.483449916	9.511566259
6530418L21Rik	7.497534589	7.586550526	7.605045909	7.602668614	7.528878312	7.493330107	7.483124916	7.432121463	7.468348738
6620401K05Rik	9.064689845	9.0015955	8.90506206	8.865758358	8.893113701	8.876310992	8.82131097	8.97650004	9.012295334
6620401M08Rik	8.962555394	8.716203807	8.864369045	8.615752722	8.872851943	8.780279265	8.790817129	9.050066612	8.814713541
6720401G13Rik	7.504037062	7.51651859	7.403255765	7.434157057	7.521193751	7.420393745	7.658573172	7.649666796	7.613550471
6720407G21Rik	8.43135447	8.363167877	8.464053599	8.433660737	8.272860422	8.376237821	8.408694623	8.477507182	8.43437344
6720422M22Rik	8.210327639	8.173357532	8.157748213	8.270731124	8.128947301	8.142639623	8.381759664	8.437741784	8.385140448
6720427H10Rik	9.168219385	9.220221015	9.256454525	9.081782255	8.895429282	9.036391428	9.057271204	9.119268575	9.283713933
6720451B11Rik	7.61333352	7.598731905	7.570646205	7.481477362	7.576376259	7.485199485	7.533033481	7.696735307	7.587958036
6720456B07Rik	12.88283214	12.8310935	12.89134074	13.02718879	13.02317925	12.973849655	12.9620967	12.91766495	12.9779076
6720456H20Rik	9.717399846	9.897664423	9.945623513	9.698753666	9.757715633	9.753032255	9.707518281	9.712614345	9.652247666
6720458D17Rik	9.981516692	9.882458283	10.04069336	10.20236003	9.966178275	10.06928064	9.783456307	9.709676835	9.807527964
6720458F09Rik	9.995308784	9.925845018	10.21968611	10.22987664	10.20889488	10.27614718	10.20762064	10.06604166	10.09803161
6720460F02Rik	7.448849831	7.424649919	7.272945538	7.566010527	7.567445308	7.51646143	7.428649228	7.539089401	7.489373028
6720463L11Rik	10.41777712	10.61894825	10.38542777	10.21727714	10.11068995	10.29054913	10.46170655	10.3686344	10.35446849
6720463M24Rik	8.163887312	8.05001287	7.883129219	8.114598154	8.277376778	8.142075889	8.234212334	8.149956335	8.260434642
6720467C03Rik	10.830642085	10.595785815	10.744642735	10.459837865	10.48349215	10.610893495	10.587822585	10.72505086	10.63002395
6720469N11Rik	13.59874756	13.24426664	13.29149875	13.55134265	13.53069167	13.58353901	13.71668918	13.62327224	13.68633697
6720475J19Rik	7.678287576	7.731582652	7.829174609	7.810819667	7.781231713	7.841856864	7.688412454	7.765470896	7.902804995
6720477C19Rik	8.623054345	8.741396025	8.816336141	8.363961803	8.135572537	8.349777207	8.705076585	8.526819949	8.494355882
6720480F11Rik	7.845697868	7.774682352	7.842169288	7.698008188	7.739547162	7.52765028	7.605829108	7.833003926	7.780737969
6720487G11Rik	7.722734642	7.725476032	7.665041533	7.685617832	7.65910684	7.592203768	7.879319655	7.684561008	7.758120974
6720488N08Rik	7.271784072	7.094143633	7.123229408	6.965328076	6.860870236	6.925631903	6.811659739	6.927112505	7.019155639
6720490M18Rik	8.01708247	7.97340829	8.042153918	7.967462885	8.166122537	8.04558961	8.040822377	7.88993353	8.063669196
6820402O20Rik	7.360495994	7.305035989	7.301118106	7.272035635	7.211699196	7.164311172	7.27505317	7.285637745	7.30915361
6820408C15Rik	7.678412473	7.694706196	7.710774151	7.836842247	7.710395154	7.7662824	7.978701395	8.061748759	7.954473276
6820437F20Rik	7.994733202	7.985032331	8.038724921	7.858287158	7.812751138	7.755640369	7.959877286	7.871858393	7.864212694
6820443O06Rik	8.09812668	8.191586009	8.208801731	8.065078803	7.931629841	7.816228723	8.33296268	8.164255579	8.257822329
7030411D10Rik	8.115096931	8.176644819	8.172391352	8.230188935	8.20038831	8.144933887	8.095265831	8.101290038	8.184364172
7030412O03Rik	7.589460375	7.540568475	7.605799505	7.58497573	7.604919819	7.568359077	7.535385834	7.460244595	7.528117682
7330410H16Rik	12.95924061	13.0191975	12.96145012	12.11336534	12.32784028	12.24739462	12.6361585	12.76978711	12.58379904
7420700D11Rik	8.876552274	9.181649322	8.99017465	9.14936412	8.957006897	9.047174728	8.631437234	8.706407606	8.700366699
7530408C15Rik	9.387396414	9.240372922	9.210624622	10.01867642	9.898690108	9.886210117	10.09031382	9.91015381	9.922120232
7530422H14Rik	7.492881536	7.501631714	7.603193865	7.398372838	7.487124683	7.526546875	7.397859682	7.355768193	7.45082974
7530428D23Rik	7.687466181	7.600953497	7.621789532	7.612213326	7.738978798	7.807439623	7.624854019	7.605123849	7.604523376
7630403J24Rik	7.44926965	7.420745969	7.525866383	7.482386638	7.521162622	7.515237571	7.380046481	7.40531274	7.45786544
8030402P03Rik	9.584988225	9.185038135	9.761063039	9.443058251	9.635113118	9.441212059	10.06212965	9.917917801	10.02338411
8030404L10Rik	8.900019564	8.766282179	8.896948463	8.864751854	8.773187051	8.731869372	8.946995134	8.898794512	9.084326024
8030447N19Rik	7.695546317	7.629214309	7.682597642	7.817256026	7.841579138	7.78130735	7.727586715	7.918340423	7.816992638
8030448M07Rik	7.580830038	7.613550471	7.747444447	7.781433973	7.790680725	7.80444515	7.481791874	7.582151404	7.588372595
8030451K01Rik	9.023328852	9.228144044	9.067972029	9.379636097	9.370656758	9.306669967	9.286670738	9.206986284	9.263395504
8030453O22Rik	7.605270083	7.719838647	7.754656061	7.742725313	7.769809119	7.849033111	7.728557958	7.665471329	7.588796051
8030462N17Rik	7.435443528	7.499937402	7.543204314	7.482436364	7.482184368	7.488189565	7.572009092	7.404512122	7.385363524
8030467N07Rik	8.664558367	8.587463337	8.571713624	9.014400606	9.051526288	8.911930459	8.756067942	8.699130705	8.746937637
8430403J19Rik	7.964574799	8.005482365	7.932648484	7.935141489	7.96652099	8.19562585	7.869566551	7.955234786	8.062487913
8430403M15Rik	8.718510729	8.7153636	8.864978912	8.497163359	8.672990844	8.706208125	8.712893852	8.67606689	8.782159462
8430408G22Rik	11.95559231	12.92546745	12.05925307	11.31895083	11.34177634	12.20930818	10.98542779	10.8333624	10.99248234
8430410A17Rik	8.99838815	9.29240443	8.995508194	8.812117801	8.789273714	8.771337589	8.995761353	9.038451704	9.044189433
8430410K20Rik	11.55568506	11.38908095	11.44047873	11.79132813	11.79646216	11.76638323	11.46615183	11.548533	11.5339827
8430415N23Rik	10.59331356	10.62937097	10.75176593	10.39976704	10.50635429	10.52505858	10.48470665	10.4754645	10.46170655
8430427H17Rik	8.5822313025	8.548671109	8.5043653635	8.7250276265	8.8631954985	8.7708482365	8.774847955	8.738809103	8.7787925285
8430429K09Rik	8.272392395	8.217159717	8.092256122	8.137354244	8.074528465	8.036604633	8.156682038	8.17503939	8.196342842
8430432A02Rik	8.673161867	8.515495771	8.522683978	8.146007896	8.085913733	8.229651046	8.477844302	8.508317312	8.498906779
8430432M10Rik	10.4264845	10.2757895	10.29192289	10.07670369	10.01690408	10.12098659	10.44368946	10.55270385	10.47306555
9.33E+12	7.33425126	7.338262543	7.340477517	7.235845922	7.351254961	7.406451378	7.394883158	7.356573055	7.46988896
9030003C19Rik	8.228274925	8.313205429	8.326616332	8.104528311	8.075882077	8.207614693	8.213089296	8.293912259	8.339293017
9030016H15Rik	8.395196529	8.357486306	8.378016111	8.389966002	8.255528772	8.24171647	8.388295644	8.414116386	8.597669389
9030018K07Rik	8.014523165	8.168495716	8.072736254	8.09204074	8.170760442	8.014414133	8.12962187	8.097512016	8.093813369
9030024J15Rik	11.51743047	11.7865646	11.76977393	11.85619463	11.89352552	11.88438984	11.38416489	11.47739485	11.47684543
9030025P20Rik	8.5838652825	8.696425732	8.59167830225	8.71061311025	8.73801424375	8.604918927	8.67718244875	8.65889577075	8.64245172975
9030205A07Rik	9.010697992	8.32721048	9.03164958	9.279134929	9.296225825	9.231308876	9.283713933	9.100680519	9.237138431
9030224M15Rik	8.871410491	8.500445303	9.019481117	8.914673633	8.922755589	8.915017469	9.071152037	9.00472646	9.196712947
9030227G01Rik	8.064599594	7.996562916	8.243219995	7.931166302	7.940137077	8.107229981	8.35063106	8.230375	8.314567782
9030411M15Rik	7.111493529	7.112106532	7.173433052	7.138627149	7.233090606	7.15454025	7.183470063	7.120913232	7.058327156
9030416H16Rik	9.373346676	9.434115789	9.416676372	9.226773708	9.246564658	9.163679085	9.277659445	9.407548923	9.465510887
9030418K01Rik	9.448437198	9.211210299	9.667537346	9.665191323	9.864539195	9.876916781	9.863275805	9.920229876	9.9453119
9030420J04Rik	7.842725546	7.874104374	7.777353121	7.567249686	7.723627728	7.624902103	7.736507343	7.725979058	7.707242699
9030425E11Rik	9.219403867	9.009653039	9.275819856	9.142996031	9.157594246	9.117997595	9.358613156	9.293287743	9.311191864
9030605E16Rik	8.007863522	7.836101687	7.929443367	8.005354867	7.965469043	7.978054063	8.1310774	8.015783065	8.033011459
9030605H24Rik	7.191797527	7.239972756	7.179405069	7.227912598	7.336620919	7.11089494	7.086704037	7.133399655	7.187615977
9030611K07Rik	7.749963136	7.716100155	7.760129132	7.76097029	7.893669506	7.929528171	7.756834939	7.819490587	7.762971168
9030614H07Rik	7.577975406	7.64575093	7.488378554	7.46273478	7.416636104	7.394141237	7.440489884	7.391847377	7.539895742
9030617O03Rik	7.701903109	7.634160005	7.933773225	7.881054599	7.750857655	7.727487416	7.870731848	7.904934254	8.05096916
9030619K07Rik	10.43525215	10.46214812	10.44237228	10.40709378	10.16661335	10.3147048	10.2787911	10.18775456	10.39341909
9030619P08Rik	7.557355015	7.363205304	7.444373146	7.736726751	8.025944471	7.634001066	7.741447354	7.751247456	7.728771014
9030624G23Rik	8.425547308	8.142354225	8.259433481	8.215269873	8.373902763	8.460947664	8.435707533	8.499795937	8.492802558
9030624J02Rik	10.0352482045	9.9738223255	9.9622399895	10.1085014155	10.078709578	10.0854445225	10.046614231	10.089919965	10.0587896675
9030624O13Rik	8.624061615	8.09568841	8.32009966	8.598841105	8.274780649	8.398266523	8.778122868	8.802839774	8.541267675
9030625A04Rik	8.57041317	8.757898372	8.62978421	9.493931836	9.529021753	9.258704469	9.014640152	8.982282921	9.009174963
9130004J05Rik	7.730226531	7.715376102	7.663026533	7.917654759	8.013781244	7.686636598	8.015783065	8.058891427	8.157084435
9130005N14Rik	10.50513665	10.09435286	10.22502974	10.78878533	10.78160471	10.74774058	10.75360542	10.63869099	10.66957738
9130008F23Rik	7.607003131	7.602403498	7.581716271	7.730175984	7.830055646	7.80353148	7.720390596	7.761801693	7.727714615
9130011J15Rik	11.44334953	11.65768996	11.548533	11.44250798	11.46122377	11.36649231	11.41641534	11.47785119	11.48239144
9130014G24Rik	7.079853326	7.137289824	7.157928214	6.980754512	7.144466303	6.984070675	7.183704667	7.228890415	7.120336387
9130019O22Rik	9.350368371	9.444568652	9.317471173	9.311870817	9.200491914	9.345339712	9.284080061	9.279919747	9.365424762
9130020G22Rik	7.410989436	7.471673318	7.425640875	7.451945213	7.460244595	7.545897672	7.589656321	7.601657353	7.583437119
9130020K20Rik	9.668282414	9.463736074	9.512126371	9.367788269	9.216452227	9.241912484	9.830539613	9.651048113	9.658617024
9130023F12Rik	8.713074586	8.737067809	8.695175502	8.805442992	8.669637275	8.717274732	8.997902495	8.90506206	8.989943217
9130204C11Rik	7.810890245	7.910264049	7.763637048	7.656990671	7.621635462	7.569146189	7.742864959	7.702726313	7.745871874
9130211I03Rik	9.058144539	8.958640158	8.913717002	9.085832701	9.032357281	9.000497147	9.03520567	8.776195171	8.940032617
9130215G10Rik	8.765805578	8.679253153	8.749743437	8.671263078	8.598468489	8.665182551	8.859012099	8.957467274	8.833459923
9130221H12Rik	9.349144575	9.512409089	9.362701637	9.276793926	9.266380779	9.392056848	9.171016704	9.375854233	9.232055765
9130227N12Rik	8.785158376	8.614852512	8.664760027	8.517249204	8.586564162	8.674196046	9.071749475	8.826517836	8.848556926
9130230N09Rik	7.986947467	7.941058067	7.873850866	7.935308441	7.842003853	7.863275152	8.006374314	7.847380757	7.883762297
9130404D08Rik	9.490946901	9.5902920105	9.4530406675	9.331706794	9.2856889475	9.238512169	9.4095284175	9.400336651	9.427559341
9130415E20Rik	12.983433	13.01500734	13.11876023	12.98584527	12.92442923	13.04506877	13.04995597	12.97729127	12.84251075
9130422G05Rik	9.118460023	9.036391428	9.118956468	9.216452227	9.234592373	9.164963386	8.937962487	9.045297491	9.020347054
9130601C02Rik	7.213244258	7.12006224	7.17010299	7.256407769	7.376652173	7.275998125	7.273703245	7.218939848	7.216107831
9230101D24Rik	7.718750428	7.759172866	7.834984389	7.725160115	7.815260958	7.75337216	7.757054349	7.950011155	7.864566235
9230104L09Rik	7.606940139	7.443532765	7.536395325	7.547392456	7.483657895	7.575986763	7.675110365	7.607280429	7.669577453
9230104O11Rik	7.093747231	6.929455902	7.118886283	7.182429779	7.17999782	7.106598914	7.047398524	7.097792699	7.132794108
9230110F11Rik	7.183305117	7.211912623	7.195896654	7.330944466	7.165751915	7.265583055	7.280537851	7.184164382	7.194006948
9230110F15Rik	7.520432421	7.549032806	7.5056600085	7.4785066745	7.578540016	7.4670028565	7.5675032385	7.456691978	7.5801899955
9230111E07Rik	7.220061324	7.305733152	7.26131634	7.563134898	7.482932818	7.522443672	7.379722924	7.317381422	7.480512851
9230112E08Rik	9.07243848	9.019676974	9.155605609	8.98941166	9.064689845	9.151026251	9.11216053	9.105372764	8.98902483
9230112G11Rik	7.484157202	7.405765323	7.50190829	7.479974521	7.413941126	7.44976852	7.392175905	7.417273991	7.34755268
9230116M18Rik	7.124374384	7.137386679	7.146994539	7.208982079	7.339810035	7.048984422	7.095726269	7.063354713	7.277962325
9330102E08Rik	8.818956768	8.873225338	8.969587004	8.649256874	8.735321461	8.835970378	9.086749876	8.936682326	8.900716394
9330102G19Rik	7.368552891	7.370607048	7.360725799	7.355836652	7.355012953	7.38260223	7.320367474	7.188103468	7.34614264
9330120H11Rik	7.456182146	7.388154279	7.389656237	7.421026504	7.563077798	7.53163075	7.431892652	7.477339003	7.483603399
9330129D05Rik	9.780924271	9.672646894	9.831134166	9.309462208	9.364289856	9.48044662	9.770789506	9.659645738	9.642172807
9330132O05Rik	7.458304122	7.448914613	7.383879442	7.340960526	7.456234701	7.481770082	7.505365236	7.448168128	7.532248589
9330134C04Rik	10.054130328	10.233378167	10.136915643	9.897125802	9.8355531515	9.892911048	9.8158605085	9.909196227	9.8511825625
9330137I11Rik	7.441387124	7.414692589	7.420839555	7.24766754	7.300353753	7.153666899	7.275028048	7.352147516	7.244107516
9330147J08Rik	8.679253153	8.857902781	8.957006897	8.749532399	8.736520585	8.769737464	8.443468456	8.518582263	8.539655807
9330151E04Rik	7.572901011	7.577117343	7.535537637	7.583141224	7.579520878	7.599963004	7.670155127	7.546086853	7.805430006
9330151L19Rik	7.828243289	7.760725088	7.919214836	8.015685884	7.913694485	7.91664407	8.266064544	8.120538711	8.134880823
9330155C01Rik	9.789655734	9.847508146	10.04928635	10.07151039	9.755325603	9.925188349	9.821220995	10.03742	10.07411901
9330158F14Rik	7.309257423	7.218246333	7.281852632	7.304617291	7.303765834	7.264186269	7.258817343	7.317264513	7.272238906
9330159F19Rik	7.849033111	8.059323155	8.190495998	7.851949127	7.959283478	8.010094327	8.040935823	7.958698581	8.060480191
9330160M17Rik	7.444781497	7.471497031	7.446802903	7.408957934	7.390504302	7.282565494	7.45397868	7.50497977	7.52565847
9330161M13Rik	7.558698116	7.584543794	7.532711884	7.668644354	7.611884679	7.559522891	7.620022631	7.615121828	7.537987915
9330169B04Rik	7.151120659	7.11218626	7.209718072	7.163819324	7.156986733	7.147635163	7.081498706	7.16627692	7.022299578
9330175B01Rik	9.8551378915	9.807626191	9.8896416155	10.188620719	10.149089216	10.1186988825	10.102956388	10.127692333	10.048952679
9330177P18Rik	9.428016073	9.476873475	9.574126216	9.343973556	9.205122716	9.260782024	9.665625181	9.585565149	9.618890897
9330177P20Rik	10.06549088	10.25548271	10.21898891	9.786149084	9.743794727	9.911015964	10.28010613	10.24392428	10.15047316
9330178D15	7.197812267	7.252764418	7.249607292	7.097281501	7.18583796	7.075023632	7.219272442	7.067154734	7.154858789
9330180L10Rik	10.69590521	10.81183002	10.72285127	10.62001069	10.5329687	10.65938409	10.73002746	10.73475955	10.81272837
9330186A19Rik	12.5942019	12.50233906	12.62929579	12.31543997	12.32581902	12.40945021	12.48706517	12.62150584	12.57235657
9330200H04Rik	7.304107296	7.277125765	7.413741412	7.445622279	7.447184789	7.526689179	7.443019171	7.441993949	7.238079973
9330209C19Rik	7.395578119	7.463810679	7.457317521	7.448145221	7.327518513	7.394079328	7.559853304	7.395518738	7.499464886
9430004M15	7.244285523	7.279383919	7.301084064	7.241906845	7.31570652	7.30736797	7.116965521	7.135975627	7.14500325
9430007M11Rik	7.437829054	7.517378804	7.519605686	7.406675988	7.516758167	7.498704129	7.273448667	7.403506385	7.379394331
9430008C03Rik	10.33029736	10.63796484	10.48798028	10.24898312	10.072059	10.16561261	10.44618215	10.5567776	10.40286494
9430015G10Rik	7.997240326	8.237088356	8.122014979	8.129293697	8.063167713	8.061040641	8.09937687	8.162718467	8.239327257
9430016H08Rik	10.93709871	10.81511786	10.82135181	10.57543021	10.57283723	10.55890883	10.60351966	10.6095954	10.69434272
9430020K01Rik	8.898403335	8.824500626	8.987166373	8.687325745	8.862736379	8.962555394	8.766713577	8.838021179	8.73766888
9430023L20Rik	11.01713464	11.01631606	11.08078376	11.2451978	11.36098285	11.15477878	11.21621729	11.15277217	11.15725578
9430025M13Rik	8.091418588	8.146807846	8.005354867	7.741333252	7.820938586	7.885106401	7.921995339	7.903605456	7.988640125
9430028P18Rik	7.684500888	7.709033398	7.643015159	7.37353936	7.474229484	7.62210286	7.592460186	7.622601186	7.597113233
9430029L20Rik	9.524827632	9.684769401	9.500456518	9.70504498	9.745199148	9.68077825	9.325242095	9.261022886	9.309705798
9430030N17Rik	8.1679202	8.056273738	8.02982861	8.367357112	8.276946394	8.277534905	8.310121294	8.361916227	8.21636344
9430038I01Rik	8.477428718	8.490045711	8.4860113315	8.7327958305	8.73473784	8.687705184	8.6220828155	8.660218694	8.6200091765
9430043O10Rik	8.19562585	8.131894771	8.210630923	7.873284314	8.002364982	7.942406166	8.177592723	8.059478157	8.057801648
9430052C07Rik	8.109304359	8.079927553	7.897434851	7.827639542	8.282689867	8.053004704	8.231095506	8.165254801	8.055398251
9430064K01Rik	7.495748622	7.495829934	7.407764841	7.554464529	7.458049641	7.40697313	7.775981864	7.67268272	7.69568449
9430065F12Rik	7.917405372	7.792948853	7.982453928	8.182375075	8.361095594	8.185718284	7.998115393	7.987042691	8.0211513
9430065L19Rik	11.04671473	11.25447779	11.01295213	10.90269052	10.89982049	10.93339063	10.95229184	10.85311612	10.94802645
9430072I10Rik	7.895412408	8.080411728	8.059982939	7.78568863	7.806889621	7.643723412	7.813406372	7.835824917	7.805118965
9430073L23Rik	7.739465212	7.795208304	7.724991468	7.772946575	7.666785292	7.654973019	7.784823406	7.782522224	7.799695603
9430073N08Rik	7.188953439	7.103811535	7.137355285	7.174320008	7.123229408	7.061513178	7.136366562	7.152474208	7.187515508
9430079A18Rik	7.479286815	7.408678851	7.461831381	7.342752414	7.296806331	7.318725229	7.333466399	7.274778503	7.234644493
9430081H08Rik	8.330301585	8.232216968	8.269690822	7.890803774	8.099901763	8.06262279	8.15877762	8.115761078	8.11370626
9430088N01Rik	8.389120594	8.486794282	8.616784356	8.296718093	8.222960927	8.343944978	8.338270027	8.309211637	8.332639263
9430090C23Rik	7.470944359	7.45500073	7.434003304	7.470697422	7.33528023	7.482043718	7.46099337	7.420689682	7.369881238
9430093I07Rik	9.470566296	9.484763433	9.603464495	9.255988337	9.283713933	9.339767159	9.204061072	9.29804258	9.16868112
9530005P22Rik	8.100407271	8.338700692	8.234844859	8.127975333	7.842581545	8.049403052	8.085316281	8.132224628	8.022028925
9530007E02Rik	7.86871327	7.992616426	8.044244444	7.962618146	7.882939246	7.886332317	8.116135581	7.978581942	8.004183669
9530008L14Rik	7.865363893	7.743716955	7.829832651	7.86513217	7.949790021	7.92181339	7.874666711	7.894193654	7.972289354
9530013D10Rik	8.414526036	8.531703993	8.537745451	8.237088356	8.179112282	8.305346014	8.491009808	8.464053599	8.537923401
9530014D17Rik	7.944228016	8.166122537	8.028731964	8.106829229	8.002540478	7.944300259	8.100801036	7.982147046	7.961931275
9530015I07Rik	8.078657088	8.192002049	8.236935572	7.688256689	7.60760542	7.989614755	7.987810905	8.045715124	8.012507727
9530018I07Rik	10.48059188	10.58268865	10.53955504	10.63796484	10.76844292	10.95012269	10.64675934	10.65234647	10.67918673
9530020G05Rik	8.477677573	8.508317312	8.376825313	8.47372454	8.563697951	8.501192981	8.56421074	8.461377199	8.487681106
9530020I12Rik	7.682501964	7.595344451	7.549523188	7.586818912	7.670324018	7.597726434	7.48086054	7.490246974	7.529405139
9530025L16Rik	8.559003437	8.499474949	8.775113161	8.616285698	8.483036409	8.779259054	8.762456234	8.806098858	8.824500626
9530048I18Rik	8.729512933	8.943781044	8.803456373	8.650435016	8.519466469	8.501991233	8.868842109	8.848305215	8.845733929
9530049G18Rik	7.735546547	7.790226328	7.857463918	7.89913752	7.956868901	7.858593106	7.921017776	7.882776902	7.877227664
9530051E16Rik	7.528148899	7.468307832	7.54297563	7.67255604	7.480231946	7.632238644	7.473820138	7.473567616	7.462582035
9530051K01Rik	7.430364429	7.309317982	7.397508048	7.650156608	7.59283251	7.580492199	7.549312261	7.476080186	7.519413714
9530053J19Rik	8.524502537	8.748819762	8.666596309	8.719932005	8.541842856	8.591851608	9.034836029	8.870597901	8.836203044
9530055J05Rik	8.547232008	8.558075775	8.430828465	8.505268915	8.64632874	8.448515827	8.729512933	8.738770743	8.796115565
9530058B02Rik	9.2383913505	9.5818567055	9.400421243	8.655737709	8.8508076835	8.8815335445	9.209224175	9.266081597	9.204518853
9530062N20Rik	7.91889888	7.721287785	7.877165799	7.787534272	7.822366609	7.818747435	7.84452276	7.769165782	7.84407858
9530064J02	10.75284006	10.62627079	10.66504564	12.01465458	11.91789541	11.83991465	11.46915021	11.3271027	11.38097705
9530065M15Rik	7.724594445	7.813861883	7.643237775	7.670781401	7.551837575	7.665965363	7.957673095	7.798488964	7.86579634
9530068E07Rik	11.80732778	11.94869298	11.86769271	12.13294786	12.06677736	12.02021709	11.99379773	11.96732602	11.98132942
9530073A13Rik	8.205023888	8.146669831	8.271139988	8.187899517	7.9069469	7.925049479	8.495628668	8.263583552	8.296188066
9530077A17Rik	7.84719587	7.830782263	8.124013235	7.848049485	7.954389926	7.870412902	7.935880562	7.861668662	7.99033599
9530077C05Rik	7.972562086	7.686416548	7.894443521	7.78848229	7.651249627	7.69617322	8.088897028	7.909310526	7.90054055
9530078O19Rik	7.681227762	7.927030145	7.789576108	7.745925539	7.614866797	7.651993236	7.886580408	7.888971173	7.935141489
9530081N05Rik	8.802209454	8.742197781	8.700907499	8.704437967	8.636157245	8.758097366	8.589320917	8.625587922	8.592241251
9530082I15Rik	9.541089515	9.693263477	9.759949004	9.559853124	9.222166463	9.388426819	9.725728068	9.727302542	9.72781992
9530084K20Rik	7.643412427	7.537890666	7.59622656	7.667903949	7.713933691	7.712355557	7.695291046	7.773611384	7.809055585
9530095N04Rik	8.255340701	8.389787666	8.206217071	8.159866017	8.244431087	8.16629436	8.325662011	8.314567782	8.305346014
9530096D07Rik	7.9792097535	7.9102571525	7.8335384765	8.002715514	8.001774851	7.9553954455	8.2298018785	8.239333068	8.199912179
9626100_224	7.421153741	7.377197408	7.441855587	7.57859979	7.438352186	7.604752527	7.668322684	7.625612372	7.708934652
9626958_317	7.542029051	7.6038542	7.661762057	7.598479125	7.510123819	7.720171032	7.588769617	7.65992886	7.633336598
9627219_371	8.065361281	8.091418588	7.989837951	7.998115393	8.01341536	8.132839541	8.125765755	8.08566734	8.129128325
9627947_61	7.504707874	7.556351982	7.500615771	7.40492572	7.484910877	7.45397868	7.474381862	7.47777205	7.529481879
9630002K18Rik	7.371999909	7.367273655	7.299066504	7.322224008	7.357725214	7.37793064	7.446088041	7.433455678	7.412494199
9630002P13Rik	8.003016582	8.13313821	8.037534675	8.101817561	7.987258723	7.965873239	8.139613192	8.116848088	8.138868368
9630007E23Rik	11.58764617	11.68897211	11.5845432	11.2941225	11.3013007	11.44047873	11.56894645	11.46915021	11.40851541
9630009A08Rik	8.677229222	8.623054345	8.797730412	8.519142	8.62885838	8.659622409	8.821904676	8.809297115	8.922550131
9630009L01Rik	8.157215239	8.26244029	8.307813077	8.191079035	8.125926786	8.117832946	8.296515029	8.274266618	8.265628371
9630013D22Rik	7.794188751	7.824667405	7.876687976	7.823849833	7.765383252	7.848572564	7.978474128	7.943860854	7.894266149
9630015D15Rik	9.924542007	9.988659618	9.866531843	10.04322486	9.882197182	9.919909909	9.84586707	9.873414633	9.733671775
9630020C08Rik	7.495106201	7.626631496	7.644966987	7.424649919	7.533061523	7.462505718	7.662091214	7.61101422	7.575137191
9630025H16Rik	9.321820326	9.213096728	9.209040563	9.400347349	9.289963758	9.421232998	9.249703206	9.250169225	9.368498452
9630025I21Rik	9.326152873	9.289963758	9.409667272	9.080737339	8.92449814	8.971759707	9.15129816	9.202116216	9.148792889
9630027A13Rik	9.357688524	9.154208451	9.302220638	9.461255457	9.376775382	9.345597889	9.341976646	9.339767159	9.410015172
9630027M13Rik	8.310843154	8.562348604	8.413932897	8.268510896	8.234090752	8.382196817	8.495829038	8.338700692	8.510698425
9630028B13Rik	8.130513373	7.971885002	8.079451134	7.976964408	7.891647959	7.981194329	8.003231836	7.862817872	8.121795033
9630029G12Rik	8.140027909	8.096518997	8.026587371	7.840775845	7.900442754	7.698344103	7.986012212	7.95513825	7.905369062
9630031D17Rik	7.878630105	7.798408704	7.813735199	8.147479852	8.05267623	7.918734083	7.849736874	7.922295533	7.800294817
9630032J03Rik	9.13026143	9.271613013	9.466278715	8.986747918	8.83728695	8.862736379	9.334997049	9.215188105	9.314227675
9630036I10Rik	7.851484627	7.929443367	8.148744196	7.889387107	7.826803069	7.88464576	7.976647192	7.877603126	7.946920218
9630038C08Rik	8.152937438	8.331135873	8.750135936	8.262146252	8.072553454	7.969311041	8.177894484	8.118364446	8.310398623
9630041A04Rik	7.157892948	7.239671919	7.165049255	7.279383919	7.445577037	7.423208043	7.483074798	7.367592392	7.374162513
9630041N07Rik	7.518527581	7.618899948	7.581918224	7.503580222	7.56630306	7.362055709	7.457437021	7.441503072	7.504158727
9630044E13Rik	8.992455349	9.020944703	9.011585385	8.790349474	8.703395149	8.685342468	9.059987403	9.006434738	8.974502606
9630046P06Rik	7.592238974	7.673603148	7.713337208	7.531973659	7.570572774	7.549865464	7.69084911	7.647412135	7.654254579
9630055A16Rik	7.502505259	7.515320445	7.51399232	7.521695867	7.559980453	7.566935028	7.713550067	7.717927474	7.687704584
9630058J23Rik	10.46095914	10.94932077	10.44553209	10.02244765	9.977615967	9.986689525	10.16286008	10.10213319	10.20165245
9830001H06Rik	9.5954201925	9.556327888	9.6858307075	9.707656589	9.7235854465	9.8443213125	9.771505502	9.757206615	9.7058174515
9830005G06Rik	7.819414894	8.151493675	7.926043028	8.473845665	8.257997737	8.354147287	8.302602274	8.133007509	8.193201101
9830107H15Rik	7.804763982	7.619027692	7.656645181	7.708883855	7.624426749	7.673067426	7.787534272	7.80535918	7.725791611
9830113C24Rik	7.596396018	7.52908375	7.598642635	7.457678653	7.544996598	7.426403121	7.61475026	7.585454882	7.541178251
9830133D01Rik	7.203906922	7.197056678	7.15446062	7.20349964	7.19157581	7.185940498	7.088693589	7.128160807	7.068842917
9830134C10Rik	7.49592294	7.407905198	7.511329377	7.534658479	7.459230477	7.424714041	7.408436076	7.475141053	7.29385431
9830134K01Rik	8.930319456	8.754455337	9.004065006	9.426088849	9.400945174	9.247041707	9.424616781	9.343242403	9.399561182
9830134N18Rik	7.472153497	7.596874193	7.417421278	7.328081001	7.503340205	7.403278466	7.587492125	7.682501964	7.580926902
9830141K10Rik	9.363711052	9.238136565	9.33999693	9.273738193	9.296493032	9.28090312	9.371150763	9.43072805	9.397302097
9830143E02Rik	8.770305335	8.822306229	8.925491476	8.566404697	8.514759594	8.506116201	8.989627053	9.045980906	9.026685915
9830144J08Rik	8.973598535	9.208533258	8.992202038	8.677427667	8.784064049	8.8697365	9.124007633	9.047624302	9.280523377
9830160N02Rik	7.34871638	7.407971537	7.430716534	7.563535274	7.584583493	7.612815164	7.617039717	7.496096727	7.454530161
9830165L15Rik	8.89451153	9.074690445	9.236368475	8.900019564	8.699783115	8.871410491	9.030961731	8.97697016	9.096434517
9830166G06Rik	9.424616781	9.45356089	9.495830709	9.523962877	9.483752647	9.486550433	9.466278715	9.583700946	9.49134408
9830169C09Rik	7.381893335	7.436006279	7.34031744	7.268217057	7.32947145	7.205954135	7.265325477	7.253570384	7.35897547
9830169C18Rik	7.674225894	7.686780104	7.664962349	7.396512802	7.509032938	7.693362852	7.522443672	7.599767687	7.408491916
9830169E20Rik	9.641555963	9.701899603	9.581654168	9.569153464	9.532126761	9.533032502	9.500966903	9.407752251	9.436613126
9930001I18Rik	7.658982813	7.750278542	7.663174046	7.824955501	7.736881551	7.90054055	7.715435032	7.822291897	7.910717147
9930004G02Rik	11.84532943	11.87322569	11.82661239	11.33816108	11.3781014	11.49301252	12.18118899	12.0522793	12.05976853
9930005O13Rik	8.209354184	8.122669048	8.463856283	8.412455425	8.388971106	8.259825292	8.351642114	8.38076456	8.500445303
9930012K11Rik	7.706430484	7.731816652	7.677308879	7.810939676	7.813735199	7.864068852	7.80065047	7.81291129	7.735068023
9930014A18Rik	8.550126626	8.318548684	8.291525829	8.371208601	8.530045481	8.345532719	8.758352011	8.503963317	8.691460757
9930022F21Rik	7.221049458	7.203933283	7.229001012	7.455629852	7.508873184	7.311715432	7.43552571	7.311562369	7.524962676
9930031P18Rik	10.51486271	10.38856503	10.61894825	10.67727922	10.60163133	10.48367708	10.91732854	10.77614772	10.81183002
9930033H14Rik	8.79219038	8.973151594	8.79255124	8.778301438	8.671116658	8.796731211	8.94567164	8.842079542	8.8697365
9930039A11Rik	6.891061798	7.143772364	7.026153397	7.044368352	7.049915857	6.959278735	7.137104107	7.149755432	7.049044574
9930039L23Rik	7.832378269	7.656551104	7.722212077	7.666879866	7.647283435	7.518906704	7.612342021	7.703667477	7.540463251
9930104H07Rik	7.697910179	7.708659523	7.535754852	7.58393565	7.649564381	7.520966383	7.848396461	7.832075689	7.900884094
9930105H17Rik	9.352418469	8.908683851	9.278582683	9.380562954	9.597608584	9.290769798	9.614981406	9.697440041	9.690054761
9930108O06Rik	9.506509388	9.539054289	9.509788432	9.283713933	9.177975971	9.221187284	9.577277924	9.565532107	9.544070318
9930115F03Rik	7.890010165	7.730226531	7.642969775	7.810023137	7.72353221	7.756834939	8.112928576	7.908122827	7.981093579
A030001L21Rik	8.544843913	8.812691005	8.670215397	8.428968341	8.500619054	8.334254701	8.707007933	8.787313324	8.773610195
A030005L19Rik	7.298755334	7.22369231	7.198508113	7.282490717	7.242752007	7.259898814	7.330774611	7.258959949	7.177558281
A030007L17Rik	8.335578896	8.272261278	8.45291927	8.4884893175	8.5219215565	8.35517712	8.347235587	8.455641681	8.4295413795
A030009B12Rik	7.163778682	7.28126803	7.263488905	7.292549674	7.145507142	7.246244394	7.329018484	7.311087227	7.28543327
A030011F13Rik	7.877227664	7.884868395	7.950742969	7.747719234	7.898131052	7.728114018	7.987708928	8.104162873	8.033801163
A030011M19	7.104548753	7.17010299	7.134193242	7.375887601	7.379295917	7.333216026	7.361095714	7.228712743	7.322743424
A030012M09Rik	9.358900742	9.281889174	9.429227014	9.216712573	9.041389717	9.225407693	8.999406192	9.095946423	9.14956992
A130001G05Rik	8.538383183	8.285943352	8.456279747	8.837765082	8.879058111	8.660994047	8.885704017	8.821524241	8.789977357
A130003P22Rik	7.68079978	7.89349259	7.904750487	7.706548845	7.590323969	7.660215471	7.880850924	7.779750072	7.778327924
A130004B21Rik	9.023157724	9.019223686	8.936934558	8.867808829	8.916876267	8.945269468	9.189689311	8.988625752	9.034284373
A130004G07Rik	7.237900678	7.171595277	7.177776487	7.080987965	7.118439014	7.053783772	7.097497794	7.119534132	7.074391291
A130010C12Rik	11.30648311	11.04586639	11.24962305	11.56218899	11.54012394	11.30446944	11.76146933	11.57199383	11.63377141
A130013O22Rik	7.49167253	7.578133089	7.515435236	7.431601283	7.524255077	7.328044461	7.528081184	7.516305576	7.530859633
A130014H13Rik	7.265012372	7.289803621	7.23722752	7.380844893	7.256855184	7.219794257	7.297506426	7.257543562	7.169049373
A130014O09Rik	8.031538776	8.169009395	8.046916001	8.346762656	8.386072219	8.368028249	8.439423837	8.386577957	8.331563366
A130015P11Rik	8.245439712	8.194824385	8.351308468	8.107864259	7.982453928	7.96719338	8.236288683	8.198508217	8.284216497
A130017C09Rik	7.639496013	7.81481814	7.962618146	7.954473276	7.571782907	7.961861927	7.959283478	7.972776294	7.998868745
A130019A16Rik	8.282533568	8.24968207	8.1182203	7.875820136	7.839212245	7.907601713	8.202124982	8.074257445	8.075655826
A130019H11Rik	8.205733649	8.298279676	8.313364529	8.290929766	8.182610204	8.113810456	8.446876071	8.384251763	8.520978177
A130020K16Rik	8.427243668	8.308188423	8.481569573	8.379615882	8.303922009	8.383922447	8.474328735	8.332339443	8.441915203
A130021K16Rik	7.445898595	7.38312888	7.493191049	7.391094205	7.432436037	7.367139536	7.520286588	7.438770384	7.397489897
A130022A09Rik	8.093041232	8.332639263	8.367023082	8.271448384	7.986389024	8.192738804	8.44503927	8.240723188	8.499640035
A130022J15Rik	7.362248944	7.493074886	7.524200811	7.4309375	7.500543226	7.460259416	7.393737118	7.31961476	7.51761182
A130027D22Rik	8.452145513	8.309048536	8.480917428	8.258624404	8.370452948	8.362217178	8.447267482	8.513113714	8.548361716
A130028H19Rik	7.711350209	7.797164902	7.833385496	7.791681214	7.619493268	7.823623889	7.995136292	8.003108212	8.047828501
A130028J20Rik	8.433875234	8.332486628	8.378470847	8.471761343	8.342714318	8.455462428	8.433090201	8.421001733	8.481569573
A130030M01Rik	8.128224184	8.485574966	8.046092575	7.761985426	7.809204219	7.85416215	8.154446427	7.951422681	8.224427314
A130035O14Rik	8.708538347	8.607557686	8.552949262	8.530458999	8.500266545	8.462382658	8.887065983	8.797446967	8.936934558
A130038J17Rik	12.3181971	12.32010655	12.13990779	11.49258869	11.72678028	11.71897436	12.13235043	12.25103029	12.36297834
A130039H09Rik	7.640291568	7.845305454	7.749663628	7.985820052	7.96375364	7.840058099	7.972176386	7.840627701	7.973975952
A130039H17Rik	7.63992143	7.59466449	7.590181453	7.901054015	7.886332317	7.854413814	7.822737177	7.568133402	7.619691313
A130042E20Rik	8.234844859	8.328363374	8.204777982	7.98132161	7.923357075	8.108728555	8.028020731	8.054841687	8.059592473
A130047F11Rik	8.850578684	8.759875083	8.782826205	8.573563272	8.584851277	8.425434738	8.730564404	8.780703585	8.804447761
A130050O07Rik	7.621215742	7.632728305	7.596142829	7.56803245	7.665233747	7.720621899	7.552401549	7.524411261	7.528290051
A130052C08Rik	7.808986458	7.948757172	7.873030233	7.845145892	7.872598382	7.779598969	7.792251816	7.771703002	7.884127069
A130052D22	8.243623848	8.021277628	8.1310774	8.351124633	8.188596218	8.185479412	8.224070379	8.24171647	8.462882591
A130053G17Rik	8.182375075	8.189732494	8.370596626	8.116562913	8.176106222	8.069851405	8.227191331	8.192139905	8.225431715
A130054J05Rik	7.394557897	7.435115766	7.451124922	7.414850567	7.397080568	7.304008866	7.287792511	7.458472086	7.353354785
A130056J21Rik	7.93901964	8.133531348	7.952210516	7.933381842	7.934317698	7.796167403	8.035700697	8.190495998	8.111520211
A130062D16Rik	9.955995921	9.855853133	9.916141419	9.830828584	9.752398306	9.773204223	10.12468776	10.1847015	10.16977078
A130069J20Rik	7.426219918	7.303804655	7.353354785	7.468086936	7.461701902	7.597113233	7.48877627	7.443269987	7.491697403
A130070G01Rik	9.780196877	9.886427495	9.830241018	9.80730104	9.78746375	9.690054761	10.18332422	10.13699162	10.14030869
A130075K23Rik	9.669364949	9.738793779	9.727302542	9.339269948	9.103335929	9.276793926	9.381145744	9.402393213	9.422873056
A130079P16Rik	7.098446356	7.16996462	7.223761132	7.184929847	7.208917248	7.138588832	7.17553824	7.167844801	7.193314214
A130082M07Rik	8.411063082	8.43553321	8.685769752	9.333845896	9.824643469	9.50305862	9.13573212	9.040304402	9.197269213
A130082N24Rik	7.994018484	8.041301565	7.97523278	7.82885234	7.878940479	7.847530638	7.935029325	7.94886746	7.798148374
A130084P08Rik	8.127878313	8.460328677	8.325789319	7.883852254	7.80065047	7.784232901	8.027332439	7.960821386	8.026168625
A130087I02Rik	7.436006279	7.774509134	7.453793459	7.529824258	7.618592931	7.584300385	7.578000849	7.44176167	7.475736747
A130090K04Rik	8.014414133	8.096213608	8.05877517	8.42008229	8.340382644	8.402297544	8.162578259	7.99781764	8.07190916
A130092J06Rik	9.217281352	9.147393363	9.174558291	9.835197204	9.791177361	9.719946173	9.306669967	9.340762477	9.374813825
A130094J16Rik	8.177894484	8.152285595	8.171528425	7.822819454	7.970880507	7.841512733	8.048316533	8.09937687	8.098500938
A130095C03Rik	7.797593619	7.815110093	7.850229655	7.610246071	7.479951305	7.6556921	7.744878492	7.780154799	7.804267548
A130096D14Rik	8.439564674	8.614039866	8.638843515	8.474950727	8.416351004	8.542009945	8.671263078	8.539341264	8.541464222
A130099L09Rik	7.845215076	7.970467166	8.024103048	8.017185766	7.949054998	8.035830589	7.987921778	8.048774782	8.021524431
A230003K02Rik	7.933290325	7.92565098	7.966301656	7.898897531	7.92384711	7.933679283	7.77743476	7.733963039	7.824792708
A230005G17Rik	7.749563948	7.779082334	7.953368074	7.818440782	7.810939676	7.714869905	7.779413645	7.847775719	7.934607441
A230005M18Rik	7.531940092	7.606728651	7.532452792	7.607420011	7.539409557	7.628156326	7.532353398	7.613262743	7.506958735
A230021I18Rik	7.762154415	7.770241435	7.710949058	7.60803407	7.701390482	7.594184699	7.630973347	7.68611529	7.831855846
A230028O05Rik	7.131977215	7.209238659	7.168561296	7.386116008	7.29752574	7.283926766	7.226516762	7.314069233	7.357190539
A230046K03Rik	11.79430066	11.82860557	11.93341454	12.12741847	11.98194087	12.02508096	11.95226286	11.89412703	11.9223825
A230050P20Rik	9.3392674245	9.2946703905	9.178832986	9.4354122035	9.404342078	9.4198265995	9.6039150315	9.5181967455	9.6244188745
A230051F10Rik	7.581953409	7.633336598	7.685904226	7.57708346	7.546954144	7.516361573	7.604204453	7.621467433	7.629098572
A230051G13Rik	9.451323956	9.614466319	9.828058006	9.350652844	9.303242916	9.408191825	9.410603004	9.494528071	9.443710355
A230052B14Rik	7.728176389	7.792402862	7.848338812	7.731280373	7.635871265	7.633787366	7.794188751	7.809624035	7.954389926
A230052C13Rik	7.274371743	7.389481501	7.269634371	7.514748431	7.478280091	7.628573038	7.395915065	7.220192157	7.427061448
A230054D04Rik	7.96523692866667	8.02114761966667	7.963870362	8.08034650333333	8.13717988433333	8.10090997333334	7.96315328733333	7.97869001533333	7.92710539566667
A230055I01Rik	7.444689853	7.433333264	7.284298561	7.379819445	7.411743952	7.36779881	7.332731148	7.395940451	7.414376608
A230055O04Rik	7.037312263	7.009737464	7.027116947	7.005946156	7.145874512	7.04808595	7.081599122	7.150021593	7.168804839
A230055O06Rik	7.258034839	7.450586858	7.247318266	7.488988788	7.441611189	7.470268606	7.310466901	7.269041366	7.320140013
A230057E24Rik	8.309944064	8.204907319	8.492956894	8.230938783	8.251964168	8.359699427	8.586208905	8.525191528	8.633056731
A230057G18Rik	7.97948151	7.782182113	8.045984082	7.73380427	7.884868395	7.887543511	8.064599594	8.066679149	8.088210595
A230066D03Rik	7.47620352	7.435922333	7.398259798	7.502797335	7.524653045	7.401445228	7.404950897	7.396603406	7.322725155
A230067E15Rik	8.102769267	8.248903605	8.117459891	7.894649127	7.861227793	8.028272193	8.206794752	8.050781108	8.201739752
A230067G21Rik	7.842658295	7.900811653	7.959902871	7.7476201615	7.772405523	7.7194164945	7.837811838	7.8397607625	7.866557268
A230068D05Rik	7.615782455	7.505131581	7.564979212	7.57422181	7.631657312	7.495399367	7.655545511	7.579111266	7.534299038
A230069A22Rik	8.310709126	8.7404903695	8.512052211	7.787495293	7.6882893235	7.8554513475	8.343632351	8.2259007745	8.2743692535
A230070D14Rik	7.908835738	7.988255136	7.832914327	8.116415468	8.112789224	8.089164895	7.927895179	7.806139771	7.964385504
A230072B04Rik	7.391003097	7.345760808	7.35594167	7.39697609	7.439222367	7.404512122	7.343532403	7.259266894	7.485144291
A230075C01Rik	8.339868178	8.500817091	8.355571512	8.091418588	8.087593395	8.124140429	8.060480191	8.030062781	8.18137007
A230080D12Rik	7.872197172	7.936229376	7.927895179	7.765653098	7.591865454	7.813919042	7.683451349	7.720621899	7.483270029
A230091B22Rik	7.660546213	7.645934927	7.649386204	7.67907788	7.567823475	7.620900755	7.627402713	7.744462625	7.688256689
A230095P17Rik	7.349392113	7.242913008	7.287737561	7.357190539	7.281886624	7.29273237	7.414790847	7.348531758	7.381047246
A230106J09Rik	8.787963902	8.88873575	8.927641352	8.855039865	8.790184339	8.734315827	8.947711055	8.868842109	8.979233603
A230107C01Rik	8.460181871	8.569468226	8.481255746	8.264888953	8.255892011	8.348467459	8.717944335	8.626239482	8.664939375
A230109H16Rik	7.433856107	7.39333923	7.365115781	7.312647189	7.332900475	7.360924957	7.361273018	7.37637111	7.318671336
A330017A19Rik	8.364336898	8.466122339	8.299631702	8.249531332	8.277230062	8.210940873	8.489861714	8.416181941	8.454151885
A330021D07Rik	9.067676529	9.336011139	9.29729	9.143739686	9.03119825	8.982282921	8.700545657	8.809042514	8.873497132
A330021E22Rik	8.3654419815	8.062994368	8.053020255	8.2802308395	7.9012586035	8.1794722345	8.6704212185	8.7691746905	8.721832633
A330023F24Rik	7.610871161	7.58393565	7.613191986	7.444918876	7.533362063	7.574347286	7.489424557	7.499726056	7.540735911
A330042I21Rik	8.920760751	8.783678055	8.733238908	8.989627053	8.984296665	8.714720946	8.938207659	8.960170913	8.958909226
A330044P14Rik	7.605935124	7.695639214	7.71346119	7.544099083	7.556762604	7.659589717	7.621093055	7.655545511	7.65084618
A330046D11Rik	7.331890023	7.386295569	7.426238879	7.295011819	7.456112885	7.346674897	7.386228932	7.389748237	7.300002774
A330049H05Rik	8.578390933	8.867286762	8.800159581	8.792726387	8.659858539	8.670427985	8.703646778	8.920549172	8.75677432
A330057G13Rik	9.924868472	9.874326784	10.1512472	9.899370643	9.780591532	9.695590183	9.823680572	9.782399654	9.769064198
A330068P14Rik	7.778974972	7.872873335	7.961761729	7.843261086	7.591132249	7.585454882	8.043612912	8.119016335	8.026587371
A330078I11Rik	7.678157119	7.693668788	7.719986892	7.691371271	7.612532069	7.730093377	7.695439958	7.713128319	7.698211005
A330080J22Rik	8.542230139	8.68495671	8.378604455	8.17402045	8.35494559	8.252444862	8.176502436	8.332133776	8.13313821
A330081F11Rik	9.000700727	8.918524853	9.052478471	8.641252061	8.536387248	8.555041739	8.877696144	9.026685915	8.940410152
A330086O21Rik	8.122445735	8.047250846	8.486281271	8.219785106	8.189469246	8.167545797	8.246264767	8.264758174	8.310626716
A330097B12Rik	7.146127563	7.259860506	7.185795262	7.140065986	7.24967983	7.25635407	7.236587908	7.115210912	7.313351102
A330102K04Rik	9.725149097	9.936130645	8.857902781	7.91861751	8.432772506	8.339868178	8.122669048	8.224802851	8.058648672
A330106H01Rik	8.519653692	8.311248157	8.745757806	8.354296472	8.549252791	8.52310711	8.739786623	8.774701128	8.741396025
A430005L14Rik	9.7510073865	9.7337473325	9.672607044	9.8643243845	9.8077035325	9.8250821595	9.6438527405	9.5830757845	9.685115071
A430010J10Rik	8.080411728	7.913770013	8.037078201	8.094240357	8.076676421	8.092545213	8.039945167	7.992390414	8.023985868
A430015E08Rik	7.803812187	7.717813469	8.064970048	8.210940873	8.101402266	8.101290038	8.049020952	7.999528537	7.914971695
A430023D23Rik	8.79457406	8.963055528	8.953681165	8.742818762	8.762706638	8.802657343	8.870141768	8.936408678	8.850296882
A430024H01Rik	7.979366973	8.109830085	8.084276637	7.969924399	7.912569107	8.122014979	8.131626741	8.075882077	8.125654811
A430034C19Rik	7.294969393	7.334213684	7.377376978	7.321084582	7.351404807	7.429899064	7.418097596	7.279104334	7.351869292
A430037M23Rik	8.514608482	8.344889853	8.365396751	8.303922009	8.450968969	8.5081036	8.388799156	8.371740191	8.434731745
A430041B07Rik	8.3476494155	8.347149652	8.3463097445	8.2901752895	8.329321332	8.259850236	8.218197111	8.1810734105	8.1704632015
A430043M19Rik	7.864954777	7.905947107	7.890915229	7.823416555	7.794683329	7.806333432	7.866817108	7.872141473	7.892427807
A430060D24Rik	7.75806461	7.851801445	7.774579614	7.776299529	7.731687676	7.842233148	7.807866001	7.690941507	7.700042334
A430069M06Rik	8.138341608	8.194410799	8.322258101	8.234675263	8.099087631	8.099535758	8.063292671	8.147353898	8.09812668
A430070A22Rik	8.551889425	8.747775384	8.709322816	8.585371582	8.43291455	8.506454096	8.760108098	8.717944335	8.697606532
A430073A17Rik	8.621121413	8.517029997	8.614039866	8.991545363	8.876098439	8.887692481	9.086119011	8.913893984	8.96124927
A430075I06Rik	7.479928653	7.736557237	7.835134205	7.716917731	7.548260854	7.688824687	7.639969848	7.716716883	7.72888121
A430075K18Rik	7.130939572	7.12760655	7.191442237	7.173383503	7.198413133	7.193597697	7.279305233	7.199234414	7.273102696
A430076E10Rik	7.126667965	7.185246553	7.031394996	7.162919114	7.131085759	7.058659396	7.225727635	7.240294234	7.257379356
A430077H15Rik	7.503244183	7.390711948	7.473567616	7.525690546	7.385169856	7.512689018	7.538753798	7.43171136	7.522591517
A430082A11Rik	7.301138924	7.377543091	7.389842552	7.334968434	7.491495244	7.296845951	7.281147905	7.367981406	7.324950297
A430083B19Rik	7.65128166	7.362590868	7.318603719	7.328589474	7.312563476	7.396603406	7.687059628	7.865499471	7.772946575
A430083I17Rik	8.209213088	8.24751629	8.137354244	8.060108959	8.019612276	8.100407271	8.116562913	8.05580602	8.131447434
A430084P05Rik	7.8154676935	7.7989647645	7.7192211235	7.995759548	7.9718373435	7.9179942525	7.7580601155	7.770063634	7.808282635
A430088H15Rik	7.665553586	7.559522891	7.681955763	7.675811035	7.556482576	7.539641603	7.535127812	7.498997774	7.490920921
A430090G16Rik	8.391770232	8.611614423	8.478739387	8.433875234	8.405691045	8.291984009	8.550357537	8.532412448	8.72847669
A430090L17Rik	8.023985868	7.943395599	8.134297852	7.840555436	7.880524671	7.955234786	8.333945678	8.17374457	8.246264767
A430093F15Rik	7.516566533	7.425775411	7.539124964	7.531202016	7.500913396	7.448247935	7.469750929	7.378651992	7.30867602
A430096B05Rik	7.385423768	7.333914746	7.335796374	7.396025719	7.462638471	7.464801835	7.257342952	7.354961066	7.266499336
A430099B18Rik	7.785379723	7.726039808	7.799295576	7.741873793	7.909976336	7.761620837	7.613262743	7.746276769	7.756602314
A430103B12Rik	8.205340362	8.306136609	8.382196817	8.613414049	8.677833539	8.537038916	8.457716207	8.467722473	8.610854891
A430106B04Rik	8.754455337	8.840381451	8.668365033	8.252609816	8.307140355	8.241914253	8.590223379	8.496209281	8.497378782
A430106G13Rik	8.020807244	7.872281677	8.190362086	8.627391603	8.265157096	8.378776705	8.577832305	8.276630134	8.495452947
A430106H13Rik	9.27393823	9.006642735	9.116046506	9.13573212	9.040856682	8.929736797	9.32032541	9.270992975	9.263776219
A430107D22Rik	8.272663133	8.121068383	8.136795727	8.488259909	8.596190411	8.400145692	8.272106021	8.2472543	8.222960927
A430107N12Rik	10.74426516	10.73047405	10.70972753	10.48432846	10.38286617	10.58467774	10.65722224	10.63945511	10.64718803
A430107O13Rik	8.648906609	8.729097361	8.584472468	8.30471796	8.450101159	8.557390699	8.501493285	8.490084347	8.661797981
A430108E01Rik	7.585084883	7.625338465	7.475049131	7.505277915	7.453370415	7.417806955	7.537768801	7.495073655	7.488239944
A430110L20Rik	9.066775824	9.191533199	9.040103968	8.537185497	8.398437439	8.486620504	8.959127596	8.850820482	8.822306229
A430110M15Rik	8.206463871	8.086148789	7.999270083	7.992159593	8.141954895	8.000103758	7.979043146	8.013200435	7.995882945
A430110N23Rik	7.905676983	7.97523278	7.798743971	7.971480501	7.961027747	7.869821467	7.811625721	7.766975396	7.857621351
A4galt	8.571713624	8.600061003	8.636318452	9.004540139	8.888952038	8.845403297	8.774701128	8.820855708	8.913539427
A530006F08Rik	7.767752595	8.03113786	7.996761849	7.653040252	7.432208744	7.507251137	7.63849895	7.790303114	7.723469224
A530010L13Rik	8.192610031	8.342362841	8.239614787	8.092647297	8.049893504	8.11424938	8.146669831	8.254073168	8.167671095
A530014K09Rik	7.8783197	7.907107694	7.769165782	7.639051433	7.784181336	7.787782003	7.756363182	7.84578831	7.802339759
A530016E13Rik	7.550084987	7.644966987	7.552953615	7.607734772	7.489297385	7.412008607	7.550517731	7.647325369	7.604956401
A530017D24Rik	8.369335622	8.374467428	8.219785106	8.389504811	8.352012304	8.372350071	8.380928094	8.273988836	8.352012304
A530017F20	7.170963811	7.193983241	7.094582567	6.999058765	6.97913418	7.042016583	7.212648007	7.283159507	7.151834807
A530018G09Rik	10.13790163	10.54427505	10.56684141	9.042011889	8.966967325	9.030961731	9.504868024	9.498498435	9.548186941
A530020A01Rik	8.542602218	8.658256477	8.671263078	8.450466627	8.512390592	8.3570602	8.577057932	8.618556638	8.569075514
A530020G20Rik	9.072915783	9.205546638	9.014202662	8.368028249	8.297608009	8.437268805	8.956188371	8.875883063	8.877360811
A530020H22Rik	10.93856348	10.88615488	11.57483275	10.11780231	9.815861567	10.16842425	10.82490085	11.12427802	10.8209452
A530025E09Rik	9.045041183	9.369026612	9.293287743	8.913343053	8.971272729	8.73281327	8.640531989	8.808547736	8.785397083
A530026G17	9.32846138	9.125117817	8.858286735	9.630687634	9.248423671	9.279337956	9.431196092	9.473337936	9.628493577
A530026H04Rik	8.939352041	9.09094506	9.012082046	8.931163534	8.883992768	8.881780917	9.082772929	8.970977939	9.001815904
A530031I11Rik	8.057543137	8.353056887	8.153506647	7.855524458	7.993413999	7.983763567	8.172962406	8.183924846	8.141595179
A530045M11	7.077466266	7.205739054	7.083528968	7.179198814	7.164926912	7.173688159	7.280997805	7.27664653	7.207992651
A530050E01Rik	8.455083998	8.493992648	8.551096755	8.883618845	8.921455897	8.705267707	8.831576447	8.757121261	8.851011504
A530055J02Rik	8.469003208	8.50795706	8.442288582	8.618407873	8.527450574	8.612144908	8.491505909	8.529106898	8.460328677
A530058L02Rik	7.659358863	7.726504616	7.660872278	7.501272949	7.414338858	7.511997095	7.715792431	7.701191409	7.740326087
A530064K17Rik	9.80730104	10.08811573	10.06249733	8.96471689	9.022669192	9.231772686	9.64244502	9.701185401	9.682034584
A530064L23Rik	8.095944889	8.129446591	8.224960097	8.090597857	8.122825627	8.073156376	8.281994468	8.262625488	8.375473307
A530065H22Rik	9.982244311	9.91759987	9.997440375	9.9408263	10.04592823	9.968600953	9.813383764	9.892574999	9.906860225
A530082C11Rik	9.463248583	9.345339712	9.471710527	9.333163457	9.431477743	9.361005757	9.473574165	9.425490159	9.530247329
A530082L16Rik	7.70414091	7.623407662	7.678832906	7.665429725	7.683718037	7.821598442	7.652434106	7.752281681	7.718277011
A530083B17Rik	7.787608531	7.721415105	7.687704584	7.577223751	7.559590282	7.539810462	7.640751823	7.70336506	7.694292158
A530085O15Rik	7.239919223	7.164045531	7.266609443	7.169093785	7.26681649	7.386622228	7.210481938	7.195591165	7.166652976
A530088I07Rik	7.5019635955	7.427192964	7.522685258	7.601327488	7.6679907515	7.6192500675	7.626049598	7.501585515	7.6039300435
A530089A20Rik	10.05174129	10.31094097	10.34974498	10.27172277	10.16776008	10.06187231	9.836429829	9.95017453	9.812639388
A530092L01Rik	8.280428998	8.371376191	8.282168508	8.231802346	8.310843154	8.097254714	8.377110929	8.370839857	8.299631702
A530093H06Rik	7.70610212	7.850666851	7.930887261	8.086559411	8.080411728	7.859193246	7.950436053	8.036511975	7.958278325
A530098C11Rik	7.30345861	7.145629723	7.21235878	7.103137856	7.231308149	7.216596607	7.09639214	7.103675909	7.163096932
A530098M07Rik	7.375559135	7.295842471	7.312839402	7.377078647	7.454260629	7.43313313	7.387492182	7.381978729	7.23700491
A530099J19Rik	7.349591796	7.462127792	7.367409271	7.484530134	7.535537637	7.438007209	7.469055593	7.493619195	7.499554324
A630001G21Rik	7.939672333	7.979185265	7.9043763255	8.362929616	8.400686164	8.2911249455	8.1725096475	8.148036562	8.1226622795
A630004A15Rik	7.384812995	7.373707392	7.486560952	7.425954527	7.403840814	7.362758586	7.391579883	7.434275913	7.376887441
A630006E02Rik	8.887900084	8.943098192	9.019877537	9.093717625	9.100680519	8.912821381	9.060994984	8.941485556	9.062924411
A630007M06Rik	7.97196	8.154684893	8.288395674	8.063962193	7.97196	8.039692574	8.208332434	8.28701846	8.189732494
A630013A09Rik	7.366999711	7.31045481	7.318390963	7.312856752	7.325412855	7.398693717	7.363124634	7.444290839	7.52371957
A630024K09Rik	8.048774782	7.953279739	7.980974376	7.757621759	7.813919042	7.762154415	8.033111619	7.912050686	8.039486381
A630034I12Rik	8.627391603	8.919668201	8.650608461	8.033214542	7.922295533	8.115614135	8.185479412	8.218436659	8.272860422
A630036P20Rik	9.961698015	9.754994481	9.869191913	9.691556508	9.745540078	9.801888618	10.17697488	10.0950575	10.00360673
A630040K04Rik	8.008810081	7.911316716	7.880524671	7.926446399	7.732731964	7.823550477	8.140853732	8.089638647	8.066586153
A630042L21Rik	9.7365977435	9.862102886	9.9001699655	9.7356990155	9.5870020835	9.6820062985	9.810315074	9.687802928	9.7643928685
A630042M04Rik	7.488453052	7.48402639	7.532844068	7.39273924	7.415486939	7.527997121	7.396025719	7.334043265	7.485761822
A630047J05Rik	7.571378792	7.652962035	7.547259261	7.691614231	7.409265254	7.506320325	7.610829182	7.465713592	7.508142301
A630052C17Rik	8.59307033	8.698176913	8.710175901	8.365575595	8.349457726	8.371740191	8.466326119	8.469506143	8.469506143
A630053N20Rik	8.667129804	8.659858539	8.711592059	8.662672755	8.671607797	8.688859149	8.634098144	8.670633998	8.606680338
A630056H20Rik	9.172617908	9.220514657	9.174102982	8.967451985	8.948989637	8.894328737	9.289460426	9.390710626	9.348566301
A630064D11Rik	7.34234851	7.235992847	7.497937843	7.405366406	7.574756831	7.412764746	7.442218826	7.482237524	7.578827333
A630064P09Rik	10.71264721	11.2772803	10.92114725	9.657081866	9.624493086	9.688191922	10.29168744	10.19135518	10.26935379
A630072J24Rik	8.697606532	8.868044473	8.758352011	8.685947685	8.675374471	8.683049321	8.847974212	8.866238053	8.957901851
A630072M18Rik	10.06396658	9.871384983	10.22167119	10.03911145	10.15797775	10.20207215	10.15971502	10.28867193	10.34865496
A630075K04Rik	8.11194659	8.062097781	7.86208151	8.105636543	8.375897919	7.961027747	8.081529015	8.232216968	8.277822824
A630076G18Rik	8.498000845	8.65251258	8.713665429	9.065121164	8.816336141	8.814042475	8.72729119	8.614997117	8.691265428
A630077B13Rik	8.287871309	8.169714381	8.153899984	9.026047529	9.044628671	8.825531531	8.746158283	8.743397306	8.74179268
A630082K20Rik	10.5013468985	10.8223249425	10.5607366455	10.267273109	10.2175618025	10.298042284	10.1107561515	10.0223825825	10.0522189095
A630082N15Rik	8.079343053	8.215446635	8.304396626	7.75313314	7.659223633	7.771819088	8.012637083	8.047250846	8.006160038
A630091F01Rik	9.070785013	9.039656597	9.40285689	9.804091288	9.679426059	9.57572139	9.348898336	9.283241786	9.415335678
A630097D09Rik	8.884945503	8.902520898	8.862512829	8.786170464	8.725343905	8.893554623	8.92316069	8.915724737	8.869288733
A630097K09Rik	8.620244678	8.619152355	8.736520585	8.853320388	8.713665429	8.720996365	8.766972857	8.689600125	8.824711093
A630098G22Rik	8.143305671	8.089407914	8.137109045	8.264307402	8.224802851	8.227809004	8.269383523	8.095556541	8.002259204
A730004F22Rik	9.005757033	8.960170913	9.11049099	9.016426683	9.169889457	9.065121164	9.051526288	9.015418398	9.05370414
A730008L03Rik	9.967353319	10.11262818	9.958398455	9.769064198	9.725149097	9.77581334	9.767599392	9.770220649	9.942414275
A730012K24Rik	7.284262073	7.35250067	7.290263256	7.160184666	7.230713817	7.313179987	7.304561512	7.295132605	7.254853344
A730014O07Rik	8.549516619	8.304091749	8.498389281	8.52661829	8.576274313	8.600424883	8.624569555	8.771934384	8.575073354
A730015C16Rik	7.504878296	7.500320741	7.476911838	7.466329877	7.474864458	7.454831141	7.553880911	7.599875501	7.417241586
A730017C20Rik	8.284732239	7.859895177	7.873131397	8.196471417	8.041403009	8.181492698	8.078030042	8.079451134	7.989455691
A730017D01Rik	9.790219307	9.931153051	9.853832423	9.743550459	9.674403373	9.796144455	9.936130645	9.929340152	9.91383548
A730020L20Rik	7.377376978	7.209052345	7.342255484	7.411116303	7.370839104	7.368334172	7.357672144	7.339883331	7.298313062
A730020L24Rik	7.604843485	7.589252733	7.682375484	7.603378513	7.578337991	7.510668878	7.520604443	7.535754852	7.532073127
A730021C13Rik	9.777691762	9.777691762	9.815584375	9.728887953	9.630962981	9.562342591	9.445967703	9.415654227	9.391808844
A730023M06Rik	7.711923597	7.864636745	7.918187075	7.934194674	7.835961921	7.847449132	7.977308271	7.931719261	7.987619708
A730024F05Rik	8.258727364	8.522485568	8.515674539	8.454592508	8.487115411	8.503253954	8.252815585	8.237088356	8.259305775
A730029I18Rik	7.842875778	7.921995339	7.867208602	7.737800661	7.673422968	7.806472329	7.815820138	7.705481612	7.712405043
A730036E13Rik	8.178023325	8.097512016	8.144322177	8.36205741	8.365113673	8.269560422	8.628519806	8.412975537	8.661364531
A730040I05Rik	11.21663145	11.2941225	11.05775677	10.5851383	10.52428487	10.84614928	10.87679692	10.78366152	10.81064994
A730043L23Rik	8.045984082	8.046824152	8.108595814	8.096213608	8.076791115	8.039097474	8.284732239	8.171357058	8.317386205
A730049L07Rik	7.614369116	7.681955763	7.645893475	7.356185649	7.476513857	7.480940615	7.576065463	7.652706893	7.6865876
A730054J21Rik	8.108728555	7.791185507	7.74073763	8.004733992	7.761801693	7.905676983	7.942024976	8.047018324	7.983893851
A730060A01Rik	7.260154312	7.332517862	7.254772879	7.361564108	7.372630137	7.179749043	7.418641295	7.504323291	7.384498355
A730062O07Rik	8.350487255	8.527609682	8.424037013	8.441243773	8.205585283	8.246514154	8.520305258	8.434041263	8.472476916
A730063M14Rik	10.63423775	10.469004565	10.60206975	10.107136024	10.1796932965	10.247562562	10.561533335	10.545357525	10.601263375
A730064B11Rik	7.263125568	7.293914209	7.317797254	7.31868941	7.235627768	7.303641895	7.337974171	7.305677859	7.309283141
A730071D19Rik	7.6902161	7.707479404	7.739105752	7.624854019	7.662267311	7.528233378	7.911429631	7.832832106	7.736839742
A730085F06Rik	8.779912179	9.014640152	8.939066002	9.392056848	9.250394214	9.15707621	9.040551615	8.92331858	9.093452818
A730086L23Rik	9.393753873	9.517392495	9.470566296	9.341632839	9.348898336	9.201863496	9.085832701	9.154720354	9.218339378
A730089E01Rik	8.257533805	8.326955628	8.41333754	8.555782325	8.546035566	8.374467428	8.545560432	8.546183867	8.469178911
A730094G13Rik	7.202811035	7.287949319	7.176742694	7.098679029	7.113097615	7.126591912	7.10016742	7.130744208	7.137142246
A730094H17Rik	9.641839801	9.789916411	9.886427495	9.68944137	9.341632839	9.538526159	9.987252908	9.847123586	9.852498218
A730096C04Rik	7.516123363	7.74919265	7.669344649	7.631448732	7.688502103	7.627824218	7.53261926	7.666967507	7.731456001
A730098D12Rik	11.37417121	11.51410532	11.42825027	10.98585901	10.97173864	11.05281455	11.20796877	11.11066823	11.17081074
A830006F12Rik	7.396706302	7.348911249	7.459596496	7.453030558	7.462482542	7.395744746	7.283615708	7.315803414	7.349913767
A830006J06Rik	7.636889299	7.66741802	7.586691492	7.77718666	7.863713481	7.643670704	7.980809788	7.979366973	7.939709312
A830007A13Rik	7.595588242	7.556413321	7.546183294	7.528233378	7.4239855	7.560418878	7.391263095	7.457749357	7.500174194
A830007F11Rik	7.443269987	7.442820502	7.255561302	7.27583454	7.324725494	7.336925191	7.362758586	7.400791894	7.344678773
A830007P12Rik	9.336011139	9.484258007	9.382191045	10.05617421	9.996511467	10.05584312	9.723831892	9.731722657	9.805511562
A830008O07	7.651017325	7.47304032	7.565937391	7.421720589	7.577975406	7.585418349	7.785097726	7.623021767	7.670951313
A830015L23Rik	7.622265312	7.708883855	7.609684637	8.116731227	8.11924856	7.954067054	7.865642871	7.82537951	7.929977698
A830016G09Rik	7.382385971	7.224595766	7.208681034	7.36946421	7.383016368	7.274570648	7.209322855	7.293742975	7.392024014
A830021K08Rik	7.930792378	7.757331879	7.790379857	7.690461054	7.770169422	7.810095468	7.622396374	7.745651388	7.702726313
A830022K22Rik	7.224552913	7.146098612	7.19696765	7.14238401	7.23982288	7.049251617	7.054442641	7.179107139	7.159791144
A830029A02Rik	8.018375951	8.127114895	8.15877762	8.07439593	7.793590896	7.935490572	8.085788241	7.984924619	8.108824623
A830037N18Rik	7.161946236	7.097359051	7.203757374	7.189419751	7.20349964	7.333360085	7.058815781	7.164476263	7.190785975
A830038H15Rik	7.576933333	7.615613164	7.762394341	7.451662186	7.365115781	7.478972565	7.426879879	7.471819193	7.486161625
A830042C15Rik	7.795872792	7.862580368	7.9064602	7.774509134	7.655466324	7.744700109	7.957421702	7.883681572	7.806546263
A830054D10Rik	7.615157349	7.605859473	7.557190309	7.570646205	7.55253937	7.551383296	7.534925213	7.527170118	7.501037738
A830054M12Rik	7.353295031	7.431437455	7.32111892	7.339793411	7.331805275	7.377391702	7.516491395	7.563134898	7.471378295
A830055I09Rik	8.012115136	7.995136292	7.898644166	7.758290638	7.734446508	7.637549543	7.982562724	7.97948151	8.058248037
A830059I20Rik	8.264457884	8.299084284	8.211581602	8.158618516	8.26332307	8.034462049	8.032536471	8.197647523	8.075528806
A830060N17	7.446820017	7.296157496	7.432297945	7.494486718	7.426167072	7.338500239	7.392397857	7.255044798	7.258817343
A830073O21Rik	8.358145507	8.3659008555	8.3186770865	8.446247972	8.4702544995	8.4304999475	8.393616441	8.385448486	8.425481103
A830080D01Rik	7.515002044	7.616284818	7.657971814	7.715600931	7.679025339	7.724221915	7.639013995	7.717051359	7.530011491
A830080H07Rik	8.87865325	8.826517836	9.046675654	9.198008777	9.178787867	9.175845321	9.074128218	9.063966857	9.053957549
A830081L15Rik	7.852582509	8.081771468	7.985921541	7.868156821	7.854655367	7.849963048	8.342024779	8.357661109	8.388445045
A830083H19Rik	7.764993835	7.674732023	7.683926912	7.719398446	7.578406362	7.502178085	7.973315449	7.890272256	7.971791088
A830087P12Rik	9.682821424	9.610079116	9.373679041	9.101242987	9.162178186	9.24211868	9.564009967	9.527746404	9.576905639
A830092P18Rik	9.071974675	8.995979037	9.135289897	9.121485788	9.102252003	8.954491254	9.204852616	9.224808872	9.226773708
A830093I24Rik	8.078791626	8.04532268	8.121208303	8.010557197	8.031422617	8.087711498	8.071588701	7.970880507	8.123908112
A830096H11Rik	8.928305651	8.609140427	8.667129804	8.57041317	8.731126813	8.682426797	9.016674165	8.973151594	8.795255058
A930001N09Rik	8.438750188	8.816555268	8.611450868	8.51128682	8.52059592	8.597259694	8.226286244	8.238775571	8.26332307
A930002F06Rik	9.134734204	9.04273322	9.146392628	8.754455337	8.721426136	8.670215397	9.227178945	9.040103968	9.143739686
A930004J17Rik	8.722752078	8.735698181	8.848126603	8.644956776	8.440887711	8.565406139	8.773800711	8.57094603	8.730917078
A930005G04Rik	10.21067491	10.09766198	10.19746496	10.08960921	10.08555886	10.09872202	10.36525056	10.13106493	10.26044978
A930005H10Rik	9.468941431	9.493931836	9.268722199	9.201179777	9.343242403	9.347055849	9.437547456	9.330003446	9.348898336
A930005I04Rik	7.798667554	8.025743886	8.070237689	7.944228016	8.016403696	7.888804693	8.05001287	8.061173935	8.089930557
A930005K01Rik	7.69617322	7.620311703	7.642201388	7.597495984	7.622560435	7.642664316	7.674867818	7.719132423	7.850987503
A930006A19Rik	8.062097781	8.124964995	8.21256396	8.377110929	8.148888482	8.228551636	8.205340362	8.180931006	8.189189894
A930006D20Rik	7.443330399	7.303499763	7.231638486	7.243940793	7.200498498	7.156385952	7.084591182	7.225331318	7.203757374
A930006J02Rik	7.198336304	7.195967321	7.283496704	7.244842758	7.247885693	7.287811032	7.377743095	7.242250617	7.289216531
A930007L02Rik	7.362737709	7.352101466	7.328200111	7.445853311	7.421047626	7.360745774	7.257434617	7.313702504	7.282047446
A930008A22Rik	10.78753009	11.04039152	10.82767951	11.04213798	10.94288275	10.8873763	11.15517138	11.21621729	11.0318423
A930008G19Rik	9.831134166	9.564844312	9.704772069	9.262826303	9.548770246	9.448437198	9.608002199	9.628796126	9.727302542
A930009E11Rik	7.295644891	7.296296682	7.363062654	7.436280833	7.281427319	7.323333983	7.271704461	7.193671254	7.207465219
A930009M04Rik	10.13748697	10.325867075	10.40468472	10.002073041	10.088000479	10.03064754	10.17658164	10.13276464	10.13993032
A930009N24	7.626912922	7.601874268	7.638290546	7.599797864	7.605207778	7.586098312	7.511455724	7.498206206	7.585572375
A930010D23Rik	8.123215281	8.073822829	8.255164197	8.239898326	8.125413533	8.213969629	8.421774401	8.49044453	8.51423454
A930010I20Rik	8.138002267	8.047734711	8.028595873	8.148074536	8.190185472	8.092647297	8.244431087	8.093440358	8.145912621
A930014B11Rik	7.630443906	7.552094513	7.682686376	7.724594445	7.682501964	7.709695798	7.689823491	7.636270681	7.668644354
A930014I12Rik	8.047250846	7.988991128	8.017185766	7.850987503	7.964385504	7.940956859	7.930243185	8.041403009	7.921444428
A930015K17Rik	7.898227375	7.939904739	7.88301442	7.993117813	7.906854273	7.960426847	8.050606025	8.224427314	8.386922614
A930017M01Rik	7.307436695	7.306557269	7.405953719	7.41528393	7.343110945	7.378479334	7.328793063	7.242735467	7.311248901
A930018P22Rik	8.561980011	8.608562132	8.27799655	8.367853374	8.24968207	8.394771819	8.644956776	8.747130497	8.509933568
A930019L04Rik	8.884725275	9.119268575	9.218597843	9.095535899	9.06651758	8.92597258	8.983231179	9.032099457	9.101242987
A930021K20Rik	9.171850687	9.282128553	9.3069921	8.951442312	8.90506206	9.05370414	8.960560388	8.942921941	8.909414633
A930023F05Rik	8.488966679	8.338270027	8.52328552	8.542602218	8.423729615	8.390769273	8.686472174	8.661797981	8.803657508
A930023F12Rik	8.727684203	8.8019937	8.637868971	8.549735099	8.471615005	8.430828465	9.209451519	9.085358953	9.094384503
A930025D01Rik	9.45364873	9.6154799605	9.4414806495	9.2796529555	9.2039383265	9.3315713455	9.5206857955	9.4987614095	9.5139308695
A930025J12Rik	10.06087339	9.770789506	9.56260492	9.415918262	9.40437524	9.436613126	9.923452502	9.856667929	9.650606264
A930026H04Rik	8.016887113	8.142906821	8.034462049	7.719725851	7.65949821	7.548712592	7.964385504	7.988023016	7.901632
A930026I22Rik	10.67133603	10.6104698	10.94245741	10.64279966	10.70131954	10.7520715	10.81148049	10.83815291	10.85236196
A930026L03Rik	8.131447434	8.349971115	8.406364482	7.982681121	8.026168625	7.990433707	8.12636775	8.034387696	8.085561172
A930027G11Rik	7.348568239	7.36478029	7.422680791	7.408874637	7.342255484	7.331607811	7.507328463	7.459103994	7.524039497
A930027O03Rik	7.562593837	7.582396317	7.470203247	7.536041876	7.523189022	7.384609809	7.665233747	7.685904226	7.757681474
A930029N17Rik	7.830947166	7.822607582	7.746704673	7.964574799	7.944597445	7.939996514	7.708274536	7.828318751	7.840874186
A930030J18Rik	9.152661498	9.051231224	9.010697992	8.947944875	8.937575217	8.843760194	9.254145331	9.260032494	9.253650665
A930033H14Rik	8.436065393	8.706757361	8.482792107	8.054213117	8.086386961	8.083301334	8.256720774	8.341370373	8.307813077
A930038I05Rik	7.564368006	7.483185734	7.721287785	7.746276769	7.77518434	7.696889337	7.665880997	7.573003781	7.726818649
A930039F13Rik	7.336561333	7.439688159	7.6005224	7.342255484	7.352999835	7.341337107	7.485081555	7.607517437	7.485337144
A930039H18Rik	8.441243773	8.438446691	8.367357112	8.217021718	8.116978938	8.185306675	8.420612673	8.412231405	8.507778018
A930039N10Rik	9.266976787	9.368818704	9.3671419	9.137088236	8.991098088	8.927248688	9.346409202	9.379328373	9.412489933
AA407270	8.128343179	8.123215281	8.074257445	7.981194329	8.063422897	8.038946068	8.038848041	7.866743183	8.032289525
AA407526	7.390598098	7.3328454	7.291500783	7.189134517	7.302035897	7.252065726	7.405366406	7.291801664	7.308967743
AA407659	11.53366336	11.579718945	11.46762286	11.38064821	11.370034885	11.38530432	11.2289459	11.34597097	11.257300095
AA408296	8.5490852935	8.7435877745	8.564997475	8.4382968125	8.3299508905	8.430646013	8.317075381	8.32926725	8.283234716
AA409316	8.425256079	8.439051643	8.313857277	8.297920899	8.221454438	8.187653943	8.24751629	8.330988753	8.403347561
AA415398	9.34605718	9.450570201	9.389536137	9.122156675	9.11747646	9.176008946	9.417176434	9.393513331	9.339767159
AA517739	9.681054193	10.07411901	9.673631504	8.87482441	8.825940977	8.906679049	9.55600533	9.477445492	9.371150763
AA589481	8.124823168	8.121681021	8.080670066	8.065237498	8.069851405	8.114598154	7.975349696	8.040176274	8.010557197
AA691260	9.040551615	8.683319816	8.910486436	9.027975927	8.986305903	9.100994359	8.922988858	8.979233603	8.804714964
AB023957	11.07088067	10.838796	10.85494555	10.18116671	10.36223562	10.43459478	10.85141236	10.7689329	10.94597744
AB041568	7.94812878	7.989925642	7.994408161	8.228411006	8.080036253	7.998364241	8.070237689	7.885798964	7.959959091
AB112350	10.72598058	10.7807947	10.67888144	10.46645765	10.45318628	10.45014256	10.71068255	10.70906172	10.7327293
AF251705	7.280403576	7.32932624	7.328224514	8.161327284	8.196775707	7.884717811	7.899985355	7.744186584	8.077611256
AI115600	11.23991159	11.07642228	11.15277217	11.38644419	11.48905325	11.42423796	11.31240619	11.21768395	11.2744161
AI132487	9.000497147	8.944382987	8.783252783	8.260616989	8.203249721	8.431918983	8.556126976	8.64568546	8.492956894
AI314180	11.1681658	11.18111509	11.26954865	10.99342668	10.99448084	10.99448084	11.18111509	11.14413527	11.19057646
AI314976	8.970747597	8.67587666	8.78557735	8.593246045	8.721760402	8.567365433	8.844473657	8.763375146	8.672612396
AI316807	12.84455374	12.83133471	12.67499372	12.29758148	12.23748076	12.36066052	12.62929579	12.6889095	12.54764107
AI317223	8.596556941	8.378776705	8.428352787	8.491949297	8.558590264	8.519868631	8.411372522	8.519326274	8.500266545
AI317395	8.879951539	8.744859049	8.770693442	8.451305402	8.334077906	8.389504811	8.650872588	8.683319816	8.533432693
AI413582	8.2804441885	8.240342294	8.20340709	8.5788695725	8.5260290325	8.57542254	8.53898544	8.4352338085	8.483803898
AI413782	8.297296163	8.275722595	8.319208759	8.387265257	8.524312844	8.393033505	8.406880212	8.320260012	8.365251215
AI427122	7.969311041	7.698071663	7.793436092	7.865221984	7.65136136	7.776721254	7.879821832	7.921017776	7.903951756
AI427809	7.686979754	7.70226862	7.640420981	8.03836832	7.980809788	7.903357937	7.792402862	7.858287158	7.727253662
AI428936	7.67549945	7.552894528	7.613023998	7.600816598	7.548291474	7.527046064	7.726936319	7.641887864	7.679450414
AI448196	9.47939463	9.391539038	9.38307618	9.355343594	9.498498435	9.311870817	9.556936111	9.535964749	9.435823099
AI449175	8.447592671	8.541464222	8.458602638	8.410900989	8.390941496	8.43437344	8.369040014	8.362507254	8.408498813
AI450540	10.97936101	10.79245737	10.86211657	11.00643857	10.92164385	11.0142784	10.98585901	10.97036584	11.0056945
AI464131	10.09396824	9.978454688	10.22698209	9.785383271	9.807045149	9.84251382	10.14030869	10.28420442	10.23097493
AI467606	10.29023016	10.20679211	10.32599057	10.50303062	10.55342901	10.33870934	10.06151131	10.0165945	10.01485102
AI480653	8.663830467	8.662462117	8.721190548	8.868842109	8.884725275	8.904625755	8.654149396	8.551096755	8.64246917
AI481316	10.67554467	10.47266853	10.74588432	10.36911329	10.48798028	10.57030445	10.63425322	10.55854664	10.52881458
AI504432	7.935688106	7.781599904	7.846714586	8.11912584	8.22894538	8.171896945	8.027541215	7.92384711	7.8783197
AI507611	8.267882099	8.137739234	8.182610204	8.034272733	7.834984389	7.922190963	8.097254714	8.205883807	8.128343179
AI551093	10.00264932	10.01182038	10.0465768	10.04722244	10.26899825	10.17581443	10.18304801	10.23052603	10.1467077
AI553587	8.110433022	8.060702252	8.157939495	8.043254633	8.161081253	8.028863924	7.804511699	7.952486716	7.985921541
AI597468	9.905927621	9.830241018	9.938473241	9.686148676	9.66583609	9.844332228	9.746125636	9.641839801	9.713795433
AI597479	9.876238422	9.880535176	9.869931468	9.746655077	9.757943024	9.749827054	9.728305416	9.612305514	9.502555411
AI607873	11.53159773	12.30522943	11.32035901	12.33382417	12.21449162	12.31472832	11.38964447	11.32484387	11.42179122
AI646023	8.28550131	7.954958372	8.033214542	8.047018324	7.908835738	8.0339202	8.1084655	8.073656379	7.93866332
AI662250	10.41819928	10.5133412	10.44136341	10.11739534	10.03269664	10.11919855	10.265731	10.30090768	10.28195914
AI747448	7.326049867	7.309625118	7.269207509	7.460203284	7.46653935	7.359465478	7.442568	7.314929514	7.2782196
AI837181	10.29869275	10.37335669	10.14074161	10.09872202	9.984394588	10.22387391	10.16216768	10.30531878	10.26329826
AI842396	9.921472586	10.29974877	9.780924271	9.250169225	9.377624609	9.416187854	9.820363625	9.888570165	9.711918191
AI846148	8.992629711	8.962319583	8.91798092	8.699783115	8.790349474	8.770490191	8.887441746	8.817736608	8.905501926
AI847670	9.391636552	9.382927953	9.4762847405	9.29211186	9.2832864655	9.267874493	9.3887327895	9.468507692	9.3886317975
AI848100	9.039422116	9.348566301	9.169316684	9.06651758	8.805442992	9.053198704	9.011168413	8.994179446	9.088629151
AI850995	11.45352509	11.32302399	11.37858184	10.79987429	10.85311612	11.04950208	11.11158395	11.17696926	11.05281455
AI854703	7.598555728	7.404970966	7.464532459	7.779274248	7.651729314	7.765470896	8.127226602	7.877990979	7.876629828
AI875142	10.28307653	10.18803142	10.17545586	9.97190891	9.800760383	10.04069336	10.16344346	10.16382831	10.18304801
AI894139	8.511760236	8.405183336	8.522854228	8.405505476	8.260434642	8.323942062	8.479121514	8.556126976	8.426226082
AI987692	7.982961779	7.920374529	7.994632451	8.021835936	7.946472094	7.939709312	8.093178582	8.147749948	8.181792198
AI987712	8.617771395	8.417444806	8.459805484	8.027927772	8.351642114	8.139879929	8.200871951	8.305985426	8.153358523
AI987944	7.662617434	7.729819124	7.588872784	7.708274536	7.699029438	7.730902755	7.756178974	7.58201077	7.79368362
AK129341	8.424531845	8.285328078	8.383922447	8.082503372	7.994296859	8.083049191	8.113219254	8.169009395	8.119468471
AK157302	9.017145156	9.066775824	9.036215531	8.676452116	8.776895911	8.736117772	8.511127231	8.620443509	8.566404697
ARP2	8.491009808	8.518399432	8.580130189	8.780077381	8.445237044	8.573155878	8.721760402	8.60723366	8.72256183
AU016693	10.0915791	10.11068995	10.21934129	9.912440268	9.884341754	9.992110631	10.06827582	9.99237959	10.01542579
AU018778	12.22029479	13.0075947	12.55233723	10.46170655	10.45813061	10.71068255	11.17218164	11.32949848	11.21264258
AU019823	9.677254885	9.529702692	9.489819212	9.356134431	9.464019101	9.501321745	9.343242403	9.309705798	9.257703685
AU020206	8.751656281	8.823051953	8.844243739	9.166047828	9.146952749	9.035764745	9.186737123	9.072915783	9.267389198
AU021034	8.223545165	7.982453928	8.087593395	8.263836904	7.869566551	8.054213117	8.597083011	8.684061069	8.495002685
AU021838	9.409026256	9.509788432	9.374353244	9.408794981	9.445967703	9.465510887	9.181929362	9.197504407	9.071974675
AU022252	8.7153636	8.870402935	8.973151594	8.812691005	8.845930623	8.733790849	8.820026473	8.85767488	8.857902781
AU022508	12.48496515	12.52993773	12.4144125	12.25103029	12.21609439	12.35961172	12.42122444	12.48115527	12.2878074
AU023871	7.950349005	8.219081052	7.96375364	7.663934278	7.765470896	7.898897531	7.985232653	7.987619708	7.972079601
AU040320	11.42240388	11.43958188	11.47906959	11.65955925	11.58703712	11.64497346	11.57815181	11.63558484	11.66293959
AU040829	9.217607111	9.109026335	9.158751315	9.563102505	9.543722447	9.595847783	9.270775571	9.342200475	9.333845896
AV028368	9.844332228	9.687648989	9.933652685	9.536977513	9.500201258	9.642655991	9.695590183	9.702424995	9.694634638
AW011738	7.801842274	7.882939246	7.869653248	7.763757527	7.892720769	7.827963583	7.818817374	7.744362992	7.827038085
AW049604	8.224070379	8.064076317	8.177418587	7.583184632	7.461954649	7.714514733	7.688976005	7.844761886	7.795387084
AW061290	9.270107713	9.253441226	9.439833773	9.314797201	9.525941105	9.459203932	9.248789048	9.358309467	9.362701637
AW112037	12.9207757	12.75377576	13.05072057	13.61186174	13.68633697	13.57656365	13.50740963	13.42280606	13.46904127
AW123240	10.19409802	9.812961561	10.13699162	10.53567132	10.79195872	10.60924392	10.60479617	10.43358838	10.46294775
AW124722	8.346061775	8.390335205	8.392682435	8.117459891	8.013656034	8.101817561	8.11965512	8.184517246	8.154964887
AW146242	9.080911363	9.234858812	9.039422116	9.45233811	9.546291703	9.434880159	9.187775424	9.119472566	9.161413812
AW212394	11.01898175	11.03671476	10.9808771	10.98444947	10.99998997	11.12689101	10.89982049	10.77868166	10.76132389
AW544981	8.036063122	7.77970147	7.816992638	9.294662427	9.345339712	9.164389758	8.793239697	8.796115565	8.697993229
AW548124	8.662481206	8.8860437425	8.803885786	8.5084268055	8.472788776	8.444131657	8.607998009	8.672253224	8.5935311985
AW549877	13.04236378	12.94423469	12.96023696	12.77508813	12.76465515	12.81843612	12.84251075	12.93530612	12.8519864
AW555464	11.00041157	10.76430516	10.85023787	10.65159187	10.58905483	10.73679921	10.86390092	10.77335061	11.00398391
AW822252	8.912544013	8.646498087	8.992855883	9.219949842	9.285342035	9.573652466	9.795346667	9.754335188	9.674403373
AY026312	7.589938721	7.55422483	7.519553937	7.608179135	7.551032731	7.629563648	7.551801182	7.649472693	7.559462797
AY498738	7.07119109	7.004514943	7.099031093	7.224916538	7.155732891	7.070440266	7.242832192	7.175331099	7.156773235
Aaas	9.131004035	9.112400835	9.099528306	9.521893505	9.441212059	9.310688849	9.318028858	9.315084347	9.355343594
Aabp3-pending	9.894144624	10.07535198	9.839281939	9.404573126	9.395789086	9.509263431	9.369579218	9.465965915	9.478371274
Aacs	12.50050557	12.94760085	12.91581906	12.15685205	12.26625876	12.24023458	12.50954496	12.52993773	12.48837674
Aadacl1	10.93583359	10.79006446	10.67051415	13.17366942	13.07401695	12.79810997	12.38698262	12.31543997	12.41183214
Aamp	12.6794282	12.58895255	12.70825371	12.57457529	12.58775145	12.57585452	12.69108336	12.74443914	12.73671443
Aard	9.155335047	8.548162941	9.007088607	8.028994366	7.983438635	8.26927374	8.610217633	8.808011802	8.67587666
Aars2	7.829174609	7.824497328	7.781370265	7.796647953	7.798006808	7.825957248	8.009869782	7.970253086	8.004530163
Aarsd1	9.787096889	9.671677709	9.893279984	9.630962981	9.670800184	9.785897967	9.859241502	9.883990056	9.971335277
Aasdh	10.08584132	10.06373205	10.30307033	9.805511562	9.726818453	9.805164973	10.09803161	10.02537795	10.11854611
Aasdhppt	7.461448342	7.304008866	7.336187724	7.316748824	7.328163302	7.270553095	7.321535563	7.343924432	7.190400234
Aatf	8.747431377	8.980342076	8.874677628	8.682631321	8.5983088995	8.6346412695	8.5422883505	8.643367185	8.62452104
Aatk	11.98882062	11.56571889	12.3181971	11.65596478	11.79307616	11.90698349	12.39438822	12.39622556	12.42122444
Abat	10.717005162	10.5730353455	10.8639418985	11.159812383	11.1646282965	11.347027575	11.1451520595	11.107615473	11.067398777
Abca1	7.433577728	7.42168043	7.382440864	7.225215034	7.328545603	7.385248388	7.581775559	7.590151777	7.543344072
[truncated: 11,213 more rows]
