# Supplementary material for: Mechanism of Astragalus membranaceus Alleviating Acquired Hyperlipidemia Induced by High-Fat Diet through Regulating Lipid Metabolism
Source: Nutrients. 2022 Feb 23;14(5):954. doi: 10.3390/nu14050954 (PMC8912611; doi:10.3390/nu14050954)
Supplement: Supplementary file 1 [file nutrients-14-00954-s001.zip › nutrients-1560760 - supplementary/supplementary file 2. The gene expression matrix from GEO database/GSE111412/IDtrans/probeMatrix.txt]

ID_REF	GSM3030363	GSM3030364	GSM3030365	GSM3030366	GSM3030367	GSM3030368	GSM3030369	GSM3030370	GSM3030371
ILMN_1212602	8.230938783	8.200703618	8.078657088	8.359543732	8.188036402	8.234844859	8.092647297	8.124140429	8.039584115
ILMN_1212603	7.281098014	7.25824212	7.256912209	7.259324366	7.37325392	7.263400014	7.218456768	7.319346149	7.285883569
ILMN_1212605	11.15429014	10.7927969	11.11706444	10.78839571	10.89155274	10.80212557	11.04671473	11.03825814	10.98585901
ILMN_1212612	8.312204988	8.545285207	8.502173576	8.431546114	8.342024779	8.463655385	8.343471271	8.359874561	8.30374486
ILMN_1212619	7.353125194	7.422954581	7.539608614	8.046394157	8.063962193	7.806820565	7.848780108	7.773206496	7.783384424
ILMN_1212625	10.40841933	10.59223772	10.45431487	10.34002996	10.47117976	10.38042984	10.26935379	10.34252734	10.33493263
ILMN_1212626	10.95229184	10.71264721	10.83679839	11.06874215	11.1975024	11.13076915	11.23786842	11.24908709	11.27936195
ILMN_1212632	7.65168692	7.535504884	7.481223706	7.745760057	7.674781212	7.620423303	7.669144133	7.580694848	7.555376166
ILMN_1212636	11.79367668	11.90421243	11.99669249	11.79888477	11.77591037	11.72019107	11.63324344	11.6705986	11.69235716
ILMN_1212637	10.7548348	10.59048623	10.84276337	10.7504245	10.72325773	10.81311504	10.73849849	10.77955437	10.76049557
ILMN_1212639	8.168356828	8.16629436	8.093927461	7.994123736	7.960705112	7.902159953	8.101922158	8.108266481	8.135173954
ILMN_1212645	11.93049585	11.53339919	11.98499274	11.82172047	12.00016246	11.84617259	12.28937534	12.21192153	12.14286272
ILMN_1212646	11.13169654	11.20416523	11.1517835	10.83053475	10.8873763	10.94969385	11.08160206	11.04671473	11.06828111
ILMN_1212649	8.687715281	8.657624178	8.892207053	8.929131275	8.8145271	8.776434109	8.988347795	8.987674119	9.064252729
ILMN_1212650	7.467653664	7.311871422	7.33186845	7.43056814	7.342447779	7.419212731	7.314950381	7.287107587	7.267594956
ILMN_1212652	7.441387124	7.414692589	7.420839555	7.24766754	7.300353753	7.153666899	7.275028048	7.352147516	7.244107516
ILMN_1212653	9.142996031	8.987166373	9.022290312	9.102252003	9.103870611	9.114104838	8.944012651	8.991098088	8.960560388
ILMN_1212663	10.08555886	10.29938628	10.02188851	10.18775456	10.18738546	10.20889488	9.919263364	9.914074723	10.0070043
ILMN_1212667	8.014523165	8.168495716	8.072736254	8.09204074	8.170760442	8.014414133	8.12962187	8.097512016	8.093813369
ILMN_1212672	9.891027662	9.898690108	9.99100406	9.619664572	9.647688691	9.64791966	9.788645416	9.913063345	9.826483747
ILMN_1212689	8.210037622	8.063962193	8.104162873	8.115235697	8.219219588	8.162319165	8.383630873	8.303530773	8.296956366
ILMN_1212693	9.797574416	9.683901809	9.463248583	9.436098495	9.343472267	9.317089839	9.524548636	9.583275353	9.598981539
ILMN_1212702	15.9292127	15.95712283	15.92290364	15.09327133	15.82332261	15.65836296	14.60644165	14.59469493	14.51178054
ILMN_1212703	8.965336158	8.748600569	8.72967754	8.681760037	8.986088556	8.777399809	8.885123905	8.981316532	8.95430702
ILMN_1212711	7.554100429	7.619248191	7.710278925	7.541145532	7.559239319	7.676640967	7.847775719	7.762264164	7.781599904
ILMN_1212717	7.678329153	7.61838241	7.639013995	8.153647141	7.866623513	7.8610043	7.682288711	7.675433604	7.646266252
ILMN_1212732	7.729363933	7.780404377	7.767752595	7.608467969	7.568325402	7.552653869	7.72353221	7.625731864	7.637140533
ILMN_1212734	8.753773588	8.736348925	8.629046089	9.130482765	9.161154395	9.166047828	9.029186216	8.879748524	8.947230416
ILMN_1212739	7.876513058	7.858517779	7.819170368	7.618899948	7.903841924	8.014523165	7.658083764	7.720553418	7.635692972
ILMN_1212796	7.634283038	7.482386638	7.708162985	7.984672786	7.884413321	7.904342755	8.068043367	8.072938789	8.074842549
ILMN_1212797	8.539181704	8.479121514	8.564519538	8.612306351	8.605810805	8.668746218	8.611045326	8.61003651	8.504342903
ILMN_1212800	7.235910599	7.080532149	7.149963261	7.327939624	7.243650128	7.25445192	7.205126301	7.211500014	7.1088632
ILMN_1212804	7.432082098	7.294813541	7.311197782	7.173688159	7.218057919	7.263250987	7.366816859	7.196261909	7.224774121
ILMN_1212812	8.135985138	7.71469516	8.125654811	8.143305671	8.241018923	8.021397148	8.488486818	8.45909418	8.456799928
ILMN_1212815	7.910717147	7.836934528	8.05267623	8.140423264	7.861746456	8.012507727	7.884807931	7.83754382	7.912398341
ILMN_1212835	9.976110634	9.769064198	9.968600953	9.687067021	9.683394958	10.00235341	9.485577179	9.6684863	9.723831892
ILMN_1212836	7.489440808	7.52603079	7.379329029	7.739043136	7.926698756	7.782876925	7.640373608	7.49842261	7.661762057
ILMN_1212848	10.11711001	10.42525485	10.26247494	10.0999317	10.16526454	10.18116671	9.946331372	9.819240635	9.87044546
ILMN_1212850	7.704857318	7.744771958	7.804200577	7.615121828	7.636224204	7.760512928	7.796723907	7.669642514	7.80095485
ILMN_1212875	8.005278744	7.787216874	7.974394721	8.089930557	8.184364172	8.05246976	8.654927619	8.627002582	8.610657564
ILMN_1212894	11.02509421	11.16447448	11.04115751	10.89897639	10.80853675	10.87060158	10.7355919	10.74463962	10.76096815
ILMN_1212907	8.893774068	8.784754822	8.836772077	8.847298539	8.838739586	8.847032083	8.470508309	8.544843913	8.598468489
ILMN_1212920	8.055499875	8.000907769	8.225316417	8.026368866	8.01629727	8.095798501	7.928765903	8.126524365	8.118767134
ILMN_1212921	7.612270279	7.659684115	7.652028252	7.74157256	7.685081795	7.775875827	7.6313754	7.551478521	7.542488395
ILMN_1212934	7.65598404	7.706860514	7.649794522	7.556098357	7.256103018	7.378013167	7.542829414	7.527855183	7.546027156
ILMN_1212935	9.161674946	9.202526501	9.227178945	8.962555394	9.084326024	9.2333078	8.870597901	8.864369045	8.984078022
ILMN_1212938	9.11263795	8.980627674	9.042486297	9.812961561	9.756420209	9.53416733	9.274920748	9.192928081	9.287613867
ILMN_1212941	10.42327925	10.57576134	10.43810017	10.72511645	10.70778882	10.52924381	10.61486042	10.65341195	10.55854664
ILMN_1212958	8.722752078	8.735698181	8.848126603	8.644956776	8.440887711	8.565406139	8.773800711	8.57094603	8.730917078
ILMN_1212959	8.256720774	8.054325532	8.005701504	8.184827012	8.132224628	7.992290615	8.254559258	8.343670591	8.250997708
ILMN_1212974	7.745760057	7.731382868	7.734971002	7.573808075	7.677785532	7.696047764	7.738354564	7.605270083	7.726769944
ILMN_1212975	9.238604808	9.079823353	9.212663672	9.032822421	9.116046506	9.080911363	9.68028733	9.388426819	9.400347349
ILMN_1212982	10.77043432	10.77494598	10.73849849	10.70778882	10.68028573	10.67194723	10.64959872	10.71033305	10.72651584
ILMN_1212985	7.68212496	7.661182114	7.751491454	7.833449631	7.731633931	7.861586991	7.761556753	7.775551663	7.794052213
ILMN_1212989	11.94308247	11.83530893	11.97945015	12.24278098	12.27436631	12.21449162	12.12234672	12.04934711	12.23067358
ILMN_1212991	8.710953388	8.749743437	8.900515475	8.823826226	8.778301438	8.712706593	8.862986759	8.943098192	8.851891288
ILMN_1213001	9.482697298	9.474932401	9.219657837	9.789916411	9.815584375	9.630687634	9.871384983	9.726818453	9.826133939
ILMN_1213014	8.365575595	8.255528772	8.191849812	8.295848327	8.214118946	8.212865493	8.027927772	8.090363347	8.067948585
ILMN_1213020	9.788034192	9.76523229	9.673117571	10.31171237	10.25879317	10.27651697	10.04628221	10.08881538	10.09198385
ILMN_1213026	10.46095914	10.94932077	10.44553209	10.02244765	9.977615967	9.986689525	10.16286008	10.10213319	10.20165245
ILMN_1213055	11.11949149	11.25403097	11.20796877	11.0073157	10.85758896	11.03988919	10.86577151	10.95866025	10.96013896
ILMN_1213056	9.413290132	9.268298385	9.100994359	9.321530657	9.293507285	9.268298385	9.080911363	9.214559749	9.018680213
ILMN_1213065	7.422005421	7.309338737	7.570241863	7.418389124	7.44076648	7.352189524	7.501631714	7.549146541	7.344234432
ILMN_1213066	7.308107651	7.243710764	7.312357968	7.291946404	7.329357393	7.40809571	7.290245241	7.230041869	7.149814419
ILMN_1213068	7.693362852	7.529849997	7.526937598	8.131626741	8.076208226	8.215573224	7.951791737	7.847682611	7.885901658
ILMN_1213070	12.41640523	12.5164904	12.8806128	12.25716848	12.16482203	12.21742038	12.5408254	12.50954496	12.47460874
ILMN_1213072	7.646203118	7.68167246	7.49865177	7.694489442	7.630611996	7.584325921	7.559105173	7.536273876	7.536722224
ILMN_1213090	9.974053719	9.389536137	10.00024603	10.06116361	10.24484919	10.07748853	10.35591198	10.372172	10.24359098
ILMN_1213117	9.837149077	10.07670369	9.709916889	9.428440621	9.346741882	9.405903793	9.510437201	9.584988225	9.552798919
ILMN_1213121	7.292221447	7.434890992	7.557000071	7.418342023	7.363857407	7.234502221	7.333116254	7.480455323	7.32629563
ILMN_1213134	7.563175514	7.502851231	7.43536263	7.54647059	7.416935346	7.426167072	7.65949821	7.702676431	7.787368665
ILMN_1213138	8.386922614	8.387485276	8.583266634	8.285802408	8.307813077	8.285076525	8.469003208	8.48464114	8.540480652
ILMN_1213141	8.280211535	8.211581602	8.103148158	7.98025691	7.912398341	7.979043146	8.133387916	8.097839615	8.098852935
ILMN_1213148	9.856405334	9.858388561	9.807873454	9.565296375	9.608002199	9.62256963	9.834594341	9.853478496	9.744233379
ILMN_1213149	10.1526903	10.33839524	10.19203417	10.47854829	10.5208732	10.43750762	10.37947404	10.3540284	10.28043311
ILMN_1213156	7.420631556	7.342623269	7.323766878	7.33830304	7.383673977	7.337470942	7.484185111	7.478505118	7.402715046
ILMN_1213167	11.01213755	11.29969907	11.26294708	11.03443613	11.14314961	10.99528165	10.79323177	10.88445117	10.9483863
ILMN_1213174	8.364336898	8.466122339	8.299631702	8.249531332	8.277230062	8.210940873	8.489861714	8.416181941	8.454151885
ILMN_1213186	8.767343009	8.762897895	8.976702773	8.608723641	8.531703993	8.647382436	9.160224714	9.063127755	9.091717062
ILMN_1213191	8.289434877	8.21861293	8.102536919	8.663997848	8.799536233	8.617402624	8.394597532	8.457319498	8.484130037
ILMN_1213197	7.374853249	7.436756256	7.442301276	7.384105919	7.489837989	7.426904599	7.482014398	7.450470013	7.461043888
ILMN_1213200	10.36602162	10.14779507	10.46132391	10.59700472	10.61655798	10.65034591	10.65034591	10.56091275	10.64959872
ILMN_1213202	7.12408057	7.145978016	7.280660051	7.625241416	7.430074322	7.558060882	7.478837557	7.419254007	7.581155585
ILMN_1213222	7.440409772	7.426533062	7.46607614	7.482092135	7.43433602	7.45690586	7.138095614	7.365728004	7.160420459
ILMN_1213244	10.85619567	11.31801423	10.92959233	10.58656893	10.63254966	10.65827235	10.71441786	10.82054793	10.90395577
ILMN_1213272	9.252885955	9.428212653	9.172921574	9.00203231	9.133161342	9.00203231	9.180134725	9.321530657	9.230781176
ILMN_1213273	10.87724497	11.18009209	11.1403572	10.22502974	10.14602402	10.34865496	10.33839524	10.57283723	10.54849696
ILMN_1213274	7.594423665	7.497614446	7.662652668	8.007077094	7.833385496	7.828793134	7.877001075	7.947005808	7.828733831
ILMN_1213278	11.0408341	10.86355256	11.00490462	10.18964993	10.12401541	10.29426759	10.65827235	10.76197536	10.61222989
ILMN_1213286	12.47063513	12.5505262	11.48757674	12.53286495	11.9253922	12.03500964	11.56571889	11.21432236	11.30892419
ILMN_1213295	8.223391042	7.939257891	8.228551636	9.183248318	9.337009395	8.971272729	8.599082073	8.647949173	8.568880804
ILMN_1213296	9.760549228	9.675146739	9.891996636	9.489464845	9.542208245	9.635941029	9.776768476	9.763133169	9.795614621
ILMN_1213306	8.156831307	8.102769267	8.124297991	7.966947782	7.907254575	8.009869782	8.028731964	8.054325532	7.969719063
ILMN_1213307	9.766674656	9.805818547	9.705332341	9.699668141	9.667244825	9.594389331	9.588723021	9.613943008	9.632113657
ILMN_1213316	7.868321567	7.786966433	7.824497328	7.551440255	7.604258466	7.722368711	7.772127152	7.667870348	7.70414091
ILMN_1213322	9.916908295	10.27756884	10.09323128	9.826483747	9.629466833	9.786472429	9.812257445	9.823057957	9.838640751
ILMN_1213331	12.84902863	12.80604106	12.89840371	12.8567516	12.86724936	12.95011418	12.95589392	12.97139401	12.92332669
ILMN_1213334	11.94178667	11.63488962	11.94114029	11.96803977	12.05640015	12.02656019	12.08266192	12.05090976	12.08446357
ILMN_1213364	10.13936937	9.892266785	10.41208688	10.08377896	10.30531878	10.26754236	10.52134403	10.48294607	10.47896828
ILMN_1213376	9.431700713	9.26805709	9.123535889	9.925188349	10.01516157	9.86086568	9.602896659	9.526236771	9.616753586
ILMN_1213378	9.625270357	9.721323314	9.546823738	10.10502445	10.04745039	9.792817644	9.922540576	9.706012349	9.768225701
ILMN_1213393	7.444799464	7.359756853	7.558799399	7.70310928	7.931323578	7.701635142	7.468925527	7.548990677	7.642046462
ILMN_1213422	8.05910134	8.103907883	8.392532835	8.233783254	8.211881365	8.166703076	8.171528425	8.193652903	8.11936616
ILMN_1213426	11.38237624	11.11706444	11.25645782	11.13622276	11.08745416	11.1841479	11.3576451	11.43168696	11.22551119
ILMN_1213439	8.900976703	8.836772077	8.919826591	8.769894791	8.954491254	8.799298677	8.806318657	8.80054023	8.834516558
ILMN_1213443	8.093287409	8.024735487	8.084411119	8.141821709	8.323222074	8.491009808	8.364641483	8.143998691	8.076309723
ILMN_1213448	9.177975971	9.272326957	9.157594246	8.973151594	9.049790651	9.165143624	9.063547359	9.193898077	9.136802903
ILMN_1213449	11.69840617	11.69235716	11.62888275	11.52838436	11.46687148	11.63273956	11.71593097	11.70019974	11.81158614
ILMN_1213454	8.627175861	8.713279775	8.694829237	8.546733933	8.515287468	8.611614423	8.449560287	8.279436514	8.329943878
ILMN_1213455	9.214857481	9.203297958	9.208533258	9.075272505	9.033039842	9.169123251	9.394622916	9.302452354	9.45409478
ILMN_1213456	12.6462698	12.42210479	12.65808942	12.25636089	12.3331512	12.32864298	12.29186386	12.40388386	12.38981179
ILMN_1213457	8.862736379	8.939804331	9.005757033	9.167726268	9.044386245	8.970548957	8.69390621	8.813340106	8.855482665
ILMN_1213470	9.021209047	9.205823648	9.088338921	8.828162542	8.691659665	8.873497132	9.065121164	8.960560388	8.986305903
ILMN_1213483	12.32508848	12.72707871	12.33231274	12.1968297	12.12837521	12.17747065	12.32010655	12.22477141	12.22757708
ILMN_1213497	7.484803247	7.543774507	7.421449498	7.431665325	7.510721977	7.426453492	7.435272937	7.412212412	7.583991315
ILMN_1213498	8.543734993	8.529738015	8.180931006	7.963428496	7.927261171	8.12347541	8.378899923	8.365396751	8.206358075
ILMN_1213531	14.00181709	14.10958774	13.8928254	13.72594122	13.79245128	13.78218301	13.76101416	13.8824769	13.84892347
ILMN_1213535	7.188696043	7.284481801	7.290503184	7.354700158	7.310656926	7.281457725	7.100653102	7.183305117	7.246786741
ILMN_1213573	9.01520432	9.209937609	9.040551615	8.760108098	8.729097361	8.765201639	8.876967972	8.919016116	8.77558201
ILMN_1213586	7.614523294	7.720390596	7.842996559	7.780063369	7.806409483	7.696681255	7.83728218	7.991255562	7.795076074
ILMN_1213596	7.811026367	7.757681474	7.928642422	8.584275839	8.444473996	8.475684665	8.074528465	8.011353439	8.184228712
ILMN_1213609	15.72677516	15.88568841	15.65836296	15.46264239	15.29998913	15.52795829	15.63174568	15.69915308	15.65836296
ILMN_1213617	8.653560598	8.779912179	8.697606532	9.279644416	9.300893723	9.380562954	8.702258376	8.774465966	8.746561693
ILMN_1213632	10.89064905	11.07779489	10.95012269	9.497784946	9.526498391	9.958082628	10.4850936	10.33323475	10.29869275
ILMN_1213645	10.29023016	10.20679211	10.32599057	10.50303062	10.55342901	10.33870934	10.06151131	10.0165945	10.01485102
ILMN_1213647	8.412068763	8.492303747	8.613414049	8.421367314	8.409349931	8.494843648	8.571446723	8.419867059	8.52893471
ILMN_1213656	8.559003437	8.499474949	8.775113161	8.616285698	8.483036409	8.779259054	8.762456234	8.806098858	8.824500626
ILMN_1213664	7.204648234	7.232448488	7.161074121	7.276603729	7.284051877	7.272712568	7.301044173	7.383795024	7.169209791
ILMN_1213681	9.70353048	9.763133169	9.739030975	9.506287539	9.590347704	9.571733956	9.631610984	9.630962981	9.62195921
ILMN_1213692	8.873903219	8.781267545	8.830020929	8.80824548	8.758097366	8.901837269	9.007929106	8.924083362	9.049305379
ILMN_1213703	7.57889504	7.610674384	7.748728388	7.618861383	7.633532113	7.56379767	7.7083306	7.719617278	7.659717194
ILMN_1213707	9.525941105	9.595478621	9.422873056	9.056533502	9.055124409	8.889832984	9.205122716	9.350368371	9.381145744
ILMN_1213708	10.82402236	10.71757258	10.71068255	10.34222885	10.34189066	10.55300678	10.81774742	10.78160471	10.85023787
ILMN_1213711	10.66461749	10.62514914	10.65411237	10.90897228	10.92670378	10.76277296	10.88209767	10.90395577	11.02592799
ILMN_1213725	10.46371731	10.5205408	10.70388085	10.1467077	10.34488477	10.24667166	10.32526463	10.37947404	10.38237778
ILMN_1213728	7.778327924	7.734904429	7.666591715	7.57522607	7.553771465	7.639969848	7.448317701	7.523774828	7.570887583
ILMN_1213736	11.55719269	11.81715988	11.58703712	11.97292681	12.0061362	11.86278791	11.60409502	11.50339711	11.56218899
ILMN_1213745	8.539026029	8.530458999	8.532253832	8.584105464	8.61003651	8.526973841	8.543545644	8.499640035	8.35494559
ILMN_1213760	7.32267477	7.375014622	7.343532403	7.242938637	7.249644437	7.261054779	7.311907218	7.276951962	7.145477407
ILMN_1213777	8.002775797	8.28976044	8.190779242	7.778671094	8.001713224	7.995470317	8.006702519	8.043981389	8.140714837
ILMN_1213779	9.214333701	9.225600137	9.360469497	9.289460426	9.350652844	9.32032541	9.558733356	9.478767389	9.510671401
ILMN_1213781	14.42454114	14.43825152	14.38087851	14.37646592	14.33869174	14.43825152	14.54626646	14.55052924	14.4162024
ILMN_1213786	9.504539424	9.703860332	9.593771858	9.64845232	9.666432355	9.661924594	9.744233379	9.728621428	9.79446111
ILMN_1213803	15.69915308	15.67469403	15.63174568	15.75048004	15.64206416	15.72677516	15.6873784	15.72677516	15.69915308
ILMN_1213808	9.446311083	9.211978397	9.378113541	9.433479414	9.666102685	9.619664572	9.4624809	9.565958386	9.438646732
ILMN_1213809	7.994822789	7.985517715	7.958937348	8.059592473	8.301641545	8.143184687	8.015079276	7.904018981	7.845965625
ILMN_1213817	8.414674564	8.229370263	8.464250158	7.706051287	7.692223059	7.577259279	7.925049479	7.862456163	7.975942781
ILMN_1213824	8.061557493	8.095798501	7.95887592	8.596073475	8.528326935	8.353998461	8.189069087	8.164453955	8.221014001
ILMN_1213848	10.59925949	10.34865496	10.63569735	10.50513665	10.52168029	10.54022014	10.55779794	10.67806323	10.57941266
ILMN_1213850	7.769601256	7.707097574	7.584626607	7.791621431	7.733200046	7.707048952	7.580343797	7.622714473	7.55920835
ILMN_1213855	10.90985302	10.79902761	10.92586857	11.01713464	11.01898175	11.03625705	10.96495063	11.00919351	10.99796878
ILMN_1213862	11.01168273	10.9253357	11.14201666	10.90214529	10.90947343	10.88074433	11.02082488	11.05570675	11.01713464
ILMN_1213868	7.686464067	7.584325921	7.771470221	7.572929299	7.353412665	7.529795231	7.534050257	7.538923044	7.541428599
ILMN_1213872	11.91789541	11.85143005	11.7906385	11.62057082	11.58982279	11.61523534	11.80068079	11.80924861	11.84673047
ILMN_1213875	11.3170453	11.28182006	11.1730905	10.26754236	10.18662796	10.37797595	10.97685719	11.00669025	10.95453956
ILMN_1213881	10.36053704	10.31509074	10.39341909	10.72325773	10.70289005	10.61693229	10.57211794	10.52321624	10.68390788
ILMN_1213882	7.580926902	7.664205503	7.757462785	7.718277011	7.709811177	7.647241935	7.805155478	7.810500574	7.882450714
ILMN_1213886	9.399955312	9.184523603	9.164389758	9.485326708	9.41412396	9.508490982	9.262260402	9.322642182	9.122156675
ILMN_1213899	8.322771306	8.470112489	8.309445279	8.35873954	8.231511931	8.207120527	8.378317769	8.347106887	8.393677609
ILMN_1213911	9.194095501	9.173643827	9.111145837	8.985624952	9.010465132	8.953007069	9.207643168	9.128876319	9.221406987
ILMN_1213914	14.44213545	14.43370289	14.48802056	14.15590634	14.11995948	14.15828375	14.23806731	14.26957995	14.28989532
ILMN_1213917	7.528649452	7.455786822	7.480260984	7.381850609	7.457553054	7.547392456	7.4842316	7.392275135	7.575732991
ILMN_1213920	11.21832865	11.185265	11.26416973	10.91675096	10.87466758	11.01583143	11.17811522	11.22039942	11.253568
ILMN_1213921	7.485631692	7.314054178	7.341728681	7.993216766	7.895303925	7.865499471	7.75325144	7.718750428	7.733698271
ILMN_1213929	7.86543862	7.840874186	7.863798053	7.809557526	7.849633184	7.776487447	7.927837999	7.903161788	7.925049479
ILMN_1213954	13.26877531	13.73552381	12.95589392	13.15077165	13.23236105	13.5119362	12.79571858	12.69478011	12.74443914
ILMN_1213957	7.360322239	7.278957202	7.197036686	7.269924493	7.261770697	7.306949038	7.365625605	7.225798112	7.340939681
ILMN_1213958	9.225099814	9.247279694	9.271353106	9.314227675	9.404149761	9.377624609	8.990352606	9.054690255	8.969794278
ILMN_1213963	7.41661809	7.260480305	7.434492165	7.269342433	7.337571467	7.23325667	7.361231645	7.391049485	7.291270818
ILMN_1213978	9.138710132	9.061265308	8.923497449	10.07748853	10.00024603	9.847123586	9.318820511	9.243656035	9.375395525
ILMN_1213982	9.340190073	9.232587075	9.088629151	9.997989205	10.20390113	10.01241643	10.01050582	9.86175832	9.844332228
ILMN_1213985	11.2414764	11.17130417	11.10767834	11.4059299	11.43085841	11.56067889	11.4901016	11.37000418	11.32665443
ILMN_1213986	9.245476504	9.335759116	9.246081108	9.052960809	9.073080241	9.045041183	9.378113541	9.400347349	9.337237098
ILMN_1213989	10.77567644	10.30600105	10.7277084	10.67194723	10.78563038	10.65986706	10.82172956	10.76132389	10.86866072
ILMN_1214006	7.565617484	7.484721653	7.597804589	7.504455983	7.523817636	7.401967036	7.764450409	7.724991468	7.757404092
ILMN_1214013	7.132151782	7.120702117	7.09242366	7.128918269	7.141371231	7.134565433	7.166553106	7.060082767	7.0616363
ILMN_1214015	7.566814001	7.570100086	7.637140533	7.617511188	7.66146921	7.719398446	7.705437502	7.65575495	7.766042538
ILMN_1214024	7.505415933	7.474429848	7.579560121	7.719497723	7.830782263	7.670062077	7.484482995	7.458785615	7.538900946
ILMN_1214026	9.509263431	9.163679085	9.281889174	9.099287297	9.217776229	9.144028597	9.330794822	9.3745699	9.458706208
ILMN_1214036	11.03261817	11.26810608	11.21994517	11.36799005	11.31278041	11.28513439	11.1408871	11.20367072	11.15655286
ILMN_1214039	7.752408403	7.705895405	7.622643268	7.632848641	7.668415159	7.771993829	7.405435724	7.6038542	7.654053127
ILMN_1214044	7.405653273	7.289906181	7.344002846	7.203239427	7.336369929	7.2142797	7.308155375	7.218980491	7.182771107
ILMN_1214050	10.45117767	10.71862918	10.64244368	10.01458833	9.910403917	9.97190891	10.09291776	9.968109656	9.949101388
ILMN_1214053	9.610870445	9.53416733	9.576565677	9.634125378	9.612495333	9.637781696	9.475356811	9.523671716	9.498498435
ILMN_1214054	11.80924861	11.8223309	11.89209115	11.87958041	11.86812342	11.84731961	11.83476764	11.84238262	11.85233758
ILMN_1214057	7.821421721	8.044142752	7.864954777	7.782233035	7.754180554	7.752682166	7.915938411	7.955549154	7.869145966
ILMN_1214070	9.24446861	9.371973227	9.369341208	9.143177033	9.16043004	9.18630507	9.178473588	9.225407693	9.141866743
ILMN_1214071	9.639401935	9.619140642	9.37734039	9.308094223	9.220514657	9.365599195	9.349144575	9.200806129	9.197752344
ILMN_1214088	8.351124633	8.376060163	8.482413445	8.296188066	8.078030042	8.176877861	8.444288768	8.312492726	8.38471792
ILMN_1214090	11.63938196	11.63642067	11.66127315	11.48485496	11.49258869	11.51304803	11.3119024	11.38843698	11.43322969
ILMN_1214092	11.14720818	11.2414764	10.93516168	10.47306555	10.55479772	10.60859531	10.84049578	10.85399416	10.88908142
ILMN_1214110	8.124013235	8.323076943	8.180781694	8.155530706	8.146807846	8.17089476	8.039486381	8.035484402	8.012711058
ILMN_1214117	7.724594445	7.813861883	7.643237775	7.670781401	7.551837575	7.665965363	7.957673095	7.798488964	7.86579634
ILMN_1214118	12.52387331	12.34739764	12.23419116	12.85814307	12.49651192	12.75854342	12.72814064	12.68672067	12.6462698
ILMN_1214127	8.284216497	8.359699427	8.391770232	8.193945978	8.133884395	8.194410799	8.33714725	8.378470847	8.382847793
ILMN_1214136	7.623240128	7.624226827	7.672447587	7.532127782	7.592870849	7.594284426	7.672040165	7.654314844	7.745151365
ILMN_1214137	8.357661109	8.233199167	8.493590861	8.537745451	8.545560432	8.498906779	8.601647484	8.607776908	8.600624031
ILMN_1214144	6.958926173	6.951145906	7.006598911	6.976539719	6.987121902	7.091554474	7.173873131	7.137535474	7.093472562
ILMN_1214150	9.076870187	9.319283868	9.264661117	9.845638409	9.941128965	9.879899043	9.642655991	9.469270296	9.679679691
ILMN_1214167	10.95012269	10.69205419	10.87505428	11.09656796	11.07732221	11.15821898	11.08745416	10.9629537	10.996109
ILMN_1214179	10.25260071	10.27651697	10.21865045	10.10992488	10.04069336	10.03486172	10.01417643	10.0246286	9.963794565
ILMN_1214180	7.854065693	7.898227375	7.768129656	8.132707474	7.977850522	7.940052574	7.8940819	7.750967596	7.947855782
ILMN_1214186	7.578761932	7.487124683	7.533731953	7.497131876	7.410854953	7.380682282	7.572929299	7.521921693	7.40949403
ILMN_1214187	11.24194468	11.10068352	11.19057646	11.08525005	11.02345105	11.07529379	11.07133689	11.12229818	11.02829555
ILMN_1214189	10.14150158	10.29054913	10.23935819	9.871085924	9.809145484	9.757943024	9.436309255	9.519520366	9.552413153
ILMN_1214213	11.92603046	11.84164235	11.90421243	11.60940206	11.801331	11.88490332	11.75071178	11.76284312	11.78901528
ILMN_1214222	7.22722102	7.263468219	7.259935952	7.32296354	7.300831417	7.222251541	7.267961509	7.262430709	7.254466694
ILMN_1214224	8.129446591	8.052264512	8.019936742	7.829717623	7.968619252	7.720669839	8.020807244	7.948583381	7.995697594
ILMN_1214234	7.450946331	7.30398903	7.27499666	7.196046929	7.166652976	7.206962982	7.297383004	7.412029631	7.171436246
ILMN_1214239	12.13122038	12.03698434	12.00330884	11.69129262	11.56791682	11.66703442	11.80624222	11.7683081	11.75071178
ILMN_1214241	8.161890583	8.162150699	8.071588701	8.16729497	8.259433481	8.15182792	8.007435958	8.052140934	8.037078201
ILMN_1214255	10.43075889	10.1230372	9.904509132	10.08519733	10.22574463	10.06549088	10.49334754	10.42365453	10.4319232
ILMN_1214288	7.299966986	7.355231911	7.330164569	7.407191272	7.46594719	7.273071209	7.443889279	7.484885593	7.393994699
ILMN_1214290	8.091784319	7.892620711	8.033555351	7.692885466	7.762394341	7.809624035	8.023261318	7.90376529	7.948380382
ILMN_1214307	7.627109995	7.688412454	7.733641705	7.709912306	7.605799505	7.820714796	7.817480314	7.735546547	7.769295398
ILMN_1214332	7.246584918	7.150021593	7.099543297	7.085683996	7.059974977	7.011868175	7.197548942	7.116404173	7.15446062
ILMN_1214353	8.520456156	8.293154698	8.350792675	8.075882077	8.164896233	8.078657088	8.157939495	8.241357994	8.153506647
ILMN_1214358	9.925512465	9.959721319	9.892574999	9.726595659	9.696927906	9.841445244	9.947235557	10.02507262	9.868708406
ILMN_1214375	10.38479948	10.36525056	10.52239853	10.42365453	10.44403224	10.49299396	10.59129141	10.43680342	10.52805858
ILMN_1214378	7.987343865	8.117983613	7.929354594	8.00955385	7.970122401	8.112582841	7.928990731	8.005354867	7.993117813
ILMN_1214394	12.6111995	12.72406313	12.56051467	12.87636367	12.671045	12.89840371	12.83932222	12.81843612	12.89155265
ILMN_1214396	10.06343491	10.10246271	10.06087339	9.886427495	9.858099825	9.936987253	10.28631752	10.23389982	10.10634871
ILMN_1214401	7.98833397	7.996305643	8.184944584	8.419129858	8.64071651	8.47372454	8.345685432	8.322611383	8.325166041
ILMN_1214402	8.120791266	7.862817872	7.95541426	7.977308271	7.804139354	7.789445396	8.557938644	8.50625177	8.361222272
ILMN_1214405	7.867507928	7.955326243	7.920828379	7.733248123	7.84719587	7.938834623	7.914633629	7.952891178	8.013296514
ILMN_1214408	9.363160529	9.694357112	9.503931115	9.190385934	9.222982384	9.124007633	9.543722447	9.506786017	9.628796126
ILMN_1214412	11.84966772	11.84415741	11.86647548	11.83857144	11.95627955	11.9621971	11.70072106	11.68846887	11.63819239
ILMN_1214416	8.929980405	8.869288733	8.838739586	8.955241559	8.909212967	8.888532335	8.951161496	8.783048208	8.830481509
ILMN_1214419	7.374424851	7.249428993	7.266195971	7.299910306	7.399656106	7.181865005	7.261856413	7.357190539	7.335164005
ILMN_1214448	7.557355015	7.363205304	7.444373146	7.736726751	8.025944471	7.634001066	7.741447354	7.751247456	7.728771014
ILMN_1214450	9.818667858	9.788645416	9.970672301	10.06319278	10.1071393	10.04592823	9.873104573	9.976110634	9.967353319
ILMN_1214466	8.373902763	7.961931275	7.890272256	8.01082379	7.939152869	8.025515102	8.293154698	8.330301585	8.246002766
ILMN_1214482	7.795816369	7.746543025	7.698798097	7.532591116	7.562156975	7.517288723	7.759831364	7.869064251	7.817706796
ILMN_1214487	9.382191045	9.470355065	9.488305227	9.448437198	9.367456225	9.400945174	9.597272642	9.515006753	9.543722447
ILMN_1214498	12.36770324	12.82391322	12.46656067	11.69468415	11.56830188	11.85143005	12.09521804	11.95627955	11.95143557
ILMN_1214500	9.931559105	9.989854302	9.985530065	9.562842694	9.60552589	9.708528126	9.752689169	9.920487477	9.821513462
ILMN_1214508	7.452889856	7.305596781	7.543573705	7.476464835	7.433104342	7.368828973	7.3509737	7.255850778	7.347342056
ILMN_1214515	8.97775873	9.046445222	9.007929106	8.99017465	9.11097634	9.160224714	8.780279265	8.75677432	8.765805578
ILMN_1214517	9.821220995	9.748100164	9.676482681	9.338804534	9.31633847	9.309176305	9.633537375	9.574407302	9.618159386
ILMN_1214521	10.24251969	10.20607996	9.981916936	10.5896362	10.5815082	10.48330484	10.40480087	10.24516272	10.39520389
ILMN_1214523	7.138150735	7.217515531	7.255598294	7.394229626	7.135500077	7.213360804	7.367177906	7.433393056	7.435858656
ILMN_1214544	7.801612406	7.761687618	7.741638314	7.896730445	7.84989466	7.727830892	7.816723928	7.719668672	7.718702715
ILMN_1214550	12.75944741	12.77410727	13.37228684	12.15403261	12.17231188	12.49069483	12.50527189	12.51277427	12.41539508
ILMN_1214561	12.54764107	12.46468944	12.48417233	12.46656067	12.35279407	12.4821075	12.34120217	12.36957434	12.46799294
ILMN_1214562	8.231637671	8.294905236	8.178984353	8.012926919	8.157215239	8.202830191	8.617608514	8.435892565	8.372870375
ILMN_1214571	8.211581602	7.889859084	8.087711498	8.383321657	8.359874561	8.09741433	7.847893945	7.845697868	7.860593062
ILMN_1214573	8.390175641	8.462882591	8.327406438	7.875639026	7.737490812	7.943947532	8.354458906	8.334739892	8.387605076
ILMN_1214578	9.274164069	9.244977393	9.451323956	9.174402128	9.098995807	9.26202795	9.04273322	8.906941745	9.030526939
ILMN_1214593	8.345380084	8.381455027	8.353813672	7.873711113	7.89137577	7.994123736	7.955859017	8.114926943	8.050154015
ILMN_1214602	8.958187239	9.211675026	9.036001145	8.794108193	9.059723901	8.942459288	8.650266347	8.613619861	8.585969645
ILMN_1214608	11.08566128	11.00643857	11.24252709	11.61226739	11.50547013	11.46615183	11.39841823	11.45399281	11.5396505
ILMN_1214617	7.484504575	7.51579408	7.550397792	7.503008811	7.590181453	7.574437155	7.313763866	7.343164338	7.437960038
ILMN_1214620	8.41333754	8.38471792	8.565643572	8.549516619	8.567759118	8.366562882	8.895200695	8.977345274	9.062180606
ILMN_1214631	8.711153736	8.662256477	8.580922997	8.398628945	8.533217453	8.356549901	8.48803322	8.658611231	8.669842177
ILMN_1214645	7.939904739	7.929870044	7.99781764	7.965197137	8.056412416	8.132022752	8.054735626	7.896098702	8.124702143
ILMN_1214647	10.55779794	10.69169552	10.48402327	10.69169552	10.61816792	10.66425255	10.46214812	10.57211794	10.41965702
ILMN_1214650	8.510894951	8.607776908	8.646092676	8.699130705	8.727897997	8.757898372	8.360257891	8.427779183	8.428000142
ILMN_1214659	11.28030443	11.41080264	11.247823	11.55568506	11.52743295	11.52411836	11.06642403	11.08124449	11.05213214
ILMN_1214664	10.34145396	10.22698209	10.43142992	9.995852178	10.16940125	10.14150158	10.40808472	10.39566431	10.35328299
ILMN_1214668	8.404279741	8.515287468	8.550572357	8.388601579	8.1875449	8.284216497	8.639177197	8.541842856	8.642832202
ILMN_1214671	10.95812039	10.76049557	10.69468538	11.1050494	11.05821503	11.00321477	10.90174719	10.860655	10.78242217
ILMN_1214679	7.731582652	7.766800306	7.763935782	7.79630325	7.8783197	7.812670734	7.851278362	7.868450263	7.814986645
ILMN_1214686	7.327344007	7.324111142	7.209394256	7.250075805	7.238215755	7.28502412	7.360924957	7.379907429	7.348356047
ILMN_1214701	9.37901143	9.339060373	9.437815426	9.227684403	9.181929362	9.085358953	9.514005989	9.452069454	9.602896659
ILMN_1214703	9.76523229	9.184301952	9.625710221	9.527746404	9.336011139	9.55600533	9.77227476	9.679081075	9.613108463
ILMN_1214706	8.301849859	8.317213005	8.637444222	8.860150566	8.642221915	8.612721881	8.670633998	8.485418532	8.56757815
ILMN_1214712	8.280428998	8.371376191	8.282168508	8.231802346	8.310843154	8.097254714	8.377110929	8.370839857	8.299631702
ILMN_1214713	7.910373666	7.765975918	7.844761886	7.780873328	7.813686291	7.969141331	8.049893504	8.060108959	8.159118762
ILMN_1214722	7.818817374	7.735601521	7.941642014	7.718512535	7.702434214	7.664745021	7.91413556	8.020047177	8.016549552
ILMN_1214731	12.88632317	12.97019166	12.87083436	12.57155589	12.49969246	12.50141452	12.89509228	12.9207757	12.91581906
ILMN_1214738	8.963055528	9.251886461	9.139133265	8.915965418	8.926196019	8.947944875	8.826168196	8.7939	8.789080912
ILMN_1214740	8.581972952	8.526486636	8.519142	8.361095594	8.289006776	8.392532835	8.647747721	8.544985665	8.560163963
ILMN_1214750	7.378907212	7.230254638	7.410286132	7.342503055	7.26218732	7.338647337	7.220545832	7.372391562	7.319891721
ILMN_1214753	8.064208939	8.099792255	8.169575033	8.062772778	8.083049191	7.962518071	8.026168625	8.203249721	8.112103072
ILMN_1214762	9.517392495	9.669615057	9.526236771	9.804339523	9.812961561	9.72781992	9.322642182	9.275819856	9.277320838
ILMN_1214765	11.02981902	11.28883654	11.22954707	11.25538734	11.29037982	11.31417695	11.22766376	11.25538734	11.31860493
ILMN_1214768	7.699909771	7.930157222	7.721864486	8.592568208	8.604704878	8.232881292	7.858112482	7.96815727	8.106696138
ILMN_1214771	8.016887113	8.142906821	8.034462049	7.719725851	7.65949821	7.548712592	7.964385504	7.988023016	7.901632
ILMN_1214782	9.008975749	8.810352181	8.939633091	8.882611252	8.912821381	8.900019564	9.106706439	9.095145378	8.992629711
ILMN_1214783	8.455083998	8.493992648	8.551096755	8.883618845	8.921455897	8.705267707	8.831576447	8.757121261	8.851011504
ILMN_1214793	9.667537346	9.680520629	9.628009697	9.736393905	9.738793779	9.841931213	9.895789574	9.932253574	9.86579738
ILMN_1214800	9.697197238	9.726004767	9.641261805	9.527226275	9.548186941	9.47447709	9.488305227	9.507343019	9.436309255
ILMN_1214806	9.072720243	9.190385934	9.340190073	9.142712096	9.124887106	9.140260573	9.079089328	9.089820667	8.932253547
ILMN_1214810	11.26376476	11.14614966	11.14614966	11.28075005	11.24962305	11.26722779	11.14201666	11.08220931	11.13922659
ILMN_1214811	9.624991113	9.834844472	9.605261866	9.730192559	9.696147991	9.673631504	9.362242201	9.345597889	9.490811946
ILMN_1214822	10.42226037	10.73849849	10.77078155	10.39019935	10.30199973	10.14711128	9.762430427	9.986423821	10.01154193
ILMN_1214823	12.2029661	12.16093818	12.23131622	12.03624878	11.95514999	12.0179664	12.20363305	12.2595931	12.19543145
ILMN_1214828	7.68651186	7.752233138	7.639806396	7.625338465	7.607959156	7.518933901	7.787145742	7.70797854	7.647659036
ILMN_1214832	7.572901011	7.577117343	7.535537637	7.583141224	7.579520878	7.599963004	7.670155127	7.546086853	7.805430006
ILMN_1214842	7.027581375	7.052697569	6.848469682	7.177078633	7.070765534	7.219878661	7.308643811	7.17924029	7.233820156
ILMN_1214850	8.025066238	7.870657526	7.864413198	8.366910142	8.351468387	8.339293017	8.040309732	7.975349696	8.110572602
ILMN_1214863	7.332713141	7.395451176	7.417464881	7.350057964	7.335259222	7.435272937	7.462335199	7.424577243	7.40492572
ILMN_1214866	10.81878144	10.66884454	10.52805858	10.85399416	10.71483783	10.83249489	10.5335033	10.51261565	10.48562976
ILMN_1214875	9.570745554	9.600521285	9.481575266	9.194595201	9.271353106	9.215491568	9.466867008	9.48802046	9.569415841
ILMN_1214878	7.771416838	7.876687976	7.642539545	7.856507737	7.830354999	7.862305325	7.872281677	7.853112362	7.813337278
ILMN_1214880	10.2757895	10.13869992	10.26366819	10.17486684	10.21765836	9.953321473	10.06549088	10.06796863	10.15572823
ILMN_1214902	10.89388967	10.81148049	10.85798766	10.93906717	10.94802645	11.06038062	10.90214529	10.84967473	10.89982049
ILMN_1214910	7.35574305	7.274531033	7.35990699	7.095580163	7.34076191	7.331194339	7.272348322	7.340862718	7.359656425
ILMN_1214918	13.22022791	13.14450657	13.19757314	13.26771044	13.39175561	13.29630844	13.50206145	13.3881014	13.53314384
ILMN_1214926	7.771703002	7.843814335	7.818500297	7.852728863	7.730226531	7.922295533	8.085008366	8.11438553	8.160288356
ILMN_1214934	12.62348229	12.49969246	12.56975749	12.47367479	12.40196955	12.54856873	12.71339687	12.69231737	12.65808942
ILMN_1214937	11.67874874	11.54475225	11.62408106	11.71217182	11.76571678	11.74893712	11.72788576	11.76927706	11.62937248
ILMN_1214950	8.437268805	8.256561178	8.520747883	8.788619782	8.616285698	8.493401195	8.750684952	8.878224827	8.847974212
ILMN_1214952	10.33733693	10.38928406	10.20207215	10.95152104	10.87256888	10.72478887	10.56462852	10.48020599	10.58932253
ILMN_1214953	11.11287536	11.19546216	10.99962335	10.92479777	10.94245741	10.94089118	10.96065865	10.92332269	10.77781821
ILMN_1214954	9.995559002	9.593049572	9.600243473	9.425864387	8.998995545	9.320562045	9.367998019	9.503931115	9.387130163
ILMN_1214964	9.796144455	9.856667929	9.800760383	9.708277948	9.794153214	9.917160608	10.32307387	10.31760094	10.24930239
ILMN_1214975	8.641625776	8.476699301	8.723376819	8.240723188	8.402999082	8.536387248	8.781468418	8.719334875	8.600890702
ILMN_1214991	8.697194537	8.815324127	8.640016511	8.623454531	8.64672514	8.569468226	8.780077381	8.781672711	8.86115344
ILMN_1214998	14.5344906	14.60644165	14.4298292	13.33916639	13.29630844	13.52673689	13.73159996	13.60059398	13.57529872
ILMN_1215004	14.12267983	14.22457643	14.03006461	14.1026632	14.1026632	14.15590634	13.99811594	13.99811594	14.05063021
ILMN_1215009	8.988625752	8.847298539	8.855482665	8.649932979	8.734487349	8.715602262	8.890059428	9.049550296	8.82718918
ILMN_1215010	8.123908112	7.899721124	7.920081823	8.2999847	8.420477043	8.074842549	8.035484402	8.085008366	8.05511781
ILMN_1215019	10.10571236	9.101753659	9.477445492	9.6049494	9.355343594	9.428680066	10.30391584	10.39682099	10.24187502
ILMN_1215034	7.078342879	7.286286313	7.183083384	7.087080419	7.087180479	7.185750219	7.296206786	7.237530085	7.13751023
ILMN_1215042	7.420172026	7.5511932	7.535795398	7.335127914	7.392198859	7.359656425	7.486431967	7.453075293	7.501140423
ILMN_1215043	7.268139802	7.166534026	7.363718511	7.25100916	7.361974097	7.450415399	7.371128403	7.332900475	7.346155241
ILMN_1215049	7.724932638	7.819414894	7.717405616	7.685081795	7.789855512	7.758224447	7.944597445	7.680898596	7.801142446
ILMN_1215055	8.715602262	8.679806434	8.692052726	8.675178492	8.696468222	8.64343824	8.840381451	8.922755589	8.852349982
ILMN_1215073	7.871785659	7.939641594	7.827639542	7.827838767	7.772437249	7.761305081	7.803227839	7.974394721	7.919802038
ILMN_1215076	10.29168744	10.98542779	10.83552074	13.28678081	11.69468415	11.06682907	14.58475138	13.15388696	13.98448519
ILMN_1215080	8.084914257	8.176012536	8.17089476	8.00840436	8.069538088	8.056042929	8.128611555	8.154684893	8.083948005
ILMN_1215084	9.033769642	9.202312868	9.173157536	9.230468234	9.217281352	9.238136565	9.097857511	9.165438787	9.193652843
ILMN_1215085	8.745359754	8.611045326	8.536196143	9.01323845	8.820026473	8.887065983	8.789523498	8.669431109	8.660994047
ILMN_1215092	14.24878054	14.32373185	14.10958774	14.77215178	14.61171442	14.72204775	14.62938036	14.62545205	14.6428057
ILMN_1215096	9.971335277	9.895789574	10.04745039	10.06087339	10.19101307	10.04390534	10.33769386	10.26754236	10.1855968
ILMN_1215120	11.9918155	11.98499274	12.14286272	11.60074931	11.41641534	11.70476094	11.60812453	11.47502485	11.56736619
ILMN_1215124	8.105446483	7.977764019	8.03113786	7.971339249	8.024327387	8.142754264	8.143998691	8.066781401	8.160540129
ILMN_1215143	8.430962113	8.352514206	8.344720623	8.085008366	7.959700861	8.130742866	8.394071817	8.350144781	8.36205741
ILMN_1215145	7.123082517	7.208234684	7.015984668	7.181373383	7.102899699	7.031554298	7.191239969	7.149427419	7.135166505
ILMN_1215147	10.58625291	10.92747071	10.68193044	10.88209767	10.6859562	10.6270468	10.45510466	10.42755151	10.46254937
ILMN_1215157	10.66179075	10.5815082	10.68433813	10.55479772	10.47933702	10.54580001	10.71192504	10.64718803	10.84357921
ILMN_1215167	9.662541531	9.836211352	9.534937058	9.533614326	9.640364679	9.778638434	9.26547809	9.291337781	9.325242095
ILMN_1215172	8.111520211	7.738522373	7.807304216	7.929354594	7.868231778	7.888344751	8.170526849	8.260616989	8.105446483
ILMN_1215197	7.198295045	7.216643341	7.078671836	7.069369173	7.086169429	7.101295148	7.033956763	7.028195411	7.044076499
ILMN_1215203	9.527746404	9.367998019	9.320562045	10.00873934	9.967353319	9.977615967	9.925845018	9.896873489	9.858700613
ILMN_1215212	12.18454133	12.56051467	12.30305448	12.3119149	12.31626866	12.5505262	12.10813415	12.1788553	12.34199019
ILMN_1215213	9.71444107	9.783711361	9.609830146	9.742884281	10.02307754	9.931559105	9.565296375	9.629466833	9.576038142
ILMN_1215218	12.89509228	12.85016194	12.89062631	12.89840371	12.88546286	12.87170223	12.96372529	12.96145012	13.07781571
ILMN_1215224	7.168352937	7.054013989	7.138495377	7.100998538	7.141782842	7.05588	7.28747014	7.238564026	7.340741386
ILMN_1215238	10.17545586	10.19173477	10.52881458	10.12401541	10.19242761	10.1526903	10.39892467	10.4111788	10.44102953
ILMN_1215242	10.48754896	10.76197536	10.62001069	10.15434213	10.10673594	10.17545586	10.1847015	10.25034339	10.27060889
ILMN_1215246	10.07608351	9.768814534	10.20086986	9.297572863	9.234858812	9.364042168	9.895225491	10.01241643	9.823057957
ILMN_1215251	7.93201538	7.755031056	7.844242883	8.027423108	8.02268001	7.915494917	8.043460636	7.956781219	8.037785998
ILMN_1215252	10.74255238	10.55090291	10.71593038	10.20649252	9.829282571	10.18999121	10.80522713	10.59382156	10.621179
ILMN_1215264	7.991944964	8.154964887	8.132614572	7.965096471	7.924395593	7.959877286	7.980590469	7.960045509	7.916739327
ILMN_1215275	12.26384923	11.9901363	12.22029479	12.39720435	12.38415323	12.37667698	12.30893721	12.35587321	12.29665062
ILMN_1215280	8.338136953	8.240065083	8.409349931	8.524502537	8.565406139	8.562177193	8.197923858	8.415803548	8.244766432
ILMN_1215305	9.760310245	10.01834997	9.808208986	9.443982336	9.30890697	9.339269948	9.243041799	9.48069638	9.384738534
ILMN_1215327	7.950650514	8.039223587	8.086256459	8.28976044	8.240872089	8.178747487	7.989549029	8.026368866	8.041676871
ILMN_1215329	8.98546844	9.15903384	9.205277195	8.902942332	8.496022284	8.91798092	9.252129508	9.09094506	9.300135285
ILMN_1215331	9.247041707	9.152661498	9.061265308	9.114104838	9.305846557	9.148540606	9.188440174	9.189689311	9.15833389
ILMN_1215332	10.30970047	10.48603215	10.2161455	10.1855968	10.04774002	10.10845691	9.951387775	9.887880519	10.03546734
ILMN_1215341	13.02232824	13.23468939	12.95356931	12.56785683	12.479135	12.62828665	12.58775145	12.65395984	12.671045
ILMN_1215366	8.231511931	8.249531332	8.369875886	8.089274812	8.037785998	8.086051023	8.180392485	8.035830589	8.01947207
ILMN_1215367	7.217101025	7.082590155	7.031802188	7.039115424	6.958273069	6.966390998	7.091823707	7.171858168	7.029918202
ILMN_1215372	9.836834785	10.19895063	9.808854881	9.52566143	9.705603816	9.819524625	9.869597194	9.879257643	9.805818547
ILMN_1215400	8.606506879	8.544481686	8.677427667	8.649750384	8.673990338	8.650114581	8.755707448	8.701118733	8.781824351
ILMN_1215416	8.14029694	8.203976501	8.146291461	8.232750414	8.260906792	8.140995201	8.351308468	8.321009519	8.413549375
ILMN_1215431	7.067214197	7.0448657	7.019981392	7.009819085	7.02028018	7.002207539	6.934980734	6.940086041	7.06467239
ILMN_1215440	7.491883237	7.350029479	7.544875355	7.37959211	7.432652842	7.293463957	7.28866337	7.406129127	7.430591049
ILMN_1215446	8.890059428	9.278582683	9.064941356	8.266439991	8.067435909	8.404647778	8.567977617	8.462543728	8.531004621
ILMN_1215465	9.335759116	9.486865816	9.58347935	9.550944855	9.582815162	9.56121697	9.221693417	9.27627483	9.245274332
ILMN_1215477	7.316767087	7.438160411	7.345713559	7.3995144	7.247761347	7.283300009	7.313142023	7.274351354	7.396797024
ILMN_1215493	12.57235657	12.43653586	12.54253849	12.30893721	12.23566771	12.34383854	12.32864298	12.34120217	12.33058511
ILMN_1215502	8.310626716	8.495255711	8.729097361	8.416530807	8.264888953	8.487469601	8.143015456	8.094483226	8.190495998
ILMN_1215524	8.69390621	8.661549656	8.816157678	8.8019937	8.709787653	8.872473973	8.939066002	8.889629871	8.992455349
ILMN_1215528	7.825241535	7.872598382	7.764718097	7.88518431	7.890272256	7.891085113	7.927030145	7.870588412	7.895160358
ILMN_1215530	10.99248234	10.92085787	11.03782818	10.87724497	10.73636244	10.7244099	11.17696926	11.14614966	11.14473297
ILMN_1215536	9.089820667	9.110768961	8.932860686	8.79255124	8.692277658	8.8652132	8.909043395	8.851411749	8.895429282
ILMN_1215546	7.938249378	7.84578831	7.821084531	7.981611164	7.798743971	7.962306366	7.758871631	7.895412408	7.934085494
ILMN_1215550	12.01197857	12.13173342	12.02139874	12.13507143	12.01587215	12.01061577	12.2595931	12.12498975	12.14124408
ILMN_1215572	8.957006897	8.956812339	9.006143884	9.099858277	8.979006065	8.868677067	8.732115138	8.813754445	8.777187726
ILMN_1215582	8.001585154	7.907188376	8.091265922	7.940423678	7.839692412	7.87817369	8.190779242	8.264888953	8.280835334
ILMN_1215584	7.930956341	8.041977089	7.88464576	7.807439623	7.907943652	7.857936881	7.760014037	7.798964835	7.742446469
ILMN_1215596	8.519868631	8.375666978	8.524996335	8.352514206	8.476567369	8.341694803	8.393900149	8.32721048	8.424175223
ILMN_1215608	7.432756312	7.40043968	7.345514467	7.517673062	7.501223989	7.491422458	7.565323035	7.467409522	7.50473445
ILMN_1215624	7.61814204	7.580986359	7.588306285	7.696138436	7.683926912	7.616170424	7.649518876	7.62096887	7.622922588
ILMN_1215638	7.406694899	7.366412694	7.333605474	7.440031979	7.357376082	7.407879661	7.414716264	7.512728158	7.348509682
ILMN_1215644	9.746125636	9.362701637	9.714725285	9.734820281	9.776274447	9.73852771	9.642172807	9.733996327	9.730443664
ILMN_1215647	13.10995796	13.05072057	12.95232218	12.73671443	12.66773462	12.69794883	13.06353696	13.08344656	13.01393033
ILMN_1215649	9.918949962	9.939548286	10.01690408	10.0208967	9.791700495	9.758455099	9.900194606	10.17217858	10.1324431
ILMN_1215660	8.063669196	8.102900812	8.063669196	8.062920462	7.990565229	8.063539662	7.931323578	7.938460846	7.876845743
ILMN_1215670	9.509495704	9.504539424	9.432513556	9.574407302	9.660017946	9.624991113	9.50305862	9.545198566	9.488747312
ILMN_1215681	13.34083556	13.13321322	13.22749515	13.43126594	13.38410396	13.47334273	13.48646406	13.31169491	13.34674188
ILMN_1215689	9.955995921	9.855853133	9.916141419	9.830828584	9.752398306	9.773204223	10.12468776	10.1847015	10.16977078
ILMN_1215692	8.104803312	8.065237498	8.024828921	7.886816008	7.805902929	7.879319655	7.948380382	7.908433145	7.75343507
ILMN_1215710	7.343984925	7.251812406	7.327311532	7.235086114	7.314069233	7.263841484	7.249276332	7.229939477	7.118479066
ILMN_1215722	7.991844052	8.135173954	8.065427526	8.022544171	8.184944584	8.028152739	7.792746369	7.930403985	7.889687766
ILMN_1215733	8.41154948	8.348353807	8.312661117	8.776895911	8.750849455	8.64424761	8.59238438	8.683648408	8.605274506
ILMN_1215768	12.29303249	12.53203865	12.35669676	12.22985871	12.17685306	12.24891195	12.30993636	12.18244617	12.28428645
ILMN_1215772	9.128055431	9.163114669	9.196712947	9.32235836	9.334425793	9.230781176	9.195023786	9.15707621	9.164160031
ILMN_1215781	7.294113558	7.311154866	7.380542635	7.620626973	7.511710277	7.528340185	7.671352115	7.545620464	7.64134632
ILMN_1215791	11.548533	11.58640935	11.24820017	12.56858509	12.28165855	12.28253647	11.47987067	11.4174461	11.5594201
ILMN_1215796	7.864212694	7.804020069	7.993413999	7.679123274	7.743985397	7.867147355	7.837364435	7.870412902	7.682250441
ILMN_1215797	8.187653943	8.092256122	7.989455691	7.661220105	7.685580372	7.735783596	7.935490572	7.929977698	7.960426847
ILMN_1215807	9.109331929	9.078066556	8.966720945	11.38695966	11.28139091	11.08525005	10.5746021	10.3397038	10.49065588
ILMN_1215810	11.87443022	11.97572279	12.1629544	12.28006662	12.24891195	12.19604276	12.16903647	12.26625876	12.07969882
ILMN_1215818	8.645111477	8.740793694	8.739167486	8.527771143	8.583471298	8.57094603	8.837765082	8.777848105	8.892418607
ILMN_1215825	7.482117175	7.790578409	7.786734103	7.649348075	7.745925539	7.793029634	7.63057297	7.459973322	7.536844954
ILMN_1215835	8.410704438	8.188596218	8.353998461	8.404279741	8.325662011	8.30471796	8.515495771	8.418783856	8.521616035
ILMN_1215854	7.533393001	7.604334898	7.487508006	7.491998864	7.353971697	7.403322575	7.438562334	7.506109191	7.43739762
ILMN_1215857	7.824875447	7.849736874	7.788917746	7.717465128	7.775103252	7.745598283	7.889280254	7.858517779	7.87088474
ILMN_1215859	8.191849812	8.127878313	8.131285271	8.240872089	8.481096862	8.389787666	8.171357058	8.272265999	8.156140671
ILMN_1215862	12.18290146	12.13507143	11.87958041	11.26376476	11.41326989	11.29265124	11.6676488	11.63713138	11.52018694
ILMN_1215879	7.707369235	7.667079966	7.678880249	7.467253021	7.545411938	7.5051845	7.412675151	7.359851233	7.487208505
ILMN_1215893	8.671818209	8.67664383	8.895055888	8.937962487	9.069141702	8.88345493	8.930546892	8.994399846	8.944205233
ILMN_1215901	10.05102038	10.09096265	10.55779794	10.41965702	10.9808771	10.29705747	10.51737052	10.58467774	10.63010962
ILMN_1215902	7.433856107	7.39333923	7.365115781	7.312647189	7.332900475	7.360924957	7.361273018	7.37637111	7.318671336
ILMN_1215908	10.41676724	10.26433732	10.38013352	9.977242242	10.05368527	10.11673354	10.32748627	10.44821353	10.40067351
ILMN_1215909	7.600816598	7.771876697	7.673656208	7.574158449	7.564241982	7.576736864	7.413618493	7.417708213	7.54407334
ILMN_1215912	7.369627641	7.37645499	7.447842518	7.473893571	7.477339003	7.265676442	7.163198811	7.355524249	7.386778293
ILMN_1215919	11.15555921	11.02126181	11.04586639	10.86681558	10.87095122	10.85494555	11.40506518	11.35472392	11.40506518
ILMN_1215951	8.279828318	8.251825099	8.302450526	8.466684337	8.579720921	8.353249793	8.46540676	8.285076525	8.249852353
ILMN_1215954	7.141782842	6.989974102	7.140455071	7.116294366	7.178345459	7.106962307	7.149584522	7.168699526	7.208279059
ILMN_1215967	10.74671964	10.79362658	10.78366152	11.02592799	11.03988919	11.07642228	10.82574388	10.82852258	10.97497949
ILMN_1215972	8.302294081	8.639848242	8.680469057	8.43790578	8.310263697	8.523955472	8.275722595	8.253329607	8.393900149
ILMN_1216007	12.44328162	12.33960573	12.33526879	11.99123125	12.14197043	12.05013849	12.26308774	12.19814245	12.18849702
ILMN_1216011	7.751842812	7.687643577	7.722368711	7.651768597	7.551713085	7.492025942	7.696323453	7.711350209	7.766510799
ILMN_1216015	7.915650434	7.99115242	7.934664961	8.239199638	8.127975333	8.243987962	7.899246191	8.084411119	8.071700598
ILMN_1216021	7.769223557	7.755489026	7.56070509	7.653963959	7.528290051	7.709080574	7.509841785	7.616027386	7.546933665
ILMN_1216022	8.096518997	8.104803312	8.010004191	7.840344187	7.760841295	7.778408592	7.880524671	7.999433928	7.959123652
ILMN_1216024	7.366124092	7.329981688	7.245806551	7.337807871	7.422350091	7.421234445	7.490997985	7.309985942	7.350790653
ILMN_1216028	7.113920278	7.190763053	7.190345398	7.303746659	7.41950314	7.249931944	7.224817143	7.189991127	7.228942174
ILMN_1216029	10.99073404	11.04804232	10.96107894	10.66957738	10.7220897	10.71311301	10.80295519	10.87587324	10.98790657
ILMN_1216036	9.096654012	8.97950182	9.089104194	8.87504988	8.736903909	8.84901724	9.000950247	8.785158376	8.8965909
ILMN_1216042	14.62938036	14.8546828	14.55542538	14.29811279	14.27895624	14.43370289	14.53771491	14.6012466	14.58984586
ILMN_1216053	7.380720713	7.298140209	7.47421365	7.391933434	7.204019451	7.443671017	7.365532397	7.312374857	7.374181197
ILMN_1216056	7.462030301	7.432297945	7.396797024	7.514464646	7.427744842	7.413037576	7.475269872	7.589908019	7.470678838
ILMN_1216068	7.475543147	7.380425933	7.383899309	7.613469771	7.607734772	7.600213293	7.539154181	7.409115435	7.425640875
ILMN_1216072	11.86970607	12.03943838	11.96655523	11.80508875	11.88687999	11.88625123	11.8782997	11.86013979	11.90353742
ILMN_1216075	7.450316289	7.362999556	7.458326943	7.26591575	7.323333983	7.30554245	7.350561296	7.37814959	7.273013548
ILMN_1216083	9.199709371	9.165438787	9.338272289	9.162419299	9.231772686	9.223689517	9.392725263	9.41412396	9.323525303
ILMN_1216085	9.203551546	9.613448105	9.206066489	9.118708373	9.065967966	9.020347054	9.061891755	9.059299636	9.241314878
ILMN_1216097	9.920229876	10.1431886	9.974783543	9.556287204	9.681054193	9.789655734	10.0465768	9.868016772	9.88562597
ILMN_1216098	10.03648373	10.20207215	10.072059	9.981516692	9.951080608	9.983403446	10.01955877	9.997151962	10.0246286
ILMN_1216099	7.963855135	7.817069099	7.861148524	7.75009721	7.85092011	7.704799944	7.825853242	7.876758789	7.850229655
ILMN_1216107	8.139436751	8.111290912	8.09102429	8.05312834	8.004841733	7.908655833	8.057400137	8.03102807	8.089526704
ILMN_1216116	11.98132942	12.02735472	11.99751327	11.95559231	12.03148461	12.03559686	12.20598278	12.13294786	12.15465413
ILMN_1216117	11.29917497	11.37499996	11.23593506	11.09555616	11.17040935	11.11610591	11.05528887	11.09909839	11.185265
ILMN_1216132	7.946472094	7.890347012	7.995882945	7.91270023	7.701488381	7.804699459	8.052140934	7.973315449	7.973667626
ILMN_1216142	8.027927772	8.009125294	7.938834623	7.778974972	7.839471398	7.956528016	8.050379997	8.110232061	8.080670066
ILMN_1216143	12.18556792	12.13812438	12.37485601	12.3134004	12.47773142	12.39720435	12.58996194	12.58181048	12.61842036
ILMN_1216153	7.213244258	7.12006224	7.17010299	7.256407769	7.376652173	7.275998125	7.273703245	7.218939848	7.216107831
ILMN_1216167	11.79193822	11.93820303	11.77310616	11.54921093	11.48239144	11.61801997	11.70849798	11.66293959	11.73598858
ILMN_1216174	9.493931836	9.129362472	9.246564658	9.080911363	9.050066612	9.155044819	9.418412234	9.504241198	9.399218372
ILMN_1216178	7.828184713	8.03532825	7.999771419	7.866408873	7.914363912	7.858287158	7.818129705	7.899016349	7.943087489
ILMN_1216182	9.119709983	9.097857511	9.079823353	8.952568544	8.939804331	8.919202951	9.068171707	9.078757564	9.048592239
ILMN_1216183	8.798676478	8.599082073	8.795699561	8.562757708	8.535662011	8.510894951	8.78260106	8.814713541	8.852603618
ILMN_1216191	7.776176344	7.845074556	7.831063996	8.057543137	8.346904993	8.01947207	8.153230363	8.086051023	8.134030221
ILMN_1216211	9.218339378	9.076102631	9.184791059	9.19826419	9.14936412	9.373346676	9.339767159	9.277659445	9.168219385
ILMN_1216213	8.028474872	8.066586153	7.979803646	8.639409845	8.753632401	8.588275674	8.23204888	8.310121294	8.321454196
ILMN_1216215	13.27562918	13.19274772	13.31507868	13.04080503	13.05963934	13.00299866	13.27694301	13.28220405	13.24209666
ILMN_1216231	11.32484387	11.19907889	11.4854425	11.32433909	11.46566974	11.4391965	11.49850202	11.42955244	11.39273438
ILMN_1216239	8.537185497	8.687715281	8.742624784	8.611045326	8.586705182	8.667129804	8.548793471	8.486498984	8.422488794
ILMN_1216242	7.443269987	7.442820502	7.255561302	7.27583454	7.324725494	7.336925191	7.362758586	7.400791894	7.344678773
ILMN_1216262	8.08868405	7.829014964	7.752930887	8.079451134	7.773483154	7.878244634	7.955704341	7.926927553	7.92402225
ILMN_1216265	11.0318423	11.26376476	11.23736447	11.03261817	10.99486435	11.00862678	11.09845817	11.06965018	11.15600803
ILMN_1216273	10.38998195	10.24667166	10.24187502	10.19895063	10.17297533	10.21067491	10.31246527	10.32307387	10.31171237
ILMN_1216279	8.019339163	7.855890041	7.808109037	7.927030145	7.746955994	7.568395101	7.762051949	7.882939246	7.69050971
ILMN_1216281	7.891741163	8.16368529	8.113906186	8.009243619	7.946178839	7.923642149	8.050154015	7.977415252	8.136795727
ILMN_1216284	8.716389573	8.807281429	8.662672755	8.569816411	8.499474949	8.590759088	8.535507664	8.616074439	8.648287937
ILMN_1216285	11.07043155	10.85494555	10.89155274	11.15029355	11.23538531	11.25959343	11.2265315	11.25151826	11.16251475
ILMN_1216295	8.326267653	8.694280929	8.551889425	8.360398863	8.220889793	8.243623848	8.267715888	8.159403325	8.451115141
ILMN_1216300	8.077359136	7.95887592	7.845388584	7.901632	7.990974966	7.932172957	7.677578114	7.737156759	7.688317734
ILMN_1216301	10.08490795	10.0808615	10.10387145	9.626498949	9.783711361	9.757245356	9.955305489	9.942757142	9.982756839
ILMN_1216308	10.44237228	10.41928494	10.46885736	10.27493598	10.30272245	10.2929614	10.38237778	10.29770754	10.26534717
ILMN_1216322	11.75716208	11.65329577	11.66836407	12.10680506	11.81715988	12.09736321	12.09814387	11.96565352	11.96975362
ILMN_1216335	9.95736568	10.01904178	9.748100164	10.23052603	10.20207215	10.22222594	9.807873454	9.838331502	9.665422268
ILMN_1216337	7.581802761	7.59622656	7.509726452	7.737632051	7.650114494	7.892827956	7.569594151	7.532275678	7.496285095
ILMN_1216374	9.623902678	9.385222754	9.618890897	9.776768476	9.875992691	9.868708406	9.623902678	9.665191323	9.611300278
ILMN_1216381	9.899900407	9.882736142	9.98759872	10.02883389	10.11739534	9.949447866	9.847790251	9.993063152	10.01690408
ILMN_1216382	10.6799958	10.70998424	10.64355311	10.19788354	10.27212851	10.30421392	10.63331517	10.49935434	10.58549877
ILMN_1216386	8.000907769	7.911893001	7.86586366	8.017323883	8.014639797	8.060480191	7.622336025	7.674688567	7.673165573
ILMN_1216388	11.02829555	10.9483863	11.24194468	11.29672457	11.32035901	11.33212948	11.22196133	11.23686394	11.17919371
ILMN_1216391	8.509933568	8.521138715	8.498581979	8.348467459	8.313857277	8.304279642	8.379070444	8.478928932	8.389120594
ILMN_1216394	8.22894538	8.410080745	8.296843045	8.422089722	8.423344079	8.446688344	8.198230312	8.255164197	8.223391042
ILMN_1216406	7.890010165	7.730226531	7.642969775	7.810023137	7.72353221	7.756834939	8.112928576	7.908122827	7.981093579
ILMN_1216409	11.66836407	11.72678028	11.34649169	11.1959545	11.15277217	11.27004933	11.26183581	11.19264082	11.06682907
ILMN_1216412	7.758224447	7.791681214	7.781433973	7.871858393	7.820647694	7.949543546	7.712984847	7.754656061	7.712301275
ILMN_1216416	11.82172047	11.73284397	11.84470304	11.77085678	11.80249336	11.72574361	11.59441478	11.68793737	11.68118648
ILMN_1216425	7.59903763	7.526611509	7.493074886	7.31097267	7.443671017	7.538046864	7.405183736	7.516912182	7.39163099
ILMN_1216426	9.293021635	9.318028858	9.4677544	9.408191825	9.397302097	9.401536241	9.168912445	9.150768982	9.329116228
ILMN_1216435	7.554464529	7.636379273	7.611884679	8.617215888	8.498581979	8.611819062	8.585591858	8.333085888	8.37339206
ILMN_1216437	12.06495351	12.12498975	12.01654289	11.86078443	11.88882654	11.94392019	12.04018128	12.07969882	11.95627955
ILMN_1216439	8.379615882	8.649932979	8.389787666	8.05713709	8.040935823	8.245032173	8.234988056	8.222203846	8.250365838
ILMN_1216440	10.33282851	10.57911711	10.38042984	10.43598938	10.60351966	10.73520062	10.42686705	10.43876848	10.4498259
ILMN_1216452	16.02016845	15.9292127	15.89734726	14.91562985	15.71213809	15.67469403	14.65576042	14.69747729	14.57475685
ILMN_1216469	8.20038831	8.313857277	8.182375075	8.080670066	7.913048037	8.197797333	7.873785054	7.949883468	7.986841225
ILMN_1216474	8.422315887	8.269560422	8.165161764	7.883325334	7.729363933	7.807549552	8.144634932	8.289434877	8.205883807
ILMN_1216475	8.13442047	8.193060792	8.111520211	8.119793857	7.916276461	8.060788261	7.996305643	8.026680349	8.003016582
ILMN_1216484	7.401756686	7.490029339	7.462855865	7.350249919	7.293723833	7.225378676	7.322819285	7.336620919	7.376315697
ILMN_1216485	8.441243773	8.438446691	8.367357112	8.217021718	8.116978938	8.185306675	8.420612673	8.412231405	8.507778018
ILMN_1216487	8.47209444	8.493401195	8.433875234	8.419867059	8.269560422	8.224070379	8.555238685	8.40250465	8.447800424
ILMN_1216493	11.06331798	11.19429084	11.15905089	10.9405261	11.04950208	11.05722383	10.86211657	10.88771099	10.91732854
ILMN_1216515	7.708659523	7.680620029	7.714039466	7.745474017	7.780737969	7.788862632	7.678329153	7.70310928	7.599352602
ILMN_1216522	10.33626699	10.0877449	10.21688932	10.36401083	10.4754645	10.49714719	10.23651288	10.33626699	10.21213109
ILMN_1216546	7.856116668	7.836403098	7.845536011	7.976245726	8.044897948	8.041229025	7.803812187	7.913856849	7.795259575
ILMN_1216547	7.485605714	7.54178967	7.502204587	7.443759435	7.408256393	7.390527934	7.4522521	7.539608614	7.52908375
ILMN_1216551	7.636457735	7.719031544	7.59983568	7.569079174	7.530984612	7.39963239	7.777789119	7.752175915	7.714465111
ILMN_1216559	12.6453499	12.45674565	12.51185593	12.53098802	12.55151034	12.64087898	12.76808562	12.63045095	12.62348229
ILMN_1216561	8.509078274	8.864524057	8.772588364	8.417956079	8.37988546	8.262625488	8.328744766	8.439051643	8.398266523
ILMN_1216566	8.252815585	8.003809024	8.153230363	9.065774142	9.121326089	9.13026143	9.017145156	8.948191605	9.038029277
ILMN_1216575	8.300466091	8.550126626	8.422488794	8.408179979	8.298279676	8.427457586	8.48337213	8.443468456	8.508317312
ILMN_1216584	7.440386893	7.407861589	7.350726909	7.253622783	7.268909589	7.222777606	7.338321869	7.376572908	7.510997032
ILMN_1216587	7.590853756	7.472153497	7.464563869	7.381978729	7.360198196	7.464389137	7.47189396	7.433497889	7.434595654
ILMN_1216590	8.272106021	8.279291288	8.193476512	8.53601957	8.48337213	8.552503216	8.142639623	8.167427635	8.199936725
ILMN_1216597	10.82172956	10.70089469	11.04950208	10.34326847	10.45897015	10.63653284	10.74179243	10.68390788	10.5387394
ILMN_1216600	7.358333999	7.307436695	7.471871353	7.49842261	7.441363782	7.361156874	7.494396336	7.527672977	7.383600125
ILMN_1216601	8.283335469	7.898320649	8.127226602	8.045124158	7.925553775	7.803946983	8.45848096	8.461602931	8.443608811
ILMN_1216609	7.394557897	7.435115766	7.451124922	7.414850567	7.397080568	7.304008866	7.287792511	7.458472086	7.353354785
ILMN_1216614	11.12000935	11.2326467	11.25151826	11.21372665	11.17218164	11.12427802	11.29149593	11.31801423	11.27325828
ILMN_1216617	10.58656893	10.75681052	10.62197029	10.58371503	10.58194728	10.58811236	10.71757258	10.62808537	10.68300075
ILMN_1216624	11.07310851	10.97394885	11.02634498	11.1774584	11.20416523	11.13622276	11.18009209	11.16153556	11.09706831
ILMN_1216632	8.936934558	8.819332732	8.848556926	8.90624089	8.943555534	8.937389559	8.847032083	8.828815094	8.878831698
ILMN_1216639	8.533432693	8.47355255	8.603833041	9.184301952	9.217996108	9.297844947	8.8965909	8.872851943	8.912161211
ILMN_1216661	10.1324431	9.735351106	10.31601423	11.04039152	11.11949149	10.89477381	10.69249721	10.72884185	10.84914481
ILMN_1216663	8.680179749	8.61253236	8.660034682	8.410704438	8.367676347	8.498581979	8.68811209	8.652785396	8.636157245
ILMN_1216669	8.389660317	8.476567369	8.374467428	8.07123901	7.973975952	8.135985138	8.445237044	8.448879908	8.41665738
ILMN_1216674	12.88340929	12.81843612	12.8567516	13.36618776	13.21079386	13.1525248	13.15388696	13.01500734	13.10905335
ILMN_1216688	8.064888109	8.234675263	8.102424556	8.407528529	8.234675263	8.386922614	8.219401425	8.05663742	8.172840581
ILMN_1216689	15.40366632	15.37211573	15.47388815	15.29998913	15.17818144	15.20895326	15.39030514	15.36500475	15.56429154
ILMN_1216717	7.090717639	7.136870125	7.281767	7.238520283	7.193013287	7.271725284	7.110268417	7.155336404	7.078342879
ILMN_1216718	8.04712659	8.371906598	8.141821709	8.118459276	8.012831205	8.126217486	7.893908344	7.845074556	7.894359882
ILMN_1216720	10.31279455	10.22953709	10.24632232	9.55846239	9.851164388	9.721057252	9.528698692	9.756908798	9.894997295
ILMN_1216722	7.171954367	7.224486322	7.083438067	7.321005103	7.238520283	7.178769348	7.393915134	7.304371872	7.332865115
ILMN_1216732	13.27694301	13.32408342	13.28220405	13.52673689	13.47147502	13.4637677	13.40210154	13.24735763	13.30606855
ILMN_1216734	7.347636212	7.578372463	7.499726056	7.553771465	7.621215742	7.58851336	7.550248664	7.559853304	7.556121494
ILMN_1216740	8.57430305	8.572344824	8.549059811	8.375897919	8.413723195	8.302911314	8.776624193	8.651580169	8.565085942
ILMN_1216742	7.930243185	8.07123901	7.914533086	7.616756025	7.587603429	7.631097666	7.603542435	7.74001038	7.652319892
ILMN_1216746	15.80331388	15.73859144	15.79424131	15.87875633	15.86829377	15.87482066	15.9017115	15.92290364	15.91780946
ILMN_1216758	7.327411624	7.415100923	7.418317947	7.255831556	7.358952914	7.271677329	7.272889737	7.291375535	7.339864899
ILMN_1216762	9.982244311	9.91759987	9.997440375	9.9408263	10.04592823	9.968600953	9.813383764	9.892574999	9.906860225
ILMN_1216764	11.17696926	10.89026368	10.80673481	10.33358366	10.17645166	10.51040824	10.5450437	10.63297361	10.60893818
ILMN_1216777	9.289714961	9.528698692	9.440929051	9.351392158	9.177775234	9.418685135	9.325845774	9.141866743	9.242329784
ILMN_1216781	11.66244974	11.60608673	11.48652966	12.28868811	12.13040933	12.10754777	11.73767866	11.72386602	11.76146933
ILMN_1216788	8.83932437	9.128287401	8.815100891	9.070785013	8.932253547	8.811718091	8.973598535	8.919826591	8.823448063
ILMN_1216794	7.505448318	7.58075242	7.631331544	7.671607326	7.641798971	7.836403098	7.656771857	7.651432162	7.586619419
ILMN_1216813	8.246002766	8.172584112	8.19918918	8.094829984	8.185853154	8.16501439	8.448879908	8.196342842	8.197360769
ILMN_1216818	9.244977393	9.031410753	9.296778819	9.568416539	9.554078353	9.598503538	9.758455099	9.720517596	9.773204223
ILMN_1216822	11.51410532	11.65705621	11.61985601	11.04845414	10.85664014	11.01248771	10.92164385	10.99045721	10.87587324
ILMN_1216823	9.410603004	9.594389331	9.682290573	9.49002847	9.497188228	9.472013688	9.308606768	9.376171021	9.375854233
ILMN_1216842	10.47460522	10.64959872	10.44648564	9.807527964	9.908836093	9.859527351	10.19746496	10.24805172	10.23979049
ILMN_1216849	8.549252791	8.802657343	8.901202666	9.17477164	9.062481649	9.072183327	8.944604605	9.080459359	9.13734409
ILMN_1216854	10.74950336	10.65074316	10.5329687	10.63869099	10.62360608	10.59664	10.66697008	10.62085907	10.67194723
ILMN_1216871	9.098567179	9.423580406	9.074128218	11.07583807	10.80885137	10.67516826	9.983403446	9.834844472	10.03576949
ILMN_1216880	10.65195027	10.5746021	10.69748233	12.43809374	12.50861733	12.19014027	11.74315189	11.48757674	11.58515506
ILMN_1216883	9.122596698	9.007506293	9.125886597	8.920055786	9.030961731	9.038451704	9.012482654	9.065575502	9.018461696
ILMN_1216901	7.965873239	8.066465198	8.016403696	8.162319165	8.11370626	8.183924846	8.086998295	8.056412416	8.069288297
ILMN_1216929	7.461954649	7.553148787	7.580130703	7.419611438	7.428301289	7.374402403	7.525866383	7.562313574	7.50043299
ILMN_1216938	8.824287872	8.796915798	8.969794278	8.568880804	8.722752078	8.651580169	8.60723366	8.714030961	8.523955472
ILMN_1216953	11.26629647	11.1350142	11.31662414	11.35632036	11.28779502	11.36336794	11.32035901	11.28139091	11.35912376
ILMN_1216965	7.393974087	7.553410006	7.496240687	7.547734607	7.433650938	7.458358041	7.671428977	7.731028529	7.867643079
ILMN_1216970	8.62186332	8.784064049	8.647747721	8.994835772	9.010182457	8.897974075	8.842565822	8.754455337	8.790349474
ILMN_1216989	7.383183509	7.397573751	7.364603655	7.337990681	7.296649259	7.377197408	7.353747603	7.303297112	7.346714648
ILMN_1217000	8.135309388	8.25769915	8.224274352	8.271644878	8.297296163	8.184635309	8.334553365	8.405337717	8.437741784
ILMN_1217009	11.04271041	10.26899825	10.54736499	10.94802645	10.91258559	10.75681052	10.38692549	10.43774154	10.32646636
ILMN_1217021	7.132075394	7.11495525	7.044430816	7.044670676	7.118316462	7.005946156	6.915681937	7.010153019	7.111319828
ILMN_1217032	10.51888043	10.59541626	10.78201938	10.76385059	10.51409775	10.49137233	11.0727935	11.0408341	11.15277217
ILMN_1217039	11.36432033	11.3576451	11.47261106	11.37000418	11.43875708	11.45232407	11.52455308	11.4681312	11.42672876
ILMN_1217040	11.05821503	11.60886424	11.37695854	10.52681919	10.85619567	10.76492385	11.23166282	11.20691434	11.23646866
ILMN_1217041	9.552413153	9.302220638	9.402393213	9.659645738	9.818114745	9.629466833	9.493931836	9.343714913	9.395450241
ILMN_1217043	7.696093175	7.916447692	7.779841502	7.985032331	7.984672786	7.968870133	7.721415105	7.803356897	7.923357075
ILMN_1217055	11.45501993	11.42179122	11.35156732	11.28288487	11.32342928	11.25068115	11.27267191	11.30179069	11.34236901
ILMN_1217061	11.23786842	11.15655286	11.21432236	11.51653958	11.40424095	11.37750502	11.48949395	11.49207615	11.4681312
ILMN_1217065	7.918453585	7.644126364	7.970880507	8.73958073	9.000700727	8.687325745	8.494355882	8.451972604	8.53062403
ILMN_1217068	10.45510466	10.39155072	10.40067351	10.98758542	11.14892249	11.0185479	10.90799071	10.86167139	10.83679839
ILMN_1217074	15.45105468	15.17126386	15.39030514	15.4109734	15.34173466	15.22596483	15.29998913	15.47388815	15.3580504
ILMN_1217075	8.382077706	8.732341372	8.401118883	8.201385535	8.171786583	8.133669022	8.188954083	8.178294147	8.122825627
ILMN_1217097	11.32342928	11.24359759	11.67244482	10.84090023	10.83850315	11.02126181	10.99045721	10.98444947	10.99211211
ILMN_1217101	7.367775147	7.380321659	7.48228789	7.39018858	7.424072792	7.370772886	7.292237904	7.398894255	7.236305239
ILMN_1217102	12.09521804	12.22477141	12.15533852	12.38335708	12.33526879	12.38783789	12.35747823	12.32072377	12.27813684
ILMN_1217106	7.08036295	7.072239846	7.104913013	7.159308518	7.308623762	7.163271067	7.315418626	7.191990628	7.208697259
ILMN_1217110	7.992616426	7.908041524	7.96354963	7.945339441	8.039347878	7.995577502	7.917405372	7.967382517	7.790808127
ILMN_1217117	10.41893106	10.35624891	10.62971325	10.18269624	10.03236237	10.0999317	10.10634871	10.02123066	10.092546
ILMN_1217118	12.46390184	12.50861733	12.35846124	12.0187166	11.95428586	11.89672303	12.05299067	12.17231188	12.11525715
ILMN_1217129	7.125001421	7.09202451	7.04624492	7.080021034	7.077367278	7.030529573	7.131085759	7.021131408	7.00057983
ILMN_1217143	8.702258376	8.608723641	8.683648408	8.606309551	8.835526619	8.635001263	8.65690423	8.748819762	8.750684952
ILMN_1217144	10.40319257	10.33358366	10.43951998	10.38750498	10.34145396	10.40067351	10.51669877	10.40480087	10.47416751
ILMN_1217147	8.72967754	9.10876426	8.95324468	8.837569077	8.547232008	8.87482441	8.822894921	8.758565296	8.87504988
ILMN_1217148	9.208533258	9.118956468	9.121694519	8.92168092	9.039656597	9.073895777	9.079524299	9.059723901	9.065383796
ILMN_1217153	11.36098285	11.47592317	11.33816108	11.32534217	11.44047873	11.46330056	11.21663145	11.28030443	11.13393427
ILMN_1217159	9.62331673	9.503335121	9.541938801	9.163926358	9.429741382	9.677935258	9.604685141	9.585299227	9.549019256
ILMN_1217180	13.16864492	13.11876023	13.01393033	13.30281756	13.25440093	13.24209666	12.87448876	12.97019166	12.85518053
ILMN_1217219	7.678515827	7.607114532	7.629834194	7.521657992	7.569020951	7.557815376	7.675433604	7.735973728	7.754388038
ILMN_1217225	9.750632377	9.515006753	9.703860332	9.465965915	9.700721346	9.747095481	9.754335188	9.778870901	9.784011808
ILMN_1217235	10.50513665	10.09435286	10.22502974	10.78878533	10.78160471	10.74774058	10.75360542	10.63869099	10.66957738
ILMN_1217236	7.837694937	7.888877662	7.798899011	7.921199573	7.757054349	7.699087146	7.88035417	7.841512733	7.902312985
ILMN_1217243	7.270073767	7.374666094	7.479883224	7.266345461	7.311856784	7.29095612	7.145820643	7.204551108	7.285165982
ILMN_1217246	8.209747177	8.122154525	8.072938789	7.423672617	7.530413526	7.658336139	7.696889337	7.782182113	7.798899011
ILMN_1217247	8.188596218	8.243987962	8.366910142	8.285219516	8.145545863	8.124702143	8.512250594	8.47607131	8.479806727
ILMN_1217252	11.23646866	11.12849346	11.77017893	11.53722362	12.01197857	11.44968331	11.88320536	11.99669249	11.99330721
ILMN_1217254	8.515287468	8.615188845	8.512917359	8.245032173	8.487469601	8.626398814	8.546941602	8.601647484	8.40349044
ILMN_1217262	8.844915529	8.913133284	8.792405337	8.655458355	8.836772077	8.770913707	8.900976703	8.86644561	8.923672398
ILMN_1217271	8.236585545	8.212429382	8.377871093	8.341526788	8.169122613	8.124297991	8.299492685	8.251964168	8.449053663
ILMN_1217272	10.50819528	10.58549877	10.50062095	11.11287536	10.97685719	10.84749282	10.69918875	10.7069704	10.7807947
ILMN_1217296	9.082030474	9.314558479	9.134734204	9.039422116	9.064252729	9.048858202	8.978503189	8.932068931	8.917774329
ILMN_1217305	7.840128004	8.039097474	8.046394157	7.937149724	7.69485616	7.779480304	8.190053387	8.032154003	8.139019197
ILMN_1217309	13.10666174	12.89398621	13.08876048	13.19869525	13.3540834	13.27562918	13.05812982	13.13695589	13.17847029
ILMN_1217328	12.58675318	12.68245295	12.71916773	12.02656019	11.97472445	12.19814245	12.62446411	12.52387331	12.56584331
ILMN_1217329	11.56736619	11.37209951	11.46470918	11.40457653	11.44628736	11.52243373	11.52243373	11.64228353	11.63558484
ILMN_1217331	9.468518591	9.218339378	9.244977393	10.20021928	10.24594719	10.0587136	9.815584375	9.715237815	9.726818453
ILMN_1217341	8.461133147	8.323222074	8.371906598	8.500817091	8.396306884	8.469774285	8.390620569	8.400467367	8.396306884
ILMN_1217344	7.831145838	7.844608578	8.012637083	7.927991043	7.882587678	7.860366497	7.731028529	7.706320465	7.728322378
ILMN_1217353	10.01516157	10.08152562	10.38237778	9.784917344	9.868016772	10.00164332	9.876916781	9.952938988	9.817272802
ILMN_1217360	9.430987821	9.439537103	9.498498435	9.208292466	9.411831006	9.386039562	9.53416733	9.568109685	9.614773948
ILMN_1217363	8.653347811	8.701118733	8.69411466	8.580922997	8.612721881	8.571297203	8.867043149	8.674549042	8.82984736
ILMN_1217372	10.21798247	9.799842752	10.1855968	9.828998645	9.934528023	9.918697461	10.09551504	10.04928635	9.896332808
ILMN_1217378	9.499874829	9.404149761	9.444568652	9.154720354	9.005927601	8.993095627	8.943098192	9.07709573	9.017790959
ILMN_1217389	7.884413321	7.857936881	7.827963583	9.460780019	9.282128553	9.203051832	8.788831852	8.549059811	8.707718903
ILMN_1217406	7.940423678	7.954772868	7.926359724	7.84452276	7.840874186	7.681729482	8.069691671	7.92402225	7.971158714
ILMN_1217408	13.18841512	13.14307364	13.24083099	13.33209463	13.23101127	13.26877531	13.24872624	13.22476192	13.23326264
ILMN_1217416	7.183101584	7.261219251	7.261385926	7.151519997	7.240767659	7.265419677	7.321470677	7.355352778	7.319030315
ILMN_1217423	6.980754512	6.992727788	6.905879335	7.032462955	6.912668915	7.047183017	6.976234996	6.968979365	7.02028018
ILMN_1217444	8.792726387	8.649088624	8.752093737	8.814042475	8.839727737	8.858031816	8.791467827	8.762238832	8.725886422
ILMN_1217446	8.830020929	8.72729119	8.672612396	8.521616035	8.298951392	8.488630858	8.708140626	8.648499848	8.676452116
ILMN_1217454	14.07589062	14.12994739	14.16398874	14.16055687	14.14212033	14.22130569	14.11664397	14.13241628	14.0537909
ILMN_1217458	7.964574799	8.005482365	7.932648484	7.935141489	7.96652099	8.19562585	7.869566551	7.955234786	8.062487913
ILMN_1217466	12.72406313	12.64429437	12.68985281	12.63494254	12.54944987	12.58569138	12.59819475	12.66538614	12.59114786
ILMN_1217473	7.271554564	7.321742473	7.194975458	7.369402714	7.368201924	7.417708213	7.285097758	7.232563725	7.373788316
ILMN_1217480	8.020940655	7.930956341	7.899246191	7.863615465	7.711590975	7.886144538	7.852349141	7.760067219	7.631496245
ILMN_1217489	9.929705833	9.882986746	10.11540778	10.97634734	10.79553824	10.5208732	10.29395724	10.29371314	10.44403224
ILMN_1217517	7.985751204	7.909103817	7.903440893	8.496209281	8.547981916	8.556126976	8.207437591	8.314013929	8.301240418
ILMN_1217520	7.666305206	7.595175164	7.578803826	7.502422442	7.476172264	7.475159604	7.520898258	7.636592018	7.555246681
ILMN_1217553	7.441708813	7.284747505	7.308906922	7.303335198	7.248965903	7.264460315	7.358438249	7.200295921	7.293364018
ILMN_1217555	8.350792675	7.965369533	7.96719338	8.307535457	8.105284785	8.133531348	8.583266634	8.69411466	8.491355159
ILMN_1217567	9.408794981	9.354826064	9.295152041	9.187224663	9.153914957	9.232587075	9.389536137	9.310452421	9.345597889
ILMN_1217577	8.145912621	8.126524365	8.130092651	7.948221946	7.896098702	8.138483478	7.871858393	7.834408876	7.955704341
ILMN_1217590	9.621672671	9.871085924	9.633537375	8.916876267	9.028254283	9.050320503	9.206986284	9.332444272	9.285096637
ILMN_1217611	7.466056161	7.375972115	7.309786598	7.465641769	7.449650709	7.467836817	7.311820381	7.370528243	7.288396569
ILMN_1217625	7.687241252	7.665661655	7.585223943	7.632410909	7.674910028	7.786966433	7.818274734	7.818747435	7.716762042
ILMN_1217629	9.164963386	8.959354576	8.923672398	8.663646389	8.708140626	8.7589729	9.029682401	9.180654071	8.978503189
ILMN_1217638	7.037312263	7.009737464	7.027116947	7.005946156	7.145874512	7.04808595	7.081599122	7.150021593	7.168804839
ILMN_1217646	9.99998282	9.980205582	10.05239034	9.926783505	9.907501317	10.03705461	10.04745039	9.989594647	10.0227974
ILMN_1217647	7.681404328	7.795530246	7.689716307	7.704192105	7.619915689	7.810890245	7.825703827	7.799818542	7.855215159
ILMN_1217681	7.20676282	7.456858432	7.286199964	7.28674945	7.301099394	7.17660641	7.50533297	7.544522315	7.596188197
ILMN_1217683	8.46540676	8.265455096	8.471761343	8.286402328	8.206358075	8.263699288	8.351124633	8.343810368	8.441050407
ILMN_1217709	7.183602933	7.259456879	7.289822144	7.186884702	7.182771107	7.106887714	7.741690789	7.833145723	7.701523014
ILMN_1217716	11.32858215	11.50239221	11.4901016	11.44487023	11.25307799	11.30982611	11.37251798	11.29672457	11.31320883
ILMN_1217723	9.443710355	9.281540178	9.378417583	9.905236163	9.942414275	9.896332808	9.600521285	9.516223195	9.489464845
ILMN_1217727	7.764774966	7.847834852	7.760784009	7.609120252	7.635983449	7.634670442	7.611739382	7.604600894	7.655466324
ILMN_1217728	7.229872114	7.420282698	7.308449741	7.61654196	7.750967596	7.518478821	7.666441538	7.635431922	7.650252626
ILMN_1217738	7.557092071	7.448632393	7.436908153	7.425121202	7.437742137	7.564512772	7.576427498	7.574459724	7.553410006
ILMN_1217753	10.84049578	10.95229184	10.95114512	10.75616597	10.708383	10.77733617	10.91070877	10.84614928	10.83730051
ILMN_1217757	7.37545593	7.367836924	7.473345434	7.339348589	7.322615752	7.371648777	7.251422904	7.415202124	7.377102184
ILMN_1217760	7.379465984	7.238361107	7.432149334	7.332109561	7.424174383	7.445651095	7.261202038	7.326837083	7.304309446
ILMN_1217767	13.11576994	13.13195462	13.36291155	12.80721355	12.94423469	12.88632317	13.02933537	13.11576994	13.09322592
ILMN_1217786	7.75047059	7.605240851	7.591692879	7.744186584	7.948380382	7.786788407	7.835503078	7.838263926	7.663884675
ILMN_1217802	9.80730104	10.08811573	10.06249733	8.96471689	9.022669192	9.231772686	9.64244502	9.701185401	9.682034584
ILMN_1217809	7.309136795	7.313954089	7.41784799	7.697213127	7.629454695	7.601475276	7.545936624	7.439688159	7.493521043
ILMN_1217812	9.339060373	8.752774222	8.613107771	8.549059811	8.429911576	8.629046089	9.066319524	9.00551639	9.003766434
ILMN_1217813	7.352739214	7.300605624	7.33611021	7.23544782	7.308069112	7.173383503	7.570135952	7.498021886	7.465989993
ILMN_1217822	8.903933111	8.668183102	8.875288514	9.081559147	9.079089328	9.108584774	9.258504106	9.044386245	9.160939793
ILMN_1217826	10.8058463	10.52266222	10.45616721	11.15770519	11.10178281	10.82054793	10.73602446	10.59011208	10.77922529
ILMN_1217827	11.2193824	10.9177618	11.25538734	10.79627942	10.77454399	10.90124371	11.05434653	11.11798403	11.0289532
ILMN_1217849	14.05063021	13.93012055	13.77390891	14.87416293	14.87416293	14.81123469	14.46859662	14.41998924	14.40711798
ILMN_1217850	9.669364949	9.738793779	9.727302542	9.339269948	9.103335929	9.276793926	9.381145744	9.402393213	9.422873056
ILMN_1217855	8.525947652	8.527309648	8.630764184	8.568324147	8.875288514	8.740404472	8.603833041	8.564379705	8.487115411
ILMN_1217864	8.613414049	8.731374495	8.6357638	8.510698425	8.477677573	8.428000142	8.638653138	8.480917428	8.546733933
ILMN_1217875	7.460914438	7.448689577	7.467048692	8.041977089	7.909310526	7.796024207	7.735783596	7.550219298	7.652890873
ILMN_1217876	7.504707874	7.556351982	7.500615771	7.40492572	7.484910877	7.45397868	7.474381862	7.47777205	7.529481879
ILMN_1217879	11.79578042	11.59714748	11.82999966	11.94582102	12.07969882	12.03274224	12.15809727	12.05299067	12.09091309
ILMN_1217890	8.026258629	8.109961383	7.973795243	7.761876784	7.688256689	7.729043488	7.690461054	7.728718789	7.7806122
ILMN_1217896	8.269690822	8.129128325	8.191727373	7.885353114	8.000638808	7.998562036	8.148503652	8.084691689	8.07492754
ILMN_1217909	7.126892691	7.262592832	7.09090224	7.196686438	7.107875161	7.161237749	7.055526513	7.070252019	7.079929783
ILMN_1217913	8.223702226	8.278277983	8.123066272	8.802457117	8.771111154	8.621678947	8.485918498	8.439564674	8.433090201
ILMN_1217926	10.18086338	10.31722646	10.06928064	9.999758079	9.937231704	9.899000044	10.12708519	10.05138349	10.09872202
ILMN_1217928	8.898136926	9.080911363	8.972967597	8.852349982	8.987411733	8.955241559	8.775348078	8.820445956	8.872633349
ILMN_1217929	7.21537012	7.267499565	7.239876967	7.484482995	7.512070191	7.490005531	7.428466336	7.295278124	7.319520721
ILMN_1217931	7.689062166	7.717405616	7.717518365	7.677308879	7.77685693	7.757561962	7.668973835	7.688564155	7.756363182
ILMN_1217938	7.621990413	7.774050512	7.829576066	7.79368362	7.662571022	7.620503037	7.926043028	8.002775797	7.945164599
ILMN_1217943	11.04631135	10.91340688	11.21372665	11.17554526	11.26138326	11.17423999	11.18905525	11.15725578	11.14833271
ILMN_1217947	7.089728645	7.216208239	7.171595277	7.299717944	7.160055613	7.247063939	7.191502953	7.207257582	7.182964276
ILMN_1217969	12.79178765	13.02232824	12.60582331	12.0986925	12.33590773	12.50430061	12.44235628	12.58675318	12.52660756
ILMN_1217978	10.24839234	10.32255244	10.39520389	9.646030801	9.703860332	9.735069736	9.906596626	10.0057219	9.88169122
ILMN_1217984	10.74632027	10.73719883	10.76002984	10.95735498	11.04115751	10.8982152	10.90482923	10.94462932	10.80786313
ILMN_1217993	7.603462005	7.453744133	7.497675333	7.356862508	7.461625613	7.460677293	7.319559065	7.48375374	7.329641024
ILMN_1217998	10.53110518	10.66840881	10.76197536	10.92085787	11.03401451	10.86866072	11.0185479	10.93247871	10.89477381
ILMN_1218000	8.542602218	8.658256477	8.671263078	8.450466627	8.512390592	8.3570602	8.577057932	8.618556638	8.569075514
ILMN_1218015	7.813992324	7.774877507	7.815462345	7.647368175	7.6865876	7.71293934	7.717632663	7.743664921	7.756249829
ILMN_1218036	9.510104123	9.563303151	9.64244502	9.605261866	9.482947848	9.673117571	9.421589984	9.40437524	9.40285689
ILMN_1218037	8.24863997	8.429362649	8.249207682	7.937039964	7.965967819	7.885627994	8.256939849	8.152544976	8.045441961
ILMN_1218043	8.677229222	8.623054345	8.797730412	8.519142	8.62885838	8.659622409	8.821904676	8.809297115	8.922550131
ILMN_1218051	10.15365552	9.84251382	10.2228748	10.55195884	10.7807947	10.62315156	10.26091522	10.32420994	10.39848117
ILMN_1218069	7.595557615	7.756944183	7.64531321	7.853751489	7.765104011	7.822130194	7.736450763	7.717983746	7.749267364
ILMN_1218078	9.204852616	9.268722199	9.349144575	9.348566301	9.311634974	9.287299937	9.315344166	9.437547456	9.425490159
ILMN_1218079	8.747130497	8.689237045	8.839138496	8.577473003	8.643016636	8.560574068	8.863153692	8.971759707	8.968129267
ILMN_1218104	8.511458383	8.651279507	8.590421672	8.487325506	8.462680753	8.613619861	8.518223135	8.611614423	8.564379705
ILMN_1218109	9.470566296	9.484763433	9.603464495	9.255988337	9.283713933	9.339767159	9.204061072	9.29804258	9.16868112
ILMN_1218116	9.478371274	9.456777973	9.508749323	10.00075731	10.0651042	9.902531015	9.598240774	9.769064198	9.751798889
ILMN_1218118	9.441212059	9.557789609	9.678472527	9.40437524	9.290243286	9.296225825	9.759130492	9.839281939	9.793815564
ILMN_1218121	7.340157993	7.316172407	7.327716266	7.368278845	7.335164005	7.415174487	7.391599384	7.394439023	7.412566152
ILMN_1218123	7.333947724	7.390410239	7.518429512	7.453720192	7.472859622	7.458732085	7.538234584	7.624350178	7.559888243
ILMN_1218127	7.932472312	7.688876131	7.788417826	7.977623139	7.903235112	7.896098702	7.920715133	7.91413556	7.851278362
ILMN_1218128	10.78033344	10.71401629	10.85275678	10.45318628	10.53379967	10.599767	10.80121694	10.88521516	10.74632027
ILMN_1218131	8.469774285	8.413932897	8.460181871	8.340225012	8.258727364	8.357224989	8.19918918	8.294905236	8.31158872
ILMN_1218136	8.08787272	8.063746433	8.061272911	7.76220635	7.747772709	7.859115898	8.071700598	8.21827879	8.008302029
ILMN_1218148	8.48464114	8.512390592	8.395361213	8.43437344	8.652051422	8.557778414	8.336265654	8.343016178	8.402297544
ILMN_1218151	8.041025574	8.231235889	7.95861667	7.781164142	7.745212514	7.980710604	7.904934254	7.84863874	7.906381628
ILMN_1218169	11.7834283	11.99669249	11.82172047	11.78394326	11.52838436	11.64635868	11.72080235	11.66467724	11.76090665
ILMN_1218176	11.11029804	10.85849739	10.99448084	10.85885945	10.90214529	10.91535652	11.06292824	11.11104912	10.99998997
ILMN_1218181	9.585299227	9.430298086	9.222467826	8.940032617	9.057928219	8.995761353	8.697839653	8.746380525	8.735965115
ILMN_1218206	10.072059	10.24359098	9.943731259	10.12543759	10.09551504	10.1212944	9.72357197	9.73988443	9.930269577
ILMN_1218207	8.228551636	8.080765226	8.347796552	8.698531889	8.732341372	8.505568228	8.600424883	8.500266545	8.53871437
ILMN_1218211	8.343670591	8.329423365	8.441631396	8.295227091	8.391288394	8.340062627	8.428157901	8.542392094	8.468204795
ILMN_1218217	7.97196	8.114598154	8.166428228	8.036818347	8.059323155	7.916565743	8.175399907	8.182768474	8.255005072
ILMN_1218223	7.760725088	7.668096856	7.844175611	10.03934027	10.14889901	9.537626668	9.070130176	9.065774142	9.070130176
ILMN_1218226	8.198508217	8.399818172	8.096387651	8.397020354	8.299492685	8.366698114	7.992390414	7.919382919	7.969044237
ILMN_1218228	9.595847783	9.433479414	9.522480325	9.493210006	9.696475098	9.543472332	9.650847507	9.645689269	9.737540099
ILMN_1218236	7.35897547	7.264673925	7.405972228	7.632916899	7.8940819	7.658785611	7.478750527	7.469094578	7.543001463
ILMN_1218240	7.600084955	7.682375484	7.687603455	7.731162481	7.689236103	7.823484241	7.655129209	7.532452792	7.472538455
ILMN_1218246	7.14511741	7.295765763	7.281285061	7.02767191	7.081833979	7.107173412	7.154301745	7.228646081	7.15283222
ILMN_1218247	12.72588197	12.60288345	12.8617519	13.41442017	13.40210154	13.23468939	13.08711789	13.07026239	13.16480957
ILMN_1218256	7.680357179	7.635983449	7.690898874	7.709612009	7.625496546	7.730579606	7.708713358	7.628941239	7.725928734
ILMN_1218264	12.11785452	12.02859728	12.23864748	12.35397335	12.47672332	12.2595931	12.22192426	12.15685205	12.23197705
ILMN_1218266	11.32756215	11.22345667	11.1959545	10.90124371	10.69712711	10.79987429	11.0289532	11.03934406	10.92434509
ILMN_1218277	8.288395674	8.172224664	8.227029587	8.256561178	8.269127019	8.296327888	8.332133776	8.282870378	8.460947664
ILMN_1218284	7.211325734	7.302303485	7.424561212	7.300956429	7.303882071	7.178286722	7.191672378	7.169936326	7.273504022
ILMN_1218287	7.650494255	7.412856542	7.605362423	7.662173255	7.732564735	7.660872278	7.890994796	7.833385496	7.758173539
ILMN_1218291	8.460504063	8.710953388	8.440887711	8.281011523	8.226423374	8.305985426	8.663830467	8.540059756	8.478739387
ILMN_1218304	7.239919223	7.11062513	7.175636735	7.361722987	7.135975627	7.225096666	7.29048654	7.243844661	7.220955246
ILMN_1218308	9.000700727	8.918524853	9.052478471	8.641252061	8.536387248	8.555041739	8.877696144	9.026685915	8.940410152
ILMN_1218312	7.385066055	7.43084971	7.385344644	7.521999093	7.753302136	7.540068189	7.52385163	7.470636223	7.544146773
ILMN_1218317	9.026924746	9.086446738	8.932653584	9.0590928	9.022888081	8.979233603	8.960170913	8.935451577	8.916876267
ILMN_1218324	10.1195362	10.13563142	10.16940125	9.640615796	9.66698341	9.675480262	9.823989263	9.941547351	9.83320878
ILMN_1218325	13.43494224	13.2234994	13.42775347	13.63819166	13.58749576	13.50740963	13.60059398	13.63602069	13.63602069
ILMN_1218340	7.423510382	7.304992529	7.37351732	7.422954581	7.378396622	7.436656884	7.35423279	7.395281944	7.519158968
ILMN_1218344	7.331170963	7.228118099	7.243284501	7.228419781	7.159630195	7.163440119	7.135141781	7.116817267	7.06300508
ILMN_1218347	13.41136635	12.93409567	13.26771044	13.45973144	13.51485151	13.38075098	13.38225748	13.44459615	13.43126594
ILMN_1218358	10.6666361	10.50103596	10.75766712	10.62431121	10.56841268	10.59223772	10.6527335	10.66884454	10.64580704
ILMN_1218359	7.27286684	7.288967443	7.406491216	7.420197576	7.3554294	7.320261558	7.166389866	7.289613064	7.223298447
ILMN_1218366	8.566780013	8.092925325	8.276630134	8.580130189	8.510894951	8.616074439	8.846565332	8.836772077	8.771934384
ILMN_1218374	7.562593837	7.582396317	7.470203247	7.536041876	7.523189022	7.384609809	7.665233747	7.685904226	7.757681474
ILMN_1218380	13.72594122	13.61186174	13.6439551	13.59674866	13.83382621	13.64621981	13.86452891	13.85703428	13.87739273
ILMN_1218390	7.961027747	8.11370626	8.041025574	7.957754375	7.85155525	7.947767161	7.875334345	7.945712912	7.80089343
ILMN_1218413	12.24812544	12.21742038	12.24494265	12.08446357	12.02799778	12.05299067	12.06552243	12.15257596	12.11336534
ILMN_1218424	11.14201666	11.29779558	11.19203702	10.99211211	11.04897363	11.03350042	11.04271041	10.96434756	11.05674959
ILMN_1218433	12.20662766	12.34492681	12.25017041	12.16602184	12.24581807	12.21887971	12.2394434	12.22985871	12.15611135
ILMN_1218434	7.332009225	7.287349663	7.276521367	7.267054303	7.265122678	7.23708756	7.197323608	7.337326778	7.302020965
ILMN_1218441	7.590323969	7.643536707	7.625131605	7.443576289	7.459384497	7.400914359	7.497464406	7.511710277	7.404732287
ILMN_1218445	7.239919223	7.164045531	7.266609443	7.169093785	7.26681649	7.386622228	7.210481938	7.195591165	7.166652976
ILMN_1218448	7.605935124	7.695639214	7.71346119	7.544099083	7.556762604	7.659589717	7.621093055	7.655545511	7.65084618
ILMN_1218452	8.114466741	8.157350595	8.157622279	8.17089476	8.216168518	8.236148936	8.150071166	8.133669022	8.170097799
ILMN_1218487	8.601086802	8.498000845	8.494512647	8.608885848	8.595284678	8.585371582	8.558075775	8.496427874	8.47209444
ILMN_1218494	12.09672799	11.91052086	11.84238262	11.5588491	11.65023117	11.56791682	11.82300404	11.84040789	11.72739686
ILMN_1218504	9.1036372	9.220943261	8.969051696	8.352152533	8.382196817	8.342160566	8.885490801	9.084134143	8.88345493
ILMN_1218516	7.468508551	7.427602059	7.439303729	7.577975406	7.6480428	7.647659036	7.436482676	7.379930028	7.54568233
ILMN_1218525	8.01557574	8.120091782	8.098258027	8.048316533	7.887613886	7.900339223	8.076676421	7.948757172	8.009767962
ILMN_1218539	8.06262279	8.359543732	8.204106606	8.272265999	8.358573445	8.295999589	8.074005663	8.016057678	8.010214251
ILMN_1218543	9.643034981	9.578720707	9.816960887	9.79446111	9.681260745	9.736393905	9.9453119	9.863013194	9.973725749
ILMN_1218545	7.235609696	7.23728776	7.161854252	7.343436223	7.445457704	7.373642175	7.428972907	7.450758272	7.277398012
ILMN_1218547	7.4234132	7.45628083	7.526907469	7.509519846	7.539444266	7.55253937	7.448968158	7.500174194	7.44076648
ILMN_1218569	8.33714725	8.364641483	8.260013648	8.098980484	8.012115136	8.137853427	8.181792198	8.199648092	8.187653943
ILMN_1218570	7.594890712	7.567088089	7.622166436	7.595851133	7.470324274	7.38609659	7.506536141	7.497589142	7.418887519
ILMN_1218571	11.89948873	12.0421781	11.85690075	11.79829149	11.92939161	11.89028458	11.69468415	11.73706036	11.79709706
ILMN_1218582	8.21747796	8.280428998	8.11888276	8.235712528	8.392229711	8.306639591	8.147869841	8.22580924	8.154568373
ILMN_1218584	10.86486338	10.86681558	11.01466512	10.75893278	10.63653284	10.81353601	10.78201938	10.82490085	10.8453146
ILMN_1218592	10.87144552	10.95152104	10.74993376	11.56830188	11.56736619	11.51410532	11.09555616	11.08282822	10.97979107
ILMN_1218597	9.600243473	9.675480262	9.727581028	9.739332648	9.688507645	9.679968193	9.626073555	9.611300278	9.633804646
ILMN_1218602	8.874408402	9.028719115	8.952148378	8.827528863	8.853948897	8.797075438	8.706757361	8.861856317	8.838485927
ILMN_1218605	9.041550823	9.060799337	8.860983737	8.845156197	9.013974105	9.026685915	9.124887106	8.907325934	8.959354576
ILMN_1218612	10.57504744	10.56722922	10.63908814	10.31246527	10.31601423	10.31360924	10.45345052	10.41507102	10.46495388
ILMN_1218624	7.220459766	7.226286828	7.208035023	7.361785795	7.142891571	7.305596781	7.371506617	7.324170425	7.315744965
ILMN_1218640	7.24692562	7.114578374	7.113985862	7.324669424	7.233300049	7.122202931	7.403255765	7.335984797	7.33354823
ILMN_1218668	9.050320503	9.141644206	9.137894123	9.342710238	9.331353083	9.371751898	8.98346972	8.933557027	8.973804599
ILMN_1218678	7.598410481	7.651403481	7.714640924	7.475736747	7.516233482	7.534380895	7.674095176	7.607734772	7.617384691
ILMN_1218681	7.869653248	8.002141174	7.88828672	7.741392623	7.789766414	7.765822401	7.966947782	7.728936458	7.763827266
ILMN_1218686	8.802657343	8.604872692	8.788619782	8.808011802	8.783411054	8.838942182	9.225099814	9.11216053	9.181929362
ILMN_1218703	11.04174611	11.40226937	11.41684828	11.25018277	11.16732594	11.22717303	11.39611663	11.37301167	11.34503079
ILMN_1218708	13.31690848	13.16286178	13.21260929	13.42280606	13.40936899	13.29313418	13.46904127	13.45329755	13.54941098
ILMN_1218712	7.219900099	7.150463456	7.263069585	7.251295046	7.101861451	7.23250791	7.287874512	7.216945875	7.200572388
ILMN_1218717	8.374958393	8.440887711	8.449194101	8.253153616	8.285943352	8.338438124	8.229775448	8.195326464	8.307252814
ILMN_1218725	11.46952729	11.3219221	11.43431647	11.30016818	11.50339711	11.27105798	11.30838761	11.34503079	11.42866867
ILMN_1218732	8.106286418	8.187653943	8.478928932	8.080531649	7.938750649	8.16887165	8.361730775	8.189189894	8.28720838
ILMN_1218733	8.254442615	8.460504063	8.26986808	7.979604595	8.043460636	8.128861232	8.447397148	8.272106021	8.48337213
ILMN_1218759	7.219834993	7.206093773	7.18583796	7.157282498	7.130453592	7.038957919	7.249569887	7.294621556	7.214391629
ILMN_1218761	12.09091309	11.84108259	11.91353069	11.49850202	11.46180147	11.55195963	11.81948667	11.76508171	11.70176938
ILMN_1218767	11.87700333	12.24190191	12.10471198	11.86647548	11.69548267	11.89826914	11.94240298	11.82458415	11.89090947
ILMN_1218794	8.979006065	9.090476461	9.224313099	8.965478856	8.943781044	9.039656597	8.922100301	8.86749487	8.985875014
ILMN_1218799	9.937942934	9.647688691	9.537233116	10.50819528	10.55270385	10.39735292	9.87863199	9.91575441	9.848153844
ILMN_1218814	9.132359311	9.102003365	9.151026251	8.977196354	8.889394925	8.969587004	8.902520898	8.930737526	8.891560227
ILMN_1218842	9.512409089	9.435230476	9.40437524	9.579853718	9.487817073	9.507954707	10.17297533	9.459203932	9.757715633
ILMN_1218859	7.861432247	7.918187075	7.746772657	7.924695971	7.988991128	7.907691524	7.815950733	7.730285887	7.744305435
ILMN_1218866	9.952938988	10.05395708	10.04992644	10.61962337	10.53076251	10.69794914	10.39566431	10.28528504	10.30674751
ILMN_1218868	11.28182006	11.47502485	11.51653958	11.25068115	11.25018277	11.25403097	11.31936066	11.33074867	11.34946445
ILMN_1218877	7.985423701	7.951791737	8.035700697	7.797164902	7.687643577	7.764718097	7.829979063	7.871942619	7.815110093
ILMN_1218882	7.188353266	7.273637669	7.249569887	7.284620239	7.221799149	7.308515022	7.359505917	7.459326244	7.237126391
ILMN_1218890	10.03839428	9.767872399	9.482045296	10.37761196	10.2200476	10.15655561	10.06343491	10.05435687	10.01619203
ILMN_1218891	10.43040915	10.50513665	10.45345052	9.95081258	9.995852178	10.05986931	10.199466	10.31435803	10.26617471
ILMN_1218892	9.192742114	9.363711052	9.05370414	8.766282179	8.830959022	8.862302254	9.190159045	9.07033729	8.912544013
ILMN_1218901	10.12241265	10.03769802	10.23327261	10.37870462	10.36681022	10.30355903	10.39019935	10.47342177	10.37579933
ILMN_1218921	10.1212944	9.992110631	10.14150158	10.00198062	10.08705303	10.10918959	10.26534717	10.34036883	10.26433732
ILMN_1218923	8.946995134	8.564014992	8.77849926	8.965661799	8.562940275	8.799706061	8.77398484	8.963878695	8.807281429
ILMN_1218927	7.983893851	7.830639101	8.037677661	7.932738879	8.074706296	8.087469463	8.188450185	8.196602618	8.146807846
ILMN_1218934	11.10812676	11.48608509	11.25307799	10.61136282	10.5746021	10.69918875	10.94203777	10.81774742	10.91392511
ILMN_1218942	7.435836866	7.507176426	7.504565888	7.50056662	7.41068071	7.619284879	7.334492732	7.464259417	7.367927548
ILMN_1218950	7.927261171	7.646405255	7.734446508	7.912050686	7.927683341	7.892620711	7.992040048	8.023609123	7.909310526
ILMN_1218956	10.56010453	10.85798766	10.51855555	10.23161783	10.37267316	10.4264845	10.26168324	10.29915368	10.26500748
ILMN_1218959	11.21046001	11.08787338	11.23217361	11.11158395	11.03671476	11.11664015	11.11382875	11.12629572	11.08644831
ILMN_1218967	7.590884914	7.767881054	7.487962123	8.123066272	8.174507699	8.168077476	7.779030644	7.898033917	7.855942993
ILMN_1218968	7.234114985	7.275065843	7.287509346	7.324522693	7.414630352	7.350057964	7.399458703	7.224552913	7.193084036
ILMN_1218976	14.12994739	14.19346238	14.09049864	14.30779924	14.31614431	14.2179309	14.11995948	14.07264401	13.9761626
ILMN_1218981	12.36705978	11.72574361	12.39622556	12.2254095	12.54584694	12.41183214	12.48837674	12.56340688	12.60384773
ILMN_1218993	10.23745649	10.10571236	10.42143343	10.1212944	10.16908972	10.23507928	10.55479772	10.54308301	10.43358838
ILMN_1219002	8.518223135	8.345380084	8.344889853	8.164453955	8.58635492	8.606309551	8.753938114	8.789273714	8.791963624
ILMN_1219011	8.088792478	7.640793773	7.91270023	8.076897979	7.745598283	7.777593481	8.229258689	8.234212334	8.068387482
ILMN_1219016	13.33209463	13.15692627	13.30999874	13.19451278	13.27285711	13.18134559	13.36618776	13.38615142	13.23236105
ILMN_1219017	13.50740963	13.62836079	13.58353901	13.7884506	13.72594122	13.82526451	13.69742741	13.80882417	13.77797676
ILMN_1219050	8.202971081	8.626398814	8.636546904	8.161461308	8.113906186	8.042075831	8.456467897	8.471761343	8.472328485
ILMN_1219067	9.336011139	9.484258007	9.382191045	10.05617421	9.996511467	10.05584312	9.723831892	9.731722657	9.805511562
ILMN_1219073	7.439408233	7.403232392	7.377995585	7.332184795	7.480181214	7.389885119	7.383032449	7.284356475	7.385264287
ILMN_1219074	8.014639797	8.185718284	7.867271681	8.589819053	8.573563272	8.568880804	8.242538865	8.137109045	8.242394856
ILMN_1219080	8.734487349	8.669637275	8.578765431	8.796731211	8.842800683	8.806881489	8.735698181	8.723376819	8.749962263
ILMN_1219088	12.96739772	13.18571651	12.97497803	12.63734165	12.79444875	12.86261498	12.94884997	13.03961866	12.96495279
ILMN_1219097	7.831063996	7.708840141	7.554653125	7.631188412	7.662126461	7.529310623	7.630736169	7.576518313	7.631134693
ILMN_1219102	7.610206311	7.75806461	7.742372462	8.599504877	8.64547832	8.510308949	8.078920008	8.070836978	8.052264512
ILMN_1219106	8.1182203	7.917810658	7.865306767	8.427779183	8.384845928	8.200079222	8.291727949	8.321279816	8.241357994
ILMN_1219109	7.843754847	7.980913897	8.031422617	7.92384711	7.877227664	7.86513217	7.863457558	7.766448778	7.959186843
ILMN_1219113	9.514355378	9.566842287	9.572607615	9.458972568	9.559511703	9.476327512	9.353792759	9.422873056	9.56990536
ILMN_1219115	7.453765604	7.53393965	7.523817636	7.342178618	7.322279927	7.447894049	7.376127126	7.350561296	7.356329541
ILMN_1219118	9.213096728	9.01323845	9.160939793	9.285096637	9.296050664	9.345846358	9.090476461	9.295152041	9.190704176
ILMN_1219136	9.651960207	9.623066692	9.477767586	9.889009946	9.748100164	9.708015846	9.671354812	9.745540078	9.801888618
ILMN_1219140	7.511528752	7.36289221	7.465092094	7.633787366	7.494133738	7.546401344	7.352739214	7.43134301	7.50830545
ILMN_1219146	8.416530807	8.327406438	8.251181338	7.980125224	8.107371345	8.050781108	8.32775193	8.53274705	8.241018923
ILMN_1219154	9.280702085	8.87504988	8.932253547	9.701185401	9.522480325	9.841162972	9.55846239	9.617317319	9.565028734
ILMN_1219155	8.432073175	8.442288582	8.573563272	8.414394868	8.589819053	8.608361668	8.677612003	8.704243171	8.616074439
ILMN_1219162	9.620378607	9.630687634	9.64873481	10.0073342	10.0070043	10.08452369	9.582216936	9.582216936	9.646589522
ILMN_1219168	8.880453236	9.026282189	9.149133543	8.711153736	8.729320134	8.919668201	8.919202951	8.897105185	8.957467274
ILMN_1219169	11.80380742	11.85501184	11.93724433	11.44824551	11.52786548	11.60940206	11.71897436	11.70971659	11.65370821
ILMN_1219174	8.744859049	8.766972857	8.325166041	9.024725264	9.00203231	8.978017667	8.955793373	8.982752768	8.864053502
ILMN_1219179	7.852582509	8.081771468	7.985921541	7.868156821	7.854655367	7.849963048	8.342024779	8.357661109	8.388445045
ILMN_1219183	7.741873793	8.030062781	7.791494062	7.746074997	7.705895405	7.752175915	7.706584508	7.745818024	7.737444289
ILMN_1219184	8.915965418	8.834101358	9.243656035	9.424616781	9.272326957	9.278582683	9.478371274	9.438917962	9.497188228
ILMN_1219188	9.590984393	9.493724617	9.497518259	10.7715695	10.75893278	10.49634075	10.33810444	10.11820436	10.16344346
ILMN_1219200	9.96546042	9.890020053	9.64791966	10.78289318	10.82574388	10.61222989	10.28986153	10.2012891	10.17338437
ILMN_1219210	9.327120618	9.421589984	9.322642182	9.181159984	9.136802903	9.156897519	9.196002109	9.264932152	9.143177033
ILMN_1219213	9.851543931	9.84496715	9.590701194	9.546823738	9.439537103	9.379942803	9.758163513	9.740119357	9.66670587
ILMN_1219230	9.504868024	9.571978523	10.04521123	10.04220999	9.850813163	9.979391476	10.12510508	10.20967212	10.23432498
ILMN_1219231	9.284833289	9.69410658	9.420149002	9.074690445	9.091427532	9.242621083	9.252335775	9.381882476	9.430298086
ILMN_1219232	8.770305335	8.822306229	8.925491476	8.566404697	8.514759594	8.506116201	8.989627053	9.045980906	9.026685915
ILMN_1219244	10.31869477	9.83803336	10.21213109	10.10213319	10.24219624	10.27792739	10.56394099	10.43142992	10.41777712
ILMN_1219253	11.74409578	11.68118648	11.66520189	11.69901587	11.69365761	11.80732778	11.91294094	11.93407786	11.82411441
ILMN_1219258	9.166918465	9.222982384	9.111858821	9.124635761	9.230010403	9.470355065	9.188952165	9.180134725	9.022447537
ILMN_1219275	10.15434213	10.09127126	10.05539902	10.06891278	10.07309592	10.1467077	9.564565854	9.567092792	9.66583609
ILMN_1219286	7.541329165	7.534020465	7.48332036	7.496285095	7.463394501	7.353212949	7.700359867	7.622667846	7.696138436
ILMN_1219298	8.123767074	8.171357058	7.876184	8.15511875	8.039692574	7.738024009	7.7662824	7.767031272	7.738759302
ILMN_1219305	9.301619251	8.975144592	9.306338799	9.276546427	8.96795328	9.274164069	9.522768672	9.497188228	9.437547456
ILMN_1219309	7.397125801	7.442103262	7.427657188	7.445760281	7.480260984	7.68312805	7.473063474	7.404604805	7.493441299
ILMN_1219333	8.930319456	8.754455337	9.004065006	9.426088849	9.400945174	9.247041707	9.424616781	9.343242403	9.399561182
ILMN_1219335	9.263776219	9.132578759	9.220943261	9.849128004	9.771564759	9.924542007	9.365424762	9.132054582	9.227484331
ILMN_1219348	7.234177039	7.304795507	7.395376262	7.339011777	7.276827051	7.393506089	7.454069037	7.291341681	7.393213156
ILMN_1219370	7.853826782	7.643105531	7.742186765	7.875091239	7.865363893	7.877434213	7.894976242	7.934018548	7.896024684
ILMN_1219407	7.524363769	7.581056111	7.572255204	8.021277628	7.876332612	7.894805548	7.669694711	7.711152631	7.769751607
ILMN_1219431	8.133235376	7.80095485	8.013104198	8.229921319	7.979803646	7.961635149	8.068140749	8.096518997	8.104271526
ILMN_1219437	7.403681548	7.313933345	7.430780032	7.444799464	7.464059071	7.471819193	7.664811593	7.559498696	7.565550974
ILMN_1219440	7.981611164	7.901424188	7.653918028	7.712772509	7.775614451	7.539749565	8.181210818	8.173596087	8.02303283
ILMN_1219446	8.962079307	8.92597258	9.012723889	8.945077348	9.032099457	8.920055786	9.021209047	8.837085364	8.883618845
ILMN_1219447	10.40551321	10.29168744	10.18388201	9.89165362	9.802762404	9.88169122	10.44553209	10.45431487	10.4527871
ILMN_1219450	10.60425897	10.68824016	10.81064994	10.47160951	10.51174783	10.50635429	10.44337898	10.52969544	10.45243504
ILMN_1219459	8.939633091	8.993353748	9.028941976	8.728104615	8.864751854	8.713458097	8.70793207	8.738963961	8.744044588
ILMN_1219466	10.7807947	10.59428541	10.83081076	10.87633516	11.09086121	10.87332022	11.12849346	11.10591371	11.25260897
ILMN_1219467	7.750857655	7.745411554	7.619536596	7.550248664	7.595994469	7.595209597	7.68019711	7.826358561	7.737273753
ILMN_1219468	11.10068352	11.04845414	11.032279	11.05570675	11.07685116	10.95680841	11.00962087	11.00041157	11.07642228
ILMN_1219471	11.86013979	11.51853992	11.86464327	11.89028458	11.97292681	11.86215873	11.96874544	11.92377607	11.95354922
ILMN_1219474	10.34909334	10.49770861	10.48330484	10.96989068	10.79987429	10.83210993	10.49669711	10.45616721	10.53039741
ILMN_1219480	7.081340435	6.866226165	7.047624707	7.158414424	7.156201758	7.097870732	7.106641674	7.108740433	7.130744208
ILMN_1219481	7.398607467	7.539693012	7.424649919	7.251076088	7.2557484	7.335232149	7.422623	7.329742014	7.455019617
ILMN_1219489	8.192610031	8.342362841	8.239614787	8.092647297	8.049893504	8.11424938	8.146669831	8.254073168	8.167671095
ILMN_1219506	7.511053044	7.414142069	7.510001241	7.318750094	7.476223849	7.410744017	7.466954943	7.402420463	7.320020592
ILMN_1219510	10.27846396	10.15233562	10.01269664	10.16806322	10.13936937	10.27290475	10.25228066	10.41543027	10.23651288
ILMN_1219513	7.557064423	7.421598221	7.519323284	7.545620464	7.442329076	7.487697815	7.470183178	7.411678558	7.4947278
ILMN_1219538	7.552468365	7.668140834	7.510365227	7.722310498	7.763882199	7.588931302	7.642010283	7.589729945	7.59622656
ILMN_1219539	11.48608509	11.66369075	11.56454228	11.21314466	11.05482119	11.22158802	11.23736447	11.11416425	11.11029804
ILMN_1219545	7.405587267	7.251504072	7.455897061	7.366461496	7.489623601	7.375118701	7.379370411	7.343805941	7.317893322
ILMN_1219563	7.837142471	7.93837726	7.900442754	7.747255759	7.804581432	7.717405616	7.582396317	7.618700238	7.641975745
ILMN_1219564	9.255162158	9.332682583	9.309462208	9.164160031	8.942921941	8.985875014	8.892418607	8.929980405	8.930908527
ILMN_1219568	8.428157901	8.391770232	8.483790084	8.480225752	8.601807146	8.445237044	8.279957203	8.37339206	8.407028564
ILMN_1219574	10.10280991	10.01269664	9.872768683	11.42866867	11.52190426	11.0226782	10.66143808	10.79417372	10.92808645
ILMN_1219577	12.79707241	12.65710771	12.78537402	12.93951689	12.9001854	12.92546745	12.9809959	12.86970579	12.87927239
ILMN_1219580	9.020347054	8.912370749	9.042259316	8.907325934	8.86419775	8.797267322	9.387130163	9.164616652	9.249978631
ILMN_1219581	7.734026226	7.914820869	7.814606992	7.44976852	7.616811462	7.569793113	7.589211391	7.673603148	7.61798097
ILMN_1219583	11.49162206	11.58042055	11.50150706	11.61877485	11.54380152	11.45352509	11.35866901	11.33258807	11.29840805
ILMN_1219587	7.512870444	7.488059947	7.444039824	7.421701491	7.60210771	7.447127219	7.362999556	7.262450413	7.395721199
ILMN_1219591	11.07583807	11.18810144	10.71110301	10.2646681	10.22502974	10.44264287	10.55004095	10.41965702	10.3528741
ILMN_1219601	8.846565332	8.827361991	9.055635284	8.831188821	8.921900158	8.934982539	8.814713541	8.722128174	8.703137655
ILMN_1219602	7.403590071	7.423624644	7.591356327	7.340614191	7.406313017	7.269003413	7.358252283	7.293819122	7.336987033
ILMN_1219656	11.39564604	11.21621729	11.43322969	11.60016151	11.68897211	11.62705816	11.74409578	11.7537901	11.73635702
ILMN_1219667	12.173743	12.18556792	12.13235043	11.84470304	11.77742348	11.8782997	11.8762931	11.93215649	11.97072572
ILMN_1219670	8.298443639	8.386428494	8.473138472	8.367524158	8.469328259	8.506949686	8.582533275	8.541026583	8.425256079
ILMN_1219678	7.38463168	7.563134898	7.486937406	7.302951334	7.392072841	7.350992124	7.211949454	7.432599979	7.393403433
ILMN_1219682	9.616483683	9.843805629	9.793815564	9.287955382	9.259476809	9.348898336	9.251886461	9.368818704	9.315822546
ILMN_1219686	10.72965514	10.55383842	10.57941266	10.82490085	10.90985302	10.93659714	10.84276337	10.9654713	10.85181407
ILMN_1219690	7.28506841	7.253020608	7.303746659	7.298954848	7.298736619	7.316482998	7.280173607	7.201118686	7.285637745
ILMN_1219699	10.39280461	10.359818	10.36158143	10.77526578	10.84789434	10.77000136	10.64160755	10.80212557	10.67844777
ILMN_1219701	8.092760728	8.148374521	8.004935239	7.986516968	8.092925325	7.991634031	8.397535454	8.411882781	8.406364482
ILMN_1219712	8.479261898	8.690546354	8.432380976	8.492135087	8.637245261	8.659858539	8.367023082	8.494172416	8.450968969
ILMN_1219717	14.40336862	14.48295818	14.54626646	14.24524306	14.12994739	14.26373527	14.4298292	14.48295818	14.32373185
ILMN_1219742	7.540182273	7.363502297	7.531202016	7.463262884	7.630191945	7.636889299	7.680026407	7.516184072	7.597726434
ILMN_1219743	7.247640096	7.136569804	7.173383503	7.146365912	7.061820471	7.205255384	7.167439252	7.201890296	7.190666484
ILMN_1219746	7.804581432	7.691900198	7.68019711	7.622427346	7.660920667	7.639440344	7.674387097	7.635661668	7.615782455
ILMN_1219748	9.836211352	9.933652685	10.02507262	9.263395504	9.391539038	9.709916889	9.803008395	9.807873454	9.708821392
ILMN_1219758	7.5705018	7.52723207	7.568189611	7.427582531	7.492719934	7.411848778	7.646203118	7.577537593	7.599202903
ILMN_1219764	8.51507383	8.82984736	8.677612003	8.485918498	8.349971115	8.545124817	7.988753446	8.104014299	8.019725768
ILMN_1219777	7.871153969	7.945523431	7.997460652	8.277230062	8.144933887	7.874025585	8.009676211	8.037534675	8.107743974
ILMN_1219778	11.15322776	11.01547856	10.99045721	10.86969824	10.78753009	10.79627942	11.13922659	11.12749892	11.17609062
ILMN_1219786	8.535316525	8.465733204	8.638998917	8.140027909	8.30336563	8.176644819	8.503963317	8.329745792	8.326267653
ILMN_1219787	8.732563532	8.655129101	8.79457406	8.686696078	8.632037278	8.630370908	8.519326274	8.581334823	8.498581979
ILMN_1219792	7.809125723	7.772689805	7.776919243	7.769601256	7.61684712	7.691264603	7.637215901	7.612744518	7.550281527
ILMN_1219797	9.834138137	10.72807354	9.796386523	9.009653039	8.997365343	9.332913783	9.183509131	9.221693417	9.068621715
ILMN_1219820	13.72942599	13.84163397	13.73552381	13.42101847	13.47495228	13.51346245	13.7280369	13.69376805	13.70434865
ILMN_1219838	7.339755655	7.036103629	7.186617543	7.343477597	7.388455548	7.256794984	7.325245482	7.31753025	7.346752947
ILMN_1219840	12.46306847	12.27176999	12.47460874	12.21801935	12.21267601	12.38415323	12.5212147	12.5779379	12.50861733
ILMN_1219869	7.961195134	7.813992324	7.842725546	8.01069261	7.961931275	8.100277473	7.921528567	7.945823663	7.904086402
ILMN_1219877	7.618276236	7.705481612	7.689823491	7.789635403	7.804200577	7.816008314	7.790680725	7.730226531	7.667870348
ILMN_1219878	7.221049458	7.203933283	7.229001012	7.455629852	7.508873184	7.311715432	7.43552571	7.311562369	7.524962676
ILMN_1219893	10.09613624	10.21000315	10.13349047	10.027704	9.921787961	9.993635481	9.623634426	9.588481077	9.682290573
ILMN_1219898	9.739523724	9.727581028	9.903453638	9.246333679	9.283477721	9.415335678	9.521279924	9.50705853	9.474932401
ILMN_1219904	8.393900149	8.313364529	8.102900812	8.675568692	8.570761645	8.584105464	8.484243589	8.618757959	8.516088685
ILMN_1219908	8.64343824	8.66054684	8.534176575	8.606680338	8.670035137	8.657624178	8.664939375	8.644784058	8.659858539
ILMN_1219914	13.33916639	13.58353901	13.4984857	13.48646406	13.41136635	13.42930969	13.13988078	13.23771111	13.19597251
ILMN_1219921	8.463449221	8.613282782	8.68811209	8.417805741	8.336087049	8.324379985	8.376431219	8.426591116	8.47030089
ILMN_1219928	7.626912922	7.601874268	7.638290546	7.599797864	7.605207778	7.586098312	7.511455724	7.498206206	7.585572375
ILMN_1219935	8.36418092	8.615752722	8.598081122	8.462680753	8.278419749	8.325662011	8.611266915	8.538855268	8.459805484
ILMN_1219939	10.55577253	10.40095248	10.36223562	10.44581698	10.25444377	10.42449201	10.36551201	10.36525056	10.37511205
ILMN_1219942	8.248903605	8.05511781	8.148074536	8.158954832	8.339868178	8.240583003	8.298096542	8.322258101	8.334077906
ILMN_1219946	9.216452227	9.324944789	9.126078794	9.96780874	9.828998645	9.782064812	9.583700946	9.504539424	9.564009967
ILMN_1219955	7.181551079	7.190933403	7.167505975	7.276301636	7.28092899	7.265561177	7.302235734	7.312744838	7.385404445
ILMN_1219978	11.45689551	11.65179214	11.58345902	11.23104513	11.15555921	11.15382291	11.38695966	11.38908095	11.45964867
ILMN_1219984	8.244285782	8.398437439	8.182493073	7.678880249	7.908207801	7.56504224	7.669085622	7.6902161	7.751963204
ILMN_1219994	7.946281224	7.940423678	7.907943652	7.991844052	8.034040295	7.912569107	7.905369062	7.976546853	7.883852254
ILMN_1220000	10.16462507	10.13968604	10.22421093	10.25879317	9.87900737	10.05174129	10.30166905	10.18388201	10.30794176
ILMN_1220007	7.639496013	7.81481814	7.962618146	7.954473276	7.571782907	7.961861927	7.959283478	7.972776294	7.998868745
ILMN_1220014	9.824949206	9.774849781	9.99998282	9.635113118	9.65628951	9.860625753	9.799842752	9.858388561	9.724620147
ILMN_1220023	10.4564482	10.25110371	9.993063152	9.431477743	9.393513331	9.413290132	9.753032255	9.838943986	9.811740161
ILMN_1220027	7.554255719	7.535210493	7.689572076	7.617575501	7.610635487	7.579700788	7.375431313	7.416743466	7.513124221
ILMN_1220029	12.13040933	11.55050742	11.66630413	12.2266896	12.14722577	12.19263948	12.27035446	12.0986925	12.14866736
ILMN_1220034	9.824643469	9.689186832	9.77348775	10.30052451	10.13315494	10.17135374	9.963794565	10.02338411	10.02593307
ILMN_1220036	7.868645465	7.901514092	7.97715808	7.90702158	7.718815301	7.952891178	7.833145723	7.876425843	7.77718666
ILMN_1220038	7.451896173	7.394928018	7.368298214	7.475884128	7.535918678	7.528682812	7.489547558	7.590252917	7.536600473
ILMN_1220039	7.48683061	7.34747886	7.53391264	7.944699445	8.033694128	7.960705112	7.696637254	7.650590816	7.876071233
ILMN_1220048	8.122445735	8.047250846	8.486281271	8.219785106	8.189469246	8.167545797	8.246264767	8.264758174	8.310626716
ILMN_1220051	8.793529782	8.875288514	8.581972952	8.970548957	9.124454048	9.050987763	8.799536233	8.73958073	8.792726387
ILMN_1220085	9.744535943	9.479169564	9.814349992	9.24211868	9.325242095	9.407281878	9.650254792	9.617794003	9.568416539
ILMN_1220086	7.072849816	7.174089291	7.152896673	7.547455508	7.496942965	7.381370376	7.265269466	7.308300856	7.193856818
ILMN_1220091	8.160181594	8.239327257	8.241357994	8.161606571	8.161762278	8.187240472	8.054213117	8.135037528	8.135985138
ILMN_1220095	9.884579791	9.688191922	9.777013548	9.594118492	9.687067021	9.681501889	9.615598368	9.671952756	9.691980164
ILMN_1220096	10.15767684	10.10420155	10.14602402	10.00235341	10.04992644	10.15897778	10.20319393	10.16492297	10.02999612
ILMN_1220100	8.448879908	8.354654817	8.594907401	8.600238325	8.639409845	8.58863032	8.684299089	8.629046089	8.615752722
ILMN_1220101	8.210940873	7.924176689	8.072037928	9.077354928	8.988863937	8.786829427	8.40250465	8.383922447	8.456155981
ILMN_1220109	7.475159604	7.556214223	7.409851856	8.132505042	8.11438553	7.991353938	7.857848365	7.786159234	7.823920259
ILMN_1220115	10.76798502	10.87060158	10.74671964	10.79553824	10.68433813	10.77526578	10.64795407	10.77997383	10.73148237
ILMN_1220121	9.112400835	9.116804463	9.122374126	9.751176796	10.01269664	9.699668141	9.169889457	9.335307566	9.237348236
ILMN_1220124	9.531266879	9.350854629	9.390998989	8.909043395	8.869070048	9.069882049	9.211447479	9.000497147	9.134099643
ILMN_1220132	8.234844859	8.328363374	8.204777982	7.98132161	7.923357075	8.108728555	8.028020731	8.054841687	8.059592473
ILMN_1220138	8.034387696	8.005050351	8.081640467	7.887834919	8.059747954	8.021058082	8.060234985	8.141954895	8.217969811
ILMN_1220165	11.70849798	11.91107052	11.76284312	12.28569672	12.15685205	12.13558264	11.93049585	11.85233758	11.86812342
ILMN_1220170	11.75757805	11.82411441	11.79709706	11.54686395	11.6581873	11.79132813	11.70233974	11.60645461	11.67820821
ILMN_1220172	15.75048004	15.64206416	15.82332261	15.82332261	15.76091252	15.77270626	15.77270626	15.80331388	15.86025098
ILMN_1220174	8.690546354	8.803028955	8.763553227	8.772588364	8.64343824	8.575619977	8.703993418	8.744654114	8.632813233
ILMN_1220186	9.151650115	9.098823242	9.169601596	9.030961731	9.026282189	9.119709983	9.115778257	9.109531568	9.194350152
ILMN_1220190	11.42776899	11.38416489	11.37209951	10.90654992	10.93339063	11.18163603	11.08608778	11.0073157	10.95057894
ILMN_1220198	10.24997513	10.11673354	10.13179632	10.48951371	10.42929914	10.37947404	9.930269577	10.08917956	9.849978037
ILMN_1220211	7.271838954	7.26965137	7.309818478	7.231113518	7.272367495	7.228385934	7.122832543	7.103770915	7.123480693
ILMN_1220218	7.587420274	7.632772714	7.543312268	7.584665074	7.428649228	7.492128931	7.494633142	7.549271976	7.515595078
ILMN_1220230	12.89282155	12.93951689	12.93735341	12.82483513	12.77615952	12.67321473	12.73477064	12.68332993	12.67010136
ILMN_1220232	10.02803787	10.14602402	10.16169837	9.686437251	9.878021216	9.882458283	9.764273781	9.768814534	9.837433716
ILMN_1220234	7.557910896	7.469553343	7.377543091	7.438291188	7.325132862	7.20011927	7.226581742	7.268563436	7.403255765
ILMN_1220239	7.450780038	7.500243908	7.591763634	7.504128192	7.569681531	7.601619967	7.390580486	7.43895709	7.375290814
ILMN_1220244	7.579263704	7.437371615	7.583109671	7.655075398	7.506559774	7.490053414	7.716762042	7.680404195	7.631331544
ILMN_1220270	8.139879929	8.105884483	8.200530866	8.265157096	8.191423214	8.053901403	8.301986128	8.222344306	8.276522777
ILMN_1220273	7.031228457	7.061513178	7.02430863	7.019866454	6.995657222	6.921937456	7.015894376	7.133699796	7.059786179
ILMN_1220275	11.58884878	11.50289869	11.70476094	10.62627079	10.72965514	10.85353418	11.26954865	11.13922659	11.10767834
ILMN_1220276	9.290243286	9.483449916	9.216452227	9.295799373	9.319283868	9.369026612	9.177073694	9.224313099	9.333380674
ILMN_1220284	10.54308301	10.62001069	10.57576134	10.46885736	10.56165338	10.6372369	10.25490467	10.33138843	10.37064171
ILMN_1220293	9.439833773	9.424046463	9.181929362	9.526946042	9.427419732	9.340190073	9.120408387	8.999988567	9.166918465
ILMN_1220294	11.19690564	11.22954707	11.12849346	10.90482923	10.85055683	10.89941149	10.95012269	10.96495063	10.98758542
ILMN_1220307	12.33231274	12.44328162	12.19814245	12.10882983	12.02442285	12.1603237	12.24652023	12.22421447	12.16224412
ILMN_1220309	11.54634937	11.61403176	11.63819239	11.39611663	11.28400714	11.36046343	11.51653958	11.53874337	11.51592403
ILMN_1220310	8.329943878	8.15511875	8.163271631	7.923284874	8.089930557	8.052579528	8.067705118	8.212429382	8.05349553
ILMN_1220311	8.343182633	8.324850689	8.234988056	8.376237821	8.372175324	8.380229869	8.363433019	8.323562974	8.393033505
ILMN_1220312	8.507778018	8.663646389	8.536387248	8.394238656	8.415803548	8.413932897	8.575289431	8.673329936	8.613414049
ILMN_1220315	8.042153918	7.977308271	8.020287808	8.307657902	8.135712784	8.233629684	8.103036273	8.142354225	8.136965269
ILMN_1220325	7.410787976	7.568554963	7.503880559	7.307267692	7.377376978	7.265631212	7.423804179	7.491241327	7.457092423
ILMN_1220326	8.108595814	8.099087631	8.010335098	7.978816782	8.088445471	8.109830085	8.146385986	8.112307675	8.132505042
ILMN_1220340	11.46687148	11.41179444	11.26335676	11.22849955	11.21526383	11.19646892	11.23538531	11.27496972	11.3034119
ILMN_1220346	7.479141889	7.263611391	7.459506211	7.250191567	7.419456611	7.310094406	7.421720589	7.324787915	7.338700652
ILMN_1220349	7.771993829	7.885247533	7.645375444	7.955326243	7.975549804	7.780475762	7.816948125	7.728114018	7.731222334
ILMN_1220353	12.38158371	12.20363305	12.25379426	11.89155066	11.99123125	11.94114029	12.20662766	12.2167096	12.15875664
ILMN_1220362	11.50897577	11.56218899	11.42672876	11.14982407	11.25754003	11.22345667	11.24109565	11.41326989	11.35101222
ILMN_1220365	7.91905385	7.953677436	7.84407858	7.836335346	7.915832492	7.743664921	7.944300259	8.019936742	7.99935194
ILMN_1220374	10.96495063	11.0318423	10.84049578	10.24667166	10.3397038	10.44306525	10.5239461	10.5086146	10.56214327
ILMN_1220377	7.471912651	7.664700832	7.595557615	7.515886261	7.513390874	7.507148309	7.664561039	7.665173828	7.717983746
ILMN_1220387	8.015783065	7.839212245	7.919601937	7.878527597	7.985232653	7.982903267	7.965873239	7.927187998	7.970967441
ILMN_1220397	11.46063678	11.44968331	11.51209661	11.4174461	11.48757674	11.45140152	11.67511219	11.66187156	11.80178748
ILMN_1220398	10.80786313	10.64847827	10.63331517	10.84394629	10.97349687	10.90947343	10.81103756	10.76950524	10.75681052
ILMN_1220399	8.599650127	8.388799156	8.416181941	8.244766432	8.229370263	8.271448384	8.731667859	8.854270304	8.778936386
ILMN_1220409	8.448200071	8.298096542	8.354458906	8.502626908	8.549516619	8.513284786	8.47030089	8.487115411	8.553793173
ILMN_1220417	8.499795937	8.442129445	8.45228253	8.209874592	8.276225842	8.405505476	8.268677497	8.290067173	8.232750414
ILMN_1220418	8.774868974	8.63675221	8.496583033	9.227178945	9.226241544	9.232841845	8.973420431	8.795255058	8.868464453
ILMN_1220430	9.642172807	9.533032502	9.664965467	9.722191638	9.688191922	9.62915356	9.807045149	9.746125636	9.919564032
ILMN_1220441	7.771256395	7.841770749	7.676457384	8.278419749	8.237814338	8.17503939	7.891979639	7.796586998	7.895645156
ILMN_1220443	9.975671878	9.710536557	9.660648073	9.441212059	9.550659994	9.48802046	9.818944004	9.807045149	9.593049572
ILMN_1220446	10.19599391	10.32483593	10.20165245	9.894471164	9.936677459	10.03518468	10.17545586	10.05794714	10.24089611
ILMN_1220452	11.09555616	11.44434534	11.13169654	10.94428271	10.9224432	10.89351395	10.99712269	10.94428271	10.96434756
ILMN_1220453	7.724991468	7.760186282	7.919996137	7.753705052	7.789445396	7.741102385	7.568488888	7.615389767	7.446839863
ILMN_1220469	7.140400906	7.032385276	7.044618389	7.085768963	7.011868175	6.955835968	6.945965024	6.89717206	6.996560999
ILMN_1220477	9.100680519	9.203551546	9.354826064	9.093238191	9.063750494	9.349916024	9.370656758	9.213581017	9.235368608
ILMN_1220482	11.12951841	10.85574569	11.09249531	10.97497949	11.06772754	11.04115751	11.04950208	11.01505996	11.0842869
ILMN_1220508	8.755284118	8.438902429	8.425256079	8.350144781	8.279436514	8.495452947	8.644440002	8.608361668	8.592708145
ILMN_1220514	9.373346676	9.434115789	9.416676372	9.226773708	9.246564658	9.163679085	9.277659445	9.407548923	9.465510887
ILMN_1220520	10.17609489	10.51555578	10.03346124	9.281540178	9.187775424	9.60128247	9.829975509	9.905552759	9.804911294
ILMN_1220521	8.81185754	8.893554623	8.948544261	8.725181324	8.768016552	8.895853683	8.825531531	8.729320134	8.73281327
ILMN_1220522	7.308948664	7.281871342	7.222458436	7.316097733	7.260388691	7.221823048	7.524962676	7.347821753	7.432243499
ILMN_1220530	8.599312597	8.546941602	8.636157245	8.481569573	8.502985276	8.393677609	8.025169166	7.984208303	8.204627873
ILMN_1220535	7.697693337	7.594393986	7.526055055	7.766897197	7.780404377	7.627022376	7.94728848	7.86307819	8.054735626
ILMN_1220545	7.726769944	7.510582668	7.59818648	7.623154025	7.705528696	7.652189695	7.879073784	7.786598243	7.82977191
ILMN_1220548	10.22222594	10.25611224	10.25673653	10.04033424	10.13635177	10.12205603	10.06860037	10.13790163	10.19678649
ILMN_1220550	8.182493073	8.390941496	8.366698114	7.71293934	7.832075689	7.714251617	8.128343179	7.902736928	7.874772622
ILMN_1220560	8.756544981	8.671263078	8.791467827	8.885855339	8.698710748	8.676824847	8.668540709	8.680866755	8.740793694
ILMN_1220565	8.268006425	8.030254339	8.1084655	8.029695784	7.939709312	8.039223587	8.074842549	8.058988264	8.109682931
ILMN_1220574	7.847682611	7.68066043	7.83745005	7.790379857	7.909103817	7.813861883	7.75047059	7.834708765	7.757738035
ILMN_1220577	7.546990309	7.787293207	8.151011802	7.916950516	8.208038896	7.904831063	7.485782871	7.422954581	7.353212949
ILMN_1220586	9.035764745	9.313354064	8.997902495	9.156102724	9.164389758	9.181159984	8.843482063	8.788619782	8.779516746
ILMN_1220593	7.625852342	7.632603311	7.727044632	7.769090207	7.560008184	7.576376259	7.644389473	7.646137472	7.615157349
ILMN_1220603	9.656506766	9.62195921	9.549551488	8.97650004	8.967715355	9.061891755	9.326152873	9.333380674	9.391234273
ILMN_1220608	8.926196019	8.864053502	8.796541163	8.723597737	8.827361991	8.68455084	8.593461466	8.634098144	8.56421074
ILMN_1220609	9.018680213	8.726086163	8.726841009	8.724599943	8.723832373	8.89451153	8.476567369	8.57041317	8.546183867
ILMN_1220617	9.129868501	8.57609889	9.182811887	8.843760194	8.91113723	8.919016116	9.092996161	8.879058111	9.139133265
ILMN_1220620	8.073656379	8.151160444	8.027927772	7.822366609	7.860944331	8.05267623	8.11194659	8.154568373	8.072272057
ILMN_1220624	8.145658792	7.982681121	8.033360961	8.008174713	8.210037622	8.136500206	8.092394796	8.038724921	7.823121665
ILMN_1220632	11.59551801	11.69964994	11.63558484	11.60566458	11.54421279	11.58148613	11.54057317	11.48949395	11.56571889
ILMN_1220637	7.716623462	7.673913794	7.679210217	7.881315726	7.959397847	7.896188701	7.720935351	7.781164142	7.714596343
ILMN_1220641	10.74809397	10.75176593	10.73761976	10.5523939	10.47306555	10.57941266	10.72247174	10.67162845	10.653038
ILMN_1220664	12.02573025	12.00781908	12.04282147	11.94308247	12.0443879	12.01719837	11.88555864	11.89672303	11.81948667
ILMN_1220677	7.135659948	7.262780529	7.085522836	7.190733069	7.079929783	7.206561682	7.129405672	7.271704461	7.2086161
ILMN_1220685	7.761139821	7.990117324	7.692762408	7.901424188	7.799887541	7.933290325	8.015337127	8.070327214	8.14370268
ILMN_1220688	8.046824152	7.975754694	7.898897531	8.821524241	8.813125592	8.572934626	8.442288582	8.297296163	8.320854363
ILMN_1220725	7.401244552	7.538443891	7.471023829	7.404465778	7.61277782	7.495621232	7.365625605	7.377743095	7.47777205
ILMN_1220726	11.06720172	11.03443613	10.78475378	10.51592531	10.48432846	10.68227415	10.95680841	10.83850315	10.87790684
ILMN_1220761	8.426769787	8.139019197	8.372693712	8.486062184	8.455083998	8.428157901	8.491949297	8.542009945	8.417045679
ILMN_1220763	7.233214306	7.142082142	7.181892705	7.279612945	7.267558468	7.166084578	7.272712568	7.276827051	7.268217057
ILMN_1220769	10.55965461	10.97219363	10.72807354	9.823989263	9.787096889	9.79256484	10.08377896	10.19788354	10.16247915
ILMN_1220786	8.030679391	8.236288683	8.116135581	7.843463038	7.951219552	7.932738879	7.831926937	7.724423789	7.942406166
ILMN_1220793	10.42793832	10.4692253	10.55270385	10.03673633	9.996161103	10.06087339	10.1892801	10.10502445	10.10502445
ILMN_1220795	8.034566576	8.125285966	8.123336273	8.019725768	8.034686633	8.101678246	7.967462885	8.00000222	7.927187998
ILMN_1220820	9.342710238	9.405694796	9.469873227	9.385493299	9.390710626	9.325580624	9.405903793	9.354290488	9.431477743
ILMN_1220834	12.30305448	12.35587321	12.41114771	12.35587321	12.30056945	12.38158371	12.3922865	12.35747823	12.43475285
ILMN_1220838	9.808491158	9.997440375	9.829282571	10.04459003	10.00395275	10.006303	9.675655117	9.614466319	9.651960207
ILMN_1220845	7.957972551	7.988442582	8.008547326	7.91413556	7.914903041	7.914438118	8.178023325	8.128719959	8.07439593
ILMN_1220846	10.94462932	11.11066823	11.0449486	10.7870739	10.76606814	10.88700302	11.0142784	11.02509421	11.06603868
ILMN_1220861	9.655058307	9.646835359	9.592266528	9.614212053	9.55125301	9.616483683	9.566842287	9.556287204	9.55125301
ILMN_1220873	8.513829334	8.265324212	8.713872794	8.401118883	8.552949262	8.463101832	8.698176913	8.72967754	8.70381193
ILMN_1220874	8.020473091	8.142754264	7.851801445	8.196201318	8.195326464	8.052778771	8.030772958	8.01825817	8.201157295
ILMN_1220881	9.469558362	9.404909649	9.493724617	9.242329784	9.309897274	9.329753577	9.305623096	9.371150763	9.27262712
ILMN_1220889	9.275256419	9.793443581	9.553727634	9.420431043	9.178243542	9.341976646	9.298594392	9.27604679	9.300597014
ILMN_1220923	11.0533383	11.19859455	11.11470845	10.89155274	10.75531296	10.84914481	10.85311612	10.8229808	10.83472929
ILMN_1220925	7.133536719	7.129497719	7.20443453	7.134088703	7.08776996	7.037736622	7.092381694	7.172311549	7.120913232
ILMN_1220936	8.923672398	8.903576755	8.965661799	8.671607797	8.661364531	8.59421022	9.019676974	9.058866302	8.995113622
ILMN_1220937	7.2557484	7.379370411	7.378355186	7.414076424	7.338779459	7.314216893	7.136476126	7.167647803	7.170338442
ILMN_1220939	9.335307566	9.059723901	9.187775424	8.93311991	8.944012651	9.081361273	9.198727868	9.412489933	9.27347744
ILMN_1220948	8.821090727	8.876098439	8.97950182	8.959127596	8.979843433	8.936682326	9.185528179	9.140829871	9.124635761
ILMN_1220974	8.898794512	9.314797201	9.085584508	9.055124409	9.064941356	9.086446738	8.7939	8.882611252	8.785158376
ILMN_1220975	8.990830532	9.040551615	8.769737464	10.12983066	10.18529514	9.958688824	9.560906226	9.472214939	9.529702692
ILMN_1220980	10.7355919	10.43810017	10.57716661	10.38082847	10.4417973	10.42327925	10.57504744	10.67096329	10.57668119
ILMN_1220981	7.86251188	7.802051342	7.985587608	8.129721708	8.109682931	8.089407914	8.250511982	8.022151325	8.090489597
ILMN_1220993	7.693281384	7.784232901	7.68683421	7.826950907	7.710615272	7.670509886	7.939257891	7.794619121	7.923185996
ILMN_1220996	9.247584948	9.121943059	8.958909226	10.24632232	10.2443035	9.974783543	9.757492055	9.62195921	9.654151165
ILMN_1221007	9.880535176	9.905927621	9.706012349	9.760310245	9.810633248	9.615293423	9.633804646	9.577861234	9.735069736
ILMN_1221009	9.178243542	9.437815426	9.266734696	9.061646633	8.85767488	8.966967325	9.182337158	9.219949842	9.282664478
ILMN_1221011	12.12054302	11.77137235	11.95014257	12.48706517	12.43196031	12.59819475	12.33903674	12.39541193	12.41823245
ILMN_1221016	8.245731673	8.268510896	8.242991741	8.159271939	8.242538865	8.194933939	7.744462625	7.733698271	7.740878225
ILMN_1221028	8.360577769	8.224274352	8.339293017	8.565085942	8.647519859	8.556859274	8.57408694	8.638440862	8.536196143
ILMN_1221035	8.992455349	9.020944703	9.011585385	8.790349474	8.703395149	8.685342468	9.059987403	9.006434738	8.974502606
ILMN_1221040	7.349591796	7.462127792	7.367409271	7.484530134	7.535537637	7.438007209	7.469055593	7.493619195	7.499554324
ILMN_1221045	7.554139579	7.512951347	7.541294595	7.471053521	7.336925191	7.208935834	7.313368858	7.470869001	7.365885948
ILMN_1221048	12.71916773	12.51063803	12.83483482	12.93631527	13.09871248	12.97829876	13.0532364	13.1242365	13.15077165
ILMN_1221060	13.28061952	13.74320968	13.49053026	12.92546745	13.0532364	13.27853295	13.16864492	13.35578774	13.27562918
ILMN_1221067	12.84351431	12.479135	12.92546745	13.23326264	13.36618776	13.26212171	13.14450657	13.2234994	13.02232824
ILMN_1221078	7.424195434	7.297259516	7.273383645	7.317117823	7.362301978	7.307929898	7.370193771	7.324018542	7.504614374
ILMN_1221094	7.60589419	7.485605714	7.725791611	7.613589759	7.554072654	7.732429946	7.5930705	7.569594151	7.594250106
ILMN_1221103	9.145963971	9.365424762	9.258504106	9.390998989	9.24211868	9.154463574	9.046445222	9.187775424	9.194595201
ILMN_1221110	8.627764803	8.671818209	8.588798481	8.297457055	8.246002766	8.317213005	8.351468387	8.325166041	8.3193727
ILMN_1221121	7.650811657	7.693323079	7.575099547	7.970122401	7.808624665	7.727924352	7.672647215	7.678412473	7.855524458
ILMN_1221124	10.1608697	9.93265391	10.22878783	10.7520715	10.79859266	10.6095954	10.44722759	10.35476586	10.42099015
ILMN_1221126	13.1294697	13.20970386	13.18715043	13.13880812	13.18299602	13.22937215	13.05072057	13.04729433	13.04384886
ILMN_1221140	8.493590861	8.3629858	8.263583552	8.107229981	8.295848327	8.144634932	8.478739387	8.317386205	8.434041263
ILMN_1221142	11.45744523	11.55149111	11.51689973	11.23736447	11.30391852	11.32484387	11.3712386	11.44721794	11.46122377
ILMN_1221145	12.0986925	12.04858616	11.92886363	12.13040933	12.07713166	12.02139874	12.11264447	12.13040933	12.19604276
ILMN_1221146	8.929545807	9.305128965	8.784754822	8.67587666	8.593461466	8.360087873	8.069410561	7.995357591	8.051302818
ILMN_1221148	7.480588833	7.556529092	7.511710277	7.591692879	7.609902071	7.491370174	7.470592892	7.420452442	7.421325908
ILMN_1221153	8.522854228	8.084180547	8.133884395	8.305213338	7.914533086	8.145050555	8.359874561	8.521393612	8.202687342
ILMN_1221157	10.14366384	9.547570896	9.779142291	9.978454688	9.601681262	9.635371319	10.25142176	10.35698152	10.13106493
ILMN_1221168	10.73002746	10.82652728	10.72247174	10.66884454	10.8043285	10.8229808	10.81604859	10.87633516	10.84317594
ILMN_1221182	7.508552637	7.517645507	7.427582531	7.557696157	7.603500108	7.522192243	7.574120297	7.669344649	7.649274078
ILMN_1221204	10.95967397	11.11610591	10.87587324	10.63754812	10.63425322	10.786833	10.7069704	10.80029478	10.67273171
ILMN_1221213	7.013756887	7.080684987	7.13751023	6.944981468	7.038276374	6.975026061	7.093250382	7.180706588	7.101252038
ILMN_1221226	8.8019937	8.994599317	8.915254592	8.72729119	8.587873528	8.719334875	8.529510262	8.731869372	8.657624178
ILMN_1221233	7.638851466	7.611777669	7.685760442	7.552653869	7.649472693	7.578964573	7.614784386	7.743621636	7.706700429
ILMN_1221243	9.88562597	9.88527967	9.766382569	9.74902338	9.700304801	9.868899277	9.652573798	9.754994481	9.663412075
ILMN_1221251	10.1453655	10.16750456	9.93646601	10.14113658	10.15233562	10.1195362	10.227725	10.16940125	10.19989813
ILMN_1221253	7.360884585	7.363541454	7.509290078	7.376612975	7.402290011	7.318090783	7.51661624	7.289581265	7.282070423
ILMN_1221256	7.575648177	7.51627692	7.567910087	7.584066344	7.515595078	7.636379273	7.386922562	7.420506416	7.313557952
ILMN_1221257	10.89626433	10.94002058	10.95229184	10.96152397	11.08525005	11.02783437	11.28400714	11.17040935	11.32342928
ILMN_1221258	9.221693417	9.21697634	9.117997595	8.556475376	8.676245276	8.611266915	9.071479175	8.897570052	8.964943237
ILMN_1221264	9.350854629	9.529407541	9.195255937	8.909943263	9.019223686	9.129107439	8.789273714	8.796915798	8.812117801
ILMN_1221266	9.067390952	9.35688371	9.242329784	9.017565441	9.174402128	9.133943972	8.919668201	8.919202951	8.96795328
ILMN_1221274	12.04858616	11.88625123	11.97354881	12.19953019	12.17005766	11.99379773	12.11464352	11.94806717	11.95947141
ILMN_1221280	8.045984082	8.046824152	8.108595814	8.096213608	8.076791115	8.039097474	8.284732239	8.171357058	8.317386205
ILMN_1221290	12.25716848	12.02799778	12.10048768	12.07804585	12.16602184	12.13235043	12.33150788	12.1298158	12.10813415
ILMN_1221295	7.731753739	7.659400296	7.508580486	7.575648177	7.333429128	7.615157349	7.752342651	7.70026061	7.829897155
ILMN_1221304	10.45548019	10.58416927	10.51706893	10.48294607	10.47342177	10.56320211	10.44821353	10.41854529	10.5636028
ILMN_1221311	9.74902338	9.66583609	9.58718579	10.30272245	10.32849284	10.08584132	9.994386812	9.946910132	10.05986931
ILMN_1221340	11.90353742	11.87443022	11.87888437	11.84910769	11.89672303	11.96023331	11.82999966	11.85556933	11.82458415
ILMN_1221341	8.461377199	8.612306351	8.71224822	8.374148968	8.274913557	8.369040014	8.468021219	8.190621354	8.309944064
ILMN_1221348	8.26927374	8.453569644	8.061644481	8.536888954	8.268129734	8.5652008	7.992290615	8.074842549	8.162718467
ILMN_1221357	8.769496512	8.734315827	8.788831852	8.56168092	8.602404791	8.558413373	8.744484948	8.879951539	8.820213327
ILMN_1221363	10.97263159	11.09940573	10.96939638	10.86033229	10.87995543	10.8417854	10.77381872	10.78242217	10.85664014
ILMN_1221371	7.97196	8.154684893	8.288395674	8.063962193	7.97196	8.039692574	8.208332434	8.28701846	8.189732494
ILMN_1221373	7.563988308	7.624583866	7.588215891	7.425270132	7.480001091	7.498600739	7.628113985	7.648328774	7.591925256
ILMN_1221376	7.717877823	7.430097442	7.490561306	7.614705272	7.608649905	7.805902929	7.788583549	7.835961921	7.70797854
ILMN_1221418	10.08584132	10.06373205	10.30307033	9.805511562	9.726818453	9.805164973	10.09803161	10.02537795	10.11854611
ILMN_1221424	8.746937637	8.74179268	8.773610195	8.671116658	8.664357087	8.649750384	8.75677432	8.70183954	8.665344898
ILMN_1221429	9.655336714	9.743794727	9.662223127	9.795877027	9.714115638	9.697197238	9.658935386	9.66583609	9.58347935
ILMN_1221440	7.956324777	8.130513373	7.859272869	8.027795877	8.006058194	8.050606025	7.921354242	7.860515262	7.871153969
ILMN_1221442	7.854318753	7.963643399	7.930315469	7.953876005	8.017819035	7.936056854	7.817412151	7.792402862	7.802906945
ILMN_1221445	7.393487888	7.421980132	7.483685863	7.674781212	7.691427509	7.588443831	7.518557432	7.48215999	7.536906468
ILMN_1221451	8.754895507	8.914866159	8.874181771	8.879058111	8.818956768	8.78260106	8.991735078	8.992629711	9.04273322
ILMN_1221458	10.45616721	10.33870934	10.34588889	10.31094097	10.29705747	10.4319232	9.966178275	10.06212965	10.04117751
ILMN_1221470	11.88955901	11.9918155	11.91964025	11.52786548	11.55108099	11.68009643	11.60940206	11.55308909	11.59292032
ILMN_1221481	7.142411705	7.197867297	7.239578858	6.96701458	6.989753352	6.923449729	6.895247936	7.095427553	6.929726488
ILMN_1221487	9.121694519	9.036215531	9.123263039	9.175845321	9.234096466	9.223894985	9.201675722	9.14799763	9.151650115
ILMN_1221494	7.724751751	7.803140385	7.743259558	7.952390172	7.983893851	8.052383666	8.041152763	8.003447348	7.853256469
ILMN_1221501	15.07021412	15.23214698	15.08538675	14.78108145	14.8546828	14.879247	15.29191662	15.18847924	15.13813345
ILMN_1221503	11.2326467	11.00131813	11.07779489	11.85083751	11.77310616	11.66520189	11.65496939	11.63763253	11.54421279
ILMN_1221520	7.704959234	7.827838767	7.932172957	7.976647192	7.915315876	7.926446399	7.991353938	7.992159593	7.979604595
ILMN_1221522	7.456182146	7.388154279	7.389656237	7.421026504	7.563077798	7.53163075	7.431892652	7.477339003	7.483603399
ILMN_1221526	8.79890014	8.468021219	8.065570908	9.457406538	8.957643903	8.698531889	9.377624609	9.603464495	9.48044662
ILMN_1221530	8.195762884	8.133765202	8.261419051	9.033039842	9.082465462	8.914485975	8.754895507	8.789769654	8.854825382
ILMN_1221548	8.51128682	8.452953884	8.414116386	8.321279816	8.314567782	8.32775193	8.483036409	8.306925418	8.499474949
ILMN_1221564	9.702123319	9.745827449	9.596086913	9.712614345	9.527226275	9.688507645	9.380562954	9.558733356	9.398063551
ILMN_1221568	8.392229711	8.513284786	8.467871353	8.588053661	8.594743252	8.585591858	8.53379137	8.534809981	8.544985665
ILMN_1221574	7.510072904	7.365747433	7.376612975	7.245774146	7.264348536	7.275321124	7.318583973	7.347456472	7.186649414
ILMN_1221592	10.16593525	9.922865864	10.02307754	10.61182592	10.66504564	10.74632027	10.67956463	10.38118051	10.49634075
ILMN_1221594	10.11348856	10.56462852	10.33870934	9.825855607	10.18086338	10.3071652	9.950567592	10.22387391	10.12401541
ILMN_1221611	11.18111509	10.71110301	10.95911764	11.52874408	11.44487023	11.46240383	11.26810608	11.24691623	11.17652466
ILMN_1221616	8.624569555	8.676245276	8.628519806	8.72829402	8.788226234	8.529510262	8.661797981	8.539504083	8.730564404
ILMN_1221624	11.09804682	10.91576662	11.04407775	11.20952994	11.23052713	11.22196133	11.22105699	11.1774584	11.21663145
ILMN_1221634	10.05435687	9.980897081	9.918478905	10.04688113	9.904509132	9.929990713	9.920487477	9.815584375	10.08278593
ILMN_1221636	7.440583129	7.325261757	7.388759466	7.315858101	7.364270884	7.398170619	7.234880993	7.317194857	7.164151976
ILMN_1221684	10.29736117	10.55270385	10.44618215	9.828668688	9.880535176	9.920487477	9.928286981	9.999157388	9.949822131
ILMN_1221700	7.940529248	7.955704341	7.863457558	7.767505292	7.865306767	7.807946029	7.864483472	7.886580408	7.80947447
ILMN_1221702	10.96626012	10.83210993	11.02783437	11.01129912	11.06682907	11.0533383	11.16394066	11.04115751	11.21832865
ILMN_1221703	9.732649544	9.70664686	9.652573798	9.871911364	9.818944004	9.892989122	9.998748896	9.846131185	9.940551737
ILMN_1221713	7.40344183	7.293044647	7.554905122	7.447587536	7.488556125	7.362951355	7.420088301	7.515480013	7.464982431
ILMN_1221719	14.72204775	14.71048544	14.78108145	14.6660881	14.76644206	14.74251356	14.73237268	14.83498065	14.87416293
ILMN_1221732	11.64546738	11.58235393	11.55568506	11.71639631	11.5536005	11.62057082	11.66940117	11.69791955	11.72788576
ILMN_1221736	10.76049557	10.82266756	10.51486271	11.13076915	11.19387749	10.96203063	11.18163603	10.93906717	11.01815383
ILMN_1221745	7.792641399	7.682432628	7.67674511	7.714912459	7.851632417	7.860515262	7.912050686	7.875820136	7.747772709
ILMN_1221750	11.10937483	12.05155878	11.5905232	9.301892561	9.364042168	10.18359275	9.722020035	9.87900737	9.772874666
ILMN_1221755	7.018908262	7.187421031	7.136674661	7.142913163	7.219853587	7.125466949	6.862638935	7.064383767	6.961770988
ILMN_1221776	7.193831705	7.121455749	7.133331896	7.161074121	7.138433629	7.144844967	7.105992578	7.161606296	7.077956704
ILMN_1221782	7.739607711	7.672396946	7.770830247	7.799557269	7.880850924	7.830581006	7.678832906	7.74813815	7.674732023
ILMN_1221787	10.46803236	10.76950524	10.5071298	10.32782877	10.53567132	10.39155072	10.25585068	10.21000315	10.28822092
ILMN_1221789	8.810767213	8.785158376	8.679994409	8.658256477	8.573707347	8.676245276	8.863855454	8.937389559	8.901562278
ILMN_1221810	8.917774329	8.96124927	9.080737339	8.864978912	8.870141768	8.830766094	8.755284118	8.929384203	8.968548514
ILMN_1221817	14.0475909	14.07589062	13.7756615	14.56882528	14.56396929	14.39588885	14.09998152	13.91503303	14.10958774
ILMN_1221819	14.879247	14.97028031	14.77215178	14.63856589	14.52618214	14.60644165	14.71048544	14.6428057	14.78626824
ILMN_1221825	7.434770418	7.44239375	7.447949911	7.47950637	7.558799399	7.474781685	7.380122616	7.562379331	7.391473991
ILMN_1221827	8.750135936	8.670890645	8.767796235	8.759319374	8.735965115	8.783252783	8.841011484	8.791633082	8.853184909
ILMN_1221835	7.630058786	7.683220432	7.733136165	7.625883129	7.636137093	7.58575622	7.490713622	7.578827333	7.591165781
ILMN_1221838	8.503663105	8.659398177	8.597259694	8.346904993	8.042934076	8.273304235	8.318393962	8.301443913	8.242138505
ILMN_1221840	8.100407271	8.338700692	8.234844859	8.127975333	7.842581545	8.049403052	8.085316281	8.132224628	8.022028925
ILMN_1221851	11.42111795	11.00398391	11.24882615	11.62464198	11.62245176	11.60566458	11.73540389	11.71406604	11.63184614
ILMN_1221852	9.17685017	8.882976537	9.532695416	9.030526939	9.043452616	9.071974675	9.336820491	9.389536137	9.396844406
ILMN_1221859	12.26954485	12.36455632	12.36770324	12.51277427	12.5505262	12.47367479	12.36455632	12.27259667	12.33382417
ILMN_1221874	8.538552366	8.736520585	8.538855268	8.669842177	8.589652293	8.709787653	9.057001715	9.017343608	9.142996031
ILMN_1221892	8.496022284	8.673329936	8.745114665	8.69390621	8.470904278	8.626077787	8.749176262	8.72256183	8.821904676
ILMN_1221893	7.830517531	7.927683341	7.850746112	7.798078467	7.91664407	8.01557574	7.672357299	7.773549708	7.802980671
ILMN_1221908	8.521964473	8.428352787	8.387903575	8.466122339	8.450669056	8.366187358	8.553793173	8.510894951	8.466498924
ILMN_1221913	7.311308247	7.277909675	7.269478223	7.547713999	7.356026772	7.518000724	7.376713308	7.331129506	7.41592623
ILMN_1221919	9.422291859	9.446622905	9.520037021	9.31726441	9.339539383	9.295152041	9.669615057	9.618890897	9.574839784
ILMN_1221920	12.11653991	12.16424203	12.07382618	12.01719837	11.93724433	12.07713166	11.92939161	11.92748257	11.86215873
ILMN_1221921	7.021227667	6.962947064	6.895681432	7.060027169	7.031640942	7.099204367	7.194831546	7.185997303	7.177353574
ILMN_1221935	11.31860493	10.79505665	11.20847026	11.81467526	11.89895388	11.70233974	11.75428377	11.77414031	11.76977393
ILMN_1221936	11.48905325	11.51653958	11.58515506	11.55308909	11.61523534	11.48905325	11.61226739	11.65653679	11.67115307
ILMN_1221937	8.862105421	8.81681892	8.806318657	8.898794512	8.709511361	8.777603931	8.786390092	8.859012099	8.757898372
ILMN_1221943	8.800159581	8.993580587	9.021617198	9.661924594	9.516876514	9.54053748	8.90845881	8.952568544	9.004065006
ILMN_1221952	7.369945357	7.472237823	7.445154009	7.433415971	7.427061448	7.504532111	7.444823829	7.423510382	7.542357139
ILMN_1221953	8.588798481	8.649750384	8.478310014	8.250805157	8.370056541	8.330988753	8.63446046	8.628519806	8.608155306
ILMN_1221960	7.476809157	7.491723758	7.611200441	7.425239635	7.517753768	7.420262254	7.352189524	7.504922848	7.394804655
ILMN_1221973	8.476258946	8.329745792	8.412975537	8.676824847	8.918524853	8.671428773	8.562543689	8.594743252	8.59827844
ILMN_1221981	11.08824084	11.14781823	11.28779502	11.25959343	11.1517835	11.17130417	11.20952994	11.18204946	11.31471395
ILMN_1221983	11.17040935	11.06510208	11.28883654	11.05482119	11.15821898	11.15965445	11.2300089	11.28075005	11.1975024
ILMN_1221985	9.592266528	9.538765595	9.582508345	9.728305416	9.69586792	9.716195902	9.447962442	9.533614326	9.396594189
ILMN_1221999	8.684756748	8.437741784	8.504342903	7.934085494	7.838714063	7.921199573	8.034272733	8.265628371	8.125147224
ILMN_1222004	8.629436083	8.654557084	8.662256477	8.486281271	8.485574966	8.550914082	8.370056541	8.448515827	8.297920899
ILMN_1222009	11.77898664	11.60469777	11.65023117	11.7683081	11.77414031	11.82544594	11.76508171	11.72447348	11.80003421
ILMN_1222019	8.089526704	8.084276637	8.232612227	8.03485239	7.973118476	7.932267982	8.028373888	7.946555584	8.084585481
ILMN_1222029	8.230188935	8.136795727	8.135173954	8.292167796	8.296956366	8.222344306	8.309806988	8.319962929	8.307657902
ILMN_1222031	7.363938328	7.383499798	7.327391344	7.681955763	7.511733681	7.540250479	7.474557944	7.459900195	7.442975304
ILMN_1222036	9.953321473	9.742884281	9.896019715	10.43492699	10.45431487	10.48702691	10.54923265	10.52805858	10.49025249
ILMN_1222039	8.800377669	8.845733929	8.687715281	9.161674946	9.211447479	9.143485907	9.080459359	9.15735904	9.068855755
ILMN_1222069	9.385222754	9.347055849	9.383631024	9.526236771	9.600775322	9.598240774	9.635671967	9.492387547	9.769870103
ILMN_1222071	9.98617247	9.991258101	9.938208038	10.12859961	10.0605958	10.24805172	10.08249945	10.00164332	10.01867642
ILMN_1222079	7.137233242	7.118557058	7.233957152	7.104141695	7.158065172	7.226183381	7.123480693	7.164151976	7.110542438
ILMN_1222093	7.426219918	7.303804655	7.353354785	7.468086936	7.461701902	7.597113233	7.48877627	7.443269987	7.491697403
ILMN_1222122	7.273398678	7.252438998	7.200572388	7.404849877	7.326483854	7.362301978	7.356205127	7.297789664	7.323780086
ILMN_1222123	9.830539613	10.28710051	9.876238422	9.655705845	9.609424417	9.607752002	9.462946189	9.509788432	9.487114315
ILMN_1222132	10.7429372	10.77922529	10.7675268	10.51409775	10.58467774	10.62937097	10.79817222	10.77781821	10.69794914
ILMN_1222137	9.672415789	9.79446111	9.797191461	9.743794727	9.747095481	9.761063039	9.916447362	9.782658687	9.868899277
ILMN_1222147	7.805970934	7.622063559	7.725747043	7.642010283	7.520804921	7.751022655	8.01708247	7.917117923	7.943395599
ILMN_1222149	8.162851126	8.340591669	8.200703618	8.15182792	8.055398251	7.943598376	8.324379985	8.187111701	8.196057916
ILMN_1222152	12.25379426	12.17969278	12.1921125	12.33449486	12.39720435	12.40480089	12.37485601	12.32010655	12.44534606
ILMN_1222157	8.863855454	8.86115344	8.955998667	8.779686718	8.733238908	8.888952038	8.570624484	8.647382436	8.57094603
ILMN_1222165	8.95430702	8.899629386	9.109331929	8.914485975	8.98302867	9.106398599	9.074277363	8.948544261	8.951161496
ILMN_1222167	7.436256349	7.453701065	7.514854853	7.469422137	7.383205061	7.434988566	7.391560486	7.386312032	7.279638296
ILMN_1222171	9.054221629	9.208711098	9.08461538	8.776035378	8.758702105	8.87366387	8.975338778	8.964143462	8.838739586
ILMN_1222173	10.58728136	10.73520062	10.653038	10.61370752	10.57911711	10.66623296	10.49373514	10.66379185	10.56424893
ILMN_1222174	11.0449486	10.72020336	10.82490085	10.77335061	10.98886052	10.9577434	11.11470845	11.14201666	11.1088237
ILMN_1222185	8.248494859	8.086386961	8.01082379	7.931903725	7.764519009	7.829174609	7.989925642	7.944133421	7.899246191
ILMN_1222194	9.840144479	9.866531843	9.926145144	9.704772069	9.645689269	9.884579791	10.01867642	9.940043744	10.09766198
ILMN_1222196	8.94064143	8.677833539	8.788490833	8.918714227	8.722128174	8.811135896	9.163385369	9.226241544	9.181649322
ILMN_1222219	7.352698292	7.462232144	7.35474065	7.339698331	7.503374444	7.411053988	7.631496245	7.546053098	7.591824346
ILMN_1222228	7.806621366	7.794619121	7.766975396	7.824667405	7.645194215	7.803742984	7.7634997	7.741510275	7.76044446
ILMN_1222231	11.18751762	11.22605116	11.0833714	11.14256486	11.1605315	11.18660217	11.14568907	11.20210852	11.21579269
ILMN_1222242	7.123229408	7.204082664	7.075346409	7.076045663	7.066596524	7.064256535	7.234135022	7.121909899	7.136392882
ILMN_1222246	11.28635202	11.55568506	11.60469777	12.38415323	12.37303275	12.28937534	11.95947141	12.09814387	11.88032585
ILMN_1222249	9.792817644	9.799485055	9.912440268	9.711599948	9.756199873	9.801058727	9.726004767	9.574126216	9.579556321
ILMN_1222258	10.7277084	10.56214327	10.70998424	10.72598058	10.71441786	10.82222747	10.87144552	10.91189393	10.85619567
ILMN_1222261	10.20967212	10.11302985	10.2129823	9.984394588	9.943731259	9.980897081	10.13662895	10.15873185	10.07175211
ILMN_1222269	10.16619856	10.06796863	10.16344346	10.05395708	10.19374365	10.1751475	10.36821648	10.32340463	10.35476586
ILMN_1222272	8.521797853	8.441050407	8.60954543	8.297155753	8.098500938	8.145912621	8.501192981	8.462882591	8.527158244
ILMN_1222315	10.45583107	10.41340977	10.51448358	10.42525485	10.56462852	10.68327197	10.26864974	10.31094097	10.36223562
ILMN_1222333	9.572607615	9.589862118	9.737540099	9.243656035	9.388993394	9.505209292	9.598503538	9.819768187	9.594854598
ILMN_1222339	8.735518587	8.728104615	8.817736608	8.607938281	8.759522862	8.631690323	8.600061003	8.627764803	8.615188845
ILMN_1222345	7.297666544	7.195029373	7.263799439	7.550281527	7.5051845	7.405021188	7.433455678	7.370659749	7.389563292
ILMN_1222346	8.884945503	8.902520898	8.862512829	8.786170464	8.725343905	8.893554623	8.92316069	8.915724737	8.869288733
ILMN_1222351	11.57647039	11.52365491	11.63273956	11.37549491	11.27886178	11.37000418	11.29582559	11.24575526	11.3712386
ILMN_1222352	7.271441183	7.157623244	7.348606624	7.287755691	7.08635989	7.192393968	7.33433879	7.221123914	7.172171512
ILMN_1222354	7.431437455	7.290773198	7.391729165	7.439898867	7.339312927	7.4364323	7.215620654	7.19987947	7.265561177
ILMN_1222356	10.01746038	10.08377896	10.05327492	10.04286481	9.983077971	10.13179632	9.961109092	9.926783505	9.948124709
ILMN_1222383	8.954734074	8.902270717	9.065967966	8.84901724	8.898794512	8.937575217	9.172921574	9.165636475	9.054467916
ILMN_1222389	7.450169747	7.552562331	7.516207165	7.504432123	7.46152345	7.596714684	7.457972189	7.494824997	7.564450368
ILMN_1222401	9.858997274	9.818944004	10.03269664	9.742556125	9.84251382	9.670216105	9.959721319	9.979093992	9.88527967
ILMN_1222402	8.598841105	8.544633496	8.480601023	8.344306145	8.333569738	8.352514206	8.467871353	8.514951265	8.440887711
ILMN_1222429	8.987904548	8.758352011	8.8697365	8.673161867	8.557005759	8.804714964	8.612144908	8.638998917	8.541669613
ILMN_1222447	12.00182022	11.92305703	11.94719205	12.26954485	12.28106565	12.23131622	12.0061362	12.17518708	12.13701889
ILMN_1222453	8.475911289	8.278940199	8.036511975	7.780154799	7.823920259	8.075161444	7.918187075	7.862001367	7.958797885
ILMN_1222471	10.08881538	9.896332808	9.801563796	10.42968595	10.32286336	10.24219624	10.14500134	9.905927621	9.872768683
ILMN_1222474	11.62245176	11.58601585	11.65225906	11.52018694	11.55308909	11.50790994	11.53906863	11.51259218	11.46063678
ILMN_1222487	7.306448842	7.306166609	7.360774766	7.27211848	7.385644565	7.340939681	7.40570012	7.431109921	7.428045927
ILMN_1222489	10.20607996	10.62587543	10.36793299	10.20889488	10.1201619	10.13563142	9.643299612	9.751176796	9.795098937
ILMN_1222492	11.30291619	11.36649231	11.48803634	11.00530571	11.00220695	11.07685116	11.26416973	11.26138326	11.32858215
ILMN_1222496	7.311471355	7.452358641	7.295278124	7.396852876	7.314092503	7.350029479	7.218105987	7.276017419	7.057732869
ILMN_1222497	8.64246917	8.516482609	8.632639055	8.522485568	8.705267707	8.781672711	8.750529708	8.665182551	8.64424761
ILMN_1222499	7.538839493	7.652890873	7.736557237	7.758749149	7.683633938	7.681838326	7.691760351	7.786086882	7.694031894
ILMN_1222503	12.36223697	12.28165855	12.27436631	12.49188251	12.52039724	12.45189177	12.39148242	12.41640523	12.4127338
ILMN_1222512	10.82815144	10.7520715	10.7355919	11.55666082	11.52689897	11.35319736	11.11852426	11.00131813	11.003654
ILMN_1222543	13.66900629	13.65571319	13.65402111	13.65402111	13.59527514	13.69376805	13.59527514	13.6439551	13.67546495
ILMN_1222560	9.748699625	9.876238422	9.650254792	9.861191919	9.93977473	9.835197204	9.921472586	9.896332808	9.86199051
ILMN_1222571	7.371191621	7.310094406	7.353729936	7.351388343	7.382953613	7.36536996	7.307252511	7.319480433	7.380023438
ILMN_1222584	9.333380674	9.660935594	9.496454608	9.41412396	9.334997049	9.393046913	9.018680213	9.104132551	9.125117817
ILMN_1222594	10.04745039	9.791700495	9.764972395	9.491700051	9.638427417	9.608498547	10.14228077	10.1195362	10.07480184
ILMN_1222597	7.587680953	7.511250108	7.566604158	7.437532224	7.542029051	7.395654866	7.381224922	7.31570652	7.508369778
ILMN_1222598	10.58693757	10.36016632	10.31279455	10.12708519	9.893812909	9.743794727	10.4229594	10.50819528	10.60685155
ILMN_1222599	8.764392301	8.808788629	8.90311844	8.659007299	8.746561693	8.634257083	8.482577183	8.504342903	8.576884241
ILMN_1222602	8.820855708	8.598644868	8.826517836	9.016224796	9.237138431	9.113865321	8.914095504	8.933986754	9.026924746
ILMN_1222607	11.47625603	11.44094286	11.58042055	11.87029173	11.96874544	11.87888437	11.55825579	11.53051681	11.60982689
ILMN_1222609	11.4391965	10.93750838	11.67455627	12.17085354	12.46799294	12.18244617	11.99836247	12.17450999	12.21192153
ILMN_1222626	7.694530406	7.711923597	7.602780192	7.717104258	7.555484212	7.527855183	7.537830159	7.634410768	7.50913772
ILMN_1222627	8.419277185	8.310398623	8.356549901	8.357661109	8.266295183	8.345220174	8.211091891	8.285943352	8.306293397
ILMN_1222637	12.00486105	11.8954584	12.03889587	11.80977819	11.90179852	11.81889717	12.13450039	11.95143557	11.94392019
ILMN_1222650	7.86871327	7.992616426	8.044244444	7.962618146	7.882939246	7.886332317	8.116135581	7.978581942	8.004183669
ILMN_1222674	11.36336794	11.2300089	11.39218896	11.44393358	11.53051681	11.47625603	11.39516068	11.33631078	11.5856902
ILMN_1222679	15.17818144	15.27650442	15.33173901	14.84165617	14.93690323	14.93076766	15.13145672	15.10599851	15.09327133
ILMN_1222682	8.817196333	8.881436196	8.662882564	9.447454619	9.410273667	9.300597014	9.1036372	9.032357281	9.145252539
ILMN_1222688	7.857305356	8.029695784	8.071104139	7.77119892	7.749963136	7.67063711	7.934520254	7.942141254	8.060590186
ILMN_1222715	9.497784946	9.451323956	9.403909436	9.255434382	9.405903793	9.315822546	9.126078794	9.517144688	9.482045296
ILMN_1222716	10.70871336	10.75446278	10.85997771	10.63381314	10.77700479	10.74463962	10.7005329	10.63464722	10.69712711
ILMN_1222723	13.65571319	13.62527298	13.56145285	13.67743146	13.64169295	13.65402111	13.57185824	13.60601751	13.69983571
ILMN_1222733	10.34288885	10.3120519	10.38856503	10.08278593	9.95736568	10.07238404	10.07446668	10.14366384	10.11515973
ILMN_1222734	11.95428586	11.68654785	11.66065528	11.46952729	11.37598207	11.68324085	11.67820821	11.69030939	11.56330773
ILMN_1222760	9.949447866	9.926431672	10.06396658	10.06760432	9.942200852	9.927473452	10.30421392	10.22261874	10.23052603
ILMN_1222763	8.406711118	8.108728555	8.21747796	8.26986808	8.045715124	8.222203846	8.3570602	8.412068763	8.294526167
ILMN_1222767	9.012941559	9.005927601	9.077782364	9.08223733	9.087805907	9.023157724	9.150768982	9.149816266	9.206259406
ILMN_1222770	9.153159023	9.293736866	9.298594392	8.86115344	8.771337589	8.89395672	8.923897427	8.926844033	8.953428467
ILMN_1222772	8.762238832	8.316839383	8.947536598	10.28128078	10.54064628	10.30600105	10.5567776	10.30933282	10.31760094
ILMN_1222773	9.173643827	9.212909166	9.379636097	9.655058307	9.391808844	9.407548923	9.050066612	9.11016633	9.189689311
ILMN_1222794	10.96203063	10.69952987	10.93098684	10.63908814	10.83126974	10.93516168	11.00643857	11.15965445	10.96746601
ILMN_1222795	7.921721009	8.01629727	8.013781244	7.991255562	8.022028925	7.900884094	7.846874716	7.860445227	7.930403985
ILMN_1222803	12.85388362	13.22749515	13.05424781	12.75488034	12.70825371	12.76978711	12.78006442	12.90967452	12.87636367
ILMN_1222806	9.369026612	9.381882476	9.135960404	9.076102631	8.994599317	9.081114061	9.145027536	9.273738193	9.200491914
ILMN_1222813	12.32010655	12.3181971	12.17518708	12.64258806	12.63734165	12.58379904	12.30056945	12.24278098	12.1968297
ILMN_1222815	7.636754385	7.605079928	7.572477755	7.552094513	7.591899015	7.634909635	7.566408814	7.59833457	7.645828011
ILMN_1222816	8.169009395	8.122331084	8.199368844	8.322771306	8.265324212	8.186771684	8.411695683	8.295653016	8.342529924
ILMN_1222821	10.04069336	10.03993864	9.765517729	9.555488366	9.521893505	9.551755521	9.87044546	9.841445244	9.771070866
ILMN_1222829	10.41340977	10.32022284	10.5387394	10.4892026	10.5345547	10.44690584	10.5488288	10.61655798	10.54308301
ILMN_1222844	9.010697992	8.32721048	9.03164958	9.279134929	9.296225825	9.231308876	9.283713933	9.100680519	9.237138431
ILMN_1222848	7.117345395	6.921937456	7.026839117	6.918362561	6.937994309	7.023596641	6.826546407	6.88458412	6.96732723
ILMN_1222852	7.577588745	7.384988403	7.511307524	7.337263951	7.337592414	7.319846818	7.432988628	7.406992836	7.498817785
ILMN_1222860	7.297750098	7.372667597	7.471497031	8.627175861	8.556859274	8.314986156	7.988148559	8.025743886	8.007337551
ILMN_1222865	8.40349044	8.268364622	8.549735099	8.572344824	8.492440377	8.607776908	8.472831542	8.44503927	8.32721048
ILMN_1222872	8.570624484	8.664939375	8.838021179	8.702743101	8.682055181	8.606851499	8.867286762	8.876098439	8.871223458
ILMN_1222917	9.363424875	9.237138431	9.355110293	9.655336714	9.667754866	9.613448105	9.576905639	9.566260946	9.651640666
ILMN_1222924	8.301443913	8.062487913	7.996990617	8.015206154	8.035484402	8.154568373	8.111699768	8.103498657	8.050379997
ILMN_1222946	7.425954527	7.572441856	7.575137191	7.459694574	7.48124443	7.517416386	7.3341812	7.445829214	7.453590482
ILMN_1222970	7.545056946	7.481928195	7.483970712	7.466749213	7.312820676	7.244285523	7.346119344	7.25396031	7.373235277
ILMN_1222973	7.548896805	7.58352485	7.663791651	7.659887874	7.521557209	7.660010678	7.6038542	7.557874076	7.656413812
ILMN_1222988	8.213548624	8.290763677	8.410239768	8.538552366	8.306293397	8.325507341	8.554007657	8.459273008	8.460680706
ILMN_1222991	9.089369776	9.068444835	8.97650004	9.189489141	9.351128094	9.292119435	8.916876267	8.990613857	8.816555268
ILMN_1223015	10.05649084	10.21035236	10.24122653	9.989854302	10.07110554	9.913558643	10.12576459	10.1328032	9.975872393
ILMN_1223028	8.087979007	7.946281224	8.258727364	8.129985145	8.063669196	7.836253127	8.276387127	8.262146252	8.132022752
ILMN_1223029	12.39720435	12.25553153	12.21801935	13.34853103	13.24426664	13.1228981	12.65808942	12.44328162	12.59724549
ILMN_1223035	10.42525485	10.21562101	10.51040824	10.89721377	11.03133316	10.90174719	10.99248234	10.98272876	10.90354315
ILMN_1223041	9.532126761	9.759130492	9.647080783	9.869191913	9.992110631	9.997989205	10.14113658	9.916908295	10.01806455
ILMN_1223044	7.360821285	7.263026835	7.188443906	7.304673482	7.365868191	7.380500158	7.270501873	7.297345483	7.296206786
ILMN_1223045	7.537018496	7.759230579	7.838656751	8.876967972	8.693500907	8.619152355	7.931240795	8.109682931	8.062772778
ILMN_1223049	7.915315876	8.065078803	7.827267325	7.821007781	7.816604012	7.778017457	7.726285423	7.911161767	7.890803774
ILMN_1223050	9.681054193	10.07411901	9.673631504	8.87482441	8.825940977	8.906679049	9.55600533	9.477445492	9.371150763
ILMN_1223051	9.818406171	9.643539494	9.885939307	9.873414633	9.899900407	9.871085924	9.64997186	9.667244825	9.626274803
ILMN_1223056	8.979233603	9.373346676	9.129362472	8.820445956	8.956598132	8.984567231	8.685505291	8.75628844	8.752602215
ILMN_1223064	9.120724774	8.983852197	9.266066476	9.444568652	9.601975658	9.463248583	9.421866288	9.324433127	9.366682373
ILMN_1223070	8.208175066	8.131185604	8.187365931	8.199368844	8.106541115	8.20038831	8.151311392	8.260906792	8.162578259
ILMN_1223082	8.582533275	8.854270304	8.590223379	9.011585385	8.97775873	8.954734074	8.743628581	8.678843222	8.835723839
ILMN_1223090	8.130742866	8.216609951	8.043141518	8.41761326	8.591194586	8.417045679	8.246649144	8.075655826	8.339497085
ILMN_1223097	11.02592799	10.82930245	11.06147601	11.10848379	11.12279347	11.19546216	11.24030659	11.25207074	11.3225289
ILMN_1223126	9.676482681	9.349144575	9.503335121	9.786769026	9.824297869	9.856978552	9.901094897	9.895789574	9.812961561
ILMN_1223140	8.832264557	8.94567164	8.832462147	8.650608461	8.681062485	8.649088624	8.627391603	8.790184339	8.758565296
ILMN_1223145	8.964579656	8.914095504	8.855273667	9.006143884	8.986932742	8.994835772	9.047347567	8.96471689	8.827986075
ILMN_1223147	13.66425693	13.76101416	13.50399963	12.8325998	12.69569961	13.02232824	13.15077165	13.27694301	13.18967793
ILMN_1223159	10.06087339	9.770789506	9.56260492	9.415918262	9.40437524	9.436613126	9.923452502	9.856667929	9.650606264
ILMN_1223164	9.340465999	9.334997049	9.454910512	9.436941961	9.324661808	9.427419732	9.452772836	9.492003582	9.52566143
ILMN_1223168	10.5815082	10.49426265	10.36258153	10.23132131	10.25585068	10.25758267	10.3889399	10.47820206	10.41568934
ILMN_1223188	8.340591669	8.31048903	8.359543732	8.108923709	8.414394868	8.120236133	8.28179532	8.300307476	8.203573866
ILMN_1223192	8.760565386	8.791963624	8.727897997	8.77398484	8.819126686	8.7153636	8.797446967	8.672990844	8.664357087
ILMN_1223198	9.821513462	10.01516157	9.917160608	9.58718579	9.647080783	9.746125636	9.461255457	9.493724617	9.500966903
ILMN_1223207	7.236501113	7.30058735	7.327180343	7.28223013	7.397797285	7.242679928	7.354917322	7.26204637	7.304992529
ILMN_1223215	7.504214451	7.72385235	7.709961354	7.69434098	7.618899948	7.775919252	7.798743971	7.75990208	7.798218003
ILMN_1223228	7.174914609	7.136421128	7.243062246	7.21121516	7.169209791	7.280348429	7.097906476	7.096483187	7.102629471
ILMN_1223229	7.396194448	7.437945087	7.411176869	7.344113384	7.427481636	7.30871741	7.396936533	7.546153611	7.597206977
ILMN_1223230	12.06806685	12.05640015	12.17085354	11.71075605	11.72080235	11.777806	11.88438984	11.90240828	11.8586947
ILMN_1223244	15.97724526	15.98442424	15.94788643	15.28446145	15.8440349	15.82332261	15.00183777	15.08538675	14.95585979
ILMN_1223257	8.441788828	8.408825178	8.409884223	9.497188228	9.572607615	9.363160529	8.936682326	8.783411054	8.778301438
ILMN_1223261	9.483752647	9.55721279	9.119268575	9.324020302	9.321218144	9.239127375	9.073713319	9.081114061	8.946995134
ILMN_1223268	10.8453146	10.83552074	10.91935047	10.59223772	10.8487741	10.59576884	10.75176593	10.77200529	10.80470697
ILMN_1223271	8.319666333	8.425434738	8.311027265	8.064970048	8.120538711	8.185853154	8.408179979	8.386428494	8.409210215
ILMN_1223277	7.984012329	8.346762656	8.342529924	8.40349044	8.136500206	8.278651462	8.252151131	8.040543737	8.184827012
ILMN_1223282	9.321530657	9.434880159	9.422602117	9.186541532	9.166047828	9.241314878	9.302220638	9.268722199	9.245888245
ILMN_1223285	11.16601883	11.13393427	11.29917497	11.10305748	11.09030206	11.21046001	11.07583807	11.19332221	11.17218164
ILMN_1223300	8.614039866	8.851891288	8.767616159	8.589466503	8.486281271	8.625587922	8.464622949	8.442129445	8.491949297
ILMN_1223307	11.9621971	11.78093449	12.12741847	12.12498975	12.35397335	12.26032426	12.27348196	12.10048768	12.15685205
ILMN_1223313	8.296718093	8.380229869	8.04950472	7.744878492	7.605123849	7.767819955	7.920919806	7.889481821	7.847108933
ILMN_1223315	7.573407212	8.053901403	7.723469224	8.043851566	7.943006569	7.948583381	8.143184687	7.917496456	8.072736254
ILMN_1223317	14.15828375	14.01785088	14.15828375	15.72677516	15.56429154	15.51256882	15.45105468	15.4109734	15.5010655
ILMN_1223318	10.18738546	9.961698015	10.07582045	9.810633248	10.00264932	10.07032951	10.28420442	10.08300858	10.22131812
ILMN_1223330	11.71462053	12.05299067	11.92179094	11.82860557	11.94869298	11.84673047	12.02735472	11.90306458	11.89611848
ILMN_1223335	10.66550957	10.82135181	10.65863259	10.38013352	10.39892467	10.45548019	10.67324375	10.69468538	10.72179193
ILMN_1223337	8.232881292	8.368830031	8.217159717	8.142075889	8.168077476	8.228274925	8.123632606	8.101817561	8.11888276
ILMN_1223343	7.887037533	7.84639171	7.69084911	7.727830892	7.54768811	7.446781703	7.743498628	7.658894426	7.808324336
ILMN_1223346	13.52956136	13.43494224	13.51485151	13.76282831	13.74471893	13.76101416	13.66562016	13.79433586	13.66051914
ILMN_1223358	10.69249721	10.81103756	10.61182592	10.39942993	10.35737089	10.47342177	10.71862918	10.8058463	10.69548586
ILMN_1223363	9.493724617	9.629466833	9.530754313	9.363424875	9.489073518	9.459875965	9.311634974	9.409301781	9.413290132
ILMN_1223375	7.870989098	7.992159593	7.898550546	7.761620837	7.729129432	7.845007399	7.862171195	7.758429795	7.865709673
ILMN_1223378	9.599263376	9.791414729	9.725149097	9.838943986	9.768501551	9.761314405	9.516223195	9.593771858	9.546291703
ILMN_1223381	7.39273924	7.508722437	7.469994059	7.466215264	7.547766383	7.434443235	7.463497052	7.403053636	7.450028567
ILMN_1223384	7.495669219	7.546502534	7.501716337	7.489727685	7.479698924	7.547080869	7.502235814	7.448081456	7.421234445
ILMN_1223386	7.409475129	7.451216958	7.51233838	7.325644773	7.455166563	7.371609681	7.354536336	7.324986234	7.38080518
ILMN_1223394	7.605304254	7.44339995	7.462232144	7.440459355	7.393954852	7.496512827	7.326710971	7.310614462	7.295150587
ILMN_1223395	8.865526305	9.084134143	8.993580587	8.70793207	8.525412584	8.764565643	8.656290073	8.720811222	8.732341372
ILMN_1223414	13.50027551	13.37564087	13.63819166	13.26049663	13.16021736	13.16612901	13.24209666	13.23101127	13.28534991
ILMN_1223416	11.52018694	11.56330773	11.37653452	12.96232609	12.88932872	12.64182029	12.16093818	12.03698434	12.01260037
ILMN_1223428	9.52996802	9.374813825	9.296050664	9.492387547	9.599742608	9.58305575	9.661924594	9.622345266	9.621672671
ILMN_1223433	7.248125036	7.125001421	7.153049651	7.013756887	7.047562546	6.968979365	7.104141695	7.121382498	7.116332524
ILMN_1223434	7.522415185	7.589729945	7.632728305	7.513102921	7.562562664	7.60760542	7.458785615	7.462209657	7.438630477
ILMN_1223440	7.679170287	7.653833368	7.565283726	7.745278837	7.779274248	7.728208099	7.736202547	7.818384208	7.766800306
ILMN_1223447	9.817502228	10.03321028	10.1328032	9.802762404	9.853832423	9.745827449	9.585299227	9.718240649	9.870835686
ILMN_1223454	7.293063742	7.4330116	7.397535688	7.519974569	7.382344021	7.574024559	7.291537926	7.379145395	7.445950748
ILMN_1223457	9.148277484	9.196712947	9.347325794	8.899629386	8.98808634	9.034836029	9.380830342	9.352418469	9.488305227
ILMN_1223473	7.58249401	7.484157202	7.573003781	7.405294301	7.407279791	7.518197987	7.416389571	7.434111605	7.434095174
ILMN_1223496	10.47780373	10.62280778	10.54545792	10.30453427	10.31869477	10.4282859	10.65559284	10.53774898	10.52321624
ILMN_1223511	9.215951463	8.808011802	8.887287867	9.072915783	9.012082046	8.87865325	9.224313099	9.094961823	9.182185959
ILMN_1223520	7.891647959	7.982961779	7.818976603	7.895581928	7.811107388	7.92263608	7.901137523	8.046092575	8.127975333
ILMN_1223539	9.874326784	9.881456047	9.882736142	10.39449349	10.23023508	10.32171581	10.0651042	10.08657131	10.10845691
ILMN_1223546	7.978367728	7.666145271	7.977764019	7.952300717	8.165161764	8.106142409	8.215269873	8.178747487	8.190362086
ILMN_1223548	7.21403759	7.261385926	7.322243104	7.09940491	7.233735053	7.206434522	7.320984734	7.354079309	7.238564026
ILMN_1223551	8.91553813	8.993938202	8.934561999	8.699389809	8.664760027	8.857494352	8.876310992	8.893338472	8.807526339
ILMN_1223552	12.06609926	11.91169701	11.84164235	12.52485374	12.36616946	12.16903647	11.86141957	11.9204183	11.99263835
ILMN_1223554	7.687359564	7.653307343	7.636633694	7.561731249	7.716293294	7.670103848	7.707314765	7.697743118	7.705577642
ILMN_1223571	8.145545863	8.15182792	8.042934076	8.392882043	8.489107823	8.530292967	8.305494266	8.267525186	8.257193199
ILMN_1223577	7.898897531	7.926359724	7.814125046	7.648517213	7.747174165	7.610511382	7.798802636	7.915494917	7.941642014
ILMN_1223579	8.382196817	8.162468646	8.223545165	8.181079128	8.054022576	8.180392485	8.221014001	8.104528311	8.153230363
ILMN_1223591	8.454151885	8.318700871	8.330632832	8.251825099	8.226674827	8.257369755	8.159118762	8.338863041	8.368345681
ILMN_1223594	7.419136461	7.317510243	7.230087879	7.314950381	7.425216132	7.123369072	7.170387488	7.381910634	7.283997991
ILMN_1223596	7.593435944	7.566935028	7.580669156	7.53242566	7.454403266	7.490856564	7.38714057	7.426688859	7.446550695
ILMN_1223598	8.387605076	8.451778535	8.521797853	8.560829964	8.537038916	8.447592671	8.396126891	8.441050407	8.498722887
ILMN_1223599	6.913088829	6.938577252	6.844113835	7.156872069	7.056143752	6.900761588	7.142664529	7.174674184	7.069738713
ILMN_1223600	8.102536919	7.853040832	7.879717943	8.08787272	7.77119892	7.744771958	7.852582509	7.839627714	7.922988201
ILMN_1223614	11.47987067	11.38747821	11.39054808	11.4113109	11.44334953	11.46952729	11.43488636	11.45140152	11.46003769
ILMN_1223648	11.62705816	11.52073577	11.50449251	11.52455308	11.43488636	11.55415038	11.68614941	11.64635868	11.64899563
ILMN_1223660	9.44538119	9.537626668	9.563560326	9.188271021	9.379942803	9.392725263	10.03038446	9.948124709	10.00334028
ILMN_1223667	9.616154453	9.697197238	9.6684863	9.694357112	9.68944137	9.547259524	9.521893505	9.492645638	9.543472332
ILMN_1223670	8.906438544	8.526141792	8.74760876	8.49044453	8.662672755	8.639409845	9.005010078	8.974733357	8.999798473
ILMN_1223674	9.973725749	10.32340463	10.09803161	9.994687018	9.971335277	10.0246286	9.79446111	9.797191461	9.895789574
ILMN_1223678	12.88196653	11.91527576	12.51063803	13.07401695	12.93530612	12.77508813	12.81599256	12.72707871	12.71526122
ILMN_1223685	8.352514206	8.52059592	8.625172926	8.526973841	8.572698745	8.525772703	8.353813672	8.285802408	8.269383523
ILMN_1223695	7.954881128	8.112307675	7.943395599	7.977850522	7.954180833	7.990224134	7.883072348	7.916565743	7.840208685
ILMN_1223697	10.04628221	10.07175211	10.10992488	11.99836247	11.87443022	11.65329577	10.85494555	10.71593038	10.87302896
ILMN_1223713	8.336415145	8.263446395	8.388971106	8.446182241	8.540059756	8.411214407	8.372870375	8.444894463	8.431918983
ILMN_1223724	7.636313991	7.568901043	7.624426749	7.884717811	7.946381545	8.01082379	7.746143398	7.747025187	7.776668921
ILMN_1223738	14.70104748	14.56079421	14.74251356	14.95585979	14.94837657	14.82618869	14.8546828	14.94232574	14.84165617
ILMN_1223757	8.220406691	7.840698895	7.930792378	7.964680332	7.604991118	7.875249088	8.15182792	8.348619606	8.121681021
ILMN_1223768	8.117107116	8.205469204	7.998868745	8.206358075	8.073034282	8.104385619	8.201945333	8.1747672	8.254559258
ILMN_1223777	7.353606393	7.387710496	7.462756292	7.909666714	8.176356594	7.928542349	7.895488973	7.78907685	7.941511379
ILMN_1223780	8.8697365	8.755844933	8.752602215	8.695175502	8.876310992	8.845733929	9.091931875	8.925491476	9.011168413
ILMN_1223795	7.196883087	7.262657545	7.405183736	7.475049131	7.352123461	7.394476622	7.240077822	7.320333555	7.24330669
ILMN_1223819	10.30307033	10.44947906	10.18529514	10.20053413	10.0227974	10.21035236	10.24898312	10.12372925	10.21369264
ILMN_1223824	7.620218248	7.689651848	7.729129432	7.717405616	7.699497644	7.634033375	7.649666796	7.650629935	7.684975936
ILMN_1223837	9.104871352	9.091931875	9.100149879	8.723225301	8.789523498	8.781824351	9.109331929	9.116558817	9.175287241
ILMN_1223848	9.502041855	9.405457166	9.412791704	9.452069454	9.280159382	9.289168875	9.280523377	9.370850105	9.356681947
ILMN_1223852	8.89451153	9.074690445	9.236368475	8.900019564	8.699783115	8.871410491	9.030961731	8.97697016	9.096434517
ILMN_1223862	8.259016905	8.257533805	8.199772001	8.238775571	8.292787995	8.044341127	7.933290325	7.91854594	8.01201239
ILMN_1223868	7.891818512	7.86208151	7.806029618	8.316176152	8.230938783	8.129128325	8.17402045	8.014523165	7.885798964
ILMN_1223875	7.99279687	7.984208303	7.932368603	8.010214251	8.142639623	8.118767134	8.260770707	8.210940873	8.131285271
ILMN_1223880	7.94886746	7.859361485	7.750314338	7.957673095	7.734904429	7.740634224	8.065361281	7.990117324	8.070685468
ILMN_1223895	7.836801497	7.815320488	7.885798964	7.91854594	7.818129705	7.895488973	7.789855512	7.85506832	7.916565743
ILMN_1223907	10.64959872	10.7327293	10.77381872	10.46959835	10.54250878	10.66461749	10.81272837	10.72020336	10.62159665
ILMN_1223929	8.61666284	8.559963332	8.594743252	8.459805484	8.680866755	8.688535948	8.565643572	8.622180371	8.542602218
ILMN_1223960	10.09474247	9.931914655	10.03038446	9.904080005	10.02842284	9.976490016	10.01154193	10.06891278	9.947510808
ILMN_1223962	7.623973223	7.542422874	7.536242317	7.508580486	7.551674126	7.381850609	7.489837989	7.575561868	7.442103262
ILMN_1223965	8.331991819	8.142497712	8.273061175	8.143427697	8.212429382	8.326616332	8.008302029	8.133235376	8.270599147
ILMN_1223966	10.41432661	10.2963294	10.588676	10.11645063	9.928286981	10.00198062	10.49098485	10.59821326	10.599767
ILMN_1223997	10.83850315	10.90703015	10.81646648	10.91189393	10.90435979	10.93373857	10.72062215	10.74543911	10.80827737
ILMN_1224001	7.597958698	7.541970148	7.560804402	7.556699539	7.740213266	7.71918925	7.54817845	7.467609206	7.586550526
ILMN_1224003	12.16356735	12.24494265	12.27259667	12.21960083	12.22349295	12.26493581	12.21192153	12.17085354	12.21609439
ILMN_1224005	7.812057341	7.875820136	7.868553283	9.171850687	9.208711098	8.933557027	8.541842856	8.390494296	8.46735804
ILMN_1224012	8.559963332	8.138609262	8.330134167	8.342362841	8.172391352	8.188746941	8.823235009	8.876719607	8.828588993
ILMN_1224014	10.39520389	10.28785933	10.31760094	10.32992416	10.28867193	10.13010243	9.820889032	9.846890947	9.822764225
ILMN_1224021	8.377871093	8.40366616	8.240065083	8.824965064	8.754204813	8.782159462	8.423344079	8.334077906	8.524135902
ILMN_1224023	7.210571494	7.021227667	7.104548753	7.054188182	6.977579604	7.062378242	7.255390747	7.22546179	7.128602385
ILMN_1224032	8.215573224	8.146291461	8.004530163	8.135712784	8.197923858	8.122154525	8.05580602	8.14709093	7.88035417
ILMN_1224034	10.60351966	10.58232662	10.34357808	10.87197835	10.79738477	10.73719883	10.86167139	10.68193044	10.82767951
ILMN_1224040	7.515622171	7.461831381	7.612532069	7.536752125	7.636754385	7.436520937	7.544772482	7.6637105	7.5976982
ILMN_1224069	8.380400246	8.605069453	8.348159211	8.228274925	8.249207682	8.334553365	8.26332307	8.232336759	8.265455096
ILMN_1224076	9.260373129	9.565752462	9.234858812	8.98302867	9.083698489	9.202526501	8.893113701	9.040551615	9.049790651
ILMN_1224077	9.614981406	9.567520955	9.505375438	10.80068921	10.78242217	10.5345547	10.13516637	10.18595658	10.13385762
ILMN_1224079	9.122809551	9.144028597	9.128527848	10.42449201	10.43631881	10.06860037	9.905236163	9.727121983	9.884813369
ILMN_1224080	8.787536518	9.094961823	9.042011889	8.782159462	8.72159057	8.689393117	8.670890645	8.636546904	8.705999729
ILMN_1224112	11.37170999	11.17423999	11.32858215	11.14314961	11.12140673	11.24691623	11.47684543	11.29633891	11.37042261
ILMN_1224116	12.92442923	12.82731367	12.79178765	13.03565179	13.0318686	13.03072526	12.93951689	12.92442923	12.89282155
ILMN_1224117	11.94656017	12.35279407	12.17605771	12.45101903	12.23826892	12.34492681	12.08881856	12.05367133	11.97354881
ILMN_1224128	9.45409478	9.788860986	9.60128247	9.580140213	9.604377656	9.581900066	9.271964015	9.161154395	9.390998989
ILMN_1224129	10.46170655	10.38013352	10.17858663	9.853832423	9.817502228	10.11576436	10.22387391	10.23715932	10.18447973
ILMN_1224130	7.874915904	7.651432162	7.672482946	7.738869207	7.591565798	7.666058979	8.120236133	8.12347541	8.013520544
ILMN_1224142	9.957737735	9.976490016	10.27792739	9.719653698	9.790568235	9.717110335	9.901334831	10.01088977	9.836834785
ILMN_1224155	7.605662595	7.446839863	7.619027692	7.566731197	7.510166099	7.45599681	7.415972566	7.361252598	7.523427113
ILMN_1224158	13.71499903	13.56145285	13.764669	14.10958774	14.09998152	13.93597323	13.91171504	13.87212856	13.86452891
ILMN_1224186	7.325590947	7.413859167	7.363502297	7.255064259	7.285352643	7.208373392	7.219984291	7.267476184	7.141804574
ILMN_1224193	8.274266618	8.215137608	8.288861531	8.109217823	8.086256459	8.127480709	8.140599057	8.195922103	8.107229981
ILMN_1224202	7.468949044	7.580858148	7.518058635	7.594981254	7.55738839	7.434138932	7.441315916	7.379329029	7.448145221
ILMN_1224207	9.135960404	8.853562568	8.687506572	8.102536919	8.636318452	8.535863353	7.924395593	8.031932064	8.000638808
ILMN_1224210	9.148540606	9.055369359	9.173643827	8.81185754	8.960353065	9.045802601	9.175287241	9.041550823	9.106398599
ILMN_1224211	9.613682897	9.584770516	9.823363621	9.804911294	9.784917344	9.533329089	10.27099135	10.25228066	10.32255244
ILMN_1224222	8.284453913	8.214577402	8.297608009	8.257193199	8.257533805	8.392063602	8.413145168	8.420477043	8.36418092
ILMN_1224237	7.60643164	7.631134693	7.937741995	8.385320169	7.947175503	8.001099909	8.011353439	8.176248099	8.112450707
ILMN_1224240	8.551889425	8.747775384	8.709322816	8.585371582	8.43291455	8.506454096	8.760108098	8.717944335	8.697606532
ILMN_1224247	8.420477043	8.554007657	8.505931626	8.655643665	8.646092676	8.639590946	8.457319498	8.62978421	8.596190411
ILMN_1224250	11.36751641	11.53051681	11.39790377	11.0453738	10.99342668	10.94167804	11.11416425	11.18367476	11.25645782
ILMN_1224266	7.188930847	7.208148708	7.333947724	7.200168058	7.222944071	7.190711253	7.110429843	7.023872711	7.161662205
ILMN_1224268	10.00075731	9.848865612	9.906596626	9.366892383	9.554586509	9.612495333	9.822358989	9.644723055	9.617539811
ILMN_1224278	7.626532411	7.647368175	7.507039922	7.614818064	7.621467433	7.534091818	7.705528696	7.723960419	7.771940465
ILMN_1224281	7.189730203	7.273138252	7.35121156	7.334722194	7.355676856	7.445106971	7.437779784	7.465225154	7.487561941
ILMN_1224291	7.851202519	7.973118476	7.91196051	7.973464248	8.091131083	8.245892803	8.125926786	8.124426272	8.183092785
ILMN_1224306	9.226241544	9.285342035	9.337237098	9.150085479	9.236368475	9.125383138	9.420957804	9.450284092	9.457406538
ILMN_1224316	7.088096549	7.077310983	7.096042882	7.255343334	7.251453949	7.255269278	7.257742401	7.223621058	7.192279871
ILMN_1224318	9.585872494	9.479713994	9.730443664	9.414887433	9.733671775	9.694634638	9.771903996	9.808491158	9.793443581
ILMN_1224333	10.16719686	10.34071796	10.170891	9.782399654	9.840144479	10.0057219	10.28340192	10.10352611	10.11820436
ILMN_1224336	12.25205398	11.70686982	11.76021858	11.9057524	11.96975362	11.95947141	11.95559231	11.93270378	11.83912319
ILMN_1224339	8.367023082	8.458783689	8.455240479	8.468670629	8.424175223	8.601647484	8.219785106	8.229775448	8.157350595
ILMN_1224368	11.59292032	11.73336821	11.58148613	11.17867189	11.27687695	11.35866901	11.33631078	11.40375722	11.35632036
ILMN_1224376	8.328061997	8.185853154	8.471615005	8.093178582	8.213802228	8.122445735	8.404046433	8.315330106	8.283040297
ILMN_1224404	7.956947094	7.929756179	7.943598376	8.788226234	8.792405337	8.72847669	8.363167877	8.375153857	8.39235807
ILMN_1224421	12.51746135	12.33590773	12.51851424	12.72214793	12.67702135	12.5449239	12.57155589	12.65596421	12.61189184
ILMN_1224427	10.63869099	11.61577232	10.99448084	8.854516056	8.821699925	9.193121112	9.416921864	9.463490742	9.299892688
ILMN_1224430	7.681039329	7.651822076	7.864870704	7.634949731	7.581413677	7.672273371	7.451191676	7.629895686	7.733355512
ILMN_1224434	11.3007738	11.28779502	11.357219	11.50491861	11.5594201	11.51807927	11.48141937	11.53159773	11.38504814
ILMN_1224436	8.038599347	7.823030833	7.949384866	8.125926786	7.723296014	7.847602404	8.309211637	8.357224989	8.264758174
ILMN_1224437	14.51612658	14.54626646	14.56079421	14.11313897	14.136234	14.19346238	14.34546384	14.34546384	14.39933115
ILMN_1224447	8.889394925	9.21406814	9.044386245	8.999406192	8.860771105	8.868842109	9.267639854	9.030961731	9.228144044
ILMN_1224455	8.290763677	8.325023179	8.461133147	8.671428773	8.676824847	8.667318846	8.469975811	8.428157901	8.45909418
ILMN_1224472	7.551005783	7.644389473	7.559522891	7.853348065	7.868392156	7.696788155	7.648328774	7.638700217	7.714134928
ILMN_1224485	9.012082046	8.958187239	9.093911652	8.944382987	8.970977939	9.036215531	9.299636988	9.218339378	9.326152873
ILMN_1224487	10.49555484	10.71192504	10.39280461	10.4475271	10.30572686	10.41819928	10.70164624	10.46294775	10.42871638
ILMN_1224495	7.530529724	7.452797728	7.425551542	7.326631066	7.472069091	7.464825865	7.340592344	7.200415806	7.401931131
ILMN_1224497	7.494656486	7.395255923	7.202624097	7.297128429	7.091384543	7.144188854	7.252693297	7.243542986	7.253740839
ILMN_1224501	8.221454438	8.200530866	8.172584112	8.121916882	8.17034732	8.12986051	8.043001227	8.080310519	7.951791737
ILMN_1224516	11.63642067	11.75071178	11.43548368	11.54211842	11.37377891	11.57543505	11.53814692	11.52935357	11.47470999
ILMN_1224518	11.02126181	10.96329914	10.90897228	11.13452939	11.10553259	11.08078376	10.96908949	10.87197835	10.84749282
ILMN_1224534	10.69882082	10.75927005	10.74543911	10.51888043	10.57249029	10.64922348	10.56609363	10.55743936	10.58625291
ILMN_1224540	11.73379196	12.10198431	11.73221617	11.42474637	11.54634937	11.66836407	11.61475013	11.7041899	11.71960108
ILMN_1224546	12.9791385	13.10556149	12.95924061	12.93272878	12.93631527	13.02933537	12.85933309	12.809733	12.82483513
ILMN_1224561	13.22476192	13.17847029	13.26976983	13.37228684	13.37884284	13.29979422	13.24590512	13.13880812	13.15388696
ILMN_1224589	11.40268115	11.40689635	11.45232407	11.08479907	11.12000935	11.23433549	11.357219	11.32579014	11.38289037
ILMN_1224596	8.587653714	8.736117772	8.854270304	8.63479849	8.488259909	8.492956894	8.430140688	8.471298168	8.491009808
ILMN_1224598	10.04033424	9.989594647	9.947510808	10.24484919	10.1745151	10.12911366	9.997440375	10.02883389	10.13179632
ILMN_1224602	7.697910179	7.708659523	7.535754852	7.58393565	7.649564381	7.520966383	7.848396461	7.832075689	7.900884094
ILMN_1224607	8.854676134	8.587653714	8.876719607	9.057271204	9.261022886	9.212186166	8.912821381	9.039656597	9.055124409
ILMN_1224614	8.617608514	8.743841678	8.826983147	8.495255711	8.475468851	8.44503927	8.641252061	8.524996335	8.581554358
ILMN_1224619	8.986088556	9.302738132	9.087805907	9.107382917	9.134099643	8.992455349	8.887900084	9.053198704	8.901202666
ILMN_1224629	7.835961921	7.801344501	7.729393495	7.824376629	7.825906344	7.821159886	8.136107194	7.985517715	8.118595989
ILMN_1224635	8.906941745	8.824711093	8.666421632	9.185265733	9.036215531	9.026924746	8.930141798	9.020569604	8.999231699
ILMN_1224651	11.26047049	11.3340996	11.54475225	11.46240383	11.48039323	11.42474637	11.33173007	11.46003769	11.41641534
ILMN_1224664	10.94002058	11.08608778	10.85664014	10.67451602	10.55430489	10.69468538	10.77250753	10.76164949	10.84614928
ILMN_1224670	8.053901403	8.032888992	8.108923709	7.892720769	7.932738879	8.047018324	7.896188701	7.845215076	7.907601713
ILMN_1224677	7.662091214	7.557696157	7.632193955	7.442372913	7.501522164	7.320383475	7.56604511	7.385363524	7.331010176
ILMN_1224687	7.27958219	7.395150223	7.38161337	7.306524101	7.191361417	7.309750143	7.334512235	7.280947065	7.393298377
ILMN_1224692	9.454626279	10.15937998	9.413070269	9.084326024	9.172617908	9.247875152	9.358900742	9.446815563	9.454626279
ILMN_1224713	7.850746112	7.792746369	8.179112282	8.107984628	8.166703076	8.032289525	8.235234901	8.266064544	8.245612758
ILMN_1224714	8.277822824	8.483790084	8.167104954	8.056529471	8.151994322	8.27253368	7.921199573	8.024960551	7.904934254
ILMN_1224719	12.26032426	12.24812544	12.18454133	12.36859537	12.23197705	12.26786949	12.39541193	12.45444123	12.46656067
ILMN_1224722	6.998094275	7.09009567	7.037312263	7.256467184	7.401756686	7.227238468	7.264021651	7.24875418	7.169340033
ILMN_1224745	8.333381541	8.572698745	8.371009735	7.998745447	7.920374529	7.922988201	8.191191492	8.15877762	8.179402716
ILMN_1224754	13.8298208	13.49286423	13.71499903	14.45832645	14.26957995	14.18973718	14.19701792	14.16055687	14.14969112
ILMN_1224755	8.01201239	7.846650165	7.854065693	7.902804995	7.829014964	7.876332612	7.779887613	7.799695603	7.870496428
ILMN_1224760	7.605270083	7.719838647	7.754656061	7.742725313	7.769809119	7.849033111	7.728557958	7.665471329	7.588796051
ILMN_1224768	12.51277427	12.48837674	12.49188251	13.35578774	13.29979422	13.25296783	12.87636367	12.84902863	12.93631527
ILMN_1224770	11.41641534	11.44250798	11.37251798	11.05983185	10.79627942	10.88814687	11.22243569	11.335202	11.3340996
ILMN_1224778	7.347499315	7.497438494	7.447994578	7.351036764	7.496872463	7.325603484	7.433749885	7.345633597	7.335198416
ILMN_1224780	8.074613946	8.157939495	8.044459447	8.202348483	8.332133776	8.376663274	7.937645279	8.030909713	8.149956335
ILMN_1224781	10.90526179	11.35409536	11.07871254	10.46415344	10.56649182	10.53991754	10.65863259	10.52266222	10.66924567
ILMN_1224786	9.277659445	9.301892561	9.349916024	9.453854205	9.413290132	9.307318046	8.912544013	9.081361273	9.092496274
ILMN_1224802	8.936682326	8.87865325	8.959127596	8.585219982	8.499996984	8.617771395	8.83533389	8.815975061	8.862302254
ILMN_1224839	7.603654104	7.74813815	7.744462625	7.757147936	7.682081662	7.783384424	7.627490133	7.507702613	7.664856791
ILMN_1224840	8.538150417	8.418783856	8.587132277	8.294673029	8.333085888	8.307393294	8.715772197	8.697440562	8.659221286
ILMN_1224842	10.57030445	10.62085907	10.62514914	10.71903924	11.03312854	10.55342901	10.06928064	10.27493598	10.49740258
ILMN_1224854	14.96201248	15.09778407	14.94837657	15.07799219	15.0276398	15.09778407	15.03606443	14.93076766	15.0414682
ILMN_1224855	12.61544871	12.58379904	12.6111995	12.98958415	13.02232824	12.94884997	12.88448558	12.79916646	12.87448876
ILMN_1224858	8.094708191	8.007958156	8.023729189	8.011790075	8.040713437	8.096518997	8.069154774	8.105168207	8.054953329
ILMN_1224859	11.11898119	11.15230956	10.98886052	10.81183002	10.98272876	11.07583807	11.07871254	11.0289532	11.07871254
ILMN_1224866	7.810245592	7.604424759	7.622396374	7.795259575	7.756885894	7.828035347	7.774360776	7.880427716	7.885106401
ILMN_1224868	11.47906959	11.63324344	11.57020426	11.28635202	11.39173915	11.26810608	11.34989446	11.35319736	11.27778319
ILMN_1224876	9.385493299	9.468043183	9.561828067	9.496102007	9.576038142	9.433783793	9.495830709	9.626853608	9.580477941
ILMN_1224883	8.831188821	8.740404472	8.650872588	8.876310992	8.961034414	8.909043395	8.848305215	8.888532335	8.885490801
ILMN_1224894	7.511733681	7.451173364	7.461200816	7.531475794	7.516854201	7.495271679	7.501494588	7.446311277	7.526546875
ILMN_1224907	11.83635992	11.7906385	11.9901363	11.72984263	11.73635702	11.72505166	11.80924861	11.84164235	11.89286103
ILMN_1224915	8.062097781	8.124964995	8.21256396	8.377110929	8.148888482	8.228551636	8.205340362	8.180931006	8.189189894
ILMN_1224936	9.206496372	9.3745699	9.086967714	8.730917078	8.65251258	8.885704017	9.03784107	8.989190643	8.997365343
ILMN_1224942	8.254683893	8.144322177	8.338004489	8.340591669	8.365575595	8.443468456	8.434188693	8.399628416	8.404046433
ILMN_1224964	8.205023888	8.146669831	8.271139988	8.187899517	7.9069469	7.925049479	8.495628668	8.263583552	8.296188066
ILMN_1224982	8.774248459	8.714720946	8.698531889	8.706208125	8.640531989	8.67942093	8.730106514	8.729512933	8.559003437
ILMN_1224990	8.729512933	8.943781044	8.803456373	8.650435016	8.519466469	8.501991233	8.868842109	8.848305215	8.845733929
ILMN_1224992	9.765834202	9.790568235	9.770789506	9.744012235	9.668044908	9.68556993	9.4979931	9.52566143	9.566842287
ILMN_1225001	7.396539423	7.325001912	7.341296722	7.280947065	7.507964818	7.350627485	7.391070269	7.340821781	7.348094318
ILMN_1225014	9.064689845	9.0015955	8.90506206	8.865758358	8.893113701	8.876310992	8.82131097	8.97650004	9.012295334
ILMN_1225029	8.640173331	8.333381541	8.290763677	8.743397306	8.711809701	8.697606532	8.440534884	8.368505231	8.486498984
ILMN_1225033	8.737874554	8.8965909	8.831576447	8.660034682	8.722380946	8.613879364	8.589466503	8.65690423	8.565643572
ILMN_1225035	12.50430061	12.57585452	12.44433652	12.36455632	12.4127338	12.37303275	12.43112495	12.47672332	12.52039724
ILMN_1225037	8.964143462	8.893113701	8.87080245	8.789769654	9.004540139	8.764990147	8.882611252	9.090696166	9.116804463
ILMN_1225039	8.457319498	8.609319077	8.708741612	8.852844065	8.855482665	8.704437967	8.799069679	8.732563532	8.759711868
ILMN_1225042	11.77519566	11.8272051	11.88882654	12.00182022	11.85936876	11.95143557	11.9359638	11.87888437	11.85083751
ILMN_1225045	10.13058711	9.941547351	9.806393195	9.792245278	9.713415078	9.717918892	10.14961342	10.14711128	10.18738546
ILMN_1225047	7.994296859	7.869297568	8.091418588	8.113436865	8.149381566	8.139145648	7.952390172	8.000413503	7.87817369
ILMN_1225050	8.696912904	8.303922009	8.627955782	10.52266222	10.8742942	10.4402606	10.19242761	10.28822092	10.29224085
ILMN_1225054	8.100277473	8.254206608	8.162718467	8.203087881	8.154964887	8.172840581	8.072272057	8.104271526	8.142354225
ILMN_1225056	10.93339063	11.08525005	11.31801423	10.29809417	10.5260802	10.43876848	10.61266293	10.79627942	10.73520062
ILMN_1225057	7.609526201	7.524800878	7.418849044	7.14969515	7.165568486	7.124022747	7.458754228	7.544618627	7.418041053
ILMN_1225071	10.96393755	10.67273171	10.71862918	10.36793299	10.2012891	10.28867193	10.68433813	10.74993376	10.69882082
ILMN_1225077	8.043001227	8.007754511	7.83934952	8.178747487	8.102900812	8.081771468	8.033011459	8.002364982	7.907691524
ILMN_1225080	8.341080168	8.243515247	8.163093805	7.995882945	8.09937687	8.033111619	7.969411256	7.899246191	8.026784386
ILMN_1225084	9.70726103	9.532126761	9.574407302	9.777691762	9.662849871	9.688815147	10.09613624	9.93646601	9.929990713
ILMN_1225085	9.321218144	9.33048029	9.291337781	10.76720545	10.45935117	10.29938628	9.787712744	9.600243473	9.852799571
ILMN_1225086	8.052140934	8.031244751	8.009409932	8.072736254	8.106286418	8.068873722	8.243828999	8.180621789	8.226286244
ILMN_1225090	8.097689558	8.05312834	8.173596087	8.145912621	8.167671095	8.091418588	8.038946068	8.149799411	8.060234985
ILMN_1225109	8.260320112	8.193945978	8.261822401	8.167104954	8.268006425	8.017323883	8.409349931	8.36205741	8.477677573
ILMN_1225118	11.2265315	11.02428914	11.25447779	11.36542146	11.31025595	11.2744161	11.47310845	11.43996321	11.38644419
ILMN_1225123	7.84989466	7.770483024	7.728322378	7.882296987	7.946920218	7.979161902	7.797642231	7.911794392	7.823416555
ILMN_1225129	10.11576436	10.04160233	9.99940231	10.83210993	10.68796861	10.56919172	10.50905627	10.49806736	10.51174783
ILMN_1225133	8.590566002	8.369539861	8.400973505	8.403347561	8.446182241	8.465565848	8.503417356	8.528326935	8.454738588
ILMN_1225141	7.776109832	7.749129291	7.589047717	9.412791704	9.512606723	9.083258303	8.516088685	8.31787132	8.503125718
ILMN_1225146	9.587977049	9.730192559	9.618159386	9.636195186	9.593049572	9.706268855	9.807527964	9.75207727	9.800760383
ILMN_1225161	8.779259054	8.877518021	8.834907982	8.633656707	8.716203807	8.751656281	8.683915039	8.658256477	8.563842218
ILMN_1225169	7.565093491	7.480411086	7.441922419	7.464238844	7.52129989	7.558722812	7.552764401	7.450212171	7.510721977
ILMN_1225176	7.304488696	7.34419768	7.193671254	8.084035281	7.912050686	7.724277302	7.482237524	7.600995449	7.46582911
ILMN_1225182	8.396901852	8.374736297	8.293912259	9.378720858	9.614773948	9.285810897	9.079823353	8.97493143	8.919202951
ILMN_1225187	11.11798403	10.98135724	10.94462932	11.57371836	11.81831131	11.64036246	11.64458085	11.58829295	11.51410532
ILMN_1225191	10.75360542	10.5567776	10.5335033	10.53718204	10.49172625	10.46645765	10.786833	10.71633536	10.79902761
ILMN_1225192	8.645267384	8.774868974	8.59238438	9.784635267	9.754994481	9.474229072	9.532126761	9.333163457	9.406410456
ILMN_1225196	8.476699301	8.370331226	8.27676758	8.354654817	8.480225752	8.380555858	8.245328409	8.325922105	8.23903145
ILMN_1225201	8.675178492	8.546183867	8.608562132	8.668365033	8.665344898	8.616784356	8.717720608	8.723832373	8.665960002
ILMN_1225204	11.0372457	11.27886178	10.38779313	10.51737052	10.85935755	10.65683373	10.56556247	10.50676314	10.50062095
ILMN_1225213	14.20361521	14.12558711	14.12558711	13.95825849	13.99811594	14.03303958	14.16055687	14.09998152	14.09049864
ILMN_1225224	9.317089839	9.381145744	9.283477721	9.190704176	9.153407452	9.137894123	9.257116723	9.193364524	9.259791289
ILMN_1225225	7.985032331	8.154568373	8.069288297	7.988640125	7.935141489	7.803140385	8.289162124	8.092545213	8.226674827
ILMN_1225229	7.473139727	7.56779405	7.411743952	7.502823753	7.488189565	7.485389964	7.550666645	7.620934358	7.538136081
ILMN_1225234	9.79256484	9.726595659	9.795877027	9.644723055	9.547259524	9.485848009	10.16247915	10.1526903	10.20649252
ILMN_1225235	7.976450413	8.091265922	7.769295398	7.573494729	7.615424769	7.586777501	7.679450414	7.75498463	7.791185507
ILMN_1225261	7.874221599	7.904086402	7.767443555	8.013951856	7.753668529	7.82001296	7.683042066	7.757104266	7.718372026
ILMN_1225264	13.57840246	13.39642325	13.42101847	13.1675937	13.27853295	13.35937489	13.35064899	13.36291155	13.32408342
ILMN_1225291	9.649667743	9.48069638	9.636195186	9.594389331	9.566842287	9.514005989	9.802762404	9.809493349	9.902014407
ILMN_1225310	7.294969393	7.334213684	7.377376978	7.321084582	7.351404807	7.429899064	7.418097596	7.279104334	7.351869292
ILMN_1225312	7.234034837	7.173531296	6.994349905	7.063248083	7.169229262	7.209194786	7.285481105	7.354681942	7.36712235
ILMN_1225331	7.281729268	7.410154025	7.239473756	7.333450081	7.455679662	7.354017367	7.314544411	7.352518539	7.450316289
ILMN_1225332	7.937741995	7.750314338	7.756885894	8.269127019	8.278277983	8.331792697	7.936641633	7.963042782	8.049403052
ILMN_1225348	11.86215873	11.36300819	11.48239144	11.77591037	11.74945135	11.7477417	12.1027913	12.03814186	11.92748257
ILMN_1225356	7.678157119	7.693668788	7.719986892	7.691371271	7.612532069	7.730093377	7.695439958	7.713128319	7.698211005
ILMN_1225360	10.31828781	10.14711128	10.18898367	10.10144591	10.26973644	10.33733693	10.5329687	10.42567091	10.33526512
ILMN_1225361	9.608002199	9.442486796	9.611300278	9.829644055	9.830539613	9.777988053	9.415335678	9.573926875	9.52303255
ILMN_1225363	8.53379137	8.435892565	8.504765189	8.553570001	8.742818762	8.650872588	8.701684525	8.709511361	8.639590946
ILMN_1225369	8.397915312	8.667129804	8.416859531	7.827436095	7.87088474	7.783984817	7.889054702	8.063962193	8.06449046
ILMN_1225370	10.57716661	11.0142784	10.87144552	10.24089611	10.22167119	10.52763454	9.947510808	9.960101747	9.958999374
ILMN_1225373	10.26366819	10.63140795	10.40456341	10.20503728	10.16719686	10.16776008	10.08881538	10.1324431	10.17423814
ILMN_1225374	12.08181744	11.99263835	11.98132942	11.81356143	11.88955901	11.79233155	11.78608298	11.76779466	11.78464037
ILMN_1225376	13.84602446	13.6917123	13.93012055	13.26323548	13.15692627	13.42280606	13.69543665	13.5119362	13.50946549
ILMN_1225386	11.1517835	11.10022726	11.00769711	10.61655798	10.6666361	10.79779395	11.09127217	10.9577434	10.96989068
ILMN_1225390	13.21528872	13.32596625	13.35201347	13.11704951	13.12802217	13.20500597	12.98473599	13.14829289	13.08711789
ILMN_1225405	9.350368371	9.444568652	9.317471173	9.311870817	9.200491914	9.345339712	9.284080061	9.279919747	9.365424762
ILMN_1225406	8.876967972	8.885338627	9.174402128	8.749013183	8.660034682	8.66619541	8.353627964	8.329256552	8.227949547
ILMN_1225414	11.94502361	11.89090947	11.96803977	12.31259126	12.17085354	12.40196955	12.34029618	12.21140245	12.34029618
ILMN_1225424	7.837925395	7.902736928	8.068043367	7.765309288	7.787718299	7.875909808	7.74157256	7.6556921	7.717252057
ILMN_1225461	8.385320169	8.492135087	8.425051781	8.251475969	8.305985426	8.242863653	8.372493561	8.432231146	8.463856283
ILMN_1225464	7.296278492	7.351422824	7.421701491	7.554139579	7.582915227	7.494264946	7.514719385	7.617298438	7.576297026
ILMN_1225494	10.24219624	9.917917801	10.29395724	10.84914481	10.88159028	10.80922241	10.61614176	10.61306256	10.75531296
ILMN_1225503	7.860062262	8.071700598	8.113566147	7.922818646	8.044459447	8.014639797	7.900064386	7.833919072	7.812456471
ILMN_1225507	10.18359275	10.11609482	10.33526512	10.23507928	10.24089611	10.2738235	10.29023016	10.39049247	10.22658508
ILMN_1225520	9.892266785	9.813383764	9.750907669	10.33584567	10.29869275	10.33584567	10.2838118	10.25490467	10.34712478
ILMN_1225527	9.540265135	9.49899384	9.454356453	9.416676372	9.354090485	9.343714913	9.283241786	9.312948826	9.195255937
ILMN_1225528	10.49891398	10.45014256	10.28785933	9.909397767	9.748399047	9.976110634	10.11739534	10.21067491	10.21187449
ILMN_1225544	10.16286008	10.04592823	10.08584132	9.901094897	10.00334028	9.944431422	9.970672301	9.955305489	10.16719686
ILMN_1225547	7.542796099	7.455458169	7.510910602	7.415703132	7.34404216	7.22624788	7.42628214	7.375828063	7.422719165
ILMN_1225552	11.4059299	11.38843698	11.3170453	11.39750403	11.3119024	11.40506518	11.44434534	11.43050973	11.41282403
ILMN_1225557	7.736726751	7.77257207	7.557945512	7.560165179	7.585689585	7.467334201	7.632916899	7.649899315	7.69434098
ILMN_1225565	12.33150788	12.6111995	12.50141452	12.22595598	12.32166042	12.19409063	12.26625876	12.19409063	12.26493581
ILMN_1225570	8.065945583	7.90733554	8.075528806	8.243623848	8.415445864	8.178984353	8.15089077	8.037179676	8.148744196
ILMN_1225587	8.310702528	8.157483044	8.439267986	7.964385504	8.037078201	7.966833486	8.26927374	8.316350395	8.302294081
ILMN_1225594	11.34370029	10.98444947	11.43168696	11.65127536	11.83110584	11.62287784	11.74652273	11.67704633	11.78951364
ILMN_1225597	8.564707067	8.514951265	8.585219982	8.704866003	8.526486636	8.696234605	8.881780917	8.77849926	8.754455337
ILMN_1225602	11.78784582	11.68324085	11.81831131	10.83552074	10.97597115	11.09706831	11.27105798	11.15861254	11.11533914
ILMN_1225603	9.571136128	9.059299636	9.575412402	9.841162972	9.980485631	10.0529629	9.911949396	9.947510808	9.928671261
ILMN_1225615	9.774236137	9.802762404	9.856667929	9.821792421	9.776043261	9.789386868	9.802479383	9.865460656	9.861191919
ILMN_1225620	8.227191331	8.277701848	8.269383523	8.142203528	8.08566734	8.201739752	8.143861072	8.231347921	8.313364529
ILMN_1225627	8.213089296	8.277376778	8.432772506	8.296956366	8.094708191	8.072037928	8.4380824	8.30323291	8.284337432
ILMN_1225635	10.81148049	11.12229818	10.84317594	10.87903614	10.80978523	10.77922529	10.8795529	10.78958606	10.9629537
ILMN_1225654	11.24908709	10.98585901	11.23844721	10.99839668	11.07394318	11.04407775	11.13567744	11.10249403	11.16447448
ILMN_1225662	8.043369926	7.941141959	8.044897948	7.795685257	7.761745452	7.818500297	8.159271939	8.042153918	8.034686633
ILMN_1225666	10.80295519	10.83053475	10.77494598	10.68796861	10.73520062	10.81272837	10.6095954	10.67399761	10.72361105
ILMN_1225672	7.876845743	7.479928653	7.617183056	7.68066043	7.44239375	7.622974286	7.814898599	7.917305167	7.805216756
ILMN_1225674	10.87679692	10.90435979	10.76523528	10.51555578	10.50513665	10.54810555	10.83427567	10.59576884	10.80265995
ILMN_1225694	7.482184368	7.569485108	7.521083868	7.554727161	7.47982599	7.670824095	7.530683339	7.444373146	7.457912934
ILMN_1225699	7.450127922	7.409005292	7.605590341	7.74073763	7.71615232	7.755885284	7.756249829	7.554198174	7.656242655
ILMN_1225702	7.13760229	7.051710363	7.17999782	7.134778013	7.147873941	7.151009925	7.036380347	7.045855284	7.026916725
ILMN_1225712	13.1200569	13.25296783	13.22622872	13.00299866	12.96739772	13.0318686	13.20970386	13.081161	13.07143323
ILMN_1225718	7.603500108	7.639387326	7.715250765	7.768011769	7.884549914	7.661220105	7.50043299	7.625925602	7.652835589
ILMN_1225719	10.11460731	10.13349047	10.12510508	9.961369171	9.987899618	10.02593307	10.0486258	10.03236237	10.08010253
ILMN_1225723	10.40661606	10.49172625	10.49714719	9.974783543	10.13211179	10.16013709	10.22910345	10.2405586	10.25585068
ILMN_1225725	9.031848611	9.195834534	9.056302439	8.987904548	8.846145606	8.87080245	8.765805578	8.932253547	8.979843433
ILMN_1225727	8.554223016	8.742818762	8.215269873	8.9462433	8.507778018	8.471938976	7.618823595	7.528266937	7.70758559
ILMN_1225730	10.32599057	9.875537344	10.5239461	10.9177618	11.10068352	10.6950845	10.62744545	10.6859562	10.73761976
ILMN_1225746	7.584853384	7.758366074	7.691951088	7.423844992	7.392452006	7.453892506	7.553837287	7.633946637	7.529109833
ILMN_1225757	7.842725546	7.874104374	7.777353121	7.567249686	7.723627728	7.624902103	7.736507343	7.725979058	7.707242699
ILMN_1225769	8.186930579	8.169969538	8.393033505	8.135037528	8.180512303	8.038112673	8.38471792	8.411372522	8.285802408
ILMN_1225770	8.139287516	8.085458086	8.129446591	8.185604589	8.194083559	8.156514721	8.320260012	8.186260479	8.219401425
ILMN_1225772	11.22447601	11.3225289	11.34503079	11.57749518	11.49850202	11.47739485	11.49462365	11.45964867	11.51500117
ILMN_1225781	8.341526788	8.088545838	8.118459276	8.253643338	8.041229025	8.096908347	8.874408402	8.645111477	8.666421632
ILMN_1225804	7.395578119	7.463810679	7.457317521	7.448145221	7.327518513	7.394079328	7.559853304	7.395518738	7.499464886
ILMN_1225818	7.828097777	8.03102807	7.998364241	8.017602117	7.869064251	7.916361265	8.047963798	8.048316533	7.949185164
ILMN_1225825	11.31527371	11.46726492	11.23646866	11.30291619	11.14720818	11.13567744	10.77868166	10.84276337	10.78958606
ILMN_1225835	11.20906593	11.36751641	11.02233868	11.69726653	11.58944765	11.37075957	10.42567091	10.62045373	10.63140795
ILMN_1225836	7.962944086	7.924298968	7.90376529	7.983763567	7.993309313	7.924476861	8.067948585	7.956324777	8.091418588
ILMN_1225837	7.093747231	6.929455902	7.118886283	7.182429779	7.17999782	7.106598914	7.047398524	7.097792699	7.132794108
ILMN_1225840	9.316832994	9.69939328	9.104871352	8.717274732	8.662013012	8.809722915	8.832975377	8.961034414	9.0590928
ILMN_1225841	7.025369328	7.090332485	7.133276623	6.973956616	6.809965028	6.983030864	6.780090792	6.831249541	6.895247936
ILMN_1225849	11.28730515	11.3119024	11.28288487	10.81272837	10.80827737	10.85023787	11.03261817	11.04039152	11.08693375
ILMN_1225857	7.499937402	7.441922419	7.50776495	7.276167079	7.56539161	7.421135172	7.384856261	7.37755876	7.516207165
ILMN_1225861	8.278651462	8.528729582	8.443022839	8.385908863	8.15089077	8.249090361	8.200530866	8.243623848	8.160181594
ILMN_1225873	8.743002949	8.579338488	8.787750626	8.389660317	8.401444362	8.732998667	8.541267675	8.609319077	8.506577144
ILMN_1225876	8.585795123	8.728704217	8.626077787	8.492802558	8.43135447	8.469003208	8.201006555	8.232612227	8.232881292
ILMN_1225882	9.608779113	9.99237959	9.756199873	10.0308109	9.975132843	9.980485631	9.521546324	9.554586509	9.589292137
ILMN_1225901	9.173403295	9.137088236	9.237630556	9.012941559	8.981104964	8.872046584	9.182580094	9.168912445	9.158114882
ILMN_1225916	11.97713533	12.0588082	11.86215873	12.06552243	12.05514199	12.0237869	11.99073777	11.99751327	11.87200507
ILMN_1225918	10.02435288	10.1112714	10.09291776	9.952052341	9.930269577	9.880535176	9.952645625	10.05031328	9.989854302
ILMN_1225921	8.862512829	9.180362473	8.781468418	9.260373129	9.162653689	9.207389411	8.615752722	8.543392924	8.655643665
ILMN_1225923	7.730832043	7.842794599	7.747074475	7.644173089	7.785379723	7.622236289	7.715957208	7.725675995	7.667820557
ILMN_1225932	8.570014733	8.76122728	8.8019937	8.720358859	8.709991786	8.59546061	9.178787867	9.001397591	9.061265308
ILMN_1225936	12.3711249	12.2266896	12.26855479	11.7634805	11.806881	11.83807608	12.02859728	11.99967183	12.00016246
ILMN_1225938	12.9207757	12.75377576	13.05072057	13.61186174	13.68633697	13.57656365	13.50740963	13.42280606	13.46904127
ILMN_1225966	8.01069261	8.027927772	8.191191492	8.482577183	8.452145513	8.400467367	8.323222074	8.342362841	8.313857277
ILMN_1225981	7.627309562	7.577944174	7.599693379	7.539482335	7.611809317	7.601449479	7.515237571	7.469774211	7.528787928
ILMN_1225988	8.273988836	8.177592723	8.172962406	8.407820682	8.374325808	8.331991819	8.302134753	8.302735439	8.390769273
ILMN_1225994	10.99292566	10.90559963	10.96203063	11.20796877	11.07133689	11.21663145	11.15821898	11.15429014	11.15555921
ILMN_1225996	8.93525309	8.787536518	8.934982539	8.980848008	9.020746712	8.999798473	8.656649818	8.690266235	8.753438595
ILMN_1226007	8.443187819	8.019936742	8.374325808	7.949790021	7.764014201	7.884413321	8.280428998	8.255892011	8.20850319
ILMN_1226017	9.62256963	9.684217574	9.813695783	9.358900742	9.32846138	9.60315137	9.52566143	9.594854598	9.634757477
ILMN_1226035	10.83776649	11.44047873	11.16349054	10.67133603	10.76682507	10.77288212	10.78521033	10.8364644	10.838796
ILMN_1226042	8.064970048	7.900237552	7.900884094	7.570820304	7.538839493	7.532591116	7.598605103	7.656551104	7.690408947
ILMN_1226048	7.935688106	7.781599904	7.846714586	8.11912584	8.22894538	8.171896945	8.027541215	7.92384711	7.8783197
ILMN_1226069	11.27056138	11.30799007	11.30179069	11.07357259	11.11104912	11.23844721	11.16349054	11.23166282	10.97349687
ILMN_1226073	10.84656312	10.81964905	10.99839668	10.77700479	10.46731712	10.53413195	10.86033229	10.91392511	10.88159028
ILMN_1226086	7.270956574	7.29097287	7.273818849	7.48402639	7.618060996	7.490920921	7.446781703	7.364394419	7.327111382
ILMN_1226093	7.689236103	7.607959156	7.594937024	7.688976005	7.6232627	7.363828318	7.762904366	7.817852197	7.829645847
ILMN_1226096	7.2938939	7.283887154	7.189605952	7.193884528	7.184542386	7.195812475	7.174259623	7.230756196	7.296086674
ILMN_1226099	9.633266669	9.538526159	9.511566259	9.729726971	9.538526159	9.672900044	9.352174139	9.455479235	9.392056848
ILMN_1226103	9.774513052	9.628284782	10.006303	9.815312331	9.762430427	9.717638265	9.639109157	9.549551488	9.687904911
ILMN_1226106	7.740523288	7.699439511	7.77042676	7.783984817	7.767505292	7.644092816	7.699497644	7.64531321	7.633220465
ILMN_1226108	8.129985145	8.126217486	7.98833397	7.811625721	7.87005696	7.816992638	8.064888109	8.014163405	7.956239562
ILMN_1226111	8.128611555	8.368159572	8.501991233	8.205585283	8.409649209	8.437063653	8.184046581	8.079682625	8.258358728
ILMN_1226114	10.15655561	10.35664087	9.991614673	9.669615057	9.718240649	9.818406171	9.755325603	9.778638434	9.828058006
ILMN_1226126	12.01061577	12.21327964	12.13370435	11.85501184	12.00128951	11.96141752	12.08446357	12.16424203	12.22349295
ILMN_1226133	8.606680338	8.72013082	8.632037278	8.761685664	8.582981979	8.563697951	8.49044453	8.523432602	8.582130574
ILMN_1226135	10.56462852	10.26534717	10.4417973	10.58416927	10.67614753	10.54463774	10.84131171	10.73311765	10.73392615
ILMN_1226143	11.90898322	11.72447348	11.7596912	11.55524325	11.63763253	11.63713138	11.66127315	11.67936206	11.62819948
ILMN_1226149	7.444689853	7.433333264	7.284298561	7.379819445	7.411743952	7.36779881	7.332731148	7.395940451	7.414376608
ILMN_1226157	10.59223772	10.6284786	10.30600105	10.36721068	10.47460522	10.40709378	10.59614369	10.5742789	10.57283723
ILMN_1226169	9.795877027	9.739332648	9.902187521	9.786472429	9.841445244	9.812961561	9.911621501	9.951080608	9.914744296
ILMN_1226172	8.088445471	8.211091891	8.297785954	7.921612504	7.84407858	7.94034818	7.856116668	8.02464559	7.773922002
ILMN_1226186	9.357200085	9.02719149	9.121326089	9.106131295	9.021387869	9.294205256	9.451323956	9.406721295	9.4243165
ILMN_1226187	10.19203417	10.35053656	10.22534618	9.969757277	9.993933417	9.827482167	9.975132843	9.97190891	9.985259111
ILMN_1226195	12.90871904	13.08344656	12.9867346	13.18299602	13.22937215	13.19869525	13.024649	12.98958415	12.98236863
ILMN_1226222	7.841306333	7.957972551	7.856036211	7.819322222	7.914279462	7.902371917	7.936928822	8.001099909	7.966217553
ILMN_1226226	7.349392113	7.242913008	7.287737561	7.357190539	7.281886624	7.29273237	7.414790847	7.348531758	7.381047246
ILMN_1226228	9.926431672	10.01619203	9.901334831	9.790219307	9.781819827	9.749528092	9.846647378	9.801298203	9.756199873
ILMN_1226240	7.743032631	7.956152828	7.782876925	7.680761641	7.536300889	7.576694865	7.803742984	7.726094133	7.846210287
ILMN_1226245	7.3244886	7.236925008	7.238770158	7.153482112	7.190540818	7.138790768	7.065215348	7.133935817	7.076787099
ILMN_1226247	7.203651795	7.201031246	7.259898814	7.160055613	7.255289538	7.253792516	7.117193243	7.259032103	7.179672662
ILMN_1226252	7.44339995	7.342312464	7.444763982	7.430869675	7.508747115	7.542029051	7.419349528	7.398468249	7.316265923
ILMN_1226259	12.63937444	12.28569672	12.41902068	12.84351431	12.85933309	12.81284516	12.69569961	12.62348229	12.6453499
ILMN_1226261	12.09984781	12.0557791	12.22192426	12.04351831	12.23864748	12.16602184	12.4204065	12.59618217	12.53774142
ILMN_1226268	7.641646497	7.728836593	7.697743118	7.659717194	7.701191409	7.570751297	7.783630349	7.704857318	7.818817374
ILMN_1226274	7.400773448	7.314833742	7.424904508	7.543228479	7.594890712	7.674142374	7.743780266	7.589610951	7.636533689
ILMN_1226275	9.204061072	9.251543521	9.366353499	9.173868461	9.258219317	9.216712573	9.372709843	9.358613156	9.276546427
ILMN_1226276	7.54908522	7.571940372	7.6098416	7.575261304	7.592789732	7.718633084	7.607346545	7.556214223	7.499593919
ILMN_1226280	11.38599348	11.52190426	11.40226937	11.29840805	11.17081074	11.29633891	11.28030443	11.28883654	11.3007738
ILMN_1226293	8.534020843	8.284216497	8.322914965	8.159118762	8.03532825	8.151011802	8.328231995	8.514759594	8.351808821
ILMN_1226323	11.16732594	11.34701704	11.12427802	11.00769711	10.95866025	11.12794033	11.05108856	11.18163603	11.0449486
ILMN_1226329	11.31755861	11.3712386	11.22105699	11.78951364	11.85501184	11.73540389	11.43846224	11.41537033	11.52411836
ILMN_1226334	9.117717865	9.070785013	9.156897519	9.065967966	9.224531625	9.067390952	9.145963971	8.972967597	9.07243848
ILMN_1226356	8.033360961	8.017694175	7.893222496	8.102769267	8.140714837	8.161081253	7.901322391	7.892353619	7.871543522
ILMN_1226362	7.307614425	7.281030581	7.276414551	7.275110919	7.296770463	7.259765058	7.267858256	7.371128403	7.201890296
ILMN_1226365	7.596922474	7.50497977	7.70336506	7.647283435	7.777131574	7.714465111	7.653517086	7.627824218	7.741638314
ILMN_1226366	11.08876481	10.94802645	11.09390446	10.39115508	10.51592531	10.45318628	10.98758542	11.003654	11.07493877
ILMN_1226367	8.275259474	8.401118883	8.228648603	8.070327214	7.98833397	7.984672786	8.083416146	7.945438995	8.068043367
ILMN_1226371	7.446820017	7.296157496	7.432297945	7.494486718	7.426167072	7.338500239	7.392397857	7.255044798	7.258817343
ILMN_1226372	8.184635309	8.315504451	8.084812655	8.058648672	8.136226784	7.993216766	8.170643589	8.139436751	8.160677709
ILMN_1226383	8.900019564	8.766282179	8.896948463	8.864751854	8.773187051	8.731869372	8.946995134	8.898794512	9.084326024
ILMN_1226396	7.84719587	7.830782263	8.124013235	7.848049485	7.954389926	7.870412902	7.935880562	7.861668662	7.99033599
ILMN_1226398	7.188953439	7.103811535	7.137355285	7.174320008	7.123229408	7.061513178	7.136366562	7.152474208	7.187515508
ILMN_1226402	11.09909839	11.0292911	11.16303776	10.97979107	10.92288267	10.93193651	10.86681558	10.83053475	10.7390078
ILMN_1226411	7.629895686	7.614124908	7.616687888	7.730340238	7.847028371	7.89913752	7.922988201	7.919132367	7.944699445
ILMN_1226422	9.892989122	9.874923996	9.844332228	9.757715633	10.05207173	9.938208038	9.812639388	9.618445683	9.656506766
ILMN_1226427	7.604843485	7.589252733	7.682375484	7.603378513	7.578337991	7.510668878	7.520604443	7.535754852	7.532073127
ILMN_1226447	10.03105213	10.006303	9.913558643	9.934828239	10.04117751	9.996511467	10.25636982	10.28986153	10.29023016
ILMN_1226461	9.134734204	9.04273322	9.146392628	8.754455337	8.721426136	8.670215397	9.227178945	9.040103968	9.143739686
ILMN_1226467	7.818064944	7.883588679	7.866994685	7.737547166	7.814516186	7.663934278	7.67172682	7.842794599	7.812382275
ILMN_1226468	13.25173701	13.39175561	13.27124854	13.22622872	13.14829289	13.25882427	13.35578774	13.28678081	13.39534949
ILMN_1226472	14.54626646	14.40336862	14.24878054	13.51635221	13.71499903	13.86706695	13.42775347	13.45158731	13.44774853
ILMN_1226476	9.840821813	10.09291776	9.828668688	9.576905639	9.624232566	9.669042178	9.792010873	9.647688691	9.83803336
ILMN_1226498	8.182375075	8.189732494	8.370596626	8.116562913	8.176106222	8.069851405	8.227191331	8.192139905	8.225431715
ILMN_1226499	7.420022901	7.425551542	7.420411737	7.40969441	7.441922419	7.416636104	7.308357372	7.36478029	7.233321986
ILMN_1226508	8.285636203	8.16555253	8.318908242	8.24968207	8.405505476	8.361534215	8.583700695	8.356373616	8.380400246
ILMN_1226514	9.403344184	9.362242201	9.148277484	9.492947181	9.428440621	9.369822554	9.3268199	9.202312868	9.304053524
ILMN_1226515	7.640018395	7.721461195	7.633131697	7.573436867	7.448996081	7.53523187	7.510194421	7.563635639	7.507328463
ILMN_1226516	7.582552422	7.652319892	7.711152631	7.518957046	7.437986082	7.558698116	7.607517437	7.663615308	7.603990294
ILMN_1226517	9.839770928	10.12543759	9.91575441	9.695590183	9.578148262	9.744233379	9.968600953	9.936987253	9.926145144
ILMN_1226520	8.439934973	8.991307835	8.203976501	8.529510262	8.381062759	8.421001733	8.032289525	8.188302204	8.034156944
ILMN_1226525	14.54164675	14.5344906	14.28256051	14.94232574	14.93076766	14.99332311	14.65082032	14.60644165	14.65576042
ILMN_1226527	9.357440139	9.612058487	9.394311239	9.11049099	9.141344893	9.066980192	9.199709371	9.257116723	9.340762477
ILMN_1226528	11.91844628	11.87752258	12.04654742	11.63819239	11.63973513	11.74315189	11.95627955	12.00259798	12.04858616
ILMN_1226537	6.983168091	7.085321319	7.098257931	7.020762906	7.098635329	6.958926173	6.946637545	6.980566791	6.880445026
ILMN_1226540	10.41603244	10.30531878	10.36947732	10.13869992	10.28236058	10.25444377	10.56995627	10.38812951	10.44618215
ILMN_1226546	10.25338048	10.28483973	10.27060889	10.33394521	10.48097834	10.49025249	10.56122742	10.48059188	10.40207902
ILMN_1226555	11.97223427	11.86402496	11.92822318	11.62201935	11.67820821	11.77849769	11.86078443	11.93877393	12.02211197
ILMN_1226584	8.843002214	9.033267452	9.011168413	8.712020105	8.791963624	8.804447761	8.637444222	8.661364531	8.600061003
ILMN_1226587	8.622378658	8.740609797	8.551499833	8.64246917	8.522151122	8.747130497	8.7910505	8.753773588	8.687506572
ILMN_1226596	8.385140448	8.309806988	8.230049061	8.225158028	8.2806994	8.145444289	8.392229711	8.404279741	8.374325808
ILMN_1226606	8.956188371	8.412785156	9.083056663	9.590984393	9.797191461	9.612305514	9.647688691	9.697197238	9.651048113
ILMN_1226639	9.705603816	9.849415451	9.556936111	9.390159118	9.471710527	9.521279924	9.765834202	9.722713547	9.687067021
ILMN_1226643	7.528056361	7.408910832	7.360434859	7.433890973	7.299985241	7.319246536	7.201118686	7.257891169	7.30117812
ILMN_1226648	7.245942472	7.136705076	7.382260561	7.454875397	7.377873498	7.432867263	7.376631022	7.437293978	7.4463575
ILMN_1226653	8.625874995	8.924960364	8.767343009	8.524828391	8.482577183	8.464622949	8.696234605	8.660994047	8.713279775
ILMN_1226659	7.40724237	7.320314982	7.276793052	7.375182377	7.360969822	7.392835284	7.201447929	7.197792613	7.332484662
ILMN_1226660	8.968129267	8.875487038	9.091717062	8.976702773	8.829615358	8.871223458	9.262826303	9.242329784	9.185528179
ILMN_1226661	7.245755192	7.276039703	7.211500014	7.434701889	7.316989186	7.266477217	7.053045363	7.187363231	7.127730004
ILMN_1226667	8.194933939	8.220693005	8.214729703	8.180621789	9.732907934	8.275080563	7.766569183	8.019237234	7.810890245
ILMN_1226683	9.415654227	9.358309467	9.302999187	9.586410958	9.618159386	9.621371544	9.354290488	9.306669967	9.285530236
ILMN_1226688	12.41823245	12.74320648	12.3331512	11.83530893	11.99910822	11.80178748	12.6111995	12.49188251	12.52908532
ILMN_1226696	7.49191005	7.59316573	7.589755476	7.869490879	7.708024037	7.770104133	7.587024154	7.625082355	7.688071801
ILMN_1226704	13.65801625	13.57529872	13.59527514	13.71847674	13.79433586	13.76637305	13.77390891	13.68633697	13.68416777
ILMN_1226709	8.72847669	8.506454096	8.67606689	8.79435656	8.966217902	9.161413812	8.868044473	8.896386929	8.723225301
ILMN_1226712	9.218597843	9.179602262	9.215188105	9.065383796	9.113096802	9.171550502	9.066980192	9.070955534	9.148277484
ILMN_1226713	8.073277388	8.103376498	7.908122827	7.843536224	7.713128319	7.737961878	8.092760728	8.133765202	7.970467166
ILMN_1226726	9.250671409	9.049790651	9.224531625	8.856898521	9.103134859	9.060799337	9.147677442	9.221406987	9.162178186
ILMN_1226731	11.39333543	11.46687148	11.43846224	11.61523534	11.54982846	11.55524325	11.45232407	11.43790175	11.52365491
ILMN_1226732	8.128224184	8.485574966	8.046092575	7.761985426	7.809204219	7.85416215	8.154446427	7.951422681	8.224427314
ILMN_1226745	9.106927239	9.366045525	9.354290488	9.639401935	9.33749106	9.350368371	9.173157536	9.054221629	9.134431804
ILMN_1226754	11.23593506	11.29840805	11.23052713	11.07685116	11.16394066	11.15861254	11.1205316	11.13452939	11.07822993
ILMN_1226755	9.126078794	9.292119435	9.080242555	9.074128218	9.226773708	8.958395093	9.187224663	9.166918465	9.270775571
ILMN_1226760	9.06651758	9.337009395	8.9462433	8.787076844	8.621121413	8.830020929	8.674196046	8.702258376	8.747399973
ILMN_1226762	15.58097095	15.61294729	15.56429154	15.77270626	15.65836296	15.71213809	15.76091252	15.75048004	15.75048004
ILMN_1226766	9.07033729	9.183248318	9.138187038	9.443710355	9.402620219	9.275819856	9.34503895	9.273128925	9.459625561
ILMN_1226773	8.337675822	8.449560287	8.720600313	8.585795123	8.527158244	8.447800424	8.438293646	8.503125718	8.558216662
ILMN_1226785	8.62885838	8.693500907	8.879058111	8.744859049	8.881436196	8.802457117	8.550572357	8.488259909	8.480225752
ILMN_1226799	7.074553408	7.04221127	7.06378465	7.15680041	7.167111737	7.186697459	7.231009806	7.303376189	7.407039485
ILMN_1226816	7.286573415	7.231754922	7.255723026	7.273654395	7.301628743	7.439688159	7.395654866	7.233957152	7.316948388
ILMN_1226819	8.742818762	8.995113622	8.851625443	9.120918791	9.131004035	9.156392855	8.993580587	8.991545363	8.934272265
ILMN_1226822	7.979803646	7.771819088	7.916739327	8.3008062	8.442443491	8.48445547	8.303530773	8.246264767	8.256720774
ILMN_1226828	7.304107296	7.277125765	7.413741412	7.445622279	7.447184789	7.526689179	7.443019171	7.441993949	7.238079973
ILMN_1226829	11.48709388	11.39886929	11.26629647	11.89209115	11.96655523	11.9359638	11.81715988	11.89352552	11.89155066
ILMN_1226838	9.037113377	8.860599805	8.868248243	9.089820667	9.013488492	8.927821742	9.042486297	9.06954629	8.97950182
ILMN_1226839	11.20639242	11.16601883	11.04311625	12.45189177	12.62265612	12.11525715	11.64700437	11.86812342	11.8658241
ILMN_1226851	7.433577728	7.42168043	7.382440864	7.225215034	7.328545603	7.385248388	7.581775559	7.590151777	7.543344072
ILMN_1226855	8.510125725	8.627955782	8.668746218	8.427457586	8.423221123	8.36605123	8.642021566	8.617896923	8.627175861
ILMN_1226859	8.429362649	8.351808821	8.437423535	8.291246298	8.291246298	8.347972238	8.370161215	8.403347561	8.340382644
ILMN_1226872	7.126975046	7.261176503	7.187100961	7.12735986	7.230817551	7.075408356	7.337935394	7.255885904	7.329766282
ILMN_1226882	9.632417106	9.370354576	9.484513851	9.172384866	9.154463574	9.257116723	9.505209292	9.510104123	9.479713994
ILMN_1226901	8.577057932	8.694537719	8.634098144	8.338004489	8.392682435	8.307252814	8.678619451	8.79255124	8.849923122
ILMN_1226904	8.183092785	8.311027265	8.449053663	8.542009945	8.225984291	8.439564674	8.481255746	8.534416445	8.545560432
ILMN_1226921	9.331053056	9.244743732	9.303704247	9.013974105	9.088054537	9.254670946	9.215491568	9.061891755	9.103335929
ILMN_1226923	8.433429363	8.580708699	8.466498924	8.197360769	8.192139905	8.196057916	8.41154948	8.395076474	8.405024774
ILMN_1226933	8.057543137	8.353056887	8.153506647	7.855524458	7.993413999	7.983763567	8.172962406	8.183924846	8.141595179
ILMN_1226962	10.17338437	10.51592531	10.34558888	10.16776008	10.13699162	10.15333963	10.31279455	10.20469193	10.2405586
ILMN_1226970	9.958398455	9.776043261	9.84496715	10.24594719	10.22910345	10.13994592	10.05207173	9.983077971	9.962384883
ILMN_1226978	10.20762064	10.55854664	10.16462507	9.915453717	10.04033424	10.03181803	9.994687018	9.925512465	10.02404164
ILMN_1226979	7.357075799	7.510805111	7.518000724	7.952210516	7.745760057	7.669469807	7.595310134	7.609800979	7.657333024
ILMN_1226985	12.17005766	12.09814387	12.17969278	12.57057683	12.49291901	12.53440508	12.22421447	12.2029661	12.33708586
ILMN_1226997	10.39735292	10.83126974	10.43557408	10.90799071	10.85849739	10.786074	10.40456341	10.325631	10.43750762
ILMN_1227001	11.08981593	10.9867689	11.25800955	11.1452107	11.06038062	11.13981825	11.21218935	11.12951841	11.09555616
ILMN_1227006	9.279134929	9.422873056	9.305623096	9.366682373	9.294913999	9.401794547	9.468043183	9.393299124	9.386898427
ILMN_1227008	9.994687018	10.01780353	9.98617247	9.828058006	9.790219307	9.769334302	9.747095481	9.781231043	9.785383271
ILMN_1227009	9.356134431	9.612495333	9.486550433	9.653560973	9.553494951	9.528110488	9.539940288	9.494301607	9.583967487
ILMN_1227012	9.079823353	8.86419775	8.933807848	8.784064049	9.102553421	9.11016633	9.266976787	9.161413812	9.235897207
ILMN_1227030	9.265711138	9.093452818	9.209253194	9.318028858	9.308606768	9.299892688	9.230223985	9.245888245	9.199709371
ILMN_1227035	8.543174676	8.595831563	8.426591116	7.959283478	8.023609123	7.894547807	8.280550012	8.240423982	8.193652903
ILMN_1227039	10.47933702	10.69748233	10.708383	10.11100366	10.1963926	10.28986153	9.882736142	9.996511467	10.1608697
ILMN_1227047	8.165414119	8.64632874	8.611045326	7.988753446	7.967876511	8.185604589	8.067280488	8.224697413	8.11912584
ILMN_1227061	7.478722586	7.357783665	7.451493603	7.507610196	7.310631067	7.382583812	7.255873347	7.364373353	7.253188263
ILMN_1227086	8.841208489	8.799536233	8.853184909	9.448662368	9.506287539	9.387922851	9.066775824	8.91798092	9.08513436
ILMN_1227087	12.58084538	12.55151034	12.56258729	12.53999289	12.50050557	12.53203865	12.69900385	12.7667118	12.65204513
ILMN_1227100	10.83249489	10.51174783	11.08124449	11.24312242	11.31565369	11.11575613	11.67763412	11.60285315	11.54263143
ILMN_1227105	7.969594975	7.866817108	7.980913897	7.881501242	7.928642422	7.973235373	7.867507928	7.917810658	7.897082086
ILMN_1227110	9.174102982	9.21569431	9.287955382	9.055635284	9.083258303	9.092496274	9.232055765	9.331353083	9.204297614
ILMN_1227111	7.68571842	7.588663127	7.513069104	7.673332656	7.942820002	7.706051287	7.646725871	7.710012843	7.855775903
ILMN_1227113	8.097079593	8.145050555	8.388799156	8.019612276	7.943087489	8.020807244	8.041229025	8.098376297	8.154446427
ILMN_1227117	8.2052217	8.133007509	8.255892011	8.335707039	8.178876885	8.329423365	8.287672536	8.112103072	8.208175066
ILMN_1227120	8.031738206	8.076676421	8.004047951	7.856116668	7.965096471	7.945823663	7.96815727	7.984672786	7.912784572
ILMN_1227128	8.995761353	8.712893852	8.594366184	8.81428457	8.726460926	8.72256183	8.954974872	8.992202038	8.929736797
ILMN_1227131	9.579326687	9.756420209	9.795614621	9.739030975	9.683095382	9.548186941	9.781819827	9.70315299	9.77581334
ILMN_1227148	7.478179124	7.353273455	7.347781979	7.670951313	7.525482109	7.670541859	7.479974521	7.49083469	7.615938511
ILMN_1227152	7.355389568	7.399486435	7.35457913	7.390271244	7.301389522	7.295566837	7.259324366	7.366888318	7.143876668
ILMN_1227163	10.60287198	10.53006731	10.63464722	10.76682507	10.74179243	10.74867562	10.79150208	10.7807947	10.71033305
ILMN_1227164	13.30606855	13.11576994	13.17982584	13.82724502	13.69983571	13.71847674	13.36810931	13.24872624	13.30436259
ILMN_1227198	8.519653692	8.311248157	8.745757806	8.354296472	8.549252791	8.52310711	8.739786623	8.774701128	8.741396025
ILMN_1227212	12.21960083	12.41902068	12.26032426	12.13990779	11.98954102	12.12498975	12.18244617	12.09611622	12.07577437
ILMN_1227218	12.21529742	12.27035446	12.12498975	11.96291969	11.96338325	12.01465458	12.14495953	12.13990779	12.24278098
ILMN_1227225	11.34649169	11.53274414	11.32621534	11.21473194	11.3007738	11.28244642	11.14413527	11.17259277	11.21046001
ILMN_1227237	7.801763533	7.879240352	7.786016486	7.744700109	7.734093906	7.72308194	7.67575072	7.72044955	7.73721706
ILMN_1227240	9.857493249	9.78517056	10.10571236	10.24516272	10.49426265	10.40745518	10.48432846	10.4578137	10.41893106
ILMN_1227252	8.102424556	8.026902059	8.00099955	7.879910216	7.956947094	7.986516968	8.001835416	8.006702519	8.074528465
ILMN_1227260	7.555637378	7.542223525	7.333155242	7.578514115	7.381182177	7.56779405	7.53131964	7.677038184	7.564156882
ILMN_1227265	7.57040474	7.575291677	7.637101376	7.601905323	7.604523376	7.637962343	7.659758877	7.651326066	7.689466864
ILMN_1227277	12.9568902	12.99195589	13.02362789	13.14964772	13.008581	13.091717	13.21702306	13.16612901	13.13321322
ILMN_1227295	10.67697798	10.75616597	10.5815082	11.26954865	11.30246345	11.06241749	11.02428914	10.94802645	11.03443613
ILMN_1227297	7.737156759	7.658378619	7.691264603	7.426363625	7.364541129	7.46711244	7.59811974	7.559239319	7.532095518
ILMN_1227299	7.311489822	7.405996278	7.249814897	7.281285061	7.26637593	7.368574107	7.410517033	7.253207692	7.257305376
ILMN_1227300	11.12229818	10.99402191	11.02475528	11.47684543	11.42518106	11.34649169	11.19546216	11.23736447	11.09127217
ILMN_1227324	8.250511982	8.340756638	8.361730775	8.112789224	8.206948142	8.296843045	8.129293697	8.089930557	8.298096542
ILMN_1227325	8.237242675	8.365575595	8.254442615	8.251673208	8.390620569	8.343670591	8.264888953	8.354296472	8.319962929
ILMN_1227327	6.995859739	6.958741916	6.96732723	7.005414075	6.921002245	7.149613773	7.118103142	6.862638935	7.040913313
ILMN_1227331	7.535330335	7.750728848	7.728439781	7.626984381	7.63431776	7.652154095	7.604786306	7.65084618	7.633131697
ILMN_1227348	7.555459973	7.490389938	7.484721653	7.918340423	8.072135479	8.357871697	8.044142752	8.057243598	7.888691211
ILMN_1227357	12.12664619	11.91844628	11.90240828	11.99444562	11.98803108	12.00128951	11.96655523	11.96874544	12.0716121
ILMN_1227366	8.136500206	8.17729312	8.040543737	8.12962187	8.317097727	8.280211535	8.083716457	7.969516662	8.301641545
ILMN_1227377	8.251673208	8.112582841	8.185718284	7.845965625	7.882861771	7.943087489	8.050287115	8.031538776	8.001217819
ILMN_1227384	9.485577179	9.761864865	9.796144455	9.456150037	9.48802046	9.44155268	9.711918191	9.619664572	9.539339366
ILMN_1227398	11.19429084	11.34889794	11.06682907	9.719946173	9.739030975	9.934192811	10.20571329	10.3147048	10.28420442
ILMN_1227403	9.565532107	9.332444272	9.52566143	9.91332028	9.948124709	9.799842752	9.833019906	9.978454688	9.869191913
ILMN_1227404	8.297920899	8.417956079	8.316712764	8.103376498	8.130230778	8.187365931	8.486620504	8.472476916	8.541026583
ILMN_1227410	7.289581265	7.287388256	7.284500561	7.250628771	7.255158673	7.271964382	7.231428277	7.320668685	7.187315749
ILMN_1227412	8.266064544	8.163093805	8.149047615	8.582533275	8.421554386	8.426226082	8.514759594	8.441438887	8.54857068
ILMN_1227420	7.471401748	7.457184676	7.432175635	7.446626507	7.447949911	7.467020079	7.299142731	7.350029479	7.356671831
ILMN_1227426	7.27583454	7.273468192	7.385558185	7.429598416	7.554759016	7.373446874	7.338279293	7.383168267	7.302649197
ILMN_1227434	8.249531332	8.562177193	8.220554845	8.787750626	8.632218327	8.589819053	8.340382644	8.358228969	8.470508309
ILMN_1227440	14.2596661	14.14212033	14.07264401	14.17098929	14.21395041	14.2669503	14.07264401	14.15828375	14.14212033
ILMN_1227458	11.21473194	11.18322331	11.1205316	11.08124449	11.24471321	11.26294708	11.05213214	11.07822993	11.18163603
ILMN_1227459	11.58829295	11.4854425	11.69299919	11.48905325	11.38289037	11.49462365	11.64593684	11.62408106	11.65438122
ILMN_1227460	11.59714748	11.60016151	11.57815181	11.34550264	11.37858184	11.47684543	11.51460656	11.51689973	11.59383388
ILMN_1227481	7.107641843	7.175661652	7.107044444	7.34837885	7.347697731	7.359947123	7.297597519	7.405183736	7.315803414
ILMN_1227494	8.565085942	8.277230062	8.196775707	8.928676263	8.980067307	8.691265428	8.464250158	8.398437439	8.314986156
ILMN_1227502	9.254670946	9.186541532	9.130482765	8.748179327	8.272106021	8.698916318	8.884725275	8.985254012	8.880105284
ILMN_1227507	7.608751055	7.55861088	7.595721728	7.498971213	7.581874527	7.553246758	7.503444727	7.363019899	7.467730475
ILMN_1227508	9.674688851	9.804577849	9.745827449	9.952938988	9.836211352	9.699993741	9.810412615	9.759130492	9.86026608
ILMN_1227510	7.458304122	7.448914613	7.383879442	7.340960526	7.456234701	7.481770082	7.505365236	7.448168128	7.532248589
ILMN_1227514	9.991614673	9.712886647	10.00838786	9.674688851	9.778292885	9.851543931	9.873414633	9.874923996	9.813383764
ILMN_1227526	9.428016073	9.476873475	9.574126216	9.343973556	9.205122716	9.260782024	9.665625181	9.585565149	9.618890897
ILMN_1227540	12.29665062	12.33708586	12.31138275	12.02799778	11.92603046	12.1054326	12.24739462	12.173743	12.02931145
ILMN_1227553	8.848797925	8.906438544	8.822124785	8.771111154	8.698378233	8.798244341	8.954066005	8.975144592	8.981446596
ILMN_1227559	9.827482167	9.908228544	9.69410658	9.487114315	9.598240774	9.809493349	9.483752647	9.594118492	9.603999698
ILMN_1227564	8.20850319	7.94507968	8.001338585	8.074257445	7.980710604	8.120091782	7.929756179	7.993117813	8.064970048
ILMN_1227577	8.951161496	8.501866865	8.644049793	9.029186216	9.003766434	8.973998939	9.399561182	9.432976959	9.409301781
ILMN_1227579	8.452463415	8.193796618	8.257533805	8.928305651	9.055892978	8.883818761	8.66619541	8.583266634	8.683648408
ILMN_1227587	7.97948151	7.782182113	8.045984082	7.73380427	7.884868395	7.887543511	8.064599594	8.066679149	8.088210595
ILMN_1227596	9.093911652	9.237877515	9.256644302	8.832462147	8.934272265	8.996893745	9.096434517	9.172384866	9.027762482
ILMN_1227601	7.545620464	7.419416951	7.608791124	7.470613991	7.388245671	7.47130392	7.563961877	7.608467969	7.620863642
ILMN_1227602	8.430828465	8.250511982	8.494172416	8.594366184	8.583700695	8.540480652	8.568112357	8.530458999	8.594907401
ILMN_1227605	7.250859278	7.258751829	7.381521872	7.408784542	7.267089469	7.32245024	7.368371081	7.392581502	7.422189567
ILMN_1227608	8.436065393	8.706757361	8.482792107	8.054213117	8.086386961	8.083301334	8.256720774	8.341370373	8.307813077
ILMN_1227613	7.346099675	7.337326778	7.332825333	7.390527934	7.418000637	7.429675378	7.49736533	7.422325827	7.433650938
ILMN_1227624	9.773762586	9.951080608	9.736393905	9.35015716	9.44155268	9.535466633	9.477445492	9.397302097	9.4979931
ILMN_1227627	8.872851943	8.894328737	8.927248688	8.785397083	8.720811222	8.759319374	8.465565848	8.571297203	8.584105464
ILMN_1227630	8.137632374	8.089016775	8.158954832	7.939460076	7.953279739	7.903510843	7.946920218	7.926774001	7.893908344
ILMN_1227642	9.601681262	9.661690141	9.568416539	9.562025356	9.519208336	9.519520366	9.360705098	9.417176434	9.377057522
ILMN_1227647	10.67956463	10.87302896	10.87197835	10.65863259	10.50948973	10.48402327	10.66734068	10.63839181	10.65605172
ILMN_1227653	13.75256096	13.58545887	13.66900629	13.82013906	13.73910979	13.85098312	13.68063636	13.764669	13.77122355
ILMN_1227663	8.242394856	8.202971081	8.21763793	8.304871294	8.281994468	8.358228969	8.372693712	8.280076991	8.244285782
ILMN_1227664	7.839692412	7.773009556	7.959877286	8.04558961	8.179256202	7.969411256	7.891293923	7.957673095	8.017819035
ILMN_1227666	8.285076525	8.282423784	8.367853374	9.075836726	9.145963971	9.226491226	9.189910233	9.042901188	9.113865321
ILMN_1227671	7.704517299	7.499188324	7.56772582	7.56240926	7.449317704	7.613191986	7.894889713	7.849736874	7.839471398
ILMN_1227675	10.24151766	10.48248858	9.324944789	7.963982502	8.840739478	8.846829748	8.209354184	8.379398598	8.245439712
ILMN_1227677	9.410015172	9.409026256	9.398898931	9.17501152	9.215491568	9.331053056	9.423580406	9.413791606	9.408794981
ILMN_1227686	7.327497854	7.532685346	7.412250372	7.847602404	7.683532056	7.763935782	7.630537208	7.42628214	7.524411261
ILMN_1227706	7.183305117	7.211912623	7.195896654	7.330944466	7.165751915	7.265583055	7.280537851	7.184164382	7.194006948
ILMN_1227712	9.73591961	9.766674656	9.835197204	9.620670551	9.570480043	9.62195921	9.57572139	9.601975658	9.575119768
ILMN_1227722	10.25295473	10.06319278	10.17265864	10.01993886	9.955305489	10.09636022	10.02507262	10.1485271	10.0915791
ILMN_1227723	9.682290573	9.421232998	9.528698692	9.593285494	9.582508345	9.526498391	9.831483022	9.720248099	9.847508146
ILMN_1227726	10.97127445	11.05930531	11.28030443	10.70289005	10.69091063	10.77454399	10.80786313	10.85705263	10.8364644
ILMN_1227736	7.637801715	7.681886124	7.583083999	7.670371405	7.719497723	7.768011769	7.62925845	7.706700429	7.586959215
ILMN_1227756	10.07274149	10.05825368	10.21562101	10.07824673	10.03038446	9.997440375	10.24359098	10.29129096	10.24564579
ILMN_1227767	7.61774661	7.755356241	7.638982017	7.560095267	7.618991709	7.525149306	7.554139579	7.579860384	7.485239159
ILMN_1227770	8.013296514	7.913220086	7.797084313	8.32009966	8.323728427	8.203976501	8.127480709	8.064599594	8.164113965
ILMN_1227773	7.867712148	7.805216756	7.883221938	7.665507936	7.909773922	7.892252284	7.969219437	7.971885002	7.915494917
ILMN_1227784	8.287672536	8.362811283	8.436425322	8.666946426	8.686696078	8.664357087	8.573707347	8.553570001	8.580130189
ILMN_1227785	8.829383357	8.458947845	8.665344898	8.605491584	8.492638326	8.618757959	8.745359754	8.701684525	8.79255124
ILMN_1227787	7.34930198	7.257118766	7.387046131	7.380780916	7.298907401	7.410723027	7.334617489	7.372667597	7.290225466
ILMN_1227789	8.132224628	8.126699671	8.27253368	8.111699768	7.998471467	8.034387696	8.297457055	8.40767675	8.39161921
ILMN_1227793	7.167669757	7.129264031	7.191131376	7.199833081	7.285789772	7.168827352	7.338632644	7.236325013	7.279612945
ILMN_1227805	9.78517056	9.839770928	9.692791451	10.01485102	10.07935588	10.16593525	9.928924059	9.964427741	9.945938852
ILMN_1227814	11.26663744	11.64593684	11.58944765	11.33299372	10.77078155	11.10994586	11.63599542	11.47107672	11.65023117
ILMN_1227815	8.436425322	8.256939849	8.507184753	8.291082409	8.369539861	8.246264767	8.51687621	8.492802558	8.378470847
ILMN_1227817	7.945164599	7.716406837	7.683718037	7.894266149	7.728718789	7.789635403	7.660380862	7.758599201	7.728654442
ILMN_1227824	11.379705	11.63184614	11.44920217	11.20752838	11.13822539	11.17609062	11.3271027	11.3289763	11.21314466
ILMN_1227831	7.62210286	7.43814042	7.489197723	8.187365931	8.050489215	8.095406438	7.994822789	7.935581414	8.034462049
ILMN_1227836	11.43696601	11.53511232	11.31936066	12.3331512	12.08446357	12.10340405	11.92603046	11.92886363	11.98499274
ILMN_1227862	8.224697413	8.543392924	8.248903605	8.232881292	8.260143973	8.024449122	7.9069469	7.929443367	8.106541115
ILMN_1227863	9.661234154	9.466278715	9.690458419	9.891996636	9.849978037	9.812639388	9.646311332	9.732649544	9.570141329
ILMN_1227864	8.087469463	7.990778637	8.043612912	7.961297862	7.880573647	7.961383831	8.257533805	8.107229981	8.203087881
ILMN_1227875	10.4585501	9.998748896	10.37947404	10.21067491	10.35944503	10.42226037	10.43750762	10.44648564	10.35737089
ILMN_1227904	10.52924381	10.35446849	10.40167255	11.53906863	11.52302108	11.26483034	11.04897363	11.07529379	10.99119332
ILMN_1227907	10.18014504	9.981916936	9.957737735	10.56501167	10.50676314	10.51174783	10.01746038	10.04745039	9.951387775
ILMN_1227914	12.07637292	12.38876554	12.34492681	11.72925633	11.85143005	11.71217182	12.39339542	12.27591376	12.43029538
ILMN_1227920	8.147614629	8.176763286	8.068140749	8.135852301	8.291727949	8.160181594	8.041403009	7.898227375	8.023192486
ILMN_1227925	11.5988229	11.48709388	11.5714416	11.34370029	11.46470918	11.54686395	11.548533	11.5588491	11.52302108
ILMN_1227926	12.83483482	12.97269183	12.92667418	12.39831753	12.61544871	12.76163472	12.60482152	12.56975749	12.6470773
ILMN_1227937	7.212688592	7.2410333	7.17677439	7.183755456	7.258103298	7.229152046	7.300605624	7.082156139	7.183819925
ILMN_1227938	13.36291155	13.4613112	13.16612901	13.10446748	12.9809959	13.07937803	13.12528871	13.18453223	13.13988078
ILMN_1227951	13.15077165	12.81599256	13.10666174	13.06596133	13.14712908	13.05812982	13.17685915	13.00070833	13.14307364
ILMN_1227959	7.277224918	7.375866387	7.214217226	7.378708893	7.343301108	7.393358187	7.353069201	7.178631506	7.191526163
ILMN_1227972	13.69742741	13.66900629	13.55134265	13.90628286	13.7280369	13.6709606	13.61972857	13.71499903	13.63434262
ILMN_1227976	8.920549172	9.337237098	8.80054023	8.298732871	8.417444806	8.551714599	8.439267986	8.401118883	8.373065041
ILMN_1227993	10.1112714	10.03874686	10.18964993	10.99402191	11.02475528	10.98177502	10.52239853	10.51823007	10.48402327
ILMN_1228007	8.02244647	8.238638843	8.238638843	8.05877517	7.978367728	8.036396116	7.835653452	7.781668985	7.899881956
ILMN_1228010	9.15833389	9.045802601	9.008390294	9.424913095	9.281889174	9.314558479	9.35950181	9.415918262	9.205277195
ILMN_1228020	9.366045525	9.780407489	9.971716639	9.485848009	9.275518332	9.465068929	9.729208664	9.682595684	9.686745354
ILMN_1228026	12.0557791	11.93049585	11.80003421	12.0061362	11.94053055	11.97795085	12.07713166	12.14286272	12.2029661
ILMN_1228031	9.33549137	9.322642182	9.235594902	8.819510086	8.817196333	8.970294524	8.865758358	8.872046584	8.765201639
ILMN_1228040	9.348166986	9.416187854	9.449984425	9.238336077	9.187224663	9.369341208	9.19846738	9.396257648	9.418412234
ILMN_1228055	8.157939495	8.212865493	8.015079276	8.932653584	8.947711055	8.832975377	8.69609523	8.468204795	8.646092676
ILMN_1228094	8.235536912	8.231511931	8.295064279	7.855289733	8.009243619	7.833449631	8.161762278	8.122669048	7.921113358
ILMN_1228102	7.677236751	8.262146252	7.692817219	7.459849463	7.608179135	7.706584508	7.832303632	7.929195059	7.875984437
ILMN_1228109	8.070237689	8.042243329	8.041403009	8.197492083	8.164453955	8.202971081	7.937387286	7.954473276	8.006293705
ILMN_1228112	7.671983872	7.770578146	7.744828885	7.791066883	7.675433604	7.747025187	7.7040981	7.652397253	7.706804999
ILMN_1228114	8.239199638	8.246822189	8.300307476	8.252444862	8.254830215	8.269690822	8.274266618	8.214996253	8.304563531
ILMN_1228115	8.822306229	9.113349708	8.947711055	8.57094603	8.549735099	8.57041317	8.857494352	8.827528863	8.886837369
ILMN_1228122	8.654398695	8.706407606	8.678402656	9.15707621	9.416676372	9.167412542	9.259791289	9.064689845	8.992202038
ILMN_1228128	7.782723985	7.849267718	7.771993829	7.886580408	7.851202519	7.841444725	7.974112426	8.015079276	7.927895179
ILMN_1228129	10.26005528	10.46371731	10.37761196	9.943731259	10.07725186	9.990563962	10.2443035	10.28454806	10.28750154
ILMN_1228131	7.321552453	7.358621767	7.462360633	7.441048256	7.198665111	7.435011657	7.370216655	7.396046691	7.277189435
ILMN_1228132	13.18134559	13.17268841	13.26212171	13.28365455	13.28534991	13.2391769	13.26635873	13.19126996	13.28678081
ILMN_1228139	7.98430742	8.042360394	8.041867789	8.23903145	8.148200119	8.137522231	7.829897155	7.908207801	7.909773922
ILMN_1228163	8.639177197	8.365251215	8.57892951	8.3444367	8.34964846	8.425670296	8.932860686	8.903576755	8.956188371
ILMN_1228165	8.418146955	8.585795123	8.415803548	8.652972852	8.668183102	8.672612396	8.360398863	8.43291455	8.37532365
ILMN_1228169	8.140151219	8.215573224	8.207437591	7.96155514	8.021397148	8.011036358	8.281616234	8.04532268	8.102164899
ILMN_1228173	7.383563157	7.251735702	7.29589497	7.250684549	7.287697802	7.262748645	7.289089798	7.131501	7.172398868
ILMN_1228175	8.039347878	8.095556541	8.043460636	8.102900812	8.01825817	8.149956335	8.328363374	8.227505576	8.256561178
ILMN_1228189	8.724019538	8.787076844	8.793239697	8.414116386	8.406093802	8.541267675	8.457913792	8.494355882	8.427626081
ILMN_1228200	7.932553932	7.933943822	8.022259271	8.035700697	7.997113637	7.950349005	7.940529248	7.976357664	7.928765903
ILMN_1228204	8.133884395	8.320442885	8.158087961	7.974463591	8.047963798	7.968697282	8.242863653	8.085316281	8.128861232
ILMN_1228213	9.759422317	9.847123586	9.630119607	11.44288032	11.29917497	10.99922873	10.54736499	10.37335669	10.61306256
ILMN_1228232	11.15861254	11.32433909	10.84357921	11.49207615	11.35261394	11.18624366	10.54705682	10.42449201	10.52505858
ILMN_1228233	13.38410396	13.44459615	13.27562918	13.64169295	13.57000595	13.64017659	13.80371395	13.8058303	13.80882417
ILMN_1228242	9.040304402	8.819879124	8.796330636	8.481255746	8.508912464	8.618224437	8.833459923	8.905275367	8.826821314
ILMN_1228245	9.968917805	9.976868612	9.894144624	9.64997186	9.67220494	9.725454957	9.74902338	9.828058006	9.754994481
ILMN_1228253	9.748100164	9.96945731	9.715551284	9.636467815	9.622822832	9.624232566	9.500456518	9.555488366	9.572607615
ILMN_1228258	9.884813369	9.74075435	9.798493908	10.16344346	10.21934129	10.07725186	9.861191919	9.98588487	10.00873934
ILMN_1228271	7.243903818	7.197773406	7.115210912	7.28634087	7.210076538	7.298689971	7.402631853	7.258052632	7.250098751
ILMN_1228287	11.96565352	12.26384923	12.18692357	12.42825566	12.40945021	12.2394434	12.23500806	12.15465413	12.35200615
ILMN_1228298	10.92479777	11.34177634	11.01815383	10.73092711	10.64879421	10.83472929	10.67516826	10.67888144	10.79553824
ILMN_1228307	7.721242021	7.820864747	7.764129761	7.635761272	7.715435032	7.499829052	7.72371569	7.739465212	7.827436095
ILMN_1228308	7.334512235	7.210744242	7.320090932	7.291105271	7.311232494	7.326799232	7.3328454	7.444667443	7.423229744
ILMN_1228315	8.175399907	8.316176152	8.448200071	8.214439201	8.058248037	8.178294147	8.356865388	8.168077476	8.286841057
ILMN_1228320	13.57000595	13.62169757	13.45329755	13.69742741	13.61628084	13.62836079	13.18134559	13.17685915	13.23101127
ILMN_1228330	9.26547809	9.168219385	9.264339443	9.513503265	9.536194818	9.414338147	9.058623945	9.056533502	9.108584774
ILMN_1228331	7.366461496	7.525459164	7.407016792	7.28174753	7.333684858	7.223410409	7.184476026	7.085171934	6.991212506
[truncated: 15,130 more rows]
