# Supplementary material for: Mechanism of Astragalus membranaceus Alleviating Acquired Hyperlipidemia Induced by High-Fat Diet through Regulating Lipid Metabolism
Source: Nutrients. 2022 Feb 23;14(5):954. doi: 10.3390/nu14050954 (PMC8912611; doi:10.3390/nu14050954)
Supplement: Supplementary file 1 [file nutrients-14-00954-s001.zip › nutrients-1560760 - supplementary/supplementary file 2. The gene expression matrix from GEO database/GSE139601/DEGs/diff.xls]

logFC	AveExpr	t	P.Value	adj.P.Val	B
B130011K05Rik	-2.00911112236496	6.03950120415879	-12.2132380297075	5.26025549815497e-12	5.27975593978365e-08	17.2898319542083
Tsc22d2	1.0108539178195	8.59121455671077	12.0931906075328	6.50009754311298e-12	5.27975593978365e-08	17.094278821712
Slc5a7	3.59490750148221	6.80835853875236	12.0457215178657	7.07043222668689e-12	5.27975593978365e-08	17.0164758113928
Hmgcs1	0.859215109189721	10.9494991011342	11.9377326273098	8.56894577583974e-12	5.27975593978365e-08	16.8384639084733
Acaca	-2.00946660902503	10.9527256616257	-11.7298293907539	1.24502681482255e-11	6.13698617562329e-08	16.4917398643576
Col12a1	1.64564804644269	6.5632866852552	11.5961447567772	1.58703545610628e-11	6.51901264186591e-08	16.2659702693709
Postn	1.32217418692358	9.94985625425331	11.4354408941473	2.13025587425775e-11	7.50032661099379e-08	15.9916094539242
Cdkn1a	2.15101669054677	9.16536546975425	11.2842639115727	2.81735402180022e-11	8.67956340266102e-08	15.7305297269489
Sfxn1	-1.03537704496048	11.1853595274102	-11.178309893215	3.43242539741496e-11	9.39950626052102e-08	15.5458073566134
Cldn22	-1.76731362302372	6.81558128355388	-11.0872095403877	4.07176606266901e-11	1.0035274638054e-07	15.3858237384485
Bcar3	0.852913411561264	9.79614276748582	11.0333096484321	4.5067932162711e-11	1.00976750552925e-07	15.2906618659946
Dennd2d	-1.66714509436759	7.1247061342155	-10.8842506279881	5.97783139965257e-11	1.22774693896531e-07	15.0255179241268
1700047G03Rik	2.86889820569829	9.06877981758034	10.7768154163909	7.33941574149443e-11	1.39144031049901e-07	14.8326012072243
Fads1	-1.09069966090251	9.80606332703214	-10.70097501948	8.49036990712665e-11	1.4849568970724e-07	14.6954967610929
Ddo	-0.930648605566539	6.02527252741021	-10.668558030876	9.03771543296517e-11	1.4849568970724e-07	14.636659567637
Ralgapa2	-0.981820338932806	9.30920402268431	-10.5592672120395	1.11668855528094e-10	1.72011913334087e-07	14.4372593414838
Ear11	2.84930177025692	6.10744927599244	10.5030568962353	1.24573563601737e-10	1.80602355795789e-07	14.3340790209747
Acacb	-1.71782100839921	8.60155088185255	-10.4194507382679	1.46680628095437e-10	1.96346978040535e-07	14.1798210426423
Pcolce2	1.34708996096838	9.10182131285444	10.3774870135972	1.59265174361479e-10	1.96346978040535e-07	14.1020384165411
Peg3	2.20810796508564	7.43087409924386	10.3769758246132	1.59425161171519e-10	1.96346978040535e-07	14.1010894171014
Per3	-1.20192989492754	8.45328292344045	-10.3524458674801	1.673004357239e-10	1.96346978040535e-07	14.0555088442313
Duoxa1	1.42383796969697	6.08805686956522	10.1530911120517	2.48233868006723e-10	2.7808963231335e-07	13.6820247218296
Synpo2	1.50663395075757	8.46713169565217	10.0647528029652	2.96124634488968e-10	3.17316858331091e-07	13.5147781688463
Sfrp5	3.76959980237154	8.31160207939508	10.0387186188049	3.11984746235479e-10	3.1760880336128e-07	13.4652829552685
Pdha1	-0.796317004940713	10.0260725085066	-10.022708274711	3.22170741054613e-10	3.1760880336128e-07	13.4347980143747
Aacs	-1.43463652503294	9.72030608223062	-9.93346736144616	3.85577755347842e-10	3.65498052242419e-07	13.264223573865
Slc2a13	-1.30101613899868	7.73384373062382	-9.83539600526735	4.70280982237574e-10	4.22537470604955e-07	13.0754894922059
Col6a3	0.81788016567852	8.92585072778828	9.82528749263471	4.8003932390403e-10	4.22537470604955e-07	13.055959576273
Atp2a3	1.18504199538867	7.53649653402647	9.76886486408708	5.38474172395205e-10	4.57628774236283e-07	12.9466861715686
Rab7l1	0.748535079710146	8.0493446758034	9.74257769756229	5.68155480813332e-10	4.6675866600418e-07	12.8956231825693
Car11	-0.734537772727276	6.76449039130435	-9.61823596269291	7.33171700507481e-10	5.82895152603463e-07	12.6527683205908
Tkt	-1.22048405253623	10.4758026143667	-9.53747293907284	8.66145720119097e-10	6.67094606814227e-07	12.4938564482311
Krt79	1.27638751581027	6.81025598582231	9.49751913622326	9.4087987313193e-10	7.02694707673016e-07	12.414899765419
Vnn3	-1.08880187697629	7.20017034688091	-9.37354378396539	1.21795582381094e-09	8.82874683342486e-07	12.1684526531314
Net1	-1.04843250032938	9.3044621483932	-9.35408377721444	1.268542936158e-09	8.93271691558573e-07	12.1295694508743
Fam13a	-1.80129048698946	9.64723456238185	-9.30800570717591	1.39713426450714e-09	9.5649364119564e-07	12.0372844719536
Ppargc1a	-0.742304015151515	6.59467706521739	-9.27484808687669	1.49791372380535e-09	9.97772476673152e-07	11.9706883912998
Malt1	0.842188734519105	8.82548519187146	9.19874497626215	1.7585208082891e-09	1.14053957476561e-06	11.817241189149
Mlxipl	-1.04119534008564	9.21221127032136	-9.18334187296704	1.81671359276683e-09	1.14806982582901e-06	11.7860825875399
Fdft1	-0.820921480895921	9.63542971928166	-9.12949048444653	2.03621524352084e-09	1.2464607036021e-06	11.6768795795016
Nedd9	1.09776152882082	8.18657633081285	9.1209272763743	2.07355712276581e-09	1.2464607036021e-06	11.6594761388127
Pfkfb1	-0.897046004117263	8.95763862665406	-9.05848934133533	2.36803398329773e-09	1.38958489410371e-06	11.5322609764907
Oscp1	-1.18759154100791	7.40170289886578	-9.03238258920881	2.50361498499603e-09	1.427400378189e-06	11.4789026856981
Nat8l	-1.27316205401845	7.73515437996219	-9.02409437973763	2.54830871704601e-09	1.427400378189e-06	11.4619422569099
Klf15	-0.769613150691702	8.01389231379962	-8.99032578626895	2.73905872961458e-09	1.50015203222402e-06	11.3927379718858
Fmo1	-0.90134031900527	10.4217650775047	-8.9457980548938	3.01327155132083e-09	1.61445849247507e-06	11.3012324055967
Col6a2	0.886987129117257	9.56010948204159	8.92352366998979	3.16088689669498e-09	1.65751528629669e-06	11.2553504467147
Agpat9	-0.732220023056659	8.42683680056711	-8.90345464868462	3.30025436322395e-09	1.69454310491703e-06	11.2139497527423
Gm5627	1.06536047908432	8.14829347731569	8.87293676242543	3.52440724479606e-09	1.77270491745395e-06	11.1508822339365
Podn	-1.12059600494071	9.54059422589792	-8.82818411050627	3.88179559016655e-09	1.9134146823049e-06	11.0581536465916
Mmp9	-0.716593489789197	5.77172400850662	-8.79839516329936	4.14016214315832e-09	1.99904353402213e-06	10.9962693975008
Hsd11b1	-1.16464304314888	8.54185498298677	-8.78982361943926	4.2177336593829e-09	1.99904353402213e-06	10.9784388508475
Prelp	0.839187254940709	9.18273629584121	8.73862976656823	4.71320439784475e-09	2.19172897338268e-06	10.8717235214868
Hn1l	0.845611633234521	8.66521250756144	8.71235325342775	4.99037958754957e-09	2.23079332578996e-06	10.816801656647
Sept11	0.63135897134387	9.28422180151229	8.70805480919921	5.03729162646847e-09	2.23079332578996e-06	10.807807731498
Dse	0.529759550724638	8.54981253875236	8.70519528529068	5.06875055766605e-09	2.23079332578996e-06	10.8018230721352
Gbe1	-1.02406593033597	9.72101134310019	-8.69347056640068	5.19986594653372e-09	2.23812259426865e-06	10.7772721634453
Col6a1	0.811847547760207	8.55435885255199	8.68601584841865	5.2850389480757e-09	2.23812259426865e-06	10.7616520292228
Lrig1	-0.638329213438738	7.87838059357278	-8.67807010360122	5.37740219462557e-09	2.23812259426865e-06	10.7449941535817
Sec24d	0.631871708827404	8.99492596219282	8.67203635956161	5.44864706873808e-09	2.23812259426865e-06	10.7323385783456
Lbp	0.904827355072463	11.2858206408318	8.61511624960558	6.17043571268225e-09	2.49305833729126e-06	10.6126906165177
Tpm4	0.534280579380761	9.04228575897921	8.55094723774641	7.10308607187235e-09	2.82359127947364e-06	10.4772414811546
Rap1gap2	0.743063093050063	7.31316302457467	8.52226136205601	7.56574474309707e-09	2.95976737997413e-06	10.4164975456554
Gm19522	-1.40550628639657	8.04161625614367	-8.50918293254205	7.78684808458002e-09	2.99866652957124e-06	10.3887636162075
Adcy5	1.54860369944005	8.57987870226843	8.49842571915042	7.97367956693214e-09	3.02337394779399e-06	10.3659334227826
Anxa5	0.628471123682477	11.8895526153119	8.45212253250358	8.8319692659251e-09	3.26996481323564e-06	10.2674718286662
Mogat1	-0.957907607378129	7.05666194139887	-8.44919228581466	8.8893793105083e-09	3.26996481323564e-06	10.2612303302446
9130014G24Rik	-0.798010677371543	6.16484483364839	-8.4416408488427	9.03910219993406e-09	3.27614283558198e-06	10.2451398412062
Anxa6	0.656975104907767	11.4999823563327	8.43450197923421	9.18302722316353e-09	3.28007085423317e-06	10.2299208393669
Slc4a7	0.654272480895914	8.38090658506616	8.42658723599017	9.34534873476554e-09	3.29036378452902e-06	10.2130391513077
Ivd	-0.78775570191041	9.44808466068053	-8.41730016447931	9.53957857446188e-09	3.31144300769278e-06	10.1932187830589
Enpp2	-0.695106556488804	11.0914291124764	-8.37253314964758	1.05356795961965e-08	3.60642165733136e-06	10.0975020761602
Srpx2	1.0940534794137	8.87824087240076	8.3553223100879	1.0946521196727e-08	3.69572549882924e-06	10.0606261357245
Gde1	-0.807007165349145	9.42002284120983	-8.32855321816627	1.16185044716539e-08	3.86959001632949e-06	10.0031853925296
Gpd2	-1.16558904265481	8.68035837996219	-8.30912859412854	1.21325287150882e-08	3.98691070282753e-06	9.96143931799008
Slc5a6	-1.26893149011858	7.33832624385633	-8.29719736986711	1.24597797466987e-08	4.02471253805404e-06	9.93577045869459
Lipf	1.82336217885376	5.4645732268431	8.29310275338212	1.25741647906419e-08	4.02471253805404e-06	9.92695654253791
Anxa1	0.686792847002634	11.7819157221172	8.25592972563455	1.3663252258281e-08	4.31723737381531e-06	9.84682827865313
A830018L16Rik	-0.988847991436102	5.31836798960302	-8.24582207219315	1.39758091224561e-08	4.32349240694556e-06	9.82500616885487
Anxa2	0.746277064723321	11.1722689820416	8.24172379635905	1.41046219489502e-08	4.32349240694556e-06	9.81615390826421
2010016I18Rik	-1.66512946953228	8.08599665406427	-8.23842097608068	1.42093193606504e-08	4.32349240694556e-06	9.80901806114834
Lhfpl2	0.831771070487482	7.93139315689981	8.21677790748744	1.49154256578841e-08	4.48299488736843e-06	9.7622184983894
Pkp2	0.751373106554677	9.4326268100189	8.20105215071069	1.54509948668322e-08	4.58801469262587e-06	9.72817167445246
Vgll3	1.39953488570487	9.08919029678639	8.16942858321842	1.6588567911946e-08	4.86716481854548e-06	9.65959736565622
Gm11837	-0.763278217555995	4.84234278544423	-8.14990253553427	1.7333555053156e-08	5.02591526870687e-06	9.61718389260107
Tmem79	-0.950643119235838	6.50508191398866	-8.12560657977993	1.83087107398627e-08	5.24693587086808e-06	9.56433266172148
Angpt1	-1.27876345158103	5.50392170793951	-8.112270400534	1.88677360009558e-08	5.34499105148916e-06	9.53528615417919
Adap2	0.793240560276679	9.64134451795841	8.10360802001551	1.92402006739056e-08	5.3885680205577e-06	9.51640555516379
Gsta4	-1.12609510902504	8.76884046597353	-8.09601506861078	1.95728848489035e-08	5.42014966276489e-06	9.49984700060384
Tagln2	0.610615018115941	7.95083909924386	8.05523730105642	2.14632874185953e-08	5.79074188482088e-06	9.41077765117477
Sept9	0.853289279808954	8.02279142911153	8.05418010208124	2.15147163529449e-08	5.79074188482088e-06	9.4084652683547
Cfb	0.793562212121207	10.2604040652174	8.05210536103082	2.16160128785004e-08	5.79074188482088e-06	9.40392677581609
C1qa	0.527991602602105	9.16183837334593	8.00823145768272	2.38765854453316e-08	6.32755188049079e-06	9.30780777264518
Pik3r1	-0.692441754446646	10.6979076880907	-7.99749910076408	2.44655954448757e-08	6.41467090781283e-06	9.28425321387889
Fam114a1	0.518803798748351	8.71643273345936	7.98487777022038	2.51773859667962e-08	6.53180899513326e-06	9.25653172557853
Lbh	0.827179341732544	8.76258166162571	7.96536492325575	2.63198951395406e-08	6.75708474592831e-06	9.21362873702318
Unc79	1.42712587714097	5.56219124196597	7.95354552812268	2.70376687503615e-08	6.84195791147328e-06	9.18761483134484
Mest	1.4186168168643	11.0379433327032	7.95082496535649	2.72057078359321e-08	6.84195791147328e-06	9.18162417276939
Acta2	0.752000465744402	10.7086367807183	7.9445164498434	2.75994952217571e-08	6.85383558649158e-06	9.16772878971001
Timp1	1.26903903359684	5.59695888563327	7.94119578997195	2.78091194777716e-08	6.85383558649158e-06	9.16041228457917
Nampt	-0.6814689229249	9.576115536862	-7.9061726054803	3.01220505441491e-08	7.31829773735163e-06	9.0831485946796
Grid1	0.518620496541503	4.90175267769376	7.90377359519803	3.0287526138516e-08	7.31829773735163e-06	9.07784978315858
Tef	-0.668887629446642	6.3601014489603	-7.86998908434318	3.27194075723572e-08	7.75387037527226e-06	9.00314095488034
Stambpl1	1.01153518955863	7.31644376275992	7.85568644196881	3.38084301569402e-08	7.93564352045665e-06	8.97146395073172
Adra1a	0.805752084156784	4.89906083553875	7.80163627657004	3.8270775346092e-08	8.89831631301683e-06	8.85149227869756
Syt14	-0.788821282279318	6.17510932514178	-7.78923102390137	3.93775262686559e-08	9.06156941541372e-06	8.82389849295993
Dusp3	0.512419961956521	8.88125058506616	7.78559333028367	3.97082486758371e-08	9.06156941541372e-06	8.81580279578291
Slc1a3	-0.935085638998686	9.4753213610586	-7.77537150835079	4.06528937367446e-08	9.10846562759824e-06	8.79304404387943
Saa3	1.81714871722661	7.35691351512287	7.7675344739939	4.13927278633949e-08	9.19067721550658e-06	8.77558494557921
Serpinf1	0.797708439888009	7.54748676654064	7.76357490487641	4.17717533973246e-08	9.19202351991483e-06	8.76676062864252
Stim2	0.631480329051382	8.87100301606805	7.74318517797965	4.37806233390087e-08	9.54882515763902e-06	8.72128477779119
Pla2g2d	-0.605459925065878	7.95887812098299	-7.72597631962946	4.55530358233033e-08	9.81909929346644e-06	8.68285748957456
Fam198b	0.937079804347824	8.04691860207939	7.71981671301952	4.62051665380827e-08	9.81909929346644e-06	8.66909293555156
Elovl6	-2.02243473517787	10.3581642353497	-7.71972427682276	4.62150254825167e-08	9.81909929346644e-06	8.66888633229449
Rorc	-1.12635952108037	6.74401464933837	-7.70795678521597	4.74878790803684e-08	9.99448180121315e-06	8.64257505804176
Cacna1e	1.537395256917	5.21716186200378	7.7046541400548	4.78515317918994e-08	9.99448180121315e-06	8.63518706088884
Bpifb6	0.610701027667983	5.81732199149338	7.68513885273603	5.00593779593358e-08	1.03677599091243e-05	8.59150003621398
Usp2	-0.945719695652175	8.07188405860113	-7.66313566446595	5.26742648600794e-08	1.0818416097846e-05	8.54217913994613
A530016L24Rik	-0.754605828557315	11.4975534026465	-7.60226822963961	6.06615379411367e-08	1.23559030090682e-05	8.40538777297666
Acat2	-0.727428357048751	7.82681868431002	-7.58659811711044	6.29119043142107e-08	1.27092360141642e-05	8.37008712196798
Ptpn22	1.14628362549407	6.82667217958412	7.5628816670083	6.64816446758385e-08	1.32857229042902e-05	8.31659479447693
Sult1a1	-0.648431709156785	10.4020269035917	-7.56054953973699	6.68436922880785e-08	1.32857229042902e-05	8.31133044616246
Ldlrad3	-0.597856553030303	6.82680493478261	-7.54168193623565	6.98480293117464e-08	1.37717962433384e-05	8.26871236990255
Myl4	0.606902219861659	6.54528224102079	7.53438154780066	7.10472787138081e-08	1.38970732633374e-05	8.25220894869093
Palld	0.96445844433465	6.71452662192817	7.50265095306014	7.65097637470871e-08	1.47317159164899e-05	8.18039178999915
Il4ra	0.575709706357047	7.6081969120983	7.4988630319341	7.71899871671031e-08	1.47474761528715e-05	8.17180907296472
Rnf144b	-0.826847551054019	8.55517013137996	-7.49446290661599	7.79879274132542e-08	1.47853112232851e-05	8.16183671304425
Obfc2a	-1.07551643231225	9.14175784215501	-7.48555062792641	7.96301003406988e-08	1.49589502218616e-05	8.14162985583431
Syk	0.914794083992095	7.34070163799622	7.48294043666782	8.01177241453268e-08	1.49589502218616e-05	8.13570966766087
BC035947	-0.943772263175231	6.24446550094518	-7.46864177908391	8.28437020296704e-08	1.52204296676671e-05	8.10326204139937
Thbs1	1.75282952042161	8.99102866918714	7.46593234499454	8.33708514621055e-08	1.52204296676671e-05	8.09711038882918
Meis1	-0.65094340019763	7.8843163194707	-7.46263503828287	8.40170128357241e-08	1.52256124878622e-05	8.08962262512373
Mccc1	-0.726232375329383	9.5927773657845	-7.45836801574008	8.48608230737909e-08	1.52662762443551e-05	8.0799305253384
Fam40b	-0.794021053524375	6.56285551606805	-7.45136871381877	8.62637778698161e-08	1.54062106476775e-05	8.06402687843085
Fasn	-0.951422102766806	13.0311405160681	-7.44747072818542	8.70553689425873e-08	1.54357311004245e-05	8.05516703012263
Cp	-0.884946599637683	9.99964605198488	-7.42987305409571	9.07226721755557e-08	1.59710784174196e-05	8.01514260787178
3010033K07Rik	-0.917363442028984	6.14164592627599	-7.42316921694928	9.21609926738709e-08	1.61092186201434e-05	7.99988404901619
Acly	-1.62305420750988	11.5889574659735	-7.41191474230396	9.4628356597784e-08	1.61524614183795e-05	7.97425387728267
Parm1	-1.54342946014493	8.07319376181474	-7.41180811604596	9.46520532392184e-08	1.61524614183795e-05	7.97401097044275
Slc2a4	-0.905038701581029	9.25832388185255	-7.41011162605497	9.50298996050078e-08	1.61524614183795e-05	7.97014596103342
Brp44l	-0.631974689558628	9.68339193289225	-7.39749298324989	9.78892384511584e-08	1.65245080196387e-05	7.94138524190565
Met	-0.72576178804348	8.95794751984877	-7.38274592547191	1.01342716768707e-07	1.69363219705309e-05	7.90774563067616
Tst	-1.1540097140975	7.45493919470699	-7.38123656595516	1.01703142564253e-07	1.69363219705309e-05	7.90430093480632
Fam49a	0.577727078557311	9.12298429300567	7.37160322600237	1.04034637149955e-07	1.72083064912603e-05	7.88230813096456
Pdk1	-0.571460531785244	5.01631537429112	-7.36740088553585	1.0506876769975e-07	1.72634989915203e-05	7.87271024735718
Slc43a1	-1.12588952091568	8.01731521644612	-7.34977330969241	1.09522541176114e-07	1.78761096015e-05	7.83242359399244
Fam111a	0.685832135704873	7.27086899243856	7.30302606300658	1.22292999723809e-07	1.98291662578486e-05	7.72538018514984
Slc20a2	-0.623317608201583	8.83026847542533	-7.29124480022452	1.25745396593761e-07	2.02556931009794e-05	7.69835606626852
Kctd6	-0.551832779973651	7.29998093856333	-7.26926586462904	1.32455057167788e-07	2.1197969733489e-05	7.64788989963479
Trp53inp2	0.939358090579713	9.31859577882798	7.262356506503	1.34639123654483e-07	2.14084893005703e-05	7.6320116825064
Pde1a	-0.754629149209487	7.72444517863894	-7.24251661619967	1.41117583513441e-07	2.22947689953351e-05	7.58638222920067
Sema3c	0.632825592555994	9.63425121455577	7.23869307876861	1.42402303924649e-07	2.23150027362494e-05	7.57758242025562
Acss3	-0.78336388175231	9.31399203119093	-7.23675962594232	1.4305649729479e-07	2.23150027362494e-05	7.5731318586975
Ces1f	-1.09589289575099	9.07786704442344	-7.2217175798188	1.4825217236539e-07	2.29800191202352e-05	7.53848976587084
Col14a1	0.592395972167324	8.28094689792061	7.20656954851467	1.53679640006389e-07	2.36724275474842e-05	7.50357278479496
Lrtm1	-1.04354551136363	5.89310806521739	-7.19498270300695	1.57967997450895e-07	2.40429659529656e-05	7.47684369213316
Ppic	0.543064888010539	9.63208175803403	7.19480100118965	1.58036212139107e-07	2.40429659529656e-05	7.4764243900551
9630013D21Rik	-0.923073122529642	6.70483459357278	-7.18743188683309	1.60828264491442e-07	2.43176282616937e-05	7.459415406356
C1qb	0.843077731884053	10.6751802920605	7.18041267491016	1.63534647171728e-07	2.45760665499659e-05	7.44320727720898
5033411D12Rik	-1.03505435095521	6.56558994990548	-7.17675744338437	1.64962379374429e-07	2.46333542845606e-05	7.43476433360173
Cpeb1	-0.577917719202899	7.47043533175803	-7.17433696158998	1.65914826391182e-07	2.46333542845606e-05	7.42917246075519
Trim67	1.01430066469038	5.5563991294896	7.15559585893466	1.73482263566398e-07	2.5602657891362e-05	7.38584965942938
Nedd4l	0.757237574604744	8.85217672589792	7.14265541984489	1.78912598914194e-07	2.62469042430907e-05	7.35590857151663
Thbs2	0.854641800395256	7.73311673062382	7.13173490368456	1.83630347032293e-07	2.67796067038928e-05	7.33062374343978
Slc25a1	-0.816958044466411	11.5482007722117	-7.12134702362398	1.88236015344842e-07	2.71302037087074e-05	7.306557433116
4933406I18Rik	-0.72001900823452	5.209885231569	-7.05915697306892	2.18390237916855e-07	3.10483317462428e-05	7.16217856683555
Pdhb	-0.85134736017787	10.6756034962193	-7.05761001773747	2.19200264702031e-07	3.10483317462428e-05	7.15858068899082
B430319H21Rik	-1.50969729907774	5.85705056710775	-7.0542985403852	2.20944577497545e-07	3.11165717543114e-05	7.15087786336359
Actn1	0.695860625164688	9.14782102362949	7.04530904768404	2.25751632724747e-07	3.1560416421855e-05	7.12996014529806
Dtx4	0.735751812911726	7.94127441776938	7.04363746380647	2.26657214422963e-07	3.1560416421855e-05	7.12606935443909
Ccl2	1.3833867551054	7.27989692816635	7.03780080612513	2.29848436781094e-07	3.18249695107126e-05	7.11248103334018
1700096K18Rik	-0.727312622200261	7.46036007561437	-6.98345523705089	2.61858533468516e-07	3.58542523103614e-05	6.98574537624506
Ccr5	0.86685762532938	5.53950511247637	6.97724187118949	2.65797474086434e-07	3.61925113057141e-05	6.97123110398672
Ret	0.817654074769432	7.66867724952741	6.96986518709658	2.70552572211239e-07	3.66375752457044e-05	6.95399284732176
Lpgat1	0.502199992094861	11.6149078440454	6.96458673787641	2.74008378832879e-07	3.69027896432521e-05	6.94165353866314
Pgm2	-0.513790112483534	9.93974142627599	-6.94685175078627	2.85953257128989e-07	3.8302195517397e-05	6.90016847959172
Ltc4s	1.04997569367589	9.45241198393195	6.91974008704584	3.05250481688307e-07	3.93775854539245e-05	6.83667145250174
Ddhd2	-0.663180718873521	8.71782057466919	-6.91953780382479	3.05399352613529e-07	3.93775854539245e-05	6.83619733877016
Nek6	0.809000330698287	8.29606175236295	6.91768872393778	3.06763629276698e-07	3.93775854539245e-05	6.8318632007661
Gfra2	0.788577352108037	8.03678638941399	6.90176278809301	3.18774704345441e-07	4.07073645766723e-05	6.79451557127508
Paqr9	1.10569746327404	8.85863973062382	6.88945342277436	3.28386469492889e-07	4.1718623335679e-05	6.76562686575972
Slc8a1	0.693285165843214	5.60011736011342	6.88630824534569	3.30889504528788e-07	4.18210396339308e-05	6.75824238283631
Slc41a2	0.76410710342556	6.53040629584121	6.87309278081185	3.41621508760538e-07	4.29571617597563e-05	6.72720035053945
Snrnp25	0.506830257905137	6.87923282986768	6.86641146041528	3.47181852400815e-07	4.34347407830989e-05	6.71149802505589
Tmem53	-0.682152505105404	5.85790170226843	-6.86231364632288	3.50637767791551e-07	4.34975888683846e-05	6.70186460665971
Hspb7	1.95583948056653	8.43501260302457	6.86052322371595	3.52158735304157e-07	4.34975888683846e-05	6.69765489113483
Pcx	-0.881128458498031	11.2187483459357	-6.85956104071228	3.52978892058627e-07	4.34975888683846e-05	6.69539239875092
Esr1	-0.696634667984192	8.59813124574669	-6.85566403850303	3.5632065456187e-07	4.369093956384e-05	6.68622772532294
Lcp1	0.89187225625823	9.68739602835539	6.8509338466102	3.60420322672811e-07	4.39748478841292e-05	6.67510103413902
Letm2	-0.505425175559948	6.78017407183365	-6.82919890911993	3.79886016782142e-07	4.59085473274052e-05	6.62393821046271
St14	1.16518554726614	5.23365154253308	6.82908102607573	3.79994467856474e-07	4.59085473274052e-05	6.62366055780941
Large	0.564843408761529	8.69640910491493	6.81592793778246	3.92295808195512e-07	4.71635243355443e-05	6.59266979624904
Ptprj	0.57663567737154	8.75717690548204	6.80729564588997	4.00589288163033e-07	4.77495471341006e-05	6.57231892682636
Rad9b	-0.82387801646904	7.05564485444234	-6.80506520478492	4.02761129855911e-07	4.77495471341006e-05	6.56705907921987
Kif11	0.617717252140973	5.85667848109641	6.80468957221479	4.03128074098374e-07	4.77495471341006e-05	6.56617319751211
Prps1	1.15355272332016	8.14987847637051	6.8028603387321	4.04919879535301e-07	4.77495471341006e-05	6.56185892987399
Ppargc1b	-0.614470657608696	6.16591288657845	-6.7932326998269	4.14485374190027e-07	4.82105563776229e-05	6.5391451280307
Tifab	0.75517868972332	6.51456915595463	6.79302163868029	4.14697636616735e-07	4.82105563776229e-05	6.53864705658465
Nup210	0.822939176383398	6.37938878544423	6.78594640734503	4.21877691346633e-07	4.85969625502456e-05	6.52194739043474
Grem2	-0.903269654314889	6.23232514177694	-6.78536548518615	4.22472826444824e-07	4.85969625502456e-05	6.5205759622659
Sez6l	0.669472333827404	5.72431285349716	6.78393999727028	4.23936823350759e-07	4.85969625502456e-05	6.51721052344155
Acadsb	-0.598247440546773	9.72372659546314	-6.7594019581507	4.49965294591478e-07	5.11052748871039e-05	6.45923890450293
Il15ra	-0.53236209057971	8.16425828638941	-6.75423191345231	4.5565416648513e-07	5.15140026935437e-05	6.44701502289515
Pex11a	-0.739065105731227	8.28649180812855	-6.74905285729274	4.6142654136869e-07	5.19283951533002e-05	6.43476651270913
Mapk8ip1	-0.814462121212124	6.68310869565217	-6.73937875069598	4.72409556913049e-07	5.29227542712682e-05	6.41187827884135
Dock2	0.946637042984192	8.27531660207939	6.73510089096555	4.77350899930706e-07	5.30280311266483e-05	6.4017534850636
Thrsp	-0.658079819993414	12.3628175009452	-6.73484127298938	4.7765247545711e-07	5.30280311266483e-05	6.40113895123134
Cntnap1	-0.759221290184454	6.48276071266541	-6.72019978330911	4.94978614502857e-07	5.47051252602575e-05	6.36646807842014
Lrg1	1.05484491534914	9.44410759357278	6.71791669265846	4.97737543457403e-07	5.47644620359427e-05	6.36105936868801
Acp6	-0.588945708992096	7.56384057939508	-6.70824830319515	5.09595966404117e-07	5.57791217902749e-05	6.33814756900643
Acsm3	-1.86628554693676	8.01308837429112	-6.70504224603754	5.13591544572711e-07	5.57791217902749e-05	6.33054743861356
Cyth4	0.896227904150198	9.00490942155009	6.70491633462227	5.13749113300025e-07	5.57791217902749e-05	6.33024893314334
Ptpre	0.859512927536231	7.26526071172023	6.69833271186067	5.22057088859922e-07	5.64325395264984e-05	6.31463805333398
Phkg1	-0.758172208662717	6.90029143100189	-6.69167929207206	5.30592402029041e-07	5.71047176437019e-05	6.29885628613155
Fbxo45	-0.569143201251649	8.41271653780718	-6.68554818446326	5.38583649188861e-07	5.76207041543427e-05	6.28430864539287
Mycbp2	0.622268333168636	10.2193336502836	6.67174656122748	5.57024792034523e-07	5.89203134097976e-05	6.25154395668508
Pdhx	-0.666717309617919	7.9697266852552	-6.66199655343846	5.70439358741663e-07	6.00534800280075e-05	6.22838373860611
Clic4	0.515030113636366	11.0897141956522	6.6418361331117	5.9923166678976e-07	6.25388945927369e-05	6.18045805723483
Dock8	1.33958560853096	8.56027502835539	6.63666571094552	6.06851780775335e-07	6.25388945927369e-05	6.16815893764135
Tm6sf1	0.651514326745719	9.38343257655955	6.63565835447313	6.08347873392743e-07	6.25388945927369e-05	6.16576231787935
Lep	0.618572081027672	12.8307548865785	6.63492427092458	6.09440478184055e-07	6.25388945927369e-05	6.16401576965007
Pank3	-0.52785842259552	11.7557192797732	-6.63487238959529	6.09517773641605e-07	6.25388945927369e-05	6.16389232996027
Nap1l1	0.522006351943343	9.88980169187146	6.63352126653377	6.11534269124791e-07	6.25388945927369e-05	6.16067752932955
Cidea	-0.845469259057972	6.61627315689981	-6.63062614385856	6.1587805226309e-07	6.27228532069261e-05	6.15378826686184
Lilra6	0.654688732707509	5.58222432325142	6.62648324893494	6.22148744862423e-07	6.31007323698735e-05	6.14392804051252
Arhgef6	0.568338931653491	7.35635412854442	6.61681112014851	6.37043096521892e-07	6.42393049527316e-05	6.12090003515123
Zadh2	-0.524533160079053	7.93970696691871	-6.60512327059496	6.55527575836334e-07	6.54094438626003e-05	6.09305792570046
Por	-0.563724063076425	10.364591210775	-6.59990873945369	6.63949919903018e-07	6.57177097426899e-05	6.08063090991728
Fxyd5	0.70967736281291	8.67953168620038	6.59283878801642	6.75545552411776e-07	6.63326521304408e-05	6.06377696972684
Traf4	-0.59517951251647	7.26261342155009	-6.58192743443335	6.93848150422642e-07	6.78594504576049e-05	6.03775390336626
Bche	-0.647700764328066	9.50827009640832	-6.57655683866223	7.03041552416534e-07	6.84868067227585e-05	6.02494009398711
Ppp4r4	-0.741415513339923	5.83491178166352	-6.57489083806676	7.05918572825182e-07	6.84963352198797e-05	6.02096445593549
E2f8	0.641180719696969	5.01907797826087	6.57238437664687	7.10269610325206e-07	6.86482541806864e-05	6.01498257635781
Abca8a	-0.556558793807643	8.79391934499055	-6.56957541522703	7.1517825640502e-07	6.88526691693677e-05	6.00827787185992
Tubb6	0.595606665678525	8.18132577126654	6.5569427076154	7.3768484625395e-07	7.07431156450384e-05	5.97811336493061
Pdlim7	0.773398384716733	7.67625393761815	6.552198570393	7.4632234424405e-07	7.11383650588509e-05	5.96678040621993
Itgam	0.902702156126481	8.32364287901701	6.54427748698133	7.60974363795789e-07	7.21345160388885e-05	5.9478523489833
Acss2	-1.49447580105402	10.0310802618147	-6.54175211507062	7.65707029207881e-07	7.23050400071166e-05	5.94181622328538
Slc3a2	0.527380363636363	9.78573082608696	6.53907131622626	7.70763796629544e-07	7.25047501211135e-05	5.93540777873054
Sncg	0.546284583003956	12.6217013223062	6.52994032181273	7.88244276414066e-07	7.38671803669242e-05	5.9135738374625
Echdc1	-0.515015648056657	9.30387838752363	-6.52608894244883	7.95738026508576e-07	7.41210823655651e-05	5.90436153443699
Oplah	-0.607580863636365	8.39612980434783	-6.51359158042065	8.20558223270405e-07	7.57433631862263e-05	5.87445656467475
Sipa1l1	0.618792736495385	8.72420069281664	6.5119528657974	8.23870751988958e-07	7.57653677370144e-05	5.87053393152253
Ubd	2.21556323978919	5.25284183931947	6.50889303301588	8.30092469964899e-07	7.6053750984219e-05	5.86320869585176
Ncf2	0.794829487648222	7.44383072778828	6.49269413162887	8.63837102930234e-07	7.85613625048655e-05	5.82441045350467
Ephx1	0.560688406291169	9.61851764177694	6.4863644669976	8.77399469492519e-07	7.92102099820976e-05	5.80924192588119
Gtse1	0.566486772397892	5.65631190926276	6.4783354435698	8.94915592120942e-07	8.04966776766888e-05	5.78999437499725
Kdelr3	0.530727656291172	6.55452977221172	6.4601396139221	9.35941851953985e-07	8.35768945045576e-05	5.74634705796021
Akap2	0.611000492259546	8.07425567202268	6.4574248580525	9.42225011617191e-07	8.38342152935643e-05	5.73983177452906
Tnip3	1.55373391403162	6.98810523062382	6.43479105011855	9.96310751210793e-07	8.76966956226472e-05	5.68547900856535
Ccrn4l	0.641546936758889	6.63062570888469	6.43326870454015	1.00006009184988e-06	8.77134556004702e-05	5.68182116111174
Crip1	0.6646487465415	9.98970217769376	6.42946571899008	1.00948925570565e-06	8.79147427424782e-05	5.67268231067052
Ucp2	0.768179733366269	8.25612098298677	6.42239926667243	1.02725098501219e-06	8.9146576678206e-05	5.65569676493583
Tbc1d9	0.534766688076417	6.34692344139887	6.41650834048333	1.04230102949076e-06	9.01352672730852e-05	5.64153250453414
Pth1r	-0.843200212944665	6.77493383837429	-6.40541508017124	1.07125421375603e-06	9.23151445882209e-05	5.61484903216267
Zim1	1.16647658777997	5.74410444234405	6.40058015160358	1.08412824290067e-06	9.3099040677805e-05	5.60321487802401
Mrc2	1.2657125890975	7.11570463137996	6.37183503497574	1.16398831445365e-06	9.83548288341568e-05	5.5339923279555
Gpc6	0.591683246706192	7.51431348393195	6.37005281168182	1.16913256243375e-06	9.83548288341568e-05	5.52969743732453
Ptrf	0.509929765810272	10.4922176162571	6.37000339277022	1.16927553551927e-06	9.83548288341568e-05	5.52957834014269
Olfr205	-0.972018278985508	6.64036790642722	-6.36297729650285	1.18978483375824e-06	9.95471980536604e-05	5.5126430331425
Irak2	0.512147315546772	8.53702788279773	6.35156996970772	1.22386598731063e-06	0.000101130777876039	5.48513582522832
Mpeg1	1.25267927602108	8.58414371172023	6.35097842720715	1.22566017244335e-06	0.000101130777876039	5.48370900976799
Itgax	1.60323671557971	7.10005040926276	6.35057117002931	1.22689696441353e-06	0.000101130777876039	5.48272667275198
Lgals3	0.912600505599472	7.39594254253308	6.34796821859146	1.23483187900249e-06	0.000101445554966318	5.47644771335575
Plekho1	0.685427095191036	7.65310885349716	6.34566499112836	1.24189665240336e-06	0.000101686993007087	5.47089114003431
Cotl1	0.786501428524374	8.17987870132325	6.34432168141206	1.24603601277557e-06	0.000101688091294261	5.4676501143421
Pccb	-0.524705673418977	9.89108020510397	-6.33998579529836	1.25949294129054e-06	0.00010208542394147	5.45718749694734
Cd44	1.12428304858366	6.97977788374291	6.3387578122848	1.26333093817042e-06	0.00010208542394147	5.45422396371015
Dbp	-1.18903387005929	9.91008223062382	-6.33614533019042	1.27153575755059e-06	0.00010241264797579	5.44791862148159
Kif23	0.500803355237153	5.40688783837429	6.32705675183884	1.30050440890664e-06	0.000104225410443254	5.42597710920264
Enpep	-0.955235283432152	10.8864369858223	-6.32643811939339	1.30250046322009e-06	0.000104225410443254	5.42448328756347
Dusp18	-0.532842170783927	7.44462351795841	-6.32283569483262	1.31418599091939e-06	0.000104820155120386	5.41578362560882
Eml5	-0.801604222826087	6.84627835538752	-6.31719320988634	1.33270386184889e-06	0.000105668186715878	5.40215448397034
Itga4	0.750116764163371	7.51191272778828	6.31698474189904	1.33339308888412e-06	0.000105668186715878	5.40165087351386
Ccl9	0.866417488142291	10.9153301030246	6.31159505247382	1.3513386842421e-06	0.000106747093627663	5.38862898971151
Slamf9	0.89480456554677	7.89857199149338	6.28346326059073	1.44907528263462e-06	0.000113960246230785	5.32060947673025
1110059M19Rik	1.49597811347167	7.11643397637051	6.28267931802218	1.45189959086531e-06	0.000113960246230785	5.31871277003788
Dct	-0.596716714591568	5.62144244990548	-6.26987988824211	1.49881236158494e-06	0.000116921768447329	5.28773592292871
Vps13a	-0.530685680830041	8.39286651134216	-6.26979766158372	1.4991186735923e-06	0.000116921768447329	5.28753686344125
Igfbp5	0.524758040513829	10.6438531824197	6.26176778695673	1.52934051260422e-06	0.000118157135654055	5.268094160688
Slc16a7	-0.501425395256916	9.45244328922495	-6.26033444073178	1.53479999675025e-06	0.000118208377249708	5.26462288259912
Chst1	-0.720089365777344	10.0022403015123	-6.25799397053611	1.54375727872231e-06	0.000118527856359471	5.25895426169587
Dixdc1	-0.719688738306984	5.39549306899811	-6.25651439355007	1.54944722370171e-06	0.000118595267935877	5.25537042446201
Arhgap11a	0.690334622694332	6.12195321266541	6.25311473189807	1.56260210415773e-06	0.000119231862102388	5.24713486963866
Sccpdh	-0.602974033761528	9.21542848204159	-6.23985384781913	1.61500972882919e-06	0.000122096717106516	5.21499916379959
Tnfrsf12a	0.763709240447956	7.27005749905482	6.23599455924566	1.63059509904797e-06	0.000122898002480539	5.20564328337915
Tpcn2	0.680779233201577	7.8321362637051	6.23127361180986	1.64986837020052e-06	0.000123971511743787	5.19419639316003
Snhg11	-0.72364070306324	7.10896471266541	-6.22772101512319	1.66452447922753e-06	0.000124692614939337	5.18558085989817
Slc25a35	-0.764275694499341	9.11736913705104	-6.21463776826796	1.71965004378589e-06	0.000127942025209045	5.15384078670095
Cd300lb	1.00565239344532	5.83049921172023	6.21374939284896	1.72345980190193e-06	0.000127942025209045	5.15168493104593
H2-Ab1	0.703343216073778	11.5804213931947	6.21265038639195	1.72818471944063e-06	0.000127942025209045	5.14901781478939
Hist1h2bn	1.04021203886693	5.42879253308129	6.2072794682174	1.75146587501751e-06	0.000128472107010957	5.13598162785554
Ptprc	0.824094532279316	8.69119376181474	6.19869390917572	1.78934569635692e-06	0.000130474006013055	5.11513669621543
Eci3	-0.952346696310935	6.82742989886578	-6.18096334188272	1.87023163320931e-06	0.000134961383948151	5.07206438830978
Gys1	-0.719878717555996	9.56094956805293	-6.17898640211153	1.87947770476667e-06	0.000134961383948151	5.06725986239523
Sh2d1b1	0.77142320339262	4.80249994328922	6.17885522052215	1.88009287751586e-06	0.000134961383948151	5.06694103960862
Lgmn	0.806792654808962	9.50394612476371	6.17807787202935	1.88374243602061e-06	0.000134961383948151	5.06505174116536
Fn3k	-0.600741931488801	4.59253465595463	-6.17681865372845	1.88966960371352e-06	0.000134993614646735	5.06199115561635
Il1rn	1.00101298303689	5.55934467485822	6.1730778117519	1.90738988565779e-06	0.000135601293821069	5.0528979145607
Parp16	-0.545161397891962	7.53180686767486	-6.17270188713833	1.9091799462757e-06	0.000135601293821069	5.05198403741789
P2ry6	0.882895202733864	8.15606521833648	6.16248986888019	1.95846587906828e-06	0.000138426428414415	5.02715296919858
Ces1d	-0.744587724472993	9.74507640170132	-6.16113384931924	1.96510695511721e-06	0.000138426428414415	5.02385493402111
Abcg1	0.821067593050064	7.89339391587902	6.1598486340148	1.97142239606669e-06	0.000138426428414415	5.02072893198206
Laptm5	0.742173088932805	7.32954473818526	6.15630827405239	1.98892632503847e-06	0.000139258744905961	5.01211691922977
Arntl	1.03580451251647	6.65064744801512	6.1485747949166	2.02771292517928e-06	0.000141572274090562	4.99330060960494
Clec4a3	0.838368741765483	8.09024338374291	6.14531222247747	2.04430582470488e-06	0.000142327574451064	4.98536063309473
Ctsk	1.22875439113966	6.98193446786389	6.14398335210775	2.05110372621989e-06	0.000142398598412438	4.98212631193565
Selplg	0.835183410902502	7.30943856427221	6.13807964448195	2.0815832787243e-06	0.000143705046183303	4.96775519329902
Tbxas1	0.710189666501976	7.01456836767486	6.12869796744756	2.13096878192227e-06	0.000146294865178987	4.94491058931806
Pygl	-0.93564602552701	9.21016083742911	-6.12528873304393	2.14920865866845e-06	0.000146830829587802	4.93660683212864
Wdfy4	0.709468874176546	7.18180214272212	6.12480316072508	2.15181941392257e-06	0.000146830829587802	4.93542404518213
LOC100862132	0.916759222002632	8.57428339603025	6.12390656806966	2.1566485559841e-06	0.000146830829587802	4.93324000750236
Kcnj14	0.670256502799735	6.16944785822306	6.11818293384284	2.18773727823622e-06	0.000147856283805472	4.9192957340177
Nr1d2	-0.602655192687747	8.77653024480151	-6.11782289993406	2.18970800896686e-06	0.000147856283805472	4.91841848752619
Npr3	0.516894765480888	12.3646471342155	6.11556120193281	2.20212927222726e-06	0.000147883992922694	4.91290741433497
Mmp12	2.26392072908432	8.57288358601134	6.11447514129389	2.20811934575799e-06	0.000147883992922694	4.91026083199612
Rel	0.590532237483528	7.60807720415879	6.11324892649387	2.21490232851609e-06	0.000147936267719804	4.90727257162272
Gdap10	-0.650023057971014	7.40295998676749	-6.10974932880847	2.23437751694238e-06	0.000148781037572092	4.89874329985055
Prkcd	0.697583989624503	8.43252205482042	6.10753630796984	2.24678264273182e-06	0.00014885538981927	4.89334906335954
Metrnl	0.671716353260869	6.85886735916824	6.10349745263861	2.26960320195643e-06	0.000149964183687448	4.88350310239294
Slc2a5	-0.985545500658763	4.97458512287335	-6.09415836238804	2.32327753001098e-06	0.00015310026204452	4.86072998618933
Slc15a3	1.25587253096179	5.79129048582231	6.09150414926185	2.33876608602303e-06	0.000153709943882996	4.85425618688165
A930033H14Rik	-0.627632577404481	7.03463932892249	-6.07958262671614	2.40963784332454e-06	0.000157946633740895	4.8251702607899
Dclk1	0.715705287220025	7.18648314461248	6.07631760831771	2.42942581182434e-06	0.000158401133751912	4.81720189151791
Cd200r1	0.997875084156786	5.63224007466919	6.07073466855916	2.46364501428314e-06	0.000159786829005322	4.80357415419094
Gm19765	0.883058301712779	5.32057498487713	6.06591093050887	2.49360494506636e-06	0.00016130547893991	4.79179714927131
Itga5	0.564739377635046	8.0301738563327	6.06096999320068	2.52467655318464e-06	0.000162712432833793	4.77973165826231
Cd53	0.997662807641634	9.30576627032136	6.05979908796899	2.53209737460895e-06	0.000162712432833793	4.77687202595418
Sh3pxd2b	0.763739297101448	7.35650756238185	6.05931672967796	2.53516084590507e-06	0.000162712432833793	4.77569395225788
Emp3	0.628174180665349	10.1461825085066	6.04609443615544	2.62061807825282e-06	0.000167325785379842	4.74339210100058
Mtap7	0.56642333349802	6.35874684971645	6.04366215365573	2.63665397707933e-06	0.000167914661289657	4.73744823652154
Atp8b4	1.07402928919631	6.15570573251418	6.0391960668477	2.66635857979072e-06	0.000169368746282274	4.72653280305776
Maob	-0.6907863972332	9.22600976654064	-6.03737576761372	2.67856293624857e-06	0.00016970658644417	4.72208331304509
Daglb	0.708600131752306	8.60154064272212	6.03083846894716	2.72286244143995e-06	0.000172070942901869	4.7061011007619
Sqrdl	-0.685793504940715	8.17456766068053	-6.02849011028281	2.73895692766887e-06	0.000172228617482166	4.7003588989851
Pld4	0.655537165678522	9.16460774952741	6.02587715373279	2.75697840958322e-06	0.000172896920820835	4.69396908453976
Pltp	0.791224444005273	11.3047356616257	6.01724848691422	2.8173498682816e-06	0.000175788366718148	4.67286362761802
Ascl1	-0.762116820322793	5.98863736672968	-6.0138203915226	2.84170594607011e-06	0.000176811668858748	4.66447664870223
Lpxn	0.862019542654807	6.51183664177694	6.01292560483369	2.84809837445926e-06	0.000176811668858748	4.66228733244739
Rac2	0.682350625823451	9.0252854442344	6.00911600519775	2.87547827830578e-06	0.000176980673838206	4.65296536029864
Me1	-0.682764053689068	12.226724557656	-6.00741239699218	2.88780857595624e-06	0.000177047089957755	4.64879624031859
Dusp9	0.66335529331357	5.9384404536862	5.99943564747415	2.94626033928416e-06	0.000180182462337462	4.62927166749017
Mettl7a1	-0.622497528326747	10.5238689357278	-5.99722836582363	2.96264595548071e-06	0.000180736069848459	4.62386788001771
Cybb	0.911615769433464	9.15164146219282	5.99466842758432	2.98176540164753e-06	0.000181453308861741	4.61760015915561
Prkaa2	-0.730092227272729	7.96251023913043	-5.99078473203989	3.01101106581895e-06	0.000182781721005355	4.60809019592055
Adamts2	0.501214591567852	9.47144139886578	5.98196090030404	3.07854490140271e-06	0.000186422156363566	4.58647814076365
Cdkl4	2.02100418824111	4.88945631285444	5.9689387042701	3.18103123645213e-06	0.00019168629793056	4.55456989229489
Atp6v0d2	2.57947059700263	6.66066770037807	5.96239345035517	3.23384417468865e-06	0.000194393472022869	4.53852615968731
Sirpb1b	1.21713174967062	5.27382025708885	5.96077470157323	3.24704238764863e-06	0.000194711938408731	4.5345576731797
Efhd2	0.625268951745715	8.57146705482042	5.95601981102808	3.28612764010397e-06	0.000196141634355672	4.52289930452211
Cfd	-0.792459654479584	12.596332705104	-5.95593840975773	3.286800900304e-06	0.000196141634355672	4.52269970123037
Alad	-0.619926440217393	8.75502914272212	-5.9503948728852	3.33298176161438e-06	0.000198417073663643	4.50910502037663
Cdkn2c	-0.654241599472991	8.89026307561437	-5.9460962447301	3.36924467650152e-06	0.000200092540474835	4.49856135770321
Sorl1	-1.30414141403162	8.37148550850662	-5.94072966067007	3.4150793163038e-06	0.000202327030840441	4.48539585561811
Cd52	1.10524291831357	7.93952741020794	5.93919458070138	3.42830605959403e-06	0.000202623575886701	4.48162945977134
Elf4	0.509512242588933	7.95664776275992	5.93242954000496	3.48721797158923e-06	0.000204633271732829	4.46502855018816
Acer3	0.6993113937747	5.81706217202268	5.92787730374102	3.52743733246499e-06	0.000206286429015789	4.45385537259273
Tubb2a	0.790201471179182	7.76905166918715	5.9273496107383	3.53212988090006e-06	0.000206286429015789	4.45256006255045
Cilp	1.22894172891963	7.49595069281663	5.92408333796611	3.56131671654988e-06	0.000206589201290834	4.44454189673922
Stx1b	-0.846939448122529	6.86472400850662	-5.92219046971379	3.57834292461121e-06	0.000206589201290834	4.4398947759097
Mki67	0.822585640316206	7.5471061758034	5.92141859253584	3.58530958552716e-06	0.000206589201290834	4.43799967244892
C1qc	0.549877059288537	8.20761783270321	5.92005144629358	3.59768270126776e-06	0.000206589201290834	4.43464294053733
Fmr1	0.5012375171278	10.9760466965974	5.91950216694919	3.60266604811845e-06	0.000206589201290834	4.43329425674695
Gm9992	-0.8282435770751	7.20885633270321	-5.91949051319786	3.6027718528221e-06	0.000206589201290834	4.43326564218778
Fgf13	1.49163002239789	7.18151780056711	5.91903633828946	3.60689777477841e-06	0.000206589201290834	4.43215045405506
Gstt1	-0.614276186923586	9.12816320226843	-5.91875582654802	3.60944845953687e-06	0.000206589201290834	4.4314616719375
Immp2l	-0.674004447134391	7.31852867202268	-5.91636256631974	3.63128484813363e-06	0.000207168162886809	4.42558485858056
Art3	-0.543057240612651	9.74314317296786	-5.91218538848084	3.66971953895335e-06	0.000208396100822683	4.41532628807597
Fbln5	0.588905355401845	9.04768903591682	5.90982068383013	3.69166014055925e-06	0.000209160128331548	4.40951821105224
Lsp1	0.505118988142291	8.38297810302458	5.90758656733742	3.71251134920337e-06	0.000209859070441437	4.40403042129366
Gata6	-0.584825428194995	8.19428638941399	-5.90371423174114	3.74893562797453e-06	0.000211344576143787	4.39451752854762
Angptl4	1.0855404333004	10.7330619083176	5.90060344377015	3.77845902602947e-06	0.000211344576143787	4.38687451276837
Pard6g	-0.521906565217391	5.66123188185255	-5.89778522867851	3.80540930536487e-06	0.000211711326726913	4.37994959133795
Tmem220	-0.506324657114625	6.21236767485822	-5.89640901730523	3.81864063889589e-06	0.00021196895762664	4.37656770812758
Oxtr	1.31408857476943	8.03064351039698	5.89008727997874	3.88002194968769e-06	0.0002143045344508	4.36103061134999
Ppp1r3c	-0.984015388339921	7.53538549905482	-5.88939520455556	3.88680219506239e-06	0.0002143045344508	4.35932946617568
Inpp5d	0.594593708827404	7.18307561436673	5.88797478367125	3.9007556911044e-06	0.000214593805274462	4.35583789104818
Nckap1l	0.888433911725954	8.48386150850662	5.88674219146183	3.91290522307927e-06	0.000214782766432097	4.35280787917609
Dhrs7	-0.665752360013176	9.16100188941399	-5.88439171806722	3.93618008136136e-06	0.000215099304992434	4.34702947387563
Stap1	1.17195514871542	5.93073881568998	5.87142706774454	4.06710540885304e-06	0.00021981991207586	4.31514849657352
Iqgap1	0.573130135869562	9.97084571172023	5.86815290680701	4.10086296724778e-06	0.000221159450089253	4.30709479417184
Abcg3	0.507341071805006	5.5176323241966	5.86452791913034	4.13856924062408e-06	0.000222487786803682	4.2981770534845
Tlr8	1.14852580533597	7.72044833081285	5.86405173913998	4.14354841121846e-06	0.000222487786803682	4.29700553067302
Pdk2	-0.537938240447959	8.91017265311909	-5.85669517942806	4.22124869689132e-06	0.000226167163877355	4.27890405439255
Gltp	0.607891454710142	10.0400975018904	5.85483713644602	4.24110608190782e-06	0.000226443184669036	4.27433143592685
Ptafr	0.81041513768116	8.97335977599244	5.85449470288072	4.24477608200498e-06	0.000226443184669036	4.27348867923383
Zfp467	-0.521532126152833	6.63752861720227	-5.85350713972721	4.25537824450459e-06	0.000226518471304666	4.27105815010441
Zfp503	-0.53283824588274	7.97449161247637	-5.84523149413248	4.34528493540654e-06	0.000230309446275332	4.250687362963
Cd180	1.18105292177207	7.36538279773157	5.84219999953751	4.37869905527851e-06	0.000230940849695339	4.24322377108268
Nrg4	-0.731029588768114	8.1850480463138	-5.84160312127208	4.38530867716541e-06	0.000230940849695339	4.24175415431556
Slc11a1	0.96065497364954	8.14040926275992	5.83076363778915	4.50711697789104e-06	0.000236345542632133	4.21506022504019
3110082D06Rik	1.04159395586298	6.61278497164461	5.82890928082511	4.52829630423692e-06	0.000236520470926599	4.21049258430942
Emr1	0.800303359025033	8.42673566446125	5.82711898440696	4.54883969890481e-06	0.000236520470926599	4.20608246206086
Cd68	1.29616671146245	9.94637320982987	5.82479370558521	4.57566306498419e-06	0.000237414298736001	4.20035408938426
Gstt3	-0.584875329710144	6.09070878071834	-5.82360113427821	4.58948218012203e-06	0.000237631045822033	4.19741598881743
Sod3	0.641261705698286	10.5433667523629	5.8190330887192	4.64280772867285e-06	0.0002398881326643	4.18616073387456
Bcat2	-0.678931432641631	8.48447542533081	-5.81265200081049	4.71835131597323e-06	0.000243281352580494	4.17043538179101
2610020H08Rik	-0.619362097990778	6.3427995926276	-5.79099494495453	4.98415875183257e-06	0.000254853893356152	4.11703920894778
Cyp2c55	-0.705279480895919	6.43601669754253	-5.77842465283909	5.14535065061213e-06	0.000261416137717668	4.08602906419869
D830024N08Rik	-0.861562913702239	6.68673440359168	-5.77613587456908	5.17526389537719e-06	0.000261908735042025	4.08038140268326
Itgae	-0.512436476778657	5.45472311436673	-5.7742268011483	5.20034934059658e-06	0.000262638954607261	4.07567035468788
B930092H01Rik	0.857856002635046	6.23372400850662	5.76870381521807	5.27361808248399e-06	0.000265794665155215	4.06203954234988
S100a4	1.01535312417655	7.17722353402647	5.76245683672445	5.3577531039571e-06	0.000269484046939034	4.04661894177134
Slc7a8	0.758927536890644	9.7249580973535	5.76062439258407	5.38268972175928e-06	0.000269637745696096	4.04209497805783
B4galnt1	0.830861056818183	6.44653197826087	5.7596882873057	5.39547395771223e-06	0.00026972992122064	4.0397838044059
LOC100861787	-1.26927305615942	8.85272085538752	-5.75836561650368	5.41358991772638e-06	0.000270087726947944	4.03651810990645
Adamts5	0.644996928359687	11.1464936994329	5.75667663437494	5.4368126865711e-06	0.000270698354491377	4.03234778371878
Arhgdib	0.520772580862976	7.17646475425331	5.73957348696813	5.677736284214e-06	0.00028042783258665	3.99010500636579
Fermt3	0.676416279973648	6.88142312665406	5.73836894808699	5.69510631825368e-06	0.00028072318063936	3.98712906344626
N4bp2l1	-0.612843929018449	7.96293635822306	-5.73172257235468	5.79192287855844e-06	0.000284358030408269	3.97070642629532
Cerk	0.69702421212121	7.76710265217391	5.72985620753743	5.8194085173848e-06	0.000285139447951224	3.96609417255907
Gpam	-0.743814270421609	11.1954307655955	-5.72389744821568	5.90804963816374e-06	0.000287829964102693	3.95136676911175
Arhgef9	-0.574146079051385	6.37375078827977	-5.72303223937054	5.92103350645401e-06	0.000287829964102693	3.94922812760108
Creb3l1	0.643131037714095	7.78637695463138	5.71963364728798	5.97231527123934e-06	0.000289311759316628	3.9408268530299
Ciita	0.510918148880106	7.28445179584121	5.71945697783075	5.97499332517097e-06	0.000289311759316628	3.94039010397105
Gm454	-0.914115065546773	6.72613579111531	-5.70801219389288	6.15109667955187e-06	0.000296673050419247	3.91209202446485
Rab31	0.526438624176548	8.60338972967864	5.7008595123865	6.2638167125328e-06	0.000301519583392741	3.89440137580004
Syde2	-0.545276021080369	7.7816252362949	-5.69785837895299	6.3117328321722e-06	0.000303185948773056	3.88697754157896
Car12	0.645824604907773	4.83077179111531	5.69407483047687	6.37267035002025e-06	0.000304530881231548	3.87761728889529
Gm129	-0.934989089756259	6.32655392627599	-5.69388158443059	6.37579869818547e-06	0.000304530881231548	3.87713918157847
Nkd1	0.768159732542818	7.67685719092628	5.69053553657334	6.43021317601805e-06	0.000306535849006075	3.86886032313557
Tmem176a	0.611692191699605	8.66724952646503	5.68333482587019	6.54891376373555e-06	0.000311591754094645	3.85104131278884
A530020G20Rik	-1.43634785540185	7.74740942060491	-5.68132403753745	6.58245532068453e-06	0.000312080576351474	3.84606468226773
Ubash3b	0.632996542160735	6.11359798393195	5.6804932657544	6.59636398644494e-06	0.000312080576351474	3.84400846270919
Dcbld2	0.527604907773386	8.25517155009452	5.67853965504342	6.6291884416258e-06	0.000312669207525305	3.83917293273971
Igsf6	1.26097680270092	9.20527099621928	5.67750411662324	6.64665451222266e-06	0.000312669207525305	3.83660967726059
Gm15179	-0.512835143610014	5.52053717769376	-5.66529806468379	6.85607535782958e-06	0.000320635357246808	3.80639016637305
1700008J07Rik	-0.592543371047431	6.83154930623819	-5.65457924062744	7.04548322719419e-06	0.000326396578228248	3.77984361757023
Atp8b1	0.556350893939392	8.203148	5.65055776885589	7.117903889019e-06	0.000329132944181543	3.76988175007595
Il7r	1.93040431307642	6.89714083270321	5.64213925059207	7.271958121668e-06	0.000335626741323276	3.74902383842153
Plekho2	0.609094202898549	8.26384215500945	5.62489728056616	7.59809456460394e-06	0.000348719997465975	3.7062887770951
Mgl2	0.534097186264822	7.69175472495274	5.62362317145295	7.62277417512955e-06	0.000349202402082236	3.70312999162706
Ephb2	0.801549744894596	7.33604311531191	5.61686522289459	7.75503901480186e-06	0.000354602396213	3.68637368418575
Serpina3j	-0.799415621376812	4.18871245463138	-5.61082615486104	7.87519814986751e-06	0.000358103567530691	3.67139710820112
Dlat	-0.53690271903821	8.85555135538752	-5.60930302936043	7.90580009648344e-06	0.0003588330555763	3.66761943085801
Myo1g	0.663972332674573	5.58990705765595	5.6062904497586	7.96668229804298e-06	0.000360931713083763	3.66014710969706
Tpx2	0.632753455368906	6.12322085727788	5.60268895991707	8.04008890256197e-06	0.000363589047876224	3.65121323911861
Bmp3	1.2205527002635	8.33577158128544	5.60161219673166	8.06216841110979e-06	0.000363919785091963	3.64854204034584
S100a6	0.704201580533596	9.77052394612476	5.59914531992763	8.11298437546523e-06	0.000364877030871745	3.64242198938384
Bgn	0.505555201581032	10.0357412920605	5.59243567980966	8.25284384628456e-06	0.000370491055438122	3.62577397426892
Was	0.707052949275361	6.43967659168242	5.58241855335859	8.46619949184466e-06	0.000378689569284943	3.60091362851861
Ctss	1.22947955912385	10.3531320916824	5.57460690571362	8.63644630987343e-06	0.000385062171258515	3.58152205111516
Tnfaip2	0.81666858629776	6.67388075141777	5.56794974391427	8.78426319993438e-06	0.000390788719901774	3.56499310106005
Ikzf1	0.604652777173913	6.29504529017013	5.56230464634713	8.9116115836497e-06	0.000395028019947177	3.55097465374454
Ear2	0.924955083003951	8.81884260491493	5.55743342156175	9.023002134803e-06	0.000398656530909555	3.53887625054091
Capg	0.859493577733859	6.15871613137996	5.55731101083598	9.02581937221178e-06	0.000398656530909555	3.53857220516158
Cd300ld	1.0215554983531	8.12867130718336	5.55480446269482	9.08370265814181e-06	0.000400495412723727	3.53234618909305
Phf8	0.538619895256916	7.78694864555766	5.55129477402914	9.16538272585293e-06	0.000403375040466734	3.5236277727569
Cyp4v3	0.736635147233207	10.0908540595463	5.53541518951036	9.54432826588469e-06	0.00041633542378937	3.48417119070684
Itpk1	0.865345840909088	8.50544604347826	5.52417665168935	9.822060322074e-06	0.000426572007808126	3.45623649071412
Rassf4	0.734721964426877	8.44339143950851	5.52382337669084	9.83092187109534e-06	0.000426572007808126	3.45535825280256
Atf3	1.13070745998024	7.6674174536862	5.50860343654221	1.02204742426292e-05	0.000438839387079861	3.41751410433467
Gpnmb	2.38488010540184	8.52371077504726	5.50580598380913	1.02937546607168e-05	0.000440451175986159	3.41055668936614
Negr1	-0.717296604743084	8.26914618903592	-5.50310989830771	1.03648823075828e-05	0.000442576224079233	3.40385091627594
Tyrobp	0.924749533267455	7.7280489905482	5.50121206645414	1.04152483147754e-05	0.000442576224079233	3.39913030790845
Gm6682	0.638566372035569	10.2523270311909	5.49713319320205	1.05243351699837e-05	0.000446194402315491	3.38898388588789
Slc38a1	0.541843159255596	7.23847511058601	5.49667712452107	1.05366039985237e-05	0.000446194402315491	3.3878493257143
Myo1f	1.02358043017128	7.3410502637051	5.49102370682848	1.06898938413916e-05	0.000451909302941574	3.37378427426212
Kcnq4	-0.535641469696968	7.59669502173913	-5.48829991810309	1.07645507762437e-05	0.000454286161697437	3.36700709916894
Cd1d1	0.540612922101449	8.94076717107751	5.48549781834465	1.08419041291375e-05	0.000456633219824284	3.36003460033434
Il2rg	0.60190148830698	7.81390910491493	5.48494536962939	1.08572209209215e-05	0.000456633219824284	3.35865987881757
Sik2	-0.524139657444008	11.9131850189036	-5.48382326637789	1.08883988937885e-05	0.000457164359687072	3.35586756320871
Sash3	0.696745857213439	6.44313720888469	5.48006060555872	1.09936074766083e-05	0.00046079668344981	3.34650375052078
Rad50	0.510513833992091	8.2876370510397	5.47710589131412	1.10769445718035e-05	0.000462715891384185	3.3391500029602
Sirpb1a	1.01140766238472	5.58581695085066	5.46983899172351	1.12846321796802e-05	0.000470593984264635	3.32106176690013
Ffar2	0.597658378458497	6.34783238752363	5.46715063970029	1.13624584635266e-05	0.000473039106912293	3.31436931396408
Aldh3b1	0.609023385375494	6.73418540170132	5.46493766837549	1.14269295764579e-05	0.000474920921317675	3.30885996213923
Ankrd5	-1.05012543774704	8.19468336672968	-5.45900485330826	1.16016017339401e-05	0.000481368815378262	3.29408835451297
Itgb2	1.16601185770751	9.11209806238185	5.45579717702952	1.16971622720352e-05	0.000483626409328711	3.28610096919398
Pts	-0.635804512516472	8.40152646502836	-5.45520531147279	1.17148813750402e-05	0.000483626409328711	3.28462710765488
Spata22	-0.578706763669302	4.99564416918715	-5.45409522274384	1.17481880599003e-05	0.000484190372783116	3.28186271306369
Pla2g7	0.925180747694331	7.09723771266541	5.44921480580305	1.18957569049962e-05	0.000489453797463333	3.26970841509457
Csad	-0.656228590250329	8.61421313799622	-5.44493187247139	1.20268018588155e-05	0.000494020931020613	3.25904095870392
Tnip1	0.512428415678524	7.65014933648393	5.4380312335335	1.22410158785197e-05	0.000501149630136205	3.24185137583291
Ptges	-0.660644810770754	8.08010525897921	-5.43568398496441	1.23147558108438e-05	0.000502714196720292	3.23600372375831
Tlr13	1.44114053573781	6.8928522362949	5.43551675317505	1.2320026568979e-05	0.000502714196720292	3.23558709058903
Unc93b1	0.536889569664028	9.53001451701323	5.43219619139172	1.24251561040682e-05	0.00050475789567946	3.22731407293954
Fbn1	0.683816866271412	10.319968573724	5.43163693934548	1.24429510690983e-05	0.00050475789567946	3.22592066184472
Ppp1r1a	-0.535786866600791	8.87902713988658	-5.43135183389239	1.24520328074784e-05	0.00050475789567946	3.22521029710258
Lox	0.548299022891962	8.81949748015123	5.42009008595722	1.28161709677025e-05	0.000518665598801305	3.19714700145536
Ppapdc2	-0.532030632411068	9.09723534971645	-5.41463129870365	1.29965272998621e-05	0.000525102314479346	3.18354161427538
Rassf6	-0.717822493247695	4.46283953402646	-5.41323816327711	1.30429651469333e-05	0.00052540506222051	3.18006912165372
Orm3	-1.01409458777997	8.35623314461248	-5.4046055105402	1.33344802257259e-05	0.000533509090329936	3.15854920583642
Aim1	0.521272092885375	7.3605268705104	5.40035801113656	1.34803198860501e-05	0.000537598647106136	3.1479593208528
Ptger2	0.617224144268774	5.18310176465028	5.39606073656848	1.36295078877507e-05	0.000542177244372938	3.13724433620716
Zdhhc2	0.78238306916996	7.08075929395085	5.39336272250323	1.37240253725115e-05	0.000543797957123662	3.13051649618272
Gm10851	0.500843107872199	7.11019186862004	5.39211537621267	1.3767946155089e-05	0.000544047807574838	3.12740594737711
Vamp1	-0.615845685770753	6.42424228071834	-5.39193016144808	1.37744799126308e-05	0.000544047807574838	3.12694406403511
Ccl7	1.10834884107378	7.22733380623819	5.38982710874752	1.38488885363409e-05	0.000546111530986651	3.12169940137949
Arhgap24	-0.60389822068511	7.19761027126654	-5.38670009291308	1.39602772830399e-05	0.000549624590923006	3.11390070721154
Dusp15	0.607661397891962	4.99917139319471	5.38493175948568	1.4023667780159e-05	0.000551239738612121	3.10949029960927
P2rx6	-0.587973965085641	6.54931513988658	-5.37986571089584	1.42068869566834e-05	0.000556666034871889	3.09685412731409
Kcnn4	0.908910520092226	6.51197290453686	5.37539880751985	1.43704414008897e-05	0.000561289855414149	3.08571126949116
Cd84	1.20320284436759	7.9766095831758	5.36962770052673	1.4584566659383e-05	0.000567853443739578	3.07131347841018
St3gal6	-0.676112812911727	7.53743336483932	-5.36864389584771	1.46213887647948e-05	0.000568389191635854	3.06885890366148
Fn1	0.606491270256912	11.7084396672968	5.35605052429586	1.51011101803872e-05	0.000585191763373935	3.03743426130021
Vav1	0.61678688883399	6.65453213705104	5.35074208012256	1.53080563683623e-05	0.000592279995690198	3.02418550463022
Gm16197	0.710071779479577	6.14177496880907	5.35012152345361	1.53324344757832e-05	0.000592293385721241	3.02263663310835
1810010H24Rik	-0.597942527009223	6.42526842911153	-5.34235703960488	1.56407891557204e-05	0.000603259608031117	3.00325532254567
BC013712	0.566910407114621	7.87835932514178	5.33937092721501	1.57610376651266e-05	0.000606947709835486	2.99580073999221
Phf16	0.56634675559947	7.84111058601134	5.33740089095575	1.58408798960971e-05	0.000609070711262419	2.99088246574779
Mcm5	0.54104806472332	6.27497739508507	5.32520911275208	1.634415214354e-05	0.000625493748027463	2.96044097151294
Mageb18	0.982542032444003	4.55224091587902	5.32204384261623	1.64774313080935e-05	0.0006282955404534	2.95253646931251
Evl	0.839186018280632	8.26740097069943	5.32170056355494	1.64919514183618e-05	0.0006282955404534	2.95167918330661
Klhl2	-0.677218379446643	9.557797731569	-5.32165590419186	1.64938413808873e-05	0.0006282955404534	2.95156765308507
Qpct	0.603429238471672	7.5951515415879	5.30853009053617	1.70588981054492e-05	0.000647323822291735	2.91878373842294
Ppl	-0.567054786231886	7.24909577977316	-5.30780626642921	1.70906203944372e-05	0.000647323822291735	2.9169756299221
Lilrb3	0.679076908432148	6.39179584026465	5.30613091137484	1.71642729044198e-05	0.000647323822291735	2.91279050848674
Adam12	0.628769761528326	7.40051669754253	5.30612508393212	1.71645296503803e-05	0.000647323822291735	2.91277595101199
Adam8	1.48136821969697	6.76501276086957	5.30583714224898	1.71772206353483e-05	0.000647323822291735	2.9120566448798
9330111N05Rik	-0.519163939393941	4.48371869565217	-5.30233719525459	1.73322391406262e-05	0.000651174338201026	2.90331313064434
Slc46a3	-0.538803305335975	8.37662003875236	-5.2959282599139	1.76197691228152e-05	0.000658963322914877	2.88730095684366
Ccl6	0.807224888504608	9.62537222022684	5.28972896851001	1.79024711350123e-05	0.000668521672111385	2.87181077005983
Olfml3	0.60339632740448	7.15795132325142	5.28395809298585	1.81697468618948e-05	0.000676452539513988	2.85738950315752
Lrrc25	0.635296165184454	5.92140674385633	5.28270781282709	1.82281814427944e-05	0.000676768772892621	2.85426488866894
Pkd2l2	-0.562739351778657	5.76705944045369	-5.2751873186452	1.85836887351103e-05	0.000685649090666957	2.83546871788284
Mtap1a	0.713855880270091	6.80879686483932	5.27457103087347	1.86131299218392e-05	0.000685708819213227	2.83392830263549
Slc36a2	-0.68318835210804	9.88316052362949	-5.27270797294248	1.87024179078195e-05	0.000686944548071712	2.82927147591421
H2-Eb1	0.565383571310935	9.70150936200378	5.27126867793509	1.87716924686988e-05	0.000688462994915997	2.82567376630298
Ly86	0.727228261528323	8.80842076275992	5.27057877686196	1.88049897065849e-05	0.000688659400161207	2.82394923457131
Pdlim1	0.509088273386032	9.37622337712665	5.26892978680761	1.8884817712721e-05	0.000690556702296324	2.81982720350077
H2-Aa	0.540203466567849	10.3804472032136	5.26378520666479	1.91360708127282e-05	0.000696643428730426	2.8069663807211
Atp6v0a1	0.667978823781288	10.2387102816635	5.25932964371238	1.9356395687567e-05	0.000703624967722383	2.79582709639643
Arhgap9	0.583914874176545	5.80068472967864	5.25858076810686	1.93936774114144e-05	0.000703941934435521	2.79395476074527
Clic1	0.591210417490117	7.90032829206049	5.25147805391414	1.97508957136091e-05	0.000712709481343501	2.77619540288182
Celsr2	-0.82110754347826	6.12014965311909	-5.25032796606323	1.98093581968556e-05	0.000713012471349336	2.77331956687877
Clcn2	-0.539140591403161	7.18413988563327	-5.25017489137247	1.98171525957273e-05	0.000713012471349336	2.77293679393776
Adcy7	0.631997493741765	7.52907640642722	5.24213372652738	2.02309771156578e-05	0.000724727706384452	2.75282798273742
Sema4d	0.867609244071145	5.71824669281663	5.23815356631091	2.04390212462608e-05	0.000731117732417046	2.74287367596047
Lamb3	0.612126979413704	5.58646108979206	5.23651866462994	2.05251016522497e-05	0.000733132833799053	2.73878462983322
Tlr1	0.657220466073779	6.36390737145558	5.2281301621787	2.09725524716347e-05	0.000743725939879007	2.717802480711
Blnk	0.974175448287219	6.70461168903592	5.22270203592216	2.12673206269687e-05	0.000749863210546883	2.70422361826903
Enc1	0.606251373023714	8.49845778166352	5.22060257425603	2.1382446134687e-05	0.000751771422875174	2.69897134650487
LOC100503141	-0.680631860342555	6.36394297258979	-5.21957864248697	2.14388218289459e-05	0.000752679776062964	2.69640969002707
Cdca7l	0.813189765645586	6.3678178100189	5.21179558694657	2.18722673537644e-05	0.000765715768751246	2.67693683063045
Tm4sf19	1.84966101482213	6.1034640831758	5.20994853793793	2.1976421250961e-05	0.000767593533391586	2.6723152530061
Fgf2	-0.549498796113308	7.16847038374291	-5.20745846428323	2.21176264153848e-05	0.000769930820103918	2.66608453056174
Vat1	0.674751316370221	8.49080497920605	5.20570468741974	2.2217626607183e-05	0.000772321051284391	2.66169604625097
Tuba1a	0.773082902832676	7.98690166729679	5.20324782731152	2.23584831824203e-05	0.000774822877932118	2.65554803774188
Ncf4	0.670448505599472	6.74505749905482	5.20280595734104	2.23839117539425e-05	0.000774822877932118	2.65444228507459
Mfge8	0.694795013010534	10.9211181493384	5.19435213193997	2.28760604344765e-05	0.00078964059589371	2.63328569864423
Prcp	0.598554094861658	9.12845530623819	5.19208872423548	2.30096677102753e-05	0.000790929247402295	2.62762083436762
Smoc1	-0.533786210638999	10.0212613648393	-5.1898324969254	2.31436335862588e-05	0.000793456973744296	2.62197375462128
Fgr	0.508484572793149	6.11273235727788	5.18976602242502	2.31475924743224e-05	0.000793456973744296	2.62180737371064
C4b	0.677808740283265	10.2393119102079	5.18477374532074	2.34468653941142e-05	0.000799351048674727	2.60931160438531
Klf14	0.723897125823451	6.6444242268431	5.18473382664995	2.34492740481955e-05	0.000799351048674727	2.60921168353154
Hr	0.81717803096179	7.49724637712665	5.1804820836471	2.3707252495529e-05	0.000807028929564651	2.59856877341009
Irf8	0.502821752799733	5.31345037996219	5.17780114251687	2.38713889246067e-05	0.00081149551922187	2.59185754436568
Hist2h3c2	0.693533372200264	7.51568896786389	5.17700768322018	2.39201864092289e-05	0.000812034317137542	2.58987122038279
Dusp10	0.792139738471672	7.90251338941399	5.17134728967775	2.42712262734651e-05	0.000821687696065689	2.5757005079627
Pip4k2a	0.549617506587614	8.45653355387524	5.16478216498422	2.46848797923645e-05	0.000832024060872887	2.55926342367739
Apobec1	0.768677857542821	8.87578203875236	5.1645316804398	2.47008021190253e-05	0.000832024060872887	2.55863625697593
Pnpla3	-0.697710351449278	11.1130945964083	-5.15908893028906	2.50493423260926e-05	0.00083881262359902	2.54500809811221
Echdc3	-0.640775855072465	6.87039162003781	-5.15535221456751	2.52914958498218e-05	0.000844626296361392	2.53565112052964
Ccdc109b	0.666604084321475	7.25036862003781	5.14951017716658	2.56748151185156e-05	0.000852907051100203	2.52102135467828
Smpd3	0.563950811758893	7.93210207844991	5.13557814116453	2.66127319260656e-05	0.000878042022824381	2.48612796532098
Panx1	0.537467995223977	5.79698046691871	5.12459186366969	2.73766075744193e-05	0.000896047636492878	2.45860805599493
Morn4	-0.513267179512517	6.47530639603025	-5.1238574019181	2.74284549563819e-05	0.000896553979913776	2.45676814544143
Gpt2	-0.605627908926218	10.091799936673	-5.11982793556477	2.77146682648636e-05	0.000902319305225665	2.44667358320595
Rasd1	-1.14929983102767	9.72188765689981	-5.10470134764703	2.88161997997005e-05	0.000927303974900071	2.40877439975409
Ect2	0.558659417654809	6.24584435916824	5.10271252567942	2.89642685556723e-05	0.000930182083304923	2.40379097983619
Lum	0.733023716073781	8.69287728449905	5.09647559330693	2.9433595503627e-05	0.000940422321822205	2.38816228925001
Mical2	0.61013081110013	7.04910500567108	5.09579250447864	2.94854604956532e-05	0.000940422321822205	2.3864505193788
Fam122b	0.623234655138338	6.0822550415879	5.08921190107631	2.99898418840931e-05	0.000952486653447626	2.36995936336206
Gdf3	0.548275854413701	4.99044665500945	5.08090180381316	3.06392075917246e-05	0.000968120397827748	2.34913239449511
Krr1	0.611771932476943	7.22771187712665	5.08016911538642	3.06971354447409e-05	0.000968708835046204	2.34729602575853
Prlr	-0.787287385375494	6.0700419026465	-5.07646569163403	3.09916262357322e-05	0.000976751432488306	2.33801376187955
Hlf	-0.6606402620224	6.98499149243856	-5.07444922351996	3.11531662823962e-05	0.000980588679688298	2.33295953679987
Mpzl2	-0.856856744235838	6.4688145879017	-5.07320702056388	3.12531010359622e-05	0.000980796164979444	2.32984593580125
Adrb3	-0.959370676218708	10.5471057816635	-5.07239082144983	3.13189394562535e-05	0.000980796164979444	2.32780009879569
Bnc2	-0.523129390480897	7.98042060491493	-5.07156414810177	3.13857650118105e-05	0.000981641579290714	2.32572799057204
Cyp51	-0.806333167325429	8.12761420982987	-5.06149910879651	3.22109878911405e-05	0.00100490127539879	2.30049798244942
Nfam1	0.580724631916995	6.75587192722117	5.05956452950654	3.23720856368309e-05	0.00100822311490823	2.29564829437198
Slc2a3	-0.769810606060607	6.6670652173913	-5.05923889002508	3.23992821150417e-05	0.00100822311490823	2.29483195823314
Gusb	0.644476638010538	8.98074736672968	5.04634941098954	3.34944357891136e-05	0.00103967741115679	2.26251769835093
2300009A05Rik	-0.551435990283267	8.19734341587902	-5.04428821270172	3.36729864043535e-05	0.00104046334660039	2.2573498665312
Clec4a2	0.762759493906454	5.25952929962193	5.0422612574894	3.3849504229038e-05	0.00104046334660039	2.25226779603673
Dpep2	1.13824352025691	6.76770825425331	5.03858405011499	3.41721135051196e-05	0.00104751978786962	2.24304790909142
Pik3r5	0.986753797266138	7.27225634688091	5.03456343549364	3.45283904564344e-05	0.00105581477815047	2.23296665715948
Acsm5	-1.06324823945982	7.3863027731569	-5.02702791335739	3.52062243483541e-05	0.00107387698674447	2.2140712308641
Smcr7	-0.540795318511199	6.01833490926276	-5.02591244957424	3.53076929967375e-05	0.0010756407930749	2.21127408920786
Plcg2	0.52960968560606	7.1317155	5.02246398109157	3.56232478827464e-05	0.0010825777648806	2.20262653410084
Myo1e	0.941701800559946	8.02312066729679	5.01680782918939	3.61469700917722e-05	0.00109444499371231	2.18844236150078
Evi2a	0.665247583333333	7.90421865217391	4.99880564686433	3.78659390816557e-05	0.00114228143770684	2.14329343465243
Lcp2	0.641377688735174	8.54067942722117	4.99676537054821	3.80658716114452e-05	0.00114690888965242	2.13817610897338
Soat1	1.00081214690382	7.97608588185255	4.98554677696974	3.91843224054371e-05	0.00117486229927543	2.11003687434929
Slc37a2	1.26333900197629	6.46566897920605	4.98462658935587	3.92775142311484e-05	0.00117522084032769	2.10772870400356
BC067074	-0.713005078557313	4.91833664177694	-4.98448721608677	3.92916486419708e-05	0.00117522084032769	2.10737910317061
Mrgprg	0.787337093708826	6.26959751039698	4.98228099491785	3.95160725987237e-05	0.00117967468637318	2.10184502470941
Btk	0.58011067193676	6.54152032136106	4.98208290911557	3.95362854395946e-05	0.00117967468637318	2.1013481430455
Ttc25	-0.669776910408434	5.29296750661626	-4.97846073869903	3.99077321877643e-05	0.00118644869420946	2.09226212143079
Mir99a	-0.567111329380764	6.08031928449905	-4.97439679695567	4.03286578588388e-05	0.00119542082401505	2.0820676956296
Gm885	0.595933521409749	5.6204796805293	4.97414357870255	4.035503228031e-05	0.00119542082401505	2.08143248750096
Clec7a	1.00577272859025	7.66834058034026	4.96880239740365	4.09154091785946e-05	0.00120911411824417	2.06803369575556
Tfpi2	1.13021343807641	6.76246439792061	4.96738100304668	4.10658493535677e-05	0.00121210649481201	2.06446794027123
Rims4	-0.601540678524375	6.19709829867675	-4.96438642172915	4.13846167160305e-05	0.00121859649173631	2.05695554201196
Inca1	-0.615634331851122	7.02550882136106	-4.96288380268988	4.15455030699004e-05	0.00122187406761428	2.05318592766917
Ehd3	1.02500510062583	9.49861958979206	4.96229431292233	4.1608791584527e-05	0.00122227685028874	2.05170706839165
LOC621549	-1.00923450312912	5.33945568147448	-4.957105472897	4.21700685687702e-05	0.00123435096193101	2.03868956310634
Cysltr1	0.523352958992096	6.61131222495274	4.952957059525	4.26242691574719e-05	0.00124468926262447	2.02828196827373
Ccr1	0.676241217061922	5.52290642627599	4.94165195324383	4.38871402947338e-05	0.00128005024817042	1.99991845566359
Arhgap30	0.556181653162055	7.09379554064272	4.94026990471867	4.40440822980114e-05	0.00128310928169833	1.99645091177011
B4galt5	0.649381311594199	7.90869894612476	4.93619318024405	4.45103163823023e-05	0.00129516087078893	1.98622232859166
Bhlhe40	-0.916971974637681	9.16492674763705	-4.92775990378084	4.54905792275176e-05	0.00132212360335071	1.96506248762548
Bcl2a1b	0.788443950428193	4.98257403969754	4.92148665156033	4.62338022975936e-05	0.00134214168601471	1.94932186196177
Slc7a1	0.516097659584979	6.50186554914934	4.92040695428071	4.63629437321399e-05	0.00134430718967332	1.94661268435245
LOC100862652	0.734553959815544	5.82232593005671	4.91908819818339	4.65211702080013e-05	0.0013473099423577	1.94330364510724
Rhoc	0.535925247694335	9.57647943005671	4.91492844694327	4.70238250321867e-05	0.00136026900439351	1.93286584014575
Dcst2	-0.582985836462451	6.03594518147448	-4.91158412526674	4.74318968852799e-05	0.00137046486592568	1.92447402992347
Dnajb13	0.618665623023715	5.50302425992439	4.90662764617379	4.80432316122177e-05	0.00138164934225755	1.91203670524431
Sfpi1	0.798816700263504	7.48985979867675	4.90534922891289	4.82021914801211e-05	0.00138460514128096	1.90882873227371
Fcer1g	0.805408438899866	9.96714884215501	4.90382650721681	4.83922175752536e-05	0.00138844539506368	1.90500770172027
Tnfrsf1b	0.582097745059289	8.0960168563327	4.90076993159785	4.87759318944656e-05	0.00139782746217558	1.89733765267776
Prss23	0.586643883728592	8.15895951323251	4.89884900159037	4.90186416777455e-05	0.00139989970195795	1.89251731215322
Col1a2	0.580407115118576	7.88883238657845	4.89803158717076	4.91222894622877e-05	0.00140123604871243	1.89046610192423
Hist1h4i	0.512609795619237	6.49185806710775	4.89631248113855	4.93409897442072e-05	0.00140584743726674	1.88615218196799
Plek	0.612820298418971	7.71840318620038	4.89410193504115	4.96236467902616e-05	0.00141226835888313	1.8806050139542
Osr1	-0.590502226119895	9.77177153497164	-4.88275021077034	5.110097090969e-05	0.00144186452829874	1.85211839231832
Pld3	0.783229304183134	8.54041494801512	4.8825183017369	5.11316074711149e-05	0.00144186452829874	1.85153641968192
Map4k1	0.5783139828722	6.91707860775047	4.88073894728979	5.13672848792939e-05	0.00144471706283601	1.84707114390403
E330013P06	-0.562437890316208	8.35815599810964	-4.87788450865788	5.17476376260807e-05	0.00145093546863753	1.8399079192182
Sh2b2	-0.731393457345195	9.06046516351607	-4.86941296765763	5.28931892810943e-05	0.00147300061358401	1.8186483331986
Steap2	-0.580793808300395	6.2128812221172	-4.86320943289218	5.37481615767058e-05	0.00149343538919898	1.80308019632453
Thbd	-0.80576040382082	9.59485984310019	-4.86254817673929	5.38401099153315e-05	0.00149430557316809	1.80142072725165
Aldh1l1	-0.600859948945985	9.30634458601134	-4.86102852366578	5.40520177541102e-05	0.00149667072824024	1.79760704530342
Runx1	0.662416225790512	7.16290602646503	4.85517021637319	5.48767889012671e-05	0.001514550211938	1.78290512913356
Egr2	0.830361632411067	6.31689849810964	4.85445992405817	5.49776429454755e-05	0.00151563645193981	1.78112258489068
Olfr111	1.75240230220685	3.8313592731569	4.848631947544	5.58122074472955e-05	0.00153008639015133	1.7664967005805
Vav3	0.511907939393938	6.97639256521739	4.84168190206513	5.68240825271451e-05	0.00154749871598234	1.74905480620268
Cnst	-0.570239021245062	7.44879269092628	-4.83968243982518	5.71185833094107e-05	0.00155208886906696	1.74403692994562
Nceh1	0.707797374670617	5.46655103969754	4.83697544860985	5.75197368166984e-05	0.00155783674020258	1.73724342659845
Ccna2	0.607137955039526	6.04593494045369	4.8361779667905	5.76384549309995e-05	0.00155859726950381	1.73524205455401
Tpd52	0.605811922924902	6.69691005009452	4.83593752740726	5.76742964289327e-05	0.00155859726950381	1.73463864433949
Sdf2l1	0.59178359617918	7.61344360396975	4.83459194284717	5.78752912128188e-05	0.00155890101336736	1.73126174545363
Pmepa1	0.633187692687747	9.96408553780718	4.83150939858156	5.8338393942735e-05	0.00156623971363033	1.72352574758561
Pdzk1ip1	-0.685770646574441	5.48777846975425	-4.83058835228785	5.84774861028097e-05	0.00156826563927078	1.72121427700418
Col8a1	0.548804619235834	6.62602552079395	4.82326507834056	5.95953135022995e-05	0.00158959534261653	1.70283570937088
A930038C07Rik	0.595127359354413	5.66359955954631	4.82093121284096	5.99560388226452e-05	0.00159576299440919	1.69697862815958
4930412C18Rik	-0.511419193840583	6.93360688374291	-4.80650315491213	6.22351743740275e-05	0.00164223566126583	1.66077014781344
Prodh	-0.651658017786564	7.82750866540643	-4.80430307608988	6.25902630704241e-05	0.00164983916966168	1.65524890768106
Trem2	1.37633607822793	7.05380324574669	4.80309759756585	6.27856856743326e-05	0.00165322223197607	1.65222368849297
Hnmt	-0.550878789196315	8.6716376805293	-4.80062985866982	6.3187645691441e-05	0.00166203064643677	1.64603076955556
Fam83d	0.722681024044794	5.21647999338374	4.79766332554429	6.36742682608939e-05	0.00166948512293403	1.6385861325804
Chdh	-0.615172788208169	7.13512473534972	-4.78804651436904	6.52777626699192e-05	0.00170247168123051	1.6144526245758
Gm5914	-0.531861796607378	6.08808270415879	-4.78722216865306	6.54170820949754e-05	0.0017026419216283	1.61238394051914
Plxnd1	0.525039250988144	9.69098883742911	4.77442283938003	6.76188791100381e-05	0.00175240262307676	1.58026472396723
Rgs1	1.34264546261528	5.20343611436673	4.7606943609862	7.00631263853261e-05	0.00180247997170433	1.54581514295818
Clec4a1	0.538192521739131	7.84024968431002	4.75831481781849	7.04956987568116e-05	0.00181171740517245	1.5398441892049
Asns	-0.552843380105406	8.55511657183365	-4.74723144518981	7.25460432964873e-05	0.00185090039656856	1.51203353187514
Acot2	-0.773505160902506	10.3890965661626	-4.74492256057062	7.29806317537282e-05	0.00185430994866225	1.5062401777179
Pamr1	0.645645009387352	6.63882684688091	4.73662903188026	7.45632936530047e-05	0.001884807113202	1.48543088484598
Cd83	0.581436919301713	6.61381222589792	4.73272871765512	7.53194333378259e-05	0.00189808052560742	1.47564487619657
Mustn1	0.529697520421605	10.4242997778828	4.73071771872537	7.57122938672561e-05	0.00190408693331877	1.47059928870305
Eya1	0.723241654479579	5.79010712098299	4.7297141563993	7.5909112573473e-05	0.00190566817811117	1.46808137367493
Cyba	0.783293669795782	8.22925488374291	4.72613085859584	7.66160592002192e-05	0.00191575513506818	1.45909106346721
Prkce	-0.505032273715416	9.25456487996219	-4.72560455174679	7.67204477743573e-05	0.00191575513506818	1.45777060030435
Slamf8	0.847035984025032	6.50264492533081	4.72521348865396	7.67981040918349e-05	0.00191575513506818	1.45678945556649
Aldh1a7	-0.685722564064561	10.5118620037807	-4.7205548581444	7.77292790824502e-05	0.00193207959138465	1.44510149330463
Spock3	-0.545526971673254	5.11837523818525	-4.72051107686753	7.77380835659815e-05	0.00193207959138465	1.44499165253875
LOC100038947	0.893862704380764	4.11984073724008	4.7198440668658	7.78723438824894e-05	0.00193207959138465	1.44331822602878
Snora52	-0.623057439064562	9.00519578638941	-4.71959333743902	7.79228724270203e-05	0.00193207959138465	1.44268918564008
Sdc3	0.604285250494071	9.48093050567108	4.71560552175569	7.87309490004589e-05	0.0019481957520736	1.43268450428559
Fcgr4	0.963626482378126	5.31284551512287	4.70333009659731	8.12714376184351e-05	0.00200502087241637	1.40188920385477
Mir3109	0.636831630599471	5.93036847731569	4.70097666864068	8.17677910899443e-05	0.00201323574345931	1.39598543147338
Card11	0.737231278985508	5.61840107183365	4.70020979057361	8.19301853133602e-05	0.00201522090542223	1.39406167210797
Trim36	0.644155139657444	5.14126260302457	4.6978469944902	8.24325638086145e-05	0.0020215253409225	1.38813451646135
Lpar3	0.558710746870884	4.77867989886578	4.68670591013994	8.48432457627013e-05	0.00206217616870566	1.36018797060224
Myof	0.605987979249008	9.02895093572779	4.68520636262108	8.51730568899117e-05	0.00206815286710223	1.35642663523691
Mis18bp1	0.510500267292491	4.71453417674858	4.68008394457687	8.63093909324491e-05	0.00209005961086422	1.34357830923676
Tnc	0.65613180714756	6.03366509073724	4.67928782994804	8.64873544241929e-05	0.00209005961086422	1.34158149450049
4833418N02Rik	-0.508859517786563	4.85856175236295	-4.67820567952919	8.67298472783229e-05	0.00209357866407595	1.33886726364669
Casq1	0.622937088932805	5.15124165122873	4.67315878529203	8.78697925921623e-05	0.00211075916981134	1.32620902279071
Slc44a3	-0.609702899209488	8.51085948298677	-4.66039878502386	9.08192133900555e-05	0.00216480581963286	1.29420757937752
St6galnac5	-0.645624175724639	5.82238867863894	-4.6603851643664	9.08224140834365e-05	0.00216480581963286	1.29417342122143
Fcgr1	0.675868464756254	7.26745037807183	4.65846049075535	9.12758259937487e-05	0.0021716317526039	1.28934672555974
Serpinb9	0.5559111506917	7.11620116446125	4.65838251353529	9.12942434087554e-05	0.0021716317526039	1.28915117596616
Adcy10	-0.827247907114626	4.34987600094518	-4.65482565901648	9.21382996313236e-05	0.00218770764230597	1.28023151053959
Gla	0.70811091897233	7.48372967863894	4.65436092033593	9.22491590815746e-05	0.00218823173698218	1.27906608695682
Phyhd1	-0.617820453227932	7.64567114555766	-4.64821077916919	9.37288496792285e-05	0.00221656417008577	1.26364384490185
1300015D01Rik	0.588066452569169	8.56501275992439	4.64701828684776	9.40184927856678e-05	0.00221825092474159	1.26065361981379
Cpt1a	0.505100028162053	9.58104464933837	4.64423520191626	9.46979604443566e-05	0.00222278660296344	1.25367504167501
Psd4	0.519101888998682	5.53008979111531	4.63111129306952	9.79688293788598e-05	0.00229083469532389	1.22076931646693
Gm4013	-0.556375988142292	7.68733104914934	-4.62981027208567	9.82991744272722e-05	0.00229638052410858	1.21750747818602
Tmem106a	0.591717996376811	8.23725582797732	4.62834663909532	9.86721400930066e-05	0.00230291057266311	1.21383799944763
Sirpa	0.516847002635043	8.75326559546314	4.6267413363942	9.90828334315666e-05	0.00231030795908646	1.20981340169285
Oas1g	0.609172981060604	6.09929347826087	4.61249875101279	0.000102802257305232	0.00237902763713122	1.17410922196866
LOC100862216	0.67333333399209	9.5391485510397	4.60725645652055	0.00010420613910202	0.00240474204523258	1.16096887933828
Vegfa	-0.504704950263504	10.5414231361059	-4.60289458834419	0.000105388837508991	0.00242975985897718	1.15003599390471
C6	-0.740115753293809	8.43955644045369	-4.60213212392207	0.000105596949117695	0.00243228262425674	1.14812495571672
Cstb	0.578161381916992	8.62314142722117	4.5947047842045	0.000107645822496896	0.00247024109986826	1.12950996861064
Bex6	0.677673144433466	4.3070308752363	4.58834331331127	0.000109432224635048	0.00250656747988419	1.11356763077933
Chchd10	-0.843077737483537	8.78541210018903	-4.58271656189964	0.000111036977908902	0.00253860608306383	1.09946757301512
Rasgrp1	0.514114422266138	5.52177956427221	4.58112626251275	0.000111494779258307	0.00254435215703724	1.09548262335636
Adssl1	0.753115580698284	6.5522403610586	4.57912238466008	0.000112074324057123	0.00255055031288732	1.09046144674019
Hilpda	0.546825181818179	6.9248267173913	4.57911368131765	0.000112076847717965	0.00255055031288732	1.09043963878899
Gm10767	-0.546289252305668	6.13489366918715	-4.57812205452231	0.000112364756393847	0.00255470664186755	1.08795493669852
5430435G22Rik	0.778281829216071	7.86230306143667	4.57741513532212	0.00011257045415354	0.00255470664186755	1.08618364040704
Wnt2b	-0.792342993906457	7.53499054820416	-4.57255950016986	0.000113993538337013	0.00257750894115048	1.07401751856264
Gpr77	0.648335640316205	6.9602909584121	4.5712220993987	0.000114388649370173	0.00258407209200484	1.0706667034707
Pomt1	-0.539425943675891	8.4113464073724	-4.57009497165033	0.000114722701122319	0.00258718524164147	1.06784276576057
Cs	-0.540097248517789	11.4164851909263	-4.56586835876084	0.00011598406232402	0.00261054173519434	1.05725366039843
Slamf7	0.907178784749672	7.78725257277883	4.56530807943763	0.000116152304797711	0.00261194316062444	1.05585001400246
Fyb	0.639376647562583	6.53623267202268	4.5622724398343	0.000117068103643701	0.00263013717630141	1.04824512381427
Sfrp4	0.639439726449275	5.66069218620038	4.5581719472016	0.000118316610382986	0.00265334957188269	1.03797305410211
Hck	0.645555967885375	6.78150834877127	4.54977045565794	0.000120916361910183	0.00270426919749399	1.0169284335171
Gpr137b	0.704489390645583	7.13485467958412	4.54884950662682	0.000121204786580711	0.00270826216687961	1.01462172847598
Slc9a4	0.654558904973648	5.40990075708885	4.54339616074365	0.000122926809375872	0.00273434489519652	1.00096332803177
Cyp2f2	-1.21783981175889	7.14396187807183	-4.53852417764104	0.000124485903293252	0.00275658542009478	0.98876191150758
Gstt2	-0.602228816205534	7.56391813137996	-4.53391617104178	0.000125978683894488	0.00278463734821842	0.977222402038294
Rnpc3	-0.515412551877471	8.38345305671078	-4.52613376759037	0.000128540509072211	0.00282605654468664	0.957735282165383
A630033H20Rik	0.553148293478262	4.24650958601134	4.52408962399194	0.000129221984453341	0.00283597954482372	0.952617135037458
Snx20	0.523569388998681	6.4987783563327	4.51710009665478	0.000131579511104898	0.00286729321900205	0.935117916651176
Cd72	0.831241435441373	5.92013358506616	4.51233550876258	0.000133211135422658	0.00289516899790725	0.923190240700588
Ccdc159	-0.597738458498025	6.30748936767486	-4.51120324217314	0.000133601838032198	0.00289704316080135	0.920355857042111
Ncf1	0.659332726284585	7.75817422778828	4.51053371638706	0.000133833404003692	0.00289846931025923	0.918679868959337
Tph2	0.629579016139658	4.52001303308129	4.50534506261689	0.000135641613240389	0.00292990639782878	0.905692009405372
Hist1h2af	0.678986742424241	8.69885869565217	4.50250119892977	0.000136643000901035	0.00294170786227804	0.898573927683675
Erbb4	-0.584602312252966	4.48978922022684	-4.5017854529824	0.000136896190731947	0.00294170786227804	0.896782496003717
Cd37	0.53729265546772	7.46425771928166	4.50152986759271	0.000136986715548254	0.00294170786227804	0.896142799675942
Rasgef1b	0.688559508399208	5.34751155293006	4.49984041511088	0.000137586600401144	0.00295122659137215	0.89191439302253
Lipa	0.752098447957842	10.6174772939509	4.4983900786394	0.000138103671193964	0.00295974180890995	0.888284547993359
Per2	-0.64975913833992	7.99792769470699	-4.49469640741141	0.000139429303913489	0.00298296408355195	0.879040575353602
Gpr156	0.566516658761527	6.12749921361059	4.49211439132496	0.000140363502784723	0.00299515055379418	0.872579034338258
Gas2l3	0.875714895915681	6.4222455879017	4.48931141057751	0.000141384718867295	0.00301172669075483	0.865564850773051
Camk1d	0.589720989130434	6.8499495926276	4.4804502747429	0.000144662120266252	0.00307092387259436	0.843392992449463
E030042O20Rik	-0.504305443346509	5.5252458241966	-4.47063416392654	0.00014838126426354	0.00313984569624308	0.818835751108344
Bcl2a1d	0.683454380105399	5.95262129773157	4.47053735517855	0.000148418414189856	0.00313984569624308	0.818593583832898
H60a	0.512456519104084	5.26690674102079	4.46685167138588	0.000149839698913882	0.00316719487086753	0.809374161062432
Gsta3	-0.951281732707513	8.37560680718336	-4.45870185307468	0.000153030825314069	0.00321808679239808	0.788990346243829
Bhlhe41	-0.947818841897235	7.49513011909263	-4.44577158682626	0.000158233372021202	0.00330773510333718	0.756656515192521
Wisp2	0.592186950922264	7.27483065406427	4.44454125847969	0.000158737493309186	0.00331546123737136	0.75358034456938
Cyp2e1	-0.718968494071149	12.9656080680529	-4.44142373892554	0.000160022061679126	0.00333946124652306	0.745785997316716
Lilrb4	0.939280248023712	10.8280319773157	4.42336245176928	0.000167670698460275	0.00348303959925994	0.700639340681003
Olr1	0.603852967061923	4.54289344801512	4.42104589804607	0.000168677718183892	0.00349239988154571	0.694850026078542
Lyz2	0.538628841897227	11.4543683809074	4.42051492439403	0.000168909383218473	0.00349239988154571	0.693523106432478
Gpr65	0.688631834650855	6.61331758034027	4.41268724814288	0.000172361631006151	0.00354002063148132	0.673963251969776
H2-DMa	0.50562390085639	7.83103812287335	4.41103864758583	0.000173097628429574	0.00355217664469216	0.669844138860605
Csf2rb2	0.818245115612647	7.55724645746692	4.40834651259741	0.000174306235497961	0.00357057161614618	0.663118020471375
Gm9753	0.634084964262186	5.7599800463138	4.38757131434932	0.000183920184848645	0.00372464821345908	0.611226190091651
Fign	-0.538625934453229	5.22443131758034	-4.38573991056903	0.000184792599109088	0.0037361758799365	0.606652931091254
Hspg2	0.62634019927536	10.7711062655955	4.38492477106911	0.00018518222598911	0.00374098454239969	0.604617482020569
Fblim1	0.602022123517784	6.68815611342155	4.37631769133112	0.000189346557363886	0.00380949816554312	0.583127502359153
Hk2	-0.568105729907776	9.02067044801512	-4.37353994982124	0.000190710300769655	0.00383068139589968	0.576193032548479
Mamdc2	0.784315714591567	6.98707309357278	4.37023176632285	0.000192347229571409	0.00385413806505443	0.567934949680474
Pfkm	-0.505940385210803	5.99416981758034	-4.35482442613297	0.000200157126197724	0.00398149518342947	0.529483047494718
C3ar1	0.925054623023716	8.50852552079395	4.34995138266706	0.00020269233497991	0.00401571968481901	0.517324531929559
Arhgap25	1.07878884140316	7.12495667958412	4.34615501952157	0.000204689520985818	0.00404877843837598	0.507853438165851
AF251705	0.829329707345192	4.43492701039698	4.34408988616572	0.000205784154185807	0.00406390726287131	0.502701770489588
C5ar1	0.775711463109354	6.13552142438563	4.33151339329608	0.000212577246219116	0.00416800223573297	0.471334512945637
Tmem120b	-0.569772039855076	10.2055332381853	-4.32710642768451	0.000215010036941859	0.00420566457973734	0.460345485362446
Txnrd3	-0.520478808629777	6.20512728355388	-4.32024654566155	0.000218852133607116	0.00427403303080902	0.443242558116754
Clec12a	0.931131149044793	7.6825126020794	4.31851196628181	0.000219834407971336	0.00427757818035447	0.438918442562568
Kif21b	0.569764492753624	6.66338374291115	4.31839382934471	0.000219901466952411	0.00427757818035447	0.438623947634324
Il10ra	0.53143362977602	6.7983034026465	4.31654554835074	0.000220953273732216	0.00429126429031063	0.43401662734419
Basp1	0.523221786396572	7.79896235255199	4.3129071874796	0.000223038406143493	0.00430476309664286	0.424947753096525
Cxcr4	0.574640916996046	7.53667609073724	4.30794251236627	0.000225915245263142	0.00433637627317399	0.412574422678961
Tmem143	-0.61147474802372	6.49702174007561	-4.306332947766	0.000226855823067404	0.00434488680605002	0.408563315374955
Slmo1	-0.52862620652174	5.61841367296786	-4.30108776124164	0.000229948042169556	0.00439666365190913	0.39549333813065
Anpep	0.897756140480894	9.0984131342155	4.29709193684909	0.000232331807861442	0.00442849940955383	0.385537834117189
Ms4a6d	0.761248488471673	6.27177615028355	4.29264707340355	0.000235012324968914	0.00446922358116037	0.374464901313917
Rdh11	-0.624603368083005	7.59679899243856	-4.29072610978897	0.000236180273052892	0.00448106159327296	0.369679885258577
Idi1	-0.59308300395257	7.6721668241966	-4.28563393548947	0.000239304312676224	0.00451945907296415	0.356996852563264
Fcgr3	0.548395916337285	8.23513862665406	4.2766152143267	0.000244938391689913	0.00459574550943535	0.334538679156736
Vsig8	0.724303084650858	5.85638468903592	4.26855981084677	0.000250082014321624	0.00467287439345774	0.314484463321914
Mt2	0.524798982213436	11.5976890349716	4.2678922263886	0.000250513072343498	0.00467738271286201	0.312822707749087
Mc5r	-0.677040956521738	5.89166278166352	-4.2531296280309	0.000260236165392937	0.0048151505497555	0.276084291472338
Cxcl16	0.537724429841894	7.51340728166352	4.23619295386868	0.000271853601002091	0.0049775663410562	0.233956489775412
Wfs1	0.631735951910406	8.01426320888469	4.23029987158275	0.000276015461704657	0.00502703571562103	0.21930361216124
Ptpn7	0.590077127964424	5.88691792533081	4.22993201258901	0.000276277341639037	0.00502703571562103	0.218389041700186
Irf5	0.501737205204213	6.31657057277883	4.22416576845469	0.000280414733735595	0.00507423019651063	0.20405446899603
Otop1	0.841826416337285	5.36129017013233	4.20653793635718	0.000293448265115335	0.0052598734123873	0.160249845002146
Mira	-0.652838438735179	7.04698487712665	-4.20130620976992	0.000297430892071943	0.00530809686169813	0.147254248837681
Ly9	0.692405796442685	6.14908538090737	4.19447115816532	0.000302714945985589	0.00538290949405543	0.130279569136327
Csf2ra	0.694150196969696	8.99886893478261	4.19128543856275	0.000305209484963352	0.00539612120976096	0.122369309791914
LOC100861753	0.531442519433462	8.68201417958412	4.18505162374788	0.00031014993838928	0.00545607093614718	0.106893110300068
Plxnc1	0.581174931159421	6.75350425330813	4.18282485841039	0.000311933866179246	0.00547296544846465	0.101365733722699
Zyg11a	-0.887767953722001	5.34650409640832	-4.18274434545755	0.000311998557781905	0.00547296544846465	0.101165889171555
Gm7609	0.809838055665347	7.55328607372401	4.17321687117989	0.000319748520917027	0.00557321219697387	0.077521469878322
Lair1	0.638255517127797	6.70095463137996	4.16927959428304	0.000323006704926254	0.00560749990663793	0.0677527003065999
Hmox1	0.690408430830036	7.7144888147448	4.16919049153908	0.000323080819095426	0.00560749990663793	0.0675316440881693
Gm9958	-0.520712074440054	4.9650308194707	-4.16732047063568	0.000324640167442294	0.00562663963908774	0.0628924518245215
Dhrs9	1.08164265052701	5.78231490170132	4.16187253524995	0.000329225683763839	0.00567816389226283	0.0493789229883443
Tuba4a	-0.597014457180502	7.32288818714556	-4.15242902215712	0.000337326888533613	0.00579248794643458	0.0259609685006392
1700037H04Rik	-0.51297924901186	8.48042296786389	-4.14841030664216	0.000340834030126028	0.00583346910172645	0.015997935097797
D3Bwg0562e	0.535437392127801	5.9439878705104	4.14785487611431	0.000341321589669708	0.00583775981887551	0.0146210553172148
Pxmp2	-0.550202569169961	8.29984877126654	-4.14703648544364	0.000342041236746552	0.00584601131820771	0.0125923662771656
Stk40	-0.548903107213443	8.84770998676749	-4.14530674617279	0.000343567224745277	0.00586674174930198	0.00830476731160701
Slfn2	0.693337175395255	8.07116729584121	4.13920181567347	0.000349007163075827	0.00594445787226458	-0.00682556297469272
Ano1	-0.543336210639001	8.45088556049149	-4.13842624310969	0.000349704337151708	0.00594811117559765	-0.00874746841570495
Mir342	0.722238142292489	5.46873345935728	4.13604740491846	0.000351851330515655	0.00597638035278348	-0.0146419782742147
Unc93a	-0.671178359683791	5.41582230623819	-4.13352579083286	0.000354141445918606	0.0059987423203505	-0.0208896711424549
Egln3	-0.615747148386034	6.07606175330813	-4.1277047348213	0.000359484646478327	0.00606839629938688	-0.0353098721684368
Acvr1b	0.511511435770746	7.97786261058601	4.12581934011088	0.000361232332149423	0.00608539443482889	-0.0399797483632458
2610524H06Rik	0.745718597826084	5.60929899243856	4.12448740932083	0.000362472049792329	0.00610210801856676	-0.0432785549491195
Csprs	0.628527886034254	6.12008097448015	4.11776138978001	0.000368797078586405	0.0061958914784189	-0.0599342619504419
Hmga1-rs1	0.526483583992093	8.039963768431	4.10570730393816	0.000380407219989423	0.00635197584272312	-0.0897725301674495
Mr1	-0.503736003952566	10.0172701285444	-4.09931291937391	0.000386712283075239	0.00643116085526764	-0.105594955332064
Gadd45b	0.588599308959156	7.44095148109641	4.09871759032923	0.000387304534750244	0.00643662006976029	-0.107067838057875
C630016N16Rik	-0.511075976613971	7.07065689886578	-4.09503134654493	0.000390991770508021	0.00648479438999283	-0.116187026829291
Hist1h2be	0.609202930830039	10.3619255538752	4.09339982159206	0.000392634808916585	0.00650327789016006	-0.120222712588461
Aldh4a1	-0.517035024868246	7.43711247542533	-4.09118700566807	0.000394874167009929	0.00652720906782476	-0.125695816315362
Cyr61	0.653373683135702	8.29868777599244	4.08490208913135	0.000401303650281062	0.00661131668771862	-0.141237912458021
B430010I23Rik	-0.720037605401846	6.403771268431	-4.08253798182062	0.000403748863647722	0.00663214945338868	-0.14708308144658
Srebf1	-0.550206247859029	9.44166887240076	-4.08177430238742	0.000404541889504186	0.00663214945338868	-0.148971124223878
Tnfaip8l2	0.615272617424241	7.24549873913043	4.0785678977731	0.000407888366895098	0.00667536144461682	-0.156897632752726
Lrrtm1	-0.511187116930172	5.21786491871456	-4.07173336113156	0.000415113174640586	0.00676645456494173	-0.173789521847244
Sh3bgrl3	0.74385441930171	9.78341389981096	4.07104774997858	0.000415844887473302	0.00677390158404957	-0.175483765450245
Ifi30	0.723893138010538	8.8752237362949	4.06801471798791	0.000419097206043554	0.00680887919587966	-0.182978212238574
Lat2	0.699667518774704	6.50296991115312	4.06705428111008	0.000420132318942404	0.00682119969213076	-0.185351188056189
Cytip	0.63047211248353	6.10639729111531	4.06131475492942	0.000426371037826776	0.00689523661304378	-0.199529883107876
Nrbp2	-0.750948338274048	9.23128859546314	-4.05818497334985	0.000429811553921884	0.00693268033897824	-0.207260047402079
Echdc2	-0.656894868741764	7.64603820226843	-4.03997396282657	0.000450382240705958	0.00722664108361917	-0.252217319914466
Zfp932	-0.526244727272728	4.66837982608696	-4.03868510742137	0.000451874447009739	0.00724586702732729	-0.255397685188199
Ccr2	0.549088712615283	7.84267407088847	4.03562926804022	0.000455431988589074	0.00729342221622242	-0.262937484609629
Col4a2	0.563102766139659	9.79396581568998	4.02216140375939	0.000471443777292911	0.00749626021623295	-0.296154520494451
Hist1h2an	0.527577248682475	9.66727383270321	4.01572513596419	0.000479291040051237	0.00757792902484592	-0.312021435672235
Abhd3	-0.504512680500658	7.07905734120983	-4.01315292255657	0.000482463127651388	0.00760342893019458	-0.31836118520752
Hist1h2ab	0.818796388998682	6.13714476937618	4.01312089668347	0.000482502752853377	0.00760342893019458	-0.318440114641138
Cela1	0.696829847990776	7.26352158128544	4.00899026297879	0.000487640581327395	0.00765990424945505	-0.328619258089408
Rrad	0.669272341073783	6.08365863232514	3.990294410571	0.00051157933032235	0.00796486681940912	-0.374665980747162
Duox1	0.569373212285901	4.9510196758034	3.96275701379074	0.000548967261428791	0.00840363175476645	-0.442410694615318
Pik3ap1	0.667154158267454	8.19373116446125	3.95961338206847	0.000553403320832941	0.00845578316506427	-0.450138273820777
Gabrr2	0.591939777009221	5.33385948393195	3.95219183945283	0.00056401688251593	0.00859132267397256	-0.468376662094855
Ctsz	0.509464126152832	10.6080537958412	3.94527202766906	0.000574093747329537	0.00871787707743916	-0.485375643863877
Gm15293	-0.509329572299078	3.88521345274102	-3.94164568650644	0.000579445271197592	0.00878831271011437	-0.494281504451722
Stk10	0.543964098155469	8.39676906143667	3.93507712105531	0.000589264333869	0.008871721913583	-0.510408722005136
Olfr735	-0.620323890974968	5.0251409905482	-3.92628512918698	0.000602664364594756	0.00901837639939427	-0.531985981585488
Prkcb	0.585436649703556	6.91722574007561	3.92130326941968	0.000610390223297769	0.00910634227808524	-0.544207850121889
Epsti1	0.56765316452569	7.30025441020794	3.90742212928336	0.000632435911281256	0.00936245082156436	-0.57824437626332
Lrrc32	0.518824110671936	7.98112240075614	3.90297960186063	0.000639655838458759	0.00945141354595598	-0.589131877260177
Nlrp1c	0.520475405632411	6.23168872117202	3.90095667988003	0.000642970319404167	0.00948900987547012	-0.594088640156683
Trim30d	0.540197682147562	6.14045022117202	3.8980172547153	0.000647816642324899	0.00953768755480255	-0.601290098612158
Slfn9	0.630799626646906	5.75380875803403	3.89633357934749	0.000650608767207638	0.0095673649621715	-0.605414485911166
Snora36b	-1.12536224950593	6.57931120132325	-3.89003546112513	0.000661158798553957	0.00969358700128544	-0.620839054865419
Slc25a44	-0.53258563965745	8.70340107088847	-3.87980448740361	0.000678657163106018	0.00990301032676786	-0.645883577043615
4930594C11Rik	0.597687034255601	5.44241734971645	3.87525457003438	0.000686584838387742	0.00999502063018564	-0.657016593998079
AI662270	0.53878595750988	7.22367359924386	3.87388123493228	0.000688995577114782	0.0100137357377127	-0.660376372310516
Cxcl10	0.522024591732544	6.03063011814745	3.86480379769362	0.000705140991868206	0.0101869313514559	-0.682576918891832
Fam105a	0.511330697628458	6.46378859451796	3.85898521218958	0.000715685442231183	0.0103090493332728	-0.696801053491603
Tnfaip6	0.583413208168642	5.44450378071834	3.85022214560812	0.000731859466565475	0.0105113102639701	-0.71821390970334
Ptcd3	-0.514264084486166	8.40811766068053	-3.84814863921295	0.000735738875201853	0.0105485865725566	-0.723278935255228
Phf1	-0.505313323287218	7.62156663705104	-3.8471483033627	0.000737617675234569	0.0105693751301344	-0.725722261938299
Prune2	-0.990754885210806	7.92083160018904	-3.8460189623115	0.000739744443818928	0.0105875386541006	-0.728480505843074
Slc22a2	0.575361635210802	5.92134294328922	3.84084184228791	0.000749571463227344	0.0106992754060746	-0.741122399992104
Hephl1	-1.11880832476943	5.7950189026465	-3.83338155540605	0.000763958611917993	0.0108772524259566	-0.759332436399808
LOC100503186	-0.725316070816865	7.04678875236295	-3.81948568714995	0.000791484680484221	0.0111915843001802	-0.793228762849337
Gstm5	-0.547687153326746	7.66666471833648	-3.81270476070163	0.000805268754564028	0.0113669265320647	-0.809758780166558
Ccrl2	0.533946255270092	6.38946282136106	3.80866186077744	0.000813599086586799	0.0114648159451219	-0.819610854680367
Clec4d	0.822973829545454	4.68944369565217	3.80006028799232	0.000831605387984865	0.0116984853837186	-0.840563378761301
Neurl3	0.528167158761526	8.64003827882798	3.79415877443791	0.000844185455374546	0.0118551536941089	-0.854932100320947
Gm19528	0.639864627140975	8.7441055463138	3.79021072053516	0.000852705619151556	0.0119340049344743	-0.864541545341351
Cldn5	0.629156565052699	8.06153985538752	3.78943832822362	0.000854382349728265	0.0119439066315388	-0.866421234421253
Rtn2	0.51299094021739	6.08936342249527	3.78869479468383	0.00085599949341786	0.0119533416504838	-0.86823060291175
Naip6	0.582784248682476	6.44018898487713	3.77072434892486	0.000896011918618252	0.01243418341569	-0.911934104497117
LOC100862007	0.823967446146243	6.02910459924386	3.76828972957819	0.000901572173022602	0.0125015720814398	-0.917850978903886
Slc27a1	-0.528124420948618	10.2760464725898	-3.7673280136785	0.000903777892755474	0.0125208037913724	-0.920187976944557
Gm7694	0.611591068181818	5.52689319565217	3.76498798948195	0.000909166957301877	0.0125802100399601	-0.925873670369805
Dusp4	-0.610990943840579	7.06774527504726	-3.76458089759036	0.000910107705154948	0.0125802100399601	-0.926862713333425
Msr1	0.605796001646901	6.6132671710775	3.76250347919295	0.000914923313248369	0.0126326050298708	-0.931909443446354
4930506M07Rik	0.539263924901184	7.86001752930057	3.7614265539896	0.00091742954353514	0.0126601167581003	-0.934525367382692
Fam20c	0.795026740942028	8.62705385255198	3.75619188887782	0.000929708046369541	0.0127794671002921	-0.947237986390181
Dtna	-0.534520475790515	6.96698960396975	-3.75218786313415	0.000939208714897086	0.0128689113733979	-0.956958867083801
Trhde	-0.600009288372859	7.61482949432892	-3.72918893336368	0.000995654429779761	0.0134829115804132	-1.01274283946634
Tril	0.531802534420287	6.9443856342155	3.72201115758532	0.00101394263896698	0.0136555356721204	-1.03013407036162
Trdn	0.764003128458497	4.90041997448015	3.70641325773137	0.00105482778973099	0.0140222684496818	-1.06789578937862
Gm20201	-0.520060662220028	5.29872400756144	-3.70236768920797	0.00106569334725117	0.0141078357802432	-1.07768292856373
LOC100862482	0.568373138010538	4.80107277977316	3.70022303554439	0.00107149786665823	0.0141674551618341	-1.08287015252911
Cpa3	-0.612933134387351	7.31185806616257	-3.69888240786823	0.00107514201434335	0.0141933031725218	-1.08611228276226
4930579G22Rik	-0.505622528491437	6.64289067296786	-3.69407236414855	0.00108831713046051	0.0143075163472161	-1.09774210104695
Mafb	0.67364459617918	8.34974866918714	3.69396303608635	0.00108861842110433	0.0143075163472161	-1.09800638857845
Aspa	-0.594896755764164	8.35430878166352	-3.68258853437862	0.00112041548200488	0.0146336830786923	-1.12549115593406
Mfap4	0.588334979084321	5.98259136862004	3.67892008289254	0.00113086327779803	0.0147466964786297	-1.1343504306636
Fabp7	0.761973263833992	5.62804820226843	3.67358607865849	0.00114622506875388	0.0148997167956267	-1.1472276281215
6720401G13Rik	-0.592365776021082	7.36907687523629	-3.66755168641755	0.00116385045634926	0.0150494534875046	-1.1617894020754
A530099J19Rik	0.683906455862976	6.06489366729679	3.66517202881284	0.00117087375212045	0.0151164769485389	-1.16752998331654
D930048N14Rik	-0.540954651350463	6.66121613232514	-3.65432952010937	0.0012034030977623	0.0154073105181557	-1.19367268815239
Snhg5	-0.560079593708831	6.72435970699433	-3.6469781248877	0.0012259601136162	0.0156230677146768	-1.21138537236044
Rgs18	0.553368188899868	5.99409577693762	3.62902532254177	0.00128279997561555	0.0161718098204711	-1.25459843206917
Sox9	-0.634786179347826	6.66683837618147	-3.62760472613051	0.00128740619822216	0.016213292366573	-1.25801523017704
2810008D09Rik	-0.529783294301713	7.2938098610586	-3.61944013787873	0.00131419489536508	0.0164748969436256	-1.27764502698287
Col1a1	0.508688100625823	10.0232532637051	3.60929167911067	0.00134825362452563	0.0168078193374096	-1.30202649834072
Arl11	0.579306375329379	6.24790498204159	3.60779053664698	0.00135336425247698	0.0168459673568422	-1.30563125121908
Pgf	0.51416337565876	4.88626983364839	3.60007795665956	0.00137992173598916	0.0170816429458508	-1.32414476925234
Ccl22	0.661814069664031	4.89723040831758	3.59978757694419	0.00138093151596291	0.0170855613164768	-1.32484157590673
Cd80	0.555540182641633	6.31092863988658	3.58671702221207	0.00142713916419612	0.0174904385085916	-1.35618879059155
2010003K11Rik	-0.502380596837947	7.14766036672968	-3.58062658970947	0.00144918303791293	0.0176892359917239	-1.37078381135889
Ndc80	0.563407716238471	5.73983602551985	3.56963918982596	0.00148979533822677	0.018017989134408	-1.39709481874551
Dcstamp	0.619946199769434	5.64679190170132	3.56960490283983	0.00148992379517664	0.018017989134408	-1.39717688561054
Snora30	-0.81781552140975	8.04617492816635	-3.56906925619336	0.0014919320120183	0.0180334263698887	-1.39845893963768
Gm19763	0.528293867259551	5.24878486767486	3.56869884811989	0.00149332227109245	0.0180399498684789	-1.39934546574906
Gm6484	-1.26477909469697	8.73346676086956	-3.56222139203429	0.00151783968759561	0.0182659555373444	-1.41484390159403
Cox8b	-0.518109352437421	6.94463610680529	-3.56110140590056	0.00152211854100891	0.0183085083268451	-1.4175227857153
Pdk4	0.560781731060604	8.96931710869565	3.55840539597513	0.00153246686368147	0.0183923246051066	-1.4239702822492
Rhbdl1	-0.782047923583665	8.23739918147448	-3.55788710067607	0.00153446413584957	0.0183940663930995	-1.42520961077646
Nsdhl	-0.50871190563241	10.0184781483932	-3.55216765277605	0.00155667367631479	0.0185970816415193	-1.43888203670578
Frrs1	0.537374424901183	7.99614918147448	3.55117682613712	0.00156055296856668	0.0186249943600966	-1.44124993023276
Cd226	0.545586023880102	5.66603812192817	3.55019131652377	0.00156442080160862	0.0186444463619179	-1.44360491367127
Hist1h2ag	0.626152111495388	3.7223567362949	3.5474750334134	0.00157512989766035	0.018735835645626	-1.45009471879928
Pmvk	-0.580642018115942	9.28056553119093	-3.54185056389425	0.00159753257690879	0.0189474436431636	-1.46352790655912
Lonrf1	-0.630684013998684	5.72258349149338	-3.5177151642515	0.00169724546609887	0.0198579492157445	-1.52109542091229
Cd48	0.538208059453227	6.94464539981096	3.51587266046627	0.00170510211326352	0.0199165624092382	-1.52548500926333
F7	1.09280906653491	7.43184467674858	3.50318601689335	0.00176016999824047	0.0204242701396585	-1.55568969110843
Tnfrsf23	0.536039361001316	7.08451701323251	3.49257910873283	0.00180753738143349	0.0208560703664839	-1.58091581252582
Ccl5	0.726590580533597	7.8013374026465	3.48033173632388	0.00186377603764703	0.0213450856058776	-1.61001236803259
Clec4b1	0.748306050889329	5.07089697542533	3.47269767128818	0.00189968900509687	0.0216457398148948	-1.62813191032403
S100a1	-0.695237934453228	9.69428751323252	-3.46813482869436	0.00192147469916944	0.0218334096061457	-1.63895558618146
Ppp1r3b	-0.810808631093546	7.08872558223062	-3.46243910637054	0.00194901083897574	0.0220750556697593	-1.6524599683351
Fos	0.679117124176547	6.57774653402647	3.45871206800663	0.00196723676217871	0.0222108610964658	-1.66129265423431
Gm19389	-0.632409747694334	6.31915548298677	-3.42847866634408	0.00212133902730906	0.023544641422445	-1.73282393261863
Gm10485	0.688757960144924	4.91835223818526	3.38865460553528	0.00234232811829358	0.0253086448064286	-1.82671615959399
Havcr2	0.738775746870882	4.81610448582231	3.37965236504198	0.00239529638481963	0.0256717328884315	-1.84788717510096
Ms4a7	0.576039335474309	7.0531863289225	3.37106863927998	0.00244688349142816	0.0260613182928861	-1.86805529489753
Gm20257	-0.590571749176549	7.35712966162571	-3.35615646416865	0.00253907697947128	0.0267673841920198	-1.90304885380789
Crtac1	0.500848977108036	6.82659262854442	3.35007440169857	0.00257763810829858	0.0270448994538641	-1.91730520104806
Gp49a	0.805102930171278	7.66592785066163	3.33302668609658	0.0026887723799162	0.0278903552505954	-1.95721477109149
Iqgap2	0.68027901416337	8.93481490170132	3.30645641194377	0.00287129380462578	0.0293559972748937	-2.01926717495503
Npas2	0.508147784090906	5.45439193478261	3.30482153145639	0.00288290774502607	0.0294090001175135	-2.0230792376562
Tlr7	0.502420948616599	6.58767958412098	3.29345394492575	0.00296492730197925	0.0300590696357797	-2.04956550266519
Neat1	-0.703165236330701	10.7364439177694	-3.28604088528814	0.00301962511137606	0.0304258710118456	-2.06681920138122
Ly96	0.520438115283268	9.21969236672968	3.26364247452775	0.00319088531499655	0.0316851569191801	-2.11886063995195
Serpine1	0.873393172266139	8.79110349905482	3.26255224233618	0.00319945652419557	0.0317063954544929	-2.12139023931135
Stc1	0.623723099802371	5.61129268903592	3.26196794300873	0.00320405933024259	0.0317137535153249	-2.12274581903959
Cdk18	0.671758617588933	6.64357356710775	3.24718638308299	0.00332265130088436	0.0326775993462075	-2.15700781803209
Gm765	-0.602629611330699	5.30777315689981	-3.24397324082007	0.0033489853719688	0.0328710049691529	-2.16444749681334
Gpr64	-0.971363224637686	8.83918950850662	-3.20644053753776	0.00367190225761649	0.0352542668645174	-2.25113466997902
Lctl	0.828466952239789	7.75438038657845	3.20305122131532	0.00370249750632265	0.0355065188874817	-2.25894297259354
9030619P08Rik	0.741448725790514	5.26628465689981	3.19464444997086	0.00377944923846991	0.0360210823026784	-2.27829611831547
I830012O16Rik	-0.517370968050066	4.27793912759924	-3.19330298877646	0.00379187005127501	0.0361106759210679	-2.28138238177456
Ear1	0.607003963109355	3.3471721852552	3.18183707970172	0.00389965120369536	0.0369230901138209	-2.30774021092169
Rnf128	1.07766562351779	4.7777815047259	3.17948969555145	0.00392207788397063	0.0370642375492101	-2.3131316144494
Ifi27l2a	0.540374643774703	10.7673835850662	3.10641564300803	0.00468567792217246	0.0424958698923557	-2.48013659746249
Ap1s3	0.512747145915678	5.51743100094518	3.10148785766937	0.00474201432195245	0.0428101410178901	-2.49133952898804
Pyhin1	0.63867762994071	6.18247846975425	3.05081896389823	0.00536024827944864	0.0468636676464318	-2.60608258419824
Plekhn1	0.561305173089591	5.17922022589792	3.03351482108112	0.00558853731663893	0.0481591226244346	-2.64507795471853
Ccdc152	0.56739745339262	5.28630844328922	2.96879349371189	0.00652756991460026	0.0538775914652505	-2.79003679492649
Olfr259	-0.51810062516469	3.92637397637051	-2.94339194986729	0.00693577093021636	0.0561745022497905	-2.84653401390049
Snord66	-0.74400576350461	8.79276717107751	-2.94239947184737	0.00695220357326146	0.0562706105965852	-2.84873681684964
Klri1	0.52614871607378	4.51358380623819	2.94085566782035	0.00697783833539816	0.0563855093817124	-2.85216258959238
Bcl2a1a	0.514057510210803	5.50186689981096	2.93809604786698	0.00702388604100019	0.056683266328255	-2.85828419698787
Pcbd1	0.793417216238471	8.43710050378072	2.91996170192297	0.0073337536058852	0.0585079087916054	-2.89844330856983
Snord61	-0.580823320158105	10.4317230860113	-2.88883472545564	0.00789615960617882	0.0620761561894364	-2.96709656949903
Gm9696	0.517384639657444	3.19789945085066	2.88287744323641	0.00800836698295142	0.0627990773484885	-2.98019520848516
Sult1e1	-0.769658934782609	8.07409148771267	-2.8818955078944	0.00802700677676871	0.0628841732422891	-2.98235298355144
Mir125a	-0.553319748188405	4.13238421644613	-2.87937152320357	0.00807510801838322	0.0630805427008155	-2.98789772053911
Ccl3	0.551625494071147	5.36936436672968	2.83558568737477	0.00895435919958581	0.0682673012984839	-3.08370534032988
Gm14636	0.533490885869564	5.95264177693762	2.83366426029728	0.00899494835226541	0.0684860973401092	-3.08789287356497
Gpr50	0.556354579710145	5.83031269754253	2.8250689649543	0.00917866141942226	0.0694983991837423	-3.10660790123191
Ms4a4c	0.534014986166006	4.86281694990548	2.80707023058025	0.00957492543395633	0.0714668722729521	-3.14570456134684
Gm4902	0.528797539360999	7.33366162570888	2.79530919232871	0.00984253875974332	0.0730144611434492	-3.17118313552889
Gm11564	-0.571795343544137	5.01808096975425	-2.7714278560252	0.0104078290801169	0.0762065821475228	-3.2227495668276
Itgad	0.551852912549405	4.26989788752363	2.75510633395483	0.010811647384917	0.0783772120725774	-3.25786040434065
Actn3	-0.538730346837946	5.86852993194707	-2.70960834224108	0.0120166695666788	0.0844731426526996	-3.35515921810867
Mirlet7c-1	-0.574473191864296	5.586484036862	-2.70653906196424	0.0121023492287039	0.0848334752817513	-3.36169196502495
Zranb3	0.518866286231883	6.07298939413989	2.69911813258998	0.0123118841123114	0.0860087006326603	-3.37747049667684
Snora16a	-0.717466668313573	9.48950265500945	-2.67104598990299	0.0131357378187268	0.0900037237365415	-3.43694642360423
LOC100861856	0.521923169960473	6.24370510302457	2.65645897916918	0.0135839793507899	0.092127340418153	-3.46771800442789
1100001G20Rik	0.581465745059283	8.71580970415879	2.63297372113259	0.0143358702428362	0.0956216124505933	-3.51706576657071
Ccl8	0.625109737483531	6.32417989981096	2.61303594088948	0.0150045608068876	0.0984826646195874	-3.55876843531478
Gm5150	0.540940597826086	5.05244864461248	2.60054330296583	0.0154382812101441	0.100446641685642	-3.58480805510716
Tlcd2	-0.707007851613966	8.57577583364839	-2.591866635281	0.0157463742905009	0.101993466692165	-3.60285229066193
Lss	-0.606596397562581	7.66758191493384	-2.57606267317414	0.0163223286303373	0.104479749978913	-3.63563078092596
Snora44	-0.70085228013834	8.36112154536862	-2.54718060581112	0.0174259076374925	0.109365653077067	-3.69523773108702
Hpgds	0.540492423583659	6.56759057939508	2.47107640510854	0.0206745721958475	0.123250133430463	-3.85042010697131
Mir365-1	-0.561691647727274	5.42293793478261	-2.42236943496638	0.0230387037419113	0.132635340439885	-3.94825996938509
Homer2	-0.514954983366273	5.58044423440454	-2.3904463677228	0.0247207135686539	0.139066471729617	-4.01173986952407
Masp1	-0.752537054018446	6.38482829300567	-2.32631822595531	0.0284450681394278	0.153203048375074	-4.13767184659977
Rnf180	0.515400911396574	5.62638437429112	2.29765249905668	0.0302702325389862	0.159206178223614	-4.19326176999173
Gm2046	-0.533846422430829	4.15171415122873	-2.23112876966915	0.0349236254647558	0.174483615082986	-4.32054476865983
Snora17	-0.521484133563903	8.08495746691871	-2.2250224889631	0.0353817135683427	0.176236401092436	-4.33210527957498
Mir5125	-0.611585616271412	9.04009440453686	-2.21825156500023	0.03589601546391	0.178078340805863	-4.34489958912512
Snora34	-0.795430492424247	8.5215392826087	-2.21760592960716	0.0359454077171216	0.178251613399634	-4.34611822947085
Igk-V1	0.537515644268774	6.00014335160681	2.18338971885055	0.0386525562513361	0.186900314179013	-4.41036281488219
Dpyd	-0.523183631752309	8.44913137901701	-2.17872566543049	0.0390354760915919	0.188138160541128	-4.4190682208232
Gbp11	-0.645971671936758	6.52165485255198	-2.15248969222204	0.0412538065355516	0.195076998441137	-4.46780291259203
Gm8842	-0.556219094367587	7.55611200378072	-2.1120393467928	0.0448963229063342	0.206323843809344	-4.5421516385603
Snord111	-0.690331967555995	8.02802069848771	-2.0872583315947	0.0472675083255322	0.212777170811154	-4.58721891439577
