# Supplementary material for: Mechanism of Astragalus membranaceus Alleviating Acquired Hyperlipidemia Induced by High-Fat Diet through Regulating Lipid Metabolism
Source: Nutrients. 2022 Feb 23;14(5):954. doi: 10.3390/nu14050954 (PMC8912611; doi:10.3390/nu14050954)
Supplement: Supplementary file 1 [file nutrients-14-00954-s001.zip › nutrients-1560760 - supplementary/supplementary file 2. The gene expression matrix from GEO database/GSE139601/DEGs/diffExp.txt]

id	GSM4144530	GSM4144531	GSM4144532	GSM4144533	GSM4144538	GSM4144539	GSM4144540	GSM4144541	GSM4144546	GSM4144547	GSM4144548	GSM4144549	GSM4144527	GSM4144528	GSM4144529	GSM4144534	GSM4144535	GSM4144536	GSM4144537	GSM4144542	GSM4144543	GSM4144544	GSM4144545
B130011K05Rik	7.13478260869565	6.90108695652174	7.75108695652174	7.37833334782609	6.66818839130435	6.90565217391304	6.8279347826087	7.35586956521739	7.5580797173913	6.92108695652174	6.41942030434783	6.18304347826087	5.44717391304348	5.89456521739131	4.91695652173913	4.74967391304348	4.88673913043478	4.62890810869565	4.86951086956522	4.99130434782609	5.0345652173913	4.75760869565217	4.72695652173913
Tsc22d2	7.84032608695652	8.20913043478261	8.03304347826087	7.96358695652174	8.22608695652174	7.94681160869565	8.0295652173913	8.12463769565217	7.9225	8.03007245652174	8.34	8.62739130434783	8.80413043478261	8.9595652173913	9.27586956521739	9.1879347826087	9.02934782608696	9.19	8.88021739130435	9.26097826086956	9.36239130434783	9.11260869565217	9.24173913043478
Slc5a7	4.19757245652174	5.66804347826087	4.59652173913044	4.9104347826087	5.3545652173913	5.48130434782609	4.30130434782609	4.85826086956522	4.58913043478261	6.11065217391304	4.83673913043478	6.16413043478261	7.51028986956522	7.06619565217391	8.79869565217391	9.81619565217391	8.63797102173913	8.33	8.05684782608696	9.31054347826087	9.04239130434783	9.75260869565217	9.20184782608696
Hmgcs1	10.2430434782609	10.8686956521739	10.3521739130435	10.4797101521739	10.5948188478261	10.6713043478261	10.6569565217391	10.5948188478261	10.6419565217391	10.6146894347826	10.1182608695652	10.6264130434783	11.4075217391304	11.470652173913	11.5763586956522	11.3373913043478	11.2749855	11.2680434782609	11.4998297173913	11.4773550869565	11.2702391304348	11.3895652173913	11.4036956521739
Acaca	10.6209329782609	11.5786865869565	12.3689130434783	12.4319565217391	12.0015217391304	11.9676086956522	11.865652173913	12.3748913043478	11.7922010869565	11.6530434782609	12.255652173913	12.0542391304348	10.3758695652174	10.6408695652174	10.0960869565217	9.34608695652174	9.84608695652174	9.86826086956522	9.90347826086957	9.51195652173913	9.80782608695652	9.85130434782609	9.6995652173913
Col12a1	5.04740941304348	6.2	5.74978260869565	5.37608695652174	5.3975362173913	5.76765941304348	5.73793478260869	6.25565217391304	5.74920291304348	5.83967391304348	5.97847826086957	6.2154347826087	7.54121334782609	6.92	7.58471013043478	7.60108695652174	6.99677536956522	6.86771739130435	7.45271739130435	7.84434782608696	7.48	7.90608695652174	7.44608695652174
Postn	9.19891304347826	9.84521739130435	9.65717391304348	9.05318841304348	9.13847826086957	9.06043478260869	9.24391304347826	9.36586956521739	9.15608695652174	9.46217391304348	9.41032608695652	9.21836956521739	10.5139130434783	10.5982608695652	10.9530434782609	11.1227989130435	10.3595652173913	10.1271195652174	10.6269565217391	10.9947826086956	10.3595652173913	10.3746739130435	11.0058695652174
Cdkn1a	7.6495652173913	8.53597826086957	7.86217391304348	7.3245652173913	8.52572463043478	9.04	7.89282608695652	9.31434782608696	7.80108695652174	8.07652173913043	7.8004347826087	7.81619565217391	9.9679347826087	9.74862319565218	10.8391304347826	10.7091304347826	10.489347826087	10.5116304347826	9.99655797826087	10.4560869565217	10.245652173913	10.0938043478261	10.1060869565217
Sfxn1	11.5630434782609	11.5059347826087	11.8752173913043	11.7998913043478	11.6137137608696	11.6654347826087	11.8892934782609	11.6178623043478	11.6947463695652	11.5700724782609	11.8313043478261	11.5399637608696	10.5834782608696	11.169347826087	10.5998913043478	10.2876086956522	10.7201086956522	10.8219927608696	10.7278804347826	10.0323913043478	10.7967934782609	10.6146894347826	10.7426086956522
Cldn22	8.21152173913043	7.36855071739131	7.60934782608696	7.7345652173913	7.7419202826087	7.85282608695652	7.98913043478261	7.2675	8.02108695652174	7.77344202173913	7.24347826086956	7.11644926086957	6.33347826086957	6.8254347826087	5.99782608695652	5.24152173913043	5.86391304347826	5.40130434782609	5.98630434782609	5.56423913043478	6.0904347826087	5.43	6.09409419565217
Bcar3	9.09260869565217	9.67514493478261	9.39478260869565	9.22423913043478	9.3304347826087	9.4425	9.59021739130435	9.31434782608696	9.36804347826087	9.55847826086957	9.16521739130435	9.50271739130435	9.93371117391304	10.1261413043478	10.4189130434783	10.49	10.1821739130435	10.3108695652174	10.4384058043478	10.2365217391304	10.245652173913	9.9345652173913	10.335597826087
Dennd2d	7.82913043478261	7.93369565217391	7.94923913043478	8.27826086956522	7.94130434782609	7.88400197826087	8.25836956521739	7.35586956521739	8.16478260869565	8.22652173913044	7.8004347826087	7.44282608695652	6.15884056521739	7.23369565217391	6.52065217391304	5.66608695652174	6.36152173913043	6.1654347826087	6.38597826086957	5.41130434782609	6.18518115217391	6.18010869565217	6.535
1700047G03Rik	6.5029347826087	8.65608695652174	6.985	7.2879347826087	7.78086956521739	7.85282608695652	7.37008695652174	9.60739130434783	6.78652173913043	8.03007245652174	7.29065217391304	8.21	10.5704347826087	9.93371117391304	11.4401304347826	11.0904347826087	10.57	10.7625	10.1708695652174	10.6302173913043	10.4173913043478	10.3119565217391	10.3239130434783
Fads1	10.3304347826087	10.1163043478261	10.5260869565217	10.5060869565217	10.111847826087	10.4797101521739	10.3702173913044	10.4978260869565	10.7169565217391	10.1354347826087	10.1026086956522	10.0389130434783	9.575	9.11739130434783	9.38097826086956	9.06434782608696	9.61217391304348	9.55684782608696	9.29663043478261	8.72456521739131	9.24181158695652	9.00315217391304	9.03413043478261
Ddo	6.30771739130435	6.21108695652174	6.10811595652174	6.66086956521739	6.64605073913044	6.46880434782609	6.57521739130435	6.50521739130435	6.63865941304348	6.23239130434783	6.65184782608696	6.6384057826087	5.58782608695652	5.71847826086957	5.53282608695652	5.50195652173913	5.88532608695652	5.61869565217391	5.45514493478261	5.3354347826087	5.77097826086957	5.44	5.09021739130435
Ralgapa2	9.74732919565217	9.82673913043478	10.036211173913	10.0839130434783	9.81630434782609	9.72362317391304	9.67514493478261	9.5204347826087	9.73434782608696	9.58619565217391	9.70304347826087	9.89195652173913	9.02086956521739	9.32086956521739	8.75166667391304	8.57673913043478	8.56507245652174	8.7	8.92782608695652	8.26869565217391	8.98565217391304	8.812971	8.83608695652174
Ear11	4.19757245652174	4.75930434782609	4.70510869565217	4.4404347826087	5.22	5.12739130434783	4.41804347826087	5.40130434782609	4.23771739130435	5.10304347826087	5.05130434782609	4.27565217391304	7.53	6.45898552173913	8.68923913043478	9.31304347826087	8.02641304347826	6.98173913043478	7.36358695652174	6.58717391304348	7.09	7.05130434782609	8.44297102173913
Acacb	8.26869565217391	9.35304347826087	9.36739130434783	10.1073369565217	9.52836956521739	9.41239130434783	9.38315217391304	9.5064855	9.60739130434783	9.69913043478261	9.46304347826087	9.38097826086956	7.83326086956522	8.69652173913044	7.63173913043478	7.47315217391304	7.67086956521739	7.6404347826087	7.48923913043478	6.96304347826087	7.65434782608696	8.04173913043478	7.66391304347826
Pcolce2	8.37978260869565	8.46282608695652	7.96152173913043	8.45006213043478	8.5754347826087	8.45652173913044	8.48367586956522	8.29909421739131	8.16478260869565	8.62159419565217	8.66739130434783	8.96804347826087	9.27782608695652	9.0145652173913	9.90173913043478	10.0938043478261	9.65282608695652	9.68521739130435	9.76173913043478	10.1911594347826	9.8754347826087	10.3364130434783	10.0604347826087
Peg3	6.02760869565217	7.79108695652174	6.01652173913044	6.24391304347826	6.02695652173913	6.2945652173913	6.3645	5.15369565217391	7.305	6.3629347826087	6.40913043478261	6.50195652173913	7.82717391304348	9.45173913043478	8.61717391304348	8.73630434782609	8.88456521739131	8.45578543478261	8.43086956521739	8.39695652173913	8.5210145	8.47608695652174	8.6145652173913
Per3	8.67913043478261	8.98043478260869	9.16579708695652	9.37869565217391	9.02021739130435	9.00054347826087	9.21173913043478	8.56130434782609	9.01	9.18934782608696	9.13	9.01021739130435	8.26913043478261	8.07652173913043	7.56641304347826	7.39728260869565	7.63173913043478	7.445	7.67478260869565	7.63804347826087	8.47673913043478	7.94677536956522	7.96565217391304
Duoxa1	5.05731884782609	5.78297102173913	5.19	5.56510869565217	5.11708334782609	5.12739130434783	5.42141304347826	5.75108695652174	4.65467391304348	5.71304347826087	5.4145652173913	6.0904347826087	6.64282608695652	6.4695652173913	7.09836956521739	7.32152173913043	6.4654347826087	6.70641304347826	6.48347826086956	6.93152173913044	7.04130434782609	7.1504347826087	6.82934782608696
Synpo2	7.44347826086956	8.20913043478261	7.31847826086956	7.2104347826087	7.50489130434783	7.37026086956522	7.56336956521739	7.7269202826087	7.83173913043478	8.17532608695652	8.13413043478261	8.47065217391304	8.84463769565217	8.73913043478261	9.30434782608696	9.59739130434783	9.09753623913043	9.04173913043478	8.91326086956522	9.46195652173913	9.56652173913043	9.73391304347826	9.48478260869565
Sfrp5	5.21869565217391	7.49065217391304	4.68630434782609	5.78010869565217	6.76891304347826	6.90565217391304	5.92217391304348	6.19195652173913	5.59869565217391	7.8879347826087	7.25282608695652	8.40108695652174	8.84463769565217	8.9495652173913	10.4645652173913	11.2659782608696	10.3467391304348	10.1982608695652	10.0922826086957	10.8715217391304	10.6152173913043	11.0598913043478	10.3531883913043
Pdha1	10.2711956521739	9.945	10.67	10.6678260869565	10.3392173913043	10.4645652173913	10.3010662391304	10.6739130434783	10.449347826087	10.2711956521739	10.4405797173913	10.3891304347826	9.76173913043478	9.82	9.58260869565217	9.22065217391304	9.5304347826087	9.69782608695652	9.55967391304348	9.68478260869565	9.67391304347826	9.51032608695652	9.67467391304348
Aacs	9.5195652173913	10.1696739130435	10.3758695652174	11.0223913043478	10.3610869565217	10.5139130434783	10.52	10.9178260869565	10.2557608695652	10.1822826086957	10.5560869565217	10.4827826086957	9.20130434782609	9.58836956521739	9.37065217391304	8.52807971739131	9.23898552173913	8.84224639130435	8.79130434782609	8.5425	8.86391304347826	9.05608695652174	8.66635869565217
Slc2a13	8.44217391304348	8.36695652173913	8.39130434782609	8.76869565217391	8.37978260869565	8.71	8.64565217391304	8.21228260869565	8.31304347826087	8.17532608695652	8.02891304347826	7.83869565217391	7.29086956521739	7.8435145	7.40032608695652	7.0670652173913	6.75347826086957	6.79391304347826	7.09945652173913	6.43326086956522	7.2945652173913	6.78217391304348	6.84695652173913
Col6a3	8.06726604347826	8.61489130434783	8.58521739130435	8.43130434782609	8.62739130434783	8.40478260869565	8.43521739130435	8.89826086956522	8.45869565217391	8.64478260869565	8.58021739130435	8.66826086956522	9.38277173913043	9.07217391304348	9.39010869565217	9.425	8.96884056521739	9.19	9.57927534782609	9.59217391304348	9.43913043478261	9.43413043478261	9.40467391304348
Atp2a3	6.37873189130435	7.15717391304348	6.93282608695652	6.81695652173913	6.98	7.16021739130435	7.01304347826087	7.14521739130435	6.44630434782609	6.92108695652174	7.13673913043478	7.5485507173913	7.74869565217391	7.79358695652174	8.265	8.3279347826087	8.32836956521739	8.20260869565217	7.91391304347826	7.87184782608696	8.38891304347826	8.66344202173913	8.19826086956522
Rab7l1	7.43108695652174	7.87260869565217	7.5195652173913	7.53119565217391	7.87326086956522	7.59108695652174	7.90239130434783	7.7804347826087	7.74869565217391	7.71608695652174	7.63521739130435	7.6945652173913	8.18010869565217	8.06673913043478	8.41086956521739	8.69	8.5895652173913	8.60869565217391	8.33608695652174	8.71326086956522	8.41282608695652	8.50362319565217	8.32695652173913
Car11	7.13478260869565	7.0160145	7.35804347826087	7.37833334782609	7.33637682608696	7.11528984782609	7.18536230434783	6.82782608695652	7.13521739130435	7.03528986956522	6.80021739130435	7.06673913043478	6.50657608695652	6.59967391304348	6.44880434782609	6.49271739130435	6.51217391304348	6.245	6.16521739130435	6.45641304347826	6.15739130434783	6.13315217391304	6.47666665217391
Tkt	10.1430434782609	10.6264130434783	11.2165217391304	11.3242028913044	11.256847826087	11.1802536304348	11.0942391304348	11.6825	10.7415217391304	10.7546195652174	11.2952173913043	11.3987681086956	9.92007245652174	10.0795652173913	9.96565217391304	9.83239130434783	9.71315217391304	9.72391304347826	10.06	9.76152173913043	9.67391304347826	9.89173913043478	9.60739130434783
Krt79	5.70652173913043	6.51934782608696	5.74978260869565	6.02695652173913	6.39934782608696	6.4329347826087	6.48195652173913	6.13923913043478	5.80760869565217	6.72717391304348	6.06934782608696	6.3375	6.90744565217391	7.4255797173913	7.48173913043478	8.07	7.26181158695652	7.35434782608696	7.5904347826087	7.0794202826087	7.49010869565217	8.00076086956522	7.57652173913043
Vnn3	7.77413043478261	7.41760869565217	7.47869565217391	7.90734189130435	7.88565217391304	7.78195652173913	7.8395652173913	7.51347826086957	8.29565217391304	7.73641304347826	7.59032608695652	7.43	6.34402173913043	7.29521739130435	6.32989130434783	6.39728260869565	6.93869565217391	6.71586956521739	6.99364130434783	6.26152173913044	6.58586956521739	6.58	6.51108695652174
Net1	10.3208695652174	10.0095652173913	9.88199276086957	10.2033695652174	9.45130434782609	9.74639752173913	9.51434782608696	9.33434782608696	9.62869565217391	10.0669202826087	9.87152173913043	9.64130434782609	9.08826086956522	9.22586956521739	8.73384058695652	8.61967391304348	8.72652173913044	8.71021739130435	8.81760869565217	8.45869565217391	8.48739130434783	8.92782608695652	8.53608695652174
Fam13a	10.2833695652174	10.4376086956522	10.7569565217391	10.8769565217391	10.4755434782609	10.4645652173913	10.5060869565217	10.0797101521739	10.6621739130435	10.561902173913	10.7230434782609	10.2767391304348	9.11152173913043	9.95630434782609	8.32380434782609	7.76173913043478	8.83508695652174	8.60086956521739	8.8255652173913	7.54880434782609	8.54652173913044	9.33521739130435	8.93630434782609
Ppargc1a	7.07032608695652	6.70739130434783	6.76347826086956	6.70717391304348	7.08119565217391	7.13804347826087	7.20347826086957	6.97141304347826	7.3895652173913	6.87739130434783	6.85945652173913	6.62739130434783	6.20978260869565	6.49163043478261	6.30963769565217	6.15173913043478	6.0420652173913	6.15369565217391	6.27434782608696	6.0685145	6.22347826086957	6.2445652173913	6.11181160869565
Malt1	8.45923913043478	8.81804347826087	8.4704347826087	8.36608695652174	8.17608695652174	8.49891304347826	8.33652173913043	8.35695652173913	8.3695652173913	8.13978260869565	8.4625	8.61826086956522	9.04858695652174	9.08021739130435	9.51376810869565	9.335	9.18347826086957	8.82826086956522	9.05108695652174	9.27913043478261	9.59673913043478	9.32282608695652	9.67467391304348
Mlxipl	9.44967391304348	9.49434782608696	9.79086956521739	9.95782608695652	9.90239130434782	9.70869565217391	9.88391304347826	9.40655797826087	9.68304347826087	9.5005797173913	9.79260869565217	9.95158384782609	8.64782608695652	9.11739130434783	8.86391304347826	8.7420652173913	8.68478260869565	8.78521739130435	8.29554347826087	8.92362317391304	9.00086956521739	7.91478260869565	8.38275363043478
Fdft1	9.7954347826087	9.83739130434783	9.79086956521739	10.4797101521739	9.93307452173913	10.2047826086957	10.1345652173913	10.2270807391304	10.0819565217391	9.97188406521739	9.90326086956522	9.97652173913044	9.38277173913043	9.42782608695652	9.46282608695652	8.93347826086957	9.30456521739131	9.16478260869565	9.12217391304348	8.7505797173913	9.27086956521739	9.42434782608696	9.03413043478261
Nedd9	7.89130434782609	8.13369565217391	7.37026086956522	7.05826086956522	7.56652173913043	7.88400197826087	7.78260869565217	7.70815217391304	7.305	7.38086956521739	7.82913043478261	8.02891304347826	8.30217391304348	8.72782608695652	8.75166667391304	9.32282608695652	8.60282608695652	8.8704347826087	8.70695652173913	9.10782608695652	8.74891304347826	8.64565217391304	8.5654347826087
Pfkfb1	9.06434782608696	9.29880434782609	9.7779347826087	9.68949276086957	9.50815217391304	9.39347826086957	9.52282608695652	9.1	9.5425	9.31760869565217	9.33652173913043	9.08826086956522	8.80413043478261	8.91913043478261	8.53826086956522	8.23945652173913	8.40956521739131	8.60869565217391	8.51108695652174	8.11065217391304	8.51086956521739	8.13913043478261	8.59478260869565
Oscp1	7.54177536956522	7.45891304347826	7.78152173913043	8.46	7.9495652173913	8.14086956521739	7.94673913043478	8.40902173913044	7.71782608695652	7.63565217391304	8.22472826086956	8.3695652173913	6.91789854347826	7.1595652173913	6.99217391304348	6.53891304347826	6.58608695652174	6.85923913043478	6.82826086956522	6.05715580434783	7.08173913043478	6.9304347826087	6.65152173913043
Nat8l	8.00239130434783	8.315	8.66782608695652	8.64195652173913	8.2045652173913	8.19478260869565	8.61739130434783	8.09521739130435	8.13652173913044	8.11434782608696	8.4895652173913	8.64913043478261	6.82021739130435	7.94195652173913	7.13333334782609	6.99782608695652	7.40152173913043	7.02369565217391	7.04913043478261	6.37739130434783	6.86826086956522	7.59173913043478	6.57478260869565
Klf15	7.82913043478261	8.315	8.4704347826087	8.26858695652174	8.64108695652174	8.57590063043478	8.27782608695652	8.46768117391304	8.35913043478261	8.41282608695652	8.55514491304348	8.41086956521739	7.66	7.68586956521739	7.7704347826087	7.05739130434783	7.73891304347826	7.59130434782609	7.74836956521739	7.65652173913044	7.7083327173913	7.49782608695652	7.62094204347826
Fmo1	10.6521739130435	10.5958695652174	10.7967934782609	11.2487101521739	10.9804347826087	10.8701086956522	10.970652173913	10.3334782608696	10.9192391304348	11.0795652173913	10.9411956521739	10.8458695652174	9.93371117391304	10.2975	9.84130434782609	9.60510869565217	10.130652173913	10.1696739130435	10.1008695652174	9.47413043478261	10.15	9.76347826086957	10.0000776304348
Col6a2	8.5495652173913	9.53	9.25565217391304	8.92101447826087	9.25695652173913	9.38364130434783	9.2804347826087	9.59739130434783	8.722971	9.13423913043478	8.9695652173913	9.02934782608696	9.90173913043478	9.98318841304348	10.1817391304348	10.2758695652174	9.87913043478261	9.85369565217391	10.0678985434783	9.96391304347826	9.97945652173913	10.0504347826087	10.1146739130435
Agpat9	8.7395652173913	8.56	8.93630434782609	8.86652173913044	8.82	8.87804347826087	8.93239130434783	8.41358695652174	8.9654347826087	8.80771739130435	8.71717391304348	8.68760869565217	8.13413043478261	8.4545652173913	7.93724639130435	7.86847826086957	7.99282608695652	7.97083332608696	8.22594204347826	7.58641304347826	8.22594204347826	8.09673913043478	7.99978260869565
Gm5627	7.26130434782609	7.67521739130435	7.31847826086956	7.3875	7.72594202173913	8.05456521739131	7.6315652173913	7.88282608695652	7.3895652173913	7.82951086956522	7.43510869565217	8.07369565217391	8.48043478260869	8.72782608695652	8.86391304347826	8.70130434782609	9.05021739130435	8.79695652173913	8.20467391304348	9.2545652173913	8.75818839130435	8.19478260869565	8.71260869565217
Podn	9.98123189130435	10.1908592173913	10.0877717391304	10.3514130434783	9.79554347826087	9.98318841304348	10.5060869565217	10.024347826087	9.99934782608696	9.85510869565218	10.2947826086957	9.84869565217391	9.06239130434783	9.42782608695652	9.20489130434783	8.73239130434783	9.28173913043478	9.27913043478261	8.45652173913044	8.23608695652174	9.24181158695652	9.07565217391304	8.51684782608696
Mmp9	5.91673913043478	6.45565217391304	6.51923913043478	6.27478260869565	6.2279347826087	6.18130434782609	6.04108695652174	5.87236956521739	5.87402173913044	5.86260869565217	6.13735508695652	6.01021739130435	5.46478260869565	5.34369565217391	5.56445652173913	5.2685145	5.6195652173913	5.49344202173913	5.48304347826087	5.23315217391304	5.12119565217391	5.33478260869565	5.44971015217391
Hsd11b1	8.93718943478261	8.775	8.56521739130435	8.98565217391304	9.23106521739131	9.41239130434783	9.14478260869565	9.35347826086957	9.45282608695652	9.27086956521739	8.9695652173913	9.08826086956522	7.51028986956522	8.03695652173913	7.3895652173913	7.88326086956522	8.39869565217391	8.36962732608696	8.40565217391304	7.94271739130435	8.05521739130435	7.28090580434783	8.00347826086957
Prelp	8.55847826086956	9.38456521739131	8.52608695652174	8.71326086956522	8.50239130434783	8.56402173913043	8.79195652173913	8.87369565217391	8.58152173913044	9.07521739130435	8.89108695652174	8.91434782608696	9.38978260869565	10.0871739130435	9.6654347826087	9.5954347826087	9.4495652173913	9.41166667391304	9.5324637826087	9.71239130434783	9.71369565217391	9.71065217391304	9.55804347826087
Hn1l	8.48739130434783	8.43130434782609	8.12978260869565	7.89076086956522	7.99130434782609	8.21478260869565	8.1004347826087	8.52385869565217	8.16478260869565	8.20282608695652	8.3544202826087	8.63782608695652	9.08826086956522	8.72782608695652	9.28326086956522	9.34608695652174	8.79869565217391	9.05608695652174	9.1745652173913	9.12608695652174	8.80997826086957	9.2295652173913	9.53
Sept11	8.81630434782609	9.12217391304348	8.9779347826087	8.88782608695652	9.00934782608696	8.9570652173913	9.00144926086957	9.01695652173913	8.71434782608696	9.02945652173913	9.17695652173913	9.07739130434783	9.46260869565217	9.25565217391304	9.49021739130435	9.85130434782609	9.41684782608696	9.53	9.65782608695652	9.82945652173913	9.69782608695652	9.65358695652174	9.9045652173913
Dse	8.45130434782609	8.37760869565217	8.33304347826087	8.41391304347826	8.22608695652174	8.32554347826087	8.28760869565217	8.25565217391304	8.01217391304348	8.17532608695652	8.36478260869565	8.33434782608696	8.72257245652174	8.70804347826087	9.06434782608696	8.8310145	8.65554347826087	8.73032608695652	8.62989130434783	8.92362317391304	8.89434782608696	9.00315217391304	8.9254347826087
Gbe1	9.73724639130435	9.66326086956522	10.5567391304348	10.5060869565217	10.3208695652174	10.275	10.1232246304348	10.6739130434783	10.1926086956522	10.0236956521739	10.18	10.2767391304348	9.3704347826087	9.29782608695652	9.39913043478261	8.54706521739131	9.35594204347826	9.42	9.42326086956522	8.94782608695652	9.11391304347826	8.87673913043478	9.30173913043478
Col6a1	7.93228260869565	8.584058	8.292029	7.82072465217391	8.17608695652174	8.29079708695652	8.16115943478261	8.58	7.86449273913043	7.96217391304348	8.18427534782609	8.14492752173913	8.7934057826087	9.2804347826087	9.25927534782609	8.98550726086957	8.86666665217391	8.73550726086957	8.97623186956522	9.23971013043478	8.75181160869565	8.97188404347826	8.89681160869565
Lrig1	7.99130434782609	8.19	8.58521739130435	8.23652173913043	8.08467391304348	8.23478260869565	8.1854347826087	8.26804347826087	8.13652173913044	8.26869565217391	8.02891304347826	7.99391304347826	7.51028986956522	7.86326086956522	7.74130434782609	7.25673913043478	7.52217391304348	7.47586956521739	7.69652173913043	7.35391304347826	7.50079710869565	7.4139492826087	7.66391304347826
Sec24d	8.24076086956522	8.98905795652174	8.66782608695652	8.78594204347826	8.82	8.76681160869565	8.77782608695652	8.56905795652174	8.54326086956522	8.72673913043478	8.64021739130435	8.78521739130435	9.25565217391304	9.15891304347826	9.56902173913044	9.39	9.35594204347826	9.26833334782609	9.09478260869565	9.19521739130435	9.50586956521739	9.44467391304348	9.33217391304348
Lbp	10.1285869565217	11.1308152173913	10.6801863478261	10.5765217391304	10.9977173913043	10.999347826087	10.9129891304348	11.1680434782609	10.9313043478261	11.0942391304348	10.6630434782609	10.9541304347826	11.5836974565217	11.5954347826087	12.0591304347826	12.0671739130435	11.7032608695652	11.9040217391304	11.4446086956522	11.645652173913	11.7898369565217	11.9604347826087	11.5836974565217
Tpm4	8.92695652173913	8.77978260869565	8.80119565217391	8.57152173913043	8.8454347826087	8.70195652173913	8.79782608695652	8.98905795652174	8.70478260869565	8.83652173913044	8.63217391304348	8.85391304347826	9.23434782608696	9.25565217391304	9.28326086956522	9.2545652173913	9.28847826086957	9.56369565217391	9.31065217391304	9.6254347826087	9.20949276086957	9.09565217391304	9.41021739130435
Rap1gap2	6.42486956521739	7.0535507173913	6.75217391304348	6.69663043478261	6.75804347826087	6.9654347826087	7.26481884782609	7.17778984782609	6.8704347826087	7.12858695652174	7.33434782608696	7.06673913043478	7.54121334782609	7.62985506521739	7.90423913043478	7.58554347826087	7.79630434782609	7.77652173913043	7.50869565217391	7.73739130434783	7.73576086956522	7.69869565217391	7.79510869565217
Gm19522	8.12804347826087	8.30695652173913	8.26847826086957	8.81630434782609	8.99869565217391	9.13695652173913	8.82521739130435	8.86391304347826	9.27510869565217	9.05347826086957	8.45282608695652	8.4398007173913	7.18271739130435	8.0245652173913	7.58471013043478	6.66086956521739	7.53152173913044	7.78684782608696	7.54869565217391	6.50679347826087	7.44945652173913	7.05130434782609	7.06391304347826
Adcy5	7.38760869565217	9.08826086956522	7.78152173913043	8.02217391304348	7.44478260869565	7.72739130434783	8.23652173913043	6.97141304347826	7.13521739130435	8.30673913043478	7.86304347826087	8.10623189130435	9.30032608695652	9.73130434782609	9.93945652173913	9.50586956521739	9.2295652173913	9.61760869565217	9.32869565217391	8.95826086956522	9.28217391304348	9.42434782608696	8.94869565217391
Anxa5	11.3091304347826	11.8094927608696	11.6711050869565	11.4295652173913	11.4508695652174	11.6404347826087	11.6372554347826	11.6313133913043	11.3475	11.5091304347826	11.8867391304348	11.7452173913043	12.0445652173913	12.0773913043478	12.2165217391304	12.3748913043478	12.095	12.0217391304348	12.1882608695652	12.4383695652174	12.2165217391304	12.515652173913	12.2030434782609
Mogat1	7.77413043478261	7.45891304347826	7.96152173913043	7.65449276086956	7.10681158695652	7.31695652173913	7.58380434782609	7.7804347826087	7.33	7.55586956521739	7.47652173913044	7.17804347826087	6.87391304347826	7.20739130434783	6.43913043478261	6.11826086956522	6.45518117391304	6.53934782608696	6.71119565217391	6.13195652173913	6.60782608695652	6.47760869565217	6.56391304347826
9130014G24Rik	6.24637682608696	6.49586956521739	6.04304347826087	6.52972826086956	6.60826086956522	6.85586956521739	6.30289854347826	6.60195652173913	7.06717391304348	6.71576086956522	6.43021739130435	6.66086956521739	5.63221015217391	6.16231884782609	5.87673913043478	5.75826086956522	5.68413043478261	5.68413043478261	5.87673913043478	5.62695652173913	5.70568841304348	5.58427534782609	5.64195652173913
Anxa6	10.7795652173913	11.5059347826087	11.1427173913044	11.1582608695652	11.1497101521739	11.2659782608696	11.3925362173913	11.3226086956522	10.9007065217391	11.0729347826087	11.224347826087	11.3140217391304	11.8190579782609	11.7070652173913	12.1271739130435	11.8695652173913	11.7898369565217	11.7848369565217	11.865652173913	11.5376086956522	11.9604347826087	12.0326086956522	11.7764311521739
Slc4a7	7.93228260869565	8.30695652173913	8.08304347826087	7.99217391304348	8.03228260869565	8.08260869565217	8.12244565217391	8.21228260869565	7.8604347826087	7.86217391304348	8.25554347826087	8.07369565217391	8.60130434782609	8.28869565217391	8.74130434782609	8.71260869565217	8.57630434782609	8.56739130434783	8.7004347826087	9.01869565217391	8.77739130434783	8.98079710869565	8.98
Ivd	9.76736023913043	9.82673913043478	9.88199276086957	9.84956521739131	9.83217391304348	9.99173913043478	10.0186956521739	9.79586956521739	9.7495652173913	9.79717391304348	9.73434782608696	9.65282608695652	9.12163043478261	9.63130434782609	8.9495652173913	8.62739130434783	9.13858695652174	9.19	9.23108695652174	8.55608695652174	9.23141304347826	8.72865941304348	9.00217391304348
Enpp2	11.649347826087	11.625	11.6711050869565	11.721847826087	11.0857608695652	11.2125543478261	11.4241739130435	11.0983423913043	11.4075217391304	11.3035652173913	11.5732155869565	11.3140217391304	10.8421739130435	11.0321739130435	10.7569565217391	10.755652173913	10.57	10.5260869565217	10.6388043478261	10.4971739130435	10.9046739130435	10.7820652173913	10.710652173913
Srpx2	7.70434782608696	8.81039130434783	7.88108695652174	8.35592391304348	8.2045652173913	8.45652173913044	8.12244565217391	8.45517532608696	7.96565217391304	8.51549517391304	8.87402173913043	8.91434782608696	9.30032608695652	9.09728260869565	9.75927534782609	9.6704347826087	9.43913043478261	9.35492754347826	9.36891304347826	9.30086956521739	9.72652173913044	9.75260869565217	9.16927536956521
Gde1	9.7954347826087	9.59478260869565	9.94391304347826	10.1503260869565	9.91521739130435	9.81494565217391	9.775	9.54989130434783	9.89195652173913	9.87532608695652	9.75760869565217	9.60739130434783	9.12163043478261	9.58836956521739	9.35260869565217	8.57673913043478	9.02934782608696	8.90695652173913	9.15362317391304	8.7395652173913	8.96402173913044	8.77065217391304	8.78521739130435
Gpd2	8.19358695652174	8.775	9.55739130434783	9.61260869565217	9.29880434782609	9.10021739130435	9.3925	9.70413043478261	9.14369565217391	9.02945652173913	9.54365941304347	9.50271739130435	8.06833332608696	8.2195652173913	8.07391304347826	7.52217391304348	8.2125	8.21315217391304	8.25907608695652	7.69619565217391	8.20152173913043	8.00826086956522	8.31978260869565
Slc5a6	7.59173913043478	7.84434782608696	8.40913043478261	8.62115941304348	7.81913043478261	7.75989130434783	8.00195652173913	8.58	7.57739130434783	7.63565217391304	7.82913043478261	7.6729492826087	7.1595652173913	7.00445652173913	6.9611847826087	6.16673913043478	6.90695652173913	6.56130434782609	6.90869565217391	5.869471	6.63	6.89804347826087	6.37260869565217
Lipf	4.5204347826087	4.74054347826087	3.82619565217391	4.27782608695652	4.50370773913044	5.06086956521739	4.68652173913044	4.73782608695652	4.35866847826087	5.28385869565217	3.97891304347826	5.135	5.93326086956522	5.57673913043478	6.64579713043478	7.92413043478261	5.70086956521739	6.3804347826087	5.81021739130435	6.77380434782609	6.34521739130435	6.93978260869565	6.5445652173913
Anxa1	11.4134782608696	11.6530434782609	11.3523695652174	11.3895652173913	11.2352173913043	11.4295652173913	11.3053913043478	11.5921739130435	11.177681173913	11.4160434782609	11.7764311521739	11.7004347826087	12.0445652173913	11.824347826087	12.2770869565217	12.3748913043478	11.9640217391304	11.8190579782609	12.0671739130435	12.414347826087	12.2328260869565	12.2165217391304	12.3078260869565
A830018L16Rik	5.72054347826087	5.63847826086957	6.1304347826087	5.92217391304348	5.68358695652174	6.18130434782609	5.59760869565217	6.33521739130435	5.95510869565217	5.45695652173913	5.47282608695652	5.40130434782609	5.11326086956522	5.35869565217391	5.08086956521739	4.32865941304348	4.47282608695652	4.72652173913044	4.70739130434783	4.81173913043478	4.76097826086957	4.74836956521739	4.71760869565217
Anxa2	10.3911956521739	11.0694202826087	10.6955434782609	10.5834782608696	10.8969565217391	10.9007065217391	11.038152173913	11.3017391304348	10.3387391304348	10.8586956521739	10.8354891304348	10.8741304347826	11.4314637608696	11.5732155869565	11.6863043478261	11.7543659565217	11.3925362173913	11.4354637608696	11.7764311521739	11.5128260869565	11.526376826087	11.551347826087	11.5376086956522
2010016I18Rik	9.13456521739131	9.40989130434783	9.21681158695652	9.13858695652174	8.69369565217391	8.61521739130435	9.54608695652174	7.9979347826087	8.85686956521739	9.14652173913043	8.62217391304348	8.21	7.19304347826087	8.55641304347826	7.17282608695652	6.5295652173913	7.50195928260869	7.29521739130435	7.00391304347826	6.32804347826087	7.41271739130435	7.23282608695652	7.16304347826087
Lhfpl2	6.95663043478261	7.89130434782609	7.58304347826087	7.20130434782609	7.72594202173913	7.6695652173913	7.755	7.71760869565217	7.47136956521739	7.30945652173913	7.32391304347826	7.79793754347826	8.35695652173913	8.36695652173913	8.58619565217391	8.60891304347826	8.32108695652174	8.42304347826087	8.62989130434783	7.98217391304348	8.3133152173913	8.36478260869565	8.06565217391304
Pkp2	8.85467391304348	9.32086956521739	8.7784057826087	8.48141304347826	9.17275360869565	9.26445652173913	9.08826086956522	9.07521739130435	8.84739130434783	9.37612319565217	9.38755434782609	9.23217391304348	9.7295652173913	9.85510869565218	9.91521739130435	9.6704347826087	9.94173913043478	9.895	9.92057969565217	9.54673913043478	9.95630434782609	9.90391304347826	9.73652173913043
Vgll3	8.29478260869565	8.71445652173913	7.99152173913043	7.84652173913044	8.42956521739131	8.27347826086956	8.34733695652174	8.82684782608696	7.6224637826087	8.16630434782609	9.12315217391304	9.40173913043478	9.48315217391304	9.33478260869565	10.1090760869565	9.99826086956522	9.99934782608696	10.0426086956522	9.21934782608696	9.96391304347826	10.1734782608696	9.77108695652174	9.91815217391304
Gm11837	5.44782608695652	4.78652173913043	5.28876813043478	5.51347826086957	5.23902173913043	5.25250723913044	5.08413043478261	5.23239130434783	5.1879347826087	5.01869565217391	5.37391304347826	5.06347826086956	4.41891304347826	4.61217391304348	4.84891304347826	3.95228260869565	4.73565217391304	4.61782608695652	4.34228260869565	4.20282608695652	4.30478260869565	4.51130434782609	4.33826086956522
Tmem79	6.62358695652174	6.65076086956522	6.6045652173913	6.71695652173913	7.27157608695652	7.31695652173913	7.0845652173913	7.35586956521739	6.89293478260869	6.64961956521739	6.89586956521739	7.45358695652174	6.19637680434783	6.51076086956522	6.14913043478261	6.00260869565217	6.14065217391304	5.96971013043478	5.81905795652174	5.89478260869565	5.51782608695652	5.82369565217391	6.0754347826087
Angpt1	6.95	6.02782608695652	6.50510869565217	6.36913043478261	5.81413043478261	6.24347826086957	6.59978260869565	6.10663043478261	6.43108695652174	5.53532608695652	5.67615943478261	5.12739130434783	4.95931158695652	5.115	4.8654347826087	5.2595652173913	4.70201086956522	4.75695652173913	4.89673913043478	4.43934782608696	4.80760869565217	4.81152173913044	4.59065217391304
Adap2	9.18760869565217	9.53	9.1245652173913	9.01173913043478	9.19978260869565	9.64173913043478	9.07	8.92101447826087	9.27510869565217	9.40467391304348	9.35347826086957	9.42391304347826	9.32858695652174	10.0621739130435	9.8815942173913	10.1815217391304	10.1095652173913	10.26875	10.0526086956522	10.1266304347826	10.23	10.1541304347826	10.2117391304348
Gsta4	8.93718943478261	9.04333330434783	9.08862317391304	9.25304347826087	9.63869565217391	9.48949276086956	9.30130434782609	9.44786232608696	9.55478260869565	9.54934782608696	9.195	9.19021739130435	8.36577897826087	8.895	8.04641304347826	7.56608695652174	8.67565217391304	8.4895652173913	8.64021739130435	7.86260869565217	7.98021739130435	7.79923913043478	7.67365943478261
Tagln2	7.63108695652174	7.90630434782609	7.84721343478261	7.65449276086956	7.35673913043478	7.49847826086957	7.8054347826087	7.73391304347826	7.57391304347826	7.49905795652174	7.72608695652174	7.6729492826087	8.185	8.49282608695652	8.41630434782609	8.46239130434783	7.93565217391304	8.11326086956522	8.20032608695652	8.49673913043478	8.0117815	8.3095652173913	8.33978260869565
Sept9	7.08217391304348	7.66619565217391	7.53652173913043	7.58144926086957	7.56652173913043	7.6604347826087	7.47586956521739	8.37978260869565	7.50684782608696	7.74788043478261	7.62413043478261	7.5485507173913	8.26152173913044	8.11173913043478	8.45391304347826	8.80695652173913	8.35826086956522	8.38	8.25907608695652	8.80804347826087	8.48739130434783	8.63594202173913	8.585
Cfb	9.7095652173913	9.90052795652174	9.9705797173913	9.46173913043478	10.0072826086957	9.82228260869565	9.72579710869566	9.85934782608695	10.1001086956522	10.2117391304348	9.79260869565217	10.0089130434783	10.3891304347826	10.1030434782609	10.7710869565217	10.9063315217391	10.8586956521739	11.055652173913	10.9273913043478	10.4121739130435	10.6974003695652	10.6845108695652	10.6133850869565
C1qa	8.91043478260869	9.04333330434783	8.73557971739131	8.80521739130435	8.91663043478261	9.00054347826087	8.9154347826087	8.8154347826087	8.77826086956522	8.93673913043478	9.00347826086957	9.05076086956522	9.12163043478261	9.29782608695652	9.47347826086957	9.64239130434782	9.49434782608696	9.40206521739131	9.36891304347826	9.68478260869565	9.495	9.63869565217391	9.19130434782609
Pik3r1	10.8534782608696	11.1564130434783	11.0284782608696	11.3373913043478	10.8810869565217	11.2384347826087	11.1532971086957	10.6302173913043	10.8547826086957	10.8904347826087	11.3140217391304	11.0108695652174	10.6776086956522	10.5820652173913	10.4047826086957	10.1815217391304	10.489347826087	10.4909058043478	10.2654347826087	10.2026086956522	10.15	10.1440217391304	10.1146739130435
Fam114a1	8.45923913043478	8.54434782608696	8.26847826086957	8.29039854347826	8.49869565217391	8.58923913043478	8.45652173913044	8.47869565217391	8.38514491304348	8.44634058695652	8.66739130434783	8.53521739130435	8.91782608695652	8.59869565217391	9.02434782608696	9.17739130434783	8.96884056521739	8.8775	9.07282608695652	9.2704347826087	9.03190217391304	8.93847826086957	8.98
Lbh	8.81630434782609	8.55434782608696	8.74717391304348	8.09619565217391	8.30559782608696	8.3904347826087	8.40612317391304	8.45517532608696	8.16478260869565	8.12630434782609	8.22472826086956	8.11652173913044	8.98079710869565	8.58217391304348	9.12608695652174	9.63	9.38239130434783	9.31184782608696	9.2695652173913	9.23195652173913	9.1604347826087	9.39521739130435	9.06521739130435
Unc79	4.60228260869565	5.12086956521739	4.53728260869565	4.39521739130435	4.89804347826087	4.80565217391304	4.59934782608696	4.77663043478261	4.96869565217391	5.11358695652174	5.0620652173913	5.67615943478261	5.46478260869565	5.32507247826087	6.33978260869565	6.57688404347826	6.21028984782609	6.15369565217391	6.02721015217391	6.49836956521739	7.03065217391304	7.05130434782609	6.69652173913043
Mest	9.81695652173913	10.7569565217391	9.40467391304348	9.56663043478261	10.3521739130435	10.0000776304348	10.1939130434783	10.7876630434783	11.2334058043478	10.9541304347826	10.322329173913	10.9247826086957	11.5376086956522	11.3257970869565	11.8278260869565	12.0671739130435	11.6065760869565	11.7108695652174	11.5630434782609	11.8695652173913	12.0091304347826	12.0773913043478	11.9640217391304
Acta2	10.4560869565217	10.5665362173913	10.4504347826087	10.2552173913043	10.4084782608696	10.150652173913	10.4173913043478	10.9815217391304	9.93371117391304	10.1354347826087	10.0830434782609	10.3493043478261	11.1402173913043	10.710652173913	11.1686956521739	10.9619565217391	11.0083695652174	11.3795652173913	11.0876086956522	11.0578260869565	11.2469565217391	11.2315942173913	11.1173913043478
Timp1	4.65673913043478	5.43923913043478	5.25923913043478	4.47	4.74173913043478	5.16434782608696	5.05326086956522	5.2629347826087	4.95826086956522	4.9895652173913	5.28239130434783	4.60260869565217	5.7104347826087	5.64137682608696	6.49913043478261	6.97826086956522	6.23228260869565	6.93836956521739	5.61173913043478	6.46875	6.53764493478261	6.3629347826087	5.86880434782609
Nampt	10.2833695652174	9.83739130434783	10.0265217391304	10.1913043478261	10.0280434782609	10.0283695652174	9.90326086956522	9.5304347826087	9.73434782608696	9.81018634782609	9.86	9.59119565217391	9.53	9.33478260869565	9.19260869565217	9.04217391304348	9.24695652173913	9.00144926086957	9.19717391304348	9.53543478260869	9.00086956521739	9.21782608695652	9.12695652173913
Grid1	4.61217391304348	4.83615941304348	4.43760869565217	4.7179347826087	4.69434782608696	4.57804347826087	4.56130434782609	4.5595652173913	4.73565217391304	4.78576086956522	4.56594204347826	4.76010869565217	5.345	5.40695652173913	5.12673913043478	5.2314347826087	4.97565217391304	5.205	5.43663043478261	5.10971013043478	5.10304347826087	5.06760869565217	4.8879347826087
Tef	6.43521739130435	6.6104347826087	6.73826086956522	7.06510869565217	6.52124639130435	6.61478260869565	6.92815217391304	6.6304347826087	6.56782608695652	6.68510869565217	6.77826086956522	6.58521739130435	6.01173913043478	6.30289854347826	6.0904347826087	5.82757245652174	5.92282608695652	5.96065217391304	6.15094202173913	5.47478260869565	6.30391304347826	6.03554347826087	6.04097826086957
Stambpl1	6.34960145652174	6.90934782608696	6.63152173913043	6.5380797173913	7.10681158695652	6.9654347826087	7.07431158695652	7.14521739130435	6.37434782608696	6.67217391304348	6.98166667391304	7.24347826086956	7.8104347826087	7.51847826086957	8.03869565217391	8.22695652173913	7.25222826086956	7.92217391304348	7.57847826086957	8.50007247826087	7.8954347826087	7.8104347826087	7.73282608695652
Adra1a	3.8785145	4.74054347826087	4.53728260869565	4.36296443478261	4.66108695652174	4.18173913043478	4.68652173913044	4.69695652173913	4.61826086956522	4.35391304347826	4.62619565217391	4.8204347826087	4.91550723913043	5.25652173913043	5.6195652173913	5.12391304347826	5.31934782608696	5.12195652173913	5.29304347826087	5.44326086956522	5.52608695652174	5.69239130434783	5.20239130434783
Syt14	6.74663043478261	6.47510869565217	6.6954347826087	6.63644926086957	6.29782608695652	6.21336956521739	6.78076086956522	6.7054347826087	6.44630434782609	6.68510869565217	6.73059782608696	6.2154347826087	5.84423913043478	5.99782608695652	5.95378260869565	5.73793478260869	5.58065217391304	5.81673913043478	5.87673913043478	5.00130434782609	5.69423913043478	5.98157608695652	5.91402173913044
Dusp3	8.55847826086956	8.59833334782609	8.66782608695652	8.52451086956522	8.62739130434783	8.47504347826087	8.94782608695652	8.70465839130435	8.41282608695652	8.62159419565217	8.72304347826087	8.77263043478261	8.83293478260869	9.07217391304348	9.22217391304348	9.27086956521739	9.34260869565217	9.29108695652174	8.97086956521739	9.12608695652174	9.27086956521739	9.13	9.10492752173913
Slc1a3	9.54739130434783	10.0754347826087	10.2241304347826	10.3025	9.56532608695652	9.91336956521739	10.3547826086957	9.41891304347826	10.0394565217391	9.92826086956522	9.94173913043478	9.75913043478261	9.1	9.34467391304348	9.06434782608696	8.45630434782609	9.05021739130435	9.19978260869565	8.98021739130435	8.37021739130435	9.12163043478261	9.09565217391304	9.07891304347826
Saa3	7.29336956521739	6.77021739130435	6.49315217391304	5.69260869565217	6.80652173913044	6.92347826086957	6.18617391304348	6.1295652173913	6.19710143478261	7.06630434782609	6.19554347826087	6.10007245652174	7.75891304347826	6.805	8.36695652173913	8.60891304347826	8.82539130434783	8.71021739130435	8.18652173913043	9.07326086956522	9.03190217391304	7.39304347826087	8.59478260869565
Serpinf1	6.55239130434783	7.49909419565217	6.70532608695652	7.04184782608696	7.33637682608696	7.20199276086957	6.96380434782609	7.12847826086957	7.36855071739131	7.51065217391304	7.14404347826087	7.53913043478261	7.65184782608696	8.04760869565217	7.94260869565217	8.19760869565217	7.8520652173913	7.86449273913043	7.842971	8.16478260869565	7.96413043478261	7.95673913043478	8.11565217391304
Stim2	8.30586956521739	8.61489130434783	8.53630434782609	8.31217391304348	8.58652173913043	8.56402173913043	8.57614908695652	8.63217391304348	8.4704347826087	8.56739130434783	8.80804347826087	8.85391304347826	9.1714855	8.68724639130435	9.34347826086957	9.40173913043478	9.08826086956522	9.01239130434783	9.15362317391304	9.3995652173913	9.47695652173913	9.18695652173913	9.28347826086956
Pla2g2d	8.24076086956522	8.16739130434783	8.15652173913043	8.47108695652174	8.22608695652174	8.28521739130435	8.19635093478261	8.54217391304348	8.18652173913043	7.96217391304348	8.29565217391304	8.25141304347826	7.54934782608696	8.0145652173913	7.3895652173913	7.83521739130435	7.68217391304348	7.81565217391304	7.65849802173913	7.26760869565217	7.80434782608696	7.52782608695652	7.52804347826087
Fam198b	7.49782608695652	7.69521739130435	7.88108695652174	7.49847826086957	7.64826086956522	7.70782608695652	7.64891304347826	7.91347826086957	7.24141304347826	7.27739130434783	7.43510869565217	7.74	8.26913043478261	7.87282608695652	8.73384058695652	8.875	8.39869565217391	8.39951086956522	8.07304347826087	9.18445652173913	8.67586956521739	8.59175465217391	8.82
Elovl6	9.25326086956522	10.036770173913	11.2303985652174	11.6340760869565	11.7582608695652	11.6137137608696	11.3053913043478	12.7757608695652	11.9060869565217	11.4465217391304	11.2793115869565	11.6654347826087	9.8815942173913	9.20521739130435	8.97670289130435	9.32282608695652	9.48608695652174	9.55684782608696	9.1745652173913	8.92362317391304	9.15076086956522	9.28554347826087	9.36902173913043
Rorc	7.6825	6.79076086956522	7.17891304347826	7.35554347826087	7.44478260869565	6.7504347826087	7.11260869565217	6.65152173913043	7.96565217391304	7.72608695652174	7.31282608695652	7.42086956521739	6.25173913043478	5.84434782608696	5.63065217391304	5.92652173913043	6.66086956521739	6.45282608695652	6.61949273913043	6.10007245652174	6.23260869565217	5.98157608695652	6.01913043478261
Cacna1e	4.06773913043478	4.88782608695652	4.07739130434783	4.26782608695652	4.37923913043478	4.3754347826087	4.25934782608696	4.15304347826087	4.20673913043478	4.66478260869565	5.02173913043478	5.42152173913043	5.26546195652174	4.945	6.41847826086957	6.15173913043478	6.36152173913043	5.68413043478261	5.62826086956522	5.88130434782609	6.74282608695652	6.78217391304348	6.35119565217391
Bpifb6	5.44782608695652	5.83891304347826	5.24815217391304	5.38594204347826	5.37391304347826	5.36663043478261	5.57630434782609	5.8014492826087	5.44739130434783	5.805	5.40586956521739	5.6055797173913	6.34402173913043	6.28304347826087	6.30086956521739	5.85978260869565	6.41326086956522	5.98	6.03869565217391	5.97782608695652	6.11913043478261	6.08471013043478	6.09409419565217
Usp2	8.37978260869565	7.78630434782609	8.05652173913044	8.32380434782609	8.9545652173913	8.3475	8.76717391304348	8.22369565217391	8.77826086956522	9.04434782608696	8.79695652173913	8.83130434782609	7.61478260869565	7.25304347826087	7.49913043478261	7.34188404347826	7.8520652173913	7.68717391304348	7.72608695652174	7.67576086956522	7.6670652173913	7.42518117391304	7.62094204347826
A530016L24Rik	11.2147826086957	11.739347826087	11.9426086956522	12.1560869565217	12.1271739130435	12.0015217391304	12.0773913043478	12.105652173913	11.7497916739131	11.6976086956522	11.7311956521739	11.7582608695652	11.0168206521739	11.542318826087	11.2528405869565	11.0598913043478	11.256847826087	10.9665217391304	10.948152173913	10.7157608695652	11.2058695652174	11.1372826086957	11.04
Acat2	7.8604347826087	7.98021739130435	8.38021739130435	8.10695652173913	8.08467391304348	8.07380434782609	8.09	8.95217391304348	8.34902173913044	8.2595652173913	7.96565217391304	7.99391304347826	7.49010869565217	7.65586956521739	7.6515942173913	7.64195652173913	7.37173913043478	7.41108695652174	7.44326086956522	7.24347826086956	7.24302536956522	7.4139492826087	7.35413043478261
Ptpn22	6.46695652173913	6.45565217391304	6.42336956521739	6.1280797173913	6.4104347826087	6.34434782608696	6.03054347826087	6.20739130434783	5.98827897826087	6.3629347826087	6.2984057826087	6.225	7.66	6.43869565217391	6.81652173913043	8.095	7.02108695652174	7.18391304347826	7.48923913043478	8.03565217391304	7.26391304347826	7.93521739130435	7.73282608695652
Sult1a1	10.5567391304348	10.4732608695652	10.7696739130435	10.6801863478261	10.9088315217391	10.7954347826087	10.7157608695652	10.2786956521739	11.0058695652174	11.0342391304348	10.7802173913043	10.546847826087	9.92007245652174	10.3467391304348	9.86	9.83239130434783	10.0895471086957	10.1136956521739	10.322329173913	10.165	10.1734782608696	9.81717391304348	10.0604347826087
Ldlrad3	6.9945652173913	6.93847826086956	6.94260869565217	7.05057969565217	7.30511858695652	7.45971013043478	7.34130434782609	7.2889492826087	7.16565217391304	7.08478260869565	6.84021739130435	6.94086956521739	6.52934782608696	6.57217391304348	6.4674637826087	6.7920652173913	6.40130434782609	6.77255434782609	6.5225	6.21336956521739	6.63833332608696	6.32347826086956	6.43108695652174
Myl4	5.98913043478261	6.36304347826087	6.02369565217391	6.28369565217391	6.00239130434783	6.31673913043478	6.21	6.68141304347826	6.17565217391304	6.27388284782609	6.25586956521739	6.48478260869565	6.5504347826087	6.77739130434783	7.03173913043478	7.11869565217391	6.93869565217391	6.61902173913043	6.69826086956522	6.93152173913044	6.87826086956522	6.96760869565217	6.9695652173913
Palld	5.12608695652174	6.33554347826087	6.15884056521739	6.28369565217391	6.43673913043478	6.2565942173913	6.46347826086956	6.6954347826087	6.25427534782609	6.14217391304348	6.24789856521739	6.6384057826087	6.85119565217391	6.99369565217391	7.25173913043478	7.42461956521739	7.02108695652174	7.43391304347826	7.04108695652174	7.43152173913044	7.1779347826087	7.5070652173913	7.26108695652174
Il4ra	7.32152173913043	7.51086956521739	7.6914492826087	7.29663043478261	7.11608695652174	7.245	7.37008695652174	7.42304347826087	7.27579708695652	7.30945652173913	7.21413043478261	7.22021739130435	7.83326086956522	7.74434782608696	8.1554347826087	8.00217391304348	7.99282608695652	8.21315217391304	7.51934782608696	7.97217391304348	8.03413043478261	7.83152173913043	7.69586956521739
Rnf144b	9.34173913043478	8.89826086956522	9.00413043478261	8.61	8.92644926086957	8.66782608695652	8.89608695652174	8.71597826086957	9.27510869565217	9.00195652173913	8.9329347826087	9.13695652173913	7.8104347826087	7.88315217391304	7.86260869565217	7.94434782608696	8.19630434782609	8.03826086956522	8.23739130434783	7.75858695652174	8.56565217391304	8.72865941304348	8.33608695652174
Obfc2a	9.99655797826087	8.9175	9.59913043478261	9.97217391304348	10.1715217391304	9.14695652173913	9.45152173913043	9.26380434782609	10.220652173913	9.39347826086957	9.81608695652174	9.92423913043478	9.06239130434783	8.15478260869565	8.71141304347826	8.60891304347826	8.57630434782609	8.45578543478261	8.39308695652174	9.08826086956522	8.43326086956522	8.34652173913043	8.55608695652174
Syk	6.93282608695652	7.41760869565217	7.25347826086957	6.75260869565218	6.66818839130435	6.85586956521739	6.81065217391304	6.90989130434783	6.695	7.07565217391304	6.77826086956522	6.68826086956522	7.43304347826087	7.38463769565217	7.58471013043478	8.20927536956522	7.66	7.60260869565217	7.85282608695652	8.35695652173913	7.4704347826087	8.28704347826087	8.15630434782609
BC035947	6.25815217391304	6.50855073913043	7.04478260869565	6.65130434782609	6.58456521739131	6.76052536956522	6.80065217391304	7.17778984782609	6.54760869565218	6.5695652173913	6.68869565217391	6.75782608695652	5.61217391304348	5.97286956521739	6.19347826086956	4.79804347826087	5.82782608695652	5.75315217391304	5.99568839130435	5.43271739130435	5.92326086956522	6.06108695652174	5.70239130434783
Thbs1	6.96862317391304	8.93673913043478	7.88108695652174	7.86010869565217	7.27157608695652	7.59108695652174	8.60528984782609	8.04355071739131	7.97369565217391	8.43836956521739	9.18510869565217	9.07739130434783	9.2295652173913	9.15891304347826	10.0684782608696	9.75597826086956	10.3595652173913	9.94173913043478	9.93434782608696	9.43815217391304	10.5765217391304	10.1621739130435	10.335597826087
Meis1	8.31695652173913	8.20913043478261	8.44869565217391	8.39521739130435	8.10514491304348	8.31152173913043	8.34733695652174	8.10407608695652	7.84826086956522	8.04260869565218	8.23478260869565	7.98391304347826	7.92521739130435	7.83282608695652	7.63173913043478	7.4875	7.54934782608696	7.43391304347826	7.60152173913044	7.10076086956522	7.30195652173913	7.72608695652174	7.40076086956522
Mccc1	9.74732919565217	9.85869565217391	10.245652173913	10.3239130434783	10.0965217391304	9.87532608695652	9.95186334782609	10.1073369565217	9.90978260869565	9.74071947826087	9.86673913043478	9.55739130434783	9.44521739130435	9.73130434782609	9.28326086956522	8.70130434782609	9.02934782608696	9.19	9.29663043478261	9.14652173913043	9.20054347826087	9.06478260869565	9.26369565217391
Fam40b	6.6904347826087	6.75347826086957	7.14315217391304	7.4245652173913	6.94130434782609	7.04478260869565	7.2229347826087	6.7795652173913	7.13521739130435	7.05623189130435	6.64458991304348	6.475	6.10891304347826	6.42673913043478	6.16532608695652	6.02326086956522	5.86391304347826	5.69260869565217	6.22173913043478	6.12315217391304	6.05311593478261	6.4895652173913	6.46608695652174
Fasn	12.4383695652174	13.3365217391304	13.6219565217391	13.7870652173913	13.6330434782609	13.6682608695652	13.5069565217391	13.755652173913	13.4195652173913	13.3891304347826	13.5904347826087	13.6870652173914	12.9282608695652	12.952318826087	12.7953260869565	12.5221739130435	12.4736956521739	12.255652173913	12.3808695652174	12.25	12.3978260869565	12.7230434782608	12.2030434782609
Cp	10.4405797173913	10.3438043478261	10.4319057826087	10.5060869565217	10.5948188478261	10.3430434782609	10.3640476086957	10.0797101521739	10.9445652173913	10.4047826086957	10.2563043478261	10.3649275217391	9.67130434782609	9.58217391304348	9.07434782608696	9.2545652173913	9.94173913043478	9.96478260869565	10.1533695652174	9.2704347826087	9.36239130434783	9.04217391304348	9.6
3010033K07Rik	6.285	5.94108695652174	6.50130434782609	6.65130434782609	6.78847826086957	6.74086956521739	6.72195652173913	6.9304347826087	6.60978260869565	6.95	6.35961956521739	6.48478260869565	5.9654347826087	6.07072465217391	5.8595652173913	5.17934782608696	5.91913043478261	5.99945652173913	5.24989130434783	5.83	5.3805797173913	5.43	5.4091062826087
Acly	10.5567391304348	11.7898369565217	12.7039130434783	12.7397826086957	12.6717391304348	12.4319565217391	12.3311956521739	13.4195652173913	11.9339130434783	11.9382608695652	12.9131883913043	12.952318826087	11.2528405869565	10.7226086956522	11.0729347826087	10.4084782608696	10.7776086956522	10.6047826086957	10.7546195652174	10.6546739130435	10.6817391304348	10.790652173913	10.4426739130435
Parm1	7.77413043478261	7.92413043478261	8.91576086956522	9.11967391304348	9.03097826086957	9.07992754347826	8.50362319565217	10.3983695652174	9.1654347826087	8.28869565217391	8.53641304347826	8.99913043478261	7.52057969565217	7.67565217391304	7.25173913043478	7.19739130434783	7.0595652173913	7.25244565217391	6.83910869565217	7.09021739130435	7.2945652173913	7.76891304347826	6.99701086956522
Slc2a4	9.06434782608696	9.48391304347826	9.93641304347826	9.96478260869565	9.95630434782609	9.99173913043478	9.7954347826087	9.97652173913044	9.43130434782609	9.30021739130435	9.77271739130435	9.62032608695652	8.85141304347826	9.31434782608696	9.07434782608696	8.62739130434783	9.01695652173913	8.89739130434783	8.84739130434783	8.24565217391304	8.72391304347826	8.62369565217391	8.42492754347826
Brp44l	9.98905795652174	9.27217391304348	9.80206521739131	9.98905795652174	10.2767391304348	10.2361956521739	9.93695652173913	10.1354347826087	10.0145652173913	9.95065217391304	10.0735217391304	10.1512681086957	9.33945652173913	9.41760869565217	9.45695652173913	9.23173913043478	9.53717391304348	9.44978260869565	9.36891304347826	9.32086956521739	9.26097826086956	9.13782608695652	9.36902173913043
Met	9.18760869565217	9.22904347826087	9.32086956521739	9.3604347826087	9.06434782608696	9.34391304347826	9.07	9.30173913043478	9.69395963043478	9.35260869565217	9.50391304347826	9.23217391304348	8.69913043478261	9.07217391304348	8.68923913043478	7.9645652173913	8.65554347826087	8.55086956521739	8.64021739130435	8.15218115217391	8.78782608695652	8.5754347826087	8.585
Tst	8.25163043478261	8.16739130434783	8.28565217391304	8.16478260869565	8.12478260869565	8.18565217391304	8.0295652173913	7.33032608695652	8.35913043478261	8.31619565217391	7.30108695652174	7.56608695652174	6.78313043478261	7.3429347826087	6.64579713043478	6.7920652173913	7.29652173913043	7.34260869565217	7.32217391304348	6.48923913043478	6.78065217391304	6.21358695652174	6.37260869565217
Fam49a	8.42043478260869	9.1	8.70347826086956	8.66586956521739	8.67021739130435	8.93718943478261	8.80586956521739	8.85086956521739	8.9654347826087	8.92782608695652	9.0355797173913	9.07739130434783	9.25565217391304	9.44130434782609	9.48315217391304	9.28369565217391	9.3704347826087	9.20891304347826	9.2695652173913	9.51195652173913	9.61916667391304	9.4995652173913	9.72507247826087
Pdk1	4.79402173913043	5.0954347826087	5.08	5.37	5.4329347826087	5.50630434782609	5.17173913043478	5.52329710869565	5.42021739130435	5.4804347826087	5.28565217391304	5.3154347826087	4.61735506521739	4.82065217391304	4.69108695652174	4.57282608695652	5.017971	4.71641304347826	4.81380434782609	4.62586956521739	4.57239130434783	4.76695652173913	4.68445652173913
Slc43a1	8.05619565217391	8.84739130434783	8.9779347826087	9.03097826086957	8.13652173913044	8.47504347826087	8.34733695652174	9.04594202173913	8.41282608695652	8.66695652173913	8.42086956521739	8.25141304347826	7.78086956521739	8.3979347826087	7.22108695652174	7.245	7.4694202826087	7.43391304347826	7.42260869565217	6.67876810869565	7.49010869565217	7.51586956521739	7.07326086956522
Fam111a	7.1704347826087	6.99978260869565	7.04478260869565	6.76130434782609	6.96971015217391	7.00260869565217	7.04652173913043	7.2570652173913	6.49271739130435	6.90913043478261	6.91311593478261	6.74717391304348	7.4804347826087	7.23369565217391	7.5479347826087	8.01217391304348	7.6224637826087	7.67695652173913	7.842971	8.00260869565217	7.33908102173913	7.44586956521739	7.7114492826087
Slc20a2	8.93718943478261	8.9175	9.23173913043478	9.03097826086957	9.17275360869565	9.14695652173913	9.22318841304348	9.18652173913043	9.17739130434783	9.27086956521739	9.20608695652174	9.03934782608696	8.56217391304348	8.79576086956522	8.33608695652174	8.51108695652174	8.55496376086956	8.97826086956522	8.51108695652174	7.93217391304348	8.64478260869565	8.34652173913043	8.38275363043478
Kctd6	7.8604347826087	7.25423913043478	7.44673913043478	7.63391304347826	7.60905795652174	7.59108695652174	7.60978260869565	7.43336956521739	7.4104347826087	7.49905795652174	7.54826086956522	7.8704347826087	6.78313043478261	6.99369565217391	7.27086956521739	6.98804347826087	6.79288043478261	6.82710145652174	7.0304347826087	6.98695652173913	7.22173913043478	6.96760869565217	7.27028986956522
Trp53inp2	8.43086956521739	9.15304347826087	8.38021739130435	8.78594204347826	9.13847826086957	9.29326086956522	9.38315217391304	8.32891304347826	8.85686956521739	9.27086956521739	8.54652173913044	8.86391304347826	9.30032608695652	10.0404347826087	10.0797101521739	9.95	10.0210869565217	9.895	9.48326086956522	9.67467391304348	9.79782608695652	9.98952897826087	9.66380434782609
Pde1a	8.12038043478261	7.98021739130435	7.93724639130435	8.38514491304348	8.15630434782609	8.14086956521739	8.17485508695652	7.845	8.01217391304348	8.05478260869565	8.20445652173913	8.01282608695652	7.49905795652174	7.87282608695652	7.5479347826087	6.83717391304348	7.32760869565217	7.23457608695652	7.57847826086957	6.66844202173913	7.52188404347826	7.25152173913044	7.29847826086957
Sema3c	9.60934782608696	9.57826086956522	9.27782608695652	9.22423913043478	9.2204347826087	9.19521739130435	9.02021739130435	9.83621117391304	9.08826086956522	9.21608695652174	9.46304347826087	9.25	10.1821739130435	9.98318841304348	10.1463260869565	10.1189130434783	9.63489130434783	9.73521739130435	10.0426086956522	9.80490941304348	9.99239130434783	9.9679347826087	10.0000776304348
Acss3	10.0604347826087	9.77304347826087	9.85423913043478	9.87057969565217	9.62282608695652	9.69065217391304	9.73586956521739	9.38	9.71456521739131	9.6045652173913	9.66021739130435	9.29673913043478	8.98079710869565	9.55195652173913	9.00086956521739	8.50054865217391	9.0395652173913	9.04760869565217	8.88021739130435	8.30217391304348	8.75818839130435	8.85282608695652	9.04333330434783
Ces1f	9.5845652173913	9.48391304347826	10.0678985434783	9.81717391304348	9.28847826086957	9.41239130434783	9.62130434782609	9.23315217391305	9.77521739130435	9.86739130434783	9.67891304347826	9.39347826086957	8.30217391304348	9.41760869565217	8.44413043478261	7.76173913043478	9.02934782608696	8.76521739130435	9.02	8.16478260869565	8.26869565217391	8.31913043478261	8.07423913043478
Col14a1	7.79232213043478	8.14119565217391	8.17739130434783	7.87173913043478	8.10514491304348	8.07380434782609	7.78260869565217	7.93061595652174	7.99217391304348	7.93271739130435	8.18789854347826	7.98391304347826	8.65869565217391	8.62989130434783	8.75166667391304	8.95130434782609	8.43173913043478	8.21315217391304	8.79130434782609	8.24565217391304	8.42336956521739	8.54652173913044	8.84695652173913
Lrtm1	6.24637682608696	5.77195652173913	6.65108695652174	7.00086956521739	6.32007245652174	6.55391304347826	6.3840942173913	6.79847826086957	6.65086956521739	6.8170652173913	5.58594202173913	5.92561593478261	5.08913043478261	5.67913043478261	5.36336956521739	5.18967391304348	5.28347826086956	5.24391304347826	5.81021739130435	5.46304347826087	5.42760869565217	4.8654347826087	5.42014491304348
Ppic	9.68521739130435	9.47380434782609	9.39478260869565	9.21695652173913	9.30782608695652	9.35326086956522	9.31478260869565	9.18652173913043	9.26521739130435	9.54934782608696	9.3270652173913	9.39347826086957	9.78434782608696	9.70826086956522	10.0883695652174	10.2477717391304	9.72362317391304	9.77130434782609	9.84130434782609	9.8720652173913	9.97945652173913	9.76347826086957	10.2896376956522
9630013D21Rik	6.83239130434783	6.65076086956522	7.30434782608696	7.29663043478261	7.25978260869565	7.44478260869565	7.14260869565217	7.47467391304348	7.05739130434783	6.66097826086957	7.37717391304348	7.25413043478261	6.16815217391304	6.88949276086957	6.30086956521739	6.2295652173913	6.33065217391304	6.44271739130435	6.35239130434783	6.10007245652174	6.25021739130435	5.39315217391304	5.99826086956522
C1qb	10.1285869565217	10.6991847826087	10.1261413043478	9.95782608695652	10.425	10.379347826087	10.4091304347826	10.1677173913043	9.965	10.2865217391304	10.3400434782609	10.3791304347826	10.5276086956522	10.8867391304348	11.044347826087	11.6285506956522	10.9815217391304	11.2103260869565	10.8069565217391	11.7563134130435	11.1070652173913	11.3895652173913	10.9265217391304
5033411D12Rik	7.28090580434783	6.44673913043478	7.3285507173913	7.445	7.11608695652174	6.89423913043478	6.89586956521739	6.74608695652174	7.6224637826087	7.27739130434783	7.06717391304348	6.60688406521739	6.0845652173913	5.68847826086956	5.45315217391304	5.35869565217391	6.35152173913044	6.3804347826087	6.55056158695652	6.15173913043478	6.0245652173913	6.05228260869565	6.18518115217391
Cpeb1	7.37693478260869	7.64217391304348	7.86217391304348	8.06554347826087	7.7419202826087	7.63173913043478	7.8395652173913	7.63108695652174	7.632788	7.49141304347826	8.12228260869565	7.92434782608696	7.40804347826087	7.10728260869565	7.22108695652174	7.17782608695652	7.12782608695652	7.19489130434783	6.95728260869565	6.99739130434783	7.40184782608696	7.23282608695652	7.03173913043478
Trim67	4.35521739130435	5.57739130434783	5.03885869565217	4.54695652173913	5.27518115217391	5.48908213043478	5.18152173913044	5.03952897826087	4.97978260869565	4.95195652173913	5.26478260869565	5.15532608695652	5.62195652173913	6.66677536956522	6.44880434782609	5.42289856521739	6.16554347826087	6.06253623913043	5.83	6.37739130434783	6.00239130434783	5.99210145652174	6.35119565217391
Nedd4l	8.37978260869565	8.41347826086957	8.3133152173913	8.2154347826087	8.50739130434783	8.41586956521739	8.39695652173913	8.89826086956522	8.56507245652174	8.52652173913043	8.53641304347826	8.71173913043478	9.2095652173913	8.77391304347826	9.03673913043478	9.63	8.88891304347826	9.05608695652174	9.04173913043478	9.74591615217391	9.28217391304348	9.68576086956522	9.36902173913043
Thbs2	6.92130434782609	7.63173913043478	6.93282608695652	7.08086956521739	7.47336956521739	7.26782608695652	7.3975	7.20630434782609	7.3895652173913	7.23358695652174	7.69521739130435	7.66239130434783	7.78086956521739	8.03695652173913	8.01217391304348	8.58521739130435	8.38010869565217	7.85652173913043	8.0004347826087	8.02809782608696	8.63376813043478	8.70840580434783	7.94663043478261
Slc25a1	11.1545652173913	11.5986956521739	12.2030434782609	12.325	12.0908695652174	12.0271739130435	12.0591304347826	12.4582608695652	11.6372554347826	11.6976086956522	11.9936956521739	12.0217391304348	11.2528405869565	11.3628695652174	11.3586956521739	11.2147826086957	11.04	11.1107608695652	11.04	10.8942391304348	11.0295652173913	11.1919565217391	10.8458695652174
4933406I18Rik	5.59717391304348	5.70177534782609	5.79652173913043	5.66195652173913	5.41478260869565	5.53869565217391	5.59760869565217	5.29413043478261	5.84369565217391	5.37380434782609	5.57445652173913	5.25630434782609	4.71934782608696	4.87695652173913	4.94599802173913	4.46076086956522	5.17663043478261	4.97415217391304	5.05326086956522	4.15108695652174	4.95315217391304	5.13815217391304	4.72695652173913
Pdhb	10.8942391304348	10.6264130434783	11.5344202608696	11.5184782608696	10.8371739130435	10.9007065217391	10.6224637826087	11.4465217391304	11.2504637826087	10.8954347826087	11.2469565217391	11.2199637608696	10.6439130434783	10.3791304347826	10.4189130434783	9.71826086956522	10.2078260869565	10.1601449130435	10.1354347826087	10.395652173913	10.1734782608696	9.85130434782609	10.4615869565217
B430319H21Rik	6.7320652173913	6.65076086956522	7.37026086956522	6.8480797173913	6.48195652173913	6.9845652173913	6.71347826086957	7.1195652173913	6.6004347826087	6.09974636956522	5.95695652173913	5.39108695652174	5.56434782608696	5.61945652173913	5.23913043478261	5.21021739130435	5.14478260869565	5.43	4.635	4.03744565217391	5.15195652173913	5.595	4.13586956521739
Actn1	8.43086956521739	8.99717391304348	8.84782608695652	8.65413043478261	8.75326086956522	8.85043478260869	8.89608695652174	8.87369565217391	8.69434782608696	8.78760869565217	9.02673913043478	8.96804347826087	9.06239130434783	9.11739130434783	9.40673913043478	9.95	9.34260869565217	9.63831521739131	9.24434782608696	9.77478260869565	9.61916667391304	9.92153208695652	9.54239130434783
Dtx4	7.69173913043478	8.16739130434783	7.75108695652174	7.445	7.49336956521739	7.69	7.56336956521739	7.90391304347826	7.23239130434783	7.27739130434783	7.45521739130435	7.40184782608696	8.12304347826087	8.70804347826087	8.77978260869565	8.45630434782609	8.27985508695652	8.32086956521739	8.18652173913043	8.26869565217391	7.94108695652174	8.16586956521739	8.34652173913043
Ccl2	6.46695652173913	6.84978260869565	6.39304347826087	6.32782608695652	6.52124639130435	6.39021739130435	6.89586956521739	6.94065217391304	6.9055797173913	6.01695652173913	6.97228260869565	6.73891304347826	7.1695652173913	7.3429347826087	8.89739130434783	9.03130434782609	7.56304347826087	8.26815217391304	7.73739130434783	8.79695652173913	8.0117815	7.45619565217391	7.74358695652174
1700096K18Rik	8.1104347826087	7.54869565217391	7.77163043478261	8.03047102173913	7.90565217391304	8.13010869565217	8.05902173913043	7.74978260869565	7.79086956521739	7.75652173913043	7.61223102173913	7.23304347826087	7.22391304347826	7.68586956521739	7.20851447826087	6.70652173913043	7.08086956521739	6.88478260869565	6.92891304347826	6.9404347826087	7.04130434782609	7.06913043478261	7.1195652173913
Ccr5	4.94545454347826	5.37802536956522	5.06057969565217	5.10086956521739	5.08826086956522	5.25978260869565	5.45010869565217	5.11684782608696	4.76321739130435	4.85695652173913	5.43384058695652	5.04510869565217	5.46478260869565	5.52369565217391	5.69260869565217	6.35130434782609	5.82782608695652	6.31108695652174	5.83	6.5754347826087	5.71608695652174	6.42065217391304	6.19608695652174
Ret	6.80239130434783	7.73521739130435	6.70532608695652	7.12586956521739	7.27157608695652	7.26782608695652	7.17717391304348	7.9979347826087	7.3895652173913	7.39760869565217	7.25282608695652	7.20818839130435	8.02706521739131	8.2595652173913	8.3470652173913	8.3279347826087	7.93198617391304	7.91108695652174	7.74836956521739	7.94271739130435	8.25945652173913	7.95673913043478	8.33608695652174
Lpgat1	11.4568840434783	11.5360144782609	11.1876086956522	11.3373913043478	11.2352173913043	11.3192391304348	11.3192391304348	11.721847826087	11.283152173913	11.2639130434783	11.4644565217391	11.3717391304348	11.835	11.6267753478261	12.1497826086957	11.9339130434783	11.6711050869565	11.7582608695652	11.6557608695652	11.9339130434783	11.9978260869565	12.137681173913	11.9461594130435
Pgm2	9.72652173913044	10.0839130434783	10.2563043478261	10.2330434782609	10.1898757826087	10.3108695652174	10.216490673913	10.4513043478261	10.2330434782609	10.1440217391304	10.1684782608696	10.2117391304348	9.65093169565217	9.93371117391304	9.65456521739131	9.28369565217391	9.6704347826087	9.69782608695652	9.93434782608696	9.59217391304348	9.61173913043478	9.69521739130435	9.66380434782609
Ltc4s	8.18652173913043	8.98905795652174	8.88891304347826	8.52451086956522	9.19978260869565	9.33521739130435	9.20173913043478	9.89173913043478	8.39308695652174	8.71108695652174	8.9329347826087	9.1484057826087	9.53978260869565	9.77869565217391	10.2525724565217	10.2758695652174	10.2604347826087	10.0915217391304	10.0526086956522	10.3010662391304	9.76913043478261	10.0807971086957	9.6
Ddhd2	8.46869565217391	9.00891304347826	9.08097826086956	9.27086956521739	9.18239130434783	8.87260869565217	9.16565217391304	8.93347826086957	8.87489130434783	8.97492754347826	9.33652173913043	9.25	8.59108695652174	8.84576086956522	8.46478260869565	7.98347826086956	8.44297102173913	8.35717391304348	8.42507247826087	8.12260869565217	8.3133152173913	8.31913043478261	8.22456521739131
Nek6	7.25054347826087	7.99217391304348	7.72478260869565	7.40413043478261	7.90565217391304	8.07380434782609	7.98913043478261	7.92260869565217	7.78086956521739	7.98260869565217	8.42086956521739	8.46260869565217	8.46086956521739	8.35695652173913	8.75166667391304	8.8310145	8.60282608695652	8.86391304347826	8.60086956521739	8.64467391304348	9.02086956521739	9.00315217391304	8.76282608695652
Gfra2	7.0304347826087	7.70760869565217	7.47869565217391	7.68913043478261	7.69130434782609	7.77119565217391	8.0295652173913	7.87	7.58880434782609	7.64815217391304	7.85369565217391	7.55710143478261	8.01663043478261	8.09804347826087	8.30445652173913	8.8310145	8.6455797173913	8.55086956521739	8.06597826086957	8.26	8.51086956521739	8.69826086956522	8.94869565217391
Paqr9	7.10695652173913	8.34739130434783	8.19	8.30217391304348	8.34547102173913	8.46565217391304	7.88304347826087	9.22420291304348	8.61923913043478	8.52652173913043	8.0220652173913	8.92521739130435	9.28739130434783	9.08021739130435	9.84130434782609	9.50586956521739	9.35594204347826	9.32086956521739	9.42326086956522	9.64576086956522	9.30592391304348	9.53945652173913	9.48478260869565
Slc8a1	5.24391304347826	5.65782608695652	5.80826086956522	4.9104347826087	5.0604347826087	5.1804347826087	5.19317028260869	5.33992752173913	5.14391304347826	5.1454347826087	5.1829347826087	5.35586956521739	5.89478260869565	5.76565217391304	6.26717391304348	6.29847826086957	5.85065217391304	5.61869565217391	5.94195652173913	5.89478260869565	5.94173913043478	6.37413043478261	5.73210147826087
Slc41a2	5.86282608695652	6.35347826086957	5.90532608695652	6.04434782608696	6.2375	6.1070652173913	5.81836956521739	6.6304347826087	6.39478260869565	6.31478260869565	6.17804347826087	6.13260869565217	7.09945652173913	6.27388284782609	6.97445652173913	7.29869565217391	6.69739130434783	6.79391304347826	6.85923913043478	6.90532608695652	6.93271739130435	7.47586956521739	6.90883152173913
Snrnp25	6.79163043478261	6.60478260869565	6.47739130434783	6.49199276086957	6.82710145652174	6.67	6.49315217391304	6.65152173913043	6.57869565217391	6.7579347826087	6.5204347826087	6.77739130434783	7.1104347826087	6.87858695652174	7.36304347826087	7.53108695652174	7.19173913043478	6.84967391304348	7.20217391304348	7.09021739130435	7.04130434782609	7.33565217391304	6.98641304347826
Tmem53	6.04032608695652	6.1604347826087	6.10811595652174	6.18130434782609	6.26652173913044	6.0904347826087	6.62369565217391	5.95695652173913	6.45717391304348	5.95329710869565	6.17804347826087	6.19347826086956	5.61217391304348	5.85576086956522	5.19898552173913	5.42289856521739	5.79905795652174	5.66449273913044	5.21826086956522	5.01173913043478	5.34782608695652	5.87673913043478	5.51402173913043
Hspb7	6.24637682608696	7.56782608695652	6.31597826086957	6.74239130434783	7.28181158695652	8.32554347826087	7.5235145	7.03739130434783	7.45895652173913	8.05478260869565	8.53641304347826	8.90434782608696	8.76699276086957	8.50891304347826	9.90173913043478	9.06434782608696	9.65282608695652	9.63831521739131	8.72652173913044	9.69782608695652	10.4333441956522	9.78021739130435	9.83891304347826
Pcx	10.8338043478261	11.4241739130435	12.0326086956522	12.0445652173913	11.8313043478261	11.8463043478261	11.8463043478261	12.0908695652174	11.4213913043478	11.3545217391304	11.5184782608696	11.4375652173913	10.8273913043478	11.1545652173913	11.0083695652174	10.5380163043478	10.9815217391304	10.8841304347826	10.7201086956522	10.3347826086957	10.625	10.8669565217391	10.4084782608696
Esr1	9.02530434782609	8.65608695652174	8.89739130434783	9.13858695652174	8.59478260869565	8.80521739130435	8.66826086956522	8.99673913043478	9.70413043478261	8.65586956521739	9.01241304347826	9.02086956521739	8.34094204347826	8.2979347826087	8.265	8.2845652173913	8.36984471739131	8.02282608695652	8.25907608695652	7.80152173913044	8.33536232608696	8.35527173913044	8.24902173913044
Lcp1	9.32	9.40076086956522	9.35217391304348	9.23239130434783	9.15362317391304	9.16572463043478	9.27	9.14789854347826	8.94402173913043	9.47282608695652	9.23315217391305	9.43760869565217	9.86608695652174	9.2804347826087	9.91521739130435	10.6855434782609	9.77717391304348	10.0915217391304	10.0817391304348	10.6855434782609	10.1926086956522	10.7508695652174	10.3531883913043
Letm2	7.04880434782609	7.0160145	7.21239130434783	7.0979347826087	6.89532608695652	7.00260869565217	7.02188406521739	6.7795652173913	7.08434782608696	7.08478260869565	7.29065217391304	6.72847826086957	6.90744565217391	6.38478260869565	6.57833334782609	6.61771739130435	6.60739130434783	6.41402173913044	6.23391304347826	6.3889492826087	6.67010869565217	6.47760869565217	6.40094202173913
St14	5.16014493478261	4.41869565217391	4.54826086956522	4.39521739130435	4.67086956521739	4.23021739130435	4.66782608695652	4.94228260869565	4.62826086956522	4.77608695652174	4.92989130434783	4.74891304347826	7.06402173913043	4.95666665217391	5.69260869565217	5.82757245652174	5.79905795652174	5.25304347826087	5.33434782608696	6.27173913043478	5.83695652173913	6.19369565217391	6.02760869565217
Large	7.92391304347826	8.71445652173913	8.50782608695652	8.48141304347826	8.29429347826087	8.48739130434783	8.36634056521739	8.725	8.25565217391304	8.46521739130435	8.37978260869565	8.51391304347826	9.03739130434783	8.90434782608696	9.22217391304348	9.05347826086957	8.87913043478261	8.93630434782609	8.78130434782609	8.7505797173913	9.33152173913044	9.10336956521739	8.90260869565217
Ptprj	8.83508695652174	8.60608695652174	8.4604347826087	8.27826086956522	8.40588767391304	8.3904347826087	8.35695652173913	8.38891304347826	8.33086956521739	8.47673913043478	8.64021739130435	8.60684782608696	8.75434782608696	8.69652173913044	8.95847826086957	9.37673913043478	8.9960507173913	8.89739130434783	9.04173913043478	9.2704347826087	8.96402173913044	9.36826086956522	9.31434782608696
Rad9b	7.04880434782609	7.32152173913043	7.35804347826087	7.63391304347826	7.60905795652174	7.51423913043478	7.755	6.73782608695652	7.8604347826087	7.65830039130435	7.5075	7.39144069565217	6.90744565217391	6.93891304347826	6.52913043478261	6.71673913043478	6.66086956521739	6.85923913043478	6.5225	6.31804347826087	6.86826086956522	6.60717391304348	5.9554347826087
Kif11	5.40695652173913	5.71173913043478	5.74978260869565	5.68358695652174	5.70086956521739	5.54902173913043	5.42141304347826	5.71956521739131	5.72701086956522	5.52836956521739	5.42318841304348	5.11347826086956	6.09695652173913	6.04086956521739	5.84326086956522	6.405	5.79905795652174	6.08391304347826	6.38597826086957	6.36804347826087	6.0245652173913	6.4995652173913	6.42141304347826
Prps1	7.75173913043478	7.58608695652174	7.31847826086956	7.96358695652174	7.39304347826087	7.05739130434783	7.68239130434783	7.31847826086956	7.82282608695652	7.98260869565217	7.37717391304348	7.92434782608696	8.01663043478261	8.17521739130435	8.21546582608696	9.46195652173913	8.72652173913044	8.64608695652174	8.70695652173913	9.67467391304348	8.65445652173913	9.36826086956522	8.62282608695652
Ppargc1b	6.27326086956522	6.30525363043478	6.79173913043478	6.19070652173913	6.73945652173913	6.16380434782609	6.52673913043478	6.65152173913043	6.55905795652174	6.14217391304348	6.49463769565217	6.67913043478261	6.01173913043478	5.77673913043478	5.74760869565217	6.02326086956522	5.39739130434783	5.81673913043478	5.84108695652174	5.64597826086957	5.99210145652174	6.01826086956522	6.02760869565217
Tifab	6.16521739130435	6.42695652173913	6.45869565217391	6.16152173913043	6.03054347826087	6.05239130434783	6.58413043478261	6.365	6.07391304347826	5.97391304347826	5.79739130434783	5.75108695652174	6.60195652173913	6.48119565217391	6.80739130434783	7.31054347826087	6.68	6.70641304347826	6.85923913043478	7.26760869565217	6.90663043478261	7.30009058695652	7.07326086956522
Nup210	6.17923913043478	6.22	6.23978260869565	5.93369565217391	5.87568841304348	5.72804347826087	5.81130434782609	6.0704347826087	5.79695652173913	6.11065217391304	5.84369565217391	6.02021739130435	6.45565217391304	6.20717391304348	6.50945652173913	7.245	6.43413043478261	6.61902173913043	6.88858695652174	7.00753626086957	7.00467391304348	7.53858695652174	6.98641304347826
Grem2	6.3629347826087	7.31173913043478	6.67065217391304	6.4995652173913	6.05934782608696	6.37271739130435	6.74413043478261	6.31847826086956	7.09260869565217	6.63731884782609	7.1845652173913	6.71782608695652	6.06108695652174	6.10891304347826	5.38094204347826	5.47253623913043	5.91913043478261	5.98945652173913	5.99568839130435	5.38239130434783	5.55800723913043	5.89735506521739	5.60608695652174
Sez6l	5.36217391304348	5.81608695652174	5.42	5.42007245652174	5.36532608695652	5.35728260869565	5.36608695652174	5.13086956521739	5.39557969565217	5.52836956521739	5.25608695652174	5.43163043478261	5.76126810869565	6.16231884782609	6.3195652173913	6.4404347826087	6.08413043478261	5.9075652173913	5.81905795652174	5.69173913043478	5.99210145652174	6.68826086956522	5.94318841304348
Acadsb	10.2251086956522	9.8904347826087	10.105	10.1404347826087	10.1271195652174	10.04	10.1497826086957	9.82380434782609	10.1639130434783	9.81018634782609	9.98952897826087	9.65282608695652	9.75108695652174	9.60630434782609	9.35260869565217	9.0120652173913	9.55391304347826	9.53826086956522	9.63608695652174	9.00702897826087	9.50586956521739	9.25	9.31434782608696
Il15ra	8.3895652173913	8.3004347826087	8.4604347826087	8.66586956521739	8.35652173913043	8.45652173913044	8.6895652173913	7.89391304347826	8.45869565217391	8.39695652173913	8.43233695652174	8.52557969565217	7.74869565217391	8.11173913043478	7.81992752173913	7.98347826086956	7.90217391304348	7.97083332608696	7.955	7.82448047826087	8.13021739130435	7.57217391304348	7.73282608695652
Pex11a	7.9804347826087	8.23652173913043	8.74717391304348	8.68021739130435	8.93565217391304	8.68565217391304	8.77782608695652	8.92101447826087	8.80413043478261	8.65586956521739	8.57260869565217	8.68239130434783	7.8104347826087	8.03695652173913	7.74130434782609	7.45521739130435	8.05521739130435	8.10938406521739	8.46478260869565	7.97217391304348	7.72717391304348	7.85130434782609	7.68586956521739
Mapk8ip1	6.42486956521739	6.93847826086956	7.50956521739131	7.58144926086957	7.14724639130435	7.16021739130435	7.19489130434783	7.36673913043478	6.8504347826087	7.02423913043478	6.81217391304348	6.86130434782609	6.30474639130435	6.58032608695652	6.71434782608696	6.22202897826087	6.35152173913044	6.27478260869565	6.31673913043478	5.63565217391304	6.14130434782609	6.20434782608696	6.09409419565217
Dock2	7.99130434782609	8.12190217391304	7.94923913043478	7.66597826086957	7.83608695652174	7.49847826086957	7.85141304347826	8.00826086956522	7.51826086956522	7.83641489130435	7.88652173913044	7.70706521739131	8.19586956521739	8.22760869565217	8.44413043478261	9.23173913043478	8.3904347826087	8.31021739130435	8.93718943478261	9.28793478260869	8.75818839130435	9.40413043478261	9.27391304347826
Thrsp	12.2030434782609	12.4867391304348	12.5508695652174	12.8457971086957	12.7317391304348	12.7652173913043	12.7953260869565	12.9131883913043	12.6146376956522	12.5791304347826	12.9131883913043	12.7317391304348	12.105652173913	12.3373913043478	12.0773913043478	11.6863043478261	12.3001086956522	12.0867391304348	12.325	11.6214311521739	12.0631521739131	11.589277173913	12.0217391304348
Cntnap1	6.0875	6.84173913043478	6.95586956521739	7.0979347826087	7.01010869565217	6.65152173913043	6.99434782608696	7.06007247826087	6.54760869565218	6.83891304347826	7.01065217391304	7.05413043478261	6.32304347826087	6.22576086956522	6.42931158695652	5.64347826086957	5.91913043478261	6.10094202173913	6.05826086956522	5.64597826086957	6.355	6.00018117391304	6.25201086956522
Lrg1	9.13891304347826	9.40989130434783	9.47282608695652	8.93065217391304	8.82	8.88565217391304	9.55576086956522	9.25326086956522	8.31304347826087	8.48855073913044	8.4625	8.54434782608696	9.575	9.60630434782609	10.4189130434783	10.3364130434783	10.0313043478261	10.474402173913	9.84130434782609	10.0230434782609	9.84130434782609	10.3521739130435	9.43891304347826
Acp6	7.4875	7.65449276086956	7.98054347826087	8.14369565217391	7.90565217391304	8.25565217391304	7.74478260869565	7.9770652173913	7.75945652173913	7.67880434782609	7.70739130434783	7.85108695652174	7.56967391304348	7.69478260869565	7.15869565217391	7.19739130434783	7.15934782608696	7.32652173913043	7.13869565217391	7.09021739130435	7.2825362173913	7.04130434782609	7.16304347826087
Acsm3	9.55391304347826	8.57699276086957	9.15896739130435	9.11086956521739	9.10608695652174	8.85043478260869	9.44130434782609	7.35586956521739	9.38695652173913	9.0895652173913	8.72304347826087	8.51391304347826	7.06402173913043	8.03695652173913	6.81652173913043	5.16586956521739	7.75934782608696	7.65021739130435	8.05684782608696	6.62876810869565	6.92347826086957	6.40130434782609	6.92978260869565
Cyth4	8.80010869565217	8.95510869565218	8.65673913043478	8.52451086956522	8.37978260869565	8.80521739130435	8.77782608695652	8.29909421739131	8.33847826086956	8.38130434782609	8.45282608695652	8.54434782608696	8.84463769565217	9.09728260869565	9.23195652173913	10.2958695652174	9.2295652173913	9.27913043478261	9.21934782608696	10.0608695652174	9.64445652173913	9.66576086956522	9.62869565217391
Ptpre	7.005	6.77021739130435	6.86429347826087	6.83822463043478	6.62695652173913	6.39891304347826	7.01304347826087	6.78934782608696	6.7445652173913	6.63731884782609	7.1195652173913	7.44282608695652	7.27086956521739	7.35391304347826	7.3704347826087	8.23945652173913	7.71869565217391	7.67695652173913	7.29018115217391	8.20913043478261	7.6404347826087	7.91478260869565	8.16586956521739
Phkg1	6.76847826086957	7.16521739130435	7.06474636956522	7.54	7.23402173913043	6.86576086956522	7.34130434782609	7.2570652173913	8.00260869565217	7.23358695652174	7.32391304347826	7.35804347826087	6.52934782608696	6.78492754347826	6.49913043478261	6.405	6.61630434782609	6.98173913043478	6.59978260869565	6.18963769565217	6.33489130434783	6.18010869565217	6.43108695652174
Fbxo45	8.84652173913043	8.78521739130435	8.87130434782609	9.1	8.55434782608696	8.76681160869565	8.74717391304348	8.38891304347826	8.69434782608696	8.64478260869565	8.47086956521739	8.34869565217391	7.96630434782609	8.49826086956522	8.20673913043478	7.79697310869565	7.99282608695652	7.9495652173913	8.13673913043478	8.12260869565217	8.17739130434783	8.13913043478261	8.28695652173913
Mycbp2	10.1822826086957	10.5428985652174	9.88199276086957	10.0252173913043	9.64847826086956	9.97347826086957	9.9695652173913	9.56217391304348	9.67311595652174	9.79717391304348	9.84608695652174	9.95826086956522	10.5446014565217	10.3791304347826	10.6902173913043	10.5139130434783	10.2855434782609	10.4134782608696	10.4071739130435	10.4560869565217	10.8701086956522	10.7130434782609	10.710652173913
Pdhx	7.615	8.0145652173913	8.34652173913043	8.52451086956522	8.53445652173913	8.36695652173913	8.12244565217391	8.68891304347826	8.27782608695652	8.20282608695652	8.22472826086956	8.54434782608696	7.56967391304348	7.49782608695652	7.72815217391304	7.2170652173913	7.8704347826087	7.77652173913043	7.82108695652174	7.6845652173913	7.61822463043478	7.45619565217391	7.60086956521739
Clic4	10.5567391304348	11.1463043478261	11.1070652173913	10.7795652173913	10.6264130434783	10.7219565217391	10.8669565217391	10.805	10.6788975217391	10.9054347826087	11.0321739130435	10.8942391304348	11.2058695652174	11.310652173913	11.5303985434783	11.3665217391304	11.1107608695652	11.1545652173913	11.2103260869565	11.5376086956522	11.481847826087	11.6584782608696	11.3756521739131
Dock8	7.72608695652174	8.09782608695652	7.88804347826087	7.7419202826087	7.83608695652174	7.89478260869565	7.70369565217391	7.81336956521739	7.98304347826087	8.13978260869565	8.03745395652174	8.17315217391304	8.34739130434783	8.23764493478261	8.73384058695652	10.2197049782609	9.12108695652174	8.84224639130435	8.88021739130435	10.1911594347826	9.37097826086957	10.1817391304348	9.72507247826087
Tm6sf1	9.08184782608696	9.34391304347826	9.11597826086956	9.07434782608696	9.00934782608696	9.05	9.23260869565217	8.68891304347826	8.86565217391304	9.13423913043478	9.17695652173913	9.08826086956522	9.24108695652174	9.5064855	9.63934782608696	10.2572826086957	9.4825	9.53	9.55347826086957	10.0434782608696	9.84130434782609	9.98952897826087	9.87239130434783
Lep	12.4867391304348	12.804347826087	12.244347826087	12.5286956521739	12.5084782608695	12.6934782608696	12.7652173913043	12.3748913043478	12.0773913043478	12.2709130434783	12.8322463913043	12.8322463913043	13.2001449565217	12.9752173913043	13.4647826086957	13.2636594347826	13.094347826087	12.9131883913043	12.8836956521739	13.094347826087	13.4195652173913	13.1302898695652	13.2491304347826
Pank3	12.1115217391304	12.0091304347826	12.095	12.2030434782609	11.853623173913	11.835	11.8808695652174	12.2878260869565	11.9895652173913	11.8278260869565	11.9720652173913	12.0326086956522	11.7563134130435	11.6080706521739	11.542318826087	11.0598913043478	11.2930434782609	11.1107608695652	11.5763586956522	11.5863804347826	11.5344202608696	11.5665579782609	11.649347826087
Nap1l1	10.0474927391304	9.90052795652174	9.58304347826087	9.50115943478261	9.47478260869565	9.30391304347826	9.70621117391304	9.53978260869565	9.29782608695652	9.63163043478261	9.87875776086957	9.81663043478261	10.2339130434783	10.2508695652174	10.2251086956522	10.0504347826087	10.1734782608696	9.98952897826087	10.12	10.3445652173913	10.0744782608696	10.1095652173913	10.2117391304348
Cidea	6.6904347826087	6.80804347826087	6.99521739130435	7.25097826086956	6.84913043478261	7.63173913043478	7.12221015217391	7.42304347826087	6.67032608695652	7.20467391304348	6.7504347826087	6.85130434782609	5.9654347826087	6.56304347826087	6.07978260869565	6.66086956521739	6.21028984782609	6.10869565217391	5.77895652173913	6.52695652173913	5.98108695652174	6.42065217391304	5.63097826086956
Lilra6	5.11489130434783	5.25608695652174	5.36905797826087	5.16239130434783	5.27518115217391	5.5645652173913	5.87434782608696	5.2629347826087	4.75507247826087	5.23536232608696	5.36336956521739	4.99608695652174	5.8539855	6.10891304347826	6.25119565217391	6.08695652173913	5.88532608695652	5.76289856521739	5.81905795652174	5.76934782608696	6.14130434782609	5.87673913043478	5.60608695652174
Arhgef6	6.9945652173913	7.23480434782609	7.21239130434783	7.14304347826087	6.93271739130435	7.08760869565217	6.87695652173913	6.85061595652174	6.9055797173913	7.23358695652174	7.34565217391304	7.19695652173913	7.58652173913043	7.58945652173913	7.15	7.80652173913044	7.40152173913043	7.56913043478261	7.78949276086957	7.78	7.73576086956522	8.08739130434783	7.68586956521739
Zadh2	7.97	7.89130434782609	8.20260869565217	8.44163043478261	8.44217391304348	8.25565217391304	7.96891304347826	8.43673913043478	8.32304347826087	8.16630434782609	8.17565217391304	8.01282608695652	7.62434782608696	7.64826086956522	7.56641304347826	7.46391304347826	7.96021739130435	7.96184782608696	7.67478260869565	7.38097826086956	7.7083327173913	7.64144926086957	7.69586956521739
Por	10.1430434782609	10.5428985652174	10.8486956521739	10.920652173913	10.6063043478261	10.6867572391304	10.8182608695652	10.6302173913043	10.5428985652174	10.5913043478261	10.6529347826087	10.6264130434783	10.0292391304348	10.2613043478261	10.3521739130435	9.63	10.2078260869565	10.2317391304348	10.0922826086957	9.82	10.0839130434783	10.1621739130435	9.9045652173913
Fxyd5	8.17586956521739	8.66695652173913	8.32173913043478	8.29039854347826	8.03228260869565	8.2045652173913	8.62739130434783	8.23478260869565	8.25565217391304	8.48855073913044	8.47086956521739	8.31239130434783	8.48043478260869	8.88304347826087	8.98905795652174	9.65093169565217	9.07739130434783	9.00144926086957	8.62989130434783	9.48478260869565	9.10586956521739	9.07565217391304	9.16927536956521
Traf4	7.28090580434783	7.26369565217391	7.78152173913043	7.67880434782609	8.0404347826087	7.6604347826087	7.54260869565217	7.65869565217391	7.31695652173913	7.48173913043478	7.31282608695652	7.5485507173913	6.95989130434783	6.93891304347826	7.35391304347826	7.11869565217391	6.90695652173913	7.02369565217391	6.58	6.9404347826087	6.95304347826087	7.00086956521739	6.69652173913043
Bche	9.8904347826087	9.6169202826087	9.59913043478261	9.87057969565217	9.97630434782609	10.0283695652174	9.90326086956522	9.89173913043478	9.8720652173913	9.74071947826087	9.82739130434783	9.59956521739131	9.45434782608696	9.46304347826087	9.3629347826087	8.69	9.34260869565217	9.35492754347826	9.27913043478261	8.60434782608696	9.31934782608696	8.80119565217391	9.20184782608696
Ppp4r4	6.17923913043478	6.30525363043478	6.41413043478261	6.46268115217391	6.32007245652174	6.33565217391304	6.43271739130435	5.68326086956522	5.92710143478261	6.07731882608696	6.12637682608696	6.01021739130435	5.50260869565217	5.9589855	5.96318839130435	5.17934782608696	5.0805797173913	5.34195652173913	5.5995652173913	5.12771739130435	5.68413043478261	5.115	5.37586956521739
E2f8	4.54739130434783	4.84730434782609	5.00282608695652	4.63565217391304	4.72369565217391	4.66521739130435	4.68652173913044	4.97826086956522	5.03152173913043	4.51130434782609	4.56594204347826	4.35347826086957	4.90572826086957	5.01934782608696	5.3519202826087	5.50195652173913	5.10978260869565	5.58782608695652	5.37826086956522	5.70253623913043	5.21652173913044	5.66608695652174	5.44971015217391
Abca8a	8.84652173913043	8.9175	9.03934782608696	9.17413043478261	9.12478260869565	8.77565217391304	8.94782608695652	8.94347826086956	9.43847826086956	9.20869565217391	9.20608695652174	9.09869565217391	8.64782608695652	8.75028986956522	8.1439855	8.14663043478261	8.66695652173913	8.28739130434783	8.74739130434783	8.49108695652174	8.48739130434783	8.56565217391304	8.60434782608696
Tubb6	8.05619565217391	8.09782608695652	7.77163043478261	7.52565217391304	7.77130434782609	7.86260869565217	8.05902173913043	8.54217391304348	7.7704347826087	7.77344202173913	7.8004347826087	7.7269202826087	8.26152173913044	8.30782608695652	8.62521739130435	8.77263043478261	8.3904347826087	8.42304347826087	8.48043478260869	8.51086956521739	8.35608695652174	8.5845652173913	8.70021739130435
Pdlim7	7.04880434782609	7.45891304347826	7.435	7.24141304347826	7.11608695652174	6.69065217391304	7.45608695652174	7.04847826086957	7.34	7.23358695652174	7.74608695652174	7.86130434782609	7.93521739130435	7.88315217391304	8.54804347826087	8.29429347826087	7.99282608695652	8.20260869565217	7.61775360869565	8.06630434782609	8.39951086956522	7.8720652173913	8.06565217391304
Itgam	7.88086956521739	8.52543478260869	8.02217391304348	7.87173913043478	7.7995652173913	7.80239130434783	8.00195652173913	7.73891304347826	7.3895652173913	7.85364130434783	7.96565217391304	7.85108695652174	8.22369565217391	8.41413043478261	8.58619565217391	9.52065217391304	8.40956521739131	8.51695652173913	8.6595652173913	9.24434782608696	8.75818839130435	9.17739130434783	9.23010869565217
Acss2	8.98557971739131	9.78434782608696	11.2303985652174	11.1227989130435	11.2216666521739	11.0671014347826	10.6928985434783	12.0671739130435	10.6277173913043	10.561902173913	10.6264130434783	10.9619565217391	9.5954347826087	9.2454347826087	9.63934782608696	9.00173913043478	9.31684782608696	9.37891304347826	9.52478260869565	9.09768117391304	9.06576086956522	9.08739130434783	8.81155797826087
Slc3a2	9.01782608695652	9.77304347826087	9.48304347826087	9.45228260869565	9.57565217391304	9.64173913043478	9.7954347826087	9.49521739130435	9.43130434782609	9.30836956521739	9.84608695652174	9.5820652173913	10.1008695652174	10.17625	10.190559	10.2758695652174	10.0526086956522	9.90521739130435	9.84130434782609	9.93478260869565	10.1364130434783	10.12	9.93586956521739
Sncg	12.1882608695652	12.6004347826087	12.2030434782609	12.2165217391304	11.9040217391304	12.4013043478261	12.515652173913	12.3078260869565	12.3457608695652	12.3373913043478	12.7652173913043	12.5397826086957	12.7478260869565	13.0086956521739	12.9207246304348	13.0444927391304	12.7397826086957	12.7478260869565	12.7652173913043	12.7317391304348	13.1765217391304	13.0823913043478	13.0086956521739
Echdc1	9.27913043478261	9.14304347826087	9.6735145	9.7704347826087	9.76152173913043	9.64173913043478	9.64347826086957	9.78239130434783	9.67311595652174	9.59608695652174	9.36608695652174	9.27173913043478	9.08826086956522	9.25565217391304	9.04670289130435	9.17739130434783	9.08826086956522	8.89739130434783	9.04173913043478	9.10782608695652	8.77739130434783	8.91576086956522	8.99054347826087
Oplah	8.35652173913043	8.46282608695652	8.70347826086956	8.85521739130435	8.77782608695652	8.91608695652174	9.04760869565217	8.43673913043478	8.90815217391304	8.78760869565217	8.53641304347826	8.45206521739131	7.7704347826087	8.32652173913043	8.07391304347826	7.83521739130435	8.39869565217391	8.34739130434783	8.13673913043478	7.79	8.10413043478261	8.15218115217391	7.93521739130435
Sipa1l1	8.08347826086957	8.775	8.83913043478261	8.33521739130435	8.30559782608696	8.33652173913043	8.45652173913044	8.15510869565218	8.44163043478261	8.42956521739131	8.58021739130435	8.40108695652174	8.74739130434783	9.13891304347826	9.11521739130435	9.17739130434783	8.71661593478261	8.75548913043478	8.91913043478261	9.295	9.31934782608696	9.38434782608696	8.94869565217391
Ubd	4.12836956521739	3.68347826086957	4.23445652173913	3.95554347826087	4.23086956521739	4.365	4.30130434782609	4.03521739130435	4.43695652173913	4.40108695652174	4.38195652173913	4.16445652173913	4.94347826086956	4.71065217391304	6.11054347826087	8.44391304347826	5.74521739130435	6.46445652173913	6.1175	8.46869565217391	5.82597826086957	7.58231882608696	6.08391304347826
Ncf2	7.47652173913044	7.20420291304348	7.04478260869565	6.76130434782609	7.02108695652174	6.78065217391304	7.20347826086957	7.09	6.62913043478261	7.20467391304348	7.15154876086956	7.19695652173913	8.13413043478261	7.28311593478261	7.5479347826087	8.2845652173913	7.66	7.3795652173913	7.8104347826087	8.38130434782609	7.7579347826087	8.13913043478261	8.06565217391304
Ephx1	9.00934782608696	9.54673913043478	9.23173913043478	9.3604347826087	9.39652173913043	9.28108695652174	8.94782608695652	9.14789854347826	9.57695652173913	9.69913043478261	9.49347826086957	9.51318839130435	9.97630434782609	9.58217391304348	10.035	10.0082608695652	10.1095652173913	9.73521739130435	9.81847826086956	10.111847826087	9.82847826086956	10.0569565217391	9.75927534782609
Gtse1	5.08130434782609	5.43923913043478	5.42	5.58782608695652	5.27518115217391	5.10521739130435	5.47076086956522	5.92130434782609	5.26358695652174	5.19811593478261	5.30369565217391	5.55836956521739	5.92326086956522	5.77673913043478	6.10054347826087	6.15173913043478	5.83891304347826	5.9075652173913	5.91521739130435	6.26152173913044	5.61478260869565	6.00018117391304	5.98010869565217
Kdelr3	6.40369565217391	6.63	6.39304347826087	6.38760869565217	6.25804347826087	6.32586956521739	6.53565217391304	6.31847826086956	5.96652173913043	6.34271739130435	5.94673913043478	6.10007245652174	6.7645652173913	6.79431158695652	7.2433152173913	7.08548913043478	6.82478260869565	6.71586956521739	6.7695652173913	6.62876810869565	6.8395652173913	6.65016304347826	6.82934782608696
Akap2	7.25054347826087	8.00336956521739	8.07	7.8	7.59130434782609	7.57739130434783	7.71485508695652	7.90391304347826	7.43538043478261	7.70673913043478	8.22472826086956	8.10623189130435	8.17130434782609	8.43201086956522	8.56521739130435	8.25	8.48739130434783	8.4895652173913	8.44543478260869	8.24565217391304	8.44391304347826	8.52423913043478	8.26869565217391
Tnip3	5.95695652173913	6.51934782608696	6.45869565217391	5.82134058695652	6.11978260869565	6.21336956521739	6.19891304347826	6.30880434782609	6.0304347826087	6.74014493478261	6.50304347826087	6.06934782608696	6.78313043478261	6.62195652173913	7.49913043478261	8.99434782608696	7.23297102173913	6.99217391304348	7.61775360869565	8.82539130434783	8.02217391304348	8.44478260869565	8.75242754347826
Ccrn4l	6.00275360869565	6.70739130434783	6.38199276086956	5.84532608695652	6.58456521739131	6.23684782608696	6.3645	5.97391304347826	6.40358695652174	6.5795652173913	6.45699276086957	6.34815217391304	6.49434782608696	7.09782608695652	6.91978260869565	7.29869565217391	6.88695652173913	6.86771739130435	6.9825	7.18391304347826	7.1779347826087	6.87978260869565	6.82934782608696
Crip1	10.2639130434783	9.80782608695652	9.75836956521739	9.55521739130435	9.50347826086957	9.54485506521739	9.9695652173913	9.65521739130435	9.26521739130435	9.51739130434783	9.75760869565217	9.46326086956522	10.5276086956522	10.0513043478261	10.4863043478261	10.7696739130435	10.2855434782609	9.9695652173913	10.4645652173913	10.395652173913	10.4827826086957	10.216490673913	10.0517391304348
Ucp2	8.09869565217391	8.20021739130435	8.23021739130435	7.77173913043478	7.57565217391304	7.53326086956522	8.111	7.96695652173913	7.5580797173913	8.17532608695652	7.88652173913044	7.55710143478261	8.34094204347826	8.50891304347826	8.68923913043478	9.10518115217391	8.34739130434783	8.34739130434783	8.51108695652174	8.98217391304348	8.60478260869565	9.26304347826087	8.52586956521739
Tbc1d9	5.98913043478261	6.21108695652174	6.38199276086956	6.14065217391304	6.05934782608696	6.07072465217391	6.14858695652174	6.21782608695652	5.88434782608696	5.86260869565217	6.02760869565217	6.10007245652174	6.88380434782609	6.33521739130435	6.61880434782609	6.63934782608696	6.39021739130435	6.32510869565217	6.56068841304348	6.87032608695652	6.42304347826087	7.03130434782609	6.80739130434783
Pth1r	6.24637682608696	6.80804347826087	7.00434782608696	7.49847826086957	7.20684782608696	7.6215942173913	7.2229347826087	8.01880434782609	7.11358695652174	6.95	7.2039492826087	7.24347826086956	6.07141304347826	6.62195652173913	6.32989130434783	6.3275362173913	6.4845652173913	6.40358695652174	6.35239130434783	6.22891304347826	6.20413043478261	6.35239130434783	6.30826086956522
Zim1	5.29630434782609	5.52847826086956	4.32695652173913	5.33510869565217	5.15282608695652	5.52650363043478	5.21282608695652	5.03952897826087	5.54967391304348	4.91282608695652	5.19833332608696	5.15532608695652	5.13847826086957	6.5195652173913	6.33978260869565	7.14347826086957	6.68880434782609	6.11630434782609	5.70253623913043	6.18010869565217	7.08173913043478	6.60717391304348	6.36173913043478
Mrc2	6.16521739130435	6.63	6.50913043478261	6.33673913043478	6.39934782608696	6.56391304347826	6.47326086956522	6.61144926086957	6.53510869565217	6.54259058695652	6.56304347826087	6.7945652173913	6.84021739130435	6.86886956521739	7.84391304347826	8.7420652173913	7.24347826086956	7.41108695652174	7.20217391304348	8.7505797173913	8.03413043478261	8.65369565217391	7.94663043478261
Gpc6	7.1704347826087	7.24402173913044	7.33847826086957	7.13413043478261	7.5479347826087	7.35804347826087	7.23347826086956	7.27782608695652	6.95869565217391	6.80695652173913	7.49782608695652	7.20818839130435	7.71923913043478	7.74434782608696	7.83239130434783	8.13891304347826	7.57478260869565	7.51239130434783	7.69652173913043	7.71608695652174	7.77417391304348	8.00826086956522	8.33608695652174
Ptrf	10.0604347826087	10.5873913043478	10.2975	10.2552173913043	10.2378260869565	10.3304347826087	10.4319057826087	10.2358695652174	9.98695652173913	10.1440217391304	10.1357608695652	10.2767391304348	10.4504347826087	11.044347826087	10.9642391304348	10.8784782608696	10.7495652173913	10.6801863478261	10.5580434782609	10.6760869565217	10.8486956521739	11.04	10.4508695652174
Olfr205	6.285	7.00684782608696	7.04478260869565	7.3050197826087	7.19771739130435	6.72217391304348	7.17717391304348	7.33032608695652	7.58880434782609	7.41597826086957	6.95608695652174	7.23304347826087	6.0845652173913	7.09782608695652	6.3195652173913	5.94855073913044	6.25271739130435	5.48173913043478	5.67489130434783	5.77710145652174	6.15739130434783	6.28115943478261	6.39
Irak2	8.14586956521739	8.54434782608696	8.25951086956522	7.98260869565217	8.32065217391304	8.48739130434783	8.45652173913044	8.24521739130435	8.07195652173913	8.22652173913044	8.28565217391304	8.47880434782609	8.33478260869565	9.09728260869565	9.0120652173913	8.875	8.85669565217391	8.8775	8.67913043478261	8.7395652173913	8.89434782608696	8.86565217391304	8.6145652173913
Mpeg1	8.3895652173913	8.42217391304348	8.25	7.68913043478261	7.8954347826087	7.89478260869565	7.73521739130435	7.92260869565217	7.9495652173913	8.17532608695652	7.59032608695652	7.90630434782609	8.31152173913043	8.31532608695652	8.68923913043478	9.88199276086957	9.07739130434783	8.88735506521739	9.29663043478261	10.3010662391304	9.08739130434783	10.0186956521739	9.74826086956522
Itgax	6.15173913043478	6.92681158695652	6.36195652173913	6.18130434782609	5.78434782608696	6.06108695652174	5.93304347826087	6.48423913043478	6.09434782608696	6.79630434782609	6.4770652173913	6.74717391304348	7.04326086956522	7.08478260869565	7.34456521739131	8.97130434782609	7.54934782608696	7.09413043478261	7.51934782608696	8.91086956521739	7.88565217391304	9.46304347826087	8.4354347826087
Lgals3	6.37873189130435	7.12076086956522	6.93282608695652	6.9470652173913	6.86638586956522	7.01304347826087	6.90608695652174	7.04847826086957	6.76583332608696	7.22391304347826	7.06717391304348	7.24347826086956	7.23521739130435	7.53630434782609	7.69576086956522	8.47717391304348	7.50195928260869	7.34260869565217	7.79891304347826	8.67152173913044	7.91822463043478	8.20608695652174	8.20913043478261
Plekho1	7.55369565217392	7.53902173913044	7.4904347826087	7.31478260869565	7.31695652173913	7.03231884782609	7.38782608695652	7.23521739130435	6.95869565217391	7.33807971739131	7.38782608695652	7.34869565217391	7.71923913043478	7.8435145	8.02173913043478	8.56673913043478	7.88086956521739	7.55869565217391	7.842971	8.5425	7.69869565217391	8.18347826086957	8.25951086956522
Cotl1	8.26869565217391	7.92413043478261	7.83478260869565	7.7419202826087	7.61869565217391	8.01076086956522	7.82663043478261	7.88282608695652	7.60010869565217	7.79369565217391	7.53630434782609	7.60615941304348	8.19586956521739	7.96717391304348	8.63434782608696	9.16565217391304	8.33717391304348	8.33	8.525	9.11597826086956	8.38	8.99434782608696	8.84695652173913
Pccb	10.1639130434783	10.0754347826087	10.1997826086957	10.3438043478261	10.1969565217391	10.2104347826087	10.3215993695652	10.3983695652174	9.965	9.92826086956522	9.97652173913044	9.92423913043478	9.71391304347826	9.92391304347826	9.72376810869565	9.19934782608696	9.79460145652174	9.74639752173913	9.76173913043478	9.28793478260869	9.65576086956522	9.56663043478261	9.41652173913043
Cd44	6.15173913043478	6.59195652173913	6.26260869565217	6.14065217391304	6.2375	6.3805797173913	6.48195652173913	6.45565217391304	6.37434782608696	6.7579347826087	6.74152173913043	6.72847826086957	6.77427536956522	6.88949276086957	7.45413043478261	8.23945652173913	6.95826086956522	7.07391304347826	7.42260869565217	8.08891304347826	7.57847826086957	8.45434782608696	8.29608695652174
Dbp	9.3879347826087	9.5845652173913	10.3387391304348	10.655652173913	10.8252536304348	10.5139130434783	10.9239130434783	11.1938043478261	10.7169565217391	10.4978260869565	10.7415217391304	10.3649275217391	9.48315217391304	9.07217391304348	8.52753623913043	8.78913043478261	9.58913043478261	8.89739130434783	9.32869565217391	9.21760869565217	9.70434782608696	9.89173913043478	9.68597826086956
Kif23	4.84734782608696	5.40130434782609	5.3779347826087	5.12173913043478	5.23072465217391	5.06086956521739	5.03760869565217	5.25304347826087	5.28380434782609	5.20673913043478	5.21091304347826	4.9764492826087	5.69887680434783	5.46478260869565	5.73688404347826	5.87236956521739	5.3519202826087	5.53597826086957	5.67489130434783	6.00967391304348	5.4354347826087	5.65510869565217	5.91402173913044
Enpep	9.98123189130435	11.0284782608696	11.4268695652174	11.625	11.551347826087	11.4870434782609	11.2165217391304	11.9060869565217	11.3286594130435	11.3943840434783	11.5452898478261	11.6285506956522	10.5580434782609	10.7776086956522	10.3682608695652	10.0604347826087	10.3208695652174	10.4078260869565	10.7201086956522	10.214347826087	10.1926086956522	10.1621739130435	10.4863043478261
Dusp18	7.40843873913044	7.23480434782609	7.71202897826087	7.63391304347826	7.60108695652174	7.78195652173913	7.95815217391304	7.78934782608696	7.84826086956522	7.73641304347826	7.69521739130435	7.99391304347826	7.25934782608696	7.2254347826087	7.02260869565217	7.32152173913043	7.09173913043478	6.92623189130435	7.05782608695652	7.12347826086957	7.44945652173913	7.43527173913043	6.91989130434783
Eml5	7.6495652173913	7.31173913043478	7.60010869565217	7.40413043478261	6.96971015217391	6.99364130434783	7.0845652173913	6.84239130434783	7.52815217391304	7.15076086956522	7.29065217391304	6.9304347826087	6.94086956521739	7.12641304347826	6.43913043478261	6.26583332608696	6.34271739130435	6.1654347826087	6.27434782608696	5.84108695652174	6.28978260869565	6.35239130434783	6.67054347826087
Itga4	7.75173913043478	7.15717391304348	7.26391304347826	6.95608695652174	7.04021739130435	7.00260869565217	7.0845652173913	7.03739130434783	6.99782608695652	7.30945652173913	7.22326086956522	7.01369565217391	7.61478260869565	7.33369565217391	7.60887680434783	8.14663043478261	7.63173913043478	7.73521739130435	8.05684782608696	8.15218115217391	7.81347826086956	8.54652173913044	8.29608695652174
Ccl9	11.2930434782609	10.6826086956522	10.4047826086957	10.1786956521739	10.3467391304348	10.2241304347826	10.4091304347826	10.4615869565217	10.3610869565217	10.7434782608696	10.4589130434783	10.4472826086957	10.8784782608696	10.6765217391304	11.1402173913043	11.853623173913	11.2267753695652	11.3091304347826	11.3428260869565	11.7898369565217	11.2584782608696	11.7730253478261	11.7922010869565
Slamf9	8.45130434782609	7.78630434782609	7.52804347826087	7.46565217391304	7.33637682608696	7.27782608695652	7.47586956521739	7.56782608695652	6.79695652173913	7.20467391304348	7.35478260869565	7.40184782608696	7.86576086956522	8.08695652173913	8.45391304347826	8.92615941304348	8.31239130434783	8.03826086956522	8.16554347826087	8.63391304347826	8.39951086956522	8.80119565217391	8.33608695652174
1110059M19Rik	5.13913043478261	6.70739130434783	5.59920289130435	5.89391304347826	6.58456521739131	6.5995652173913	6.24246376086957	6.31847826086956	5.60992754347826	6.72717391304348	7.69521739130435	7.6945652173913	7.54121334782609	7.24347826086956	7.90423913043478	8.47717391304348	8.13652173913044	8.17386956521739	7.92391304347826	7.66641304347826	8.15858695652174	7.76891304347826	7.8720652173913
Dct	6.0875	6.02782608695652	5.78630434782609	6.02695652173913	6.1395652173913	6.12637682608696	5.74717391304348	6.13923913043478	6.07391304347826	5.51535023913043	5.6154347826087	5.59630434782609	5.3760145	5.53586956521739	5.63065217391304	5.35869565217391	5.40826086956522	5.19565217391304	5.30304347826087	5.16434782608696	5.33717391304348	5.3445652173913	4.75695652173913
Vps13a	8.91826086956522	8.67630434782609	8.82369565217392	8.83478260869565	8.68347826086957	8.40478260869565	8.44826086956522	8.54217391304348	8.49478260869565	8.40565217391304	8.77608695652174	8.75181160869565	8.36577897826087	8.36695652173913	8.03869565217391	7.66326086956522	8.14586956521739	8.1004347826087	8.25907608695652	7.82448047826087	8.18869565217391	8.31913043478261	8.00347826086957
Igfbp5	10.2430434782609	10.7375543478261	10.6284782608696	10.1669565217391	10.1969565217391	10.2563043478261	10.0907246521739	10.4513043478261	10.4645652173913	10.5765217391304	10.5130434782609	10.3891304347826	10.9007065217391	10.9072282608696	11.2230072391304	10.5834782608696	10.9815217391304	10.6430434782609	10.8595652173913	10.8208695652174	11.1070652173913	11.1545652173913	10.9129891304348
Slc16a7	9.64630434782609	9.55739130434783	9.71010869565217	9.75836956521739	9.64847826086956	9.65195652173913	9.74434782608696	9.30173913043478	9.78195652173913	9.85510869565218	9.79260869565217	9.85869565217391	8.88130434782609	9.36695652173913	9.07434782608696	8.90695652173913	9.30456521739131	9.34043478260869	9.43489130434783	8.84739130434783	9.33152173913044	9.20608695652174	9.40467391304348
Chst1	9.98123189130435	10.4732608695652	10.6611956521739	10.3834782608696	10.3895652173913	10.0928260869565	10.8547826086957	9.81018634782609	10.4405797173913	10.3526811521739	10.4078260869565	10.3119565217391	9.5629347826087	10.2704347826087	9.85130434782609	9.72652173913044	9.70434782608696	9.33130434782609	9.46065217391304	9.17695652173913	9.55347826086957	9.78021739130435	9.47380434782609
Dixdc1	5.11489130434783	5.69076086956522	5.97804347826087	5.72590580434783	6.08782608695652	5.85945652173913	5.77565217391304	5.98420291304348	5.43760869565217	5.01869565217391	6.05884056521739	6.14442030434783	4.91550723913043	5.29413043478261	5.00739130434783	5.13369565217391	5.06978260869565	4.98326086956522	4.97326086956522	4.91869565217391	4.91423913043478	5.2035507173913	4.80652173913044
Arhgap11a	5.41945652173913	6.29608695652174	6.04304347826087	5.64	5.84739130434783	5.95086956521739	5.69152173913043	5.87236956521739	5.59869565217391	5.79360506521739	5.83521739130435	5.51326086956522	6.59108695652174	5.77673913043478	6.44880434782609	6.85847826086956	6.11380434782609	6.53934782608696	6.63884056521739	6.59652173913044	6.36521739130435	6.76630434782609	6.60826086956522
Sccpdh	9.64630434782609	9.12217391304348	9.43913043478261	9.59021739130435	9.3304347826087	9.29326086956522	9.25586956521739	9.70413043478261	9.76913043478261	9.67590580434783	9.61173913043478	9.60739130434783	9.26775363043478	9.09728260869565	9.08369565217391	8.42673913043478	8.72652173913044	8.72130434782609	9.00836956521739	8.8820652173913	8.92869565217391	8.5754347826087	9.19130434782609
Tnfrsf12a	6.94288043478261	6.86021739130435	6.70532608695652	6.56369565217391	6.68913043478261	6.85586956521739	6.87695652173913	7.20630434782609	6.63865941304348	6.63731884782609	7.41673913043478	7.4645652173913	7.51028986956522	7.06619565217391	7.66369565217391	7.81521739130435	7.7695652173913	7.73521739130435	7.31478260869565	7.72608695652174	8.26869565217391	7.88304347826087	7.60086956521739
Tpcn2	7.67086956521739	7.75246376086957	7.72478260869565	7.56047102173913	7.27157608695652	7.54673913043478	7.51391304347826	7.71760869565217	6.95869565217391	7.29730434782609	7.53630434782609	7.52782608695652	7.93521739130435	7.72608695652174	8.11673913043478	8.75304347826087	7.91195652173913	8.08152173913043	8.11815217391304	8.5425	8.55608695652174	8.19478260869565	8.12449276086956
Snhg11	7.3654347826087	7.29847826086957	7.40477536956522	7.46565217391304	7.62771739130435	7.48586956521739	7.45608695652174	7.31326086956522	8.02891304347826	7.60695652173913	7.09423913043478	7.31326086956522	6.66086956521739	7.18076086956522	7.04514491304348	6.63934782608696	6.70195652173913	7.04913043478261	6.52804347826087	6.61181158695652	6.96369565217391	5.92304347826087	6.74173913043478
Slc25a35	8.85467391304348	9.41760869565217	9.71945652173913	9.81717391304348	9.46282608695652	9.6169202826087	9.54608695652174	9.83621117391304	9.30760869565217	9.40467391304348	9.38755434782609	9.42391304347826	8.92967391304348	9.46304347826087	8.87608695652174	8.64478260869565	8.78260869565217	8.85478260869565	8.32478260869565	8.11065217391304	8.79934782608696	8.52423913043478	8.59478260869565
Cd300lb	4.85695652173913	5.69076086956522	5.59920289130435	5.23347826086956	5.43869565217391	5.30934782608696	5.58652173913043	5.3795652173913	4.96869565217391	5.40826086956522	5.33184782608696	5.39108695652174	5.64402173913044	5.66119565217391	6.1745652173913	7.20818839130435	6.07204347826087	6.03869565217391	6.12695652173913	7.02900363043478	6.355	7.02260869565217	6.57478260869565
H2-Ab1	11.6267753478261	11.6918840434783	11.6026358695652	11.3895652173913	11.1402173913043	11.3327173913043	11.4644565217391	11.0795652173913	10.5428985652174	10.970652173913	11.152029	10.9350815217391	11.9040217391304	11.6584782608696	11.9978260869565	12.325	11.9978260869565	11.8425	11.7352717391304	12.0326086956522	11.8695652173913	12.244347826087	11.8137681304348
Hist1h2bn	3.91603260869565	4.85826086956522	4.67804347826087	4.19586956521739	5.03260869565217	5.30369565217391	4.70434782608696	5.44760869565217	5.08521739130435	5.49695652173913	5.32195652173913	5.135	5.42760869565217	5.9170652173913	5.89652173913043	5.89586956521739	5.56239130434783	5.74782608695652	5.93608695652174	6.24097826086957	6.0245652173913	6.53108695652174	6.50663043478261
Ptprc	8.81630434782609	8.47217391304348	8.39130434782609	8.15478260869565	8.13652173913044	8.17386956521739	8.39695652173913	8.34760869565217	7.8604347826087	8.28869565217391	8.36478260869565	8.16130434782609	8.66695652173913	8.52869565217391	8.81771739130435	9.53086956521739	8.92782608695652	8.76521739130435	9.30586956521739	9.7954347826087	9.00086956521739	9.48478260869565	9.50847826086956
Eci3	6.39326086956522	7.04141304347826	6.86429347826087	7.17891304347826	7.55710143478261	7.68054347826087	7.56336956521739	7.23521739130435	7.66239130434783	7.66673913043478	7.43510869565217	7.11644926086957	6.04949276086957	7.0160145	6.1745652173913	5.9045652173913	6.5354347826087	6.32510869565217	6.7695652173913	5.61413043478261	6.49260869565217	6.33318841304348	6.42141304347826
Gys1	9.32	9.9775	10.1423913043478	10.0947826086957	9.8904347826087	10.124347826087	10.1497826086957	9.9695652173913	9.72471015217391	9.73391304347826	9.98952897826087	9.74591615217391	9.38277173913043	9.82	9.39913043478261	8.90695652173913	9.34260869565217	9.29108695652174	9.03	8.51086956521739	9.18967391304348	9.20608695652174	8.95978260869565
Sh2d1b1	4.1725	4.11565217391304	4.78304347826087	4.02338932608696	4.64086956521739	5.00347826086957	4.23021739130435	4.35423913043478	4.36891304347826	4.8475	4.16521739130435	4.49768117391304	5.21391304347826	5.26760869565217	5.36336956521739	5.62173913043478	4.75948617391304	4.97415217391304	5.32387680434783	5.26065217391304	5.40826086956522	5.45804347826087	4.60369565217391
Lgmn	9.15	9.34391304347826	9.1245652173913	8.89739130434783	9.18239130434783	9.07	9.08826086956522	8.97246376086956	8.99427536956522	9.23467391304348	9.11663043478261	9.2425	9.40695652173913	9.39826086956522	9.6479347826087	10.655652173913	9.51434782608696	9.68521739130435	9.93434782608696	10.6855434782609	9.90173913043478	10.2654347826087	10.0782608695652
Fn3k	4.5204347826087	4.68652173913044	5.03885869565217	5.00478260869565	5.0804347826087	5.35728260869565	5.02630434782609	4.91239130434783	4.57978260869565	4.82021739130435	4.89722826086957	4.63391304347826	4.55630434782609	4.44652173913043	4.25608695652174	4.03239130434783	4.08949273913043	4.35391304347826	4.11565217391304	4.37663043478261	4.3929347826087	3.85434782608696	4.59586956521739
Il1rn	4.99978260869565	5.24478260869565	5.38739130434783	5.25902173913043	5.00434782608696	4.64434782608696	5.00630434782609	4.56934782608696	5.37788043478261	5.32365941304348	5.09565217391304	5.05467391304348	5.76126810869565	5.39423913043478	5.60065217391304	6.94608695652174	5.82782608695652	5.89652173913043	5.5995652173913	6.72826086956522	6.10913043478261	6.78217391304348	6.25201086956522
Parp16	7.60282608695652	7.51086956521739	7.61869565217391	7.84652173913044	7.84695652173913	7.96826086956522	7.89282608695652	7.68978260869565	7.80108695652174	7.80434782608696	7.92478260869565	8.00347826086957	7.28076086956522	7.62985506521739	7.19510869565217	6.72695652173913	7.4904347826087	7.18391304347826	7.19336956521739	6.99739130434783	7.31826086956522	7.11626810869565	7.58880434782609
P2ry6	7.77413043478261	8.04706521739131	7.77163043478261	7.45413043478261	7.42391304347826	7.84391304347826	7.98913043478261	8.01880434782609	7.34	7.58765217391304	7.5810145	7.97434782608696	8.01663043478261	8.03695652173913	8.61717391304348	9.47282608695652	8.46782608695652	8.26815217391304	8.43391304347826	9.13695652173913	8.702029	9.05608695652174	8.57521739130435
Ces1d	9.7954347826087	10.1266304347826	10.1522463695652	10.4376086956522	10.0830434782609	9.91336956521739	10.4091304347826	9.71391304347826	10.0247826086957	10.1197826086957	10.4513043478261	9.98695652173913	9.15076086956522	10.1261413043478	9.41630434782609	8.95130434782609	9.6704347826087	9.57565217391304	9.51434782608696	8.84739130434783	9.27086956521739	9.2404347826087	9.15891304347826
Abcg1	6.87521739130435	7.79735354347826	7.52804347826087	7.37833334782609	7.29434782608696	7.56782608695652	7.53108695652174	7.91347826086957	6.95869565217391	7.62391304347826	7.92478260869565	7.6154347826087	7.75891304347826	7.90413043478261	8.04641304347826	8.70130434782609	8.30130434782609	8.31021739130435	8.14565217391304	8.57739130434783	8.55608695652174	8.86565217391304	8.37248186956522
Laptm5	7.3095652173913	7.295	7.23304347826087	7.16826086956522	6.62695652173913	7.02369565217391	7.05739130434783	7.00891304347826	6.40358695652174	6.87739130434783	6.84913043478261	6.84217391304348	7.29086956521739	7.46434782608696	7.60887680434783	8.19760869565217	7.56304347826087	7.57847826086957	7.38630434782609	7.93217391304348	7.68989130434783	8.34652173913043	7.82630434782609
Arntl	6.87521739130435	6.95826086956522	6.26260869565217	6.03641304347826	5.967971	6.27876813043478	6.11369565217391	5.72847826086957	6.1070652173913	5.57847826086957	5.99836956521739	5.95782608695652	7.07173913043478	7.7554347826087	7.88304347826087	7.28804347826087	7.15934782608696	7.60260869565217	6.94891304347826	7.20086956521739	6.52804347826087	6.43021739130435	7.23347826086956
Clec4a3	8.04608695652174	7.83478260869565	7.6804347826087	7.54934782608696	7.90565217391304	7.59108695652174	7.82663043478261	7.56782608695652	6.99782608695652	7.72608695652174	7.91195652173913	7.63369565217391	7.95413043478261	7.88315217391304	8.43347826086957	9.22065217391304	8.46782608695652	8.33	8.6904347826087	9.12608695652174	8.39951086956522	8.65369565217391	8.64521739130435
Ctsk	5.87659419565217	6.87858695652174	6.70532608695652	6.46268115217391	6.48195652173913	6.45911232608696	6.28543478260869	6.42561595652174	5.98827897826087	6.255	6.45699276086957	6.45565217391304	7.00423913043478	6.87858695652174	7.49065217391304	8.63673913043478	7.1375362173913	7.10402173913044	7.27463769565217	8.98217391304348	7.44945652173913	8.07695652173913	7.81826086956522
Selplg	6.69782608695652	7.47083332608696	6.92130434782609	6.58326086956522	6.88369565217391	7.05981884782609	7.02188406521739	7.00630434782609	6.3620652173913	7.02423913043478	7.09423913043478	6.7945652173913	7.00423913043478	7.95391304347826	7.53551086956522	8.14663043478261	7.51275363043478	7.26291667391304	7.71826086956522	8.28760869565217	7.71913043478261	8.21695652173913	7.83913043478261
Tbxas1	6.93282608695652	7.04141304347826	6.59318841304348	6.51923913043478	6.65717391304348	6.60728260869565	6.85695652173913	6.66086956521739	6.43108695652174	6.56130434782609	6.66217391304348	6.5754347826087	6.85119565217391	7.00445652173913	7.12347826086957	8.05079708695652	7.24347826086956	7.31826086956522	7.1595652173913	7.78	7.27336956521739	7.69869565217391	7.73282608695652
Pygl	8.5495652173913	9.26391304347826	9.71945652173913	9.6704347826087	10.1449130434783	9.75597826086956	9.54608695652174	10.3603260869565	9.78913043478261	9.78913043478261	9.54365941304347	9.75913043478261	8.87173913043478	9.05347826086957	8.55608695652174	8.20927536956522	9.14695652173913	8.74728260869565	9.15362317391304	8.46869565217391	8.68478260869565	8.38369565217391	8.66635869565217
Wdfy4	6.58833334782609	7.32152173913043	7.295	6.85782608695652	6.66818839130435	6.69065217391304	6.91695652173913	6.97141304347826	6.38326086956522	6.89673913043478	6.91311593478261	6.60688406521739	7.18271739130435	7.12641304347826	7.43391304347826	7.90434782608696	7.33478260869565	7.41108695652174	7.63945652173913	7.66641304347826	7.50079710869565	8.11739130434783	7.75423913043478
LOC100862132	7.85086956521739	8.79847826086957	7.92434782608696	7.84652173913044	8.03228260869565	8.15391304347826	8.1854347826087	8.13652173913044	8.07195652173913	8.26869565217391	8.1095652173913	8.25141304347826	8.30217391304348	9.68521739130435	9.21413043478261	9.27086956521739	8.71661593478261	8.75548913043478	8.76913043478261	10.0230434782609	8.82728260869565	9.12217391304348	8.89239130434783
Kcnj14	5.70652173913043	5.76141304347826	6.11826086956522	5.9045652173913	5.49195652173913	6.24884058695652	5.65804347826087	6.01534421739131	5.82565217391304	6.005	5.87391304347826	5.57717391304348	6.1795652173913	6.55282608695652	6.42931158695652	7.0670652173913	6.23228260869565	6.11630434782609	6.65076086956522	6.96304347826087	6.25021739130435	6.72467391304348	6.5445652173913
Nr1d2	8.83508695652174	8.79847826086957	9.16579708695652	9.07434782608696	9.12478260869565	9.00054347826087	8.79782608695652	9.24391304347826	9.23521739130435	9.19891304347826	9.16521739130435	9.13695652173913	8.73163043478261	8.30782608695652	7.91434782608696	8.11521739130435	8.33717391304348	8.31021739130435	8.62989130434783	8.37021739130435	8.8179347826087	8.72865941304348	8.82
Npr3	11.8386956521739	12.394347826087	12.105652173913	11.9110869565218	11.9604347826087	12.1173913043478	12.1623913043478	12.565	11.725	12.0217391304348	12.3689130434783	12.2385869565217	12.7230434782608	12.5791304347826	12.7478260869565	12.6146376956522	12.5221739130435	12.4867391304348	12.6075362391304	12.3689130434783	12.8182971086957	12.7230434782608	12.7863043478261
Mmp12	7.34608695652174	8.79847826086957	6.79173913043478	7.46565217391304	6.82710145652174	6.86576086956522	6.19891304347826	7.48576086956522	6.65086956521739	8.2595652173913	8.21434782608696	8.97739130434783	8.77630434782609	8.19586956521739	9.12608695652174	11.0248913043478	9.16478260869565	8.93630434782609	9.71065217391304	11.2125543478261	9.61916667391304	10.948152173913	10.5798913043478
Rel	7.04108695652174	7.51086956521739	7.33847826086957	7.20130434782609	7.29434782608696	7.26782608695652	7.37891304347826	7.217971	7.24141304347826	7.23358695652174	7.6670652173913	7.51492260869565	7.58652173913043	7.65586956521739	7.7704347826087	8.19760869565217	7.60271739130435	7.84708497826087	7.78949276086957	8.45869565217391	7.81347826086956	8.08739130434783	8.26869565217391
Gdap10	8.05619565217391	7.88130434782609	7.76054347826087	7.61391304347826	7.61869565217391	7.70782608695652	7.65695652173913	7.20630434782609	7.66239130434783	7.95260869565217	7.87326086956522	7.57608695652174	6.94978260869565	6.75927534782609	6.90967391304348	7.00717391304348	6.62369565217391	6.90478260869565	7.42260869565217	6.84913043478261	7.37934782608696	7.48565217391304	7.41086956521739
Prkcd	8.52181160869565	8.29253623913044	8.57521739130435	7.96358695652174	7.9495652173913	8.02108695652174	8.08021739130435	7.87	7.69032608695652	8.07652173913043	8.16195652173913	7.98391304347826	8.58119565217391	8.38934782608696	8.67163043478261	9.30358695652174	8.53608695652174	8.55913043478261	8.64021739130435	9.24434782608696	8.89434782608696	8.78246376086956	9.15891304347826
Metrnl	6.16521739130435	6.75347826086957	6.29115939130435	6.4995652173913	6.57478260869565	6.535	6.80065217391304	6.78934782608696	6.27496376086957	6.67217391304348	6.62934782608696	6.46565217391304	6.88380434782609	6.79431158695652	7.11199276086957	7.83521739130435	6.84489130434783	7.04427536956522	7.20945652173913	7.53891304347826	7.11608695652174	7.42518117391304	7.49847826086957
Slc2a5	4.60228260869565	4.92826086956522	5.54152173913043	5.86891304347826	5.60304347826087	5.31771739130435	5.02630434782609	6.53005434782609	5.35989130434783	5.05826086956522	5.52548913043478	5.98945652173913	4.91550723913043	4.40538536956522	4.66913043478261	4.23695652173913	4.21228260869565	4.695	4.27576086956522	4.40891304347826	4.21804347826087	4.38532608695652	4.64195652173913
Slc15a3	4.64260869565217	5.63847826086957	5.31590580434783	5.24565217391304	5.0704347826087	5.25250723913044	4.76934782608696	5.42891304347826	5.29510869565217	5.37380434782609	5.1829347826087	5.07217391304348	5.51336956521739	5.64137682608696	6.73108695652174	7.54891304347826	6.10141304347826	6.53934782608696	6.03869565217391	7.32065217391304	5.85760869565217	7.35478260869565	6.2645652173913
A930033H14Rik	6.65130434782609	7.27481884782609	7.46717391304348	7.3050197826087	7.245	7.40782608695652	7.6914492826087	7.44065217391304	7.60010869565217	7.30945652173913	7.41673913043478	7.20818839130435	6.41260869565217	7.06619565217391	6.98217391304348	6.77	6.88695652173913	6.74239130434783	6.30717391304348	6.46875	6.92347826086957	6.69684782608696	6.52239130434783
Dclk1	7.25054347826087	6.86945652173913	6.83130434782609	6.68608695652174	6.68913043478261	6.87521739130435	6.95326086956522	6.9304347826087	6.98847826086956	6.44304347826087	6.96369565217391	6.64961956521739	7.09945652173913	7.19119565217391	7.66369565217391	8.08239130434783	7.0595652173913	7.26291667391304	7.38630434782609	7.85320652173913	7.84652173913044	7.79923913043478	7.91434782608696
Cd200r1	5.24391304347826	5.53978260869565	5.1370652173913	5.20260869565217	4.9095652173913	5.23536232608696	5.19317028260869	5.33992752173913	4.64445652173913	4.9335507173913	5.27391304347826	5.20663043478261	5.33434782608696	5.71847826086957	5.93054347826087	7.14347826086957	5.82782608695652	5.69260869565217	6.01625	6.98695652173913	6.13108695652174	6.52739130434783	6.37260869565217
Gm19765	4.65673913043478	5.43923913043478	4.83695652173913	5.42996376086956	4.1604347826087	4.86913043478261	4.76934782608696	5.01971015217391	4.95130434782609	5.20673913043478	4.83673913043478	4.60260869565217	5.43695652173913	5.36739130434783	5.77630434782609	6.71673913043478	5.37590580434783	5.53597826086957	5.84108695652174	5.84108695652174	6.0245652173913	5.84112319565217	5.83717391304348
Itga5	7.22260869565217	8.04706521739131	7.94923913043478	7.7419202826087	7.61869565217391	7.92586956521739	7.92742754347826	7.96695652173913	7.64304347826087	7.53431158695652	8.02891304347826	7.51492260869565	8.1	8.24891304347826	8.39869565217391	8.65369565217391	8.17695652173913	8.24891304347826	8.08173913043478	8.30217391304348	8.3133152173913	8.62369565217391	8.42492754347826
Cd53	9.60934782608696	8.99717391304348	8.66782608695652	8.39521739130435	8.83989130434783	8.76681160869565	8.97188404347826	8.87369565217391	8.25565217391304	8.80173913043478	8.9329347826087	8.83130434782609	9.13565217391304	9.03391304347826	9.47347826086957	10.6024456521739	9.66195652173913	9.77130434782609	9.89125	10.3445652173913	9.70434782608696	10.1710869565217	10.2991459565217
Sh3pxd2b	6.9945652173913	6.93847826086956	7.01304347826087	6.62934782608696	6.98	6.67	7.17717391304348	7.33032608695652	6.8804347826087	6.98	7.16195652173913	7.1395652173913	7.13021739130435	7.05739130434783	7.93217391304348	8.13336956521739	7.4255797173913	7.69652173913043	7.69652173913043	8.16478260869565	7.76594204347826	8.21695652173913	8.08532608695652
Emp3	9.82782608695652	10.036770173913	9.70239130434783	9.68	9.85478260869565	9.83097826086957	9.99739130434783	9.72434782608696	9.62869565217391	9.86739130434783	9.98952897826087	10.0089130434783	9.99304347826087	10.1997826086957	10.245652173913	11.2267753695652	10.3595652173913	10.3763043478261	10.3803913043478	10.8521739130435	10.5417934782609	10.6845108695652	10.3531883913043
Mtap7	5.54880434782609	6.31384060869565	5.74978260869565	5.85304347826087	5.99588767391304	6.23684782608696	5.91391304347826	6.31847826086956	6.17565217391304	6.3629347826087	6.23684782608696	6.34815217391304	6.82021739130435	6.67884056521739	6.36521739130435	6.78086956521739	6.4845652173913	6.52989130434783	6.51239130434783	6.6595652173913	6.60782608695652	6.88913043478261	6.86847826086956
Atp8b4	5.40695652173913	5.82695652173913	5.91733695652174	5.42996376086956	5.68358695652174	5.29775360869565	5.73793478260869	5.9495652173913	5.33184782608696	5.71304347826087	5.90670289130435	5.50282608695652	5.81510869565218	5.84434782608696	6.60173913043478	7.40576086956522	6.06217391304348	6.63021739130435	6.78913043478261	7.34246376086957	6.67010869565217	7.43527173913043	7.2804347826087
Maob	9.26097826086956	9.53	9.48304347826087	9.73130434782609	9.64847826086956	9.73652173913043	9.63163043478261	9.48478260869565	9.84913043478261	9.75108695652174	9.2729347826087	9.29673913043478	9.02086956521739	9.09728260869565	8.90728260869565	8.20927536956522	9.1295652173913	9.25695652173913	9.30586956521739	8.42173913043478	8.75818839130435	8.51195652173913	8.90260869565217
Daglb	8.09076086956522	8.45239130434783	8.39869565217391	8.4045652173913	8.13652173913044	8.26413043478261	8.33652173913043	8.21228260869565	7.90369565217391	8.30673913043478	8.36478260869565	8.28065217391304	8.59108695652174	8.47891304347826	8.96782608695652	9.63	8.87913043478261	8.61739130434783	8.64021739130435	9.36782608695652	8.92869565217391	9.52913043478261	9.05347826086957
Sqrdl	8.88173913043478	8.59833334782609	8.87130434782609	8.83478260869565	8.30559782608696	8.51086956521739	8.58586956521739	7.79630434782609	8.54326086956522	8.34739130434783	8.42086956521739	8.33434782608696	8.08065217391304	8.2595652173913	7.96434782608696	7.44586956521739	7.89130434782609	7.83641489130435	7.97304347826087	7.43152173913044	7.85688404347826	7.59173913043478	7.65304347826087
Pld4	9.21891304347826	9.17826086956522	9.06434782608696	8.80521739130435	8.83989130434783	8.96884056521739	9.10782608695652	8.63217391304348	8.33847826086956	8.74891304347826	8.73108695652174	8.57913043478261	9.11152173913043	9.36695652173913	9.51376810869565	10.2013043478261	9.49434782608696	9.43347826086957	9.24434782608696	9.54673913043478	9.55347826086957	9.62217391304348	9.48478260869565
Pltp	11.0671014347826	11.2775362173913	11.1876086956522	10.9960869565217	10.7669565217391	10.8558695652174	10.9826086956522	11.0423913043478	10.3983695652174	10.8715217391304	10.9247826086957	10.7450543478261	11.1852173913044	11.4241739130435	11.7147826086957	12.2878260869565	11.6557608695652	11.4594202826087	11.2680434782609	12.25	11.6214311521739	12.3978260869565	11.6285506956522
Ascl1	5.57391304347826	6.04065217391304	6.08695652173913	6.5380797173913	7.02108695652174	6.66086956521739	6.70521739130435	6.72923913043478	6.3654347826087	5.91130434782609	6.28630434782609	6.31847826086956	5.675	5.77673913043478	5.61217391304348	5.69913043478261	5.37590580434783	5.54347826086957	5.41869565217391	5.8095652173913	5.4445652173913	5.81152173913044	5.33434782608696
Lpxn	6.34960145652174	6.21108695652174	5.76809419565217	6.32782608695652	5.85891304347826	6.24884058695652	6.265	6.06086956521739	5.84369565217391	6.17304347826087	5.97847826086957	6.10934782608696	6.37739130434783	6.44934782608696	6.73108695652174	7.94434782608696	6.61630434782609	6.87521739130435	6.78010869565217	7.4625	6.80005434782609	7.48565217391304	7.0554347826087
Rac2	8.62173913043478	9.07565217391304	8.40913043478261	8.72478260869565	8.49108695652174	8.80521739130435	9.0120652173913	8.67913043478261	8.39308695652174	8.76586956521739	8.5895652173913	8.82	8.92967391304348	9.1484057826087	9.31434782608696	10.0230434782609	9.16478260869565	9.07985508695652	9.36891304347826	9.56673913043478	9.29565217391304	9.94347826086956	9.35934782608696
Me1	11.9040217391304	12.255652173913	13.0444927391304	12.9282608695652	12.5084782608695	12.5286956521739	12.3978260869565	13.1058695652174	12.414347826087	12.3808695652174	12.6308695652174	12.5397826086957	12.2097826086957	12.049347826087	12.137681173913	11.7543659565217	11.6178623043478	11.6918840434783	11.8386956521739	11.9160869565217	11.6214311521739	11.9461594130435	11.7922010869565
Dusp9	5.19673913043478	5.89478260869565	5.72163043478261	5.73547102173913	5.53315217391304	5.46326086956522	5.60626810869565	5.95695652173913	5.515	5.74217391304348	5.58594202173913	5.50282608695652	6.06108695652174	6.39652173913043	6.54326086956522	6.88804347826087	5.74521739130435	6.29237319565217	6.09695652173913	6.35961956521739	6.46076086956522	6.47760869565217	5.80847826086957
Mettl7a1	11.0671014347826	10.6760869565217	10.7091304347826	11.048152173913	10.939347826087	10.8631159565217	11.12125	10.2358695652174	10.9445652173913	10.8354891304348	10.9247826086957	10.4941304347826	10.3408695652174	10.0305434782609	10.0210869565217	10.0082608695652	10.5948188478261	10.4909058043478	10.1471739130435	9.72173913043478	10.4173913043478	10.2928260869565	10.124347826087
Cybb	8.7195652173913	8.89826086956522	8.43971013043478	8.58434782608696	8.79804347826087	8.68565217391304	8.57614908695652	8.8895652173913	8.31304347826087	8.86347826086957	8.86391304347826	8.95608695652174	9.07565217391304	9.06391304347826	9.15902173913043	10.1373291956522	9.3704347826087	9.03320652173913	9.73521739130435	10.165	9.58760869565217	10.3247826086957	10.2477717391304
Prkaa2	8.08347826086957	7.87260869565217	8.01152173913044	8.47108695652174	8.49869565217391	8.14086956521739	8.20913043478261	8.78130434782609	8.55434782608696	8.38891304347826	8.21434782608696	8.51391304347826	7.33369565217391	7.83282608695652	7.58471013043478	7.0670652173913	8.16586956521739	7.73521739130435	7.82108695652174	7.02900363043478	7.82369565217391	7.52782608695652	7.47652173913044
Adamts2	9.29	9.63717391304348	9.28663043478261	9.2595652173913	9.2204347826087	9.36760869565217	9.31021739130435	9.30173913043478	8.89739130434783	9.16565217391304	8.94565217391304	9.09869565217391	9.66260869565217	9.80652173913044	10.1713043478261	9.99239130434783	9.6204347826087	9.76423913043478	9.56760869565217	9.49347826086957	9.80782608695652	9.5195652173913	9.65641304347826
Cdkl4	5.18521739130435	4.12565217391304	3.23695652173913	3.4698067826087	4.07282608695652	4.20173913043478	3.96547826086957	3.73010869565217	3.33869565217391	3.59826086956522	3.95427536956522	4.19565217391304	4.71934782608696	4.0125	5.63065217391304	7.7234057826087	5.76434782608696	5.94115943478261	5.23228260869565	7.35391304347826	6.04304347826087	7.38369565217391	5.57847826086957
Atp6v0d2	4.93271739130435	6.06489130434783	4.42913043478261	4.8679347826087	5.03260869565217	5.66420289130435	4.79130434782609	5.17913043478261	5.46391304347826	6.15739130434783	5.86173913043478	6.67913043478261	6.9304347826087	5.81	6.91978260869565	9.9886542173913	7.09173913043478	6.85923913043478	7.50869565217391	10.2026086956522	8.21260869565217	9.45532608695652	9.09217391304348
Sirpb1b	5.12608695652174	4.78652173913043	5.0495652173913	4.4404347826087	4.58891304347826	5.09586956521739	4.5895652173913	4.64597826086957	4.50119565217391	4.66478260869565	4.616	4.19565217391304	4.9545652173913	4.91847826086957	5.17239130434783	6.99782608695652	5.5896557826087	6.06253623913043	5.72601447826087	6.61804347826087	6.25021739130435	6.61347826086957	6.09409419565217
Efhd2	8.30586956521739	8.33623189130435	8.33304347826087	8.01478260869565	8.2045652173913	8.22539856521739	8.39695652173913	8.37978260869565	8.13652173913044	8.44634058695652	8.19635093478261	8.29326086956522	8.48043478260869	8.59869565217391	8.88768115217391	9.50586956521739	8.62021739130435	8.68271739130435	8.84739130434783	9.55684782608696	8.71217391304348	9.03391304347826	8.94869565217391
Cfd	13.1765217391304	13.2001449565217	13.2636594347826	13.2491304347826	12.7863043478261	12.8457971086957	13.1444927608696	12.7397826086957	12.6826086956522	12.7757608695652	13.0444927391304	12.7953260869565	12.5791304347826	12.7953260869565	12.3541304347826	12.0052173913043	12.2165217391304	12.244347826087	12.1497826086957	11.124347826087	12.4319565217391	12.105652173913	12.0052173913043
Alad	9.11326086956522	9.1	9.07358695652174	9.05318841304348	9.20913043478261	9.20565217391304	9.23260869565217	8.93347826086957	8.76869565217391	9.04434782608696	8.87402173913043	9.01021739130435	8.78739130434783	8.78347826086956	8.3470652173913	7.90434782608696	8.77478260869565	8.58913043478261	8.70695652173913	7.90304347826087	8.56565217391304	8.12612317391304	8.25951086956522
Cdkn2c	9.55967391304348	8.81804347826087	9.21681158695652	9.39978260869565	9.45130434782609	9.60304347826087	9.24391304347826	9.56217391304348	9.05318841304348	8.71934782608696	8.95673913043478	8.85391304347826	8.62010869565217	8.69652173913044	8.53826086956522	8.25	8.72652173913044	8.64608695652174	8.96021739130435	8.50007247826087	8.42336956521739	8.21695652173913	8.46
Sorl1	7.20228260869565	8.14826086956522	9.10782608695652	9.53913043478261	9.39652173913043	9.17782608695652	8.81532608695652	10.3108695652174	9.10869565217391	8.93673913043478	9.07681160869565	9.12217391304348	8.06833332608696	7.83282608695652	7.85320652173913	7.42461956521739	7.54934782608696	7.465	7.73739130434783	7.51630434782609	7.50079710869565	7.98021739130435	7.67365943478261
Cd52	8.39869565217391	7.36	7.47869565217391	7.15478260869565	7.36304347826087	7.1504347826087	7.51391304347826	7.44065217391304	6.8704347826087	7.69076086956522	7.31282608695652	7.19695652173913	9.41717391304348	7.76347826086957	7.7704347826087	9.295	8.42086956521739	8.16413043478261	8.28510869565218	8.96978260869565	8.11173913043478	8.86565217391304	8.6145652173913
Elf4	7.50717391304348	8.00336956521739	8.14760869565217	7.76181158695652	7.37282608695652	7.68054347826087	7.96891304347826	7.6204347826087	7.60010869565217	7.62391304347826	7.63521739130435	7.63369565217391	8.06086956521739	8.08695652173913	8.17130434782609	8.54706521739131	8.13652173913044	8.03826086956522	8.0004347826087	8.46869565217391	8.18869565217391	8.38369565217391	8.36478260869565
Acer3	5.59717391304348	5.71173913043478	5.39739130434783	5.05108695652174	5.32673913043478	5.76765941304348	5.40282608695652	5.41826086956522	5.33184782608696	5.6502777826087	5.44152173913043	5.69478260869565	5.86565217391304	5.67913043478261	5.72565217391304	6.69539854347826	6.1745652173913	5.98945652173913	6.13789856521739	6.71760869565217	6.10032608695652	6.60717391304348	6.30826086956522
Tubb2a	7.04108695652174	7.53902173913044	7.12347826086957	7.14304347826087	7.49336956521739	7.02369565217391	7.48576086956522	8.32043478260869	7.1554347826087	7.53431158695652	7.57217391304348	7.26173913043478	8.42391304347826	7.83282608695652	8.35695652173913	8.65369565217391	7.91195652173913	7.99108695652174	8.20467391304348	8.7004347826087	7.91822463043478	8.06565217391304	7.93521739130435
Cilp	7.88086956521739	7.65449276086956	6.9104347826087	5.81163043478261	6.77978260869565	6.62369565217391	7.46630434782609	7.27782608695652	5.98827897826087	6.3629347826087	7.22326086956522	6.91884056521739	7.96630434782609	8.2595652173913	8.49739130434783	8.84286232608695	8.12304347826087	7.74565217391304	8.13673913043478	8.00260869565217	8.11173913043478	8.43304347826087	7.3895652173913
Stx1b	7.05869565217391	7.62434782608696	7.40477536956522	7.9175	7.29434782608696	7.245	7.54260869565217	6.22717391304348	7.04858695652174	7.06630434782609	7.40619565217391	7.40184782608696	6.43445652173913	7.19804347826087	6.50945652173913	6.41326086956522	6.4845652173913	6.28467391304348	6.2	6.04615943478261	6.49260869565217	6.32347826086956	6.2645652173913
Mki67	7.005	7.25423913043478	7.61869565217391	7.22021739130435	7.18152173913043	7.1504347826087	7.15326086956522	7.48576086956522	7.65195652173913	7.18260869565217	6.66217391304348	6.27847826086956	7.53	7.71608695652174	7.71695652173913	8.25	7.57478260869565	8.16413043478261	8.16554347826087	8.26	7.76594204347826	8.32695652173913	8.26869565217391
C1qc	7.88086956521739	8.30695652173913	7.83478260869565	7.88173913043478	8.01217391304348	8.2045652173913	8.05902173913043	7.79630434782609	7.57739130434783	7.7645652173913	8.1	7.91722826086957	8.13413043478261	8.42304347826087	8.36695652173913	8.84286232608695	8.57630434782609	8.61739130434783	8.28510869565218	8.82539130434783	8.39951086956522	8.77065217391304	8.19826086956522
Fmr1	10.4863043478261	10.9776086956522	10.4047826086957	10.6801863478261	10.7278804347826	10.7832608695652	10.4732608695652	10.6063043478261	10.8547826086957	10.7645652173913	10.9698913043478	11.1070652173913	11.551347826087	11.4241739130435	11.3848695652174	10.9377173913044	11.0645289782609	11.0914130434783	11.3315217391304	11.0795652173913	11.2058695652174	11.2952173913043	11.2469565217391
Gm9992	8.25163043478261	7.51086956521739	7.85282608695652	7.445	7.78086956521739	7.63173913043478	7.59173913043478	7.2570652173913	8.0404347826087	7.57478260869565	7.16195652173913	7.16076086956522	7.05576086956522	7.51847826086957	6.81652173913043	6.82478260869565	6.60739130434783	6.75347826086957	6.80586956521739	5.94804347826087	6.72347826086957	6.62173913043478	6.86847826086956
Fgf13	5.24391304347826	6.14152173913044	4.83695652173913	6.33673913043478	6.54304347826087	6.71288043478261	6.14065217391304	6.89021739130435	6.97152173913044	7.38086956521739	6.92184782608695	7.49739130434783	7.67695652173913	7.06619565217391	7.91434782608696	8.57673913043478	7.7695652173913	7.57847826086957	8.05684782608696	8.04260869565218	8.10413043478261	8.5845652173913	8.18692028260869
Gstt1	9.35463769565217	9.49434782608696	9.27782608695652	9.53	9.25695652173913	9.58717391304348	9.71554347826087	9.16260869565217	9.62869565217391	9.5005797173913	9.195	9.36	8.66695652173913	9.2454347826087	8.71141304347826	8.62739130434783	9.155	9.17782608695652	8.95	8.25362319565218	9.01239130434783	8.5754347826087	8.50891304347826
Immp2l	7.57347826086956	7.10913043478261	7.27347826086956	7.49054347826087	7.88565217391304	7.87271739130435	7.71485508695652	7.90391304347826	7.69894928260869	7.79369565217391	7.6670652173913	7.70706521739131	6.71094204347826	7.09782608695652	6.695	6.80282608695652	7.4795652173913	7.22576086956522	7.55782608695652	6.81521739130435	6.78065217391304	6.73673913043478	6.73326086956522
Art3	10.0278260869565	10.1373291956522	9.95891304347826	10.0947826086957	9.90239130434782	9.85369565217391	10.1497826086957	9.82380434782609	10.1001086956522	9.85510869565218	10.1541304347826	9.97652173913044	9.46260869565217	9.9695652173913	9.46282608695652	9.40173913043478	9.34260869565217	9.53	9.61985508695652	8.78347826086956	9.62695652173913	9.2295652173913	9.62869565217391
Fbln5	8.49641304347826	9.27217391304348	9.015	8.61	8.68347826086957	8.68565217391304	8.94782608695652	8.86391304347826	8.44163043478261	8.53608695652174	8.82028986956522	8.82	9.31586956521739	9.65717391304348	9.6479347826087	9.09597826086957	9.52130434782609	9.45771739130435	9.31760869565217	8.90144926086957	9.58760869565217	9.32282608695652	9.07891304347826
Lsp1	8.44217391304348	8.34739130434783	8.3045652173913	8.08663043478261	7.8954347826087	8.19478260869565	8.12244565217391	8.16478260869565	7.66239130434783	8.2595652173913	8.12228260869565	8.09434782608696	8.35695652173913	8.67782608695652	8.60760869565217	8.92615941304348	8.49673913043478	8.33978260869565	8.61913043478261	8.88967391304348	8.57478260869565	8.74	8.88304347826087
Gata6	8.51260869565217	8.23652173913043	8.62565217391304	8.61	8.64108695652174	8.64550726086956	8.60528984782609	8.4984057826087	8.19884058695652	8.37065217391304	8.42086956521739	8.32239130434782	8.16130434782609	8.33652173913043	7.90423913043478	7.55782608695652	8.26782608695652	7.98108695652174	8.0154347826087	7.36304347826087	7.86760869565217	7.76891304347826	7.55695652173913
Angptl4	10.3304347826087	11.3925362173913	10.67	9.71391304347826	9.56532608695652	9.82228260869565	10.4941304347826	10.2126086956522	10.5230434782609	10.8354891304348	9.54365941304347	9.46326086956522	10.8558695652174	11.6430434782609	11.3586956521739	11.5921739130435	11.3339130434783	11.4669565217391	11.04	11.3327173913043	10.9222826086956	11.4426956521739	11.3053913043478
Pard6g	5.6345652173913	5.64811593478261	6.0079347826087	5.89391304347826	5.98717391304348	5.71141304347826	6.24246376086957	6.28260869565217	5.92710143478261	5.67152173913043	6.25586956521739	5.66739130434783	5.47380434782609	5.3154347826087	5.50021739130435	5.5525362173913	5.23315217391304	5.44	5.63565217391304	5.2720652173913	5.49909419565217	5.2754347826087	5.08086956521739
Tmem220	6.41413043478261	6.39782608695652	6.34413043478261	6.50913043478261	6.46434782608696	6.66086956521739	6.32188404347826	6.57304347826087	6.51239130434783	6.55173913043478	6.33673913043478	6.36804347826087	5.7104347826087	6.5424637826087	5.98913043478261	5.57304347826087	6.0095652173913	5.98	6.03869565217391	5.61413043478261	6.14130434782609	6.07054347826087	5.76086956521739
Oxtr	6.19070652173913	7.82608695652174	6.36195652173913	7.16826086956522	7.33637682608696	7.22260869565217	7.60152173913044	8.22369565217391	6.97152173913044	7.98260869565217	7.88652173913044	8.05413043478261	8.06086956521739	7.98521739130435	8.74130434782609	9.425	8.84695652173913	8.76521739130435	8.29554347826087	8.64467391304348	8.79934782608696	9.44467391304348	8.87
Ppp1r3c	7.97	7.49065217391304	7.60010869565217	7.49847826086957	8.69369565217391	8.28521739130435	8.24723604347826	7.41217391304348	7.89260869565217	8.13978260869565	8.0220652173913	8.82	6.39891304347826	6.99369565217391	7.05869565217391	6.37217391304348	7.28094204347826	6.96021739130435	7.35434782608696	6.95057969565217	7.56884056521739	7.42518117391304	6.87826086956522
Inpp5d	6.7604347826087	7.18423913043478	7.02347826086956	6.88804347826087	6.71858695652174	6.9335507173913	6.97478260869565	7.06007247826087	6.42239130434783	6.82836956521739	6.91311593478261	7.07739130434783	7.28076086956522	7.19804347826087	7.22108695652174	7.92413043478261	7.20173913043478	7.4229347826087	7.40945652173913	7.5065	7.60815217391304	8.07695652173913	7.57652173913043
Nckap1l	8.24076086956522	8.27793478260869	8.09521739130435	7.89076086956522	8.01217391304348	7.89478260869565	7.87260869565217	8.19434782608696	7.84826086956522	8.08652173913043	8.18789854347826	8.10623189130435	8.33478260869565	8.33652173913043	8.49739130434783	9.64239130434782	8.55496376086956	8.62739130434783	8.84739130434783	9.74591615217391	8.95565217391304	9.5195652173913	9.35934782608696
Dhrs7	8.76173913043478	9.07565217391304	9.55739130434783	9.78152173913043	9.71739130434783	9.54485506521739	9.41652173913043	10.1232246304348	9.30760869565217	9.41804347826087	9.45771739130435	9.59119565217391	8.88130434782609	9.23369565217391	8.68923913043478	8.4895652173913	8.87913043478261	8.79695652173913	8.91326086956522	8.64467391304348	8.76826086956522	8.72865941304348	8.9254347826087
Stap1	5.43260869565217	5.52847826086956	5.29641304347826	5.18173913043478	5.58626810869565	5.69572465217391	5.22369565217391	5.11684782608696	4.88695652173913	5.48347826086956	5.35304347826087	5.65760869565217	6.70010869565218	5.77673913043478	5.99782608695652	7.31054347826087	6.02021739130435	5.75315217391304	6.10695652173913	7.84434782608696	6.34521739130435	7.21228260869565	6.89673913043478
Iqgap1	9.35463769565217	9.91902173913043	9.91521739130435	9.73130434782609	9.63869565217391	9.58717391304348	9.66478260869565	9.70413043478261	9.59739130434783	9.61260869565217	9.89	9.74591615217391	10.1008695652174	10.0305434782609	10.1090760869565	10.5834782608696	9.89195652173913	9.87838508695652	10.1419254782609	10.6083695652174	10.3595652173913	10.6845108695652	10.5798913043478
Abcg3	5.29630434782609	5.3145652173913	5.48130434782609	5.13173913043478	5.10586956521739	5.49804347826087	5.41239130434783	5.17913043478261	5.2054347826087	5.16478260869565	5.30369565217391	5.20663043478261	5.65478260869565	5.07217391304348	5.905	6.00260869565217	5.86391304347826	5.75315217391304	5.94195652173913	5.92007245652174	5.61478260869565	5.96318839130435	5.91402173913044
Tlr8	7.26130434782609	7.47083332608696	6.9104347826087	6.89804347826087	7.09822463043478	6.90565217391304	6.99434782608696	7.23521739130435	7.14510869565217	7.30945652173913	7.47652173913044	7.34869565217391	7.46782608695652	7.40498552173913	7.70641304347826	9.11260869565217	7.8704347826087	8.03826086956522	8.42507247826087	9.26097826086956	8.16945652173913	9.17739130434783	8.88304347826087
Pdk2	8.72826086956522	9.22904347826087	9.23173913043478	9.20608695652174	9.11565217391304	9.11391304347826	9.35260869565217	9.13782608695652	9.21934782608696	9.30836956521739	9.24434782608696	9.12217391304348	8.89608695652174	9.2454347826087	8.49739130434783	8.45630434782609	8.81217391304348	8.68271739130435	8.40565217391304	8.30217391304348	8.52608695652174	8.71782608695652	8.38275363043478
Gltp	9.47304347826087	9.67514493478261	9.49315217391304	9.59021739130435	9.82565217391304	10.04	9.95186334782609	9.88239130434783	9.45282608695652	9.74071947826087	9.96434782608696	9.90304347826087	9.78434782608696	10.1030434782609	10.2348913043478	10.9063315217391	10.2740579782609	10.2180745434783	10.4071739130435	10.5755797173913	10.4688768043478	10.6678260869565	10.2896376956522
Ptafr	8.67913043478261	8.95510869565218	8.49608695652174	8.39521739130435	8.45869565217391	8.61521739130435	8.84739130434783	8.66652173913043	8.27782608695652	8.60815217391304	8.4625	8.56739130434783	8.52385869565217	8.99478260869565	8.97670289130435	10.1373291956522	9.39184782608696	9.17782608695652	9.38916667391305	9.61086956521739	9.4495652173913	9.95782608695652	9.74826086956522
Zfp467	6.5145652173913	6.8910507173913	7.02347826086956	7.04184782608696	6.98	6.7504347826087	7.27481884782609	7.04847826086957	6.83097826086956	6.27388284782609	6.97228260869565	7.04166667391304	6.27315217391304	6.32188404347826	6.60173913043478	6.46289854347826	6.39021739130435	6.2154347826087	6.27434782608696	6.25228260869565	6.43315217391304	6.55728260869565	6.23728260869565
Zfp503	7.89130434782609	7.96586956521739	8.35695652173913	8.49282608695652	8.60478260869565	8.47504347826087	8.4245652173913	8.29347826086956	7.84826086956522	7.95260869565217	8.34	8.10623189130435	7.90478260869565	7.74434782608696	7.81992752173913	7.75108695652174	7.50195928260869	7.53108695652174	7.61775360869565	7.6295652173913	7.82369565217391	7.89934782608696	7.43782608695652
Cd180	6.62358695652174	7.08670289130435	6.97391304347826	6.69663043478261	6.71858695652174	6.70282608695652	6.87695652173913	6.89021739130435	6.42239130434783	6.69608695652174	7.06717391304348	6.85130434782609	7.12119565217391	7.1695652173913	7.28934782608696	9.335	7.66	7.75579710869565	7.74836956521739	8.8820652173913	8.02217391304348	8.69826086956522	8.11565217391304
Nrg4	8.19358695652174	8.315	8.56521739130435	8.72478260869565	8.44217391304348	8.44826086956522	8.88521739130435	8.28565217391304	8.58724636956522	8.70152173913043	8.72304347826087	8.54434782608696	7.93521739130435	8.30782608695652	7.87217391304348	6.98804347826087	8.00347826086957	8.00217391304348	7.88304347826087	7.11260869565217	8.12244565217391	7.78673913043478	7.82630434782609
Slc11a1	7.6495652173913	7.92413043478261	7.59065217391304	7.58144926086957	7.45510869565217	7.78195652173913	7.71485508695652	7.58826086956522	7.47136956521739	7.67880434782609	7.82913043478261	7.90630434782609	7.84467391304348	7.93217391304348	8.3470652173913	9.6704347826087	8.46782608695652	8.4895652173913	8.24902173913044	9.17695652173913	8.71217391304348	9.45532608695652	8.71260869565217
3110082D06Rik	5.83586956521739	5.73173913043478	5.93	5.83326086956522	6.20780434782609	6.14391304347826	5.94978260869565	6.40342391304348	6.07391304347826	6.21336956521739	6.4770652173913	6.5754347826087	6.7645652173913	5.89456521739131	6.96760869565217	7.47315217391304	6.75347826086957	6.96021739130435	6.93847826086956	7.56902173913043	7.62869565217391	7.92434782608696	7.84434782608696
Emr1	8.35652173913043	8.33623189130435	8.08304347826087	8.06554347826087	7.91478260869565	7.96826086956522	7.94673913043478	8.01880434782609	7.47136956521739	8.04260869565218	8.14347826086957	8.18039854347826	8.44869565217391	8.2979347826087	8.59869565217391	9.57326086956522	8.56507245652174	8.4895652173913	8.78130434782609	9.46195652173913	8.73913043478261	9.39521739130435	8.93630434782609
Cd68	8.91043478260869	9.77304347826087	8.99434782608696	8.9395652173913	9.24695652173913	9.40369565217391	9.3925	9.47380434782609	8.91782608695652	9.52760869565217	9.56652173913043	9.77130434782609	9.55234471739131	9.95630434782609	10.1713043478261	11.739347826087	10.0608695652174	10.1364130434783	10.3104347826087	11.6918840434783	10.8059782608696	11.5399637608696	10.8841304347826
Gstt3	6.15173913043478	6.23978260869565	6.17695652173913	6.19913043478261	6.4104347826087	6.4329347826087	6.65065217391304	6.11	6.8504347826087	6.32521739130435	6.38282608695652	6.51507247826087	6.12002173913043	5.65033817391304	5.54217391304348	5.61217391304348	6.25271739130435	5.88532608695652	5.5995652173913	5.44326086956522	6.13108695652174	5.77347826086956	5.63097826086956
Sod3	9.67663043478261	10.4376086956522	10.2910869565217	10.3640476086957	10.2502173913043	10.5139130434783	10.6224637826087	10.41	9.81494565217391	10.0807971086957	10.2563043478261	10.1221014347826	10.5446014565217	10.6982065217391	11.1297554347826	11.0752173913043	10.9561956521739	10.9265217391304	10.5195652173913	10.7921739130435	11.3158695652174	11.1193206521739	10.5798913043478
Bcat2	9.12434782608696	8.98043478260869	9.24391304347826	9.14695652173913	8.79804347826087	8.82239130434783	9.02847826086957	8.4445652173913	8.63115941304348	8.64478260869565	8.61326086956522	8.23184782608696	8.26913043478261	8.79576086956522	8.44413043478261	8.00217391304348	8.11264493478261	8.00217391304348	7.98119565217391	7.93217391304348	7.99054347826087	7.89934782608696	8.00347826086957
2610020H08Rik	7.0304347826087	6.71891304347826	7.00434782608696	6.75260869565218	6.17358695652174	6.535	6.70521739130435	6.40342391304348	6.76583332608696	6.89673913043478	6.64458991304348	6.0375	6.04949276086957	6.42673913043478	6.1304347826087	5.85978260869565	5.74521739130435	5.85586956521739	6.14630434782609	5.75880434782609	6.14130434782609	6.16920289130435	5.93304347826087
Cyp2c55	6.19760869565217	6.53858695652174	6.92130434782609	6.65565217391304	6.87130434782609	6.33217391304348	6.82369565217391	6.78934782608696	7.45413043478261	7.15076086956522	6.54195652173913	7.00336956521739	6.10891304347826	6.24717391304348	5.95760869565217	5.76253623913043	6.3204347826087	6.15369565217391	6.42326086956522	6.34905795652174	5.86907245652174	5.81152173913044	5.74521739130435
D830024N08Rik	6.76847826086957	7.17532608695652	7.09489130434783	6.67152173913043	6.84913043478261	6.5995652173913	7.07431158695652	6.7795652173913	7.34	7.21547102173913	7.32391304347826	8.29326086956522	6.56228260869565	6.41413043478261	6.21108695652174	5.58123186956522	6.11380434782609	6.32510869565217	6.29565217391304	6.10007245652174	6.27478260869565	6.13315217391304	6.59815217391304
Itgae	5.46070047826087	5.57739130434783	5.91733695652174	5.78010869565217	5.95771739130435	5.69572465217391	5.92217391304348	5.60668115217391	5.38739130434783	5.68260869565217	5.91652173913043	5.49326086956522	5.41478260869565	5.48673913043478	5.2875	4.84695652173913	5.28347826086956	5.43	5.16217391304348	4.79423913043478	5.13195652173913	5.21405795652174	5.00913043478261
B930092H01Rik	5.25833332608696	6.18913043478261	5.12724639130435	5.53195652173913	5.88630434782609	5.85945652173913	6.45369565217391	5.43869565217391	5.74920291304348	6.60652173913043	5.78	6.00079710869565	6.23239130434783	6.4995652173913	6.83652173913043	7.09576086956522	6.8345652173913	6.5995652173913	6.72413043478261	6.21336956521739	6.93271739130435	6.67876810869565	6.84695652173913
S100a4	7.70434782608696	7.09822463043478	6.52972826086956	6.72641304347826	6.48195652173913	6.85586956521739	7.04652173913043	6.76097826086957	5.7375362173913	6.72717391304348	6.45699276086957	6.17369565217391	7.37315217391304	7.37195652173913	7.4104347826087	8.38739130434783	7.78630434782609	7.05637682608696	7.842971	8.31239130434783	7.61822463043478	7.79923913043478	7.81826086956522
Slc7a8	8.82652173913043	9.965	9.35217391304348	9.45228260869565	9.26833334782609	9.60304347826087	9.8059057826087	9.26380434782609	8.9654347826087	9.12217391304348	9.41032608695652	9.30891304347826	10.0439130434783	10.2061956521739	10.289166673913	10.5018260869565	10.0404347826087	10.2928260869565	9.44586956521739	9.52336956521739	10.350652173913	10.3119565217391	10.3239130434783
B4galnt1	5.52478260869565	5.95695652173913	5.80826086956522	5.56510869565217	6.33782608695652	6.23684782608696	5.93304347826087	5.92130434782609	6.55905795652174	6.63731884782609	5.87391304347826	6.23554347826087	6.64282608695652	6.20717391304348	6.60173913043478	7.42461956521739	6.78217391304348	6.81521739130435	6.86913043478261	7.29673913043478	6.575	7.27086956521739	7.19478260869565
LOC100861787	8.01478260869565	9.44467391304348	9.7779347826087	9.87057969565217	9.54913043478261	9.52282608695652	9.18282608695652	10.2572826086957	9.50913043478261	9.38521739130435	9.57887680434783	9.42391304347826	8.2939492826087	9.73130434782609	8.387971	7.65166667391304	7.92318839130435	7.51239130434783	8.39308695652174	8.52550723913044	7.84652173913044	7.94677536956522	7.88304347826087
Adamts5	10.4091304347826	11.3035652173913	10.5873913043478	10.8604347826087	10.8810869565217	11.0308695652174	11.1308152173913	10.9063315217391	10.3610869565217	10.4333441956522	11.1297554347826	11.0223913043478	11.6619565217391	11.3428260869565	11.896902173913	11.2434782608696	11.3586956521739	11.5184782608696	11.177681173913	11.3987681086956	11.7543659565217	11.310652173913	11.649347826087
Arhgdib	7.11673913043478	7.27481884782609	6.8529347826087	6.96472826086957	6.86638586956522	6.67	6.87695652173913	7.18536230434783	6.73521739130435	6.87739130434783	7.01065217391304	6.69760869565217	7.1104347826087	7.1595652173913	7.35391304347826	7.77173913043478	7.50195928260869	7.48695652173913	7.6495652173913	7.67576086956522	7.04130434782609	7.60217391304348	7.57652173913043
Fermt3	6.27326086956522	6.49586956521739	6.76347826086956	6.65130434782609	6.44630434782609	6.80804347826087	6.78076086956522	7.00108695652174	6.1265942173913	6.45391304347826	6.41942030434783	6.475	6.62663043478261	7.04826086956522	7.19510869565217	7.77173913043478	6.86782608695652	7.27336956521739	7.21869565217391	7.5065	7.15869565217391	7.71608695652174	7.19478260869565
N4bp2l1	7.97	8.0145652173913	8.27771739130435	8.16478260869565	8.145	8.15391304347826	8.50362319565217	8.13652173913044	8.73152173913043	8.47673913043478	8.17565217391304	8.32239130434782	7.30173913043478	8.11173913043478	7.5104347826087	7.32152173913043	7.74923913043478	7.65021739130435	7.53891304347826	7.98217391304348	7.3895652173913	7.40391304347826	8.11565217391304
Cerk	7.53326086956522	8.00336956521739	7.63760869565217	7.445	7.15847826086957	7.46782608695652	7.34130434782609	7.2889492826087	7.24141304347826	7.53431158695652	7.16195652173913	7.39144069565217	7.53	7.74434782608696	7.97663043478261	8.64478260869565	7.98152173913043	7.92217391304348	7.90282608695652	8.46869565217391	8.22594204347826	8.47608695652174	8.5654347826087
Gpam	10.6209329782609	11.5059347826087	11.481847826087	11.9382608695652	11.5986956521739	11.6137137608696	11.6557608695652	11.93	11.4897391304348	11.3475	11.7311956521739	11.7004347826087	10.9530434782609	11.0904347826087	11.1582608695652	10.1449130434783	10.8586956521739	10.8841304347826	11.1128260869565	10.4121739130435	10.8595652173913	10.8097826086957	10.5970652173913
Arhgef9	6.60989130434783	6.78065217391304	6.83130434782609	6.8480797173913	6.53217391304348	6.7504347826087	6.68826086956522	6.34471013043478	6.8804347826087	6.5695652173913	6.63688406521739	6.30771739130435	6.09695652173913	6.35478260869565	5.97869565217391	5.78608695652174	6.00018117391304	6.15369565217391	6.10695652173913	5.56423913043478	6.70173913043478	6.19369565217391	5.87913043478261
Creb3l1	7.78329710869565	7.82608695652174	7.87173913043478	7.71347826086957	7.19771739130435	7.33807971739131	7.55152502173913	7.87	7.16565217391304	6.8679347826087	7.23347826086956	7.32652173913043	7.97826086956522	8.17521739130435	8.58619565217391	8.15615941304348	8.01478260869565	8.23978260869565	7.79891304347826	7.94271739130435	8.14739130434783	8.20608695652174	8.09565217391304
Ciita	7.3654347826087	7.22391304347826	7.26391304347826	7.03173913043478	6.89532608695652	6.66086956521739	7.00413043478261	7.02565217391304	6.9304347826087	6.98	7.12782608695652	6.97195652173913	7.28076086956522	7.1595652173913	7.27086956521739	7.9645652173913	7.67086956521739	7.81565217391304	7.6495652173913	7.63804347826087	7.43076086956522	7.59173913043478	7.58880434782609
Gm454	7.10695652173913	7.13869565217391	7.46717391304348	6.89804347826087	7.25978260869565	7.02369565217391	7.65695652173913	6.80804347826087	7.26739130434783	7.38086956521739	7.12782608695652	6.82442030434783	6.25173913043478	7.12641304347826	5.8595652173913	6.55695652173913	6.68	6.30115941304348	6.48347826086956	5.0404347826087	6.21347826086957	6.15952897826087	6.0685145
Rab31	8.52181160869565	8.52543478260869	8.36695652173913	8.30217391304348	8.25173913043478	8.17386956521739	8.47652173913044	8.08869565217391	8.27782608695652	8.50586956521739	8.37978260869565	8.34869565217391	8.41782608695652	8.71978260869565	8.75166667391304	9.10518115217391	8.5895652173913	8.79695652173913	8.72652173913044	9.43108695652174	8.90652173913043	9.03391304347826	9.17956521739131
Syde2	7.89130434782609	7.75246376086957	7.84391304347826	7.79	8.18652173913043	8.41586956521739	8.27782608695652	7.9770652173913	7.94217391304348	7.96217391304348	8.26782608695652	8.20177536956522	7.44804347826087	7.51847826086957	7.7595652173913	7.08548913043478	7.6124637826087	7.06492752173913	7.70641304347826	7.38097826086956	7.74710869565217	7.73413043478261	7.41086956521739
Car12	4.43869565217391	4.85826086956522	4.33608695652174	4.69108695652174	4.38844202173913	4.27608695652174	4.75695652173913	4.34391304347826	4.33891304347826	4.58913043478261	4.66478260869565	4.5804347826087	5.56434782608696	4.59010869565217	5.22739130434783	4.97880434782609	4.82728260869565	5.15489130434783	4.83447826086956	5.30591786956522	5.645	5.66608695652174	5.05065217391304
Gm129	5.72054347826087	5.9315942173913	6.6045652173913	7.20130434782609	7.5146352173913	6.72217391304348	6.92503623913043	6.87072463043478	6.63865941304348	6.83891304347826	7.1195652173913	7.19695652173913	5.88532608695652	5.41891304347826	5.54217391304348	5.46173913043478	5.77565217391304	5.79630434782609	6.07891304347826	5.90652173913043	6.25021739130435	6.14304347826087	5.9672645
Nkd1	6.41413043478261	7.45891304347826	7.27347826086956	7.45413043478261	7.49336956521739	7.25826086956522	7.30782608695652	8.20260869565217	7.09260869565217	7.19347826086956	7.14404347826087	7.42086956521739	8.1	8.08695652173913	8.41086956521739	8.50054865217391	8.24239130434783	7.80478260869565	7.61775360869565	8.13130434782609	7.92935517391304	8.12612317391304	7.90391304347826
Tmem176a	8.24076086956522	8.62413043478261	8.50782608695652	8.33521739130435	8.31304347826087	7.96826086956522	8.54347826086956	7.96695652173913	8.66673913043478	8.64478260869565	8.25554347826087	8.42967391304348	8.93771739130435	8.66826086956522	8.86391304347826	9.425	9.07739130434783	9.15362317391304	8.66826086956522	9.44847826086957	8.8179347826087	9.1669202826087	8.62282608695652
A530020G20Rik	8.98557971739131	8.70264493478261	9.1245652173913	9.16282608695652	8.30559782608696	8.23478260869565	8.66826086956522	6.73782608695652	8.41282608695652	8.16630434782609	8.57260869565217	8.13847826086957	7.28076086956522	8.38	7.46467391304348	7.2170652173913	6.56630434782609	7.48695652173913	6.36978260869565	6.58717391304348	7.09822463043478	6.06108695652174	6.46608695652174
Ubash3b	5.52478260869565	5.77195652173913	5.82108695652174	5.81163043478261	5.5704347826087	5.67402173913043	6.19891304347826	5.78369565217391	5.76152173913044	5.73271739130435	6.06934782608696	6.01021739130435	6.1795652173913	5.99782608695652	6.40804347826087	6.90858695652174	6.12315217391304	6.17565217391304	6.12695652173913	6.91663043478261	6.53764493478261	6.74663043478261	6.76173913043478
Dcbld2	7.62586956521739	8.16739130434783	7.9704347826087	8.0404347826087	7.9495652173913	8.01076086956522	7.90239130434783	8.24521739130435	7.8604347826087	7.90021739130435	8.15134782608696	8.21	8.40733695652174	8.35695652173913	8.55608695652174	8.88521739130435	8.14586956521739	8.09286956521739	8.45652173913044	8.80804347826087	8.65445652173913	8.87673913043478	8.59478260869565
Igsf6	8.93718943478261	8.58847826086956	8.39869565217391	8.25752173913043	8.58652173913043	8.68565217391304	8.58586956521739	8.42967391304348	8.54326086956522	8.94782608695652	8.77608695652174	8.4895652173913	8.93771739130435	8.9495652173913	9.13695652173913	10.9691304347826	9.43086956521739	9.33130434782609	9.60717391304348	10.9313043478261	9.8754347826087	10.5884782608696	10.7369565217391
Gm15179	5.48543478260869	5.4579347826087	5.65985506521739	5.82134058695652	5.98717391304348	6.0245652173913	5.81130434782609	5.85369565217391	5.95510869565217	6.15739130434783	5.53413043478261	5.44173913043478	5.3654347826087	5.64137682608696	5.33434782608696	5.24152173913043	5.26228260869565	5.23228260869565	5.4070652173913	5.0404347826087	5.0345652173913	5.00913043478261	5.21423913043478
1700008J07Rik	7.18271739130435	6.93847826086956	7.21239130434783	7.28	6.73945652173913	7.10630434782609	7.35173913043478	7.23521739130435	7.10347826086957	7.21547102173913	7.1195652173913	6.89445652173913	6.82934782608696	7.25304347826087	6.68291665217391	6.51065217391304	6.50086956521739	6.43315217391304	5.97539854347826	6.42304347826087	6.42304347826087	6.47760869565217	6.23728260869565
Atp8b1	7.39847826086956	7.69521739130435	7.77163043478261	7.90734189130435	8.13652173913044	7.83260869565217	7.94673913043478	7.88282608695652	8.34902173913044	8.03007245652174	7.92478260869565	8.3695652173913	8.41782608695652	8.0145652173913	8.46478260869565	8.44391304347826	8.36984471739131	8.4895652173913	8.47217391304348	8.61521739130435	8.702029	8.63594202173913	8.80173913043478
Il7r	6.06489130434783	6.50855073913043	5.68347826086957	5.69260869565217	5.73876810869565	5.49804347826087	5.68217391304348	5.70913043478261	6.07391304347826	6.46326086956522	6.12637682608696	6.44565217391304	6.54130434782609	6.5424637826087	7.33217391304348	9.37673913043478	7.1375362173913	6.64021739130435	7.34260869565217	9.71239130434783	8.04521739130435	9.38434782608696	8.89239130434783
Plekho2	7.9804347826087	8.06804347826087	8.22163043478261	7.99217391304348	7.77130434782609	7.91478260869565	8.20913043478261	8.06271739130435	7.67086956521739	7.75652173913043	8.02891304347826	7.99391304347826	8.15445652173913	8.20782608695652	8.49739130434783	9.17739130434783	8.27985508695652	8.29760869565217	8.49913043478261	8.92362317391304	8.60478260869565	9.01434782608696	8.74152173913044
Mgl2	7.10695652173913	7.53902173913044	7.41554347826087	7.66597826086957	7.33637682608696	6.9845652173913	7.28471630434783	7.7269202826087	7.6224637826087	7.34695652173913	7.76347826086957	7.44282608695652	8.13413043478261	7.7554347826087	8.37891304347826	8.01217391304348	8.03745395652174	7.82652173913043	7.842971	7.73739130434783	8.03413043478261	7.69086956521739	8.22456521739131
Ephb2	5.90478260869565	7.0160145	6.80163043478261	6.77108695652174	6.81510869565217	7.23347826086956	6.68	7.65869565217391	6.99782608695652	7.15967391304348	6.99217391304348	7.40184782608696	7.33369565217391	7.60782608695652	7.88304347826087	8.02217391304348	7.57478260869565	7.66065217391304	7.62739130434783	7.88260869565217	8.0117815	8.18347826086957	7.50923913043478
Serpina3j	4.39304347826087	4.345	5.08	5.25902173913043	4.60978260869565	4.97304347826087	4.83195652173913	4.11847826086957	4.84695652173913	4.34492752173913	4.08021739130435	3.97007245652174	3.9804347826087	3.65438406521739	3.8495652173913	3.61333332608696	3.85434782608696	4.04989130434783	3.95086956521739	3.53152173913043	4.02778986956522	3.85434782608696	3.12140095652174
Dlat	8.49641304347826	8.84739130434783	9.35217391304348	9.30173913043478	9.16260869565217	8.92782608695652	9.02847826086957	9.66576086956522	9.14369565217391	9.01152173913044	9.24434782608696	9.16601447826087	8.79724639130435	8.77391304347826	8.72311595652174	8.47717391304348	8.49673913043478	8.38	8.66826086956522	8.47913043478261	8.41282608695652	8.47608695652174	8.64521739130435
Myo1g	4.99347826086957	5.33423913043478	5.19	4.97415217391304	5.35913043478261	5.38141304347826	5.25282608695652	5.61065217391304	4.84695652173913	5.54032608695652	5.55108695652174	5.234	5.25565217391304	5.57673913043478	6.02260869565218	6.2445652173913	5.83391304347826	5.80130434782609	5.83	6.24097826086957	5.7875	6.3795652173913	6.32677536956522
Tpx2	5.60889130434783	5.78297102173913	6.1304347826087	5.81163043478261	5.65438406521739	5.65666667391304	5.76706521739131	6.18130434782609	5.85286956521739	6.15739130434783	5.68521739130435	5.55836956521739	6.22289854347826	5.84434782608696	6.42931158695652	6.7920652173913	6.0420652173913	6.59119565217391	6.48347826086956	6.69760869565217	6.22347826086957	6.78217391304348	6.87826086956522
Bmp3	6.17923913043478	7.96586956521739	6.46858695652174	7.4804347826087	7.92434782608696	7.82347826086957	7.60152173913044	8.01880434782609	8.33847826086956	8.43836956521739	8.29565217391304	8.4895652173913	8.60130434782609	8.85467391304348	8.91782608695652	9.28369565217391	8.9960507173913	8.8775	8.66826086956522	8.82539130434783	9.33152173913044	9.25	9.09217391304348
S100a6	9.97188406521739	9.82673913043478	9.15260869565217	9.1	9.51739130434783	9.31391304347826	9.49362319565217	9.66576086956522	8.89739130434783	9.37612319565217	9.52934782608696	9.36	9.62003623913044	9.8610145	10.0545652173913	10.6691304347826	10.0691304347826	9.65326086956522	10.3803913043478	10.3186956521739	10.2786956521739	10.4438695652174	10.1684782608696
Bgn	9.87239130434783	10.1813043478261	9.78152173913043	9.51847826086956	9.70760869565217	9.74639752173913	10.0186956521739	10.1751086956522	9.52608695652174	9.69224639130435	9.6704347826087	9.63717391304348	9.96260869565218	10.7189130434783	10.3139130434783	10.4347826086957	10.2740579782609	10.1751086956522	10.1471739130435	10.4189130434783	10.1823913043478	10.5195652173913	10.1471739130435
Was	5.51217391304348	6.2	6.45	6.2095652173913	5.91260869565217	6.28978260869565	6.3645	6.40342391304348	5.79695652173913	6.21336956521739	6.04989130434783	5.81597826086957	6.42402173913043	6.76869565217391	6.637029	7.1595652173913	6.71608695652174	6.40358695652174	6.60913043478261	7.56902173913043	6.69173913043478	7.14260869565217	6.77282608695652
Ctss	10.495652173913	10.0604347826087	9.65717391304348	9.50115943478261	9.43086956521739	9.38364130434783	9.43086956521739	9.74732919565217	9.49376813043478	10.0922826086957	9.89	9.99826086956522	10.2019565217391	10.0795652173913	10.4863043478261	11.8386956521739	10.5347826086957	10.3868737391304	10.9273913043478	12.1623913043478	10.8810869565217	11.7922010869565	11.649347826087
Tnfaip2	5.28336956521739	6.08402173913043	6.57134058695652	6.33673913043478	6.49224639130435	5.94086956521739	6.08	6.58282608695652	6.43108695652174	6.51913043478261	6.59318841304348	6.48478260869565	6.60195652173913	6.94717391304348	6.96760869565217	7.855	6.91978260869565	7.29521739130435	6.72413043478261	7.4625	6.90663043478261	7.30009058695652	7.1195652173913
Ikzf1	5.65782608695652	6.36304347826087	6.25119565217391	5.55413043478261	6.04086956521739	6.32586956521739	6.23326086956522	5.99474636956522	5.95510869565217	5.90177536956522	5.91652173913043	5.8760145	6.43445652173913	6.38478260869565	6.59086956521739	6.70652173913043	6.10141304347826	6.46445652173913	6.49260869565217	6.85913043478261	6.63	7.14260869565217	6.90883152173913
Ear2	9.06434782608696	8.71445652173913	8.56521739130435	7.92815217391304	8.145	8.43782608695652	8.77782608695652	8.52385869565217	7.57739130434783	8.62159419565217	8.19635093478261	7.96565217391304	8.86059782608696	8.78347826086956	9.15902173913043	10.0938043478261	9.41684782608696	8.86391304347826	9.35130434782609	9.71239130434783	9.02086956521739	9.2404347826087	9.81304347826087
Capg	5.43260869565217	6.09478260869565	5.5629347826087	5.54152173913043	5.71021739130435	5.85945652173913	5.74717391304348	5.83413043478261	5.54967391304348	5.94195652173913	5.98913043478261	5.70826086956522	6.39891304347826	5.9170652173913	6.52913043478261	7.38583332608696	6.35152173913044	5.76289856521739	6.41673913043478	7.43152173913044	6.73271739130435	6.7920652173913	6.96021739130435
Cd300ld	7.84032608695652	7.81572463043478	7.59065217391304	7.3050197826087	7.48173913043478	7.74869565217391	7.92742754347826	7.41217391304348	7.4	7.44554347826087	7.81652173913043	7.89739130434783	7.63369565217391	8.00347826086957	8.11673913043478	9.83239130434783	8.56507245652174	8.78521739130435	8.40565217391304	9.36782608695652	8.51086956521739	9.2295652173913	8.82771739130435
Phf8	7.01847826086957	7.88130434782609	7.78152173913043	7.54934782608696	7.39304347826087	7.22260869565217	7.56336956521739	7.42304347826087	7.44608695652174	7.41597826086957	7.89891304347826	7.75847826086957	8.05336956521739	8.35695652173913	8.1554347826087	7.97347826086957	7.94989130434783	8.13445652173913	7.85282608695652	7.71608695652174	8.33536232608696	8.24630434782609	7.97347826086957
Cyp4v3	9.04521739130435	9.87913043478261	9.20054347826087	9.65782608695652	9.82565217391304	9.955	9.54608695652174	9.38855073913044	10.3002484347826	10.395652173913	9.55684782608696	10.111847826087	9.95282608695652	10.4333441956522	10.3682608695652	10.5704347826087	10.6351086956522	10.3938043478261	10.4645652173913	10.4560869565217	10.5417934782609	10.7001630434783	10.710652173913
Itpk1	7.01847826086957	8.36695652173913	7.62717391304348	7.87173913043478	8.26478260869565	8.40478260869565	8.40612317391304	8.89826086956522	7.632788	8.01663043478261	8.01217391304348	8.57913043478261	8.56217391304348	8.73913043478261	9.08369565217391	9.27086956521739	9.02934782608696	9.07985508695652	8.83493478260869	8.92362317391304	8.91826086956522	9.3104347826087	8.77391304347826
Rassf4	8.26130434782609	8.27793478260869	8.07	7.69826086956522	8.145	8.08260869565217	8.19635093478261	8.04355071739131	7.75945652173913	8.33717391304348	8.30804347826087	7.92434782608696	8.19586956521739	8.18652173913043	8.64550726086956	9.17739130434783	8.71661593478261	8.49869565217391	8.97086956521739	9.36782608695652	8.72391304347826	9.20608695652174	9.40467391304348
Atf3	7.26130434782609	7.23480434782609	6.94260869565217	7.05057969565217	7.00086956521739	6.59086956521739	7.15326086956522	7.33992752173913	6.97152173913044	7.34695652173913	7.07847826086956	7.5485507173913	7.44217391304348	7.44326086956522	8.00217391304348	9.16565217391304	7.8520652173913	7.49739130434783	8.03782608695652	9.46195652173913	8.22594204347826	8.95	8.75242754347826
Gpnmb	7.24021739130435	8.30695652173913	6.80163043478261	7.08985506521739	6.89532608695652	7.19130434782609	6.55452897826087	6.78934782608696	7.1554347826087	8.23789856521739	7.84532608695652	8.4895652173913	8.1	8.11173913043478	8.91782608695652	11.6654347826087	8.87913043478261	8.21315217391304	9.25652173913044	11.824347826087	10.0744782608696	11.3475	11.0578260869565
Negr1	8.22760869565217	8.33623189130435	8.57521739130435	8.53608695652174	8.52572463043478	8.53032608695652	8.75739130434783	8.64478260869565	8.91782608695652	8.66695652173913	8.79695652173913	8.83130434782609	7.8104347826087	8.46989130434782	7.86260869565217	7.36304347826087	7.83271739130435	7.73521739130435	8.30586956521739	7.00753626086957	8.09467391304348	8.24630434782609	8.11565217391304
Tyrobp	7.94391304347826	7.5290217173913	7.15130434782609	7.13413043478261	7.29434782608696	7.6604347826087	7.3975	7.27782608695652	6.77717391304348	7.15076086956522	7.2039492826087	6.90896739130435	7.49905795652174	7.83282608695652	8.04641304347826	8.94108695652174	7.99282608695652	7.85652173913043	7.89217391304348	9.30086956521739	8.13902173913044	8.34652173913043	8.46847826086957
Gm6682	9.90369565217391	10.2348913043478	9.93641304347826	9.78152173913043	10.0167391304348	9.42260869565217	10.1232246304348	10.760652173913	9.48478260869565	9.65282608695652	10.0474927391304	9.99826086956522	10.7213043478261	10.5102173913043	11.0729347826087	10.5018260869565	10.5260869565217	10.5260869565217	10.57	10.6855434782609	10.4508695652174	10.3364130434783	10.5391304347826
Slc38a1	7.29336956521739	7.12076086956522	7.22260869565217	7.0104347826087	6.67913043478261	7.03231884782609	6.90608695652174	7.23521739130435	6.50217391304348	6.74717391304348	7.1195652173913	6.88315217391304	7.38391304347826	7.05739130434783	7.30902173913043	7.82532608695652	7.4904347826087	7.53108695652174	7.56782608695652	7.66641304347826	7.43826086956522	7.93521739130435	7.52804347826087
Myo1f	6.83239130434783	7.07579193478261	6.81065217391304	6.83822463043478	6.43673913043478	6.64032608695652	6.86638586956522	6.66086956521739	6.70673913043478	7.12858695652174	7.14404347826087	7.07739130434783	7.18271739130435	7.12641304347826	7.47391304347826	8.89586956521739	7.36195652173913	7.52217391304348	7.55782608695652	8.8545652173913	7.83478260869565	8.43304347826087	8.38275363043478
Kcnq4	7.615	7.64217391304348	8.03304347826087	8.02217391304348	8.05141304347826	7.69684782608696	8.00195652173913	7.70815217391304	8.00260869565217	7.57478260869565	7.91195652173913	7.97434782608696	7.44804347826087	7.46434782608696	7.60010869565217	7.46391304347826	7.41358695652174	7.34260869565217	7.08952897826087	6.55239130434783	7.4704347826087	7.35478260869565	7.28978260869565
Cd1d1	8.70152173913043	8.75521739130435	8.35695652173913	8.50297102173913	8.88293478260869	9.06043478260869	8.4245652173913	8.25565217391304	8.9654347826087	9.05347826086957	8.5895652173913	8.63782608695652	9.06239130434783	9.15891304347826	9.22217391304348	9.52065217391304	9.31684782608696	9.24804347826087	9.13391304347826	9.48478260869565	9.05391304347826	8.83293478260869	9.41652173913043
Il2rg	6.8225	8.03913043478261	7.90434782608696	7.69826086956522	7.42391304347826	7.38826086956522	7.42461956521739	7.74978260869565	7.34	7.53431158695652	7.70739130434783	7.28	7.79282608695652	8.15478260869565	8.12449276086956	8.46673913043478	7.80739130434783	8.24891304347826	8.16554347826087	8.28137680434783	8.00217391304348	8.27782608695652	8.08532608695652
Sik2	12.0908695652174	12.2923913043478	12.3876086956522	12.3615217391305	11.9765217391304	12.0591304347826	12.2770869565217	12.2030434782609	12.0271739130435	11.9640217391304	12.3373913043478	11.9895652173913	11.7108695652174	12.1882608695652	11.7422826086957	11.2659782608696	11.6430434782609	11.6584782608696	11.5763586956522	11.04	11.6976086956522	11.7922010869565	11.721847826087
Sash3	6.47929347826087	6.24913043478261	6.36195652173913	5.745	6.09942030434783	5.92007245652174	6.17554347826087	6.25565217391304	5.47652173913044	6.34271739130435	6.2984057826087	5.91521739130435	6.34402173913043	6.45898552173913	6.50945652173913	7.25673913043478	6.84489130434783	6.64021739130435	6.78913043478261	6.99739130434783	6.565	7.44586956521739	7.02152173913043
Rad50	7.45521739130435	8.08782608695652	7.8954347826087	7.7419202826087	8.01217391304348	8.26413043478261	8.17485508695652	8.21228260869565	7.96565217391304	8.03007245652174	8.38891304347826	8.29326086956522	8.47054347826087	8.18652173913043	8.30445652173913	8.54706521739131	8.62021739130435	8.49869565217391	8.67913043478261	8.57739130434783	8.67586956521739	8.80119565217391	8.73282608695652
Sirpb1a	5.57391304347826	5.17260869565217	5.15847826086957	4.97415217391304	5.5424637826087	4.94152173913043	5.45010869565217	5.0495652173913	4.70478260869565	5.21652173913044	4.91847826086957	4.52260869565217	5.00260869565217	5.5124637826087	5.5245652173913	6.90858695652174	5.79905795652174	6.27478260869565	6.23391304347826	6.77380434782609	6.10032608695652	6.70630434782609	6.41217391304348
Ffar2	5.52478260869565	6.43619565217391	6.46858695652174	5.73547102173913	5.95054347826087	5.92952897826087	6.22304347826087	6.35467391304348	5.7375362173913	5.92119565217391	6.19554347826087	6.26684782608696	6.39891304347826	7.10728260869565	6.67282608695652	6.72695652173913	6.4445652173913	6.69760869565217	6.68	6.59652173913044	6.38847826086957	6.98978260869565	6.55326086956522
Aldh3b1	6.11239130434783	6.71891304347826	6.40380434782609	6.30565217391304	6.52124639130435	6.50586956521739	6.58413043478261	6.71434782608696	6.0304347826087	6.48311595652174	6.35961956521739	6.5754347826087	6.64282608695652	7.21652173913043	7.0415942173913	7.62264493478261	6.87739130434783	6.8954347826087	6.55056158695652	7.4625	6.82913043478261	7.28090580434783	7.15179317391304
Ankrd5	9.27913043478261	8.8729347826087	9.41717391304348	8.96391304347826	8.49108695652174	8.83293478260869	8.81532608695652	8.46768117391304	8.53413043478261	8.34739130434783	8.47086956521739	7.8704347826087	8.08065217391304	8.80554347826087	7.68391304347826	7.22510869565218	7.6124637826087	7.72608695652174	7.77989130434783	6.49836956521739	7.73576086956522	7.34597826086956	7.62094204347826
Itgb2	8.7395652173913	8.84739130434783	8.29554347826087	8.08663043478261	8.39339130434782	8.3475	8.56565217391304	8.87369565217391	8.07195652173913	8.76586956521739	8.84608695652174	8.82	8.80413043478261	8.88304347826087	9.19260869565217	10.5380163043478	9.17576086956522	9.13597826086957	9.75108695652174	10.735652173913	9.72652173913044	10.5473913043478	10.4347826086957
Pts	9.50177536956522	8.37760869565217	8.55496376086956	8.68021739130435	8.93565217391304	8.78532608695652	8.82521739130435	8.63217391304348	8.7495652173913	8.55695652173913	8.49826086956522	8.3695652173913	8.11130434782609	8.55641304347826	8.07391304347826	7.89434782608696	8.22315217391304	8.15478260869565	8.34652173913043	7.90304347826087	8.04521739130435	7.48565217391304	7.97347826086957
Spata22	5.68130434782609	5.00884058695652	5.47130434782609	5.33510869565217	5.53315217391304	5.41108695652174	5.29532608695652	5.0004347826087	5.72701086956522	4.86597826086957	5.01141304347826	4.92804347826087	4.75913043478261	5.20760869565217	4.71	4.38130434782609	4.75948617391304	4.52717391304348	4.83447826086956	4.58054347826087	4.61021739130435	4.6095652173913	4.65130434782609
Pla2g7	6.74663043478261	7.13869565217391	6.82108695652174	6.295	6.58456521739131	6.73065217391304	6.6604347826087	6.53005434782609	6.41260869565217	6.53065217391304	6.71847826086957	6.68826086956522	7.19304347826087	6.84880434782609	7.08826086956522	8.36695652173913	7.1195652173913	7.21608695652174	7.31478260869565	8.23608695652174	7.40184782608696	8.29782608695652	8.29608695652174
Csad	8.97739130434783	9.17826086956522	8.88086956521739	8.98565217391304	9.19978260869565	9.25282608695652	9.20173913043478	8.87369565217391	8.82652173913043	8.83652173913044	8.45282608695652	8.47065217391304	8.30217391304348	9.03391304347826	8.43347826086957	8.02217391304348	8.39869565217391	8.31021739130435	8.36478260869565	7.67576086956522	8.18869565217391	8.00076086956522	8.25951086956522
Tnip1	7.09565217391304	7.37717391304348	7.52804347826087	7.51579708695652	7.45510869565217	7.45971013043478	7.31891304347826	7.52565217391304	7.47136956521739	7.44554347826087	7.40619565217391	7.26173913043478	7.4804347826087	7.52673913043478	8.08347826086957	8.26130434782609	7.75934782608696	8.1004347826087	7.62739130434783	8.28137680434783	7.98021739130435	8.26869565217391	7.72311593478261
Ptges	7.62586956521739	8.21641304347826	8.29554347826087	8.69217391304348	8.49108695652174	8.23478260869565	8.39695652173913	9.14789854347826	8.26782608695652	7.9929347826087	8.72304347826087	8.66826086956522	7.54934782608696	7.99369565217391	7.64115941304348	7.71115943478261	7.93198617391304	7.60260869565217	7.98119565217391	7.54880434782609	7.73576086956522	7.69086956521739	7.70304347826087
Tlr13	5.87659419565217	6.45565217391304	6.33521739130435	6.2304347826087	5.95771739130435	6.55391304347826	6.16673913043478	6.29869565217391	5.47652173913044	5.92119565217391	6.39326086956522	6.77739130434783	6.12002173913043	6.48119565217391	7.18391304347826	8.7420652173913	7.16869565217391	7.52217391304348	7.32217391304348	8.7004347826087	7.85688404347826	8.98079710869565	8.01391304347826
Unc93b1	9.35463769565217	9.5845652173913	9.39478260869565	9.20608695652174	9.37195652173913	9.25282608695652	9.41652173913043	9.04594202173913	8.91782608695652	9.20869565217391	9.30668478260869	9.21836956521739	9.3954347826087	9.39826086956522	9.77271739130435	10.2758695652174	9.6928002173913	9.62869565217391	9.61985508695652	10.1911594347826	9.86	10.0404347826087	10.036211173913
Fbn1	9.86826086956522	10.5554347826087	10.4208695652174	10.0839130434783	9.94217391304348	10.0660869565217	10.1497826086957	9.84608695652174	9.64576086956522	9.72413043478261	10.0305434782609	9.5820652173913	10.5051811521739	10.9804347826087	10.970652173913	10.9377173913044	10.4392029130435	10.4438695652174	10.9143206521739	10.356376826087	10.5765217391304	10.1095652173913	11.2103260869565
Ppp1r1a	8.93718943478261	8.84739130434783	9.35217391304348	9.20608695652174	9.25695652173913	9.43260869565217	9.45152173913043	9.36586956521739	9.02086956521739	9.08	8.83347826086957	8.83913043478261	8.53315217391304	9.27086956521739	8.71141304347826	8.57673913043478	8.51391304347826	8.55913043478261	8.67913043478261	8.35695652173913	8.41282608695652	8.45434782608696	8.52586956521739
Lox	8.67913043478261	8.97130434782609	8.75630434782609	8.50297102173913	8.49108695652174	8.48739130434783	8.71358695652174	8.32043478260869	8.48043478260869	8.59869565217391	8.32891304347826	8.35695652173913	8.76699276086957	9.34467391304348	9.52608695652174	9.2545652173913	8.9	8.97826086956522	8.51108695652174	9.19521739130435	9.29565217391304	9.33521739130435	9.05347826086957
Ppapdc2	9.50880434782609	9.34391304347826	9.50347826086957	9.71391304347826	8.97347826086957	9.27130434782609	9.24391304347826	9.24391304347826	9.40989130434783	9.36510869565218	9.41032608695652	9.23217391304348	9.25565217391304	9.17880434782609	9.22217391304348	8.43434782608696	8.70184782608696	8.77510869565218	8.53608695652174	8.55608695652174	8.94760869565217	8.64565217391304	8.76282608695652
Rassf6	4.46086956521739	4.60445652173913	5.02173913043478	4.8370652173913	5.15282608695652	5.12739130434783	4.83984189130435	4.16633695652174	5.26358695652174	5.177029	4.48130434782609	4.54130434782609	3.89282608695652	4.00217391304348	4.18934782608696	3.81326086956522	4.28586956521739	4.37173913043478	4.5804347826087	4.37663043478261	3.46492752173913	3.94521739130435	4.04913043478261
Orm3	8.72826086956522	8.71445652173913	8.95891304347826	9.02086956521739	9.08782608695652	8.84173913043478	8.73557971739131	8.26804347826087	8.66673913043478	8.95673913043478	9.29565217391304	8.82	7.96630434782609	8.45141304347826	8.54804347826087	6.33532608695652	8.2525	8.17386956521739	8.11815217391304	7.19195652173913	7.97304347826087	7.45619565217391	7.63173913043478
Aim1	6.5995652173913	7.20420291304348	7.17	7.08985506521739	7.04021739130435	6.88413043478261	7.07431158695652	7.03739130434783	7.26739130434783	7.66673913043478	7.05739130434783	7.24347826086956	7.68989130434783	7.4255797173913	7.3704347826087	7.79697310869565	7.33478260869565	7.75579710869565	7.79891304347826	7.52876808695652	7.54869565217391	8.06565217391304	7.64195652173913
Ptger2	4.64260869565217	5.01869565217391	5.19	5.14108695652174	4.68315217391304	4.63478260869565	4.94347826086956	5.24391304347826	4.88695652173913	4.95195652173913	4.78652173913043	4.53173913043478	5.0695652173913	5.15721015217391	5.53282608695652	5.84739130434783	5.38673913043478	5.54347826086957	5.3145652173913	5.46304347826087	5.4814855	6.28884058695652	5.47130434782609
Zdhhc2	5.79739130434783	6.76163043478261	5.97804347826087	6.39663043478261	7.14724639130435	6.84565217391304	6.89586956521739	7.10239130434783	6.7175	7.12858695652174	6.78913043478261	6.91884056521739	7.07173913043478	7.28311593478261	7.45413043478261	7.19739130434783	7.35217391304348	7.41108695652174	7.54869565217391	7.80152173913044	7.48	7.92434782608696	7.85434782608696
Gm10851	6.71760869565217	6.65076086956522	6.29115939130435	6.61985506521739	7.11608695652174	7.08760869565217	7.07431158695652	7.1695652173913	7.06717391304348	6.94086956521739	6.87072463043478	6.84217391304348	7.01304347826087	7.28311593478261	7.42260869565217	7.6995652173913	7.4369492826087	7.48695652173913	7.18217391304348	7.42260869565217	7.2825362173913	7.45619565217391	7.40076086956522
Vamp1	6.60989130434783	6.5645652173913	6.57134058695652	7.05826086956522	6.68913043478261	6.62369565217391	6.76239130434783	6.23565217391304	6.91811593478261	6.8170652173913	7.05739130434783	6.71782608695652	6.14923913043478	6.58032608695652	6.42931158695652	6.28641304347826	6.2	6.35739130434783	5.67489130434783	5.45380434782609	6.13108695652174	5.85065217391304	6.01913043478261
Ccl7	7.12576086956522	6.60478260869565	6.46858695652174	6.295	6.42695652173913	6.76052536956522	6.51652173913044	6.41413043478261	6.695	6.92108695652174	6.90565217391304	7.23304347826087	7.36347826086957	6.42673913043478	8.59869565217391	8.45630434782609	7.99282608695652	8.23978260869565	7.35434782608696	8.5425	8.25945652173913	7.09945652173913	7.52804347826087
Arhgap24	6.58833334782609	7.49909419565217	7.22260869565217	7.57163043478261	7.48173913043478	7.64173913043478	7.57434782608696	7.74978260869565	7.93195652173913	7.48173913043478	7.48804347826087	7.60615941304348	6.77427536956522	7.23369565217391	6.7404347826087	6.76086956521739	6.65065217391304	6.69760869565217	6.71119565217391	6.89326086956522	7.02260869565217	7.00086956521739	7.22239130434783
Dusp15	4.50826086956522	4.90815217391304	4.85695652173913	4.45847826086957	4.98467391304348	4.88695652173913	4.9970652173913	4.7275	4.53608695652174	4.55217391304348	4.70434782608696	4.38195652173913	5.55521739130435	4.72108695652174	5.12673913043478	5.74695652173913	4.90442030434783	5.18260869565217	5.19978260869565	5.81858695652174	5.36826086956522	5.54423913043478	5.3104347826087
P2rx6	6.98282608695652	6.64032608695652	7.01304347826087	7.12586956521739	6.86638586956522	7.00260869565217	6.87695652173913	7.47467391304348	6.65086956521739	6.47115943478261	6.50304347826087	6.35847826086956	6.5504347826087	6.42673913043478	6.49913043478261	6.4304347826087	6.13108695652174	6.06253623913043	6.2	6.10007245652174	5.98108695652174	6.00018117391304	6.28630434782609
Kcnn4	5.94271739130435	6.08402173913043	5.97804347826087	6.01695652173913	6.13065217391304	5.92007245652174	6.23326086956522	6.365	5.5615942173913	6.22289854347826	6.2984057826087	6.17369565217391	6.27315217391304	6.24282608695652	6.62739130434783	7.78373189130435	6.68880434782609	6.53934782608696	6.83910869565217	7.64652173913043	7.04130434782609	7.83152173913043	7.33434782608696
Cd84	8.09869565217391	7.70760869565217	7.40477536956522	7.22021739130435	7.245	7.08760869565217	7.165	7.24413043478261	7.11358695652174	7.58765217391304	7.54826086956522	7.39144069565217	7.8104347826087	7.74434782608696	8.18010869565217	9.58673913043478	8.00347826086957	7.93945652173913	8.48978260869565	9.99739130434783	8.45652173913044	9.18695652173913	9.25282608695652
St3gal6	8.27804347826087	7.62434782608696	8.15652173913043	7.9175	7.68260869565217	7.56782608695652	7.95815217391304	7.36673913043478	8.76869565217391	7.58765217391304	7.84532608695652	7.57608695652174	7.33369565217391	7.64826086956522	7.07880434782609	7.13340580434783	7.25222826086956	7.27336956521739	7.04913043478261	6.80478260869565	7.14673913043478	7.11626810869565	7.19478260869565
Fn1	10.4863043478261	11.6711050869565	11.4969203043478	11.3628695652174	11.5360144782609	11.4730072608696	11.5360144782609	11.4036956521739	11.4465217391304	11.6786956521739	11.4998297173913	11.4295652173913	11.7798369565217	11.8695652173913	11.9978260869565	12.2878260869565	11.9260869565217	11.7582608695652	12.1222826086957	11.8463043478261	11.9830434782609	12.095	12.6075362391304
Vav1	5.73478260869565	6.64032608695652	6.38199276086956	6.2095652173913	6.58456521739131	5.98913043478261	6.59391304347826	6.47326086956522	6.1265942173913	6.55173913043478	6.56304347826087	6.46565217391304	6.56228260869565	6.69771739130435	6.60173913043478	7.38583332608696	6.85739130434783	6.82710145652174	7.0304347826087	7.37282608695652	7.11608695652174	7.23282608695652	7.0554347826087
Gm16197	5.96652173913043	5.80467391304348	5.51461956521739	5.76086956521739	5.5424637826087	5.92952897826087	5.55673913043478	6.78934782608696	5.30663043478261	6.07731882608696	5.62630434782609	5.75108695652174	6.45565217391304	5.88239130434783	6.64579713043478	6.66086956521739	6.40130434782609	6.87521739130435	6.47369565217391	6.34905795652174	6.49260869565217	6.90883152173913	6.48929347826087
1810010H24Rik	5.91673913043478	6.49586956521739	6.66086956521739	6.99217391304348	6.68913043478261	6.97434782608696	6.95326086956522	6.80804347826087	6.8704347826087	6.62663043478261	6.80021739130435	6.74717391304348	6.00521739130435	6.33521739130435	6.43913043478261	5.81608695652174	6.19039852173913	6.10094202173913	5.98630434782609	5.65913043478261	6.07204347826087	6.07789854347826	6.56391304347826
BC013712	7.63717391304348	7.90260869565217	7.58304347826087	7.445	7.45510869565217	7.54673913043478	7.7945652173913	7.89391304347826	7.38	7.51065217391304	7.73608695652174	7.40184782608696	7.63369565217391	7.80358695652174	7.95239130434783	8.79836956521739	8.02641304347826	8.12304347826087	8.20467391304348	8.21695652173913	8.24913043478261	8.53478260869565	8.37248186956522
Phf16	7.63717391304348	7.80652173913044	7.41554347826087	7.35554347826087	7.60108695652174	7.21260869565217	7.41614130434783	7.71760869565217	7.33	7.66673913043478	7.84532608695652	7.83869565217391	8.17130434782609	7.96717391304348	7.80804347826087	7.88326086956522	8.18652173913043	8.11673913043478	8.20467391304348	7.78	8.03413043478261	8.68434782608696	8.66635869565217
Mcm5	5.73478260869565	5.98608695652174	6.25119565217391	6.05467391304348	6.06967391304348	6.1545652173913	5.99260869565217	6.74608695652174	5.84369565217391	5.79360506521739	5.81652173913043	5.75108695652174	6.51760869565217	6.25239130434783	6.62739130434783	6.84913043478261	6.25271739130435	6.52124639130435	6.45228260869565	6.68826086956522	6.53764493478261	6.90883152173913	6.52239130434783
Mageb18	3.39282608695652	4.49076086956522	3.40295652173913	3.70608695652174	4.50370773913044	4.3754347826087	3.78304347826087	4.816	3.68347826086957	4.15822463043478	3.72913043478261	4.94630434782609	4.7375	5.21826086956522	4.91695652173913	4.78652173913043	5.55380434782609	5.08358695652174	5.19021739130435	4.42695652173913	4.72641304347826	5.73902173913043	5.33434782608696
Evl	7.90332015217391	8.12190217391304	8.19	7.98260869565217	7.41304347826087	7.4795652173913	7.86239130434783	7.845	7.71782608695652	8.05478260869565	7.92478260869565	7.89739130434783	8.2125	8.16510869565218	8.62521739130435	9.16565217391304	8.18652173913043	8.33978260869565	8.34652173913043	9.7295652173913	8.64478260869565	9.26304347826087	9.07891304347826
Klhl2	10.1947826086957	10.1163043478261	10.2378260869565	10.3986956521739	9.50815217391304	10.0283695652174	9.88391304347826	9.34369565217391	9.68304347826087	9.83739130434783	9.82739130434783	9.52065217391304	9.51619565217391	9.66521739130435	9.50115943478261	8.54706521739131	9.24695652173913	9.16478260869565	9.1745652173913	8.90144926086957	9.29565217391304	8.99434782608696	9.24173913043478
Qpct	7.25054347826087	7.34978260869565	7.16108695652174	7.05057969565217	7.43413043478261	7.29652173913043	7.54260869565217	7.37847826086957	7.21402173913043	7.49905795652174	7.43510869565217	7.06673913043478	7.44217391304348	7.69478260869565	7.80804347826087	8.52010869565217	7.842971	7.3704347826087	8.18652173913043	8.387971	7.74710869565217	7.77775363043478	8.23195652173913
Ppl	7.54177536956522	7.42695652173913	7.70065217391304	7.7345652173913	7.56652173913043	7.245	7.62068841304348	7.36673913043478	7.28413043478261	7.57478260869565	7.71717391304348	7.4645652173913	7.32076086956522	7.1370652173913	6.71434782608696	6.48329710869565	7.14724639130435	7.07391304347826	7.09945652173913	6.4129347826087	7.1970652173913	7.33565217391304	6.56391304347826
Lilrb3	6.16521739130435	6.22869565217391	6.06478260869565	5.79217391304348	6.19184782608696	6.0245652173913	6.06967391304348	5.85369565217391	5.89565217391304	6.21336956521739	6.2245652173913	6.08	6.2414855	6.38478260869565	6.49913043478261	7.54	6.4654347826087	6.66086956521739	6.63884056521739	7.49369565217391	7.01326086956522	6.41195652173913	6.85760869565217
Adam12	7.10695652173913	7.49065217391304	7.49913043478261	7.15478260869565	7.08119565217391	7.31695652173913	7.11260869565217	7.34608695652174	6.7175	7.24358695652174	6.44902173913044	6.67913043478261	7.84467391304348	8.22760869565217	7.74130434782609	8.11521739130435	7.41358695652174	7.76521739130435	7.45271739130435	7.66641304347826	7.52188404347826	7.63391304347826	7.63173913043478
Adam8	6.04032608695652	6.30525363043478	6.14	5.68358695652174	5.79467391304348	6.0345652173913	6.06967391304348	6.15152173913043	5.46391304347826	6.54259058695652	6.23684782608696	6.2154347826087	6.22289854347826	6.42673913043478	7.1414347826087	9.09597826086957	6.74173913043478	6.88478260869565	7.01304347826087	8.66108695652174	7.76594204347826	8.65369565217391	8.3095652173913
9330111N05Rik	4.76010869565217	4.58086956521739	4.84695652173913	4.80565217391304	4.54586956521739	4.62782608695652	4.75695652173913	5.03130434782609	4.85782608695652	4.70384782608696	4.84739130434783	4.4195652173913	3.770559	4.29054347826087	4.84891304347826	4.1384057826087	4.06391304347826	4.54739130434783	4.16304347826087	4.07967391304348	4.43032608695652	4.0404347826087	3.96815217391304
Slc46a3	8.32695652173913	8.66695652173913	8.3133152173913	8.78594204347826	8.77782608695652	8.75141304347826	8.64565217391304	8.10407608695652	8.97608695652174	9.06217391304348	8.48043478260869	8.72086956521739	7.7704347826087	8.26869565217391	7.7595652173913	7.88326086956522	8.15576086956522	8.12304347826087	8.18652173913043	7.9925	8.34547102173913	8.28704347826087	8.27826086956522
Ccl6	10.2197049782609	9.40076086956522	9.05347826086957	8.86652173913044	9.19217391304348	8.96884056521739	9.55576086956522	9.23315217391305	8.73152173913043	9.24391304347826	9.43782608695652	8.96804347826087	9.67934782608696	9.40684782608696	9.68478260869565	10.755652173913	10.0313043478261	10.1495652173913	10.2126086956522	10.4071739130435	9.82847826086956	10.0569565217391	10.2991459565217
Olfml3	7.76260869565217	7.0160145	7.06474636956522	6.78130434782609	6.62695652173913	6.64032608695652	6.77076086956522	6.87945652173913	6.93989130434783	6.92108695652174	6.50304347826087	6.52625	7.32076086956522	7.18076086956522	7.56641304347826	7.8454347826087	7.4795652173913	7.56913043478261	7.22869565217391	7.45239130434783	7.68989130434783	7.63391304347826	7.23347826086956
Lrrc25	5.13913043478261	5.95695652173913	5.44963769565217	5.68358695652174	5.42130434782609	5.94086956521739	6.06007247826087	5.71956521739131	5.38739130434783	5.2464492826087	5.66673913043478	5.73913043478261	5.84423913043478	5.87478260869565	6.32989130434783	6.47326086956522	5.94804347826087	6.52989130434783	5.91521739130435	6.72826086956522	6.31608695652174	6.55728260869565	6.2645652173913
Pkd2l2	5.47086956521739	6.08402173913043	6.39304347826087	6.2095652173913	6.14913043478261	6.11652173913043	6.14858695652174	5.48130434782609	6.43108695652174	6.21336956521739	6.00945652173913	5.72739130434783	5.48304347826087	5.75565217391304	5.70630434782609	5.4904347826087	5.1654347826087	5.67478260869565	5.52036230434783	5.48586956521739	5.24391304347826	5.30635265217391	5.37586956521739
Mtap1a	5.89260869565217	6.50855073913043	6.51923913043478	6.52972826086956	6.28760869565217	6.45911232608696	6.55452897826087	6.365	6.27496376086957	6.61478260869565	6.73059782608696	6.87192934782609	6.80130434782609	6.38478260869565	7.20851447826087	7.31054347826087	7.27304347826087	6.85923913043478	6.79630434782609	7.47298913043478	7.59	7.76891304347826	7.52804347826087
Slc36a2	9.3879347826087	9.9775	10.4047826086957	10.465652173913	10.382347826087	10.4797101521739	10.4173913043478	10.5948188478261	10.1195652173913	10.1969565217391	10.0236956521739	10.0684782608696	9.70413043478261	10.0938043478261	9.80673913043478	9.70239130434783	9.40152173913044	9.85369565217391	9.41521739130435	9.15630434782609	9.30592391304348	9.27521739130435	9.07891304347826
H2-Eb1	9.76736023913043	9.82673913043478	9.55739130434783	9.37869565217391	9.37195652173913	9.66195652173913	9.67514493478261	9.44786232608696	8.86565217391304	9.21608695652174	9.3270652173913	9.07739130434783	9.67934782608696	9.60630434782609	9.8815942173913	10.1912318913043	10.130652173913	9.98952897826087	10.1601449130435	10.1821739130435	9.82847826086956	10.3938043478261	9.91815217391304
Ly86	9.32	8.61489130434783	8.36695652173913	8.30217391304348	8.32065217391304	8.49891304347826	8.58586956521739	8.23478260869565	7.98304347826087	8.34739130434783	8.56369565217391	8.38902173913043	8.67652173913043	8.78347826086956	8.83768117391304	9.90239130434782	9.30456521739131	9.24804347826087	9.08347826086957	9.7295652173913	9.03190217391304	9.1669202826087	9.30173913043478
Pdlim1	8.77339130434783	9.50565217391304	9.14565217391304	8.9395652173913	8.90695652173913	8.79695652173913	9.07891304347826	9.33434782608696	9.14369565217391	9.31760869565217	9.35347826086957	9.29673913043478	9.76173913043478	9.55195652173913	9.80673913043478	9.8625	9.14695652173913	9.37891304347826	9.57927534782609	9.69782608695652	9.79782608695652	9.52913043478261	9.94731884782608
H2-Aa	10.4863043478261	10.6388043478261	10.4047826086957	10.1276086956522	10.0439130434783	10.0182608695652	10.2438260869565	9.85934782608695	9.53	10.0005900434783	9.98952897826087	10.1221014347826	10.4978260869565	10.4941304347826	10.6284782608696	10.9582608695652	10.57	10.4909058043478	10.5051811521739	10.7157608695652	10.5605434782609	11.0182608695652	10.8458695652174
Atp6v0a1	9.01782608695652	10.1696739130435	9.95891304347826	9.94608695652174	9.77239130434783	9.69782608695652	9.88391304347826	10.350652173913	9.88467391304348	9.86739130434783	10.269818826087	10.2117391304348	10.4807246521739	10.3791304347826	10.4975	11.0248913043478	10.2334782608696	10.3868737391304	10.1883540434783	10.8521739130435	10.7832608695652	10.8534782608696	10.7795652173913
Arhgap9	5.77257245652174	5.71173913043478	5.46086956521739	5.79217391304348	5.58626810869565	5.48908213043478	5.56565217391304	5.23239130434783	5.30663043478261	5.52836956521739	5.27391304347826	5.53739130434783	5.7204347826087	5.77673913043478	6.04195652173913	6.59434782608696	5.78652173913043	5.77380434782609	6.43	6.68826086956522	5.96521739130435	6.32347826086956	6.0579347826087
Clic1	7.87126810869565	7.66619565217391	7.57478260869565	7.35554347826087	7.61869565217391	7.6695652173913	7.71485508695652	7.68978260869565	7.34	7.70673913043478	7.67565217391304	7.52782608695652	7.70052173913044	7.7554347826087	7.95239130434783	8.89586956521739	8.16586956521739	8.18427534782609	8.24902173913044	8.79695652173913	8.06565217391304	8.36478260869565	8.16586956521739
Celsr2	6.33239130434783	6.53858695652174	6.86429347826087	6.52972826086956	6.50014491304348	6.47880434782609	6.84695652173913	5.42891304347826	6.80829710869565	6.7579347826087	6.59318841304348	6.475	6.22289854347826	6.40413043478261	5.65065217391304	5.72717391304348	5.28347826086956	5.10315217391304	5.48304347826087	5.28326086956522	5.66869565217391	6.15173913043478	5.63097826086956
Clcn2	7.005	7.08670289130435	7.57478260869565	7.51579708695652	7.63815217391304	7.50739130434783	7.48576086956522	7.06007247826087	7.90369565217391	7.78260869565217	7.30108695652174	7.44282608695652	7.01304347826087	6.9004347826087	6.96760869565217	6.51967391304348	7.09173913043478	7.06492752173913	7.15	6.79391304347826	7.11608695652174	6.63391304347826	6.68
Adcy7	7.51507	7.51086956521739	7.42413043478261	7.20130434782609	7.03065217391304	7.27782608695652	7.28471630434783	7.06007247826087	6.62913043478261	7.40498552173913	7.24347826086956	7.1395652173913	7.63369565217391	7.35391304347826	7.70641304347826	8.45630434782609	7.71869565217391	7.66065217391304	7.70641304347826	8.43119565217391	7.62869565217391	8.06565217391304	8.08532608695652
Sema4d	5.6345652173913	5.22739130434783	5.64833334782609	5.45239130434783	5.01565217391304	5.33771739130435	5.65804347826087	5.27391304347826	4.81391304347826	5.39967391304348	4.67521739130435	5.50282608695652	5.51336956521739	5.8224637826087	5.8595652173913	6.66086956521739	5.59931158695652	5.71163043478261	6.23391304347826	6.85913043478261	6.16695652173913	6.9304347826087	6.52239130434783
Lamb3	4.715	5.30384056521739	5.00282608695652	5.4620652173913	5.48166665217391	5.40423913043478	5.37782608695652	5.35108695652174	5.42771739130435	5.39010869565217	5.30369565217391	5.30438406521739	5.94318841304348	5.14463767391304	6.25923913043478	6.28641304347826	5.5896557826087	6.07239130434783	5.79826086956522	5.88130434782609	5.86608695652174	6.39086956521739	5.73210147826087
Tlr1	6.11239130434783	6.14152173913044	6.23978260869565	6.17094202173913	6.03054347826087	6.11652173913043	6.18617391304348	6.28260869565217	6.09434782608696	5.50304347826087	5.99836956521739	5.71876810869565	6.34402173913043	6.21576086956522	6.35739130434783	7.17782608695652	6.4445652173913	7.09413043478261	6.24717391304348	7.10076086956522	7.1069202826087	6.98978260869565	6.69652173913043
Blnk	6.39326086956522	6.71891304347826	6.31597826086957	6.1280797173913	6.16565217391304	5.98913043478261	6.00416667391304	6.33521739130435	5.88434782608696	6.30260869565217	6.31934782608696	6.30771739130435	6.63391304347826	6.49163043478261	6.95130434782609	8.29429347826087	6.89565217391304	6.40358695652174	7.01304347826087	8.07739130434783	7.09822463043478	7.90608695652174	7.57652173913043
Enc1	8.15641304347826	8.45239130434783	8.4704347826087	8.12304347826087	8.06554347826087	7.86260869565217	8.49282608695652	7.7269202826087	8.00260869565217	8.49782608695652	8.37086956521739	8.28065217391304	8.83293478260869	8.24891304347826	9.43684782608695	8.45630434782609	8.79869565217391	8.52753623913043	8.90369565217391	8.99579708695652	8.98565217391304	8.98079710869565	8.79521739130435
LOC100503141	6.13826086956522	6.44673913043478	6.8529347826087	6.74239130434783	6.6994202826087	6.44086956521739	6.49315217391304	6.97141304347826	6.91811593478261	6.84913043478261	6.9334057826087	6.78771739130435	6.20978260869565	5.48673913043478	5.64260869565217	5.2314347826087	6.07204347826087	6.22559782608696	6.5225	6.11385869565217	6.0245652173913	6.38282608695652	6.18518115217391
Cdca7l	4.99978260869565	5.99717391304348	6.05434782608696	5.9045652173913	5.94086956521739	5.92952897826087	5.95695652173913	6.76097826086957	5.81510869565218	5.86260869565217	6.04989130434783	6.475	6.70010869565218	6.4995652173913	6.82673913043478	7.15187484782609	6.27478260869565	6.25804347826087	6.97260869565217	7.25217391304348	6.73271739130435	7.4139492826087	6.6304347826087
Tm4sf19	4.95695652173913	5.70177534782609	4.75152173913043	5.13173913043478	5.3895652173913	4.49862319565217	5.54739130434783	5.18967391304348	5.00913043478261	5.77369565217391	5.29304347826087	5.38300723913043	5.54423913043478	6.04086956521739	6.57833334782609	9.10518115217391	5.86391304347826	5.88532608695652	6.4045652173913	8.64467391304348	7.34804347826087	8.50362319565217	7.83478260869565
Fgf2	7.21260869565217	7.33282608695652	7.16108695652174	7.41376813043478	7.49336956521739	7.46782608695652	7.74478260869565	7.35586956521739	7.53815217391304	7.60065217391304	7.53630434782609	7.31804347826087	6.72086956521739	7.0160145	7.06913043478261	6.57688404347826	7.15934782608696	6.83891304347826	6.85923913043478	6.10007245652174	7.32818839130435	7.13413043478261	6.89673913043478
Vat1	7.47652173913044	8.29253623913044	7.93724639130435	7.87173913043478	8.21510869565217	8.33652173913043	8.51391304347826	8.4445652173913	7.87195652173913	8.22652173913044	8.50815217391304	8.32239130434782	8.37463769565217	8.53978260869565	8.79869565217391	9.36586956521739	8.68478260869565	8.5095652173913	8.72652173913044	9.16572463043478	8.87445652173913	9.39521739130435	8.83608695652174
Tuba1a	6.9145652173913	7.9175	7.31070652173913	7.41376813043478	7.78673913043478	7.6695652173913	7.91489130434783	8.78543478260869	6.97152173913044	7.60065217391304	7.6670652173913	7.45358695652174	8.33847826086956	8.47891304347826	8.71630434782609	8.34934782608696	8.48108695652174	8.45578543478261	8.42507247826087	8.58478260869565	8.20673913043478	8.12612317391304	8.13010869565217
Ncf4	6.63826086956522	6.71891304347826	6.39304347826087	6.42347826086957	6.49224639130435	6.37271739130435	6.6325	6.19195652173913	6.23478260869565	6.60652173913043	6.25586956521739	6.13260869565217	6.65152173913043	6.65423913043478	6.99217391304348	7.69032608695652	6.89565217391304	6.39282608695652	7.18217391304348	7.67576086956522	7.22173913043478	7.43527173913043	7.25173913043478
Mfge8	10.0474927391304	10.8686956521739	10.3289855217391	10.6232971086957	10.6801863478261	10.8195652173913	10.7921739130435	10.9445652173913	10.2484782608696	10.3877846956522	10.6529347826087	10.6717391304348	11.5665579782609	11.0598913043478	11.2434782608696	11.9040217391304	10.915652173913	10.9665217391304	10.6913043478261	11.8052173913043	11.2182608695652	11.6584782608696	11.0904347826087
Prcp	9.26097826086956	8.98043478260869	9.02804347826087	8.68021739130435	8.67021739130435	8.73550726086957	8.79782608695652	8.67913043478261	8.89739130434783	8.87347826086956	8.91434782608696	8.58871117391304	9.07565217391304	9.18739130434783	9.33478260869565	9.81619565217391	9.21666665217391	8.89739130434783	9.19717391304348	9.7295652173913	9.51739130434783	9.95782608695652	9.91815217391304
Smoc1	10.0757608695652	10.3911956521739	10.0047826086957	10.3986956521739	10.0965217391304	10.1113043478261	10.4732608695652	10.0797101521739	10.800652173913	10.2538949130435	10.3119565217391	10.3208695652174	9.65093169565217	9.99	9.96565217391304	9.80490941304348	9.6045652173913	9.47260869565218	9.70021739130435	9.15630434782609	10.2126086956522	9.84217391304348	9.7704347826087
Fgr	5.79739130434783	6.02782608695652	5.89489130434783	5.59728260869565	5.87568841304348	5.90177536956522	6.21	5.97391304347826	5.64746376086957	5.93304347826087	5.57445652173913	6.00079710869565	6.43445652173913	6.26217391304348	6.0604347826087	6.53891304347826	6.02021739130435	6.27478260869565	6.29565217391304	6.11385869565217	6.99217391304348	6.59086956521739	6.57478260869565
C4b	10.0604347826087	10.6760869565217	10.3521739130435	9.51847826086956	9.79554347826087	9.73652173913043	10.0735217391304	9.17014493478261	9.71456521739131	9.90304347826087	10.0665217391304	9.91467391304348	10.1726086956522	10.1911594347826	10.6902173913043	10.755652173913	10.489347826087	10.8091304347826	10.6569565217391	10.5347826086957	10.7426086956522	11.0019565217391	10.4780434782609
Klf14	5.87659419565217	6.27478260869565	5.89489130434783	6.22	6.2	6.08010869565217	6.12130434782609	6.17039854347826	6.54760869565218	6.76880434782609	6.40057969565217	7.02347826086956	6.37739130434783	6.55282608695652	7.00222826086956	7.26760869565217	7.0595652173913	6.93836956521739	6.72413043478261	7.36304347826087	7.30195652173913	7.62434782608696	7.03173913043478
Hr	6.23652173913043	7.65449276086956	7.06474636956522	6.99217391304348	6.80652173913044	7.34684782608696	7.14260869565217	6.7054347826087	6.78652173913043	7.02423913043478	7.48804347826087	8.02891304347826	7.91521739130435	8.13347826086956	8.63434782608696	7.88326086956522	7.96891304347826	7.59130434782609	7.79891304347826	7.66641304347826	8.14739130434783	7.61297102173913	7.80739130434783
Irf8	4.84734782608696	5.16217391304348	5.40826086956522	5.1454347826087	4.93177536956522	5.12282608695652	5.06228260869565	5.0004347826087	4.91728260869565	4.85239130434783	5.2054347826087	5.22	5.30347826086957	5.56413043478261	6.1528442173913	5.68521739130435	5.4295652173913	5.3229347826087	5.19978260869565	5.95760869565217	5.46184782608696	5.80079710869565	5.45550726086956
Hist2h3c2	6.35652173913043	7.1795652173913	7.25347826086957	6.92722826086957	7.3875	7.45565217391304	7.34586956521739	8.0845652173913	6.7445652173913	6.88739130434783	7.32391304347826	7.26173913043478	7.7254347826087	7.48902173913044	8.21546582608696	7.77173913043478	7.98826086956522	8.11326086956522	7.92815217391304	7.91434782608696	7.78478260869565	7.92130434782609	7.80108695652174
Dusp10	7.50717391304348	7.83478260869565	7.15130434782609	6.58326086956522	7.69130434782609	7.85282608695652	7.95815217391304	7.04847826086957	7.06717391304348	7.38086956521739	8.22472826086956	7.98391304347826	7.96630434782609	8.32652173913043	8.63434782608696	8.75304347826087	8.35826086956522	8.38891304347826	8.16554347826087	8.35695652173913	8.38891304347826	7.99054347826087	8.14449273913043
Pip4k2a	8.56608695652174	8.34739130434783	8.22163043478261	8.15478260869565	8.26478260869565	7.93614130434782	8.12244565217391	8.10407608695652	7.74869565217391	8.24847826086956	8.32891304347826	8.28065217391304	8.51228260869565	8.22760869565217	8.41086956521739	8.98847826086956	8.62021739130435	8.57739130434783	8.79130434782609	9.17695652173913	8.67586956521739	9.13	9.06521739130435
Apobec1	8.49641304347826	8.60608695652174	8.40913043478261	8.48141304347826	8.59478260869565	8.37869565217391	8.60528984782609	8.45517532608696	8.22431158695652	8.55695652173913	8.51695652173913	8.77263043478261	8.63673913043478	8.80554347826087	9.05532608695652	10.1621739130435	8.86666665217391	9.1004347826087	8.96021739130435	10.2604347826087	9.29565217391304	9.46304347826087	9.43891304347826
Pnpla3	11.2147826086957	11.6080706521739	11.4669565217391	11.6080706521739	11.7582608695652	11.5184782608696	11.7922010869565	10.999347826087	11.3091304347826	11.1919565217391	11.3756521739131	11.5184782608696	10.6776086956522	11.5587391304348	11.1686956521739	10.8338043478261	10.7776086956522	10.9977173913043	10.3104347826087	10.4688768043478	10.979347826087	10.0504347826087	10.4165217391304
Echdc3	7.09565217391304	7.40586956521739	7.19108695652174	7.61391304347826	7.12641304347826	7.32673913043478	7.29652173913043	6.71434782608696	7.16565217391304	7.29730434782609	7.04652173913043	6.84217391304348	6.5825	7.37195652173913	6.87521739130435	6.01137682608696	6.4445652173913	6.8054347826087	6.44152173913043	6.17021739130435	6.28163043478261	6.40130434782609	6.51108695652174
Ccdc109b	7.01847826086957	7.16521739130435	6.84217391304348	6.79173913043478	6.91246376086957	6.82782608695652	7.14260869565217	7.23521739130435	6.29760869565217	6.89673913043478	7.06717391304348	6.9814492826087	7.13021739130435	7.06619565217391	7.30902173913043	8.095	7.41358695652174	7.36326086956522	7.60978260869565	8.22652173913044	7.49010869565217	7.86217391304348	8.01391304347826
Smpd3	7.72608695652174	7.54869565217391	7.85282608695652	7.76181158695652	7.6729492826087	7.57739130434783	7.56336956521739	7.58826086956522	7.28413043478261	7.60065217391304	8.04554347826087	7.7269202826087	7.90478260869565	7.74434782608696	8.387971	8.63673913043478	8.26782608695652	7.93130434782609	8.23739130434783	7.92391304347826	8.32586956521739	8.22695652173913	8.90260869565217
Panx1	5.29630434782609	5.69076086956522	5.6704347826087	5.23347826086956	5.14413043478261	5.55673913043478	5.72717391304348	5.52329710869565	5.57826086956522	5.72445652173913	5.66673913043478	5.66739130434783	5.89478260869565	5.70945652173913	5.81630434782609	6.31003623913044	5.98228260869565	6.2154347826087	6.03869565217391	6.12315217391304	6.0245652173913	6.84913043478261	5.88754347826087
Morn4	6.67869565217391	6.71891304347826	6.41413043478261	6.76130434782609	6.54304347826087	6.92347826086957	6.67054347826087	6.94065217391304	6.67032608695652	6.97079708695652	6.81217391304348	6.54532608695652	6.70010869565218	6.39652173913043	6.48818841304348	5.76739130434783	6.10141304347826	6.33630434782609	6.39563406521739	6.04615943478261	5.7260507173913	5.97369565217391	6.35119565217391
Gpt2	10.1015217391304	10.4732608695652	10.4504347826087	10.4569927608696	10.425	10.5776086956522	10.3803913043478	9.98905795652174	10.4983695652174	10.6480434782609	10.382347826087	10.194347826087	9.87239130434783	10.3663043478261	10.0095652173913	9.04217391304348	9.89195652173913	9.79913043478261	10.0283695652174	9.17695652173913	9.8754347826087	9.62217391304348	9.84956521739131
Rasd1	9.93232919565217	10.3531883913043	10.1522463695652	10.489347826087	9.8904347826087	10.5523550652174	10.9826086956522	10.436847826087	10.2665579782609	9.40467391304348	10.5069565217391	10.2910869565217	8.92967391304348	10.1615217391304	7.94260869565217	9.90239130434782	9.21666665217391	9.98952897826087	9.19717391304348	8.7395652173913	9.41478260869565	8.07695652173913	8.77391304347826
Ect2	5.87659419565217	6.2	6.22304347826087	5.98739130434783	5.86608695652174	6.21336956521739	5.86304347826087	6.35467391304348	6.20623189130435	5.57847826086957	5.86173913043478	5.51326086956522	6.33347826086957	6.4695652173913	6.49913043478261	6.65076086956522	6.19039852173913	6.88478260869565	6.80586956521739	6.72826086956522	5.98108695652174	6.63391304347826	6.73326086956522
Lum	9.16130434782609	8.47217391304348	8.70347826086956	7.95217391304348	8.41782608695652	8.01076086956522	8.49282608695652	8.66652173913043	7.78086956521739	8.05478260869565	8.24434782608696	8.15054347826087	8.97021739130435	8.83434782608696	9.30434782608696	9.77304347826087	8.81217391304348	8.75548913043478	9.03	9.59217391304348	8.82728260869565	8.98079710869565	8.94869565217391
Mical2	6.90858695652174	7.07579193478261	6.87391304347826	6.74239130434783	6.67913043478261	6.35260869565217	6.70521739130435	6.08054347826087	7.05739130434783	6.87739130434783	6.84021739130435	6.89445652173913	7.13021739130435	7.11608695652174	7.12347826086957	7.80652173913044	7.23297102173913	6.97173913043478	7.1595652173913	7.81347826086956	7.42304347826087	7.79923913043478	7.4654347826087
Fam122b	5.41945652173913	5.73173913043478	5.91733695652174	6.0079347826087	5.78434782608696	6.12637682608696	5.48028984782609	5.52329710869565	5.79695652173913	5.87413043478261	5.85260869565217	5.89576086956522	6.07141304347826	6.05108695652174	6.19347826086956	6.90858695652174	6.50086956521739	6.02021739130435	6.16521739130435	7.17565217391304	6.43315217391304	6.72467391304348	6.23728260869565
Gdf3	4.79402173913043	4.71565217391304	4.85695652173913	5.03195652173913	4.84565217391304	4.44326086956522	4.75695652173913	4.816	4.76321739130435	4.65434782608696	4.75940713043478	4.30130434782609	5.10195652173913	4.97702897826087	5.2875	5.97782608695652	4.80793478260869	5.02961956521739	5.09130434782609	5.41130434782609	5.2895652173913	5.62847826086957	5.43902173913043
Krr1	6.8641847826087	6.86945652173913	6.9104347826087	6.88804347826087	6.8995652173913	6.87021739130435	6.87032608695652	6.99521739130435	6.79695652173913	6.89123186956522	7.16891304347826	7.19695652173913	6.95989130434783	6.9304347826087	7.36304347826087	8.035	7.51695652173913	7.29521739130435	7.4804347826087	8.24565217391304	7.49010869565217	7.83152173913043	7.86760869565217
Prlr	5.6345652173913	6.22	6.56130434782609	6.3554347826087	6.71858695652174	6.79152173913043	6.3645	6.6304347826087	7.22260869565217	6.45391304347826	6.09826086956522	6.30771739130435	5.72826086956522	6.08217391304348	5.48195652173913	5.09450726086957	6.19039852173913	5.99945652173913	6.02721015217391	5.0795652173913	5.7875	5.41565217391304	5.3654347826087
Hlf	7.0304347826087	6.92681158695652	6.99521739130435	7.33434782608696	7.52589130434783	7.23347826086956	7.31891304347826	7.51347826086957	7.58880434782609	7.20467391304348	7.32391304347826	7.6154347826087	6.8954347826087	6.63492752173913	5.72565217391304	6.2295652173913	6.97847826086957	6.33630434782609	6.89902173913043	6.49836956521739	6.86826086956522	6.96760869565217	7.00978260869565
Mpzl2	7.4875	6.55347826086956	6.64059782608696	6.71695652173913	6.98	6.78065217391304	6.92503623913043	6.34471013043478	7.50684782608696	7.14054347826087	6.65184782608696	6.81521739130435	6.7645652173913	5.87478260869565	5.74760869565217	5.45213769565217	6.58608695652174	6.47489130434783	6.59097826086956	5.36054347826087	6.03521739130435	5.80079710869565	5.55173913043478
Adrb3	10.8534782608696	11.2384347826087	11.6026358695652	11.310652173913	10.9977173913043	11.0423913043478	11.3628695652174	10.5567391304348	10.6955434782609	10.7802173913043	10.9104347826087	10.7201086956522	10.6582608695652	11.0019565217391	10.5260869565217	9.335	10.3467391304348	10.6047826086957	9.99655797826087	9.42326086956522	9.79782608695652	9.12217391304348	9.6995652173913
Bnc2	8.32695652173913	8.22652173913044	7.99152173913043	8.36608695652174	7.98119565217391	8.31152173913043	8.55496376086956	7.93061595652174	8.29565217391304	8.06586956521739	8.55514491304348	8.16130434782609	7.57858695652174	8.04760869565217	7.78	7.41373189130435	7.80739130434783	7.87304347826087	7.53891304347826	7.04	7.95152173913043	7.96858695652174	7.7829347826087
Cyp51	8.05619565217391	8.0145652173913	8.40913043478261	8.85521739130435	9.08782608695652	8.51086956521739	8.89608695652174	9.43804347826087	8.83695652173913	8.22652173913044	7.76347826086957	8.06413043478261	8.15445652173913	7.7554347826087	7.99010869565217	7.87282608695652	7.77673913043478	7.3704347826087	7.5904347826087	7.78	7.4615942173913	7.43527173913043	7.58880434782609
Nfam1	6.40369565217391	6.50855073913043	6.45	6.26434782608696	6.57478260869565	6.65152173913043	6.78076086956522	6.87945652173913	6.11739130434783	6.14217391304348	6.63688406521739	6.32804347826087	6.61402173913043	6.75927534782609	6.68291665217391	7.33282608695652	7.00891304347826	7.17086956521739	7.35434782608696	7.20086956521739	6.68	7.58231882608696	7.26108695652174
Slc2a3	7.18271739130435	7.18423913043478	7.04478260869565	7.10782608695652	7.04021739130435	7.245	7.46630434782609	6.20739130434783	7.07688406521739	7.12858695652174	6.94431158695652	6.7945652173913	6.81065217391304	6.92	6.06978260869565	5.62173913043478	6.4445652173913	6.2154347826087	6.03869565217391	5.43271739130435	6.51141304347826	6.55728260869565	6.29739130434783
Gusb	8.16608695652174	8.69586956521739	8.42967391304348	8.59220495652174	8.70336956521739	8.83293478260869	8.58586956521739	8.70465839130435	8.69434782608696	8.87347826086956	8.84608695652174	8.94565217391304	8.83293478260869	8.71978260869565	9.23195652173913	9.8625	9.00565217391304	9.05608695652174	9.23108695652174	9.84130434782609	9.28217391304348	9.78021739130435	9.64326086956522
2300009A05Rik	8.60173913043478	8.23652173913043	8.39869565217391	8.84630434782609	8.54282608695652	8.73550726086957	8.59695652173913	8.07195652173913	8.50958695652174	8.46521739130435	8.3544202826087	8.17315217391304	8.12304347826087	8.55641304347826	8.13427536956522	7.92413043478261	7.96021739130435	7.91108695652174	7.67478260869565	7.33130434782609	7.90619565217391	7.82065217391304	7.66391304347826
Clec4a2	5.12608695652174	4.96010869565217	4.92	4.3495652173913	4.99423913043478	5.0695652173913	5.33760869565217	4.95195652173913	4.50119565217391	4.74739130434783	4.9764492826087	4.80260869565217	5.345	4.89836956521739	5.27565217391304	6.65076086956522	5.38673913043478	5.47130434782609	5.84108695652174	6.07731882608696	5.4354347826087	5.96318839130435	5.88754347826087
Dpep2	6.58282608695652	6.68173913043478	6.0079347826087	6.11584058695652	6.09413043478261	5.89108695652174	6.24246376086957	6.09275363043478	5.65728260869565	6.35630434782609	6.57282608695652	6.38478260869565	6.45565217391304	6.56717391304348	6.90260869565217	8.37760869565217	7.0745652173913	6.6045652173913	7.13173913043478	8.92362317391304	7.73239130434783	7.62434782608696	7.58304347826087
Pik3r5	6.66369565217391	7.17532608695652	6.82108695652174	6.69663043478261	6.35925726086956	6.4154347826087	6.75373189130435	6.81820652173913	6.7175	7.24358695652174	7.03054347826087	6.90896739130435	6.87391304347826	7.1695652173913	7.38032608695652	8.84286232608695	7.34378260869565	7.51239130434783	7.38630434782609	8.59175465217391	7.61822463043478	8.52423913043478	8.4145652173913
Acsm5	7.52434782608696	7.57652173913043	7.72478260869565	8.185	8.10514491304348	8.02108695652174	7.67478260869565	6.95869565217391	8.97608695652174	8.63282608695652	7.48804347826087	7.8704347826087	6.45565217391304	6.74014493478261	6.3195652173913	6.06967391304348	7.58677536956522	7.50420291304348	7.4804347826087	6.30728260869565	6.8395652173913	6.5454347826087	7.29847826086957
Smcr7	6.25815217391304	6.36304347826087	6.51923913043478	6.60880434782609	6.48195652173913	6.50586956521739	6.17554347826087	6.30880434782609	5.72701086956522	5.98333334782609	6.23684782608696	6.15510869565217	5.86565217391304	6.20717391304348	5.81630434782609	5.39097826086957	6.02021739130435	5.73260869565217	5.78760869565217	5.29413043478261	5.55800723913043	5.45804347826087	5.9672645
Plcg2	7.09565217391304	6.86945652173913	6.95586956521739	6.76130434782609	6.59347826086957	6.74086956521739	6.89586956521739	7.18536230434783	6.7445652173913	6.95978260869565	6.94431158695652	6.7945652173913	7.15065217391304	7.00445652173913	7.40032608695652	7.8454347826087	7.19173913043478	7.18391304347826	7.50869565217391	7.67576086956522	6.94130434782609	7.88304347826087	7.70304347826087
Myo1e	7.20228260869565	7.66619565217391	7.6679347826087	7.27086956521739	7.72594202173913	7.27782608695652	7.29652173913043	7.67913043478261	7.73641304347826	7.79369565217391	7.65869565217391	7.89739130434783	8.02706521739131	7.54782608695652	7.99010869565217	9.24202897826087	7.92318839130435	8.10938406521739	8.44543478260869	9.43815217391304	8.66586956521739	9.35568841304348	8.91413043478261
Evi2a	8.00239130434783	7.67521739130435	7.60010869565217	7.41376813043478	7.25978260869565	7.68054347826087	7.72608695652174	7.45782608695652	7.09260869565217	7.63565217391304	7.83826086956522	7.6504347826087	7.73021739130435	7.78260869565217	7.89369565217391	8.94108695652174	8.05521739130435	8.09286956521739	8.04760869565217	8.82539130434783	8.38891304347826	8.41195652173913	8.59478260869565
Lcp2	8.47869565217391	8.645	8.49608695652174	8.12304347826087	7.94130434782609	7.96826086956522	8.37478260869565	8.12463769565217	8.15510869565218	8.35854347826087	8.24434782608696	7.89739130434783	8.40733695652174	8.57521739130435	8.53826086956522	9.47282608695652	8.72652173913044	8.92739130434783	8.70695652173913	9.56673913043478	8.62521739130435	9.29673913043478	8.78521739130435
Soat1	7.93228260869565	7.66619565217391	7.59065217391304	7.36663043478261	7.31695652173913	7.01304347826087	7.35173913043478	7.38652173913044	7.35130434782609	7.63565217391304	7.67565217391304	7.68260869565217	8.08065217391304	7.41614130434783	8.1439855	9.31304347826087	7.93198617391304	7.87304347826087	8.24902173913044	9.56673913043478	8.58336956521739	9.21782608695652	9.10492752173913
Slc37a2	5.72054347826087	6.00739130434783	5.73210147826087	5.48086956521739	5.76516908695652	6.14391304347826	5.70086956521739	6.0995652173913	5.5615942173913	6.15739130434783	5.99836956521739	5.96978260869565	6.00521739130435	5.84434782608696	6.74913043478261	8.44391304347826	6.63521739130435	6.41402173913044	6.74608695652174	8.29304347826087	7.35586956521739	7.8720652173913	8.01391304347826
BC067074	4.18521739130435	4.96967391304348	5.57369565217391	5.19217391304348	5.47130434782609	5.12739130434783	5.20289856521739	5.53469565217391	5.40603260869565	5.26673913043478	5.58594202173913	5.59630434782609	4.16152173913043	4.8095652173913	4.67923913043478	4.23695652173913	4.30478260869565	4.2204347826087	4.65217391304348	4.3654347826087	4.97304347826087	5.10652173913043	4.5
Mrgprg	6.25815217391304	6.07420289130435	6.0754347826087	6.07289856521739	5.60304347826087	5.64731882608696	5.85152173913044	5.65146739130435	5.46391304347826	5.91130434782609	6.0379347826087	6.06934782608696	7.09945652173913	6.2354347826087	7.04913043478261	7.245	6.30282608695652	5.92007245652174	6.03869565217391	7.02	6.61858695652174	6.4895652173913	7.4654347826087
Btk	6.53934782608696	6.22869565217391	6.22304347826087	6.4045652173913	6.15717391304348	6.1545652173913	6.15717391304348	6.31847826086956	6.16695652173913	6.46326086956522	6.28630434782609	6.06934782608696	6.39891304347826	6.4695652173913	6.86429347826087	7.47315217391304	6.54717391304348	6.75347826086957	6.50260869565217	7.5065	6.69173913043478	7.22102173913043	6.85760869565217
Ttc25	5.21869565217391	5.16217391304348	5.31590580434783	5.36590580434783	5.82927536956522	5.98	5.78608695652174	6.53005434782609	5.47652173913044	5.04782608695652	5.64630434782609	6.00079710869565	5.24391304347826	4.88695652173913	4.84891304347826	4.70086956521739	5.1929347826087	4.77608695652174	4.77943017391304	4.82	5.01608695652174	5.21405795652174	4.89945652173913
Mir99a	6.34960145652174	6.10489130434783	5.79652173913043	6.44336956521739	6.32007245652174	6.66086956521739	6.73211956521739	6.21782608695652	6.0095652173913	6.18130434782609	6.64458991304348	6.75782608695652	5.80434782608696	5.72717391304348	5.8679347826087	6.13	5.73608695652174	5.74271739130435	5.35233695652174	6.13195652173913	6.01195652173913	5.3754347826087	5.74884058695652
Gm885	5.44782608695652	5.52086956521739	5.27847826086956	5.315	5.23072465217391	5.24478260869565	5.48695652173913	5.41826086956522	5.04347826086957	5.2745652173913	5.36336956521739	5.40130434782609	5.41478260869565	5.46478260869565	5.65065217391304	6.7920652173913	5.61184782608696	5.80681160869565	6.05826086956522	6.11385869565217	5.85760869565217	6.3629347826087	6.11181160869565
Clec7a	8.08347826086957	7.37717391304348	7.24347826086956	6.73510869565217	7.08119565217391	7.02369565217391	6.90608695652174	7.33032608695652	6.66086956521739	7.15076086956522	7.12782608695652	7.52782608695652	7.60532608695652	7.40498552173913	7.5479347826087	8.86413043478261	8.0654347826087	7.76521739130435	8.16554347826087	9.36782608695652	7.8954347826087	8.87673913043478	8.5654347826087
Tfpi2	6.52673913043478	5.4904347826087	5.76809419565217	5.7524637826087	6.62695652173913	6.63065217391304	5.22369565217391	5.88108695652174	7.28413043478261	7.20467391304348	5.58594202173913	6.68826086956522	6.84021739130435	6.33521739130435	7.40032608695652	7.245	7.58677536956522	7.465	7.82108695652174	7.73739130434783	7.32818839130435	7.25152173913044	7.86282608695652
Rims4	5.89260869565217	6.43619565217391	6.36195652173913	6.28369565217391	6.75804347826087	6.5445652173913	6.80065217391304	7.2889492826087	6.32608695652174	6.09974636956522	6.33673913043478	6.68826086956522	5.93326086956522	5.92847826086957	6.03521739130435	6.04152173913043	5.755	5.48173913043478	5.5995652173913	5.76934782608696	5.89478260869565	6.06108695652174	6.21576086956522
Inca1	6.88782608695652	7.43804347826087	7.39684782608696	7.59224636956522	7.68260869565217	7.26782608695652	7.70369565217391	6.38326086956522	7.31695652173913	7.63565217391304	7.28021739130435	7.25413043478261	6.63391304347826	7.02826086956522	6.73108695652174	6.29847826086957	6.51217391304348	6.82710145652174	6.82826086956522	6.64811593478261	7.05130434782609	6.5695652173913	6.61913043478261
Ehd3	7.4195652173913	9.00891304347826	8.04641304347826	8.65413043478261	9.23934782608696	9.58717391304348	9.18282608695652	9.31434782608696	9.20949276086957	9.35260869565217	9.50391304347826	9.5820652173913	9.75108695652174	9.74862319565218	9.95282608695652	10.04	10.5169565217391	10.3868737391304	9.60717391304348	9.63239130434783	10.5060869565217	10.0569565217391	10.1684782608696
LOC621549	6.7320652173913	6.15101447826087	5.97804347826087	6.55420289130435	5.64545895652174	5.11684782608696	5.54739130434783	4.78630434782609	6.7175	6.05655073913043	5.75978260869565	4.8204347826087	4.75913043478261	4.68282608695652	5.09391304347826	5.33695652173913	4.54108695652174	4.56800723913044	4.92478260869565	4.6904347826087	4.85695652173913	5.03949273913044	4.44829710869565
Cysltr1	6.52673913043478	6.40717391304348	6.30239130434783	6.295	6.35925726086956	6.39021739130435	6.37391304347826	6.57304347826087	6.48195652173913	6.09974636956522	6.25586956521739	6.26684782608696	6.50657608695652	6.25239130434783	6.54326086956522	7.44586956521739	6.74173913043478	7.10402173913044	6.85923913043478	7.11260869565217	6.98166667391304	6.9195652173913	7.26108695652174
Ccr1	5.59717391304348	5.3895652173913	4.93054347826087	4.70949273913044	4.77108695652174	5.25978260869565	5.65804347826087	5.13913043478261	5.30663043478261	5.177029	5.37391304347826	5.08144926086957	5.51336956521739	5.3154347826087	5.83521739130435	6.71673913043478	5.98228260869565	5.85586956521739	5.85626810869565	5.43271739130435	5.80826086956522	6.05228260869565	6.2645652173913
Arhgap30	7.40843873913044	6.93847826086956	6.7795652173913	6.60880434782609	6.83782608695652	6.77	6.95326086956522	6.57304347826087	6.41260869565217	6.85913043478261	6.8204347826087	6.97195652173913	6.77427536956522	7.03978260869565	7.26130434782609	7.7234057826087	7.29652173913043	7.26291667391304	7.31478260869565	7.74858695652174	7.42304347826087	7.72608695652174	7.65304347826087
B4galt5	7.63717391304348	7.64217391304348	7.73289856521739	7.4245652173913	7.78086956521739	7.42815217391304	7.55152502173913	7.60934782608696	7.61170291304348	7.44554347826087	7.70739130434783	7.60615941304348	7.7704347826087	7.68586956521739	8.11673913043478	8.86413043478261	7.96021739130435	8.06260869565217	7.93344202173913	9.21760869565217	8.32586956521739	8.47608695652174	8.3095652173913
Bhlhe40	8.76173913043478	8.58847826086956	9.63	9.98905795652174	10.12	9.81494565217391	9.60304347826087	10.3669782608696	9.10869565217391	8.9654347826087	10.1182608695652	10.1751086956522	9.07565217391304	8.05673913043478	8.51826086956522	8.96072463043478	8.67565217391304	8.5095652173913	8.88782608695652	8.79695652173913	8.80997826086957	8.64565217391304	8.6145652173913
Bcl2a1b	5.40695652173913	5.27391304347826	4.8154347826087	4.31757245652174	4.06297102173913	4.59586956521739	4.23855073913044	4.84782608695652	4.28869565217391	4.44358695652174	4.57539854347826	4.39913043478261	4.81347826086956	5.07217391304348	5.33434782608696	5.91521739130435	4.91478260869565	5.48173913043478	5.09130434782609	5.98862319565217	5.27717391304348	5.68358695652174	5.76086956521739
Slc7a1	6.17923913043478	6.50855073913043	6.71565217391304	6.01695652173913	6.10891304347826	6.08010869565217	6.47326086956522	6.46608695652174	6.0529347826087	6.005	6.20565217391304	6.2480797173913	7.22391304347826	6.58989130434783	6.90967391304348	6.84913043478261	6.97847826086957	6.70641304347826	6.34423913043478	6.46875	7.08173913043478	6.90883152173913	6.42141304347826
LOC100862652	5.39268117391304	5.57739130434783	5.19	5.4620652173913	5.3545652173913	5.40423913043478	5.54739130434783	5.77358695652174	5.21391304347826	5.56181160869565	5.59739130434783	5.57717391304348	5.52413043478261	6.58989130434783	5.81630434782609	6.24913043478261	5.5896557826087	5.56260869565217	6.49260869565217	6.96304347826087	6.0904347826087	6.62173913043478	6.76173913043478
Rhoc	9.60934782608696	9.70760869565217	9.54471013043478	9.59021739130435	9.12478260869565	8.93718943478261	9.30130434782609	9.54989130434783	8.80413043478261	9.07	9.28304347826087	9.31978260869565	9.97630434782609	9.98318841304348	10.2251086956522	10.0715217391304	9.64326086956522	9.87838508695652	9.63608695652174	10.0526086956522	9.63369565217391	9.92153208695652	9.39532608695652
Dcst2	5.57391304347826	6.41739130434783	6.14	6.42347826086957	6.26652173913044	6.16380434782609	6.61565217391304	6.15152173913043	6.62913043478261	6.53065217391304	6.30963769565217	6.55547102173913	5.79532608695652	6.40413043478261	5.94173913043478	5.37811595652174	5.67445652173913	5.69260869565217	5.45514493478261	5.31565217391304	5.84739130434783	5.83358695652174	5.71141304347826
Dnajb13	4.83717391304348	5.24478260869565	4.94021739130435	4.92217391304348	5.08826086956522	4.80565217391304	5.23347826086956	5.46902173913043	5.36739130434783	5.37380434782609	5.42318841304348	5.78054347826087	5.25565217391304	5.57673913043478	5.95378260869565	5.87236956521739	5.56239130434783	5.78554347826087	6.08760869565217	6.22130434782609	5.645	6.44891304347826	5.6745652173913
Sfpi1	7.45521739130435	7.13869565217391	6.94260869565217	6.90826086956522	6.76891304347826	6.9845652173913	7.3304347826087	7.00108695652174	6.94891304347826	7.15076086956522	7.24347826086956	7.42086956521739	7.09010869565217	7.56913043478261	7.60010869565217	8.61967391304348	7.69217391304348	7.65021739130435	7.35434782608696	8.8820652173913	7.8954347826087	8.19478260869565	8.42492754347826
Fcer1g	9.17739130434783	9.8904347826087	9.24391304347826	9.27086956521739	9.65847826086956	9.54485506521739	9.99739130434783	9.56217391304348	9.34391304347826	9.63163043478261	9.90326086956522	9.75913043478261	9.63967391304348	9.86968426086957	9.99913043478261	11.4160434782609	10.253623173913	10.5116304347826	10.0186956521739	11.0578260869565	10.245652173913	10.798152173913	10.4508695652174
Tnfrsf1b	7.99130434782609	8.04706521739131	7.77163043478261	7.86010869565217	7.83608695652174	7.96826086956522	7.85141304347826	7.49391304347826	7.57739130434783	7.82951086956522	7.75565217391304	7.82913043478261	7.85478260869565	7.74434782608696	8.235	9.02130434782609	8.29253623913044	8.46753623913044	8.14565217391304	8.76130434782609	8.45652173913044	8.83293478260869	8.585
Prss23	8.46413043478261	8.32108695652174	8.07	7.71717391304348	7.41847826086957	7.59108695652174	7.92742754347826	8.04355071739131	7.77521739130435	7.75652173913043	7.89891304347826	7.55710143478261	8.31565217391304	9.02391304347826	8.88260869565217	8.40588767391304	8.477971	8.01608695652174	8.42507247826087	8.39130434782609	8.58753621739131	8.43304347826087	8.15630434782609
Col1a2	7.56804347826087	7.90630434782609	7.7269202826087	7.30847826086957	7.79626086956522	7.53902173913044	7.98021739130435	7.88934782608696	7.29434782608696	7.64144926086957	7.49260869565217	7.19195652173913	7.80086956521739	8.32652173913043	7.87217391304348	8.74891304347826	8.09	7.82652173913043	8.722971	8.32	7.97304347826087	8.08739130434783	8.33978260869565
Hist1h4i	6.16521739130435	6.33554347826087	6.18815217391304	6.05467391304348	6.62695652173913	6.12637682608696	6.09108695652174	6.19195652173913	6.48195652173913	6.44304347826087	6.27496376086957	5.9804347826087	6.84021739130435	6.64579713043478	6.73108695652174	6.35130434782609	6.815	6.23521739130435	6.60913043478261	7.42260869565217	6.96369565217391	6.9195652173913	6.81875
Plek	8.05619565217391	7.45891304347826	7.39684782608696	7.33434782608696	7.43413043478261	7.4795652173913	7.37008695652174	7.39358695652174	6.8804347826087	7.30945652173913	7.52565217391304	7.4645652173913	7.40804347826087	7.70565217391304	8.02891304347826	8.69	7.69217391304348	7.92217391304348	8.02641304347826	8.5187732826087	8.05521739130435	8.17386956521739	8.19826086956522
Osr1	9.90369565217391	10.0265217391304	9.88199276086957	9.93371117391304	9.96695652173913	10.1875155217391	10.4732608695652	9.58913043478261	9.93371117391304	10.0581883913043	10.5204347826087	10.1751086956522	9.12163043478261	9.57423913043478	9.0120652173913	9.58673913043478	9.72362317391304	9.78152173913043	9.04173913043478	9.11597826086956	9.93232919565217	9.85130434782609	9.35934782608696
Pld3	7.40843873913044	8.48043478260869	8.02217391304348	8.15478260869565	8.145	8.25565217391304	8.30673913043478	8.4445652173913	7.98304347826087	8.26869565217391	8.34	8.18039854347826	8.38610506521739	8.59869565217391	8.75166667391304	9.93695652173913	8.70184782608696	8.61739130434783	8.56	9.63239130434783	8.89434782608696	9.55847826086957	8.80173913043478
Map4k1	6.71760869565217	6.79076086956522	6.66086956521739	6.3554347826087	6.4104347826087	6.66086956521739	6.72195652173913	6.82782608695652	6.45717391304348	6.87739130434783	6.73059782608696	6.475	6.84021739130435	6.88949276086957	6.8454347826087	7.90434782608696	6.91978260869565	6.79391304347826	7.34260869565217	7.37282608695652	7.23195652173913	7.62434782608696	7.64195652173913
E330013P06	8.58217391304348	8.90695652173913	8.78815217391304	8.3445652173913	8.37978260869565	8.87260869565217	8.86521739130435	8.23478260869565	8.58724636956522	8.38130434782609	8.99427536956522	8.58871117391304	8.44869565217391	8.61739130434783	8.09521739130435	8.10514491304348	7.842971	8.21315217391304	7.8104347826087	7.6204347826087	8.30445652173913	7.6504347826087	8.00347826086957
Sh2b2	8.39869565217391	9.19130434782609	9.63	9.64173913043478	9.86852484782609	9.75597826086956	9.85369565217391	9.53978260869565	8.9545652173913	9.07	9.38755434782609	9.63130434782609	8.54108695652174	9.20521739130435	9.12608695652174	8.56673913043478	8.71065217391304	8.7	8.33608695652174	8.24565217391304	8.84782608695652	8.83293478260869	8.35527173913044
Steap2	7.43108695652174	6.71891304347826	6.56130434782609	6.47326086956522	6.28760869565217	6.39891304347826	6.3929347826087	6.32728260869565	6.24347826086957	6.18130434782609	6.68869565217391	6.18304347826087	6.18826086956522	5.99782608695652	5.68130434782609	5.66608695652174	6.2	6.13173913043478	5.84739130434783	5.55532608695652	5.99210145652174	6.08471013043478	5.66369565217391
Thbd	9.7954347826087	10.2855434782609	10.036211173913	10.2330434782609	9.79554347826087	10.1404347826087	10.4319057826087	9.85934782608695	9.55478260869565	9.39347826086957	10.1684782608696	10.0684782608696	9.3954347826087	9.83097826086957	9.79130434782609	8.55695652173913	9.35594204347826	9.3025	9.1745652173913	8.13130434782609	9.56652173913043	8.76010869565217	9.05347826086957
Aldh1l1	8.83508695652174	9.16358695652174	9.6735145	9.62869565217391	9.91521739130435	9.72362317391304	9.46282608695652	9.81018634782609	9.75985506521739	9.92826086956522	9.43782608695652	9.78586956521739	8.83293478260869	8.66826086956522	9.09684782608696	8.52807971739131	9.3304347826087	9.44467391304348	9.38916667391305	8.88967391304348	8.86391304347826	8.90608695652174	8.97130434782609
Runx1	6.29630434782609	6.8170652173913	6.75217391304348	6.77108695652174	6.90521739130435	6.64032608695652	7.17717391304348	7.03739130434783	6.67032608695652	6.83891304347826	7.15154876086956	7.09565217391304	7.43304347826087	6.87858695652174	7.15	8.0404347826087	7.15934782608696	7.35434782608696	7.12521739130435	8.14076086956522	7.55826086956522	7.98021739130435	7.77344202173913
Egr2	5.79739130434783	5.72108695652174	5.58695652173913	5.58782608695652	5.80434782608696	5.90978260869565	6.28543478260869	6.26478260869565	5.72701086956522	5.99260869565217	6.16652173913043	6.19347826086956	7.39608695652174	5.94705313043478	6.59086956521739	7.45521739130435	6.05239130434783	6.3804347826087	6.4045652173913	7.40271739130435	6.325	7.30009058695652	6.99701086956522
Olfr111	2.63826086956522	3.66173913043478	3.2767632826087	3.06775363043478	3.06739130434783	2.27	2.97630434782609	2.92380434782609	2.84478260869565	2.77782608695652	3.31630434782609	3.09811593478261	3.68130434782609	3.36021739130435	3.99265217391304	6.71673913043478	4.10217391304348	3.43304347826087	4.35213767391304	6.00003623913043	5.69423913043478	6.83054347826087	4.03913043478261
Vav3	7.005	6.76163043478261	6.90152173913043	6.89804347826087	6.56347826086956	6.5445652173913	6.57521739130435	6.82782608695652	6.41260869565217	6.60652173913043	6.84021739130435	6.84217391304348	7.04326086956522	6.93891304347826	7.04913043478261	7.6995652173913	6.76326086956522	7.05637682608696	7.19336956521739	7.6204347826087	7.11608695652174	7.66	7.53782608695652
Cnst	6.83239130434783	7.40586956521739	7.65826086956522	7.83597826086956	7.9495652173913	7.68054347826087	7.98913043478261	7.7804347826087	7.6224637826087	7.53431158695652	8.1095652173913	8.25967391304348	7.24547102173913	7.35391304347826	7.1414347826087	6.81326086956522	6.91978260869565	7.22576086956522	7.19336956521739	6.98695652173913	7.32818839130435	7.28090580434783	7.175
Nceh1	4.77336956521739	5.02239130434783	4.915	4.97847826086957	5.23902173913043	5.42760869565217	5.04869565217391	5.09130434782609	5.35108695652174	5.2745652173913	5.08426086956522	5.33068841304348	5.27434782608696	5.16333332608696	5.41108695652174	6.5145652173913	5.56239130434783	5.53597826086957	5.82521739130435	6.47913043478261	5.80228260869565	6.4245652173913	6.20130434782609
Ccna2	5.84746376086956	5.73173913043478	6.06478260869565	5.66195652173913	5.79467391304348	5.55673913043478	5.38967391304348	5.72847826086957	5.87402173913044	6.38384058695652	5.78949276086957	5.24391304347826	5.9654347826087	6.4695652173913	5.99782608695652	6.70652173913043	5.94804347826087	6.22559782608696	6.38597826086957	6.91663043478261	6.10913043478261	6.61347826086957	6.65152173913043
Tpd52	6.98282608695652	6.54619565217391	6.31597826086957	6.16152173913043	6.30978260869565	6.34434782608696	6.41217391304348	6.25565217391304	6.39478260869565	6.44304347826087	6.43021739130435	6.2895652173913	7.12119565217391	6.42673913043478	6.45699276086957	7.66326086956522	6.73217391304348	6.91275360869565	6.80586956521739	7.47298913043478	7.16826086956522	7.40391304347826	6.97869565217391
Sdf2l1	6.95663043478261	7.24402173913044	7.11565217391304	6.87739130434783	7.25978260869565	7.71739130434783	7.29652173913043	7.23521739130435	7.87195652173913	7.66673913043478	7.1845652173913	7.53913043478261	7.80086956521739	7.1695652173913	8.00217391304348	8.17695652173913	8.0654347826087	8.18427534782609	7.78949276086957	8.24565217391304	7.69869565217391	8.09673913043478	7.91434782608696
Pmepa1	9.23673913043478	9.84521739130435	9.46173913043478	9.98905795652174	9.7395652173913	9.83097826086957	10.0735217391304	8.71597826086957	9.52	9.78913043478261	9.62130434782609	10.111847826087	10.278152173913	10.4333441956522	10.710652173913	10.0504347826087	10.5069565217391	10.3986956521739	10.0526086956522	10.165	10.4508695652174	10.3247826086957	9.86739130434783
Pdzk1ip1	6.16521739130435	5.58940215217391	5.71076086956522	5.95554347826087	5.93082608695652	5.48130434782609	5.81130434782609	6.24695652173913	6.39478260869565	5.78369565217391	5.2464492826087	5.47282608695652	6.14923913043478	5.0605507173913	5.19898552173913	5.24152173913043	5.21652173913044	4.99826086956522	4.77943017391304	4.78652173913043	4.85695652173913	4.98065217391304	5.16119565217391
Col8a1	6.40369565217391	6.76163043478261	6.6045652173913	6.25239130434783	6.10891304347826	6.12637682608696	6.44402173913044	6.65152173913043	5.87402173913044	6.45391304347826	6.16652173913043	6.51507247826087	6.82021739130435	6.83652173913043	7.11199276086957	7.33282608695652	6.58608695652174	6.5504347826087	6.61949273913043	7.13510869565217	7.05130434782609	7.38369565217391	6.60826086956522
A930038C07Rik	4.38434782608696	5.62826086956522	5.71076086956522	5.18173913043478	5.5610145	5.73913043478261	5.47076086956522	5.62826086956522	5.18032608695652	5.35434782608696	5.4845652173913	5.22416667391304	5.7204347826087	5.86608695652174	5.94173913043478	6.47326086956522	5.83891304347826	5.73260869565217	5.84108695652174	6.03663043478261	5.98108695652174	6.25565217391304	6.02760869565217
4930412C18Rik	7.37693478260869	7.32152173913043	7.54731884782609	7.00086956521739	6.98978260869565	7.04478260869565	7.23347826086956	6.82782608695652	7.35130434782609	7.55586956521739	7.04652173913043	6.84217391304348	6.61402173913043	6.72	6.68291665217391	6.34434782608696	6.5354347826087	6.43315217391304	6.47369565217391	6.40130434782609	7.06141304347826	7.15945652173913	6.90883152173913
Prodh	8.40891304347826	8.13369565217391	8.27771739130435	8.30217391304348	8.12478260869565	8.44826086956522	8.28760869565217	7.1695652173913	8.35913043478261	8.31619565217391	7.92478260869565	7.91722826086957	7.23521739130435	7.435	7.6515942173913	7.02565217391304	7.96891304347826	7.92217391304348	7.72608695652174	7.24347826086956	7.48	7.00086956521739	7.67365943478261
Trem2	6.58833334782609	6.87858695652174	6.23978260869565	6.43326086956522	6.2375	6.19195652173913	6.13065217391304	6.44619565217391	5.9354347826087	6.67217391304348	6.27496376086957	6.71782608695652	6.66086956521739	6.7095652173913	7.01217391304348	9.32282608695652	7.00891304347826	7.23457608695652	7.08952897826087	9.35594204347826	8.08326086956522	8.92782608695652	8.08532608695652
Hnmt	9.3879347826087	8.62413043478261	8.82369565217392	9.12923913043478	9.08782608695652	8.84173913043478	9.07	8.39869565217391	9.07358695652174	9.17826086956522	8.83347826086957	8.77263043478261	8.63673913043478	8.83434782608696	8.43347826086957	7.92413043478261	8.67565217391304	8.5095652173913	8.525	7.91434782608696	8.3133152173913	8.08739130434783	8.37248186956522
Fam83d	5.02173913043478	4.86760869565217	4.88695652173913	4.87695652173913	4.97516304347826	4.62782608695652	4.95434782608696	5.41826086956522	4.65467391304348	5.16478260869565	4.85739130434783	4.14449273913043	5.35586956521739	5.58652173913043	5.63065217391304	6.55695652173913	4.80793478260869	5.51391304347826	5.39739130434783	6.14166667391304	5.34782608695652	5.66608695652174	5.52402173913043
Chdh	7.58347826086957	7.58608695652174	7.55782608695652	7.43521739130435	7.45510869565217	7.68054347826087	7.71485508695652	7.12847826086957	7.80108695652174	7.62391304347826	6.64458991304348	6.94086956521739	7.00423913043478	7.3429347826087	6.70429347826087	6.45239130434783	6.91978260869565	6.93836956521739	6.78010869565217	6.21336956521739	6.85913043478261	6.80065217391304	6.94054347826087
Gm5914	6.16521739130435	6.325	6.30239130434783	6.19070652173913	6.52124639130435	6.59086956521739	6.70521739130435	6.43663043478261	6.55905795652174	6.22289854347826	6.30963769565217	5.78054347826087	6.02413043478261	6.2354347826087	6.02695652173913	5.4045652173913	5.87510869565217	5.40130434782609	5.66586956521739	6.162029	5.68413043478261	5.44760869565217	5.98934782608696
Plxnd1	8.79130434782609	9.8904347826087	9.76689439130435	9.70163043478261	9.66826086956522	9.53286232608695	9.46282608695652	9.44786232608696	8.9545652173913	9.18934782608696	9.4	9.47260869565218	10.1008695652174	10.0795652173913	10.4189130434783	9.92695652173913	9.83217391304348	9.87838508695652	9.81847826086956	9.93478260869565	9.84130434782609	9.67663043478261	10.1060869565217
Rgs1	4.18521739130435	5.01869565217391	4.5104347826087	4.9104347826087	4.58891304347826	4.61735506521739	4.31413043478261	4.60260869565217	4.23771739130435	4.71489130434783	4.31608695652174	4.71913043478261	4.56568841304348	4.80054347826087	5.64260869565217	7.15187484782609	5.32931158695652	5.31239130434783	5.64684782608696	8.01135869565217	6.00239130434783	6.67876810869565	5.80163043478261
Clec4a1	8.01478260869565	7.91347826086957	7.8954347826087	7.7345652173913	7.45510869565217	7.25826086956522	7.3304347826087	7.46565217391304	7.16565217391304	7.45521739130435	7.80826086956522	7.49739130434783	7.83326086956522	7.90413043478261	8.1554347826087	8.44391304347826	7.82380434782609	7.85652173913043	7.91391304347826	8.52550723913044	8.12244565217391	8.56565217391304	8.18692028260869
Asns	8.33760869565217	8.95510869565218	8.89739130434783	9.13858695652174	8.7654347826087	9.00054347826087	8.77782608695652	8.4445652173913	8.81586956521739	8.80173913043478	9.04565217391304	8.85391304347826	8.30217391304348	8.90434782608696	8.39869565217391	7.87282608695652	8.12304347826087	8.38	8.32478260869565	7.59130434782609	8.59391304347826	8.2554347826087	8.18692028260869
Acot2	9.78239130434783	10.3347826086957	10.2241304347826	10.5305434782609	10.7392934782609	10.7522282608696	11.1763405869565	11.0567391304348	11.649347826087	11.0019565217391	11.0578260869565	10.8028260869565	9.58347826086957	10.278152173913	9.63934782608696	10.0082608695652	10.0210869565217	10.1271195652174	9.77521739130435	9.52336956521739	10.1823913043478	10.3119565217391	10.3904347826087
Pamr1	5.61945652173913	6.67782608695652	6.17695652173913	6.11584058695652	6.52124639130435	6.67	6.25695652173913	6.365	6.23478260869565	6.24347826086957	6.64458991304348	6.43434782608696	6.56228260869565	6.74014493478261	6.87521739130435	7.31054347826087	6.88695652173913	6.35739130434783	7.24391304347826	6.76413043478261	6.94130434782609	7.36478260869565	7.68586956521739
Cd83	6.22753623913044	6.31384060869565	6.31597826086957	6.31615941304348	6.47195652173913	6.26583332608696	6.56413043478261	6.30880434782609	6.20623189130435	6.19195652173913	6.37137682608696	6.475	6.16815217391304	6.79431158695652	6.79	7.36304347826087	6.63521739130435	6.57130434782609	6.74608695652174	7.66641304347826	6.86826086956522	7.40391304347826	7.08217391304348
Mustn1	9.95782608695652	10.4376086956522	9.82467391304348	9.87057969565217	10.1715217391304	9.99173913043478	10.3938043478261	9.65521739130435	10.2865217391304	10.6376086956522	10.395652173913	10.4288405652174	10.2126086956522	10.7474456521739	10.710652173913	10.9516304347826	10.687971	10.580652173913	10.4886956521739	10.5446014565217	11.0039130434783	10.7213043478261	11.0578260869565
Eya1	6.0875	5.44934782608696	5.28876813043478	5.53195652173913	5.67380434782609	5.43141304347826	5.12304347826087	5.03130434782609	5.45586956521739	5.49282608695652	5.36336956521739	5.40130434782609	5.7104347826087	5.68847826086956	6.50945652173913	7.22510869565218	5.78652173913043	5.99945652173913	5.67489130434783	6.42304347826087	6.21347826086957	6.62173913043478	5.98934782608696
Cyba	8.37978260869565	7.95423913043478	7.93724639130435	7.68913043478261	7.5844202826087	7.84391304347826	7.98913043478261	7.90391304347826	7.43538043478261	7.92391304347826	7.76347826086957	7.85108695652174	7.98728260869565	7.9495652173913	8.16445652173913	9.64239130434782	8.70184782608696	8.39951086956522	8.40565217391304	9.33434782608696	8.45652173913044	9.26304347826087	8.71260869565217
Prkce	8.76173913043478	9.45532608695652	9.26684782608696	9.85869565217391	9.45130434782609	9.34391304347826	9.57130434782609	9.38855073913044	9.55478260869565	9.63163043478261	9.76608695652174	9.90304347826087	8.86059782608696	9.22586956521739	9.04670289130435	8.90695652173913	8.84695652173913	9.02173913043478	8.74739130434783	8.66108695652174	9.25086956521739	9.3104347826087	9.02316252173913
Slamf8	6.12304347826087	6.58260869565217	6.27434782608696	6.05467391304348	5.91260869565217	5.86644926086957	6.19891304347826	6.25565217391304	5.52690217391304	6.22289854347826	5.92739130434783	6.225	6.26217391304348	6.32188404347826	6.88608695652174	8.05079708695652	6.63521739130435	6.27478260869565	6.72413043478261	7.15570652173913	6.92347826086957	7.83152173913043	7.3245652173913
Aldh1a7	10.474402173913	10.5315217391304	11.000652173913	11.2352173913043	11.1227989130435	11.0942391304348	10.6928985434783	11.4213913043478	11.0923913043478	10.9934782608696	10.1541304347826	10.2646739130435	10.6582608695652	10.5358423913044	10.4732608695652	9.73731884782609	10.2438260869565	10.1821739130435	10.3104347826087	9.77478260869565	9.95630434782609	9.77108695652174	10.0517391304348
Spock3	5.7844202826087	5.21409419565217	5.44963769565217	5.52242754347826	5.2645652173913	5.28985508695652	5.22369565217391	5.66382608695652	5.5615942173913	5.34423913043478	5.2464492826087	4.98654891304348	4.89586956521739	4.92673913043478	5.14652173913043	4.50630434782609	5.1245652173913	4.54739130434783	5.21826086956522	4.56130434782609	4.81695652173913	5.24366847826087	4.18369565217391
LOC100038947	3.62804347826087	3.71768117391304	3.97539854347826	3.92021739130435	3.7025	3.00826086956522	3.51326086956522	3.95508695652174	3.39518115217391	4.34492752173913	3.56927536956522	3.57826086956522	3.62885869565217	3.5595652173913	4.31478260869565	5.02152173913043	4.32695652173913	4.96391304347826	4.65217391304348	5.15373189130435	4.35369565217391	5.38282608695652	5.09021739130435
Snora52	10.3095341521739	9.13326086956522	9.015	9.1	9.27913043478261	9.69065217391304	9.40173913043478	9.17014493478261	8.9545652173913	9.19891304347826	9.195	9.19021739130435	8.812971	8.53978260869565	8.32380434782609	8.29429347826087	9.2295652173913	8.53978260869565	8.95	8.5187732826087	8.62521739130435	8.98079710869565	8.66635869565217
Sdc3	9.02530434782609	9.20869565217391	9.29550723913044	9.18315217391304	9.06434782608696	9.17782608695652	9.30130434782609	9.48478260869565	9.12065217391304	9.14652173913043	9.25565217391304	9.03934782608696	9.1	9.42782608695652	9.58260869565217	10.3467391304348	9.63489130434783	9.73521739130435	9.36891304347826	10.3086335217391	9.81739130434783	10.5315217391304	9.9045652173913
Fcgr4	4.70347826086957	4.7045652173913	5.08869565217391	4.70949273913044	4.81565217391304	5.23536232608696	4.88521739130435	4.87782608695652	4.77239130434783	5.1454347826087	4.47282608695652	4.81282608695652	4.75913043478261	4.83434782608696	5.30847826086957	6.90858695652174	5.45917873913043	6.30115941304348	5.70253623913043	6.43326086956522	5.56869565217391	6.80065217391304	5.89565217391304
Mir3109	5.69369565217391	6.01731884782609	5.58695652173913	5.64978260869565	5.74695652173913	5.71934782608696	5.88474308695652	5.95695652173913	4.71586956521739	5.11358695652174	5.68521739130435	5.73913043478261	6.02413043478261	6.10891304347826	6.76869565217391	6.3185145	5.68413043478261	6.26684782608696	6.59097826086956	6.10007245652174	6.67010869565217	6.2245652173913	6.13195652173913
Card11	4.72554347826087	5.63847826086957	5.36905797826087	5.29228260869565	5.21108695652174	4.94152173913043	5.2645652173913	4.9895652173913	5.04347826086957	5.52836956521739	5.54231884782609	5.64347826086957	5.16173913043478	5.28434782608696	5.8679347826087	6.70652173913043	5.83891304347826	5.82597826086957	5.94195652173913	6.45641304347826	6.16695652173913	6.55728260869565	6.2254347826087
Trim36	4.83717391304348	5.02760869565217	5.25923913043478	5.11108695652174	4.74173913043478	4.88695652173913	5.06228260869565	4.21663043478261	4.77239130434783	4.60989130434783	4.64434782608696	4.82891304347826	5.84423913043478	5.08195652173913	5.00739130434783	5.28846015217391	5.1929347826087	5.06663043478261	5.19021739130435	5.98862319565217	5.61478260869565	6.07054347826087	5.905
Lpar3	4.04608695652174	4.3035145	4.5104347826087	4.77021739130435	4.41782608695652	4.45717391304348	4.86391304347826	4.79695652173913	4.37858695652174	4.44358695652174	4.67521739130435	4.47413043478261	4.71934782608696	4.79304347826087	5.18097826086957	5.58123186956522	4.98673913043478	4.71641304347826	4.94347826086956	5.38239130434783	5.15195652173913	5.67445652173913	4.64195652173913
Myof	9.22739130434783	8.98905795652174	8.82369565217392	8.78594204347826	8.53445652173913	8.56402173913043	8.48367586956522	8.55239130434783	8.48043478260869	8.84782608695652	8.80804347826087	8.77263043478261	9.15076086956522	8.93119565217391	9.11521739130435	9.77304347826087	8.91913043478261	8.79695652173913	9.30586956521739	10.0230434782609	9.35239130434783	9.71608695652174	9.71260869565217
Mis18bp1	4.13891304347826	4.55141304347826	4.64086956521739	4.19586956521739	4.72369565217391	4.78652173913043	4.4297727173913	4.63347826086957	4.56978260869565	4.29426630434783	4.11847826086957	4.56152173913044	4.5804347826087	5.01934782608696	4.78304347826087	5.63304347826087	4.75948617391304	4.67739130434783	5.01086956521739	5.38239130434783	4.86673913043478	5.07804347826087	4.99891304347826
Tnc	5.12608695652174	6.06489130434783	6.46858695652174	5.88173913043478	5.36532608695652	5.61608695652174	5.99260869565217	5.53469565217391	6.07391304347826	5.68260869565217	5.26478260869565	5.56702897826087	5.73978260869565	6.29155795652174	6.52065217391304	6.70652173913043	6.28612319565217	6.46445652173913	6.09695652173913	6.40130434782609	6.7604347826087	6.74663043478261	6.12152173913043
4833418N02Rik	4.79402173913043	5.25608695652174	5.1370652173913	5.44065217391304	5.44760869565217	4.95195652173913	4.79130434782609	4.93260869565217	5.57826086956522	5.01869565217391	5.0620652173913	4.81282608695652	4.25652173913044	4.64326086956522	4.36681160869565	4.5675	4.56913043478261	4.84521739130435	4.74891304347826	4.10565217391304	4.66260869565217	5.03119565217391	4.72695652173913
Casq1	4.78369565217391	4.7045652173913	5.0495652173913	4.63565217391304	4.88695652173913	4.83358695652174	5.17173913043478	4.61054347826087	4.97978260869565	5.16478260869565	4.85739130434783	4.56152173913044	5.46478260869565	5.12478260869565	5.88754347826087	5.89260869565217	5.63673913043478	5.25304347826087	4.92478260869565	6.0685145	5.81684782608696	4.70739130434783	5.46173913043478
Slc44a3	8.61	8.73481884782609	8.83913043478261	8.92101447826087	8.77782608695652	8.71	8.9595652173913	8.74347826086957	8.7495652173913	8.77586956521739	9.0355797173913	8.77263043478261	8.58119565217391	8.90434782608696	8.47652173913044	7.93362317391304	8.32836956521739	8.38891304347826	8.13673913043478	7.13510869565217	8.34547102173913	7.92434782608696	7.96565217391304
St6galnac5	5.57391304347826	6.45565217391304	5.86673913043478	6.4045652173913	5.87568841304348	5.86644926086957	6.58413043478261	6.0995652173913	6.48195652173913	6.04782608695652	6.32804347826087	5.98945652173913	5.32304347826087	5.65033817391304	4.82739130434783	5.47253623913043	5.29891304347826	5.31239130434783	5.32387680434783	5.3354347826087	6.18518115217391	6.11739130434783	5.49445652173913
Fcgr1	7.32152173913043	7.22391304347826	6.8529347826087	6.69663043478261	6.68913043478261	6.80804347826087	7.04652173913043	7.04847826086957	6.84130434782609	6.83891304347826	6.98166667391304	6.9814492826087	7.00423913043478	7.07467391304348	7.20851447826087	8.53652173913044	7.25222826086956	7.7045652173913	7.69652173913043	8.26	7.54869565217391	8.02565217391304	7.50923913043478
Serpinb9	6.96862317391304	7.21380434782609	7.15130434782609	7.02141304347826	6.72875	6.40673913043478	7.03826086956522	6.89021739130435	6.76583332608696	6.41228260869565	6.81217391304348	6.7945652173913	7.14192028260869	7.1695652173913	7.5479347826087	7.76173913043478	7.41358695652174	7.87304347826087	7.71608695652174	7.17565217391304	7.30195652173913	7.63391304347826	6.73326086956522
Adcy10	3.44673913043478	3.97891304347826	4.70510869565217	4.79369565217391	5.23902173913043	5.1804347826087	4.88521739130435	5.85369565217391	4.56978260869565	4.4754347826087	4.68315217391304	5.135	3.81967391304348	4.03130434782609	3.96260869565217	3.77369565217391	3.90427536956522	3.9595652173913	3.99065217391304	3.78732917391304	4.1504347826087	3.885	3.83641304347826
Gla	6.89739130434783	7.10913043478261	7.01304347826087	7.14304347826087	6.90521739130435	6.99364130434783	6.91695652173913	7.35586956521739	7.21402173913043	7.49141304347826	7.28021739130435	7.42086956521739	7.46782608695652	7.44326086956522	7.52304347826087	8.1891847826087	7.34378260869565	7.29521739130435	7.74836956521739	8.83880434782609	7.77417391304348	8.46521739130435	8.29608695652174
Phyhd1	8.06726604347826	7.88130434782609	8.01152173913044	8.14369565217391	8.29429347826087	8.4245652173913	8.17485508695652	7.1195652173913	7.84152173913044	8.04260869565218	7.80826086956522	7.48434782608696	7.39608695652174	7.73521739130435	7.46467391304348	7.32152173913043	7.72739130434783	7.66065217391304	6.96565217391304	7.04	7.34804347826087	6.96760869565217	6.92978260869565
1300015D01Rik	8.09869565217391	8.74809782608696	8.76771739130435	8.41391304347826	8.05141304347826	8.51967391304348	8.0295652173913	7.78934782608696	8.30554347826087	8.81467391304348	7.86304347826087	8.00347826086957	9.1	9.2454347826087	8.84782608695652	8.77263043478261	8.5895652173913	8.85478260869565	8.54913043478261	9.24434782608696	8.88391304347826	8.51195652173913	8.99054347826087
Cpt1a	8.88173913043478	9.33478260869565	9.22152173913043	8.98565217391304	9.3304347826087	9.55576086956522	9.05478260869565	9.77108695652174	9.74391304347826	9.81018634782609	9.0355797173913	9.34826086956522	9.63065217391304	9.58217391304348	9.60717391304348	9.97478260869565	9.9595652173913	10.0145652173913	10.1008695652174	9.71239130434783	9.81739130434783	10.1095652173913	9.78119565217391
Psd4	4.87652173913043	5.57739130434783	5.59920289130435	5.33510869565217	5.29333332608696	5.25978260869565	5.51402173913043	4.94228260869565	4.89826086956522	5.16478260869565	5.37391304347826	5.54728260869565	5.79532608695652	5.39423913043478	5.8679347826087	5.75826086956522	5.44804347826087	5.55235506521739	5.78760869565217	6.40130434782609	5.7260507173913	5.9155797173913	6.16347826086957
Gm4013	8.45130434782609	7.89130434782609	7.55782608695652	7.87173913043478	8.02217391304348	8.03369565217391	8.44826086956522	7.80434782608696	7.67086956521739	7.92391304347826	7.98586956521739	7.77978260869565	7.27086956521739	7.81347826086956	7.11199276086957	7.64195652173913	7.73891304347826	7.72608695652174	7.29018115217391	7.12347826086957	7.69869565217391	6.90883152173913	7.04304347826087
Tmem106a	7.59173913043478	8.00336956521739	7.79	8.13369565217391	7.76188404347826	7.70782608695652	8.15608695652174	8.07195652173913	7.72630434782609	8.1554347826087	8.21434782608696	8.13847826086957	8.11130434782609	8.13347826086956	8.42260869565217	9.11260869565217	8.12891304347826	8.55086956521739	8.12891304347826	9.14652173913043	8.92869565217391	8.83293478260869	8.50891304347826
Sirpa	8.44217391304348	8.61489130434783	8.39130434782609	8.36608695652174	8.42956521739131	8.58923913043478	8.52478260869565	8.51086956521739	8.34902173913044	8.47673913043478	8.76	8.61826086956522	8.62739130434783	8.65913043478261	8.86391304347826	9.43760869565217	8.66695652173913	8.66565217391304	8.91326086956522	9.7295652173913	9.04239130434783	9.43413043478261	9.21217391304348
Oas1g	5.54880434782609	6.2564492826087	6.04304347826087	5.71304347826087	5.88630434782609	5.75623186956522	6.13065217391304	6.11	5.68706521739131	5.01869565217391	5.74760869565217	5.7975	6.09695652173913	6.03054347826087	6.3195652173913	6.93695652173913	6.40130434782609	6.29237319565217	6.12695652173913	6.98695652173913	6.52804347826087	6.73673913043478	6.13195652173913
LOC100862216	9.25326086956522	9.72173913043478	9.06434782608696	8.92101447826087	9.30782608695652	9.33521739130435	9.20173913043478	9.79586956521739	9.19891304347826	9.17826086956522	8.82028986956522	8.80695652173913	9.25565217391304	10.7597826086957	10.1090760869565	9.95	9.74913043478261	9.66434782608696	10.249347826087	10.2740579782609	9.51739130434783	9.56663043478261	9.6995652173913
Vegfa	10.5847826086957	10.7375543478261	10.790652173913	11.038152173913	10.9088315217391	10.6141614782609	10.9239130434783	10.1136956521739	10.8139130434783	10.8354891304348	10.9561956521739	11.0763043478261	10.3521739130435	10.5580434782609	10.5580434782609	10.2876086956522	10.3040326086957	10.1271195652174	10.249347826087	10.4560869565217	10.3791304347826	9.51032608695652	10.2771739130435
C6	9.29	9.21891304347826	9.05347826086957	8.59220495652174	8.78793478260869	8.4245652173913	8.88521739130435	8.70465839130435	8.92782608695652	9.14652173913043	8.01217391304348	8.47880434782609	8.30217391304348	8.00347826086957	8.06565217391304	7.18673913043478	8.49673913043478	8.51695652173913	8.62989130434783	7.81347826086956	7.78478260869565	7.53858695652174	8.24902173913044
Cstb	8.46869565217391	8.41347826086957	7.92434782608696	8.14369565217391	8.42956521739131	8.722971	8.53413043478261	8.39869565217391	8.19884058695652	8.45578543478261	8.30804347826087	8.16130434782609	8.57380434782609	8.53978260869565	8.75166667391304	9.89173913043478	8.70184782608696	8.75548913043478	8.80804347826087	9.43815217391304	8.84782608695652	8.99434782608696	8.87
Bex6	3.30108695652174	3.57613043478261	4.01326086956522	4.03260869565217	4.59913043478261	4.19217391304348	4.48913043478261	4.14065217391304	3.84347826086957	3.86434782608696	4.15434782608696	3.58876810869565	3.83550723913043	4.28130434782609	4.31478260869565	4.97880434782609	4.87630434782609	4.98326086956522	4.6804347826087	4.70347826086957	4.70663043478261	5.06760869565217	4.83847826086957
Chchd10	8.66804347826087	8.40391304347826	8.84782608695652	9.05318841304348	9.56532608695652	9.48949276086956	9.22318841304348	9.79586956521739	9.49376813043478	9.5005797173913	8.87402173913043	9.34826086956522	7.66	8.16510869565218	7.71695652173913	8.52010869565217	9.10923913043478	9.1004347826087	8.71661593478261	8.57739130434783	8.11173913043478	8.41195652173913	7.7114492826087
Rasgrp1	4.97760869565217	5.18217391304348	5.48130434782609	5.2815942173913	5.03260869565217	5.50630434782609	5.40282608695652	5.33992752173913	5.04347826086957	5.37380434782609	5.47282608695652	5.21632852173913	5.41478260869565	5.38094204347826	5.8679347826087	6.09695652173913	5.20369565217391	5.79630434782609	5.97539854347826	6.10007245652174	5.52608695652174	6.28115943478261	6.04681158695652
Adssl1	5.77257245652174	6.09478260869565	5.88586956521739	6.06380434782609	6.13065217391304	6.40673913043478	6.41217391304348	6.40342391304348	6.27496376086957	6.46326086956522	6.0379347826087	6.35847826086956	6.12002173913043	6.44934782608696	6.67282608695652	7.82532608695652	6.72347826086957	6.42391304347826	6.81673913043478	7.39152469565217	6.88858695652174	7.76891304347826	7.31619565217391
Hilpda	7.30028986956522	6.83467391304348	6.46858695652174	6.52972826086956	6.42695652173913	6.4154347826087	6.68826086956522	6.33521739130435	6.97152173913044	6.66097826086957	6.40913043478261	6.91884056521739	6.80130434782609	6.83652173913043	7.52304347826087	7.73318841304348	7.29652173913043	7.19489130434783	6.99364130434783	7.40271739130435	7.35586956521739	6.84913043478261	7.3245652173913
Gm10767	6.09942030434783	6.33554347826087	6.1495652173913	6.37565217391304	6.11978260869565	6.27876813043478	6.53565217391304	6.45565217391304	6.67032608695652	6.68510869565217	6.55217391304348	6.49630434782609	5.57673913043478	6.18391304347826	6.26717391304348	5.19898552173913	6.0420652173913	6.22559782608696	5.55097826086956	5.43271739130435	6.13108695652174	5.63695652173913	6.10239130434783
5430435G22Rik	7.67086956521739	7.78630434782609	7.5195652173913	7.33434782608696	7.5146352173913	7.04478260869565	7.62068841304348	7.55782608695652	6.97152173913044	7.38086956521739	7.82913043478261	7.6504347826087	7.56967391304348	7.64826086956522	7.83239130434783	9.04217391304348	7.86217391304348	7.83641489130435	8.31391304347826	9.17695652173913	8.44391304347826	8.80119565217391	8.42492754347826
Wnt2b	8.30586956521739	7.80652173913044	8.16739130434783	7.94119565217391	8.05141304347826	8.05456521739131	8.00195652173913	8.08108695652174	7.81271739130435	7.60065217391304	7.77344202173913	7.3704347826087	7.25934782608696	7.23369565217391	7.46467391304348	6.56717391304348	8.00347826086957	6.74239130434783	7.3975	6.36804347826087	7.34804347826087	7.77775363043478	6.1754347826087
Gpr77	6.60989130434783	6.9495652173913	6.93282608695652	6.37565217391304	6.50978260869565	6.79152173913043	6.74413043478261	6.50521739130435	6.24347826086957	6.8679347826087	6.70760869565217	6.565	6.54130434782609	6.96369565217391	6.9611847826087	8.00217391304348	7.14724639130435	7.29521739130435	6.85923913043478	7.90304347826087	7.26391304347826	7.75826086956522	7.58880434782609
Pomt1	7.81945652173913	8.63434782608696	8.72434782608696	8.81630434782609	8.83369565217391	8.86217391304348	9.00144926086957	9.1	8.71434782608696	8.40565217391304	8.56369565217391	8.55652173913044	8.32173913043478	8.65913043478261	8.36695652173913	7.88326086956522	8.12304347826087	8.13445652173913	7.98119565217391	7.80152173913044	8.12244565217391	8.15218115217391	7.88304347826087
Cs	11.0839130434783	11.4644565217391	11.93	11.7730253478261	11.6863043478261	11.896902173913	11.7004347826087	12.5286956521739	11.3286594130435	11.4160434782609	11.6825	11.6065760869565	11.2010869565217	11.4538768043478	11.3408695652174	10.9918206521739	11.0528260869565	11.2352173913043	11.0923913043478	10.6855434782609	11.2182608695652	11.1193206521739	11.0904347826087
Slamf7	7.51507	7.59644928260869	7.60934782608696	7.22021739130435	7.33637682608696	6.92347826086957	7.37891304347826	7.33032608695652	6.98847826086956	7.55586956521739	7.63521739130435	7.15086956521739	7.3545652173913	7.38463769565217	7.61652173913043	9.23173913043478	7.8704347826087	7.99108695652174	8.19492754347826	9.03836956521739	8.38891304347826	9.2295652173913	8.5654347826087
Fyb	6.16521739130435	6.38978260869565	6.45869565217391	5.967971	6.18130434782609	6.27876813043478	6.08	6.02434782608696	6.37434782608696	6.11065217391304	6.4770652173913	6.25717391304348	6.26217391304348	6.30978260869565	6.52065217391304	7.47315217391304	6.50086956521739	6.79391304347826	6.95728260869565	7.74858695652174	6.69173913043478	7.30009058695652	7.00978260869565
Sfrp4	4.72554347826087	5.58940215217391	5.03885869565217	5.18173913043478	5.3895652173913	5.54902173913043	5.30652173913044	5.3604347826087	5.42771739130435	5.07032608695652	6.11652173913043	5.50282608695652	6.39891304347826	6.05108695652174	5.95378260869565	6.1804347826087	5.67445652173913	5.58782608695652	6.47369565217391	5.29413043478261	6.14130434782609	6.32347826086956	5.85833334782609
Hck	6.15173913043478	6.67782608695652	6.35130434782609	6.46268115217391	6.4104347826087	6.66086956521739	6.47326086956522	6.60195652173913	6.55905795652174	6.255	6.41942030434783	6.64961956521739	6.72086956521739	6.49163043478261	6.79	7.76173913043478	6.85739130434783	6.75347826086957	6.93847826086956	7.86260869565217	7.06141304347826	7.85130434782609	7.21260869565217
Gpr137b	6.87521739130435	7.18423913043478	7.20173913043478	6.77108695652174	6.86638586956522	6.52646739130435	6.80065217391304	6.42561595652174	6.79695652173913	6.61478260869565	7.23347826086956	6.27847826086956	7.30173913043478	7.39521739130435	7.4104347826087	8.20927536956522	7.08086956521739	6.98173913043478	6.78913043478261	8.09869565217391	7.53010869565217	8.08739130434783	7.64195652173913
Slc9a4	5.05731884782609	5.12086956521739	5.34782608695652	4.67804347826087	5.19163043478261	5.3270652173913	4.94347826086956	4.9704347826087	4.81391304347826	5.31413043478261	5.34282608695652	5.05467391304348	5.08913043478261	5.34369565217391	5.40717391304348	6.81326086956522	5.44804347826087	5.58782608695652	5.86608695652174	6.18963769565217	5.66152173913043	6.04217391304348	5.81695652173913
Cyp2f2	7.7579347826087	7.525	8.25442030434783	7.61391304347826	7.67913043478261	7.52804347826087	7.72608695652174	7.03739130434783	8.7495652173913	8.01663043478261	7.00550723913043	7.82326086956522	6.10239130434783	5.9589855	5.31594204347826	5.67963767391304	7.40695652173913	7.65586956521739	7.45271739130435	7.10673913043478	6.81521739130435	5.29239130434783	6.80739130434783
Gstt2	7.60282608695652	7.70760869565217	7.96152173913043	8.36608695652174	7.93344202173913	7.81260869565217	8.17485508695652	7.0154347826087	8.12471015217391	7.84478260869565	8.03745395652174	7.64195652173913	7.31173913043478	7.51847826086957	7.02260869565217	7.41373189130435	7.41358695652174	7.82652173913043	6.89902173913043	6.97478260869565	7.54869565217391	6.90883152173913	6.90883152173913
Rnpc3	9.03521739130435	8.73481884782609	8.75630434782609	8.702029	8.62739130434783	8.37869565217391	8.79782608695652	7.74978260869565	8.71434782608696	8.59869565217391	8.88521739130435	8.57913043478261	7.89739130434783	8.52869565217391	8.08347826086957	8.22	8.31239130434783	8.24891304347826	7.842971	8.25362319565218	8.13021739130435	7.70804347826087	8.03423913043478
A630033H20Rik	4.24608695652174	4.1729347826087	3.72037265217391	3.58630434782609	4.0395652173913	4.20173913043478	4.1424637826087	3.91536230434783	4.20673913043478	4.045	3.63304347826087	3.87391304347826	4.12565217391304	4.21086956521739	4.12380434782609	5.14423913043478	4.52304347826087	4.54739130434783	4.12608695652174	4.58054347826087	4.65369565217391	5.115	4.73586956521739
Snx20	6.22753623913044	5.97565217391304	6.08695652173913	6.2304347826087	5.82927536956522	6.08010869565217	6.49315217391304	6.25565217391304	6.44630434782609	6.41228260869565	6.70760869565217	6.23554347826087	6.23239130434783	6.35478260869565	6.71434782608696	6.97826086956522	6.70695652173913	6.51239130434783	6.90869565217391	7.02900363043478	6.59847826086957	7.26130434782609	7.19478260869565
Cd72	5.48543478260869	5.66804347826087	5.68347826086957	5.83326086956522	5.42130434782609	5.58782608695652	5.67152173913043	5.53469565217391	5.48652173913043	5.22739130434783	5.22978260869565	5.44173913043478	5.72826086956522	5.56413043478261	6.18413043478261	7.14347826086957	6.21028984782609	6.61902173913043	5.66586956521739	7.48206521739131	6.28163043478261	7.12565217391304	5.88754347826087
Ccdc159	6.16521739130435	6.325	6.6045652173913	6.70717391304348	6.86638586956522	6.79152173913043	6.89586956521739	6.22717391304348	6.9304347826087	6.29333334782609	6.88739130434783	6.42630434782609	5.8539855	5.77673913043478	5.94173913043478	6.09695652173913	6.28612319565217	6.56130434782609	6.03869565217391	6.0685145	6.34521739130435	5.87673913043478	5.10586956521739
Ncf1	7.81945652173913	7.75246376086957	7.47869565217391	7.25097826086956	7.14724639130435	7.34684782608696	7.12221015217391	7.43336956521739	7.4104347826087	7.91141304347826	7.3975	7.24347826086956	7.52057969565217	7.76347826086957	8.03869565217391	8.69	7.72739130434783	7.59130434782609	7.86326086956522	8.63391304347826	8.03413043478261	8.78246376086956	8.47869565217391
Tph2	4.07902173913043	3.81079710869565	3.84434782608696	4.47	4.32717391304348	4.64434782608696	4.30130434782609	4.42934782608696	4.0954347826087	4.45413043478261	3.90369565217391	4.26731884782609	4.30869565217391	4.41586956521739	4.3030797173913	4.5395652173913	4.98673913043478	5.205	4.77943017391304	5.0970652173913	4.93326086956522	5.66608695652174	5.09858695652174
Hist1h2af	8.48739130434783	8.27793478260869	8.34652173913043	8.0404347826087	8.22608695652174	8.3904347826087	8.56565217391304	8.83782608695652	8.3779347826087	8.74891304347826	8.22472826086956	7.96565217391304	8.23347826086957	8.79576086956522	8.68923913043478	9.52065217391304	8.73913043478261	8.8175	9.40673913043478	9.84130434782609	8.73913043478261	9.4995652173913	9.30173913043478
Erbb4	4.94545454347826	4.51315217391304	4.66875	4.23152717391304	4.54586956521739	5.20594204347826	5.31652173913043	4.21663043478261	5.10586956521739	5.2464492826087	4.46173913043478	4.77467391304348	4.15275365217391	3.8879347826087	4.04072465217391	3.97981884782609	4.27434782608696	4.24478260869565	4.43380434782609	4.67826086956522	3.87362317391304	4.23565217391304	4.23086956521739
Cd37	7.45521739130435	7.3970652173913	7.09489130434783	7.29663043478261	7.245	7.27782608695652	7.0845652173913	7.30739130434783	6.695	7.28869565217391	7.19434782608696	7.15086956521739	7.20347826086957	7.4255797173913	7.49913043478261	8.41608695652174	7.82380434782609	7.73521739130435	7.46195652173913	8.22652173913044	7.67717391304348	8.17386956521739	7.54760869565217
Rasgef1b	4.90152173913043	4.85826086956522	4.20550726086956	5.04083332608696	5.09586956521739	5.65666667391304	4.61836956521739	4.9704347826087	5.60992754347826	5.365	5.02173913043478	4.87427534782609	5.72826086956522	5.13362319565217	5.2875	5.82757245652174	5.55380434782609	5.63695652173913	5.65714976086957	6.162029	5.42760869565217	6.43768115217391	5.92217391304348
Lipa	9.90369565217391	10.1373291956522	10.1261413043478	9.94608695652174	10.4463043478261	10.3021920217391	10.1939130434783	10.2358695652174	10.4827826086957	10.5158695652174	10.2563043478261	10.546847826087	10.2525724565217	10.2975	10.3891304347826	11.7543659565217	10.840652173913	10.7734782608696	10.8510869565217	11.5986956521739	11.0729347826087	11.8137681304348	11.4644565217391
Per2	7.45521739130435	7.94413043478261	8.09521739130435	8.39521739130435	8.40588767391304	8.08913043478261	8.50362319565217	8.11434782608696	8.44163043478261	8.65586956521739	8.74	8.86391304347826	7.65184782608696	7.37195652173913	7.57586956521739	7.57586956521739	7.60271739130435	7.05637682608696	7.4804347826087	7.6114492826087	8.09467391304348	8.26130434782609	7.96565217391304
Gpr156	5.95695652173913	5.92130434782609	5.73210147826087	6.1280797173913	5.01565217391304	5.67402173913043	5.84108695652174	5.49402173913044	5.98827897826087	6.20173913043478	6.02760869565217	6.29782608695652	6.02413043478261	6.805	6.71434782608696	6.4404347826087	6.51217391304348	6.5995652173913	5.94195652173913	6.17021739130435	6.61858695652174	6.4895652173913	6.33782608695652
Gas2l3	6.00275360869565	5.71173913043478	5.91733695652174	5.95554347826087	5.967971	6.08010869565217	5.84108695652174	5.97391304347826	5.96652173913043	6.20173913043478	6.15554347826087	6.26684782608696	5.98438406521739	6.10891304347826	6.19347826086956	7.87282608695652	6.47521739130435	6.49260869565217	6.59097826086956	7.66641304347826	7.09822463043478	7.78673913043478	7.40076086956522
Camk1d	6.09942030434783	6.5645652173913	6.52972826086956	6.37565217391304	6.68913043478261	6.65152173913043	6.53565217391304	6.47326086956522	6.6004347826087	6.84913043478261	6.65184782608696	6.7945652173913	6.46608695652174	6.45898552173913	6.637029	7.4875	7.29652173913043	7.26291667391304	7.35434782608696	7.2879347826087	7.22173913043478	7.66	7.60086956521739
E030042O20Rik	5.12608695652174	5.64811593478261	5.85626810869565	5.55413043478261	5.61217391304348	5.5975	5.82865941304348	5.87236956521739	6.27496376086957	6.01695652173913	6.21369565217391	5.59630434782609	5.345	5.60889130434783	5.22739130434783	5.19898552173913	4.98673913043478	5.40130434782609	4.75891304347826	5.24231882608696	5.53586956521739	5.24366847826087	5.33434782608696
Bcl2a1d	6.11239130434783	6.00739130434783	5.96565217391304	5.32489130434783	5.58626810869565	5.1804347826087	5.37782608695652	5.70913043478261	5.29510869565217	5.8265942173913	5.58594202173913	5.53739130434783	5.68793478260869	6.08217391304348	6.1745652173913	6.89695652173913	6.2414855	5.77380434782609	5.89565217391304	6.85913043478261	6.11913043478261	6.88913043478261	6.78130434782609
H60a	5.05731884782609	5.16217391304348	5.24815217391304	4.88695652173913	4.9095652173913	4.82391304347826	5.28608695652174	5.16739130434783	5.14391304347826	4.78576086956522	4.92989130434783	4.86070289130435	5.19489130434783	5.35869565217391	5.58130434782609	6.07789854347826	5.24213767391304	5.73260869565217	4.92478260869565	5.4975362173913	5.50804347826087	5.56304347826087	6.19608695652174
Gsta3	8.87173913043478	8.45239130434783	8.73557971739131	8.87913043478261	8.98550726086957	8.92782608695652	8.59695652173913	8.46768117391304	9.31891304347826	9.30021739130435	8.64565217391304	8.78521739130435	8.01663043478261	8.46989130434782	7.88304347826087	6.15173913043478	8.46782608695652	8.52753623913043	8.6595652173913	7.95326086956522	7.74710869565217	7.04130434782609	7.75423913043478
Bhlhe41	7.01847826086957	7.15717391304348	7.92434782608696	7.97347826086957	8.52572463043478	7.86260869565217	8.28760869565217	9.08760869565217	7.35826086956522	7.29730434782609	8.38891304347826	8.49971015217391	7.62434782608696	6.85847826086956	6.56271739130435	7.05739130434783	6.69739130434783	6.11630434782609	7.1595652173913	6.98695652173913	7.32818839130435	7.39304347826087	7.22239130434783
Wisp2	7.60282608695652	7.13021739130435	7.24347826086956	7.04184782608696	6.59347826086957	6.58228260869565	6.73211956521739	7.217971	6.76583332608696	6.94086956521739	6.98166667391304	7.06673913043478	7.25934782608696	7.32391304347826	7.72815217391304	8.0404347826087	7.79630434782609	7.2825362173913	7.04913043478261	8.00260869565217	7.69869565217391	8.06565217391304	7.175
Cyp2e1	13.4195652173913	13.4647826086957	13.4195652173913	13.4647826086957	13.1765217391304	13.2001449565217	13.3628260869565	12.6934782608696	13.5069565217391	13.4195652173913	13.3071739130435	13.2781884347826	13.0086956521739	13.2252173913043	12.8836956521739	11.2434782608696	12.859347826087	12.7317391304348	12.9282608695652	12.3808695652174	12.650652173913	12.0326086956522	12.5508695652174
Lilrb4	10.9782608695652	10.765652173913	10.3387391304348	10.4273550652174	10.111847826087	9.8904347826087	10.289166673913	9.48478260869565	10.1518840434783	10.5765217391304	10.7115217391304	10.8195652173913	10.67	10.8458695652174	10.6592391304348	12.195652173913	10.67	11.0411956521739	11.0153804347826	12.5221739130435	11.481847826087	11.5399637608696	11.8576811521739
Olr1	4.30804347826087	4.50173913043478	4.23445652173913	4.52869565217391	4.12913043478261	3.96347826086957	4.23021739130435	4.56934782608696	3.92695652173913	4.11619565217391	4.45217391304348	4.08869565217391	4.19243336956522	4.33586956521739	5.14652173913043	5.12391304347826	4.60094202173913	4.30173913043478	4.83447826086956	4.91869565217391	5.47173913043478	5.3754347826087	5.13565217391304
Lyz2	12.0326086956522	11.4486956521739	11.0284782608696	11.0960869565217	11.2216666521739	11.2230072391304	11.3502173913043	10.9678260869565	10.6621739130435	10.970652173913	11.2952173913043	11.0645289782609	11.4186086956522	11.5344202608696	11.4933297173913	12.195652173913	11.8094927608696	11.4013043478261	11.8278260869565	12.0820652173913	11.5836974565217	11.853623173913	11.8892934782609
Gpr65	6.94288043478261	6.52934782608696	6.27434782608696	6.33673913043478	5.95054347826087	6.44934782608696	6.14065217391304	6.22717391304348	6.13510869565217	6.33391304347826	5.96652173913043	6.12108695652174	6.31152173913044	6.42673913043478	6.79804347826087	7.56608695652174	6.58608695652174	6.77255434782609	7.00391304347826	7.48206521739131	6.73271739130435	7.89934782608696	7.1195652173913
H2-DMa	7.76260869565217	7.82608695652174	7.60010869565217	7.37833334782609	7.63815217391304	7.73847826086957	8.0295652173913	7.79630434782609	6.97152173913044	7.20467391304348	7.55869565217391	7.56608695652174	8.01663043478261	7.70565217391304	7.84391304347826	8.65369565217391	8.3904347826087	8.11673913043478	7.8104347826087	8.14076086956522	8.08326086956522	8.34652173913043	7.93521739130435
Csf2rb2	6.09942030434783	7.88130434782609	7.60010869565217	7.40413043478261	6.78847826086957	6.77	7.40695652173913	6.98173913043478	7.16565217391304	7.15076086956522	7.67565217391304	7.06673913043478	7.32076086956522	7.85282608695652	7.74989130434783	8.56673913043478	7.6224637826087	7.83641489130435	7.52851447826087	8.80804347826087	7.85688404347826	8.48492754347826	8.19826086956522
Gm9753	4.68130434782609	5.81608695652174	5.88586956521739	5.4620652173913	5.53315217391304	5.67402173913043	5.07217391304348	5.76123186956522	5.15304347826087	5.20673913043478	5.50758454347826	5.72739130434783	5.80434782608696	6.08217391304348	6.06978260869565	6.61771739130435	5.53434782608696	5.98	5.755	5.79985508695652	6.4120652173913	6.70630434782609	6.23728260869565
Fign	4.74760869565217	5.40826086956522	5.62836956521739	5.80217391304348	5.71021739130435	5.87568841304348	5.73793478260869	5.6154347826087	5.19673913043478	5.22739130434783	5.78949276086957	5.04510869565217	5.22380434782609	5.52369565217391	4.795	4.81652173913043	4.82728260869565	4.89673913043478	4.88695652173913	4.63978260869565	4.92336956521739	5.05782608695652	4.78652173913043
Hspg2	9.29	11.048152173913	10.9143206521739	10.7145652173913	10.5554347826087	10.5523550652174	10.6776086956522	10.350652173913	10.2330434782609	10.3877846956522	10.4405797173913	10.4941304347826	11.1107608695652	11.3925362173913	11.4508695652174	11.2267753695652	10.7033695652174	10.8942391304348	10.7546195652174	10.9117119565217	11.2368260869565	11.2880434782609	11.1070652173913
Fblim1	6.27326086956522	6.59195652173913	6.55173913043478	6.18130434782609	6.25804347826087	6.49554347826087	6.48195652173913	6.44619565217391	6.58989130434783	6.21336956521739	6.37137682608696	6.34815217391304	6.63391304347826	6.68782608695652	6.88608695652174	7.61181160869565	6.61630434782609	7.25244565217391	6.23391304347826	7.80152173913044	6.79119565217391	7.44586956521739	7.06391304347826
Hk2	8.5495652173913	8.88065217391304	9.13695652173913	9.18315217391304	9.63869565217391	9.39347826086957	9.5820652173913	9.56217391304348	9.03097826086957	8.87347826086956	9.63163043478261	10.045652173913	8.65869565217391	8.68724639130435	8.92782608695652	8.33673913043478	8.71661593478261	8.60086956521739	8.80804347826087	8.73239130434783	8.95565217391304	8.7904347826087	8.75242754347826
Mamdc2	5.87659419565217	7.0535507173913	6.52972826086956	6.69663043478261	6.43673913043478	6.48641304347826	6.64088767391304	6.65152173913043	6.15652173913043	6.74717391304348	7.00108695652174	7.06673913043478	7.02242754347826	7.1695652173913	7.05869565217391	7.78373189130435	6.65065217391304	6.5995652173913	7.47130434782609	7.94271739130435	7.3895652173913	8.21695652173913	8.05391304347826
Pfkm	5.82521739130435	6.265	6.485	6.60880434782609	6.44630434782609	5.90177536956522	6.08	6.60195652173913	6.48195652173913	5.97391304347826	6.01934782608696	6.14442030434783	5.66391304347826	5.76565217391304	6.02695652173913	5.80434782608696	6.11380434782609	5.22152173913043	5.35233695652174	5.3933152173913	5.79717391304348	6.08471013043478	5.80847826086957
C3ar1	8.07597826086957	8.33623189130435	7.84391304347826	7.96358695652174	8.18652173913043	7.84391304347826	8.04891304347826	7.94989130434783	7.64304347826087	8.1554347826087	8.38891304347826	8.35695652173913	8.00413043478261	8.28869565217391	8.265	10.0604347826087	8.60282608695652	8.71021739130435	8.53608695652174	10.1911594347826	9.10586956521739	9.65358695652174	9.48478260869565
Arhgap25	6.5995652173913	6.86945652173913	6.86429347826087	6.2304347826087	6.50014491304348	6.77	6.46347826086956	6.79847826086957	6.31815217391304	6.71576086956522	6.59318841304348	6.58521739130435	6.34402173913043	6.68782608695652	7.15	8.91782608695652	6.99677536956522	7.1604347826087	7.56782608695652	8.8820652173913	7.84652173913044	8.50362319565217	8.50891304347826
AF251705	3.8785145	4.36858695652174	4.07739130434783	4.2204347826087	4.0395652173913	3.82891304347826	3.89467391304348	3.96804347826087	3.87021739130435	3.91739130434783	4.23130434782609	4.16445652173913	4.43782608695652	4.0125	4.22934782608696	5.99568839130435	4.55173913043478	4.54739130434783	4.89673913043478	5.98862319565217	4.31489130434783	5.29557969565217	5.27350241304348
C5ar1	4.87652173913043	6.29608695652174	5.89489130434783	5.89391304347826	5.78434782608696	5.77565217391304	5.74717391304348	5.92130434782609	5.28380434782609	5.76347826086957	5.98913043478261	5.94804347826087	5.59931158695652	6.15043478260869	6.48818841304348	7.17782608695652	6.0420652173913	6.65108695652174	6.02721015217391	7.16673913043478	6.59847826086957	7.29086956521739	6.7504347826087
Tmem120b	9.42391304347826	10.253623173913	10.2378260869565	10.52	10.6388043478261	10.64	10.799402173913	11.0108695652174	10.2771739130435	10.3986956521739	10.6529347826087	10.883152173913	9.7295652173913	10.2508695652174	9.86	10.1522463695652	10.0210869565217	9.78152173913043	9.90347826086957	9.50347826086957	10.0039130434783	9.90391304347826	9.88079710869565
Txnrd3	5.48543478260869	6.36304347826087	6.55173913043478	6.63644926086957	6.54304347826087	6.77	6.70521739130435	6.67021739130435	6.48195652173913	6.43152173913044	6.5204347826087	6.2895652173913	6.20978260869565	6.03054347826087	6.22869565217391	5.70913043478261	5.95695652173913	5.9075652173913	6.20978260869565	5.35402173913043	5.80826086956522	6.02760869565217	5.82695652173913
Clec12a	7.97	7.49065217391304	7.42413043478261	7.2104347826087	7.22608695652174	7.12565217391304	7.07431158695652	7.13739130434783	6.41260869565217	7.22391304347826	7.28021739130435	7.27086956521739	7.34478260869565	7.62985506521739	7.60010869565217	8.97130434782609	7.8520652173913	7.60260869565217	8.05684782608696	9.63239130434783	7.88565217391304	8.83293478260869	8.44297102173913
Kif21b	5.89260869565217	6.49586956521739	6.23978260869565	6.25239130434783	6.54304347826087	6.05239130434783	6.56413043478261	6.60195652173913	5.96652173913043	6.5695652173913	6.67978260869565	6.83260869565217	6.41260869565217	6.53021739130435	7.15	7.55782608695652	6.67	6.63021739130435	6.89902173913043	7.36304347826087	7.13521739130435	7.17597826086956	7.04304347826087
Il10ra	6.95663043478261	7.00684782608696	6.6954347826087	6.2095652173913	6.50978260869565	6.31673913043478	6.34369565217391	6.55217391304348	6.35739130434783	6.41228260869565	6.57282608695652	6.59630434782609	6.66086956521739	6.61217391304348	6.83652173913043	7.45521739130435	6.95826086956522	6.64021739130435	7.06782608695652	7.36304347826087	7.22173913043478	7.69086956521739	7.3245652173913
Basp1	7.45521739130435	7.58608695652174	7.5195652173913	7.65449276086956	6.89532608695652	7.09695652173913	7.64891304347826	7.98782608695652	7.79086956521739	7.60065217391304	7.59032608695652	7.75847826086957	8.31152173913043	7.80358695652174	8.1439855	8.3279347826087	7.93198617391304	7.80478260869565	7.83173913043478	8.68923913043478	7.7083327173913	7.88304347826087	8.35527173913044
Cxcr4	6.9945652173913	7.34086956521739	7.25347826086957	7.2104347826087	7.5479347826087	7.19130434782609	7.19489130434783	7.51347826086957	6.94891304347826	7.44554347826087	7.09891304347826	7.40184782608696	7.21336956521739	7.41614130434783	7.92344202173913	8.22695652173913	7.31847826086956	7.48695652173913	7.82108695652174	8.30217391304348	7.7083327173913	8.41195652173913	8.37248186956522
Tmem143	6.74663043478261	6.5645652173913	6.74326086956522	6.89804347826087	6.92439130434783	7.31695652173913	6.91695652173913	7.1695652173913	6.60978260869565	6.71576086956522	6.37137682608696	6.49630434782609	5.75152173913043	6.9304347826087	6.56271739130435	5.99568839130435	6.51217391304348	6.32510869565217	5.95311595652174	5.37152173913043	6.33489130434783	6.33318841304348	5.88754347826087
Slmo1	5.29630434782609	5.3145652173913	5.61913043478261	5.9045652173913	6.32913043478261	5.64731882608696	5.67152173913043	6.03521739130435	6.23478260869565	5.81608695652174	6.31934782608696	6.26684782608696	5.57673913043478	5.3154347826087	5.12673913043478	5.53195652173913	5.69173913043478	5.13369565217391	5.04347826086957	5.42163043478261	5.21652173913044	5.18673913043478	5.52402173913043
Anpep	7.78329710869565	8.97130434782609	8.66782608695652	8.41391304347826	8.83989130434783	8.57590063043478	8.39695652173913	8.4445652173913	8.76869565217391	9.04434782608696	8.92333332608696	9.19858695652174	8.80413043478261	9.00413043478261	9.12608695652174	10.4219565217391	9.07739130434783	9.01239130434783	9.25652173913044	10.5755797173913	9.485	10.4438695652174	10.0278260869565
Ms4a6d	5.93108695652174	5.82695652173913	5.30760869565217	5.71304347826087	6.1395652173913	6.07072465217391	5.93304347826087	5.88108695652174	5.52690217391304	5.77369565217391	6.43021739130435	6.35847826086956	5.84423913043478	5.9589855	6.56271739130435	7.40576086956522	6.77413043478261	7.13260869565217	6.16521739130435	7.30673913043478	6.15739130434783	7.20369565217391	6.84695652173913
Rdh11	6.98282608695652	7.47083332608696	7.79	7.86010869565217	8.36695652173913	8.01076086956522	7.85141304347826	8.95217391304348	8.28717391304348	7.94315217391304	7.53630434782609	7.6945652173913	7.22391304347826	7.19804347826087	7.26130434782609	7.2354347826087	7.28094204347826	7.17086956521739	7.31478260869565	7.15570652173913	7.44945652173913	7.54934782608696	7.14030797826087
Idi1	7.92391304347826	7.3970652173913	7.81173913043478	7.87173913043478	8.13652173913044	7.89478260869565	8.01891304347826	9.12217391304348	7.9495652173913	7.81336956521739	7.79	7.74	7.64445652173913	7.1595652173913	7.81992752173913	7.26760869565217	7.6224637826087	7.32652173913043	7.50869565217391	7.47298913043478	7.09	6.95826086956522	7.1195652173913
Fcgr3	8.64195652173913	7.89130434782609	7.79	7.81347826086956	8.13652173913044	8.13010869565217	8.07	7.73891304347826	7.84826086956522	7.69815217391304	8.05434782608696	7.86130434782609	8.15445652173913	7.92344202173913	8.32380434782609	9.06434782608696	8.54652173913044	8.52753623913043	8.22594204347826	9.16572463043478	8.42336956521739	8.85282608695652	8.52586956521739
Vsig8	4.87652173913043	5.77195652173913	5.64833334782609	5.62260869565217	5.25518115217391	5.28985508695652	5.91391304347826	5.50322463043478	5.62826086956522	5.77369565217391	5.36336956521739	5.47282608695652	5.62195652173913	5.89456521739131	6.0904347826087	7.19739130434783	5.83891304347826	6.06253623913043	5.87673913043478	6.84913043478261	5.63565217391304	6.62173913043478	6.88804347826087
Mt2	11.2659782608696	11.6080706521739	10.9815217391304	11.2984782608696	11.1497101521739	11.3822173913044	11.5360144782609	10.8338043478261	11.5786865869565	11.6080706521739	11.4508695652174	11.4669565217391	11.5836974565217	11.2680434782609	12.244347826087	11.9720652173913	11.8617391304348	12.3876086956522	11.2984782608696	11.9040217391304	12.175652173913	12.0015217391304	11.8892934782609
Mc5r	5.16014493478261	5.66804347826087	5.82108695652174	6.58326086956522	6.09942030434783	6.86576086956522	6.40152173913043	6.45565217391304	6.20623189130435	6.78184782608696	6.60586956521739	5.93673913043478	5.48304347826087	5.84434782608696	5.88754347826087	5.4045652173913	5.79905795652174	5.65521739130435	5.30304347826087	5.0795652173913	5.33717391304348	5.72	5.4091062826087
Cxcl16	8.06726604347826	7.63173913043478	7.28210143478261	7.07032608695652	7.28181158695652	7.26782608695652	7.37008695652174	6.90130434782609	7.17597826086956	7.00652173913043	6.91311593478261	7.10673913043478	7.23521739130435	7.48902173913044	7.6515942173913	8.14663043478261	7.90217391304348	7.96184782608696	7.76847826086957	8.07739130434783	7.51130434782609	8.24630434782609	7.74358695652174
Wfs1	7.14673913043478	7.80652173913044	7.56652173913043	7.86010869565217	7.49336956521739	7.89478260869565	7.86239130434783	8.03021739130435	7.50684782608696	7.5445652173913	7.89891304347826	7.93456521739131	8.06833332608696	7.89391304347826	8.09521739130435	9.04217391304348	7.82380434782609	7.96184782608696	8.03782608695652	9.02826086956522	8.4984057826087	9.02316252173913	8.3095652173913
Ptpn7	5.24391304347826	6.09478260869565	5.82108695652174	5.89391304347826	5.62315217391304	5.31771739130435	5.68217391304348	5.97391304347826	4.70478260869565	5.45695652173913	5.90670289130435	5.53739130434783	5.72826086956522	5.9589855	5.91333332608696	6.59434782608696	6.2414855	5.89652173913043	5.98630434782609	6.50679347826087	6.31608695652174	6.5995652173913	6.40094202173913
Irf5	5.79739130434783	6.2564492826087	6.17695652173913	6.33673913043478	5.52369565217391	5.96963767391304	6.19891304347826	6.27478260869565	5.87402173913044	6.11065217391304	6.30963769565217	6.0904347826087	5.97391304347826	6.32188404347826	6.71434782608696	6.81326086956522	6.41326086956522	6.03869565217391	6.63884056521739	6.80478260869565	6.72347826086957	7.02260869565217	6.89673913043478
Otop1	4.85695652173913	4.69434782608696	5.00282608695652	4.96434782608696	4.79869565217391	5.06086956521739	4.915	5.41826086956522	5.18032608695652	5.07032608695652	4.70434782608696	4.83782608695652	5.19489130434783	5.20760869565217	5.57369565217391	6.49271739130435	5.1654347826087	5.31239130434783	5.21826086956522	7.13510869565217	5.76086956521739	6.83054347826087	5.91402173913044
Mira	7.44347826086956	7.57652173913043	7.80108695652174	7.63391304347826	7.21695652173913	7.3975	7.19489130434783	7.19521739130435	7.1554347826087	7.18260869565217	7.40619565217391	7.10673913043478	7.1595652173913	7.61746376086957	7.0415942173913	6.22202897826087	6.68	6.65108695652174	6.67152173913043	5.65913043478261	7.01326086956522	6.7570652173913	6.29739130434783
Ly9	5.41945652173913	5.87619565217391	5.99782608695652	5.93369565217391	5.62315217391304	5.83478260869565	5.58652173913043	5.82217391304348	5.63717391304348	6.28282608695652	5.64630434782609	6.15510869565217	5.9654347826087	5.88239130434783	6.19347826086956	7.03481882608696	6.07204347826087	5.96065217391304	6.56068841304348	7.35391304347826	6.38847826086957	7.26130434782609	6.94054347826087
Csf2ra	8.31695652173913	8.53597826086957	8.50782608695652	8.60086956521739	8.67021739130435	8.84173913043478	8.94782608695652	8.98347826086957	8.61923913043478	8.78760869565217	8.65565217391304	8.53521739130435	8.48043478260869	8.80554347826087	9.04670289130435	10.1621739130435	9.28173913043478	9.47260869565218	8.67913043478261	10.165	9.35239130434783	9.94347826086956	9.58217391304348
LOC100861753	8.77339130434783	8.39695652173913	8.20260869565217	8.19478260869565	8.45869565217391	8.18565217391304	8.76717391304348	8.29909421739131	8.40231886956522	8.56739130434783	8.56369565217391	8.32239130434782	8.32173913043478	8.52869565217391	8.54804347826087	9.63	8.91	9.14608695652174	8.84739130434783	9.50347826086957	8.79934782608696	9.07565217391304	9.24173913043478
Plxnc1	6.66369565217391	6.48489130434783	6.28304347826087	6.19913043478261	6.37057969565217	6.5445652173913	6.02260869565218	6.53891304347826	6.50217391304348	6.80695652173913	6.35961956521739	6.9304347826087	6.44478260869565	6.45898552173913	6.81652173913043	7.43521739130435	6.70695652173913	6.75347826086957	7.35434782608696	7.60163043478261	7.12576086956522	7.57217391304348	7.35413043478261
Zyg11a	5.16014493478261	6.13282608695652	6.19554347826087	6.93826086956522	5.37391304347826	6.30916667391304	6.00416667391304	4.816	5.58782608695652	5.96478260869565	5.4145652173913	5.35586956521739	5.76126810869565	5.29413043478261	5.45315217391304	4.49852173913043	4.86565217391304	5.10315217391304	4.76934782608696	4.1695652173913	4.75391304347826	4.82608695652174	4.22173913043478
Gm7609	7.42485508695652	6.86945652173913	6.637029	6.67884056521739	7.35666665217391	6.97079708695652	7.06532608695652	6.73782608695652	7.3895652173913	7.74210143478261	7.65463769565217	7.4645652173913	7.37315217391304	7.0324637826087	7.202029	7.55514491304348	8.16586956521739	7.84333334782609	8.49913043478261	8.56275360869565	8.36884056521739	8.47608695652174	8.65510869565217
Lair1	6.7320652173913	6.47510869565217	6.33521739130435	6.44336956521739	6.24902173913044	6.44086956521739	6.6325	5.95695652173913	5.72701086956522	6.49630434782609	6.55217391304348	6.70782608695652	6.50657608695652	6.4995652173913	6.73108695652174	7.55782608695652	6.84489130434783	6.88478260869565	6.94891304347826	7.66641304347826	6.84913043478261	7.91478260869565	6.9695652173913
Hmox1	7.08217391304348	7.56782608695652	7.10630434782609	7.0979347826087	7.42391304347826	7.42815217391304	7.37891304347826	7.68978260869565	7.185	7.63565217391304	7.48804347826087	7.52782608695652	7.04326086956522	7.50869565217391	7.60010869565217	8.67913043478261	7.77673913043478	8.85478260869565	8.06597826086957	8.79695652173913	8.07375	8.27782608695652	8.14449273913043
Gm9958	5.65782608695652	5.08086956521739	5.34782608695652	5.35586956521739	5.10586956521739	4.98217391304348	5.2645652173913	4.65869565217391	5.36739130434783	5.1879347826087	5.10673913043478	5.45304347826087	4.47847826086957	5.13362319565217	4.87695652173913	4.91608695652174	4.66178260869565	5.12195652173913	4.36102767391304	4.19380434782609	5.07217391304348	4.69688406521739	4.11413043478261
Dhrs9	5.54880434782609	5.40130434782609	5.40826086956522	5.03195652173913	5.49195652173913	5.395	5.19317028260869	5.0004347826087	4.80326086956522	4.74739130434783	5.73702897826087	5.42152173913043	4.9545652173913	5.08195652173913	5.905	7.69032608695652	5.96652173913043	5.92007245652174	6.4045652173913	7.48206521739131	6.16695652173913	7.28090580434783	6.96021739130435
Tuba4a	7.37693478260869	7.07579193478261	7.00434782608696	7.37833334782609	7.70026810869565	8.13010869565217	7.23347826086956	7.94989130434783	8.08119565217391	8.29804347826087	7.24347826086956	7.82913043478261	6.8954347826087	7.14724639130435	6.78086956521739	6.83717391304348	7.39144069565217	7.10402173913044	7.40945652173913	7.19195652173913	6.86826086956522	6.76630434782609	6.73326086956522
1700037H04Rik	8.36695652173913	8.71445652173913	9.03934782608696	9.22423913043478	8.65326086956522	8.44826086956522	8.86521739130435	9.11152173913043	8.3695652173913	8.49782608695652	8.67913043478261	8.73934782608696	8.44869565217391	8.83434782608696	8.62521739130435	8.37760869565217	8.19630434782609	8.25809782608696	8.02641304347826	7.93217391304348	7.7579347826087	8.00076086956522	7.88304347826087
D3Bwg0562e	5.73478260869565	5.37802536956522	5.72163043478261	5.89391304347826	5.29333332608696	5.81826086956522	5.85152173913044	6.17039854347826	5.15304347826087	5.77369565217391	5.49652173913043	5.96978260869565	5.94318841304348	5.58652173913043	6.22869565217391	6.72695652173913	6.1495652173913	6.23521739130435	6.23391304347826	6.60655797826087	5.77097826086957	6.50913043478261	6.46608695652174
Pxmp2	8.36695652173913	8.33623189130435	8.4604347826087	8.84630434782609	8.66028984782609	8.66782608695652	8.56565217391304	8.06271739130435	8.88652173913044	8.82521739130435	8.47086956521739	8.60684782608696	8.01663043478261	8.34728260869565	8.1439855	7.27804347826087	8.53608695652174	8.41086956521739	8.40565217391304	7.6295652173913	8.11173913043478	7.54934782608696	7.7114492826087
Stk40	8.55847826086956	8.81039130434783	9.10782608695652	9.15362317391304	9.34173913043478	9.10021739130435	9.53826086956522	9.62003623913044	8.73152173913043	8.46521739130435	9.36608695652174	9.52934782608696	8.52385869565217	8.76130434782609	8.88768115217391	8.41608695652174	8.56507245652174	8.64608695652174	8.49913043478261	7.97217391304348	8.83608695652174	8.68434782608696	8.38275363043478
Slfn2	8.65293478260869	7.96586956521739	7.72478260869565	7.51579708695652	7.27157608695652	7.86260869565217	7.62068841304348	7.98782608695652	7.29434782608696	7.85364130434783	7.55869565217391	7.56608695652174	7.85478260869565	7.56913043478261	8.39869565217391	8.85239130434783	8.01478260869565	8.18427534782609	8.79130434782609	9.08184782608696	8.44391304347826	8.91576086956522	8.65510869565217
Ano1	8.96927534782609	8.81039130434783	9.07358695652174	8.89739130434783	8.5754347826087	8.51967391304348	8.48367586956522	8.71597826086957	8.54326086956522	8.66695652173913	8.83347826086957	8.4398007173913	8.79724639130435	8.38	8.20673913043478	7.65166667391304	8.48739130434783	7.97083332608696	8.17521739130435	7.5065	8.43326086956522	8.60086956521739	7.63173913043478
Mir342	4.81652173913043	5.40826086956522	4.8995652173913	5.36590580434783	5.25518115217391	4.72413043478261	5.43565217391304	4.97826086956522	5.06717391304348	5.34423913043478	5.0620652173913	5.12282608695652	5.41478260869565	5.53586956521739	6.02695652173913	5.88195652173913	4.97565217391304	5.40130434782609	5.1525	6.83652173913043	6.20413043478261	6.45923913043478	6.41217391304348
Unc93a	6.71760869565217	5.55684782608696	5.77641304347826	5.7524637826087	5.50130434782609	5.64731882608696	5.77565217391304	5.46902173913043	6.29760869565217	5.55065217391304	5.6154347826087	5.18152173913044	5.58782608695652	5.54572465217391	5.03902173913044	5.4904347826087	4.40108695652174	4.61782608695652	5.06188404347826	4.6904347826087	4.75391304347826	5.54423913043478	4.98967391304348
Egln3	6.34960145652174	6.2	6.45869565217391	6.54576086956522	6.26652173913044	6.17369565217391	6.27478260869565	6.56304347826087	7.25826086956522	5.98333334782609	6.13735508695652	6.23554347826087	6.00521739130435	6.43869565217391	6.22869565217391	5.21021739130435	5.96652173913043	6.13173913043478	5.67489130434783	5.37152173913043	5.24391304347826	5.71021739130435	5.32119565217391
Acvr1b	7.11673913043478	8.05652173913044	7.55782608695652	7.92815217391304	7.70026810869565	7.82347826086957	8.19635093478261	7.34608695652174	7.50684782608696	7.49905795652174	8.08347826086957	7.98391304347826	8.36577897826087	7.99369565217391	8.86391304347826	8.23945652173913	8.0845652173913	8.46753623913044	8.20467391304348	8.09869565217391	8.46815217391304	8.08739130434783	7.81826086956522
2610524H06Rik	6.05260869565217	5.47996376086957	4.98086956521739	5.25902173913043	5.09586956521739	5.47221015217391	5.35608695652174	5.71956521739131	4.21855073913043	5.01869565217391	5.17173913043478	5.20663043478261	6.84021739130435	5.34369565217391	5.81630434782609	6.5295652173913	5.56239130434783	5.51391304347826	5.84739130434783	6.30728260869565	6.31608695652174	6.27423913043478	5.63097826086956
Csprs	5.81768117391304	5.61275360869565	5.36405795652174	5.52637682608696	6.01826086956522	5.85130434782609	5.80021741304348	5.28391304347826	5.94829710869565	6.37126813043478	6.11181160869565	6.12782608695652	5.87236956521739	5.77115943478261	5.96652173913043	6.31003623913044	6.41942030434783	6.2970652173913	6.92891304347826	7.02311595652174	6.63492752173913	6.77086956521739	6.93369565217391
Hmga1-rs1	7.96130434782609	7.94413043478261	8.20260869565217	8.02217391304348	7.88565217391304	7.23347826086956	7.71485508695652	7.88282608695652	7.53815217391304	7.86217391304348	7.54826086956522	7.66239130434783	8.06086956521739	8.16510869565218	8.265	9.05347826086957	8.24239130434783	7.86449273913043	7.82108695652174	8.72456521739131	8.22594204347826	8.72865941304348	8.3095652173913
Mr1	9.57423913043478	9.76173913043478	9.97652173913044	10.2330434782609	10.3392173913043	10.3021920217391	10.4732608695652	10.9063315217391	10.5323913043478	10.1969565217391	10.4688768043478	10.3334782608696	9.46260869565217	9.76423913043478	9.56902173913044	9.91336956521739	9.98952897826087	9.91739130434783	9.73521739130435	9.21760869565217	9.89086956521739	9.85130434782609	9.98780536956522
Gadd45b	7.12576086956522	7.16521739130435	6.99521739130435	7.07032608695652	7.19130434782609	7.19130434782609	7.10369565217391	7.36673913043478	6.70673913043478	6.8170652173913	7.68260869565217	7.49739130434783	7.25934782608696	7.32391304347826	7.92344202173913	8.52807971739131	7.41358695652174	7.38945652173913	7.88304347826087	8.34652173913043	8.15858695652174	7.61297102173913	7.3895652173913
C630016N16Rik	7.14673913043478	7.67521739130435	7.50956521739131	7.51579708695652	7.63815217391304	7.3975	7.60978260869565	6.55217391304348	7.21402173913043	7.15076086956522	7.24347826086956	7.12782608695652	6.85119565217391	7.35391304347826	7.06913043478261	6.72695652173913	6.52268115217391	7.07391304347826	6.68	6.55239130434783	7.09	6.31565217391304	6.60826086956522
Hist1h2be	9.6654347826087	9.59478260869565	9.63	9.56663043478261	10.2078260869565	10.5776086956522	10.3640476086957	10.5305434782609	10.1404347826087	10.3086335217391	10.0665217391304	10.194347826087	9.96260869565218	10.5680507173913	10.3095341521739	10.9167391304348	10.4983695652174	10.6430434782609	10.948152173913	11.4688043478261	10.5473913043478	10.8917391304348	10.7230434782609
Aldh4a1	7.12576086956522	7.17532608695652	7.6804347826087	7.72561593478261	8.06554347826087	8.07380434782609	7.74478260869565	7.73891304347826	7.9495652173913	7.91141304347826	7.38782608695652	7.63369565217391	7.05576086956522	7.08478260869565	7.29847826086957	6.76086956521739	7.83271739130435	7.52217391304348	7.3975	6.95057969565217	7.01326086956522	7.12565217391304	6.79913043478261
Cyr61	8.88173913043478	8.45239130434783	7.6804347826087	7.3875	7.8954347826087	7.81260869565217	7.15326086956522	8.08869565217391	8.11413043478261	7.90021739130435	8.27760869565217	8.1904347826087	8.47054347826087	8.08695652173913	8.63434782608696	8.62739130434783	8.75521739130435	8.38	8.41782608695652	9.23195652173913	8.96402173913044	9.04217391304348	8.42492754347826
B430010I23Rik	7.20228260869565	7.04141304347826	7.295	6.66086956521739	6.57478260869565	6.84565217391304	7.06532608695652	6.51507247826087	6.68	6.74717391304348	6.20565217391304	6.14442030434783	6.14923913043478	7.31489130434783	6.0179347826087	5.54217391304348	6.09365943478261	6.47489130434783	6.005	5.28326086956522	5.89478260869565	5.81152173913044	5.72173913043478
Srebf1	8.83508695652174	9.48391304347826	9.71945652173913	9.97217391304348	10.0439130434783	9.83097826086957	10.0608695652174	9.77108695652174	9.24630434782609	9.37612319565217	10.015652173913	10.1021739130435	9.15076086956522	9.27086956521739	9.51376810869565	8.86413043478261	9.41684782608696	9.41166667391304	9.24434782608696	8.95826086956522	9.13739130434783	9.13782608695652	8.59478260869565
Tnfaip8l2	7.005	6.8910507173913	6.83130434782609	6.9470652173913	6.77978260869565	7.22260869565217	7.3304347826087	6.66086956521739	6.695	6.87739130434783	7.04652173913043	7.12782608695652	6.91789854347826	6.63492752173913	7.1414347826087	8.06021739130435	7.59644928260869	7.3795652173913	7.55782608695652	8.19586956521739	7.65434782608696	7.96858695652174	8.12449276086956
Lrrtm1	5.02173913043478	5.06978260869565	5.72163043478261	5.82134058695652	5.595	5.52650363043478	6.22304347826087	5.75108695652174	5.25269565217391	5.21652173913044	5.07315217391304	5.27565217391304	5.26546195652174	4.8095652173913	5.24902173913043	4.47913043478261	4.89478260869565	4.95391304347826	4.98108695652174	5.0704347826087	4.77913043478261	4.77782608695652	5.20239130434783
Sh3bgrl3	8.81630434782609	9.48391304347826	9.15260869565217	9.14695652173913	9.39652173913043	9.77391304347826	9.65521739130435	9.38855073913044	9.43847826086956	9.81018634782609	9.63163043478261	9.43760869565217	9.43684782608695	9.44130434782609	9.79717391304348	11.3121739130435	9.91673913043478	10.1696739130435	9.80782608695652	10.9313043478261	10.11	10.8195652173913	10.1440217391304
Ifi30	8.63347826086956	8.78521739130435	8.52608695652174	8.49282608695652	8.27652173913043	8.26413043478261	8.37478260869565	8.66652173913043	8.34902173913044	8.75869565217391	8.63217391304348	8.58871117391304	8.64782608695652	8.58945652173913	8.77065217391304	10.2958695652174	8.71661593478261	9.00144926086957	8.84739130434783	10.0817391304348	9.23141304347826	9.9995652173913	9.6
Lat2	6.20263769565217	6.29608695652174	6.15884056521739	6.30565217391304	5.99588767391304	5.82713767391304	6.11369565217391	6.23565217391304	6.14521739130435	6.53065217391304	6.08760869565217	6.12108695652174	6.29304347826087	6.41413043478261	6.44880434782609	7.83521739130435	6.27478260869565	6.50260869565217	6.66086956521739	7.94271739130435	6.61858695652174	7.23282608695652	7.3245652173913
Cytip	6.58833334782609	5.92130434782609	5.87608695652174	5.61224639130435	5.73876810869565	5.92952897826087	5.77565217391304	5.99474636956522	5.31891304347826	5.78369565217391	5.63565217391304	5.48347826086956	5.94318841304348	5.47815217391304	6.52913043478261	6.84913043478261	6.30282608695652	6.08391304347826	6.80586956521739	6.45641304347826	6.4120652173913	7.03130434782609	6.89673913043478
Nrbp2	10.3208695652174	9.79663043478261	9.69188406521739	9.98905795652174	9.4954347826087	9.70869565217391	9.85369565217391	8.53369565217391	9.28663043478261	9.41804347826087	9.57887680434783	9.41173913043478	9.26775363043478	9.47413043478261	9.20489130434783	8.8310145	9.09753623913043	9.35492754347826	8.24902173913044	8.07739130434783	9.06576086956522	8.40282608695652	8.20913043478261
Echdc2	8.3895652173913	7.96586956521739	7.71202897826087	8.00376810869565	8.25173913043478	8.08913043478261	8.1854347826087	6.82782608695652	8.12471015217391	8.11434782608696	7.82913043478261	8.02891304347826	7.40804347826087	7.78260869565217	7.35391304347826	6.94608695652174	7.73891304347826	7.83641489130435	7.44326086956522	6.97478260869565	7.37934782608696	6.39086956521739	7.08217391304348
Zfp932	5.52478260869565	5.20369565217391	4.95836956521739	5.39482608695652	5.0604347826087	5.14673913043478	4.68652173913044	4.48141304347826	5.03152173913043	4.08428852173913	4.90663043478261	4.56152173913044	4.18260869565217	4.55035326086957	4.5204347826087	4.47913043478261	4.61217391304348	4.09065217391304	4.57079710869565	4.11497102173913	4.64347826086957	4.33652173913043	4.23086956521739
Ccr2	8.67913043478261	7.70760869565217	7.6804347826087	7.54934782608696	7.41304347826087	7.70782608695652	7.74478260869565	7.56782608695652	7.07688406521739	7.3604347826087	7.34565217391304	7.12782608695652	7.98728260869565	7.59891304347826	7.88304347826087	8.25	8.35826086956522	8.26815217391304	8.48043478260869	8.21695652173913	8.07375	8.02565217391304	8.27826086956522
Col4a2	8.24076086956522	9.84521739130435	9.93641304347826	9.68	9.66826086956522	9.82228260869565	9.76326086956522	9.82380434782609	9.53	9.39347826086957	9.29565217391304	9.29673913043478	9.87239130434783	10.1911594347826	10.3521739130435	10.2572826086957	9.76782608695652	10.0145652173913	9.92057969565217	10.2260869565217	10.0839130434783	10.1271195652174	10.1522463695652
Hist1h2an	9.34173913043478	9.36804347826087	9.15260869565217	8.92101447826087	9.45130434782609	9.76423913043478	9.62130434782609	9.79586956521739	9.43847826086956	9.74071947826087	9.08739130434783	9.29673913043478	9.45434782608696	9.78695652173913	9.49021739130435	10.3555797173913	9.76782608695652	9.86826086956522	10.1883540434783	10.5970652173913	9.54163043478261	10.0404347826087	10.2771739130435
Abhd3	7.57347826086956	6.99978260869565	7.12347826086957	7.4804347826087	7.47336956521739	7.45971013043478	7.31891304347826	6.7795652173913	7.87195652173913	7.40498552173913	7.07847826086956	7.28	6.75434782608696	6.77739130434783	6.71434782608696	6.31003623913044	7.52217391304348	7.21608695652174	7.0304347826087	6.61804347826087	6.84913043478261	6.44891304347826	6.73326086956522
Hist1h2ab	5.86282608695652	6.15101447826087	5.99782608695652	5.67239130434783	5.967971	6.29869565217391	5.98228260869565	5.93869565217391	5.5615942173913	5.97391304347826	5.30369565217391	4.23565217391304	6.32304347826087	6.16231884782609	6.82673913043478	7.53108695652174	6.52268115217391	6.20659419565217	6.68934782608696	6.79391304347826	5.98108695652174	7.20369565217391	5.9672645
Cela1	6.96862317391304	6.325	6.38199276086956	6.56369565217391	6.78847826086957	7.12565217391304	6.78076086956522	7.76092391304348	6.76583332608696	7.05623189130435	6.88739130434783	7.75847826086957	7.24547102173913	6.9304347826087	7.45413043478261	8.34652173913043	7.4694202826087	7.32652173913043	7.4804347826087	7.98217391304348	7.78478260869565	8.24630434782609	7.63173913043478
Rrad	5.25833332608696	6.00739130434783	5.70086956521739	5.72590580434783	5.78434782608696	5.71934782608696	6.00416667391304	5.89315217391304	5.57086956521739	5.31413043478261	5.97847826086957	6.20586956521739	5.9654347826087	5.89456521739131	7.29847826086957	7.04496376086956	6.35152173913044	6.25804347826087	6.1175	7.27782608695652	6.63833332608696	5.98157608695652	5.93304347826087
Duox1	4.62141304347826	4.56282608695652	4.43760869565217	4.53815217391304	4.48195652173913	4.63478260869565	4.59934782608696	5.16739130434783	4.39521739130435	4.62659419565217	4.90663043478261	5.17260869565217	4.86691304347826	5.105	5.56445652173913	5.72717391304348	5.27318839130435	4.39884386956522	5.04347826086957	4.90747826086957	5.50804347826087	5.325	6.00934782608696
Pik3ap1	8.06726604347826	7.88130434782609	7.61869565217391	7.43521739130435	7.98119565217391	8.08913043478261	7.78260869565217	7.50336956521739	8.12471015217391	8.12630434782609	7.87326086956522	8.01282608695652	7.73021739130435	7.8435145	8.04641304347826	9.31304347826087	8.3904347826087	8.43347826086957	8.43391304347826	9.46195652173913	8.57478260869565	9.14717391304348	8.585
Gabrr2	5.09365943478261	5.53978260869565	5.12724639130435	5.11108695652174	4.60978260869565	5.42021739130435	5.14471013043478	4.56934782608696	4.70478260869565	5.39010869565217	5.01141304347826	4.88695652173913	5.27434782608696	5.24391304347826	5.8595652173913	5.57304347826087	5.98228260869565	5.58782608695652	5.48304347826087	5.44326086956522	6.73271739130435	5.72847826086957	5.16119565217391
Ctsz	10.0069565217391	10.2348913043478	9.87608695652174	10.1503260869565	10.4978260869565	10.5523550652174	10.5970652173913	10.4513043478261	10.3983695652174	10.4333441956522	10.5130434782609	10.6611956521739	10.1610869565217	10.3283333478261	10.5998913043478	11.4568840434783	10.8113043478261	10.838152173913	10.8917391304348	11.2810869565217	10.9222826086956	11.1919565217391	11.1297554347826
Gm15293	4.39304347826087	4.05826086956522	4.265	4.42391304347826	4.09684782608696	4.59586956521739	4.11391304347826	3.89565217391304	4.0954347826087	4.52304347826087	3.16173913043478	3.92295289130435	3.2895652173913	3.43695652173913	3.7845652173913	3.39195652173913	4.06391304347826	3.87478260869565	3.38304347826087	3.43695652173913	3.63663043478261	3.64891304347826	3.86695652173913
Stk10	7.005	8.42217391304348	8.34652173913043	7.99217391304348	8.26478260869565	8.13010869565217	8.43521739130435	8.14532608695652	7.84152173913044	8.27815217391304	8.54652173913044	8.23184782608696	8.26913043478261	8.41413043478261	8.30445652173913	8.8310145	8.68478260869565	8.78521739130435	8.43391304347826	8.98217391304348	8.89434782608696	8.93847826086957	8.94869565217391
Olfr735	5.48543478260869	4.37869565217391	5.58695652173913	5.25902173913043	5.41478260869565	5.38579710869565	5.29532608695652	5.83413043478261	5.57826086956522	5.23536232608696	4.94630434782609	5.46173913043478	4.98483695652174	4.27304347826087	4.92717391304348	5.21021739130435	4.90442030434783	5.35130434782609	4.12608695652174	4.85521739130435	4.1204347826087	4.67913043478261	4.2845652173913
Prkcb	6.3629347826087	6.87858695652174	6.46858695652174	6.60880434782609	6.56347826086956	6.26583332608696	6.52673913043478	6.8604347826087	6.62913043478261	6.62663043478261	6.77826086956522	7.07739130434783	6.68021739130435	6.51076086956522	6.82673913043478	7.78373189130435	7.03173913043478	6.8054347826087	7.20217391304348	7.79	7.25347826086957	7.84198913043478	7.72311593478261
Epsti1	7.62586956521739	7.08670289130435	7.08434782608696	6.90826086956522	6.89532608695652	7.13804347826087	7.25434782608696	6.97141304347826	6.44630434782609	7.10673913043478	6.9334057826087	6.89445652173913	7.12119565217391	6.99369565217391	7.02260869565217	8.1891847826087	7.4255797173913	7.41108695652174	8.03782608695652	8.08891304347826	7.53010869565217	8.08739130434783	7.65304347826087
Lrrc32	6.7320652173913	7.81572463043478	7.63760869565217	7.66597826086957	7.72594202173913	7.84391304347826	8.28760869565217	8.19434782608696	7.89260869565217	7.42485508695652	7.74608695652174	7.82913043478261	8.00413043478261	8.45141304347826	8.01217391304348	8.67913043478261	8.33717391304348	8.53978260869565	7.99054347826087	7.85320652173913	8.38	8.29782608695652	8.22456521739131
Nlrp1c	5.97804347826087	6.55347826086956	6.38199276086956	5.55413043478261	5.82326086956522	5.49804347826087	5.65804347826087	5.93869565217391	5.78579710869565	6.17304347826087	6.27496376086957	6.17369565217391	6.74413043478261	6.29155795652174	6.4674637826087	6.67108695652174	5.98228260869565	5.99945652173913	6.36217391304348	7.02	6.55684782608696	6.4895652173913	6.95108695652174
Trim30d	6.30771739130435	6.45565217391304	6.4334347826087	6.41413043478261	5.15282608695652	5.48130434782609	5.71021739130435	5.96434782608696	5.45586956521739	5.8265942173913	5.74760869565217	5.6354347826087	6.38869565217391	6.13923913043478	6.61880434782609	6.67108695652174	6.2	6.58217391304348	6.78010869565217	6.40130434782609	6.10032608695652	6.39086956521739	6.37260869565217
Slfn9	4.34891304347826	5.73173913043478	5.39739130434783	5.13173913043478	5.66376086956522	6.1070652173913	5.63644926086956	6.21782608695652	5.44739130434783	5.2464492826087	5.37391304347826	5.12282608695652	6.00521739130435	5.57673913043478	6.0904347826087	6.26583332608696	5.81826086956522	6.18695652173913	6.53304347826087	6.45641304347826	6.20413043478261	6.13315217391304	5.64195652173913
Snora36b	9.42391304347826	7.45891304347826	7.92434782608696	7.24141304347826	6.86638586956522	6.46880434782609	6.47326086956522	6.52260869565217	6.77717391304348	7.33807971739131	6.53065217391304	6.38478260869565	6.95989130434783	6.08217391304348	5.76826086956522	5.73793478260869	6.29565217391304	5.65521739130435	6.13789856521739	6.46875	4.67608695652174	6.32347826086956	5.80847826086957
Slc25a44	7.97	8.56565217391304	8.92869565217391	8.97347826086957	9.44130434782609	8.98	9.36586956521739	9.43804347826087	8.89739130434783	8.66695652173913	9.02	9.25	8.32173913043478	8.51695652173913	8.66586956521739	8.42673913043478	8.68478260869565	8.63594202173913	8.29554347826087	8.03565217391304	8.32586956521739	8.71782608695652	8.05391304347826
4930594C11Rik	4.56880434782609	5.76141304347826	5.62836956521739	5.69260869565217	4.99423913043478	4.47717391304348	5.28608695652174	5.39065217391304	4.94173913043478	4.68032608695652	5.29304347826087	5.16434782608696	5.43695652173913	5.49934782608696	5.74760869565217	5.64347826086957	5.45917873913043	6.06253623913043	5.887	5.44326086956522	6.28978260869565	6.33318841304348	5.49445652173913
AI662270	7.73521739130435	6.90934782608696	7.22260869565217	6.91782608695652	6.88369565217391	6.85586956521739	6.7904347826087	6.95869565217391	6.83097826086956	6.98	6.99217391304348	6.51507247826087	7.02242754347826	6.88949276086957	7.43391304347826	8.10514491304348	7.40152173913043	7.22576086956522	7.5904347826087	8.26	7.43076086956522	7.57217391304348	7.62094204347826
Cxcl10	6.05260869565217	5.71173913043478	5.62836956521739	5.12173913043478	5.75565217391304	5.98913043478261	5.87434782608696	5.85369565217391	5.95510869565217	5.96478260869565	5.73702897826087	5.72739130434783	5.75152173913043	5.7895652173913	6.21108695652174	6.69539854347826	6.31108695652174	7.06492752173913	6.61949273913043	6.27173913043478	6.0825	6.66677536956522	5.86880434782609
Fam105a	6.84217391304348	6.58260869565217	6.34413043478261	6.14065217391304	5.91260869565217	5.71141304347826	6.3645	6.11	5.90702173913043	5.81608695652174	6.50304347826087	6.39663043478261	6.71094204347826	6.17347826086957	6.52065217391304	7.03481882608696	6.4445652173913	6.44271739130435	6.72413043478261	7.29673913043478	6.75143115217391	6.93978260869565	6.99701086956522
Tnfaip6	4.57913043478261	5.15260869565217	4.80489130434783	5.25902173913043	5.08826086956522	5.3475	5.21282608695652	5.13913043478261	4.95826086956522	5.2745652173913	5.66673913043478	5.50282608695652	5.0695652173913	5.28434782608696	6.21108695652174	6.06967391304348	5.88532608695652	5.48173913043478	5.55097826086956	5.62695652173913	5.56869565217391	5.73902173913043	6.7504347826087
Ptcd3	9.62217391304348	8.42478260869565	8.60402173913044	8.47108695652174	8.69369565217391	8.56402173913043	8.52789856521739	8.93847826086957	8.56507245652174	8.63282608695652	8.34717391304348	8.45760869565217	8.41282608695652	7.8704347826087	7.58003952173913	7.66326086956522	8.39869565217391	8.14934782608696	8.66586956521739	8.32739130434783	7.98021739130435	8.21152173913043	8.27826086956522
Phf1	8.12804347826087	7.82608695652174	8.27771739130435	8.1745652173913	7.86152173913043	7.6515942173913	8.29586956521739	7.42304347826087	7.35826086956522	7.66673913043478	7.93693841304348	7.75847826086957	7.51028986956522	7.89391304347826	7.68391304347826	7.73318841304348	7.54934782608696	7.3704347826087	6.85923913043478	7.05739130434783	7.31826086956522	7.04130434782609	6.91989130434783
Prune2	6.8641847826087	7.42695652173913	8.25951086956522	8.64195652173913	8.91663043478261	8.45652173913044	8.21695652173913	10.6302173913043	8.58724636956522	8.32782608695652	8.07369565217391	8.33434782608696	7.78086956521739	7.26255434782609	7.45413043478261	7.07739130434783	7.34378260869565	7.67695652173913	7.46195652173913	7.23239130434783	7.16826086956522	7.6504347826087	7.33434782608696
Slc22a2	4.50826086956522	5.98608695652174	5.40826086956522	5.36590580434783	6.32913043478261	5.79360506521739	5.90413043478261	6.0995652173913	5.97746376086956	5.54032608695652	5.59739130434783	5.24391304347826	6.29304347826087	6.4695652173913	6.26717391304348	6.31003623913044	6.11380434782609	6.48358695652174	6.28304347826087	5.84847826086957	6.15739130434783	6.35239130434783	5.85833334782609
Hephl1	4.32739130434783	5.58940215217391	5.58695652173913	6.47326086956522	7.12641304347826	6.44086956521739	5.98228260869565	8.07195652173913	5.86195652173913	6.005	6.76880434782609	7.7269202826087	5.48304347826087	5.33451086956522	5.3519202826087	5.19898552173913	4.84684782608696	5.22152173913043	4.9895652173913	5.62695652173913	4.85695652173913	5.13152173913043	5.28239130434783
LOC100503186	7.63717391304348	7.86315217391304	8.09521739130435	7.81347826086956	7.15847826086957	7.19130434782609	7.45608695652174	6.11836956521739	7.43538043478261	7.42485508695652	7.47652173913044	7.05413043478261	6.91789854347826	7.69478260869565	6.79804347826087	6.86826086956522	6.39021739130435	6.71586956521739	6.12695652173913	6.72826086956522	6.86826086956522	6.15952897826087	6.08391304347826
Gstm5	9.19891304347826	7.98021739130435	7.4904347826087	7.77173913043478	7.98119565217391	7.75989130434783	7.95815217391304	7.73891304347826	7.78086956521739	8.09608695652174	7.83826086956522	7.5485507173913	7.63369565217391	7.53630434782609	7.22108695652174	7.69032608695652	7.39144069565217	7.47586956521739	7.13869565217391	7.6114492826087	6.97391304347826	7.53858695652174	6.97869565217391
Ccrl2	5.23228260869565	6.23978260869565	5.80826086956522	6.2304347826087	6.11978260869565	6.16380434782609	6.51652173913044	6.0704347826087	6.13510869565217	6.01695652173913	6.2984057826087	6.77739130434783	5.99530795652174	6.40413043478261	6.76869565217391	6.63934782608696	6.80358695652174	6.68	6.26086956521739	6.82510869565218	6.81925723913043	7.10913043478261	7.04304347826087
Clec4d	4.47304347826087	4.84730434782609	4.07739130434783	4.0017812173913	4.0495652173913	4.2875	4.15304347826087	4.11847826086957	4.19489130434783	4.03398317391304	4.33673913043478	4.9764492826087	4.19243336956522	4.47641304347826	4.55869565217391	5.88195652173913	4.97565217391304	4.24478260869565	5.11152173913043	6.445	5.0345652173913	5.82369565217391	5.56231882608696
Neurl3	8.25163043478261	8.54434782608696	8.33304347826087	8.2154347826087	8.22608695652174	8.10938406521739	8.31608695652174	8.91	8.58724636956522	8.63282608695652	8.13413043478261	8.38902173913043	8.36577897826087	8.57521739130435	8.3470652173913	9.47282608695652	8.73913043478261	8.94782608695652	9.15362317391304	9.75260869565217	8.66586956521739	9.195	8.85669565217391
Gm19528	9.08184782608696	8.30695652173913	8.20260869565217	7.69826086956522	8.69369565217391	8.47504347826087	9.02021739130435	8.89826086956522	8.30554347826087	8.13978260869565	8.24434782608696	8.1904347826087	8.34094204347826	8.90434782608696	8.86391304347826	9.52065217391304	9.13858695652174	8.84224639130435	9.47347826086957	9.84130434782609	8.66586956521739	8.77065217391304	9.4954347826087
Cldn5	7.72608695652174	8.57699276086957	8.00217391304348	7.64445652173913	7.46434782608696	7.74869565217391	8.1854347826087	8.03021739130435	8.13652173913044	7.29730434782609	7.26130434782609	7.05413043478261	8.01663043478261	9.23369565217391	8.41086956521739	8.51108695652174	8.52543478260869	8.82826086956522	8.51108695652174	8.09869565217391	8.11173913043478	7.84198913043478	8.19826086956522
Rtn2	5.03630434782609	6.11532608695652	5.48130434782609	6.0079347826087	6.04086956521739	6.27876813043478	6.18617391304348	5.6154347826087	5.78579710869565	6.11065217391304	5.84369565217391	5.62597826086956	6.0845652173913	6.83652173913043	6.79	6.7391847826087	6.35152173913044	6.03869565217391	6.02721015217391	6.13195652173913	6.28978260869565	6.59086956521739	6.04681158695652
Naip6	6.25815217391304	6.09478260869565	6.11826086956522	6.27478260869565	6.16565217391304	5.76765941304348	5.71021739130435	6.42561595652174	6.66086956521739	6.27388284782609	6.62934782608696	5.55836956521739	6.38869565217391	6.48119565217391	6.18413043478261	7.2354347826087	6.57630434782609	6.52124639130435	6.38597826086957	7.58115943478261	6.60782608695652	7.14260869565217	7.08217391304348
LOC100862007	3.89717391304348	6.09478260869565	5.42	5.36590580434783	5.82326086956522	6.1545652173913	5.68217391304348	6.26478260869565	5.7375362173913	5.81608695652174	5.69673913043478	5.66739130434783	6.12002173913043	7.03978260869565	6.45699276086957	6.7920652173913	6.41326086956522	6.18695652173913	6.90869565217391	7.21014491304348	5.46184782608696	6.40130434782609	6.0579347826087
Slc27a1	10.1717391304348	10.6991847826087	10.7482608695652	10.7669565217391	10.3610869565217	10.7645652173913	10.8421739130435	10.3983695652174	10.5791304347826	10.444347826087	10.3328260869565	10.2348913043478	9.67934782608696	10.7049456521739	9.85130434782609	10.4426739130435	10.0895471086957	9.80782608695652	9.71065217391304	9.19521739130435	10.2233695652174	10.5755797173913	9.72507247826087
Gm7694	5.69369565217391	5.43923913043478	5.73210147826087	5.35586956521739	5.47130434782609	4.45717391304348	4.75695652173913	5.23239130434783	4.84695652173913	5.2464492826087	5.43384058695652	5.14673913043478	5.69887680434783	5.08195652173913	6.52913043478261	6.0510507173913	5.53434782608696	6.18695652173913	5.93082608695652	6.09	5.7260507173913	6.27423913043478	5.20239130434783
Dusp4	6.45565217391304	7.06521739130435	6.8529347826087	7.66597826086957	7.80880434782609	7.56782608695652	7.44478260869565	8.12463769565217	7.00808695652174	6.63731884782609	7.62413043478261	8.06413043478261	6.94086956521739	6.94717391304348	6.80739130434783	6.72695652173913	6.63521739130435	6.61902173913043	6.68934782608696	6.74119565217391	7.05130434782609	6.59086956521739	6.48929347826087
Msr1	6.90858695652174	6.27478260869565	6.09731884782609	6.10413043478261	6.39032608695652	6.26583332608696	6.15717391304348	6.05282608695652	6.50217391304348	6.45391304347826	6.61869565217391	6.05670291304348	6.38869565217391	6.19735506521739	6.41847826086957	7.49652173913043	6.47521739130435	6.88478260869565	7.06782608695652	7.87184782608696	6.91695652173913	7.40391304347826	7.10108695652174
4930506M07Rik	7.92391304347826	7.86315217391304	7.71202897826087	7.40413043478261	7.6729492826087	7.23347826086956	7.42461956521739	7.39358695652174	7.69032608695652	7.85364130434783	7.52565217391304	7.52782608695652	7.74062252173913	7.53630434782609	7.74130434782609	8.72311595652174	7.79630434782609	7.84708497826087	8.0004347826087	8.7505797173913	8.03413043478261	8.77065217391304	8.6145652173913
Fam20c	6.7604347826087	8.54434782608696	7.63760869565217	8.43130434782609	8.54282608695652	8.3904347826087	8.29586956521739	7.69786232608696	7.97369565217391	8.28869565217391	8.89608695652174	9.50271739130435	9.04858695652174	9.2454347826087	9.27586956521739	8.23945652173913	9.4495652173913	9.03320652173913	9.08347826086957	8.73239130434783	9.24181158695652	9.08739130434783	9.02316252173913
Dtna	6.77934782608696	7.36	7.14315217391304	6.98413043478261	6.98	6.83695652173913	7.5235145	6.98173913043478	7.4	7.69076086956522	7.69521739130435	7.29673913043478	6.91789854347826	6.66677536956522	7.02260869565217	6.11826086956522	6.68880434782609	6.96021739130435	6.84913043478261	5.79985508695652	7.14673913043478	6.5695652173913	6.82934782608696
Trhde	6.87521739130435	7.77652173913043	7.75108695652174	8.185	7.90565217391304	7.92586956521739	8.16554347826087	8.4445652173913	8.22431158695652	7.9929347826087	7.73608695652174	7.83869565217391	7.78086956521739	7.78260869565217	7.62434782608696	6.70652173913043	7.39144069565217	6.93836956521739	7.67478260869565	6.5754347826087	7.2945652173913	7.02260869565217	7.52804347826087
Tril	5.44782608695652	6.75347826086957	7.03286232608696	6.79173913043478	6.98	6.51739130434783	7.13086956521739	6.7795652173913	6.45717391304348	6.47115943478261	6.95608695652174	6.96239130434783	6.81065217391304	7.11608695652174	7.33217391304348	7.22510869565218	7.24347826086956	7.08271739130435	6.9825	7.60163043478261	7.26391304347826	7.53858695652174	7.24347826086956
Trdn	4.43869565217391	4.72760869565217	4.46184782608696	4.54695652173913	4.20152173913043	4.35391304347826	4.83195652173913	4.5104347826087	4.57978260869565	4.94347826086956	4.3720652173913	4.4520652173913	4.51021739130435	3.95065217391304	5.48195652173913	5.97782608695652	5.59931158695652	4.80260869565217	4.83447826086956	6.63760869565217	5.58782608695652	5.38282608695652	5.52402173913043
Gm20201	5.12608695652174	5.27391304347826	4.91166665217391	5.68358695652174	5.82927536956522	5.80847826086957	5.98228260869565	4.9895652173913	5.69945652173913	5.54032608695652	6.13735508695652	5.58739130434783	5.11326086956522	5.18934782608696	4.90630434782609	4.80717391304348	5.59931158695652	4.58891304347826	4.89673913043478	4.77608695652174	4.75391304347826	5.3154347826087	5.35478260869565
LOC100862482	3.8785145	4.67804347826087	4.65967391304348	4.70949273913044	4.46713767391304	3.90608695652174	4.3625	4.5204347826087	4.68608695652174	4.74739130434783	4.90663043478261	4.82891304347826	4.34134058695652	5.105	4.86876813043478	5.37811595652174	4.78974636956522	4.68634058695652	5.04347826086957	6.01945652173913	5.18804347826087	5.15902173913044	5.49445652173913
Cpa3	8.26869565217391	7.58608695652174	8.57521739130435	7.75108695652174	7.82673913043478	7.81260869565217	7.2229347826087	7.03739130434783	6.8704347826087	7.06630434782609	8.04554347826087	7.19695652173913	6.82934782608696	7.19804347826087	7.15869565217391	7.25673913043478	7.1195652173913	7.04427536956522	7.1695652173913	6.63760869565217	6.52804347826087	6.83054347826087	7.14030797826087
4930579G22Rik	7.12576086956522	6.8910507173913	6.985	6.97434782608696	7.09822463043478	7.04478260869565	7.30782608695652	6.03521739130435	6.76583332608696	6.72717391304348	6.96369565217391	6.69760869565217	6.88380434782609	6.65423913043478	6.1745652173913	6.35130434782609	6.80358695652174	6.46445652173913	5.67489130434783	6.10007245652174	6.63	6.47760869565217	5.9554347826087
Mafb	7.53326086956522	8.0145652173913	7.77163043478261	7.59224636956522	7.96913043478261	7.88400197826087	8.29586956521739	8.19434782608696	8.40231886956522	8.40565217391304	7.92478260869565	8.34304347826087	7.85478260869565	7.96717391304348	8.50847826086956	9.335	8.22315217391304	8.53978260869565	8.37108695652174	9.46195652173913	8.77739130434783	9.58239130434783	9.09217391304348
Aspa	9.09260869565217	8.46282608695652	8.99434782608696	9.03097826086957	8.45006213043478	8.78532608695652	8.55496376086956	9.18652173913043	8.79521739130435	8.20282608695652	8.17565217391304	7.93456521739131	8.59108695652174	8.70804347826087	8.18010869565217	7.98347826086956	8.45434782608696	8.25809782608696	7.86326086956522	7.6295652173913	7.59	7.62434782608696	7.60086956521739
Mfap4	6.22753623913044	6.33554347826087	5.90532608695652	5.62260869565217	5.25518115217391	5.14673913043478	6.06007247826087	5.99474636956522	5.31891304347826	5.8265942173913	5.40586956521739	5.3154347826087	6.14923913043478	6.8254347826087	6.8454347826087	6.84913043478261	6.38	6.14166667391304	5.62826086956522	6.22130434782609	6.11913043478261	6.18826086956522	5.83717391304348
Fabp7	5.44782608695652	5.50065217391304	5.06057969565217	4.85728260869565	5.5704347826087	5.54902173913043	5.32695652173913	5.03130434782609	5.1879347826087	5.76347826086957	4.73304347826087	5.135	5.16173913043478	5.19869565217391	5.48195652173913	7.34188404347826	6.10141304347826	5.42021739130435	5.94195652173913	6.89326086956522	5.93336956521739	6.4895652173913	6.3175362173913
6720401G13Rik	8.31695652173913	7.82608695652174	8.01152173913044	7.8	7.5479347826087	7.45260869565217	7.67478260869565	6.55217391304348	7.56891304347826	7.62391304347826	7.83826086956522	7.6154347826087	7.32076086956522	7.70565217391304	7.2433152173913	7.09576086956522	6.96782608695652	7.07391304347826	6.79630434782609	7.15570652173913	7.4615942173913	6.2645652173913	6.57478260869565
A530099J19Rik	5.91673913043478	5.76141304347826	6.31597826086957	5.4620652173913	5.43869565217391	5.71934782608696	5.67152173913043	5.81217391304348	5.28380434782609	6.20173913043478	5.79739130434783	5.47282608695652	5.63221015217391	5.48673913043478	6.10054347826087	6.85847826086956	6.43413043478261	6.17565217391304	6.55056158695652	6.28271739130435	6.36521739130435	7.54934782608696	7.20326086956522
D930048N14Rik	7.1604347826087	7.10913043478261	7.20173913043478	7.28	6.6994202826087	6.94173913043478	7.30782608695652	6.43663043478261	6.37434782608696	6.78184782608696	7.26130434782609	6.48478260869565	6.95989130434783	6.92	6.61880434782609	6.48329710869565	6.09365943478261	6.66086956521739	5.87673913043478	6.25228260869565	6.43315217391304	5.72847826086957	6.1415942173913
Snhg5	8.06726604347826	7.08670289130435	7.24347826086956	7.36663043478261	6.79728260869565	7.1695652173913	6.90608695652174	6.7795652173913	6.3375	6.5695652173913	6.7504347826087	6.83260869565217	6.74413043478261	6.28304347826087	6.72217391304348	6.57688404347826	6.21028984782609	6.71586956521739	6.0495652173913	6.75347826086957	6.46076086956522	5.78347826086956	6.45391304347826
Rgs18	6.37873189130435	5.63847826086957	5.40826086956522	5.64978260869565	5.77391304347826	5.90177536956522	5.64746376086957	5.93869565217391	5.42771739130435	5.30304347826087	5.77021739130435	5.91521739130435	5.58782608695652	5.86608695652174	6.00771739130435	6.69539854347826	6.19039852173913	6.00869565217391	6.12695652173913	7.27782608695652	6.14130434782609	6.63391304347826	6.57478260869565
Sox9	8.1104347826087	6.60478260869565	7.05675726086956	7.11771739130435	7.39304347826087	7.28663043478261	7.06532608695652	6.85061595652174	6.43108695652174	6.40342391304348	6.71847826086957	6.60688406521739	7.22391304347826	6.19735506521739	6.27876813043478	6.7920652173913	6.36152173913043	6.45282608695652	6.22173913043478	6.26152173913044	5.89478260869565	5.71021739130435	6.29739130434783
2810008D09Rik	8.12038043478261	7.58608695652174	7.60934782608696	7.59224636956522	7.43413043478261	7.57739130434783	7.60978260869565	6.5920652173913	7.67086956521739	7.63565217391304	7.57217391304348	7.56608695652174	6.8954347826087	7.6404347826087	7.26130434782609	7.18673913043478	7.26181158695652	7.04427536956522	6.91978260869565	7.33130434782609	6.99217391304348	6.30695652173913	6.35119565217391
Col1a1	10.1015217391304	10.1373291956522	10.6167391304348	9.80876810869565	9.70760869565217	9.73652173913043	10.0521739130435	9.85934782608695	9.27510869565217	9.5005797173913	9.42695652173913	9.13695652173913	10.2740579782609	10.2251086956522	10.4863043478261	10.8231159565217	9.86852484782609	10.0513043478261	10.0082608695652	10.5260869565217	10.0744782608696	10.4847826086957	10.3531883913043
Arl11	6.33239130434783	5.85130434782609	5.96565217391304	6.10413043478261	5.595	5.87568841304348	6.24246376086957	6.22717391304348	5.60992754347826	6.12152173913043	5.92739130434783	5.7975	6.25173913043478	6.08217391304348	6.30086956521739	7.52217391304348	6.0324637826087	6.02021739130435	6.30717391304348	7.39152469565217	6.37594204347826	6.88913043478261	6.87826086956522
Pgf	5.12608695652174	4.93927534782609	5.25923913043478	4.9104347826087	4.32717391304348	4.1272167173913	4.30130434782609	4.70641304347826	4.32760869565217	4.32354743478261	4.58717391304348	4.74891304347826	5.63221015217391	5.19869565217391	5.50021739130435	4.69086956521739	5.23315217391304	4.89673913043478	4.89673913043478	4.88695652173913	5.77097826086957	5.18673913043478	4.80652173913044
Ccl22	4.15086956521739	4.68652173913044	4.92	4.59559286956522	4.09684782608696	4.365	5.34782608695652	4.42934782608696	4.17405795652174	4.9335507173913	4.88695652173913	4.38195652173913	4.92630434782609	4.43434782608696	5.17239130434783	5.94855073913044	5.15521739130435	4.89673913043478	4.94347826086956	4.88695652173913	5.14282608695652	6.19369565217391	5.9672645
Cd80	5.1505797173913	6.1604347826087	6.37260869565217	5.67239130434783	5.95054347826087	5.89108695652174	6.56413043478261	6.03521739130435	6.18586956521739	6.32521739130435	6.37137682608696	5.86336956521739	6.09695652173913	6.13923913043478	6.60173913043478	7.43521739130435	6.36152173913043	6.41402173913044	6.46255434782609	6.40130434782609	6.90663043478261	6.68826086956522	7.10108695652174
2010003K11Rik	6.44619565217391	6.79076086956522	7.19108695652174	7.35554347826087	7.5844202826087	7.95884058695652	7.60978260869565	7.85760869565217	7.78086956521739	7.58765217391304	7.1845652173913	7.30782608695652	6.71094204347826	7.40498552173913	6.91978260869565	6.71673913043478	6.9495652173913	7.07391304347826	6.9825	6.76413043478261	6.67010869565217	6.66032608695652	6.88804347826087
Ndc80	5.05731884782609	4.57260869565217	5.21858695652174	5.48086956521739	5.45586956521739	5.80847826086957	5.88474308695652	6.19195652173913	6.07391304347826	5.04782608695652	5.32195652173913	5.5304347826087	5.64402173913044	5.76565217391304	5.98913043478261	6.66086956521739	5.6195652173913	5.96971013043478	6.31673913043478	6.03663043478261	6.15739130434783	6.30695652173913	5.905
Dcstamp	5.23228260869565	5.47996376086957	5.09565217391304	5.47108695652174	4.82434782608696	4.56739130434783	5.85152173913044	5.51326086956522	5.45586956521739	5.40826086956522	5.64630434782609	5.65760869565217	5.28385869565217	5.48673913043478	5.44130434782609	6.70652173913043	5.59931158695652	5.58782608695652	5.965	6.3375	6.25021739130435	6.69684782608696	6.3175362173913
Snora30	10.5018260869565	8.53597826086957	8.64608695652174	8.15478260869565	8.45006213043478	7.84391304347826	7.87260869565217	8.39869565217391	8.08119565217391	8.55695652173913	8.12228260869565	8.08326086956522	8.34094204347826	7.67565217391304	7.38032608695652	6.98804347826087	8.03745395652174	7.54869565217391	7.92391304347826	8.03565217391304	7.00467391304348	7.57217391304348	7.30684782608696
Gm19763	4.43869565217391	5.5495652173913	5.03108695652174	4.70949273913044	5.3545652173913	5.24478260869565	5.21282608695652	5.22021739130435	4.76321739130435	4.86597826086957	5.03130434782609	4.53173913043478	4.89586956521739	6.16231884782609	5.54217391304348	5.25152173913044	5.65717391304348	5.40959541304348	5.965	5.72413043478261	4.81695652173913	5.61173913043478	5.73210147826087
Gm6484	7.77413043478261	7.71717391304348	8.48739130434783	8.61	10.800652173913	9.75597826086956	9.33739130434783	10.04	8.94402173913043	8.54608695652174	10.5656594130435	11.481847826087	8.38610506521739	7.91402173913044	8.51826086956522	7.91434782608696	8.31239130434783	8.27782608695652	8.04760869565217	8.25362319565218	8.52608695652174	7.20369565217391	7.4554347826087
Cox8b	7.53326086956522	6.70739130434783	7.295	7.22971015217391	7.80880434782609	7.60369565217391	7.44478260869565	7.6404347826087	6.63865941304348	7.07565217391304	6.67086956521739	6.66086956521739	6.72086956521739	6.9304347826087	6.73108695652174	6.26583332608696	7.06974636956522	6.82710145652174	6.34423913043478	7.00753626086957	6.52804347826087	6.70630434782609	6.28630434782609
Pdk4	8.30586956521739	9.14304347826087	8.35695652173913	8.702029	8.83989130434783	8.4245652173913	9.12108695652174	8.52385869565217	9.1654347826087	9.00195652173913	8.38891304347826	8.4398007173913	8.70775363043478	9.77869565217391	9.26630434782609	9.79260869565217	9.24695652173913	9.16478260869565	8.81760869565217	9.26097826086956	8.90652173913043	10.1271195652174	8.81155797826087
Rhbdl1	9.10434782608696	8.88891304347826	8.80119565217391	9.01173913043478	8.62739130434783	8.88565217391304	9.24391304347826	8.24521739130435	8.18652173913043	8.13978260869565	8.16195652173913	8.0404347826087	8.33478260869565	8.78347826086956	8.52753623913043	7.50869565217391	8.11264493478261	8.24891304347826	7.69652173913043	6.3375	7.83478260869565	7.40391304347826	7.33434782608696
Nsdhl	9.52913043478261	9.78434782608696	10.3174430652174	10.4569927608696	10.5798913043478	10.3197826086957	10.3313043478261	11.3017391304348	10.3610869565217	10.1197826086957	9.80490941304348	10.2348913043478	10.3208695652174	9.77869565217391	9.95282608695652	9.81619565217391	9.65282608695652	9.69782608695652	9.77521739130435	9.49347826086957	9.63369565217391	9.65358695652174	9.50847826086956
Frrs1	7.01847826086957	7.37717391304348	7.53652173913043	7.31478260869565	7.96021739130435	7.78195652173913	7.93693841304348	7.7269202826087	8.02891304347826	8.24847826086956	7.98586956521739	7.95347826086957	7.86576086956522	7.60782608695652	7.80804347826087	8.78913043478261	8.22315217391304	8.46753623913044	7.91391304347826	8.64467391304348	8.48739130434783	8.70840580434783	8.52586956521739
Cd226	6.44619565217391	5.41989130434783	5.3354347826087	4.62659419565217	5.05021739130435	5.67402173913043	5.53760869565217	5.62826086956522	5.1879347826087	5.39967391304348	5.37391304347826	5.18152173913044	5.75152173913043	5.40695652173913	6.02695652173913	6.09695652173913	5.91913043478261	5.62728260869565	6.38597826086957	5.73913043478261	5.77097826086957	6.55728260869565	6.1754347826087
Hist1h2ag	3.03565217391304	3.53391304347826	3.95239130434783	2.71608695652174	3.58	3.91826086956522	3.33459626086957	3.04934782608696	3.44815217391304	3.88572463043478	3.30695652173913	3.31363043478261	3.30565217391304	3.43695652173913	3.70391304347826	4.16826086956522	4.08949273913043	4.24478260869565	4.14717391304348	3.9245652173913	4.0104347826087	5.28652173913043	4.22173913043478
Pmvk	8.52967391304348	9.1	9.54471013043478	9.58195652173913	10.0280434782609	10.124347826087	9.71554347826087	10.6167391304348	9.40152173913044	9.40467391304348	9.28304347826087	9.36891304347826	8.88130434782609	9.12695652173913	9.1804347826087	9.43760869565217	9.00565217391304	9.09097826086956	8.84739130434783	9.08184782608696	8.75818839130435	8.69826086956522	8.64521739130435
Lonrf1	4.47304347826087	5.78297102173913	6.09731884782609	6.70717391304348	6.50978260869565	6.1545652173913	6.22304347826087	6.02434782608696	5.7375362173913	6.38384058695652	6.08760869565217	6.10934782608696	5.62195652173913	5.42891304347826	5.78608695652174	5.24152173913043	4.72478260869565	5.3895652173913	5.14163043478261	5.19565217391304	5.70568841304348	5.71021739130435	5.38282608695652
Cd48	7.59173913043478	6.92681158695652	6.68695652173913	6.63644926086957	6.52124639130435	6.73065217391304	6.57521739130435	6.41413043478261	6.17565217391304	6.64961956521739	6.81217391304348	6.52625	6.8954347826087	6.51076086956522	7.2433152173913	7.6995652173913	7.00891304347826	6.81521739130435	7.20945652173913	8.07739130434783	7.15869565217391	7.5070652173913	7.35413043478261
F7	6.3629347826087	6.43619565217391	6.28304347826087	6.72641304347826	7.18152173913043	6.955	6.3840942173913	6.51507247826087	8.0404347826087	8.11434782608696	6.57282608695652	7.33847826086957	6.42402173913043	6.58032608695652	7.18391304347826	9.4495652173913	7.90217391304348	7.96184782608696	8.00826086956522	9.08826086956522	8.21260869565217	8.53478260869565	8.67630434782609
Tnfrsf23	5.60889130434783	6.92681158695652	6.23978260869565	7.05057969565217	7.04858695652174	7.21260869565217	7.12221015217391	7.57637682608696	6.95869565217391	6.44304347826087	6.77826086956522	6.97195652173913	7.21336956521739	7.48902173913044	7.38032608695652	7.53108695652174	7.36195652173913	7.3795652173913	7.37402173913043	7.04847826086957	7.18826086956522	7.6504347826087	7.3895652173913
Ccl5	8.28771739130435	8.14826086956522	8.03304347826087	7.66597826086957	7.05782608695652	7.00260869565217	7.45608695652174	7.18536230434783	6.8804347826087	7.33807971739131	7.32391304347826	7.06673913043478	7.68989130434783	7.67565217391304	8.02891304347826	8.72311595652174	7.7695652173913	8.72130434782609	8.37108695652174	7.90304347826087	7.7083327173913	9.53945652173913	7.85434782608696
Clec4b1	3.63608695652174	5.09130434782609	4.75152173913043	4.89897826086956	5.40695652173913	4.3754347826087	5.29532608695652	5.05978260869565	3.94615941304348	4.79771739130435	4.69426086956522	4.60260869565217	4.46652173913044	4.74239130434783	5.31594204347826	6.39728260869565	5.29228260869565	5.27311593478261	5.58010869565217	6.30728260869565	5.235	5.92304347826087	5.54152173913043
S100a1	10.6417391304348	10.307971	10.3025	10.3640476086957	10.0604347826087	10.2241304347826	10.4482608695652	9.75927534782609	9.56630434782609	9.58619565217391	9.59739130434783	9.46326086956522	9.79586956521739	10.4071739130435	9.74826086956522	9.16565217391304	9.72362317391304	9.67528986956522	9.21934782608696	8.44173913043478	9.13739130434783	8.95	8.38275363043478
Ppp1r3b	6.34086956521739	6.67032608695652	6.79847826086957	7.245	8.77173913043478	7.92586956521739	7.31239130434783	7.12847826086957	7.67586956521739	7.53902173913044	7.64173913043478	8.66826086956522	6.52202897826087	6.28934782608696	6.54858695652174	6.19608695652174	7.19173913043478	7.2104347826087	7.29018115217391	6.75347826086957	6.69673913043478	6.1129347826087	6.51108695652174
Fos	6.49260869565217	7.75246376086957	6.19554347826087	6.03641304347826	5.83717391304348	6.14391304347826	6.53565217391304	6.0704347826087	5.98827897826087	6.04782608695652	5.99836956521739	5.93673913043478	6.56228260869565	6.28304347826087	6.8945652173913	7.71115943478261	6.52268115217391	6.63021739130435	6.4045652173913	7.45239130434783	7.04130434782609	7.5070652173913	7.24347826086956
Gm19389	5.68130434782609	6.35347826086957	6.50130434782609	6.365	6.59978260869565	6.48641304347826	7.24369565217391	6.55217391304348	6.70673913043478	6.71576086956522	7.31282608695652	6.94086956521739	6.26217391304348	6.09097826086956	5.82655797826087	5.17934782608696	6.26239130434783	6.58217391304348	6.49260869565217	4.90747826086957	6.0825	6.04217391304348	6.1528442173913
Gm10485	4.77336956521739	4.53	4.76086956521739	4.60478260869565	4.10815217391304	4.26782608695652	4.71565217391304	4.63347826086957	4.7454347826087	4.78576086956522	4.64434782608696	4.49768117391304	4.32934782608696	4.50855073913043	4.87695652173913	6.62913043478261	4.76967391304348	4.96391304347826	4.98108695652174	5.94804347826087	5.19739130434783	6.04217391304348	5.80847826086957
Havcr2	4.01434782608696	4.40913043478261	5.0495652173913	4.20880434782609	4.26868576086957	5.20594204347826	4.15304347826087	4.60260869565217	4.27847826086956	4.71489130434783	4.32695652173913	4.32086956521739	4.34134058695652	4.25152173913043	5.01695652173913	6.09695652173913	4.70530434782609	5.3229347826087	4.62630434782609	5.84847826086957	5.19739130434783	6.50913043478261	5.30076086956522
Ms4a7	7.27086956521739	7.06521739130435	6.63152173913043	6.59275363043478	6.84913043478261	6.72217391304348	7.00413043478261	6.61144926086957	6.3654347826087	6.56130434782609	6.64458991304348	7.01369565217391	6.60195652173913	6.99369565217391	6.85478260869565	8.15615941304348	7.20173913043478	7.26291667391304	7.1595652173913	8.51086956521739	7.24302536956522	7.78673913043478	7.1195652173913
Gm20257	7.40843873913044	7.75246376086957	8.0404347826087	7.97347826086957	7.77130434782609	7.99217391304348	8.07	6.89021739130435	7.57739130434783	7.72608695652174	7.40619565217391	7.06673913043478	7.1595652173913	7.55804347826087	7.28934782608696	7.47315217391304	7.40152173913043	7.78684782608696	6.72413043478261	6.83652173913043	6.78065217391304	6.33318841304348	6.19608695652174
Crtac1	6.37873189130435	6.28594204347826	6.2054347826087	6.32782608695652	6.74608695652174	7.01304347826087	6.59391304347826	6.48423913043478	6.6004347826087	7.18260869565217	6.44902173913044	6.77739130434783	6.28021739130435	6.76869565217391	6.93945652173913	7.95434782608696	7.04152173913043	6.63021739130435	7.00391304347826	7.30673913043478	7.30847826086957	7.53858695652174	7.19478260869565
Gp49a	7.44347826086956	7.68391304347826	7.19108695652174	7.27086956521739	6.90521739130435	7.16021739130435	7.10369565217391	6.71434782608696	7.52815217391304	7.30945652173913	7.64923913043478	7.41086956521739	7.27086956521739	7.62985506521739	7.4445652173913	9.425	7.09173913043478	7.80478260869565	7.56782608695652	9.61086956521739	8.4984057826087	7.94677536956522	8.65510869565217
Iqgap2	9.00086956521739	8.51391304347826	7.9704347826087	7.88173913043478	8.99869565217391	8.722971	8.07	7.80434782608696	9.56630434782609	9.54934782608696	8.22472826086956	9.01021739130435	8.97021739130435	8.42304347826087	8.79869565217391	9.37673913043478	9.4495652173913	9.48326086956522	9.70021739130435	9.54673913043478	9.31934782608696	9.44467391304348	9.67467391304348
Npas2	5.93108695652174	5.85130434782609	5.42	5.09086956521739	5.00434782608696	5.21409419565217	5.40282608695652	4.91239130434783	4.44652173913043	4.94347826086956	5.26478260869565	5.05467391304348	5.68793478260869	5.985	6.35739130434783	5.9672645	5.30804347826087	5.92007245652174	5.35233695652174	6.04615943478261	5.19739130434783	5.71021739130435	5.38282608695652
Tlr7	6.285	6.21108695652174	6.1495652173913	6.4045652173913	6.37057969565217	6.12637682608696	6.83641304347826	6.44619565217391	6.2254347826087	6.24347826086957	6.54195652173913	6.32804347826087	6.16815217391304	6.17347826086957	6.35739130434783	7.54	6.84489130434783	6.41402173913044	6.89902173913043	7.51630434782609	6.8395652173913	7.46641304347826	7.12869565217391
Neat1	11.3756521739131	11.1991304347826	11.3646956521739	11.5344202608696	11.1852173913044	11.2793115869565	11.283152173913	9.68739130434783	10.7169565217391	10.7097826086957	11.484347826087	11.0528260869565	10.5834782608696	10.5820652173913	10.6902173913043	10.655652173913	10.1982608695652	10.8547826086957	9.82847826086956	10.5195652173913	11.1828260869565	9.01434782608696	9.95565217391305
Ly96	8.59282608695652	8.94597826086956	8.43971013043478	8.45006213043478	9.18239130434783	9.15467391304348	9.51434782608696	8.40902173913044	9.26521739130435	9.48695652173913	9.28304347826087	8.92521739130435	8.95173913043478	9.30478260869565	9.11521739130435	10.2876086956522	9.65282608695652	9.75728260869565	9.1745652173913	9.89195652173913	9.15076086956522	9.40413043478261	9.71260869565217
Serpine1	8.42043478260869	8.45239130434783	7.17	7.56047102173913	8.23652173913043	8.66782608695652	8.55496376086956	7.93061595652174	8.61923913043478	8.55695652173913	9.24434782608696	9.06695652173913	8.2125	8.34728260869565	9.8815942173913	10.0715217391304	8.38010869565217	8.92739130434783	9.51434782608696	9.82	10.5417934782609	9.38434782608696	8.63376813043478
Stc1	4.23445652173913	5.08086956521739	5.23623186956522	4.74934782608696	5.85891304347826	5.68434782608696	5.40282608695652	6.13923913043478	5.25269565217391	5.41913043478261	5.25608695652174	5.44173913043478	5.9654347826087	5.0605507173913	6.40804347826087	6.24913043478261	5.27318839130435	5.72108695652174	6.43	5.5485507173913	6.53764493478261	6.05228260869565	6.0579347826087
Cdk18	6.06489130434783	6.17913043478261	6.04304347826087	6.22	6.29782608695652	6.2245652173913	6.17554347826087	5.82217391304348	6.9055797173913	6.79630434782609	6.59318841304348	6.54532608695652	6.14923913043478	6.58032608695652	6.30086956521739	8.17695652173913	6.5958152173913	6.67141304347826	6.56880434782609	8.11065217391304	7.12576086956522	7.56304347826087	7.09173913043478
Gm765	4.72554347826087	5.57739130434783	5.42	5.70347826086956	5.95054347826087	5.37739130434783	5.77565217391304	5.45782608695652	5.62826086956522	5.73271739130435	6.26565217391304	5.53739130434783	4.88695652173913	4.96663043478261	5.21073913043478	4.23695652173913	5.34108695652174	4.85423913043478	5.83	4.25913043478261	5.45336956521739	5.66608695652174	4.22173913043478
Gpr64	10.8942391304348	9.5845652173913	9.39478260869565	9.50115943478261	8.71326086956522	9.08862317391304	9.2804347826087	8.51086956521739	9.36804347826087	8.9654347826087	9.38755434782609	8.95608695652174	10.8080434782609	8.64880434782609	8.29423913043478	8.79836956521739	8.12304347826087	7.93945652173913	7.75739130434783	7.04	8.41282608695652	8.01586956521739	7.81826086956522
Lctl	5.24391304347826	7.21380434782609	6.64059782608696	7.35554347826087	7.86152173913043	7.78195652173913	7.28471630434783	7.39358695652174	7.632788	7.94315217391304	7.86304347826087	8.08326086956522	7.78086956521739	7.79358695652174	7.95239130434783	9.07565217391304	7.92318839130435	7.83641489130435	7.77989130434783	9.24434782608696	8.03413043478261	8.47608695652174	8.15630434782609
9030619P08Rik	4.78369565217391	4.44902173913044	4.47467391304348	4.616	5.47130434782609	5.05391304347826	4.46836956521739	3.95508695652174	5.96652173913043	5.90177536956522	4.32695652173913	5.47282608695652	4.79391304347826	5.63021739130435	5.36336956521739	6.93695652173913	5.6195652173913	5.46086956521739	5.35233695652174	5.72413043478261	5.42760869565217	5.86608695652174	6.00934782608696
I830012O16Rik	3.75141304347826	4.51315217391304	4.8265942173913	4.88695652173913	4.83565217391304	5.00347826086957	4.65728260869565	5.15836956521739	4.12336956521739	4.52304347826087	4.22130434782609	3.80391304347826	4.44811595652174	3.28625604347826	3.83347826086957	4.39709486956522	3.81659419565217	4.21021739130435	4.32554347826087	4.09608695652174	3.62347826086957	4.12207508695652	3.92913043478261
Ear1	3.06239130434783	2.94695652173913	3.09086956521739	2.79391304347826	2.69054347826087	3.79173913043478	2.82	3.35565217391304	3.17608695652174	2.82608695652174	2.945	3.18315217391304	2.74260869565217	3.08836956521739	3.40619565217391	4.77782608695652	3.50173913043478	3.69478260869565	3.1929347826087	4.33608695652174	3.20804347826087	3.93626460869565	4.41771739130435
Rnf128	5.33445652173913	3.24365941304348	3.30695652173913	3.725	4.87695652173913	4.97304347826087	3.0704347826087	3.46076086956522	5.13318841304348	5.30304347826087	3.80231882608696	4.91869565217391	6.46608695652174	3.62347826086957	4.39134782608696	6.02326086956522	5.06057969565217	4.95391304347826	5.35233695652174	6.22891304347826	4.90630434782609	6.07054347826087	5.66369565217391
Ifi27l2a	11.542318826087	10.8984782608696	10.8631159565217	10.2701268043478	10.072847826087	10.1404347826087	11.1452173913043	10.095652173913	9.45282608695652	10.2786956521739	10.8534782608696	10.4941304347826	10.999347826087	11.2469565217391	11.2103260869565	11.3121739130435	11.0839130434783	11.2352173913043	11.2611956521739	10.9192391304348	10.8810869565217	10.8669565217391	10.5260869565217
Ap1s3	5.95695652173913	5.50065217391304	5.27847826086956	5.48086956521739	5.32673913043478	4.81521739130435	5.21282608695652	5.43869565217391	4.96869565217391	5.10304347826087	5.16217391304348	5.02210143478261	6.33347826086957	5.18934782608696	5.24902173913043	6.29847826086957	5.49652173913043	5.01891304347826	5.887	6.21336956521739	5.40826086956522	6.43768115217391	6.10239130434783
Pyhin1	6.37873189130435	6.63	6.68695652173913	5.85304347826087	5.967971	5.96963767391304	5.6154347826087	6.29021739130435	5.14391304347826	5.45695652173913	5.65714976086957	4.87427534782609	5.90554347826087	5.56413043478261	6.3195652173913	7.44586956521739	6.75347826086957	6.46445652173913	6.90869565217391	6.45641304347826	6.28978260869565	6.84021739130435	6.7245652173913
Plekhn1	4.19757245652174	5.22739130434783	5.14710143478261	5.09086956521739	4.86673913043478	4.54869565217391	4.87380434782609	4.38434782608696	4.72652173913044	5.39967391304348	5.35304347826087	5.11347826086956	4.82391304347826	5.28434782608696	5.24902173913043	6.67108695652174	5.24213767391304	5.23228260869565	4.90663043478261	6.32804347826087	5.53586956521739	5.46978260869565	5.44971015217391
Ccdc152	4.34891304347826	6.08402173913043	4.91166665217391	4.97415217391304	5.0604347826087	4.87782608695652	4.34239130434783	5.44760869565217	5.01938406521739	5.02782608695652	5.47282608695652	4.61228260869565	4.72934782608696	5.38094204347826	5.71521739130435	5.72717391304348	5.73608695652174	5.60764491304348	6.53304347826087	5.18597826086957	5.3805797173913	5.2245652173913	6.18518115217391
Olfr259	4.46086956521739	4.57260869565217	4.04826086956522	4.4404347826087	4.67086956521739	4.45717391304348	4.79130434782609	4.39510869565217	3.48939130434783	3.90608695652174	2.98391304347826	3.87391304347826	3.90427536956522	3.92130434782609	3.88782608695652	3.4304347826087	4.04304347826087	3.87478260869565	3.45673913043478	3.7304347826087	2.89304347826087	3.68260869565217	3.39217391304348
Snord66	11.3091304347826	9.27217391304348	9.46173913043478	9.39978260869565	8.99869565217391	9.17782608695652	8.55496376086956	8.86391304347826	8.4704347826087	8.75869565217391	8.62217391304348	8.89362319565217	9.24108695652174	8.51695652173913	8.17130434782609	7.53108695652174	8.77478260869565	8.32086956521739	8.8255652173913	7.6114492826087	8.38	8.85282608695652	8.22456521739131
Klri1	4.82739130434783	4.14597826086956	4.44934782608696	3.58630434782609	4.2904347826087	4.73565217391304	4.48913043478261	4.0779347826087	4.50119565217391	4.11619565217391	3.94304347826087	3.98076086956522	4.40108695652174	4.13217391304348	4.47	5.27945652173913	4.47282608695652	4.07217391304348	4.99905797826087	4.86619565217391	4.81695652173913	5.87673913043478	5.28239130434783
Bcl2a1a	6.25815217391304	5.33423913043478	4.8265942173913	5.08072465217391	4.77914032608696	4.86913043478261	5.15385267391304	5.58782608695652	5.44739130434783	5.45695652173913	5.33184782608696	4.94630434782609	5.3760145	5.46478260869565	6.02695652173913	6.47326086956522	5.20369565217391	5.79630434782609	4.93347826086957	6.22130434782609	5.7520652173913	6.25565217391304	5.9672645
Pcbd1	7.60282608695652	7.37717391304348	6.68695652173913	7.18978260869565	8.69369565217391	8.60260869565217	7.37008695652174	7.95826086956522	9.29782608695652	9.23467391304348	7.77344202173913	8.90434782608696	8.59108695652174	8.0245652173913	8.62521739130435	9.09597826086957	9.49434782608696	9.52173913043478	9.35130434782609	8.66108695652174	8.76826086956522	8.46521739130435	8.76282608695652
Snord61	12.2385869565217	11.048152173913	10.9502173913043	10.8121739130435	10.6647826086957	10.4645652173913	10.2438260869565	10.6626086956522	10.1639130434783	10.1073369565217	10.6264130434783	10.5315217391304	10.6582608695652	10.3283333478261	10.2348913043478	9.20942030434783	10.6146894347826	9.95739130434783	10.2776086956522	9.93478260869565	9.93232919565217	10.6678260869565	9.6
Gm9696	2.35217391304348	2.93607143478261	2.50934782608696	2.77391304347826	3.33521739130435	3.42163043478261	2.795	4.2895652173913	2.68369565217391	2.93086956521739	2.78695652173913	2.59101447826087	3.63815217391304	2.97478260869565	3.37260869565217	3.16913043478261	3.32130434782609	3.16478260869565	4.14717391304348	3.33717391304348	3.96173913043478	3.86590580434783	3.19347826086957
Sult1e1	10.5948188478261	9.07565217391304	8.84782608695652	8.90967391304348	7.72594202173913	8.05456521739131	9.06239130434783	7.66833332608696	7.88260869565217	8.10550723913044	7.5810145	7.79793754347826	7.57858695652174	7.90413043478261	7.92344202173913	7.76173913043478	8.29253623913044	8.09286956521739	7.09945652173913	7.16673913043478	7.43826086956522	7.46641304347826	7.67365943478261
Mir125a	3.69934782608696	4.98635869565217	4.39326086956522	4.80565217391304	3.55710145652174	4.81521739130435	5.07217391304348	4.14065217391304	4.18445652173913	4.5720652173913	4.0974637826087	4.4404347826087	4.07804347826087	4.00217391304348	4.67923913043478	4.01076086956522	3.11391304347826	2.93130434782609	3.83195652173913	3.44673913043478	4.21804347826087	3.85434782608696	4.11413043478261
Ccl3	4.64260869565217	5.73173913043478	5.21858695652174	5.29228260869565	4.4575	5.29775360869565	4.67804347826087	4.86902173913044	4.75507247826087	5.1454347826087	5.68521739130435	5.49326086956522	4.97516304347826	5.39423913043478	5.63065217391304	6.37739130434783	4.91478260869565	5.56260869565217	4.9545652173913	6.47913043478261	6.00239130434783	6.27423913043478	5.66369565217391
Gm14636	5.93108695652174	5.9125	5.90532608695652	5.49222826086956	5.45586956521739	5.3270652173913	5.28608695652174	6.01534421739131	5.47652173913044	6.06902173913043	5.73702897826087	5.76184782608696	5.8539855	5.25652173913043	5.89652173913043	6.58521739130435	5.61184782608696	5.61869565217391	6.41673913043478	7.23239130434783	6.28978260869565	6.71521739130435	7.06391304347826
Gpr50	5.6345652173913	5.34260869565217	5.7420652173913	5.13173913043478	5.71934782608696	5.08869565217391	5.76706521739131	5.49402173913044	5.69945652173913	5.67152173913043	6.0379347826087	5.44173913043478	5.68793478260869	5.58652173913043	5.69260869565217	7.28804347826087	5.85065217391304	5.77380434782609	5.39739130434783	7.33130434782609	5.905	6.66032608695652	6.1528442173913
Ms4a4c	5.72054347826087	4.80608695652174	5.02173913043478	4.63565217391304	4.39913043478261	4.60565217391304	4.85217391304348	4.78630434782609	4.3	3.89565217391304	4.45217391304348	3.81391304347826	4.85630434782609	5.105	5.13760869565217	5.74695652173913	5.28347826086956	4.90619565217391	5.45514493478261	4.77608695652174	5.0345652173913	5.96318839130435	4.29123913043478
Gm4902	8.44217391304348	7.38739130434783	7.37026086956522	7.37833334782609	6.84913043478261	7.22260869565217	6.97478260869565	7.12847826086957	6.43768115217391	6.61478260869565	6.69782608695652	6.46565217391304	7.74869565217391	7.35391304347826	7.68391304347826	8.22695652173913	7.4694202826087	8.09286956521739	7.56782608695652	7.81347826086956	6.81065217391304	7.73413043478261	7.20326086956522
Gm11564	5.23228260869565	5.80467391304348	4.64086956521739	5.77065217391304	5.61217391304348	5.76765941304348	5.89478260869565	5.32304347826087	4.88695652173913	4.66478260869565	5.04	4.86070289130435	4.53771739130435	4.96663043478261	3.86086956521739	5.29619565217391	5.30804347826087	5.23228260869565	5.43663043478261	4.20282608695652	4.7995652173913	3.77652173913043	4.5
Itgad	4.03771739130435	4.19722332608696	3.85434782608696	3.86570158695652	3.8804347826087	3.88771739130435	4.2204347826087	4.15304347826087	3.93646563043478	3.97347826086957	4.22130434782609	3.84375	3.86304347826087	3.77478260869565	4.34510869565217	5.30652173913044	3.77467391304348	4.47630434782609	4.28608695652174	5.3933152173913	4.50173913043478	6.03554347826087	4.37891304347826
Actn3	7.3095652173913	6.2	6.30239130434783	6.22	5.595	6.08010869565217	6.15717391304348	6.50521739130435	6.1265942173913	5.97391304347826	5.28239130434783	5.76184782608696	5.53452173913043	6.28304347826087	5.8510145	5.39097826086957	6.31108695652174	5.10315217391304	5.46369565217391	4.99130434782609	5.92326086956522	5.9155797173913	4.69434782608696
Mirlet7c-1	4.50826086956522	5.8854347826087	5.34782608695652	5.967971	6.20780434782609	5.96	6.55452897826087	5.48130434782609	5.79695652173913	5.6502777826087	6.46789856521739	6.50652173913043	5.62195652173913	5.25652173913043	5.64260869565217	5.31565217391304	4.71565217391304	5.8745652173913	4.89673913043478	4.16	5.42760869565217	5.63695652173913	5.60608695652174
Zranb3	5.68130434782609	5.85130434782609	5.73210147826087	5.60521739130435	5.76516908695652	5.92007245652174	5.67152173913043	5.8014492826087	5.9170652173913	6.14217391304348	5.95695652173913	5.85369565217391	5.83510869565217	5.55413043478261	6.05054347826087	6.97826086956522	5.755	5.81673913043478	6.06978260869565	7.83478260869565	6.34521739130435	7.09945652173913	6.44170289130435
Snora16a	11.9895652173913	9.3904347826087	9.50347826086957	10.0534782608696	9.64847826086956	9.69782608695652	9.64347826086957	9.75927534782609	9.30760869565217	9.48695652173913	9.71391304347826	9.79717391304348	10.0292391304348	8.03695652173913	8.32380434782609	8.36695652173913	9.68347826086956	9.22826086956522	9.49347826086957	8.62369565217391	9.39021739130435	9.92153208695652	9.16927536956521
LOC100861856	5.09365943478261	6.02782608695652	5.68347826086957	5.42007245652174	6.35925726086956	5.92952897826087	6.08	7.18536230434783	6.26434782608696	5.67152173913043	6.2245652173913	5.98945652173913	5.99530795652174	7.11608695652174	6.81652173913043	6.13	6.2414855	6.12369565217391	6.92891304347826	7.42260869565217	6.13108695652174	6.2354347826087	6.535
1100001G20Rik	8.24076086956522	7.91347826086957	7.7419202826087	7.35554347826087	9.2204347826087	9.10021739130435	8.53413043478261	8.35695652173913	9.09786232608696	9.21608695652174	7.76347826086957	8.71173913043478	8.56217391304348	8.67782608695652	8.68923913043478	9.36586956521739	9.79460145652174	9.37891304347826	9.64630434782609	8.96978260869565	8.62521739130435	8.42217391304348	9.07891304347826
Ccl8	7.28090580434783	6.23978260869565	6.30239130434783	5.72590580434783	6.16565217391304	6.44934782608696	6.08	6.15152173913043	5.0545652173913	5.69239130434783	5.53413043478261	5.62597826086956	5.65478260869565	5.60889130434783	6.35739130434783	7.92413043478261	6.47521739130435	7.38945652173913	6.67152173913043	6.98695652173913	6.49260869565217	6.85934782608696	6.73326086956522
Gm5150	5.94271739130435	5.18217391304348	4.98086956521739	4.50855073913043	5.05021739130435	3.70608695652174	4.88521739130435	4.59347826086957	4.88695652173913	3.95380434782609	5.15239130434783	4.68239130434783	5.16173913043478	4.71065217391304	5.73688404347826	5.9045652173913	4.70530434782609	4.7475	5.21826086956522	5.4975362173913	5.63565217391304	6.04217391304348	5.32119565217391
Tlcd2	7.10695652173913	8.21641304347826	9.32086956521739	8.97347826086957	9.51739130434783	9.18739130434783	8.63594202173913	10.8432608695652	9.03097826086957	9.30021739130435	8.12228260869565	8.71173913043478	8.52385869565217	7.92344202173913	8.66586956521739	7.47315217391304	8.53608695652174	8.57739130434783	8.47217391304348	8.15218115217391	7.79626086956522	7.96858695652174	8.18692028260869
Lss	6.33239130434783	7.54869565217391	8.03304347826087	8.20478260869565	8.36695652173913	8.29652173913044	8.00195652173913	9.98905795652174	7.74869565217391	7.60065217391304	7.60108695652174	7.76847826086957	7.44804347826087	7.1695652173913	7.4104347826087	7.50869565217391	7.4795652173913	7.30847826086957	7.18217391304348	7.34246376086957	7.24302536956522	7.43527173913043	7.33434782608696
Snora44	11.4013043478261	8.315	8.42967391304348	8.48141304347826	8.39339130434782	8.57590063043478	8.30673913043478	8.93347826086957	8.18652173913043	8.64478260869565	8.16195652173913	8.52557969565217	8.2125	7.435	7.12347826086957	7.40576086956522	8.35826086956522	7.9495652173913	8.56	8.18565217391304	8.07375	8.31913043478261	8.32695652173913
Hpgds	6.53934782608696	6.33554347826087	6.35130434782609	5.76086956521739	6.33782608695652	6.14391304347826	6.45369565217391	6.19195652173913	5.99934782608696	6.12152173913043	6.51141304347826	6.96239130434783	6.10891304347826	6.25239130434783	6.10054347826087	8.13891304347826	6.38	6.50260869565217	6.68	8.05478260869565	6.75143115217391	7.6695652173913	6.70630434782609
Mir365-1	5.72054347826087	5.59945652173913	5.26833334782609	5.49222826086956	6.00239130434783	5.65666667391304	5.55673913043478	5.13086956521739	5.52690217391304	5.56181160869565	7.02108695652174	5.76184782608696	3.60271739130435	5.46478260869565	5.58130434782609	4.47913043478261	4.98673913043478	4.65630434782609	5.01086956521739	5.03130434782609	5.69423913043478	5.92304347826087	5.99826086956522
Homer2	4.27608695652174	5.21409419565217	5.12724639130435	5.83326086956522	6.46434782608696	6.36271739130435	5.64746376086957	5.72847826086957	6.63865941304348	6.45391304347826	6.01934782608696	6.15510869565217	5.07978260869565	4.85684782608696	5.23913043478261	4.84695652173913	5.755	5.75315217391304	5.79826086956522	5.48586956521739	5.3805797173913	4.97065217391304	5.26326086956522
Masp1	4.68130434782609	6.02782608695652	6.40380434782609	6.5380797173913	7.42391304347826	7.35804347826087	6.51652173913044	7.33992752173913	7.96565217391304	7.48173913043478	6.14590580434783	7.05413043478261	5.45550726086956	5.5124637826087	5.2875	5.14423913043478	6.91978260869565	6.9495652173913	7.21869565217391	6.07731882608696	6.19304347826087	4.98065217391304	6.1754347826087
Rnf180	6.74663043478261	5.66804347826087	5.25923913043478	5.33510869565217	4.98467391304348	5.0354347826087	5.21282608695652	5.13086956521739	5.13318841304348	5.2464492826087	5.42318841304348	5.38300723913043	7.73021739130435	5.32507247826087	5.40717391304348	6.10869565217391	5.29891304347826	5.48173913043478	5.93082608695652	6.17021739130435	5.77097826086957	5.85065217391304	5.77369565217391
Gm2046	6.43521739130435	4.79663043478261	4.95836956521739	4.31757245652174	3.76507247826087	3.91826086956522	4.3625	4.21663043478261	4.02434782608696	3.71695652173913	4.59760869565217	3.77521739130435	4.72934782608696	3.78521739130435	3.83347826086957	3.94184782608696	3.23021739130435	3.90445652173913	3.69347826086957	4.43663043478261	3.85217391304348	3.4808022826087	3.71739130434783
Snora17	10.8338043478261	8.54434782608696	8.015	8.32891304347826	8.06554347826087	7.95884058695652	8.14065217391304	8.0845652173913	7.8054347826087	7.95695652173913	8.10514491304348	8.17315217391304	7.9404347826087	7.96717391304348	7.45413043478261	7.5175	7.77217391304348	7.61108695652174	8.07695652173913	7.74858695652174	8.06195652173913	7.77775363043478	8.01391304347826
Mir5125	10.2078260869565	10.1544565217391	10.2330434782609	10.0378416086956	9.16260869565217	9.13695652173913	9.41652173913043	7.66833332608696	9.07992754347826	9.14652173913043	9.04565217391304	8.70141304347826	9.38277173913043	9.66521739130435	8.98905795652174	9.20942030434783	8.52543478260869	8.73913043478261	7.70641304347826	8.99579708695652	9.05391304347826	7.6804347826087	7.98347826086956
Snora34	11.9210869565217	8.71445652173913	8.88086956521739	8.78594204347826	8.45869565217391	8.32554347826087	8.90434782608696	9.32347826086957	8.41282608695652	8.78760869565217	8.21434782608696	8.09434782608696	9.89173913043478	7.6404347826087	7.00222826086956	7.45521739130435	8.12304347826087	7.78684782608696	9.08347826086957	8.14076086956522	7.33908102173913	8.62369565217391	8.08532608695652
Igk-V1	6.29021739130435	7.09822463043478	5.93	5.35	5.92195652173913	6.19760869565217	5.19869565217391	5.3754347826087	5.92195652173913	5.74862319565217	5.30369565217391	4.5804347826087	5.68793478260869	6.67282608695652	6.45369565217391	5.50195652173913	6.09365943478261	5.78554347826087	5.72601447826087	6.42891304347826	6.46076086956522	7.71608695652174	6.55905795652174
Dpyd	8.57423913043478	8.13369565217391	8.10855073913043	8.25752173913043	9.14695652173913	8.96884056521739	8.30673913043478	7.92260869565217	9.73434782608696	9.70847826086957	8.34	9.19021739130435	7.49905795652174	7.88315217391304	7.47391304347826	7.35217391304348	8.96884056521739	8.77510869565218	8.98978260869565	8.32739130434783	8.2939492826087	7.79923913043478	8.57521739130435
Gbp11	7.04880434782609	6.55347826086956	8.00217391304348	8.69217391304348	6.29782608695652	5.90177536956522	8.01152173913044	6.31847826086956	6.27496376086957	7.30945652173913	5.86173913043478	5.69478260869565	6.90744565217391	5.87478260869565	5.97869565217391	6.39728260869565	6.00018117391304	6.46445652173913	6.87826086956522	6.40130434782609	5.56869565217391	6.01826086956522	5.54152173913043
Gm8842	9.91782608695652	7.55804347826087	7.22260869565217	7.26086956521739	7.6729492826087	7.63173913043478	7.40695652173913	8.09521739130435	7.9225	8.21402173913043	7.28021739130435	7.68260869565217	7.68989130434783	6.55282608695652	6.3866847826087	6.69539854347826	7.29652173913043	6.90478260869565	8.36478260869565	7.83478260869565	6.94130434782609	7.57217391304348	7.68586956521739
Snord111	10.5847826086957	8.53597826086957	8.9779347826087	8.84630434782609	8.73032608695652	7.81260869565217	8.43521739130435	8.45517532608696	7.1554347826087	7.58765217391304	7.83826086956522	7.33847826086957	8.78739130434783	7.665	7.43391304347826	7.61181160869565	8.94826086956522	8.13445652173913	7.91391304347826	6.76413043478261	6.80005434782609	7.73413043478261	6.55326086956522
