# Supplementary material for: Mechanism of Astragalus membranaceus Alleviating Acquired Hyperlipidemia Induced by High-Fat Diet through Regulating Lipid Metabolism
Source: Nutrients. 2022 Feb 23;14(5):954. doi: 10.3390/nu14050954 (PMC8912611; doi:10.3390/nu14050954)
Supplement: Supplementary file 1 [file nutrients-14-00954-s001.zip › nutrients-1560760 - supplementary/supplementary file 2. The gene expression matrix from GEO database/GSE139601/DEGs/down.xls]

id	logFC	AveExpr	t	P.Value	adj.P.Val	B
B130011K05Rik	-2.00911112236496	6.03950120415879	-12.2132380297075	5.26025549815497e-12	5.27975593978365e-08	17.2898319542083
Acaca	-2.00946660902503	10.9527256616257	-11.7298293907539	1.24502681482255e-11	6.13698617562329e-08	16.4917398643576
Sfxn1	-1.03537704496048	11.1853595274102	-11.178309893215	3.43242539741496e-11	9.39950626052102e-08	15.5458073566134
Cldn22	-1.76731362302372	6.81558128355388	-11.0872095403877	4.07176606266901e-11	1.0035274638054e-07	15.3858237384485
Dennd2d	-1.66714509436759	7.1247061342155	-10.8842506279881	5.97783139965257e-11	1.22774693896531e-07	15.0255179241268
Fads1	-1.09069966090251	9.80606332703214	-10.70097501948	8.49036990712665e-11	1.4849568970724e-07	14.6954967610929
Ddo	-0.930648605566539	6.02527252741021	-10.668558030876	9.03771543296517e-11	1.4849568970724e-07	14.636659567637
Ralgapa2	-0.981820338932806	9.30920402268431	-10.5592672120395	1.11668855528094e-10	1.72011913334087e-07	14.4372593414838
Acacb	-1.71782100839921	8.60155088185255	-10.4194507382679	1.46680628095437e-10	1.96346978040535e-07	14.1798210426423
Per3	-1.20192989492754	8.45328292344045	-10.3524458674801	1.673004357239e-10	1.96346978040535e-07	14.0555088442313
Pdha1	-0.796317004940713	10.0260725085066	-10.022708274711	3.22170741054613e-10	3.1760880336128e-07	13.4347980143747
Aacs	-1.43463652503294	9.72030608223062	-9.93346736144616	3.85577755347842e-10	3.65498052242419e-07	13.264223573865
Slc2a13	-1.30101613899868	7.73384373062382	-9.83539600526735	4.70280982237574e-10	4.22537470604955e-07	13.0754894922059
Car11	-0.734537772727276	6.76449039130435	-9.61823596269291	7.33171700507481e-10	5.82895152603463e-07	12.6527683205908
Tkt	-1.22048405253623	10.4758026143667	-9.53747293907284	8.66145720119097e-10	6.67094606814227e-07	12.4938564482311
Vnn3	-1.08880187697629	7.20017034688091	-9.37354378396539	1.21795582381094e-09	8.82874683342486e-07	12.1684526531314
Net1	-1.04843250032938	9.3044621483932	-9.35408377721444	1.268542936158e-09	8.93271691558573e-07	12.1295694508743
Fam13a	-1.80129048698946	9.64723456238185	-9.30800570717591	1.39713426450714e-09	9.5649364119564e-07	12.0372844719536
Ppargc1a	-0.742304015151515	6.59467706521739	-9.27484808687669	1.49791372380535e-09	9.97772476673152e-07	11.9706883912998
Mlxipl	-1.04119534008564	9.21221127032136	-9.18334187296704	1.81671359276683e-09	1.14806982582901e-06	11.7860825875399
Fdft1	-0.820921480895921	9.63542971928166	-9.12949048444653	2.03621524352084e-09	1.2464607036021e-06	11.6768795795016
Pfkfb1	-0.897046004117263	8.95763862665406	-9.05848934133533	2.36803398329773e-09	1.38958489410371e-06	11.5322609764907
Oscp1	-1.18759154100791	7.40170289886578	-9.03238258920881	2.50361498499603e-09	1.427400378189e-06	11.4789026856981
Nat8l	-1.27316205401845	7.73515437996219	-9.02409437973763	2.54830871704601e-09	1.427400378189e-06	11.4619422569099
Klf15	-0.769613150691702	8.01389231379962	-8.99032578626895	2.73905872961458e-09	1.50015203222402e-06	11.3927379718858
Fmo1	-0.90134031900527	10.4217650775047	-8.9457980548938	3.01327155132083e-09	1.61445849247507e-06	11.3012324055967
Agpat9	-0.732220023056659	8.42683680056711	-8.90345464868462	3.30025436322395e-09	1.69454310491703e-06	11.2139497527423
Podn	-1.12059600494071	9.54059422589792	-8.82818411050627	3.88179559016655e-09	1.9134146823049e-06	11.0581536465916
Mmp9	-0.716593489789197	5.77172400850662	-8.79839516329936	4.14016214315832e-09	1.99904353402213e-06	10.9962693975008
Hsd11b1	-1.16464304314888	8.54185498298677	-8.78982361943926	4.2177336593829e-09	1.99904353402213e-06	10.9784388508475
Gbe1	-1.02406593033597	9.72101134310019	-8.69347056640068	5.19986594653372e-09	2.23812259426865e-06	10.7772721634453
Lrig1	-0.638329213438738	7.87838059357278	-8.67807010360122	5.37740219462557e-09	2.23812259426865e-06	10.7449941535817
Gm19522	-1.40550628639657	8.04161625614367	-8.50918293254205	7.78684808458002e-09	2.99866652957124e-06	10.3887636162075
Mogat1	-0.957907607378129	7.05666194139887	-8.44919228581466	8.8893793105083e-09	3.26996481323564e-06	10.2612303302446
9130014G24Rik	-0.798010677371543	6.16484483364839	-8.4416408488427	9.03910219993406e-09	3.27614283558198e-06	10.2451398412062
Ivd	-0.78775570191041	9.44808466068053	-8.41730016447931	9.53957857446188e-09	3.31144300769278e-06	10.1932187830589
Enpp2	-0.695106556488804	11.0914291124764	-8.37253314964758	1.05356795961965e-08	3.60642165733136e-06	10.0975020761602
Gde1	-0.807007165349145	9.42002284120983	-8.32855321816627	1.16185044716539e-08	3.86959001632949e-06	10.0031853925296
Gpd2	-1.16558904265481	8.68035837996219	-8.30912859412854	1.21325287150882e-08	3.98691070282753e-06	9.96143931799008
Slc5a6	-1.26893149011858	7.33832624385633	-8.29719736986711	1.24597797466987e-08	4.02471253805404e-06	9.93577045869459
A830018L16Rik	-0.988847991436102	5.31836798960302	-8.24582207219315	1.39758091224561e-08	4.32349240694556e-06	9.82500616885487
2010016I18Rik	-1.66512946953228	8.08599665406427	-8.23842097608068	1.42093193606504e-08	4.32349240694556e-06	9.80901806114834
Gm11837	-0.763278217555995	4.84234278544423	-8.14990253553427	1.7333555053156e-08	5.02591526870687e-06	9.61718389260107
Tmem79	-0.950643119235838	6.50508191398866	-8.12560657977993	1.83087107398627e-08	5.24693587086808e-06	9.56433266172148
Angpt1	-1.27876345158103	5.50392170793951	-8.112270400534	1.88677360009558e-08	5.34499105148916e-06	9.53528615417919
Gsta4	-1.12609510902504	8.76884046597353	-8.09601506861078	1.95728848489035e-08	5.42014966276489e-06	9.49984700060384
Pik3r1	-0.692441754446646	10.6979076880907	-7.99749910076408	2.44655954448757e-08	6.41467090781283e-06	9.28425321387889
Nampt	-0.6814689229249	9.576115536862	-7.9061726054803	3.01220505441491e-08	7.31829773735163e-06	9.0831485946796
Eif4e3	-0.48420940793808	8.8909198610586	-7.88465842108424	3.16397831464865e-08	7.57081646046899e-06	9.03559977743709
Tef	-0.668887629446642	6.3601014489603	-7.86998908434318	3.27194075723572e-08	7.75387037527226e-06	9.00314095488034
Syt14	-0.788821282279318	6.17510932514178	-7.78923102390137	3.93775262686559e-08	9.06156941541372e-06	8.82389849295993
Atxn3	-0.38042657674572	8.42916524952741	-7.77545393926117	4.06451845099132e-08	9.10846562759824e-06	8.7932276345437
Slc1a3	-0.935085638998686	9.4753213610586	-7.77537150835079	4.06528937367446e-08	9.10846562759824e-06	8.79304404387943
Pla2g2d	-0.605459925065878	7.95887812098299	-7.72597631962946	4.55530358233033e-08	9.81909929346644e-06	8.68285748957456
Elovl6	-2.02243473517787	10.3581642353497	-7.71972427682276	4.62150254825167e-08	9.81909929346644e-06	8.66888633229449
Rorc	-1.12635952108037	6.74401464933837	-7.70795678521597	4.74878790803684e-08	9.99448180121315e-06	8.64257505804176
Usp2	-0.945719695652175	8.07188405860113	-7.66313566446595	5.26742648600794e-08	1.0818416097846e-05	8.54217913994613
A530016L24Rik	-0.754605828557315	11.4975534026465	-7.60226822963961	6.06615379411367e-08	1.23559030090682e-05	8.40538777297666
Acat2	-0.727428357048751	7.82681868431002	-7.58659811711044	6.29119043142107e-08	1.27092360141642e-05	8.37008712196798
Sult1a1	-0.648431709156785	10.4020269035917	-7.56054953973699	6.68436922880785e-08	1.32857229042902e-05	8.31133044616246
Ldlrad3	-0.597856553030303	6.82680493478261	-7.54168193623565	6.98480293117464e-08	1.37717962433384e-05	8.26871236990255
Trf	-0.364977503458507	13.041019221172	-7.52177313796129	7.31683750124267e-08	1.41992737839076e-05	8.22368860078591
Rnf144b	-0.826847551054019	8.55517013137996	-7.49446290661599	7.79879274132542e-08	1.47853112232851e-05	8.16183671304425
Obfc2a	-1.07551643231225	9.14175784215501	-7.48555062792641	7.96301003406988e-08	1.49589502218616e-05	8.14162985583431
BC035947	-0.943772263175231	6.24446550094518	-7.46864177908391	8.28437020296704e-08	1.52204296676671e-05	8.10326204139937
Meis1	-0.65094340019763	7.8843163194707	-7.46263503828287	8.40170128357241e-08	1.52256124878622e-05	8.08962262512373
Mccc1	-0.726232375329383	9.5927773657845	-7.45836801574008	8.48608230737909e-08	1.52662762443551e-05	8.0799305253384
Fam40b	-0.794021053524375	6.56285551606805	-7.45136871381877	8.62637778698161e-08	1.54062106476775e-05	8.06402687843085
Fasn	-0.951422102766806	13.0311405160681	-7.44747072818542	8.70553689425873e-08	1.54357311004245e-05	8.05516703012263
Cp	-0.884946599637683	9.99964605198488	-7.42987305409571	9.07226721755557e-08	1.59710784174196e-05	8.01514260787178
3010033K07Rik	-0.917363442028984	6.14164592627599	-7.42316921694928	9.21609926738709e-08	1.61092186201434e-05	7.99988404901619
Acly	-1.62305420750988	11.5889574659735	-7.41191474230396	9.4628356597784e-08	1.61524614183795e-05	7.97425387728267
Parm1	-1.54342946014493	8.07319376181474	-7.41180811604596	9.46520532392184e-08	1.61524614183795e-05	7.97401097044275
Mmaa	-0.45345712565876	6.95917690548204	-7.41015327859564	9.50206041895663e-08	1.61524614183795e-05	7.97024086021763
Slc2a4	-0.905038701581029	9.25832388185255	-7.41011162605497	9.50298996050078e-08	1.61524614183795e-05	7.97014596103342
Brp44l	-0.631974689558628	9.68339193289225	-7.39749298324989	9.78892384511584e-08	1.65245080196387e-05	7.94138524190565
Met	-0.72576178804348	8.95794751984877	-7.38274592547191	1.01342716768707e-07	1.69363219705309e-05	7.90774563067616
Tst	-1.1540097140975	7.45493919470699	-7.38123656595516	1.01703142564253e-07	1.69363219705309e-05	7.90430093480632
Pdk1	-0.571460531785244	5.01631537429112	-7.36740088553585	1.0506876769975e-07	1.72634989915203e-05	7.87271024735718
Slc43a1	-1.12588952091568	8.01731521644612	-7.34977330969241	1.09522541176114e-07	1.78761096015e-05	7.83242359399244
Slc20a2	-0.623317608201583	8.83026847542533	-7.29124480022452	1.25745396593761e-07	2.02556931009794e-05	7.69835606626852
Kctd6	-0.551832779973651	7.29998093856333	-7.26926586462904	1.32455057167788e-07	2.1197969733489e-05	7.64788989963479
Pde1a	-0.754629149209487	7.72444517863894	-7.24251661619967	1.41117583513441e-07	2.22947689953351e-05	7.58638222920067
Acss3	-0.78336388175231	9.31399203119093	-7.23675962594232	1.4305649729479e-07	2.23150027362494e-05	7.5731318586975
Ces1f	-1.09589289575099	9.07786704442344	-7.2217175798188	1.4825217236539e-07	2.29800191202352e-05	7.53848976587084
Lrtm1	-1.04354551136363	5.89310806521739	-7.19498270300695	1.57967997450895e-07	2.40429659529656e-05	7.47684369213316
9630013D21Rik	-0.923073122529642	6.70483459357278	-7.18743188683309	1.60828264491442e-07	2.43176282616937e-05	7.459415406356
5033411D12Rik	-1.03505435095521	6.56558994990548	-7.17675744338437	1.64962379374429e-07	2.46333542845606e-05	7.43476433360173
Cpeb1	-0.577917719202899	7.47043533175803	-7.17433696158998	1.65914826391182e-07	2.46333542845606e-05	7.42917246075519
Slc25a1	-0.816958044466411	11.5482007722117	-7.12134702362398	1.88236015344842e-07	2.71302037087074e-05	7.306557433116
Nfia	-0.466760127140976	9.72613736672968	-7.11249785188712	1.92252530400514e-07	2.7547999210762e-05	7.2860446482929
4933406I18Rik	-0.72001900823452	5.209885231569	-7.05915697306892	2.18390237916855e-07	3.10483317462428e-05	7.16217856683555
Pdhb	-0.85134736017787	10.6756034962193	-7.05761001773747	2.19200264702031e-07	3.10483317462428e-05	7.15858068899082
B430319H21Rik	-1.50969729907774	5.85705056710775	-7.0542985403852	2.20944577497545e-07	3.11165717543114e-05	7.15087786336359
1810021B22Rik	-0.496671611166009	6.05037807183365	-7.00709543377074	2.47408921256363e-07	3.4065029459689e-05	7.04092243563028
1700096K18Rik	-0.727312622200261	7.46036007561437	-6.98345523705089	2.61858533468516e-07	3.58542523103614e-05	6.98574537624506
Pgm2	-0.513790112483534	9.93974142627599	-6.94685175078627	2.85953257128989e-07	3.8302195517397e-05	6.90016847959172
Sdha	-0.46239926432807	11.3173573572779	-6.92474102299271	3.01593494621923e-07	3.9328429991809e-05	6.84839103317965
Ddhd2	-0.663180718873521	8.71782057466919	-6.91953780382479	3.05399352613529e-07	3.93775854539245e-05	6.83619733877016
Tmem53	-0.682152505105404	5.85790170226843	-6.86231364632288	3.50637767791551e-07	4.34975888683846e-05	6.70186460665971
Pcx	-0.881128458498031	11.2187483459357	-6.85956104071228	3.52978892058627e-07	4.34975888683846e-05	6.69539239875092
Esr1	-0.696634667984192	8.59813124574669	-6.85566403850303	3.5632065456187e-07	4.369093956384e-05	6.68622772532294
Letm2	-0.505425175559948	6.78017407183365	-6.82919890911993	3.79886016782142e-07	4.59085473274052e-05	6.62393821046271
Rad9b	-0.82387801646904	7.05564485444234	-6.80506520478492	4.02761129855911e-07	4.77495471341006e-05	6.56705907921987
Vps13c	-0.477217551548087	9.03842312570888	-6.79581410047454	4.11898233087892e-07	4.82105563776229e-05	6.54523638084591
Ppargc1b	-0.614470657608696	6.16591288657845	-6.7932326998269	4.14485374190027e-07	4.82105563776229e-05	6.5391451280307
Grem2	-0.903269654314889	6.23232514177694	-6.78536548518615	4.22472826444824e-07	4.85969625502456e-05	6.5205759622659
Uqcrc2	-0.4520986541502	10.4090534480151	-6.77959702873644	4.28429105764022e-07	4.88845543549078e-05	6.50695563267657
Acadsb	-0.598247440546773	9.72372659546314	-6.7594019581507	4.49965294591478e-07	5.11052748871039e-05	6.45923890450293
Il15ra	-0.53236209057971	8.16425828638941	-6.75423191345231	4.5565416648513e-07	5.15140026935437e-05	6.44701502289515
Pex11a	-0.739065105731227	8.28649180812855	-6.74905285729274	4.6142654136869e-07	5.19283951533002e-05	6.43476651270913
Mapk8ip1	-0.814462121212124	6.68310869565217	-6.73937875069598	4.72409556913049e-07	5.29227542712682e-05	6.41187827884135
Thrsp	-0.658079819993414	12.3628175009452	-6.73484127298938	4.7765247545711e-07	5.30280311266483e-05	6.40113895123134
Cntnap1	-0.759221290184454	6.48276071266541	-6.72019978330911	4.94978614502857e-07	5.47051252602575e-05	6.36646807842014
Acp6	-0.588945708992096	7.56384057939508	-6.70824830319515	5.09595966404117e-07	5.57791217902749e-05	6.33814756900643
Acsm3	-1.86628554693676	8.01308837429112	-6.70504224603754	5.13591544572711e-07	5.57791217902749e-05	6.33054743861356
Phkg1	-0.758172208662717	6.90029143100189	-6.69167929207206	5.30592402029041e-07	5.71047176437019e-05	6.29885628613155
Fbxo45	-0.569143201251649	8.41271653780718	-6.68554818446326	5.38583649188861e-07	5.76207041543427e-05	6.28430864539287
Paox	-0.419495169795785	7.47145037712665	-6.68442367724822	5.40062592698741e-07	5.76207041543427e-05	6.28163996310302
Rev1	-0.399135674736499	7.83336023345936	-6.67178584448452	5.56971399757655e-07	5.89203134097976e-05	6.25163724698655
Pdhx	-0.666717309617919	7.9697266852552	-6.66199655343846	5.70439358741663e-07	6.00534800280075e-05	6.22838373860611
Pank3	-0.52785842259552	11.7557192797732	-6.63487238959529	6.09517773641605e-07	6.25388945927369e-05	6.16389232996027
Cidea	-0.845469259057972	6.61627315689981	-6.63062614385856	6.1587805226309e-07	6.27228532069261e-05	6.15378826686184
Rora	-0.418585173418972	7.67899503119093	-6.61124761797586	6.45774648116391e-07	6.46982194206365e-05	6.10764902441084
Zadh2	-0.524533160079053	7.93970696691871	-6.60512327059496	6.55527575836334e-07	6.54094438626003e-05	6.09305792570046
Por	-0.563724063076425	10.364591210775	-6.59990873945369	6.63949919903018e-07	6.57177097426899e-05	6.08063090991728
Garnl3	-0.489019954380764	6.49186515406427	-6.59797441683936	6.67102151486347e-07	6.576559850213e-05	6.07602030206524
Traf4	-0.59517951251647	7.26261342155009	-6.58192743443335	6.93848150422642e-07	6.78594504576049e-05	6.03775390336626
Bche	-0.647700764328066	9.50827009640832	-6.57655683866223	7.03041552416534e-07	6.84868067227585e-05	6.02494009398711
Ppp4r4	-0.741415513339923	5.83491178166352	-6.57489083806676	7.05918572825182e-07	6.84963352198797e-05	6.02096445593549
Abca8a	-0.556558793807643	8.79391934499055	-6.56957541522703	7.1517825640502e-07	6.88526691693677e-05	6.00827787185992
Zfp326	-0.397703392621874	7.22891540642722	-6.55151291931929	7.47579183244437e-07	7.11383650588509e-05	5.96514228017928
Acss2	-1.49447580105402	10.0310802618147	-6.54175211507062	7.65707029207881e-07	7.23050400071166e-05	5.94181622328538
Echdc1	-0.515015648056657	9.30387838752363	-6.52608894244883	7.95738026508576e-07	7.41210823655651e-05	5.90436153443699
Zfp641	-0.417070090085642	6.81978063988658	-6.52546005556038	7.96968547710571e-07	7.41210823655651e-05	5.90285710453652
Arap2	-0.46448235902503	8.16794770510397	-6.52229214539043	8.03196632386474e-07	7.441948948044e-05	5.89527809430149
Oplah	-0.607580863636365	8.39612980434783	-6.51359158042065	8.20558223270405e-07	7.57433631862263e-05	5.87445656467475
Nr3c1	-0.386449413208174	9.93801906143667	-6.50613589890691	8.35739687148612e-07	7.62875567757951e-05	5.85660718895204
Mtus1	-0.380527010540185	6.97402331379962	-6.48670800144475	8.76657853033548e-07	7.92102099820976e-05	5.8100652969903
4930539J05Rik	-0.425234955039528	6.52630671172023	-6.46976759423149	9.14000370274928e-07	8.19143750028941e-05	5.76944694533021
Fbxo31	-0.459327514822136	7.94416824291115	-6.45520983929856	9.47383369565305e-07	8.39899659219659e-05	5.73451521207841
Sirt5	-0.412690489295124	6.7828859489603	-6.43616390597816	9.92941859338544e-07	8.76966956226472e-05	5.68877744103206
Pex3	-0.38002286429513	10.1853488402647	-6.42988592674867	1.00844295460146e-06	8.79147427424782e-05	5.67369218095692
Pth1r	-0.843200212944665	6.77493383837429	-6.40541508017124	1.07125421375603e-06	9.23151445882209e-05	5.61484903216267
LOC100046079	-0.42471952931489	10.09079381569	-6.39613685434791	1.09609834124142e-06	9.36733645099486e-05	5.59252078366096
Olfr205	-0.972018278985508	6.64036790642722	-6.36297729650285	1.18978483375824e-06	9.95471980536604e-05	5.5126430331425
Rad18	-0.44320410260211	7.12027677882798	-6.36238548050512	1.19152898749614e-06	9.95471980536604e-05	5.51121630350623
Echs1	-0.496970311429516	10.3451250122873	-6.35275848317837	1.22026922816441e-06	0.000101130777876039	5.48800243316196
Ctsc	-0.349923723484849	10.2784878695652	-6.34282873088696	1.25065296292758e-06	0.000101728029453179	5.46404781506304
Pccb	-0.524705673418977	9.89108020510397	-6.33998579529836	1.25949294129054e-06	0.00010208542394147	5.45718749694734
Dbp	-1.18903387005929	9.91008223062382	-6.33614533019042	1.27153575755059e-06	0.00010241264797579	5.44791862148159
Enpep	-0.955235283432152	10.8864369858223	-6.32643811939339	1.30250046322009e-06	0.000104225410443254	5.42448328756347
Dusp18	-0.532842170783927	7.44462351795841	-6.32283569483262	1.31418599091939e-06	0.000104820155120386	5.41578362560882
Eml5	-0.801604222826087	6.84627835538752	-6.31719320988634	1.33270386184889e-06	0.000105668186715878	5.40215448397034
Dct	-0.596716714591568	5.62144244990548	-6.26987988824211	1.49881236158494e-06	0.000116921768447329	5.28773592292871
Vps13a	-0.530685680830041	8.39286651134216	-6.26979766158372	1.4991186735923e-06	0.000116921768447329	5.28753686344125
1110038D17Rik	-0.490779122694335	6.22458963516068	-6.26248348518547	1.52662188155971e-06	0.000118157135654055	5.26982735688993
Slc16a7	-0.501425395256916	9.45244328922495	-6.26033444073178	1.53479999675025e-06	0.000118208377249708	5.26462288259912
Chst1	-0.720089365777344	10.0022403015123	-6.25799397053611	1.54375727872231e-06	0.000118527856359471	5.25895426169587
Dixdc1	-0.719688738306984	5.39549306899811	-6.25651439355007	1.54944722370171e-06	0.000118595267935877	5.25537042446201
Agpat6	-0.488773328557308	9.63741335916824	-6.24506669431614	1.59419833545989e-06	0.000120894191309983	5.2276339116636
Sccpdh	-0.602974033761528	9.21542848204159	-6.23985384781913	1.61500972882919e-06	0.000122096717106516	5.21499916379959
Snhg11	-0.72364070306324	7.10896471266541	-6.22772101512319	1.66452447922753e-06	0.000124692614939337	5.18558085989817
Slc25a35	-0.764275694499341	9.11736913705104	-6.21463776826796	1.71965004378589e-06	0.000127942025209045	5.15384078670095
Letmd1	-0.430092365777339	9.16953764933838	-6.21253868685751	1.72866568183933e-06	0.000127942025209045	5.14874673048924
Pgrmc2	-0.398477203063241	9.58864884310019	-6.19434304157821	1.80885884274122e-06	0.000131507772974041	5.10457027859759
LOC100502705	-0.473171882575758	5.82593289130435	-6.18552694292733	1.84906400680588e-06	0.000134035386799228	5.08315370107107
Eci3	-0.952346696310935	6.82742989886578	-6.18096334188272	1.87023163320931e-06	0.000134961383948151	5.07206438830978
Gys1	-0.719878717555996	9.56094956805293	-6.17898640211153	1.87947770476667e-06	0.000134961383948151	5.06725986239523
Fn3k	-0.600741931488801	4.59253465595463	-6.17681865372845	1.88966960371352e-06	0.000134993614646735	5.06199115561635
Parp16	-0.545161397891962	7.53180686767486	-6.17270188713833	1.9091799462757e-06	0.000135601293821069	5.05198403741789
Ces1d	-0.744587724472993	9.74507640170132	-6.16113384931924	1.96510695511721e-06	0.000138426428414415	5.02385493402111
Meis2	-0.446246171607378	7.50396620415879	-6.16061431333283	1.96765743186298e-06	0.000138426428414415	5.02259129788555
Dtnbp1	-0.382631422924902	8.80901323251418	-6.13828098075958	2.08053628053798e-06	0.000143705046183303	4.96824535470992
6330409N04Rik	-0.426364999835311	8.34233328449906	-6.12892850423407	2.12974107086416e-06	0.000146294865178987	4.94547205788452
Pygl	-0.93564602552701	9.21016083742911	-6.12528873304393	2.14920865866845e-06	0.000146830829587802	4.93660683212864
Arl4a	-0.475079257246377	7.99258506899811	-6.11850448406022	2.18597872063547e-06	0.000147856283805472	4.92007920149605
Nr1d2	-0.602655192687747	8.77653024480151	-6.11782289993406	2.18970800896686e-06	0.000147856283805472	4.91841848752619
Gdap10	-0.650023057971014	7.40295998676749	-6.10974932880847	2.23437751694238e-06	0.000148781037572092	4.89874329985055
Ndufs2	-0.395252799736497	9.51943525519849	-6.10881191847415	2.23962366871891e-06	0.000148781037572092	4.89645842237937
Slc2a5	-0.985545500658763	4.97458512287335	-6.09415836238804	2.32327753001098e-06	0.00015310026204452	4.86072998618933
A930033H14Rik	-0.627632577404481	7.03463932892249	-6.07958262671614	2.40963784332454e-06	0.000157946633740895	4.8251702607899
Maob	-0.6907863972332	9.22600976654064	-6.03737576761372	2.67856293624857e-06	0.00016970658644417	4.72208331304509
Sqrdl	-0.685793504940715	8.17456766068053	-6.02849011028281	2.73895692766887e-06	0.000172228617482166	4.7003588989851
Ascl1	-0.762116820322793	5.98863736672968	-6.0138203915226	2.84170594607011e-06	0.000176811668858748	4.66447664870223
Gbas	-0.339963650856392	9.22964600756144	-6.00886973254464	2.87725742903511e-06	0.000176980673838206	4.65236269157292
Me1	-0.682764053689068	12.226724557656	-6.00741239699218	2.88780857595624e-06	0.000177047089957755	4.64879624031859
Mettl7a1	-0.622497528326747	10.5238689357278	-5.99722836582363	2.96264595548071e-06	0.000180736069848459	4.62386788001771
Prkaa2	-0.730092227272729	7.96251023913043	-5.99078473203989	3.01101106581895e-06	0.000182781721005355	4.60809019592055
Trip10	-0.371213355237153	8.18431553119093	-5.97542315715476	3.12957195626365e-06	0.000189047623612926	4.57046069134521
Cfd	-0.792459654479584	12.596332705104	-5.95593840975773	3.286800900304e-06	0.000196141634355672	4.52269970123037
Alad	-0.619926440217393	8.75502914272212	-5.9503948728852	3.33298176161438e-06	0.000198417073663643	4.50910502037663
Cdkn2c	-0.654241599472991	8.89026307561437	-5.9460962447301	3.36924467650152e-06	0.000200092540474835	4.49856135770321
Sorl1	-1.30414141403162	8.37148550850662	-5.94072966067007	3.4150793163038e-06	0.000202327030840441	4.48539585561811
Sorcs1	-0.475977768774704	4.69454637145558	-5.93744289810398	3.44346263634163e-06	0.000203032488361904	4.47733135755472
Stx1b	-0.846939448122529	6.86472400850662	-5.92219046971379	3.57834292461121e-06	0.000206589201290834	4.4398947759097
Gm9992	-0.8282435770751	7.20885633270321	-5.91949051319786	3.6027718528221e-06	0.000206589201290834	4.43326564218778
Gstt1	-0.614276186923586	9.12816320226843	-5.91875582654802	3.60944845953687e-06	0.000206589201290834	4.4314616719375
Immp2l	-0.674004447134391	7.31852867202268	-5.91636256631974	3.63128484813363e-06	0.000207168162886809	4.42558485858056
Micall1	-0.457438140480898	7.65281027882798	-5.91438145166329	3.6494621345958e-06	0.000207724350506347	4.42071970941301
Art3	-0.543057240612651	9.74314317296786	-5.91218538848084	3.66971953895335e-06	0.000208396100822683	4.41532628807597
Gata6	-0.584825428194995	8.19428638941399	-5.90371423174114	3.74893562797453e-06	0.000211344576143787	4.39451752854762
Gphn	-0.41262887022398	9.2670534026465	-5.90153145368137	3.76962700821759e-06	0.000211344576143787	4.38915466605919
Hibch	-0.479339589097497	8.96265280340265	-5.90052973788764	3.77916139577378e-06	0.000211344576143787	4.3866934115317
Slc25a33	-0.484847697463769	7.00826836389414	-5.89923968952381	3.7914761961502e-06	0.000211413398937371	4.38352358191365
Pard6g	-0.521906565217391	5.66123188185255	-5.89778522867851	3.80540930536487e-06	0.000211711326726913	4.37994959133795
Tmem220	-0.506324657114625	6.21236767485822	-5.89640901730523	3.81864063889589e-06	0.00021196895762664	4.37656770812758
Ppp1r3c	-0.984015388339921	7.53538549905482	-5.88939520455556	3.88680219506239e-06	0.0002143045344508	4.35932946617568
Dhrs7	-0.665752360013176	9.16100188941399	-5.88439171806722	3.93618008136136e-06	0.000215099304992434	4.34702947387563
Mblac2	-0.375261308629777	7.88873976181474	-5.8839173677687	3.94089419516554e-06	0.000215099304992434	4.34586327210945
Cul4b	-0.400485014986828	9.19051984971645	-5.88351930538573	3.94485457504585e-06	0.000215099304992434	4.34488461084296
Ttc8	-0.49473880583004	7.53524679395085	-5.87417685029314	4.03897214701539e-06	0.000219528448482654	4.32191162669124
Mrps35	-0.398915786561265	6.9685318194707	-5.87369396893545	4.04389822328673e-06	0.000219528448482654	4.32072402054597
B230208H11Rik	-0.435584459321475	4.89004505387524	-5.87167157401392	4.06459581431369e-06	0.00021981991207586	4.31574988990098
Pdk2	-0.537938240447959	8.91017265311909	-5.85669517942806	4.22124869689132e-06	0.000226167163877355	4.27890405439255
Zfp467	-0.521532126152833	6.63752861720227	-5.85350713972721	4.25537824450459e-06	0.000226518471304666	4.27105815010441
Zfp503	-0.53283824588274	7.97449161247637	-5.84523149413248	4.34528493540654e-06	0.000230309446275332	4.250687362963
Supt3h	-0.47566315398551	7.46492438468809	-5.84411657403195	4.35754378602565e-06	0.000230463571138172	4.2479425015082
Nrg4	-0.731029588768114	8.1850480463138	-5.84160312127208	4.38530867716541e-06	0.000230940849695339	4.24175415431556
Gstt3	-0.584875329710144	6.09070878071834	-5.82360113427821	4.58948218012203e-06	0.000237631045822033	4.19741598881743
Bcat2	-0.678931432641631	8.48447542533081	-5.81265200081049	4.71835131597323e-06	0.000243281352580494	4.17043538179101
AI316807	-0.417833498023716	8.52356332703214	-5.80431710275561	4.81890562003951e-06	0.000247947281652388	4.14989001339317
Sod1	-0.338480239789199	11.7846217693762	-5.79318901684893	4.95655270371126e-06	0.000254498329032641	4.12245052574024
Isoc2a	-0.469069773221343	7.70683679867675	-5.79149046568117	4.97791046530371e-06	0.000254853893356152	4.11826136370525
2610020H08Rik	-0.619362097990778	6.3427995926276	-5.79099494495453	4.98415875183257e-06	0.000254853893356152	4.11703920894778
Cyp2c55	-0.705279480895919	6.43601669754253	-5.77842465283909	5.14535065061213e-06	0.000261416137717668	4.08602906419869
D830024N08Rik	-0.861562913702239	6.68673440359168	-5.77613587456908	5.17526389537719e-06	0.000261908735042025	4.08038140268326
Itgae	-0.512436476778657	5.45472311436673	-5.7742268011483	5.20034934059658e-06	0.000262638954607261	4.07567035468788
Six5	-0.4085603321805	7.08536546975425	-5.76122389996542	5.37451847391597e-06	0.000269637745696096	4.04357507989403
LOC100861787	-1.26927305615942	8.85272085538752	-5.75836561650368	5.41358991772638e-06	0.000270087726947944	4.03651810990645
4930581F22Rik	-0.400884934453231	5.80348377410208	-5.7467258323488	5.57569574422211e-06	0.000276496171654121	4.00777328666322
Dkc1	-0.374885428524376	7.36617375519849	-5.74138676462133	5.65168908993063e-06	0.000279701866085201	3.99458468830256
N4bp2l1	-0.612843929018449	7.96293635822306	-5.73172257235468	5.79192287855844e-06	0.000284358030408269	3.97070642629532
Cept1	-0.355557862483534	8.54989744801512	-5.7254546186178	5.88475437032687e-06	0.00028776915914896	3.95521566908173
Gpam	-0.743814270421609	11.1954307655955	-5.72389744821568	5.90804963816374e-06	0.000287829964102693	3.95136676911175
Arhgef9	-0.574146079051385	6.37375078827977	-5.72303223937054	5.92103350645401e-06	0.000287829964102693	3.94922812760108
Gm454	-0.914115065546773	6.72613579111531	-5.70801219389288	6.15109667955187e-06	0.000296673050419247	3.91209202446485
Syde2	-0.545276021080369	7.7816252362949	-5.69785837895299	6.3117328321722e-06	0.000303185948773056	3.88697754157896
Runx1t1	-0.380463605401847	6.442667768431	-5.69715370834228	6.32303731515666e-06	0.000303185948773056	3.88523431479486
Gm129	-0.934989089756259	6.32655392627599	-5.69388158443059	6.37579869818547e-06	0.000304530881231548	3.87713918157847
A530020G20Rik	-1.43634785540185	7.74740942060491	-5.68132403753745	6.58245532068453e-06	0.000312080576351474	3.84606468226773
Lrrc4c	-0.459615502964427	5.30979137901701	-5.680444865577	6.59717521216903e-06	0.000312080576351474	3.84388866721474
Aco1	-0.477463123188407	10.6293881077505	-5.66565679912302	6.84982622746862e-06	0.000320635357246808	3.80727847198077
Gm15179	-0.512835143610014	5.52053717769376	-5.66529806468379	6.85607535782958e-06	0.000320635357246808	3.80639016637305
Cadps2	-0.468744506916996	5.48849296408318	-5.66196019558362	6.91449822124328e-06	0.000322278559649313	3.79812441040937
1700008J07Rik	-0.592543371047431	6.83154930623819	-5.65457924062744	7.04548322719419e-06	0.000326396578228248	3.77984361757023
1190007F08Rik	-0.441534777667987	6.54203922589792	-5.62518249287753	7.59258106127858e-06	0.000348719997465975	3.70699586280056
Phf7	-0.412770918148881	6.15605702646503	-5.61108209668522	7.87006765765843e-06	0.000358103567530691	3.67203188274318
Serpina3j	-0.799415621376812	4.18871245463138	-5.61082615486104	7.87519814986751e-06	0.000358103567530691	3.67139710820112
Dlat	-0.53690271903821	8.85555135538752	-5.60930302936043	7.90580009648344e-06	0.0003588330555763	3.66761943085801
Srpk2	-0.296946805665353	9.19216855671077	-5.53942545937818	9.44715824186354e-06	0.00041429655165297	3.49413720869922
BC013529	-0.357022933135706	11.1345411153119	-5.53634456116678	9.52171972900976e-06	0.00041633542378937	3.48648088751959
Ccdc101	-0.313001346508567	6.79706547920605	-5.51736739940155	9.9942947243117e-06	0.000432139276798923	3.43930735866117
4430402I18Rik	-0.470877933794466	6.59751339035917	-5.51597216249205	1.0029961297926e-05	0.000432921937213108	3.43583816281466
0610030E20Rik	-0.409505433465087	6.89706080718337	-5.51484764730019	1.00588010143384e-05	0.000433407709439483	3.43304201491499
Ppp1r9a	-0.353437470685114	7.40102205387524	-5.50777848916755	1.02420290830875e-05	0.000439000084837869	3.41546246703057
Negr1	-0.717296604743084	8.26914618903592	-5.50310989830771	1.03648823075828e-05	0.000442576224079233	3.40385091627594
Kcnq4	-0.535641469696968	7.59669502173913	-5.48829991810309	1.07645507762437e-05	0.000454286161697437	3.36700709916894
Sik2	-0.524139657444008	11.9131850189036	-5.48382326637789	1.08883988937885e-05	0.000457164359687072	3.35586756320871
Ankrd5	-1.05012543774704	8.19468336672968	-5.45900485330826	1.16016017339401e-05	0.000481368815378262	3.29408835451297
Pts	-0.635804512516472	8.40152646502836	-5.45520531147279	1.17148813750402e-05	0.000483626409328711	3.28462710765488
Spata22	-0.578706763669302	4.99564416918715	-5.45409522274384	1.17481880599003e-05	0.000484190372783116	3.28186271306369
Csad	-0.656228590250329	8.61421313799622	-5.44493187247139	1.20268018588155e-05	0.000494020931020613	3.25904095870392
Ptges	-0.660644810770754	8.08010525897921	-5.43568398496441	1.23147558108438e-05	0.000502714196720292	3.23600372375831
Ppp1r1a	-0.535786866600791	8.87902713988658	-5.43135183389239	1.24520328074784e-05	0.00050475789567946	3.22521029710258
Ppapdc2	-0.532030632411068	9.09723534971645	-5.41463129870365	1.29965272998621e-05	0.000525102314479346	3.18354161427538
Rassf6	-0.717822493247695	4.46283953402646	-5.41323816327711	1.30429651469333e-05	0.00052540506222051	3.18006912165372
Dlst	-0.298594561758893	9.79868372589792	-5.4131276352809	1.30466565803356e-05	0.00052540506222051	3.17979361787092
Actr8	-0.26743837961133	8.05387759924386	-5.41157195662213	1.30987254840955e-05	0.000526641416445378	3.17591583746133
Orm3	-1.01409458777997	8.35623314461248	-5.4046055105402	1.33344802257259e-05	0.000533509090329936	3.15854920583642
Zfp395	-0.439098320158104	8.12480623818526	-5.40298381941508	1.33899726997228e-05	0.000534861048877421	3.1545061144503
Rps6kb2	-0.362844285243741	7.96388516068053	-5.39578533343783	1.36391256800788e-05	0.000542177244372938	3.13655760162447
Vamp1	-0.615845685770753	6.42424228071834	-5.39193016144808	1.37744799126308e-05	0.000544047807574838	3.12694406403511
Arhgap24	-0.60389822068511	7.19761027126654	-5.38670009291308	1.39602772830399e-05	0.000549624590923006	3.11390070721154
Cbr4	-0.269434015316206	8.09602551984877	-5.38265615776736	1.41056704392222e-05	0.000553580180963487	3.10381446725962
P2rx6	-0.587973965085641	6.54931513988658	-5.37986571089584	1.42068869566834e-05	0.000556666034871889	3.09685412731409
Tcf7l2	-0.424210995882741	7.72052378638941	-5.37632786160784	1.43362684990036e-05	0.000560843926073719	3.08802891616047
St3gal6	-0.676112812911727	7.53743336483932	-5.36864389584771	1.46213887647948e-05	0.000568389191635854	3.06885890366148
Afg3l2	-0.290359708003955	8.71770085160681	-5.36114160095795	1.49052906805776e-05	0.000578513061596089	3.05013916818608
1810010H24Rik	-0.597942527009223	6.42526842911153	-5.34235703960488	1.56407891557204e-05	0.000603259608031117	3.00325532254567
Hexim1	-0.343954217226615	8.58142407183365	-5.33420443039523	1.59712963498663e-05	0.000613128613456084	2.98290196729576
Suclg2	-0.406067055830041	6.86342233742911	-5.33335885619501	1.60059768608032e-05	0.000613504363470226	2.98079076593599
Klhl2	-0.677218379446643	9.557797731569	-5.32165590419186	1.64938413808873e-05	0.0006282955404534	2.95156765308507
Ppl	-0.567054786231886	7.24909577977316	-5.30780626642921	1.70906203944372e-05	0.000647323822291735	2.9169756299221
Tlcd1	-0.468163069005271	10.2718347514178	-5.30753744189926	1.71024170372233e-05	0.000647323822291735	2.91630410152718
9330111N05Rik	-0.519163939393941	4.48371869565217	-5.30233719525459	1.73322391406262e-05	0.000651174338201026	2.90331313064434
Sh3glb2	-0.455109048089589	9.08968516540643	-5.29977536536947	1.74466007098273e-05	0.000654473243674893	2.8969128461472
Uck1	-0.495007686264822	7.85195888374291	-5.29664763148165	1.75872570322828e-05	0.000658747016440184	2.88909833899645
Slc46a3	-0.538803305335975	8.37662003875236	-5.2959282599139	1.76197691228152e-05	0.000658963322914877	2.88730095684366
Trit1	-0.437458660737815	7.67595274196597	-5.28260147403582	1.82331601558346e-05	0.000676768772892621	2.85399913082527
Syne1	-0.412820475955204	7.67421697164461	-5.27819080029099	1.84408776698214e-05	0.000681400106522365	2.84297569993303
Pkd2l2	-0.562739351778657	5.76705944045369	-5.2751873186452	1.85836887351103e-05	0.000685649090666957	2.83546871788284
Stat5a	-0.300830697628459	7.52270053591682	-5.27341243750946	1.86686054199878e-05	0.000686726043553761	2.83103234589116
Slc36a2	-0.68318835210804	9.88316052362949	-5.27270797294248	1.87024179078195e-05	0.000686944548071712	2.82927147591421
1810013D10Rik	-0.312523057147563	7.14357593100189	-5.26582114911187	1.90362380922065e-05	0.000695062405956328	2.8120561252736
Ctdspl	-0.496974365777342	9.44606962759924	-5.26413627365711	1.91188186046426e-05	0.000696643428730426	2.80784404170767
D330023K18Rik	-0.386312033432149	5.13619013799622	-5.25751055467695	1.94470821874295e-05	0.000704842334693216	2.79127897619087
Bckdha	-0.445473212285908	9.38848141115312	-5.25275883061692	1.96859946038602e-05	0.000711409124643312	2.77939796576706
Celsr2	-0.82110754347826	6.12014965311909	-5.25032796606323	1.98093581968556e-05	0.000713012471349336	2.77331956687877
Clcn2	-0.539140591403161	7.18413988563327	-5.25017489137247	1.98171525957273e-05	0.000713012471349336	2.77293679393776
Grsf1	-0.29884689278656	8.70519218714556	-5.23484750400434	2.06134688526204e-05	0.000734161204250987	2.73460478442189
Hoxa7	-0.490278602437421	7.65682025897921	-5.23049437910318	2.08454569774699e-05	0.000741352283790365	2.72371637924929
Agl	-0.418292754281953	7.76569055954631	-5.22895677240984	2.09280270301223e-05	0.000743216360496244	2.71987020513126
Fam195a	-0.488841625823454	7.55475690359168	-5.22632852344146	2.10699290328791e-05	0.000746105561701637	2.71329567662661
Chml	-0.428546745882741	8.14887287334594	-5.22321831575713	2.12391058721951e-05	0.000749863210546883	2.70551518090838
Sirt3	-0.380076032773386	6.27698960207939	-5.22144357532081	2.1336254014357e-05	0.000751219023482633	2.70107531908479
LOC100503141	-0.680631860342555	6.36394297258979	-5.21957864248697	2.14388218289459e-05	0.000752679776062964	2.69640969002707
Sdhb	-0.402087686429512	9.19460842533081	-5.21605309306751	2.16340800541918e-05	0.000758454533450372	2.6875892127497
Lin52	-0.37722167259552	8.1891367362949	-5.20974031319094	2.1988194213035e-05	0.000767593533391586	2.67179423707572
Fgf2	-0.549498796113308	7.16847038374291	-5.20745846428323	2.21176264153848e-05	0.000769930820103918	2.66608453056174
Accs	-0.490805061264824	6.78938577504726	-5.19641524094676	2.27549576547592e-05	0.00078656197245329	2.63844909045793
Scn7a	-0.463852050065878	11.095451794896	-5.19362256941634	2.29190403851211e-05	0.000790017719345029	2.63145976769129
Dld	-0.340015138998687	10.9270508827977	-5.19242154014879	2.29899726424215e-05	0.000790929247402295	2.62845381891649
Smoc1	-0.533786210638999	10.0212613648393	-5.1898324969254	2.31436335862588e-05	0.000793456973744296	2.62197375462128
Farp1	-0.370833332674573	8.28643115973535	-5.17287141473556	2.41761974511722e-05	0.000819596371914153	2.57951624276547
Bre	-0.352356032444005	9.1671597362949	-5.16383189684774	2.47453394717125e-05	0.000832024060872887	2.55688411772684
Pnpla3	-0.697710351449278	11.1130945964083	-5.15908893028906	2.50493423260926e-05	0.00083881262359902	2.54500809811221
Echdc3	-0.640775855072465	6.87039162003781	-5.15535221456751	2.52914958498218e-05	0.000844626296361392	2.53565112052964
Dgkd	-0.338887462779978	9.23249464461248	-5.15236366899181	2.54868607364654e-05	0.000849998876469452	2.52816727556839
Shpk	-0.442286997859029	6.58349558979206	-5.14712148690396	2.58332267135033e-05	0.000856912120566624	2.51503921907568
Amy1	-0.482522138998684	10.1379115132325	-5.13949381338084	2.63456931792704e-05	0.000871565039055433	2.49593556178278
C030044B11Rik	-0.457677590415021	6.0684688100189	-5.13632662269138	2.65614775850025e-05	0.000877525705844466	2.48800272664663
1700034H14Rik	-0.46272869828722	8.01315950661626	-5.12986132875692	2.70075054596639e-05	0.000889875641121493	2.47180818652671
Dpm1	-0.281845083333334	8.48643036956522	-5.12831073528391	2.71155942597246e-05	0.000890063597576849	2.46792400253991
Dhdh	-0.494161052206854	11.0515517485822	-5.12827675304677	2.7117967964581e-05	0.000890063597576849	2.46783887736403
Morn4	-0.513267179512517	6.47530639603025	-5.1238574019181	2.74284549563819e-05	0.000896553979913776	2.45676814544143
Epb4.1l5	-0.420520153491439	7.87591065122873	-5.12192649596272	2.75652341732122e-05	0.000899831472096671	2.45193092790908
Gpt2	-0.605627908926218	10.091799936673	-5.11982793556477	2.77146682648636e-05	0.000902319305225665	2.44667358320595
D9Ertd402e	-0.290573727602108	6.95193273534972	-5.1130289463481	2.82044338783171e-05	0.000914640101796057	2.42963975693291
Mrps15	-0.410262452404488	9.94455063327032	-5.11209786345772	2.82721793084568e-05	0.000915632235527235	2.42730696570004
Adck4	-0.443708829051384	7.18670117958412	-5.1082470051214	2.85541110230704e-05	0.000922338951867093	2.41765852609758
Rasd1	-1.14929983102767	9.72188765689981	-5.10470134764703	2.88161997997005e-05	0.000927303974900071	2.40877439975409
Cacnb4	-0.256024247694336	5.26255020037807	-5.0999720342064	2.91695548274592e-05	0.000933926276208228	2.39692390839099
Atpaf1	-0.359722144927535	7.60464224952741	-5.0998584993576	2.91780910768618e-05	0.000933926276208228	2.39663941039005
Mrps31	-0.296945816864295	7.5348393194707	-5.09566022560587	2.94955146785914e-05	0.000940422321822205	2.386119036864
Ndufa10	-0.42264036429513	10.4160534706994	-5.09134793228927	2.98251775808887e-05	0.000949615582412066	2.37531243961116
Ndufa9	-0.346650747200268	9.67956679300567	-5.09088335698245	2.98609135912258e-05	0.000949615582412066	2.3741481847773
Cdo1	-0.301033148880105	12.7595904215501	-5.08637627103495	3.02098516732272e-05	0.000957007717658556	2.36285284368116
A830052D11Rik	-0.459631369235838	5.73745589224953	-5.08351962685851	3.04331341507302e-05	0.000962843420126953	2.3556934432903
Prlr	-0.787287385375494	6.0700419026465	-5.07646569163403	3.09916262357322e-05	0.000976751432488306	2.33801376187955
Hlf	-0.6606402620224	6.98499149243856	-5.07444922351996	3.11531662823962e-05	0.000980588679688298	2.33295953679987
Mpzl2	-0.856856744235838	6.4688145879017	-5.07320702056388	3.12531010359622e-05	0.000980796164979444	2.32984593580125
Rbm38	-0.394392567358367	6.19858459640832	-5.0725806263097	3.13036164720487e-05	0.000980796164979444	2.32827585406668
Car13	-0.488362622859023	7.85949815500945	-5.07255114096711	3.13059963347305e-05	0.000980796164979444	2.32820194765641
Adrb3	-0.959370676218708	10.5471057816635	-5.07239082144983	3.13189394562535e-05	0.000980796164979444	2.32780009879569
Bnc2	-0.523129390480897	7.98042060491493	-5.07156414810177	3.13857650118105e-05	0.000981641579290714	2.32572799057204
Ndufa1	-0.366306819499338	9.10311594139887	-5.06180599360168	3.2185506959122e-05	0.00100490127539879	2.30126728643809
Cyp51	-0.806333167325429	8.12761420982987	-5.06149910879651	3.22109878911405e-05	0.00100490127539879	2.30049798244942
Slc2a3	-0.769810606060607	6.6670652173913	-5.05923889002508	3.23992821150417e-05	0.00100822311490823	2.29483195823314
2300009A05Rik	-0.551435990283267	8.19734341587902	-5.04428821270172	3.36729864043535e-05	0.00104046334660039	2.2573498665312
LOC100036513	-0.49771245158103	5.67102762098299	-5.04303389971622	3.37821090267147e-05	0.00104046334660039	2.25420500912315
Pdpr	-0.429346729578395	8.44550566918715	-5.04271948246896	3.38095183758898e-05	0.00104046334660039	2.25341668569633
Atp5sl	-0.352729882081685	6.23230702741021	-5.04217408549957	3.38571164566218e-05	0.00104046334660039	2.2520492325708
2700033N17Rik	-0.451961186594204	5.50806868431002	-5.0421698522813	3.38574861630087e-05	0.00104046334660039	2.25203861875744
Ndufs1	-0.351796498353097	7.54495904064272	-5.03081621648539	3.48638033838776e-05	0.00106475005972621	2.223570602891
Acsm5	-1.06324823945982	7.3863027731569	-5.02702791335739	3.52062243483541e-05	0.00107387698674447	2.2140712308641
Smcr7	-0.540795318511199	6.01833490926276	-5.02591244957424	3.53076929967375e-05	0.0010756407930749	2.21127408920786
Ppa1	-0.378817404644268	9.43039089886578	-5.02176432827836	3.56876153715231e-05	0.00108319823700315	2.20087201964459
Zhx2	-0.445766634387352	8.33808443572779	-5.00418007573188	3.73443207386202e-05	0.00112901951728477	2.15677296947292
5031434O11Rik	-0.483877636857705	5.31375236389414	-5.00380482736143	3.73805049949027e-05	0.00112901951728477	2.15583183094376
BC067074	-0.713005078557313	4.91833664177694	-4.98448721608677	3.92916486419708e-05	0.00117522084032769	2.10737910317061
Ebf2	-0.388008590744403	5.86503906710775	-4.9810010785789	3.96468597914892e-05	0.00118082498068808	2.09863445056365
Aqp5	-0.472973459321476	6.29140248865784	-4.98076862105471	3.96706599046388e-05	0.00118082498068808	2.09805134549214
Ttc25	-0.669776910408434	5.29296750661626	-4.97846073869903	3.99077321877643e-05	0.00118644869420946	2.09226212143079
Mir99a	-0.567111329380764	6.08031928449905	-4.97439679695567	4.03286578588388e-05	0.00119542082401505	2.0820676956296
Lrrc51	-0.353359078722008	7.44937113988658	-4.9706808710231	4.07174408980947e-05	0.00120470834138589	2.07274604949403
Timm44	-0.328229578392625	8.56885396975425	-4.96470434975492	4.13506562761004e-05	0.00121859649173631	2.05775312267964
Rims4	-0.601540678524375	6.19709829867675	-4.96438642172915	4.13846167160305e-05	0.00121859649173631	2.05695554201196
Inca1	-0.615634331851122	7.02550882136106	-4.96288380268988	4.15455030699004e-05	0.00122187406761428	2.05318592766917
Fh1	-0.370812440382082	9.98843442344045	-4.95963623704611	4.18953718391944e-05	0.00122923015993903	2.04503866509708
Rhobtb1	-0.393361273880107	7.00740753024575	-4.95879794132446	4.19861632911366e-05	0.00123042922767343	2.04293558461504
LOC621549	-1.00923450312912	5.33945568147448	-4.957105472897	4.21700685687702e-05	0.00123435096193101	2.03868956310634
Pmpcb	-0.297398988636367	9.135	-4.95434674987086	4.24715702616848e-05	0.0012417014480065	2.03176846720439
Bhlhe40	-0.916971974637681	9.16492674763705	-4.92775990378084	4.54905792275176e-05	0.00132212360335071	1.96506248762548
Dcst2	-0.582985836462451	6.03594518147448	-4.91158412526674	4.74318968852799e-05	0.00137046486592568	1.92447402992347
Lrpap1	-0.483064614130436	9.59377284215501	-4.91109475849788	4.74919065411856e-05	0.00137059195388063	1.92324606786561
Tti2	-0.315204492424245	7.81471802173913	-4.90898194324277	4.77518712648795e-05	0.0013764825955488	1.91794438321167
Prkaa1	-0.340947070487486	10.241492147448	-4.89976573709042	4.89026611577481e-05	0.00139820764140819	1.89481775187004
Gca	-0.420827622859028	7.80808002457467	-4.89172643500858	4.99292081148494e-05	0.00141932556308948	1.87464387277274
Stau1	-0.305223541666667	8.99606458695652	-4.88577997870248	5.07024089695574e-05	0.00143798799938287	1.85972152765866
Ak2	-0.295531007411071	10.1978593931947	-4.88527454128359	5.0768681115488e-05	0.00143821254571531	1.85845314723252
1190005I06Rik	-0.435240336956524	6.05947321928166	-4.88408029424535	5.09256144637954e-05	0.0014410019449767	1.85545621350379
Usp33	-0.369408211297761	8.67998109640832	-4.88304149160231	5.10625170798751e-05	0.00144186452829874	1.85284935728504
Osr1	-0.590502226119895	9.77177153497164	-4.88275021077034	5.110097090969e-05	0.00144186452829874	1.85211839231832
Hoxa5	-0.453595741271409	6.64706049149338	-4.88153321079093	5.12619494209514e-05	0.00144388800620431	1.84906434386639
Pygo1	-0.403912495718051	6.40733774480151	-4.88042770878825	5.14086206324425e-05	0.00144471706283601	1.8462900916796
Rufy2	-0.294002253293807	7.87942344045369	-4.87855010081406	5.16586958380403e-05	0.00145009136403684	1.84157822889327
E330013P06	-0.562437890316208	8.35815599810964	-4.87788450865788	5.17476376260807e-05	0.00145093546863753	1.8399079192182
Gm7265	-0.420802865612654	8.17350189035917	-4.87078627178295	5.27057726759155e-05	0.00147110585885687	1.82209470175367
Sh2b2	-0.731393457345195	9.06046516351607	-4.86941296765763	5.28931892810943e-05	0.00147300061358401	1.8186483331986
Oma1	-0.289556379117262	7.36846156143667	-4.86712035112889	5.3207556831046e-05	0.00148008289577648	1.81289489259794
Steap2	-0.580793808300395	6.2128812221172	-4.86320943289218	5.37481615767058e-05	0.00149343538919898	1.80308019632453
Thbd	-0.80576040382082	9.59485984310019	-4.86254817673929	5.38401099153315e-05	0.00149430557316809	1.80142072725165
Aldh1l1	-0.600859948945985	9.30634458601134	-4.86102852366578	5.40520177541102e-05	0.00149667072824024	1.79760704530342
Phf17	-0.330263896903823	8.56571316162571	-4.86067192167203	5.41018651736374e-05	0.00149667072824024	1.7967121251876
2310061I04Rik	-0.385496470355735	7.49699977504726	-4.86063158115447	5.4107507054372e-05	0.00149667072824024	1.79661088753442
Irak1bp1	-0.430347911725956	7.68439429584121	-4.85329705822376	5.51431592348163e-05	0.00151850089664948	1.77820426316968
Naa35	-0.261307915184455	7.87060334310019	-4.85063906601125	5.55233636349219e-05	0.0015238704403709	1.77153377024114
Chn1	-0.383216100625825	5.20521156238185	-4.84506392973817	5.63294062726795e-05	0.00154201873450789	1.75754237911661
Dhtkd1	-0.461022727272729	7.0575	-4.84419596190576	5.64559470770745e-05	0.00154258677567802	1.75536411881127
Nme3	-0.368396134716732	7.22854725803403	-4.84349935223412	5.65577118415252e-05	0.00154365599783636	1.75361589999774
Zmynd11	-0.249074166172598	9.12675015784499	-4.84048650333384	5.6999969215034e-05	0.00155057532149418	1.74605481841814
Cnst	-0.570239021245062	7.44879269092628	-4.83968243982518	5.71185833094107e-05	0.00155208886906696	1.74403692994562
2810004N23Rik	-0.364905685770753	7.28298438941399	-4.83897101623044	5.72237377288055e-05	0.00155323374456403	1.74225153154257
Hoxa6	-0.442440326581031	7.21213783837429	-4.83768053517181	5.74149775207569e-05	0.00155671016059029	1.73901292203419
Gm15417	-0.489703558465084	5.86325772022684	-4.83482808977115	5.78399663443873e-05	0.00155890101336736	1.73185438326399
Nmnat3	-0.37184118527668	5.86658380812854	-4.83477557845326	5.78478195645641e-05	0.00155890101336736	1.73172260008444
Ndufb9	-0.304315379446642	12.0641372098299	-4.8335342110919	5.80337814305725e-05	0.00155976071661711	1.72860724626004
Pdzk1ip1	-0.685770646574441	5.48777846975425	-4.83058835228785	5.84774861028097e-05	0.00156826563927078	1.72121427700418
Atp5c1	-0.363732323451913	7.25837680907372	-4.82966193531308	5.86177248109855e-05	0.00157031787575168	1.71888932851515
Man2a2	-0.488256666337287	10.3596465689981	-4.82894766343969	5.87260797423388e-05	0.00157151244444048	1.71709678257363
Sept10	-0.307091568511202	8.75005040926276	-4.82640299095394	5.91137412289629e-05	0.00158017057085577	1.71071064269614
Arv1	-0.434216071146246	6.82809231379962	-4.82329023976952	5.95914363998424e-05	0.00158959534261653	1.7028988546685
Osgep	-0.369248204874838	7.85532332230624	-4.82180391893915	5.98208966506353e-05	0.00159388737173141	1.69916877505756
Agbl3	-0.483889711297761	5.71691083553875	-4.81871642938458	6.03003831507068e-05	0.0016008916035745	1.69142040393827
Ppp2r3a	-0.346318722661398	7.49122207466919	-4.81843937676801	6.03435973269784e-05	0.0016008916035745	1.69072511285035
Prpsap2	-0.34723731884058	6.96687381852552	-4.81253832619933	6.12714430208229e-05	0.00162239104197616	1.67591587813496
Nudt5	-0.376286782114628	6.93541115311909	-4.8118172886509	6.13857909322587e-05	0.0016232985014125	1.67410637307299
Lenep	-0.376422286231883	7.08867025803403	-4.80887824348754	6.18541059764307e-05	0.0016339295775939	1.66673060396436
4930412C18Rik	-0.511419193840583	6.93360688374291	-4.80650315491213	6.22351743740275e-05	0.00164223566126583	1.66077014781344
Prodh	-0.651658017786564	7.82750866540643	-4.80430307608988	6.25902630704241e-05	0.00164983916966168	1.65524890768106
Hnmt	-0.550878789196315	8.6716376805293	-4.80062985866982	6.3187645691441e-05	0.00166203064643677	1.64603076955556
Sort1	-0.324853426218715	9.44965343383743	-4.7984059535736	6.35520980716749e-05	0.00166948512293403	1.64044978475783
Cc2d2a	-0.351048803853756	8.01332388185255	-4.7958335618905	6.39762893454516e-05	0.00167384249172824	1.63399428403134
Lrrc4	-0.389812105566535	4.74315900567108	-4.79292600474934	6.44591677414852e-05	0.00168468785594554	1.62669771068004
Carf	-0.344010898221346	6.86718651606805	-4.79019319524542	6.49163545006626e-05	0.00169483948413488	1.619839707349
Chdh	-0.615172788208169	7.13512473534972	-4.78804651436904	6.52777626699192e-05	0.00170247168123051	1.6144526245758
Gm5914	-0.531861796607378	6.08808270415879	-4.78722216865306	6.54170820949754e-05	0.0017026419216283	1.61238394051914
Dalrd3	-0.495315901021083	7.39264011436673	-4.78719039499452	6.54224579965107e-05	0.0017026419216283	1.61230420504154
Ccdc57	-0.399102054841899	5.6785755879017	-4.78375847313638	6.60057317820771e-05	0.00171420154425824	1.60369188671652
2810013P06Rik	-0.374155797101453	7.2420595463138	-4.76822454873394	6.87116742205498e-05	0.0017772124424261	1.56471085055445
Vps11	-0.25911283168643	8.65237780151229	-4.7681753455872	6.87204194446186e-05	0.0017772124424261	1.56458738226151
Thap6	-0.419681599308304	7.43195179489603	-4.76685818901616	6.89549419955892e-05	0.00178140828136613	1.56128217235939
1010001N08Rik	-0.396445295948617	6.41040327693762	-4.76246568378389	6.97428486012212e-05	0.00179611520023584	1.55025992986298
Srek1ip1	-0.360314147562583	7.0192564584121	-4.75620166742919	7.08820866694831e-05	0.00181974990422508	1.53454173336618
Dhrs11	-0.455625	7.62961956521739	-4.75485927260572	7.11286437629279e-05	0.00182417955690023	1.53117332926081
Cul7	-0.29251276284585	7.92411074385633	-4.74953879592375	7.21143331400023e-05	0.00184753623136018	1.51782309184918
Chpt1	-0.302202075098812	11.0421098771267	-4.74891111051169	7.22315189476462e-05	0.00184861683902771	1.51624811039733
H1f0	-0.329601038208173	9.0461373657845	-4.74777290359958	7.24445033980997e-05	0.00185090039656856	1.51339214403236
Ttc19	-0.338917434617921	7.4059766852552	-4.74740828986396	7.25128638815862e-05	0.00185090039656856	1.51247726521
Asns	-0.552843380105406	8.55511657183365	-4.74723144518981	7.25460432964873e-05	0.00185090039656856	1.51203353187514
Slc25a16	-0.343057229907776	9.15046266540643	-4.74508954888247	7.2949113184353e-05	0.00185430994866225	1.5066591757561
Acot2	-0.773505160902506	10.3890965661626	-4.74492256057062	7.29806317537282e-05	0.00185430994866225	1.5062401777179
Hddc3	-0.404238472990778	7.18706891871456	-4.7332808753158	7.52119237270637e-05	0.00189808052560742	1.47703024587267
Zfp385b	-0.438687333992095	5.28235334026465	-4.72878262861505	7.60922623458739e-05	0.00190780254097295	1.46574420280635
Lman2l	-0.490289964920951	7.16258475047259	-4.72639356686866	7.65640064315652e-05	0.00191575513506818	1.45975017952414
Prkce	-0.505032273715416	9.25456487996219	-4.72560455174679	7.67204477743573e-05	0.00191575513506818	1.45777060030435
Aldh1a7	-0.685722564064561	10.5118620037807	-4.7205548581444	7.77292790824502e-05	0.00193207959138465	1.44510149330463
Spock3	-0.545526971673254	5.11837523818525	-4.72051107686753	7.77380835659815e-05	0.00193207959138465	1.44499165253875
2610507I01Rik	-0.414143474967063	7.71123954820416	-4.72018818833691	7.78030478022471e-05	0.00193207959138465	1.44418157364002
Snora52	-0.623057439064562	9.00519578638941	-4.71959333743902	7.79228724270203e-05	0.00193207959138465	1.44268918564008
Iars2	-0.320801220026352	9.07663673534972	-4.71910867847894	7.80206369721922e-05	0.00193255941589613	1.44147325555495
4930480K23Rik	-0.437665924901187	5.301184231569	-4.70385627402854	8.11608765156971e-05	0.00200429956172933	1.40320917614277
Clmn	-0.391655029150201	8.86056112192817	-4.6980021685453	8.23994762559059e-05	0.0020215253409225	1.38852377317713
Abhd14b	-0.498258674407117	8.71556710680529	-4.69717949034337	8.25750465186082e-05	0.00202300655715469	1.38646007559777
Adhfe1	-0.409614144762847	10.6034054035917	-4.69539090374935	8.29580472515832e-05	0.00202910999324167	1.38197342411168
Kctd2	-0.261559757081688	6.70030324480151	-4.69524747755019	8.29888368574049e-05	0.00202910999324167	1.38161364321691
Fbxo44	-0.45771794285244	6.0280781342155	-4.6928427867956	8.35067636507569e-05	0.00203773039300649	1.3755815899699
Mpst	-0.346210474308303	6.8853449905482	-4.6913701332585	8.38255424896244e-05	0.00204348597448	1.37188755612555
Slc25a23	-0.492968401185772	9.84072396030246	-4.67971521294857	8.63917716128308e-05	0.00209005961086422	1.34265345509813
Nudt6	-0.387560661561265	7.09488342816635	-4.67936203034019	8.64707521611504e-05	0.00209005961086422	1.34176760343059
4833418N02Rik	-0.508859517786563	4.85856175236295	-4.67820567952919	8.67298472783229e-05	0.00209357866407595	1.33886726364669
Trap1	-0.268025500164692	9.90145006332703	-4.67512783565566	8.74232691622011e-05	0.00210805991153147	1.33114758931131
Lyplal1	-0.362833323122532	8.2455296389414	-4.6743155792665	8.76071895546598e-05	0.0021085613220353	1.32911036363817
Gzf1	-0.384453228919634	7.65910537240076	-4.67324447273411	8.78503137625369e-05	0.00211075916981134	1.3264239335345
Fv1	-0.389806488801055	6.48406899810964	-4.67272064110313	8.79694609320664e-05	0.00211109574891111	1.32511012543516
Glmn	-0.320597113142295	6.20235633175803	-4.67150055381814	8.82476008836891e-05	0.00211571047799553	1.3220500777897
Idh3b	-0.411184820158104	11.3925252816635	-4.66898178754438	8.88245833640257e-05	0.00212540842872794	1.31573296223365
Cyp2d22	-0.434205373517787	7.85165721266541	-4.66840957404807	8.89561875184024e-05	0.00212649291714699	1.31429785695173
Slc44a3	-0.609702899209488	8.51085948298677	-4.66039878502386	9.08192133900555e-05	0.00216480581963286	1.29420757937752
St6galnac5	-0.645624175724639	5.82238867863894	-4.6603851643664	9.08224140834365e-05	0.00216480581963286	1.29417342122143
Adcy10	-0.827247907114626	4.34987600094518	-4.65482565901648	9.21382996313236e-05	0.00218770764230597	1.28023151053959
Fbxo9	-0.288076418642952	7.73835080340265	-4.65346585634046	9.24630450273728e-05	0.00219119635360061	1.27682155126848
Dcaf6	-0.25187733629776	9.25107829206049	-4.64859405166378	9.36359467023841e-05	0.00221656417008577	1.26460492373189
Phyhd1	-0.617820453227932	7.64567114555766	-4.64821077916919	9.37288496792285e-05	0.00221656417008577	1.26364384490185
Pon3	-0.313385399374182	10.4498158941399	-4.64680124373248	9.40713063538666e-05	0.00221825092474159	1.26010937844481
Ndufv2	-0.380038584980237	9.39585111153119	-4.64649979498461	9.41447077529703e-05	0.00221825092474159	1.25935348948172
Ddx27	-0.327750904479581	7.54921877032136	-4.6460169623389	9.42623946740095e-05	0.0022189025588688	1.25814278094049
Mosc2	-0.284215408102769	9.24305338090737	-4.63864923879712	9.6076584162686e-05	0.00225143843158119	1.23966879316207
Gm4013	-0.556375988142292	7.68733104914934	-4.62981027208567	9.82991744272722e-05	0.00229638052410858	1.21750747818602
Adi1	-0.339866872694337	7.59192659168242	-4.62217331166023	0.000100260871079989	0.00233115983833719	1.19836142498309
Cldn12	-0.374620115447958	6.65546550094518	-4.62110686953589	0.0001005379034959	0.00233539789779448	1.19568794586845
Fiz1	-0.31920866337286	7.18324984215501	-4.61962280568276	0.000100924696504519	0.00234217520720375	1.19196757389875
Cdc40	-0.374650699275362	8.70847623440454	-4.61582386266666	0.00010192161031329	0.00236086466896744	1.18244433748291
5730455P16Rik	-0.283510742259553	7.31635408884688	-4.6073548459793	0.000104179614853352	0.00240474204523258	1.161215495541
Vegfa	-0.504704950263504	10.5414231361059	-4.60289458834419	0.000105388837508991	0.00242975985897718	1.15003599390471
C6	-0.740115753293809	8.43955644045369	-4.60213212392207	0.000105596949117695	0.00243228262425674	1.14812495571672
Pigl	-0.376114131587616	7.09945809829868	-4.5973081874665	0.000106923175949812	0.00245594463602895	1.13603464263452
Chchd10	-0.843077737483537	8.78541210018903	-4.58271656189964	0.000111036977908902	0.00253860608306383	1.09946757301512
Gm10767	-0.546289252305668	6.13489366918715	-4.57812205452231	0.000112364756393847	0.00255470664186755	1.08795493669852
Gulp1	-0.496063554347827	7.790962963138	-4.57761189394112	0.000112513164020632	0.00255470664186755	1.0866766482251
Pmp22	-0.392256390480895	10.1934711483932	-4.57565300507217	0.000113084833925053	0.00256401915079749	1.08176841712474
Iqcb1	-0.385511774044798	6.51258585444234	-4.5741121100308	0.000113536557387874	0.00256953351091051	1.07790760549393
Wnt2b	-0.792342993906457	7.53499054820416	-4.57255950016986	0.000113993538337013	0.00257750894115048	1.07401751856264
Pomt1	-0.539425943675891	8.4113464073724	-4.57009497165033	0.000114722701122319	0.00258718524164147	1.06784276576057
1700112E06Rik	-0.296667820816866	6.43540705671078	-4.5671738886823	0.000115592977409328	0.00260411747827268	1.06052439496847
Cs	-0.540097248517789	11.4164851909263	-4.56586835876084	0.00011598406232402	0.00261054173519434	1.05725366039843
Hsd17b12	-0.329445815876156	10.0593786568998	-4.56062783408271	0.000117567260463299	0.00263894599396946	1.04412518340268
Idh3g	-0.324237014986819	11.7058827192817	-4.55647413655265	0.000118837439963717	0.00266260685940523	1.03372006700779
Derl1	-0.326489527667984	10.7213422693762	-4.55497173106549	0.000119300235235395	0.00267054822671348	1.02995664917232
Mtss1	-0.488159231554675	9.6620139073724	-4.54778949642452	0.000121537613241064	0.00271323914487253	1.01196675348255
Atp5h	-0.324255598814227	8.75426906143667	-4.54692629675239	0.000121809318526426	0.0027168438591876	1.00980475326842
Ptprd	-0.340001920619238	5.5417895415879	-4.54350712205182	0.000122891528413367	0.00273434489519652	1.00124123008007
Mcat	-0.364244729907774	7.5530061436673	-4.54165808155844	0.000123480766142565	0.00274171798409878	0.996610375462974
Abcb10	-0.341941935111992	7.92568874480151	-4.54120690520376	0.000123624971102603	0.00274244917893317	0.99548043953821
Ncoa4	-0.264232541501976	7.97417139319471	-4.54011957100307	0.000123973196084014	0.00274770089090521	0.992757326484984
Cyp2f2	-1.21783981175889	7.14396187807183	-4.53852417764104	0.000124485903293252	0.00275658542009478	0.98876191150758
9530082P21Rik	-0.262980829874835	6.52834869187146	-4.53436980082219	0.000125830939274514	0.00278386833874297	0.978358360423426
Gstt2	-0.602228816205534	7.56391813137996	-4.53391617104178	0.000125978683894488	0.00278463734821842	0.977222402038294
Rnpc3	-0.515412551877471	8.38345305671078	-4.52613376759037	0.000128540509072211	0.00282605654468664	0.957735282165383
Gm14698	-0.273655163866932	6.50212114083176	-4.52490562707523	0.000128949514429088	0.00283252204333272	0.95466023235215
Kdsr	-0.333912847332014	9.44927468714556	-4.52338310436778	0.000129458361204504	0.002838639475308	0.9508481817336
Mkrn2	-0.263461918807639	7.96317314933837	-4.52166444911768	0.000130035166534884	0.002845725819682	0.946545168001323
Eno3	-0.335273247694335	7.34938663516068	-4.52157205448352	0.00013006624805383	0.002845725819682	0.946313841926235
Cxxc5	-0.350400635540185	7.79463327032136	-4.52135713879372	0.000130138574295507	0.002845725819682	0.945775764318084
Kcmf1	-0.23260136561265	10.5771553251418	-4.52097570217453	0.000130267039201621	0.002845725819682	0.94482077797946
Phpt1	-0.378970822463767	6.57078055954631	-4.52070330043594	0.00013035885946689	0.002845725819682	0.944138781034161
Kat2b	-0.323236000000005	8.77700126086956	-4.51743123042544	0.00013146685904657	0.00286729321900205	0.935946911042365
Sfxn4	-0.318396258728592	6.5558266389414	-4.51647840590022	0.000131791271251187	0.00286937073432575	0.933561523733688
Ccdc159	-0.597738458498025	6.30748936767486	-4.51120324217314	0.000133601838032198	0.00289704316080135	0.920355857042111
Srr	-0.421499346837948	8.52231388846881	-4.5032298671162	0.000136385719891273	0.00294082454281742	0.900397724209567
Erbb4	-0.584602312252966	4.48978922022684	-4.5017854529824	0.000136896190731947	0.00294170786227804	0.896782496003717
Agpat2	-0.424213932147568	11.9976766701323	-4.49547409180744	0.000139149147443151	0.0029795568096298	0.880986800298614
Per2	-0.64975913833992	7.99792769470699	-4.49469640741141	0.000139429303913489	0.00298296408355195	0.879040575353602
Coq6	-0.306369675559949	6.731379963138	-4.4940393148745	0.000139666456400137	0.00298544621373615	0.877396162502031
Mrpl1	-0.293292981554678	6.98939429867675	-4.4762854565036	0.000146228601203481	0.00310150611468245	0.83297321518583
Nudt7	-0.49929842078393	8.81267249621928	-4.47460009049804	0.00014686730280824	0.00311237450129998	0.828756894202369
E030042O20Rik	-0.504305443346509	5.5252458241966	-4.47063416392654	0.00014838126426354	0.00313984569624308	0.818835751108344
Dus2l	-0.424755709321478	6.59802142344045	-4.46517623522308	0.000150490265060222	0.0031782202850679	0.805183409769921
Amotl2	-0.294271134552043	8.37639508601134	-4.4639210069585	0.000150979510759902	0.00318582279296963	0.802043806334781
Shisa2	-0.341694667984192	6.96136341965973	-4.4621079850909	0.000151688966656609	0.00319532160018701	0.797509168656346
Gsta3	-0.951281732707513	8.37560680718336	-4.45870185307468	0.000153030825314069	0.00321808679239808	0.788990346243829
Zbtb20	-0.258973375000005	10.1465447391304	-4.45803326180889	0.000153295605674703	0.00322052452494102	0.787318247451283
Vsig10l	-0.475016194005272	6.0879300557656	-4.45594816568548	0.000154124297612056	0.0032328063310185	0.782103709218529
Cpsf6	-0.221952049242425	8.81076154347826	-4.45282183062531	0.000155375191242706	0.00325627292803378	0.774285568489876
A930012O16Rik	-0.409464756258238	6.35675236294896	-4.45245213195536	0.00015552378085643	0.00325661775954763	0.773361080789192
Fbxo3	-0.28838850329381	9.44559861436673	-4.44829962501817	0.000157202523322994	0.00328897571291893	0.762977564641133
Bhlhe41	-0.947818841897235	7.49513011909263	-4.44577158682626	0.000158233372021202	0.00330773510333718	0.756656515192521
Cyp2e1	-0.718968494071149	12.9656080680529	-4.44142373892554	0.000160022061679126	0.00333946124652306	0.745785997316716
Tmem70	-0.295320322793151	8.49458412098299	-4.43871860774042	0.000161145099086559	0.00335721226719132	0.739023088783975
Lgals12	-0.489832402009224	12.1965324508507	-4.42317938310291	0.000167750061037148	0.00348303959925994	0.700181822244932
Rnf170	-0.329503870882744	6.60507876465028	-4.42256681928512	0.000168015887439049	0.00348562252678687	0.698650938295173
Ccl27b	-0.389496233201582	6.96089658412098	-4.4221387400027	0.000168201904583106	0.00348654679592535	0.697581119172009
Prr24	-0.312409694828723	7.2510365463138	-4.42052726933319	0.000168903993494996	0.00349239988154571	0.69355395664862
Phb2	-0.235910502799742	9.41676951134215	-4.41924648310438	0.00016946409113699	0.00350093209569342	0.690353293002191
Nek4	-0.261193729578395	7.02535601701323	-4.41581703618795	0.000170972942470381	0.00352581254243422	0.681783593682461
Lrrc39	-0.302655749505931	8.21985563610586	-4.41553502148059	0.000171097614247802	0.00352581254243422	0.681078907213851
Swi5	-0.320527503952571	9.26770967202268	-4.41278044380517	0.00017232011817542	0.00354002063148132	0.674196110530166
9530026P05Rik	-0.487652611166008	5.40281348487713	-4.40807490127394	0.000174428638555546	0.00357057161614618	0.662439439896549
Rhot2	-0.288737520586298	7.4800180463138	-4.40459140549853	0.000176006105951664	0.00359390761166918	0.65373680340684
Ctf1	-0.372021574440056	7.11625236294896	-4.39056308037712	0.000182503830057963	0.0037050983489362	0.618697445852586
Ngly1	-0.25113883580369	9.32497164555766	-4.38831029571906	0.000183569323392839	0.00372059995422689	0.613071580029872
Vars2	-0.329586078227929	6.95170762381853	-4.38599917502431	0.00018466884500467	0.0037361758799365	0.60730033709791
Fign	-0.538625934453229	5.22443131758034	-4.38573991056903	0.000184792599109088	0.0037361758799365	0.606652931091254
Zfp2	-0.407526351613965	5.715748268431	-4.38096404148319	0.000187087081805262	0.00377392760021472	0.594727871312204
Ppp1r15b	-0.269411997035576	8.60369025141777	-4.38061909756952	0.000187253898255873	0.00377392760021472	0.593866618822738
Hk2	-0.568105729907776	9.02067044801512	-4.37353994982124	0.000190710300769655	0.00383068139589968	0.576193032548479
4632415L05Rik	-0.294634938241107	7.05228812192817	-4.37218558982027	0.000191378770991908	0.00384097816764378	0.572812119478354
G3bp2	-0.298082919795783	7.22719807277883	-4.36832710872857	0.000193296013601479	0.00386686164871919	0.563180731029945
Cask	-0.251366380599469	8.60449747920605	-4.36559783720431	0.000194663696078395	0.00389106362818177	0.556368576976509
Ppa2	-0.305372063570488	6.69636342249527	-4.3608277660028	0.000197077225148911	0.00393009882919681	0.544463763700623
Mipol1	-0.293469889822136	6.42776228638941	-4.36079294910202	0.000197094950616216	0.00393009882919681	0.544376875249252
Plekha5	-0.294185606719372	7.87275362287335	-4.35797284188414	0.000198535963862551	0.00395563246997287	0.537339314521685
Pfkm	-0.505940385210803	5.99416981758034	-4.35482442613297	0.000200157126197724	0.00398149518342947	0.529483047494718
2810422J05Rik	-0.30376427190382	6.36052457466919	-4.35387494500457	0.00020064860763225	0.00398483930999552	0.527113921570254
Coro1b	-0.254238529150202	10.1725374914934	-4.35310722748867	0.000201046880459422	0.00398659822794508	0.525198369973991
Rhbdd2	-0.314810608036891	8.11663043383743	-4.35308064829574	0.000201060683167075	0.00398659822794508	0.525132052215447
Ndufb5	-0.244003105566537	7.94729591871456	-4.34835592722294	0.000203529297043641	0.00402906269472898	0.513344108391792
Hibadh	-0.317255022397894	10.7832648081285	-4.34320369601626	0.000206255667394361	0.00406995770904838	0.500491170669879
Uqcrh	-0.320483092391305	8.54498030907372	-4.33797540570533	0.000209059431116632	0.0041153983540739	0.487450244125741
2010011I20Rik	-0.362088685770753	7.43613421550095	-4.33692607125686	0.00020962670772506	0.00412327201803018	0.484833103199213
Car5b	-0.424377801054019	11.8430783705104	-4.33625763743879	0.000209988865300335	0.00412710173380547	0.483166002608422
Ddb2	-0.445181050889329	6.99676606805293	-4.33316039029334	0.0002116750951313	0.00415361814857168	0.475441727774533
5730405O15Rik	-0.416117972496707	6.68495746786389	-4.33068665793013	0.000213031535544851	0.00417358920909253	0.469272901286806
Cabp4	-0.34681406389987	4.90914146219282	-4.32929022593975	0.00021380106621687	0.00418533842571959	0.465790752890157
Tmem120b	-0.569772039855076	10.2055332381853	-4.32710642768451	0.000215010036941859	0.00420566457973734	0.460345485362446
Vdac1	-0.23932732213439	10.5886233459357	-4.32144750898655	0.000218174599066316	0.00426418014955466	0.446236547419145
Txnrd3	-0.520478808629777	6.20512728355388	-4.32024654566155	0.000218852133607116	0.00427403303080902	0.443242558116754
Lzts2	-0.366808603754942	7.82799220037807	-4.31877651399001	0.00021968431446829	0.00427757818035447	0.439577917645106
Auh	-0.254077459980237	7.29964713327032	-4.31847174897559	0.000219857234547609	0.00427757818035447	0.438818187675042
Slmap	-0.275769023056656	9.1696910831758	-4.31748965931677	0.000220415382088967	0.00428419361748002	0.436370039878139
Ppp1r12b	-0.300100050230569	7.34761807561437	-4.31550215520494	0.000221549248379012	0.0042928795218206	0.431415802332353
Gm20342	-0.402980454216078	6.21323156899811	-4.31548513162483	0.00022155898530211	0.0042928795218206	0.431373368944046
Ldhb	-0.392720698945983	7.38830930340265	-4.3150576431094	0.000221803634118673	0.00429424380713968	0.430307807239719
Fam35a	-0.343843244071147	6.52652756805293	-4.3128946500491	0.000223045625026898	0.00430476309664286	0.424916504232737
B130034C11Rik	-0.303141606225298	4.61073330245747	-4.31041992802783	0.000224475095125618	0.00432573500583929	0.418748607165621
Ift81	-0.36115585391963	5.97053717674858	-4.31040579265241	0.00022448328623178	0.00432573500583929	0.418713377947364
Med12l	-0.420430938570489	8.34204631379962	-4.30993662364181	0.000224755326964773	0.00432759358466703	0.417544088443317
Orc3	-0.241194637187091	8.70994344706994	-4.30674168577308	0.000226616601521994	0.00434488680605002	0.40958189167938
Tmem143	-0.61147474802372	6.49702174007561	-4.306332947766	0.000226855823067404	0.00434488680605002	0.408563315374955
Pde3b	-0.445803423913045	11.3751983298677	-4.30627885654186	0.00022688749977223	0.00434488680605002	0.408428520763881
Slmo1	-0.52862620652174	5.61841367296786	-4.30108776124164	0.000229948042169556	0.00439666365190913	0.39549333813065
Tbc1d4	-0.432534312911725	8.78399023440454	-4.29084461939208	0.000236108052383468	0.00448106159327296	0.369975078515596
Rdh11	-0.624603368083005	7.59679899243856	-4.29072610978897	0.000236180273052892	0.00448106159327296	0.369679885258577
Tmem106c	-0.316563972002639	8.25863219092628	-4.28999140934522	0.000236628495468379	0.00448284992884534	0.36784985698964
Ndufb10	-0.309886390480894	7.2181373657845	-4.28997533945776	0.000236638308748997	0.00448284992884534	0.367809829755362
Dgat1	-0.422084477437425	10.1467736068053	-4.28937432748451	0.000237005614947691	0.00448291664313185	0.366312829186731
Plekhg5	-0.295023219367589	8.03736389508507	-4.28657400396765	0.00023872450723526	0.00451196641512288	0.35933813029592
Idi1	-0.59308300395257	7.6721668241966	-4.28563393548947	0.000239304312676224	0.00451945907296415	0.356996852563264
Epm2a	-0.371576499835312	6.38360743667297	-4.28429962636384	0.000240129677532354	0.0045315742974444	0.353673814089198
2610528B01Rik	-0.34246602075099	6.82393895746692	-4.28117800216261	0.000242071691997358	0.00456123770716124	0.345900057206688
C920006O11Rik	-0.455045154973651	6.50902882986767	-4.2782208300056	0.000243925791922978	0.00458565603946126	0.338536498520754
1600020E01Rik	-0.403205560441371	6.51659341493384	-4.27752577850916	0.000244363622413279	0.00459038554725432	0.336805867567102
Scrn3	-0.335834705862978	7.21666902835539	-4.27648310451174	0.00024502189399489	0.00459574550943535	0.334209747744585
Dock9	-0.402365500988148	9.73795683648393	-4.26884275055003	0.000249899543118972	0.00467287439345774	0.315188768879157
Baz1b	-0.256017669301713	9.07287379584121	-4.26556185198747	0.000252023584779345	0.00469491554835354	0.307022190429745
Dbt	-0.314341926877475	10.029379600189	-4.26293670777625	0.000253736002535731	0.00471509556539779	0.300488460610029
Prkd1	-0.393868695487486	8.40366864744801	-4.25668111128152	0.000257863346180102	0.00478561749243584	0.284921024270989
Cdk2ap1	-0.2762261198946	6.64157844990548	-4.25337455061726	0.000260071833597518	0.0048151505497555	0.276693671546722
Mc5r	-0.677040956521738	5.89166278166352	-4.2531296280309	0.000260236165392937	0.0048151505497555	0.276084291472338
Dlg2	-0.34848663323452	4.84550488374291	-4.25235021690062	0.000260759801056794	0.0048212198475962	0.274145107500045
Ccl27a	-0.434503899538867	6.24456395746692	-4.25156465234857	0.000261288629727622	0.00482737598820613	0.272190661951666
Sowahc	-0.348896161396578	9.24547810396975	-4.25069067003557	0.00026187823159596	0.00483464486585321	0.270016294378655
Kansl1l	-0.438982928853755	6.20943509924386	-4.2500471306594	0.000262313217661151	0.00483637498430003	0.268415280770792
Mxd1	-0.339207986330702	8.08709665689981	-4.24960224773874	0.000262614345771158	0.00483736410005678	0.267308508812344
Rcl1	-0.309809782773387	7.41528118903592	-4.24656441323396	0.000264679762577906	0.00486813240932467	0.259751455072206
A230045G11Rik	-0.368967392621871	8.02551197164461	-4.24267188788381	0.000267349876572727	0.00490326214465377	0.250069304645977
Mgst2	-0.447123958333334	7.18993226086957	-4.2426201411161	0.000267385552317401	0.00490326214465377	0.249940599431309
Prdx3	-0.298758628129123	10.1721421814745	-4.23608172247456	0.000271931575829011	0.0049775663410562	0.233679891899911
Katnal1	-0.327690217391305	7.04412098298677	-4.23592224710534	0.00027204340912938	0.0049775663410562	0.233283328014174
Apip	-0.340600459650858	7.97097550661626	-4.23122067107947	0.000275361021765751	0.00501963590417063	0.221592951020087
Asb13	-0.442407924736496	7.63308766824197	-4.2297895036692	0.000276378860450641	0.00502703571562103	0.21803473922439
Fam19a5	-0.301211096673257	5.4053789120983	-4.22906436499836	0.000276896000062838	0.00503272774155508	0.21623194154689
Gm17388	-0.40288482789855	6.07706836672968	-4.22862545907865	0.000277209476610101	0.00503471242485819	0.215140780090949
Pck2	-0.275190218708828	7.93908475047259	-4.22513154730536	0.000279717505310515	0.0050727870757049	0.206455151975211
Atp10d	-0.416978205862979	7.65805450661626	-4.22468848416356	0.000280037153671057	0.00507423019651063	0.205353799008064
Cebpa	-0.374697080039526	10.9996654073724	-4.22243596002166	0.000281667855901504	0.00508570401212342	0.199754794217365
Wwox	-0.259739240283268	6.1593517637051	-4.21717542165514	0.000285512996287344	0.00514382551644582	0.18668054094187
Rbfox2	-0.249201636528328	8.23761310680529	-4.21674114719057	0.000285832743414902	0.00514582453922839	0.185601322566568
Ndufa5	-0.37962697760211	7.17152803969754	-4.21209064953643	0.000289279167009878	0.00519648276248212	0.17404533625134
Pcmtd2	-0.26991679561924	8.24547371550095	-4.21164095518433	0.000289614608523236	0.00519871933114616	0.172927991159266
Tbc1d20	-0.248219107378135	9.98140426748582	-4.2053231208218	0.000294368294399148	0.00527252978471032	0.15723203624004
Hdac3	-0.318241106060608	9.2727615	-4.20464487579559	0.000294883201518429	0.00527408663615616	0.155547215157793
Slc22a23	-0.446016853919631	7.90766887240076	-4.20432590540635	0.000295125664964391	0.00527459545954488	0.15475487796151
Odf2l	-0.318605567852437	7.12186304725898	-4.20256927405028	0.000296464506723227	0.00529468422659468	0.150391481447957
Mira	-0.652838438735179	7.04698487712665	-4.20130620976992	0.000297430892071943	0.00530809686169813	0.147254248837681
4932415G12Rik	-0.398693096179183	6.64511326559546	-4.19870861006112	0.000299428180923908	0.00533987478078918	0.140802695920777
Mavs	-0.379876646245059	9.28340138657845	-4.19680985445704	0.000300896543141635	0.00535830650452943	0.136087204726992
Atp5a1	-0.224198421607381	11.450432573724	-4.19376968778262	0.000303262481511053	0.00538664710756225	0.128537715751614
Stard7	-0.27671113306983	7.75035916824197	-4.19189197367141	0.000304732978468355	0.00539574540055894	0.123875290065283
Trub2	-0.33286336116601	7.35606474574669	-4.19164863484573	0.000304924061757161	0.00539574540055894	0.123271094484332
2810055F11Rik	-0.278661618577075	7.84909420415879	-4.18885850953498	0.00030712353755377	0.00541830115000015	0.116343755506082
Ttc4	-0.261854798583665	7.46182246408318	-4.18681175245025	0.000308747010849515	0.00543915570364342	0.111262493444355
Osbp2	-0.299414115283267	6.3172865463138	-4.18619512316585	0.000309237783371855	0.00544391029213053	0.109731727640127
Zfp192	-0.3331399692029	7.42614911436673	-4.18399455647801	0.000310995521130894	0.0054670439470699	0.104269155387652
Zyg11a	-0.887767953722001	5.34650409640832	-4.18274434545755	0.000311998557781905	0.00547296544846465	0.101165889171555
Cox6c	-0.339490283926223	8.75186515406427	-4.18245014310714	0.000312235060514053	0.00547321856431674	0.100435642208659
5430417L22Rik	-0.322191814393943	8.46221865217391	-4.18166287162066	0.000312868805456664	0.005480429693877	0.0984815742383107
Sec31b	-0.43446750378788	6.0287872826087	-4.18082575992539	0.000313544070751726	0.00548446214886234	0.0964038600536199
Mta1	-0.235163206851123	9.04333679962193	-4.18019804267735	0.000314051373884927	0.00548943983033184	0.0948459049253421
Aqp11	-0.444436924242425	7.22743415217391	-4.17267531698762	0.000320194728549799	0.00557385783550119	0.0761777369217542
5730455O13Rik	-0.254986552206854	6.93906742249527	-4.17262298923341	0.000320237876128771	0.00557385783550119	0.0760478999415541
Mtcp1	-0.367064420289855	6.03538374102079	-4.16788166225905	0.000324171426308243	0.00562246936860869	0.0642846355763256
Gm9958	-0.520712074440054	4.9650308194707	-4.16732047063568	0.000324640167442294	0.00562663963908774	0.0628924518245215
Foxred1	-0.271592118083005	7.56248251417769	-4.16555321701169	0.000326120679188843	0.00564832765937331	0.0585085028712751
D3Ertd751e	-0.375665184453228	6.87799527410208	-4.16360342927095	0.000327761876454404	0.00566789135885659	0.0536720841165534
Usp15	-0.172184345191043	8.92557971172023	-4.16339221171339	0.000327940155714092	0.00566789135885659	0.0531481833093554
Rdh10	-0.282063689723321	7.40797723534972	-4.16130289229689	0.000329708843662446	0.00568252039224101	0.0479660902996581
St3gal4	-0.408238360671938	7.85960459924386	-4.15825157901391	0.000332308899712083	0.00572332993871698	0.040398715066444
Mertk	-0.33241875461133	8.85375866446125	-4.15707723404748	0.000333314979268128	0.00573664872838148	0.0374865258300128
Tuba4a	-0.597014457180502	7.32288818714556	-4.15242902215712	0.000337326888533613	0.00579248794643458	0.0259609685006392
Cul5	-0.270593159255601	7.23641619376181	-4.14908044171391	0.000340246701134674	0.00582746365265127	0.0176591998015354
1700037H04Rik	-0.51297924901186	8.48042296786389	-4.14841030664216	0.000340834030126028	0.00583346910172645	0.015997935097797
Pxmp2	-0.550202569169961	8.29984877126654	-4.14703648544364	0.000342041236746552	0.00584601131820771	0.0125923662771656
Stk40	-0.548903107213443	8.84770998676749	-4.14530674617279	0.000343567224745277	0.00586674174930198	0.00830476731160701
Cd82	-0.349988744235838	6.38262917485822	-4.14151151279907	0.000346939088901757	0.00591332004500186	-0.00110168027168545
Ano1	-0.543336210639001	8.45088556049149	-4.13842624310969	0.000349704337151708	0.00594811117559765	-0.00874746841570495
Ankmy2	-0.252671326086956	8.49396125708885	-4.13385624082675	0.000353840494293269	0.0059987423203505	-0.0200709649369646
Unc93a	-0.671178359683791	5.41582230623819	-4.13352579083286	0.000354141445918606	0.0059987423203505	-0.0208896711424549
Insr	-0.299321396080369	9.70429021455577	-4.13137518821572	0.000356106275796216	0.00602374418206831	-0.026217634809103
Lama1	-0.437296825757577	5.20946613043478	-4.12805139292847	0.00035916422115084	0.00606714283377903	-0.0344512071864571
Egln3	-0.615747148386034	6.07606175330813	-4.1277047348213	0.000359484646478327	0.00606839629938688	-0.0353098721684368
Acad8	-0.279184546277997	8.13944279489603	-4.12713047018946	0.000360016077858641	0.00607320756666945	-0.0367322877459175
Olfr686	-0.321328013669302	3.30139143005671	-4.1239864940886	0.000362939375122882	0.00610580466844952	-0.0445191313378697
Ldha	-0.249676380270095	7.53135948298677	-4.12037045117421	0.000366330688692159	0.00615865358356544	-0.0534739536821238
Gpr165	-0.437703724637682	3.9826486389414	-4.1165000624163	0.00036999532334119	0.00621178796939166	-0.0630571956097654
Ndufb8	-0.395983749341238	7.15426079017013	-4.11449364928635	0.000371909340149362	0.00623542693695319	-0.068024565473551
Uqcrfs1	-0.392830478096182	7.01611609924386	-4.11117372529869	0.000375097940106426	0.00627700654959659	-0.0762429631288564
Gng7	-0.295014165184455	7.20322873440454	-4.11111623094312	0.000375153398018168	0.00627700654959659	-0.0763852792986635
C030006K11Rik	-0.436541092720685	8.34435806616257	-4.10326099912146	0.000382807239976847	0.00638184145304401	-0.0958262243129608
L2hgdh	-0.458319882246378	6.69263626465028	-4.10283006306213	0.000383231573095234	0.00638184145304401	-0.096892567116404
Mr1	-0.503736003952566	10.0172701285444	-4.09931291937391	0.000386712283075239	0.00643116085526764	-0.105594955332064
C630016N16Rik	-0.511075976613971	7.07065689886578	-4.09503134654493	0.000390991770508021	0.00648479438999283	-0.116187026829291
Pygb	-0.480946626646906	10.434922415879	-4.09503048708162	0.000390992634242041	0.00648479438999283	-0.116189152842091
Pex11c	-0.286773278162056	6.68871108979206	-4.09441567323725	0.000391610987357946	0.00649068217513379	-0.117709968395319
Clpp	-0.254068135540184	7.99922724858223	-4.09134415118926	0.000394714720363787	0.00652720906782476	-0.125307154816782
Aldh4a1	-0.517035024868246	7.43711247542533	-4.09118700566807	0.000394874167009929	0.00652720906782476	-0.125695816315362
Aldh6a1	-0.469477108036891	9.24926275992439	-4.08627077820991	0.000399894710525857	0.00659695486444836	-0.137853608281699
Eci1	-0.327166775856389	9.43063642060492	-4.08544464885994	0.000400744548003468	0.00660652182614949	-0.139896369835864
B430010I23Rik	-0.720037605401846	6.403771268431	-4.08253798182062	0.000403748863647722	0.00663214945338868	-0.14708308144658
Srebf1	-0.550206247859029	9.44166887240076	-4.08177430238742	0.000404541889504186	0.00663214945338868	-0.148971124223878
Gm561	-0.290398276844535	6.92981253969754	-4.07734957052553	0.000409167087081374	0.00669166027087428	-0.159909154920846
Zfp839	-0.235882739295125	6.78982238374291	-4.07705902740135	0.000409472617904206	0.00669221627378452	-0.160627310471096
Sox6	-0.44160408234519	7.69582703308129	-4.07325688237013	0.000413491766938735	0.00674999891989565	-0.170024500359918
Il1rapl1	-0.373165013669302	4.11758653875236	-4.07319652197935	0.000413555886109001	0.00674999891989565	-0.170173671517045
Bnip3l	-0.228430923583668	10.4803518771267	-4.07290068813065	0.000413870284511584	0.00675065984915453	-0.170904772394414
Lrrtm1	-0.511187116930172	5.21786491871456	-4.07173336113156	0.000415113174640586	0.00676645456494173	-0.173789521847244
Baz2b	-0.211958167984191	8.28563957183365	-4.068393007287	0.000418690196940702	0.00680887919587966	-0.182043535717632
Taldo1	-0.384537888010541	9.72167589413989	-4.06498290286444	0.00042237336932311	0.00685307048080142	-0.190468652958556
Tpk1	-0.274663454216075	6.19429893856333	-4.06426685509647	0.00042315081801822	0.00686116780320859	-0.19223758325127
Pparg	-0.34059833514493	10.9341665879017	-4.06209949581396	0.000425512666026088	0.00689039761292968	-0.197591503548074
Cox5a	-0.286485226449278	9.35838387901701	-4.06037354694229	0.000427402817340408	0.00690571372716658	-0.201854661058506
Nrbp2	-0.750948338274048	9.23128859546314	-4.05818497334985	0.000429811553921884	0.00693268033897824	-0.207260047402079
Kank2	-0.326939119565216	8.5248292362949	-4.04959349564984	0.000439397814566515	0.00707803826000414	-0.228474336005019
Sept6	-0.290924021574441	5.87266918714556	-4.04830444965503	0.000440854243594968	0.00709686067122246	-0.23165657045271
Ndufv1	-0.304855895915678	9.39719754253308	-4.04728188723752	0.000442012980976762	0.0071096910045751	-0.23418081133847
Slc6a9	-0.416336462450595	6.70340973534972	-4.0470922494215	0.00044222820376587	0.0071096910045751	-0.234648927837757
Gale	-0.343253733366275	7.04249140831758	-4.04528555699222	0.000444283849876862	0.00713808328817805	-0.239108503019251
Echdc2	-0.656894868741764	7.64603820226843	-4.03997396282657	0.000450382240705958	0.00722664108361917	-0.252217319914466
Zfp932	-0.526244727272728	4.66837982608696	-4.03868510742137	0.000451874447009739	0.00724586702732729	-0.255397685188199
A830010M20Rik	-0.386991246212121	6.80448258695652	-4.03813696962993	0.000452510548587922	0.00725134914206628	-0.256750206657138
Acad10	-0.458015537055339	6.53849196597353	-4.03406947145886	0.000457258530084092	0.00731316919691923	-0.266785624379867
Gm13363	-0.392356100461134	10.8028564120983	-4.03330874067943	0.000458151980994222	0.00731796093556941	-0.268662305439088
Angel2	-0.241645256916996	6.90502835538752	-4.03189928406747	0.000459811900505456	0.00733971768125484	-0.27213918202518
Dnajc28	-0.312542544960476	6.08712035349716	-4.02087772987676	0.000472998660853	0.00750645524493434	-0.29931946606253
Hyal3	-0.32665184453228	5.83190926275992	-4.01838028370029	0.00047603829483309	0.00754542400173069	-0.305476460058786
Macrod1	-0.32140689640975	7.10626071077505	-4.01792690986184	0.000476592161426928	0.00754542400173069	-0.306594091438572
Usp19	-0.260057690876154	8.26804228733459	-4.01785605569254	0.000476678778328925	0.00754542400173069	-0.306768754923755
Sv2a	-0.364843708827406	4.90915264650284	-4.01555109739622	0.000479505015105522	0.00757792902484592	-0.312450414169359
Dok6	-0.420861220191041	5.55999149432892	-4.01527707225127	0.000479842111923815	0.00757792902484592	-0.313125837079352
Pmm1	-0.459759277503295	8.37613264083176	-4.01517953759493	0.000479962152389211	0.00757792902484592	-0.313366240405291
Th1l	-0.242904588768119	7.63526543761815	-4.01456753783398	0.000480716046729433	0.00758497291145558	-0.314874671219614
Abhd3	-0.504512680500658	7.07905734120983	-4.01315292255657	0.000482463127651388	0.00760342893019458	-0.31836118520752
Brp44	-0.401806103096179	7.81408790359168	-4.01227139713963	0.000483555002564606	0.00760972737265666	-0.320533706256205
D2hgdh	-0.304066478260868	7.54564107561437	-4.01205071443677	0.000483828726485149	0.00760972737265666	-0.321077564798594
Slc7a6	-0.331211570981553	7.60254253308129	-4.00093984024452	0.000497809811467012	0.00780472049199489	-0.348452114616876
Psmd5	-0.264708228096179	9.08468966446125	-3.99683045998383	0.000503081229222466	0.00788224409421147	-0.358572897388424
Hoxc6	-0.369061540513835	8.1658443610586	-3.99634006500113	0.000503713967718213	0.00788224409421147	-0.359780529775096
Rbmx	-0.329511693017128	8.39511578449905	-3.99493173594623	0.000505535456205853	0.00790071455526281	-0.363248477708288
0610009O20Rik	-0.303658160079054	7.56992737996219	-3.99079602324672	0.000510922146228089	0.00795966322119943	-0.373431092740407
Hsd17b10	-0.37896368461792	7.80752914177694	-3.98498637795758	0.000518584973383562	0.00805358869187856	-0.38773159510499
Mocs1	-0.430629391139655	9.5885003147448	-3.98450772408613	0.000519221347376533	0.00805782298524576	-0.388909621603952
Atad3a	-0.294995369729906	7.65006675614367	-3.98345699390936	0.000520621006926329	0.00806995304195366	-0.391495499674654
Cpt2	-0.293311075922267	9.73114828071834	-3.98317506684191	0.000520997190659222	0.00807070820929427	-0.392189307340222
C330013E15Rik	-0.286362812911728	6.3493572778828	-3.97943223620271	0.000526016870113944	0.0081331316065422	-0.401399284217137
Mum1	-0.337971673913045	7.37950498204159	-3.97707408891332	0.00052920397876104	0.00816926492740945	-0.40720108011139
4930481A15Rik	-0.287971013833994	7.36613342816635	-3.97614202337316	0.000530468944731546	0.00817386131358796	-0.409494068181825
Fxn	-0.359286203722003	6.4495699442344	-3.9748884045223	0.000532175020314308	0.00819237073745561	-0.41257794322411
6430590A07Rik	-0.436092062582346	7.79055560775047	-3.97258214919149	0.000535327812428432	0.0082357610893328	-0.418250767487713
D230025D16Rik	-0.303765642951252	8.53500157655955	-3.97005507248187	0.000538803656000233	0.00828406419574656	-0.424465992076666
Trub1	-0.291124505928854	7.27498393194707	-3.96867312403896	0.000540713857178525	0.00830825045138525	-0.427864488418503
Elane	-0.372910518939393	5.30701984782609	-3.96748356770054	0.000542363476756422	0.00832321933258952	-0.430789659935386
Nmt2	-0.24352049440053	8.22892834688091	-3.96400136037528	0.00054722104407328	0.00838210680685523	-0.439351532295961
Neurl4	-0.304580036396574	7.66828056049149	-3.96161908329753	0.000550568956754156	0.00842164940947004	-0.445208065983331
Gtf2h3	-0.272375254940714	7.59672016068053	-3.96143558337029	0.000550827673783401	0.00842164940947004	-0.445659147900812
E430018J23Rik	-0.370662466403161	6.06121849432892	-3.9499630654348	0.000567243296386084	0.00862980140909347	-0.473852472964509
Pus10	-0.268102656455866	8.2807093563327	-3.94877187792093	0.000568975141708137	0.0086508089713379	-0.476778803605288
Senp7	-0.251657342226618	7.02331924574669	-3.94368861807424	0.000576424418752519	0.00874787944862967	-0.489264520050479
Gm15293	-0.509329572299078	3.88521345274102	-3.94164568650644	0.000579445271197592	0.00878831271011437	-0.494281504451722
Zfp174	-0.299308572957841	6.57163201039698	-3.94033747285618	0.000581387904307707	0.00880450767203827	-0.497493898283672
Btrc	-0.203035518939398	8.29475897826087	-3.93966913151672	0.000582382836578011	0.00881117703517597	-0.499134962169024
Glrx2	-0.226019711627142	6.29959987523629	-3.93647042021259	0.000587167930249619	0.008861813110185	-0.50698835296483
Cops7a	-0.220332674571802	7.53215973534972	-3.9354436306898	0.000588712156921128	0.008871721913583	-0.50950901317121
Psmb3	-0.331152971179183	6.26493620037807	-3.93387854110686	0.000591073662572044	0.00888534915707934	-0.513350875176753
Sp3	-0.233503320652174	7.93045825425331	-3.93166399205122	0.000594431084492789	0.00892769561755593	-0.518786425930027
Olfr735	-0.620323890974968	5.0251409905482	-3.92628512918698	0.000602664364594756	0.00901837639939427	-0.531985981585488
Aasdh	-0.370310715909093	6.76632482608696	-3.92411157295543	0.000606023181216143	0.00905484897804124	-0.537318721147821
Dido1	-0.325271463438735	8.76452898487713	-3.91826435534547	0.000615150834616034	0.00916626811967762	-0.551661498669313
Mrpl3	-0.284646739130435	7.79775047258979	-3.91765140574382	0.000616115478147246	0.00917509490901331	-0.553164749817337
Bmf	-0.284260210803688	5.75803497164461	-3.91550504691792	0.000619505129275542	0.00921443778885034	-0.558428266286
1700029I15Rik	-0.232615007411068	5.76947700189036	-3.90767508183937	0.000632027242426735	0.00936245082156436	-0.577624372378034
Ddt	-0.404398221343873	8.77325519848771	-3.90348572344513	0.000638829214531839	0.00944486192042694	-0.58789163975684
Akap7	-0.396302426383404	8.62423519281663	-3.9024591002133	0.00064050704819274	0.00945832037732671	-0.590407315807386
Nmb	-0.387387351778658	7.14939083175803	-3.90039405354112	0.000643895165922211	0.00949697202831766	-0.595467141976814
Haus1	-0.296942192358365	7.16237366162571	-3.89979654674209	0.000644878784499836	0.00950010909909323	-0.596931057037421
Dcun1d4	-0.254523221508563	7.58710302268431	-3.89715663285263	0.000649242377059773	0.00955297171642697	-0.603398355932607
AB041803	-0.331089149868248	9.25517958412098	-3.89448522687789	0.000653687640773146	0.00960690852384911	-0.609941816620866
Snora36b	-1.12536224950593	6.57931120132325	-3.89003546112513	0.000661158798553957	0.00969358700128544	-0.620839054865419
1810011O10Rik	-0.307755873353096	6.11030938846881	-3.88972604761774	0.000661681421202159	0.00969548175205019	-0.621596688668342
Iah1	-0.250633484848487	8.75396160869565	-3.88225942588041	0.000674417252186815	0.00986450302516097	-0.639875456568321
Cdkn1b	-0.242028712450595	7.54146030056711	-3.88156389462552	0.000675615844250085	0.00987617324874708	-0.641577759606919
Acsl3	-0.427015260704875	7.00558207277883	-3.88057792022576	0.000677318546289196	0.00988933228189782	-0.643990800318169
Slc25a44	-0.53258563965745	8.70340107088847	-3.87980448740361	0.000678657163106018	0.00990301032676786	-0.645883577043615
Chd7	-0.376320269104085	7.87002678071834	-3.8788937392873	0.000680236779244483	0.00992018678181037	-0.648112288128043
Snora47	-0.4804898185112	7.7115170831758	-3.87473609607354	0.000687493984698386	0.0100023475483332	-0.658285039866109
Lsm10	-0.379741436100138	8.47715264650284	-3.87332648828864	0.000689971735970663	0.0100137357377127	-0.661733448451241
Scara5	-0.337948615942027	8.49820573440454	-3.8731354305997	0.000690308245491108	0.0100137357377127	-0.662200822440311
C1qbp	-0.256098484189724	8.62670289886579	-3.87040299938491	0.000695138593376591	0.0100719493076775	-0.668884444862808
Prpf40b	-0.355314338438735	6.89302961531191	-3.86906032541798	0.000697524332046432	0.0100946474971323	-0.672168277944697
Dnajb2	-0.332234354249013	6.13135349905482	-3.86733190632019	0.000700607357954411	0.010133315108066	-0.676395160157748
Ndufs7	-0.289284207674577	10.1095571379962	-3.86664111299325	0.000701843293588284	0.0101452374274351	-0.67808438757123
Osbpl1a	-0.225204489295125	6.83258034026465	-3.86159533321224	0.000710936313824811	0.0102586278633058	-0.69042095335656
Rwdd3	-0.332177893445325	4.48088596219282	-3.85900545442958	0.000715648491473557	0.0103090493332728	-0.696751577812096
Acvr1c	-0.430625550230571	9.18278355387524	-3.85835487311224	0.000716837021395886	0.0103196058582494	-0.698341685668142
Zfp768	-0.343279809617921	7.14228103308129	-3.85281722526996	0.000727032582500296	0.0104541686279477	-0.711873922263177
Gpx4	-0.223400033596842	8.09514020132325	-3.85167204658444	0.000729158755476661	0.0104786278061095	-0.714671808235558
Serpinb6d	-0.284072519104085	2.99624973724008	-3.84903007673128	0.000734087290424575	0.010531033387546	-0.72112589535435
Ptcd3	-0.514264084486166	8.40811766068053	-3.84814863921295	0.000735738875201853	0.0105485865725566	-0.723278935255228
Phf1	-0.505313323287218	7.62156663705104	-3.8471483033627	0.000737617675234569	0.0105693751301344	-0.725722261938299
Prune2	-0.990754885210806	7.92083160018904	-3.8460189623115	0.000739744443818928	0.0105875386541006	-0.728480505843074
Apoa1bp	-0.232219336627143	9.93164022306238	-3.84405941700663	0.000743448977651204	0.0106343839252418	-0.733265946715065
Rrm2b	-0.24440587944664	7.69209120982987	-3.84265729239177	0.000746110903368869	0.0106600865648865	-0.73668974878775
E130112N10Rik	-0.302329545454548	6.74967391304348	-3.83959259426187	0.000751961913238295	0.0107250308528189	-0.744172310318723
6230400D17Rik	-0.244579764328064	6.20446124858223	-3.83581420236368	0.000759237654682806	0.0108225397555306	-0.753395437413443
Trpt1	-0.342071491765484	6.86048624669187	-3.83520874290562	0.000760409959851628	0.0108329848962446	-0.754873175648347
Hephl1	-1.11880832476943	5.7950189026465	-3.83338155540605	0.000763958611917993	0.0108772524259566	-0.759332436399808
Fahd2a	-0.385173476284585	5.76326244612476	-3.82886438399067	0.00077280166444944	0.0109726334296062	-0.770354446541569
Lace1	-0.361078995882742	7.00660050378072	-3.82711155671947	0.000776260142925832	0.0110015569192352	-0.774630553264148
Zfp189	-0.346222824110673	6.55884451890359	-3.82320199866567	0.00078402897826703	0.011105274826649	-0.784166419202477
Glul	-0.382671710968385	9.44433860018904	-3.82132377438317	0.00078778841659772	0.0111513233946487	-0.788746793936254
4931408A02Rik	-0.320304787055337	4.88480592249527	-3.82112619824761	0.000788184912500121	0.0111513233946487	-0.789228586031178
LOC100503186	-0.725316070816865	7.04678875236295	-3.81948568714995	0.000791484680484221	0.0111915843001802	-0.793228762849337
Supv3l1	-0.24078008152174	7.60099165122873	-3.81773272066507	0.00079502565996253	0.0112352078070164	-0.797502689767169
Rab11fip2	-0.255882486001317	7.53703546502836	-3.81388823759283	0.000802846127437768	0.0113392238721096	-0.806874304507861
Gstm5	-0.547687153326746	7.66666471833648	-3.81270476070163	0.000805268754564028	0.0113669265320647	-0.809758780166558
Slc25a22	-0.34343434403821	8.30626811625709	-3.80928127787643	0.00081231731287302	0.0114533023415723	-0.818101572776923
Uqcrc1	-0.289753733366272	10.1603463865784	-3.8060267826209	0.000819074172759328	0.0115353726067579	-0.826030859734262
Atl2	-0.309802590579714	9.58805576465028	-3.79536511103903	0.000841598829113814	0.0118323130304273	-0.851995418608172
Spa17	-0.459596838603424	6.27883774385633	-3.79125472300205	0.000850444408170516	0.0119186877556406	-0.862000716126315
Appl2	-0.394340027503291	7.66658979300567	-3.78868203712646	0.000856027266619489	0.0119533416504838	-0.868261647306536
Park2	-0.321296478260871	6.16206311909263	-3.78699372096109	0.000859710554148298	0.0119979763972474	-0.87236978647837
Aco2	-0.32010328820817	10.4974339962193	-3.78435780385665	0.000865492318710791	0.0120650020853768	-0.878782786390019
Aifm1	-0.341060523715415	7.99504442344045	-3.78142903602383	0.000871961252232514	0.0121483080963949	-0.885906960886501
Ndufs4	-0.298280632905135	8.55401071361059	-3.77650806020333	0.000882937609883807	0.0122873406737416	-0.897874025666511
Slc25a17	-0.257591673913046	9.38416509073724	-3.773740797774	0.000889169565538266	0.0123601089183622	-0.904601861555661
Ndufab1	-0.249402410737813	7.8333860463138	-3.77299087235943	0.000890865847516426	0.0123758681638723	-0.906424883862041
H2-Ke6	-0.436110401350461	8.1344719584121	-3.77279582404428	0.000891307554608186	0.0123758681638723	-0.906899019232344
Slc27a1	-0.528124420948618	10.2760464725898	-3.7673280136785	0.000903777892755474	0.0125208037913724	-0.920187976944557
Mzt1	-0.350021016139658	8.90403929300567	-3.76700370067748	0.000904522907119337	0.0125240851510467	-0.920976032892307
Dusp4	-0.610990943840579	7.06774527504726	-3.76458089759036	0.000910107705154948	0.0125802100399601	-0.926862713333425
Snn	-0.259609955862977	7.61259294139887	-3.76019170973407	0.000920311581859726	0.0126927807758897	-0.937524651364457
Fam70a	-0.322849363306984	5.58227252551985	-3.75941417307728	0.000922130856187761	0.0127107589941854	-0.939413062239874
Kctd21	-0.29064981455863	7.22074417202268	-3.75900847492458	0.00092308150710598	0.0127167506004103	-0.940398345538047
Polg2	-0.298389877470358	6.02552851512287	-3.75796471185512	0.000925531726515986	0.0127371364921853	-0.942933115337468
9330159M07Rik	-0.471322213438734	7.69116111531191	-3.7568945970681	0.00092805043581007	0.0127638008041155	-0.945531692299844
BC028777	-0.31168300032938	5.33437775708885	-3.75488282559595	0.000932803736237405	0.0128077330826223	-0.950416393879719
Ptar1	-0.227568786890646	7.65336988090737	-3.75443148043203	0.00093387342752756	0.0128152808991338	-0.951512194402737
Dtna	-0.534520475790515	6.96698960396975	-3.75218786313415	0.000939208714897086	0.0128689113733979	-0.956958867083801
Mau2	-0.185544848814228	8.56939823534972	-3.75212944531038	0.000939348030542191	0.0128689113733979	-0.957100672716381
Bckdhb	-0.338611933959161	9.40285286672968	-3.75181564393695	0.000940096735706135	0.0128720134156741	-0.957862396262875
Elmod3	-0.336465863636365	8.30101089130435	-3.75051634498439	0.00094320299926578	0.0129002114982821	-0.961016147893688
4930578M01Rik	-0.332377034584977	5.6598051899811	-3.74879862903801	0.000947325051068042	0.0129422246167533	-0.965185077218651
Dcst1	-0.391292138339919	6.3637736294896	-3.74725352299503	0.000951047989846037	0.0129858885084462	-0.968934656013357
Elk1	-0.335673996706195	7.92369486389414	-3.74687041071007	0.00095197332002791	0.0129913258280221	-0.969864309869013
Pdp2	-0.428149431653491	6.73486452362949	-3.74544011309324	0.000955435729083468	0.0130241531963447	-0.973334827884293
Coq10a	-0.303120208992099	7.43695566635161	-3.74403439600871	0.000958850677144218	0.0130634791536188	-0.976745367085284
Arnt	-0.219041187417652	9.53374876181474	-3.7419755500187	0.000963873921746505	0.0131239214229574	-0.981739920167677
D10Jhu81e	-0.325470288208168	9.41392125708885	-3.74178011396577	0.000964352093523321	0.0131239214229574	-0.98221399111396
Pcbp4	-0.398661068511199	8.12554977882798	-3.73797645240747	0.000973704974084221	0.0132365873090346	-0.991439277421351
3110021A11Rik	-0.266470795454546	6.10237145652174	-3.73367421386105	0.000984391119659254	0.0133523960017182	-1.00187083283267
Trhde	-0.600009288372859	7.61482949432892	-3.72918893336368	0.000995654429779761	0.0134829115804132	-1.01274283946634
Cyc1	-0.412537722167327	8.49173575425331	-3.72694894285132	0.00100132667399119	0.0135425154633453	-1.0181711275288
Uqcr10	-0.379476011363638	6.80445652173913	-3.72591183100829	0.00100396363876541	0.013558185118363	-1.02068412330046
Stk35	-0.28127684387352	7.59827520510397	-3.72493009043545	0.00100646609226834	0.0135845363143732	-1.02306277970154
3110039I08Rik	-0.311067056324109	6.51667167958412	-3.72387225412846	0.00100916936228317	0.0136035750275203	-1.02562562203895
Gm10374	-0.376258894598157	6.55240516635161	-3.71641496494297	0.00102842936375334	0.0138204308064694	-1.04368705353649
Zc3h7b	-0.352639878787878	8.35254663043478	-3.71438541020603	0.00103373322280373	0.0138539363834805	-1.04860092705903
Proca1	-0.278072604413703	8.17554654064272	-3.71414127111901	0.00103437303903646	0.0138549771304851	-1.04919197800258
Mrpl39	-0.233031068511202	8.82598393100189	-3.71037248268557	0.00104429932649541	0.01394975602901	-1.05831474032686
5031425E22Rik	-0.255917737812916	6.77890437901701	-3.7101663263173	0.00104484499024396	0.01394975602901	-1.05881369241657
Pet112l	-0.302674352272731	7.32662917391304	-3.70968923523981	0.0010461088482781	0.0139568811117427	-1.05996834842882
Hp1bp3	-0.164044412055338	8.2227547268431	-3.70901772349433	0.0010478902846655	0.0139601643004681	-1.06159347366506
Tspyl2	-0.32763173155468	8.42639942911153	-3.70872814316353	0.00104865942258471	0.0139628633868302	-1.06229426241629
Pcyt2	-0.480052289855072	8.43981647731569	-3.7074948624441	0.00105194127302545	0.0139989981722383	-1.0652786550785
Gm5	-0.483460556653492	4.62049621928166	-3.70571987886416	0.00105668231783414	0.0140359523197763	-1.06957343394398
4632427E13Rik	-0.263080495223979	8.04602585916824	-3.70560265405612	0.00105699616592975	0.0140359523197763	-1.06985705341817
Hist2h2be	-0.269460364624507	6.06130277126654	-3.70504879465478	0.00105848026014007	0.0140480907331245	-1.07119705532612
Sdhd	-0.262465534090909	9.61404986956522	-3.7039347835244	0.00106147149884129	0.0140802080519066	-1.07389211862772
Coq9	-0.336563336627143	7.99417187523629	-3.70304920216335	0.00106385529043838	0.0140966545635184	-1.07603439831807
Gm20201	-0.520060662220028	5.29872400756144	-3.70236768920797	0.00106569334725117	0.0141078357802432	-1.07768292856373
4632404H12Rik	-0.371495937417655	5.43717404442344	-3.70231189647813	0.00106584395937729	0.0141078357802432	-1.0778178834743
Cnpy3	-0.255768528820819	7.47211210396975	-3.7006408246303	0.0010703646923113	0.0141600688173399	-1.08185971977827
Cpa3	-0.612933134387351	7.31185806616257	-3.69888240786823	0.00107514201434335	0.0141933031725218	-1.08611228276226
Fahd1	-0.360199959650856	5.72091131096408	-3.69886829689334	0.00107518043589622	0.0141933031725218	-1.08614640658433
Eepd1	-0.390034053194993	10.1269098241966	-3.69768158496337	0.0010784164518291	0.0142284003596252	-1.08901604230831
4930579G22Rik	-0.505622528491437	6.64289067296786	-3.69407236414855	0.00108831713046051	0.0143075163472161	-1.09774210104695
4933406C10Rik	-0.387420946805006	5.57058128449905	-3.69218308685139	0.0010935351917688	0.0143465846010021	-1.10230890231062
Hsd3b7	-0.373033322957843	8.41326244517958	-3.69207207439486	0.00109384256252088	0.0143465846010021	-1.10257722409568
Bcl7b	-0.195040759552043	8.32712271644612	-3.68754486567651	0.00110644986745634	0.0144896723875287	-1.11351779321898
Arpc1a	-0.257359738636366	9.03150126086956	-3.68690411052445	0.00110824569748419	0.0145054824536353	-1.11506596073841
Ccl24	-0.426526530303033	7.46615397826087	-3.68649873068074	0.00110938332121249	0.0145126652519125	-1.11604538542187
Srek1	-0.323923489624507	7.95428598865784	-3.68284518914737	0.00111968807611918	0.0146336830786923	-1.12487124577814
Raf1	-0.327740998847167	9.24995116540643	-3.68276936960504	0.00111990291420228	0.0146336830786923	-1.12505437747397
Aspa	-0.594896755764164	8.35430878166352	-3.68258853437862	0.00112041548200488	0.0146336830786923	-1.12549115593406
Ppil4	-0.245305362154152	7.73354206049149	-3.6814630271345	0.00112361084341831	0.0146613873194427	-1.12820950475892
Ehmt1	-0.207583935276682	7.72260176465028	-3.67793044650084	0.00113369808379418	0.0147758450413493	-1.13673997401478
BC034902	-0.343949135046117	10.1547069933837	-3.67673272642811	0.00113713825618734	0.0148128485528506	-1.13963171074193
Pim3	-0.299595411890649	7.30112948960302	-3.67476583790365	0.00114280988452008	0.0148710097222185	-1.1443799351891
Epc1	-0.222685277338605	7.73334436011342	-3.67444571398065	0.00114373559727867	0.0148752018630766	-1.14515267278416
Cnot10	-0.222093765645591	7.51357592911153	-3.67282263779174	0.0011484404142203	0.0149186903550468	-1.14907027951234
Ccdc62	-0.472848046277998	5.10973692533081	-3.67198794053608	0.00115086733027304	0.0149364277103261	-1.15108479411764
Ccni	-0.23195466831357	10.7366308289225	-3.67176644026177	0.00115151219423326	0.0149369313363541	-1.1516193563625
Psph	-0.290890343708827	6.8795304026465	-3.67149854053751	0.0011522926159595	0.0149391919058063	-1.1522658856512
Zmym5	-0.23944142193676	8.84362161342155	-3.67064332529402	0.00115478742140963	0.0149636649779505	-1.15432971044719
Rbm15	-0.289637682476944	7.73738342722117	-3.67013986262042	0.00115625857914452	0.0149748549351529	-1.15554461517451
Rprml	-0.325082952898551	6.14656962759924	-3.66983976744478	0.00115713635398973	0.0149783521956045	-1.15626875206441
6720401G13Rik	-0.592365776021082	7.36907687523629	-3.66755168641755	0.00116385045634926	0.0150494534875046	-1.1617894020754
Cry2	-0.413013987977602	8.01747172495274	-3.66554197510191	0.00116977917829517	0.0151102608114585	-1.16663760979039
Chac2	-0.385756890810277	6.58676512287335	-3.66305662484097	0.00117715196811777	0.0151730794568868	-1.17263221236168
Gm15535	-0.465665346508565	4.47842026181474	-3.66245220571041	0.00117895184451587	0.0151730794568868	-1.17408988335162
Zfp644	-0.248517925065878	6.7024645557656	-3.66076227279304	0.00118399854309406	0.0152221325472594	-1.17816511661194
Cldn25	-0.246581851613968	9.01633585538752	-3.65812684658718	0.00119191104178637	0.0152999164249307	-1.18451932593406
Tmem134	-0.355125714920952	9.82178166351607	-3.65647259968702	0.00119690411042898	0.0153560118196942	-1.18850717821903
9530091C08Rik	-0.397596839756257	7.05313846975425	-3.65558362468758	0.00119959578680359	0.0153745386175565	-1.19064999753358
Slc25a10	-0.449228781620556	9.12876428922495	-3.65435190812596	0.00120333502683712	0.0154073105181557	-1.1936187302793
D930048N14Rik	-0.540954651350463	6.66121613232514	-3.65432952010937	0.0012034030977623	0.0154073105181557	-1.19367268815239
Ednra	-0.464339355731228	8.47401161247637	-3.65341689342542	0.00120618115697177	0.0154268504383633	-1.195872150874
Zmat1	-0.287844753787883	6.67501023913043	-3.64882956667344	0.0012202404635142	0.0155824074941818	-1.2069254065989
Akap5	-0.299262787714097	5.8646309584121	-3.64707747354544	0.00122565253113121	0.0156230677146768	-1.21114606629228
Snhg5	-0.560079593708831	6.72435970699433	-3.6469781248877	0.0012259601136162	0.0156230677146768	-1.21138537236044
B3galt2	-0.497956879281954	10.3974551030246	-3.64673207908329	0.00122672219433519	0.0156247003625763	-1.21197802715276
Akap8l	-0.359485202075099	7.78197778922495	-3.64214797068141	0.00124100569528446	0.0157577673188978	-1.22301775737484
AI503316	-0.462569599802375	9.16815555009452	-3.64138488393418	0.00124339912658751	0.0157800282563727	-1.2248550834036
Tor2a	-0.240343929018445	7.19505592344045	-3.63936268952484	0.00124976363314296	0.0158376799121227	-1.22972349790081
Ccbe1	-0.445703984025034	7.00321479206049	-3.63867093537322	0.00125194811873387	0.0158558650227723	-1.23138871130404
Tmem57	-0.245019560111992	8.89918750567108	-3.63687609351649	0.00125763347572945	0.0159115167570986	-1.23570888906286
Mknk2	-0.432149263339925	11.4264751077505	-3.63649468142957	0.00125884489070102	0.0159186717168894	-1.2366268674784
Mapkapk5	-0.298902611166012	8.03118305009452	-3.6358823325318	0.0012607921797924	0.0159351200323915	-1.23810060403787
Psmd1	-0.219458444334652	9.54433207372401	-3.63344150279514	0.00126858342610683	0.0160253752536284	-1.24397422330505
A730085K08Rik	-0.312962232213439	4.77071794328922	-3.62916403199645	0.00128235108109026	0.0161718098204711	-1.25426478927544
Sox9	-0.634786179347826	6.66683837618147	-3.62760472613051	0.00128740619822216	0.016213292366573	-1.25801523017704
2700097O09Rik	-0.30979196953228	5.81533019754253	-3.62233350970741	0.00130463971164214	0.0164045020712735	-1.27069008314538
Trmt11	-0.253311785737813	6.57510239413989	-3.62214763502188	0.00130525150376399	0.0164045020712735	-1.2711369282935
Rnf144a	-0.290552674077734	8.27189902362949	-3.62170930710629	0.00130669533738358	0.016414277923117	-1.27219064776849
Gcat	-0.351970356389986	6.32185475708885	-3.62024201897617	0.00131153989770765	0.0164667408654624	-1.27571766763743
Dis3l	-0.226653874011858	7.66933127221172	-3.61978899438858	0.00131303919947902	0.0164687858067989	-1.2768065491202
2810008D09Rik	-0.529783294301713	7.2938098610586	-3.61944013787873	0.00131419489536508	0.0164748969436256	-1.27764502698287
Oscar	-0.35975593857049	4.11954848771266	-3.61827393108785	0.00131806554460307	0.0165150195283616	-1.28044783746387
Fam136a	-0.363613577733863	6.62982671644613	-3.61724979901576	0.00132147383911395	0.0165493110969524	-1.28290897359463
Pex6	-0.329586765151513	7.5137205	-3.61680692083193	0.00132295039833517	0.0165509824961262	-1.28397321008548
2810055G20Rik	-0.489810196969698	7.18428008695652	-3.61612672765144	0.00132522130984002	0.016562578297321	-1.28560764020267
Zfp275	-0.253843050065878	7.02175803402647	-3.61514867716242	0.00132849333838966	0.0165782515533932	-1.2879576308528
Gm7160	-0.340049461462454	5.88756994234405	-3.60791575822479	0.00135293721355928	0.0168459673568422	-1.30533056862139
Greb1l	-0.415414309453229	5.20056694801512	-3.60479724917895	0.00136361147123063	0.0169532071904037	-1.31281782692737
Sypl	-0.213563348978923	8.76094675519849	-3.60425735376001	0.00136546780567284	0.0169623586384138	-1.31411387228004
Irs1	-0.449937335309619	6.56949102079395	-3.60258469820333	0.00137123462998247	0.0170171351333385	-1.31812879815101
Taf9b	-0.297333935935442	7.34427930056711	-3.60195182859768	0.00137342278028389	0.0170268500215677	-1.31964774998184
Gcfc1	-0.336200044631095	7.65245746597353	-3.60141054728694	0.00137529697109172	0.0170349002903277	-1.32094681762133
Il17re	-0.378359136034256	6.41966761247637	-3.60136508487168	0.00137545449881328	0.0170349002903277	-1.32105592414597
Zfp771	-0.347668917654808	5.87003696691871	-3.59939323507831	0.00138230397519678	0.0170939607489713	-1.32578782746
Mst1r	-0.392427605401846	7.34459661625709	-3.59620483107438	0.00139344990433037	0.0172155226998661	-1.33343749626702
Neo1	-0.30658747743742	8.48060097637051	-3.59572055291004	0.00139515049519725	0.0172268933389937	-1.33459920704894
Nfyc	-0.22035018857049	7.53908916162571	-3.59293151503261	0.00140498402655293	0.0172963218373744	-1.34128878070922
P2ry13	-0.404611331357049	5.18025834877127	-3.59210057863302	0.00140792679737512	0.0173072230130402	-1.34328150099965
C2	-0.432000987483534	8.69873503497164	-3.59208663534104	0.00140797622904916	0.0173072230130402	-1.34331493809778
1700029G01Rik	-0.324566864295127	6.67969990548204	-3.58794456468189	0.00142273599901551	0.0174625256134145	-1.35324622099485
Fhl4	-0.428325841238474	4.80832151795841	-3.58697526974753	0.00142621173207763	0.017487768332729	-1.3555697648001
Cd163l1	-0.319696282279315	5.21314193383743	-3.5862272849491	0.00142889955283423	0.0175033093335748	-1.35736266618432
Adc	-0.25352766798419	6.97738894139887	-3.58254295346602	0.00144221127737878	0.0176488277767018	-1.36619227376216
Gm17608	-0.410856314888012	5.08293647258979	-3.58229303448075	0.00144311862525607	0.0176511670660353	-1.3667911126437
Mpdu1	-0.341478371870885	9.08734247069943	-3.58131437790996	0.00144667707481087	0.0176771458531426	-1.36913598142266
Ric8b	-0.183670541337291	8.21611137334594	-3.58101976003197	0.00144774999927891	0.0176814898326204	-1.36984185020994
2010003K11Rik	-0.502380596837947	7.14766036672968	-3.58062658970947	0.00144918303791293	0.0176892359917239	-1.37078381135889
2810403A07Rik	-0.228544039855072	8.08972949905482	-3.57965474788504	0.00145273118314651	0.0177072268742972	-1.3731120247742
Man2c1	-0.292082511693019	6.92446597448015	-3.57914523721338	0.00145459476987351	0.0177211778044006	-1.37433256829847
9030025P20Rik	-0.261341127470356	7.64594675425331	-3.5772589843773	0.00146151427567758	0.017791537853765	-1.37885066810955
Sec24b	-0.284739183465089	9.40360239413989	-3.57717751766062	0.00146181385027486	0.017791537853765	-1.37904578726015
Cirbp	-0.286466816040844	6.65718163327032	-3.57687854189472	0.00146291377701283	0.0177961366970672	-1.37976184601549
Mdh2	-0.252912218708831	11.10262531569	-3.57663914245797	0.00146379510619073	0.0177980731066486	-1.38033520401024
Gmds	-0.234802261693019	7.26641099621928	-3.57588342947689	0.00146658060446636	0.0178182258705303	-1.38214504857835
Hoxc4	-0.429570433794469	7.15228575992439	-3.5757972742605	0.00146689849433198	0.0178182258705303	-1.38235137290751
Col4a6	-0.300088411890646	5.51779316351607	-3.57474167971853	0.00147079882543218	0.0178444925818881	-1.38487918577538
Bag1	-0.329779864459818	8.75299779489603	-3.57462433838814	0.00147123301657051	0.0178444925818881	-1.3851601668867
Acadvl	-0.29375741238472	9.04063957088847	-3.57060050607611	0.00148619814475278	0.0179994297177282	-1.39479378327707
1700024F20Rik	-0.386319308465088	6.42193998109641	-3.57040268565895	0.00148693768430205	0.0179995413395424	-1.39526730763431
Snora30	-0.81781552140975	8.04617492816635	-3.56906925619336	0.0014919320120183	0.0180334263698887	-1.39845893963768
0610040B10Rik	-0.316272233860344	6.11488972873346	-3.56719624653377	0.00149897499741074	0.0180919381910799	-1.40294146893629
Dnajc4	-0.251871981884063	9.02532451228733	-3.56453604742914	0.00150903383666781	0.0181955224748115	-1.40930667917513
Csrp2	-0.346444662220029	6.96139602930057	-3.56413133942583	0.00151056989731464	0.0182051372563407	-1.41027491948144
Sgta	-0.3208023185112	9.15024732230624	-3.56285144962086	0.00151543774616405	0.0182459593023738	-1.41333675903805
Gm6484	-1.26477909469697	8.73346676086956	-3.56222139203429	0.00151783968759561	0.0182659555373444	-1.41484390159403
Cox8b	-0.518109352437421	6.94463610680529	-3.56110140590056	0.00152211854100891	0.0183085083268451	-1.4175227857153
Fnta	-0.223944334650854	9.15439981096408	-3.55822182574698	0.00153317396868332	0.0183923246051066	-1.42440923495101
Prokr1	-0.264078557806324	6.24778670604915	-3.55812051399257	0.00153356435378942	0.0183923246051066	-1.42465148839041
Rhbdl1	-0.782047923583665	8.23739918147448	-3.55788710067607	0.00153446413584957	0.0183940663930995	-1.42520961077646
Foxc1	-0.313204599143611	6.75520951417769	-3.55687971546115	0.00153835340736527	0.0184228659270769	-1.42761827360074
Pole4	-0.242860179841898	6.89998534877127	-3.55572506776471	0.00154282305920842	0.0184674196781207	-1.43037878257172
Tmem159	-0.377548584980238	9.08538437240076	-3.55500473459224	0.00154561789333146	0.0184918925238093	-1.4321008005889
Zbtb26	-0.273148332345192	6.66545683742911	-3.55318441481904	0.00155270262599264	0.018567641397484	-1.43645194940851
Nsdhl	-0.50871190563241	10.0184781483932	-3.55216765277605	0.00155667367631479	0.0185970816415193	-1.43888203670578
Dolpp1	-0.266220355072465	7.50758664177694	-3.55142442258623	0.0015595826936973	0.0186228076884029	-1.44065823944107
Abhd6	-0.464044560606059	8.44243158695652	-3.54806331545348	0.0015728045114224	0.0187262512021819	-1.44868931309461
Uqcrq	-0.32698753853755	6.10327347069943	-3.54761637293664	0.00157457089878741	0.018735835645626	-1.44975706531945
Pik3cb	-0.264717202569175	9.34451154442344	-3.54399070320408	0.00158897184100729	0.0188640655074498	-1.45841729425021
Zfhx4	-0.391712891633729	6.94314335255199	-3.54359872529014	0.00159053643008188	0.0188735487991324	-1.45935340226315
Pmvk	-0.580642018115942	9.28056553119093	-3.54185056389425	0.00159753257690879	0.0189474436431636	-1.46352790655912
5730508B09Rik	-0.336682512516472	8.26684809546314	-3.53735071464007	0.00161567937324366	0.0191258567881668	-1.47427030908668
Mccc2	-0.381595411890645	9.03544470699433	-3.53467817827847	0.00162655207505222	0.0192360856246338	-1.48064837413099
Rcbtb1	-0.296057039690383	7.33020400094518	-3.53376360390644	0.00163028921054711	0.0192617966841534	-1.48283067715999
Muted	-0.252421169960477	5.85496765784499	-3.53289153332801	0.00163386046636143	0.0192855005047623	-1.4849113945304
Lsm12	-0.231879061758903	11.2071997476371	-3.53121828545942	0.00164073403695453	0.0193388479554191	-1.48890322810169
Chchd3	-0.226503818181822	8.6793485	-3.52905676990546	0.0016496551318482	0.0194217287653845	-1.49405902839926
Pcca	-0.265436673748356	10.1095084621928	-3.52894207131317	0.0016501298399219	0.0194217287653845	-1.49433258775276
Ccdc47	-0.242602386857708	7.45180901606805	-3.52796280107521	0.00165418821610765	0.0194602018015223	-1.49666806020262
Rbks	-0.192753308629779	7.30383769659735	-3.52463709849552	0.00166804366863962	0.0195860210340126	-1.50459803289945
Gm4925	-0.398428588768116	3.7858300463138	-3.524632695963	0.0016680620851413	0.0195860210340126	-1.50460852894831
Gm10614	-0.432295030467722	4.77978930245747	-3.52347206299776	0.00167292412166608	0.019624411186379	-1.5073754412304
Lonrf1	-0.630684013998684	5.72258349149338	-3.5177151642515	0.00169724546609887	0.0198579492157445	-1.52109542091229
4833442J19Rik	-0.336102109354415	6.79300913610586	-3.51761611519788	0.00169766692354028	0.0198579492157445	-1.5213314144444
Snw1	-0.197902531291174	8.42041587996219	-3.51637089016094	0.00170297411440889	0.0199105787588812	-1.52429809730661
Hdhd2	-0.229167058300398	8.18538887429112	-3.51527322778148	0.00170766579776995	0.0199370588592317	-1.52691294167501
Hnrnpa2b1	-0.22723108465086	9.95144072400756	-3.51071579027482	0.00172728053845591	0.0201184102791987	-1.53776684532166
Cox4i1	-0.312145307476946	10.1146436663516	-3.5103088551684	0.00172904258626994	0.0201278212898553	-1.538735774437
Slc26a10	-0.343476889328065	5.67608170510397	-3.50966780167789	0.00173182193177788	0.0201427481503528	-1.54026207584383
Lrrc36	-0.414822791831357	5.86346156332703	-3.50762969820511	0.00174068727236839	0.020226769691085	-1.54511405579032
Pank2	-0.231542051548092	8.03548834310019	-3.50633427999957	0.00174634505392012	0.0202733962312366	-1.54819750209272
Sc4mol	-0.335811924901186	7.56895951417769	-3.50163447944814	0.00176702242493548	0.0204844942074129	-1.55938121733852
Thrb	-0.257820869894602	8.03762129773157	-3.49921900269782	0.00177774223603206	0.0205700634503503	-1.56512723561768
Zdhhc7	-0.210788311758892	8.13126109546314	-3.49899710227802	0.00177873019496289	0.0205718368770791	-1.56565503550425
Zmym3	-0.281005710639	6.62825693005671	-3.49862241267595	0.00178039962577352	0.020581486480682	-1.56654622654988
Sdhc	-0.257709157444003	9.44073330151229	-3.49505126769536	0.00179638767202712	0.02074684656269	-1.57503856309311
Adck3	-0.291877526515154	7.10601086956522	-3.49405637498229	0.00180086666882361	0.0207888336861015	-1.57740395903335
Pex13	-0.199329122200266	8.49067929300567	-3.49134967955148	0.00181310731122815	0.0209007683781707	-1.5838381228467
Mtch2	-0.278348552865609	11.4986260236295	-3.48851067051217	0.00182603339508281	0.0210202798015931	-1.59058506607961
Dgkb	-0.372780629776021	4.19348172778828	-3.48694303942133	0.00183320927750276	0.0210807791483946	-1.5943097941257
Hexdc	-0.29441244384058	6.26182388374291	-3.48680226773417	0.00183385500666064	0.0210807791483946	-1.59464424414856
Polr2h	-0.292929294137022	5.74166666729679	-3.48459826519089	0.00184399384336635	0.0211747562979487	-1.59988000974081
Pabpn1	-0.462581519762852	8.49275992533081	-3.4828243791624	0.00185219368886973	0.0212321700725039	-1.60409321466466
9930021J03Rik	-0.211274015974969	7.67519533837429	-3.48160858949981	0.00185783421144495	0.0212869279289968	-1.60698046305808
1700012D14Rik	-0.375272179018445	6.56437948865784	-3.47938575159761	0.00186819009832217	0.0213757721277847	-1.61225838557169
2310067E19Rik	-0.370254172760213	7.58369486483932	-3.47897112217856	0.00187012800802706	0.021382352139314	-1.61324276196447
Zcchc14	-0.286413176054019	8.08530252268431	-3.47850841017245	0.00187229295867736	0.0213929217707753	-1.61434124616757
1700021C14Rik	-0.296756971837945	5.71059388846881	-3.4752622618863	0.00188754988692112	0.0215273274007672	-1.62204628928815
Zfp113	-0.266892155303033	6.62931395652174	-3.47488202301292	0.00188934491276382	0.0215378328954566	-1.62294866726646
Fam82b	-0.225504337450596	7.24539949621928	-3.47149808779048	0.00190539311381809	0.0216906783755938	-1.6309779404928
Fam117a	-0.373273499011858	6.31695494612476	-3.469785630199	0.00191356487315675	0.0217535608227957	-1.63504020785682
S100a1	-0.695237934453228	9.69428751323252	-3.46813482869436	0.00192147469916944	0.0218334096061457	-1.63895558618146
Fan1	-0.293479085474312	6.00318210586011	-3.46547812667342	0.00193427116368216	0.0219508309626897	-1.64525546404188
Nr2f1	-0.228287358530965	5.45185018903592	-3.46543482128218	0.00193448043702678	0.0219508309626897	-1.64535814147487
Sos2	-0.20507987483531	9.52288752362949	-3.46358637953659	0.00194343360508339	0.0220321364447494	-1.649740413489
Ampd2	-0.214814448945986	6.04310806427221	-3.46255133132451	0.00194846459380251	0.0220750556697593	-1.65219395783578
Ppp1r3b	-0.810808631093546	7.08872558223062	-3.46243910637054	0.00194901083897574	0.0220750556697593	-1.6524599683351
Ggnbp2	-0.23022672315547	9.57594832986767	-3.45921338843005	0.00196477559190125	0.0222108610964658	-1.66010476302381
Cirh1a	-0.248505710638998	9.43548519092628	-3.4590734556377	0.00196546227297139	0.0222108610964658	-1.66043634304869
Zfand1	-0.226099028985507	7.32369264555766	-3.45888760807454	0.00196637462895919	0.0222108610964658	-1.66087671422992
Rsph3a	-0.231710144268774	5.57357340926276	-3.45869726253788	0.0019673094933695	0.0222108610964658	-1.66132773528516
BC065397	-0.247361933959157	5.1511137362949	-3.45571884658812	0.00198199415074899	0.0223664046883514	-1.66838396718949
Acot6	-0.264559839920948	6.0493494026465	-3.45449232888714	0.00198807227221347	0.0224042200370247	-1.67128914532303
Olfr593	-0.362868410737812	3.26838391587902	-3.45347821933305	0.00199311147664057	0.0224404867306001	-1.67369094370852
6820431F20Rik	-0.252619149209487	10.7757242655955	-3.45320415602023	0.00199447545401498	0.0224455899724444	-1.67433998955533
St3gal1	-0.338676384057971	9.12270730907372	-3.45086065138485	0.00200617590897406	0.0225566658086563	-1.67988924790141
Chd9	-0.198084926548095	8.51009766918714	-3.45049597438683	0.00200800263094936	0.0225669096408472	-1.68075266406401
B230369F24Rik	-0.270436183135704	6.36184483270321	-3.44980886633925	0.00201144885554931	0.022595336597023	-1.68237939058999
Mtfp1	-0.328818484354413	6.60664146219282	-3.4496212563891	0.00201239082199498	0.022595619225006	-1.68282353769516
Pacsin3	-0.337995580698288	4.87882246502835	-3.44542023126607	0.00203359637446802	0.0227611336263119	-1.69276689474555
Fam54b	-0.1817591678195	8.41382955198488	-3.44384593554027	0.0020415988078184	0.0228403287414853	-1.69649202223008
Fhl5	-0.322843655138341	8.22444313232514	-3.44268845585224	0.00204750201539488	0.0228959776186127	-1.69923050436349
Bbs2	-0.367436593544138	6.7547676436673	-3.43964487311977	0.00206310376246944	0.023039082614328	-1.70642983003524
Acad12	-0.407332844367591	6.01952137334594	-3.43688396541834	0.0020773564312627	0.0231877384985963	-1.71295864226644
Poldip2	-0.269714756916999	8.65120163799622	-3.43612075209343	0.00208131323681313	0.0232213879739685	-1.71476312411604
2610301G19Rik	-0.254084155467721	7.44662460680529	-3.43549225507316	0.00208457711921182	0.0232472794932555	-1.71624899082451
AA388235	-0.264947652173914	4.67461742722117	-3.43480974966079	0.00208812711134747	0.0232763368549388	-1.71786243706739
Eif4b	-0.175621608695659	10.0300259914934	-3.43295305449196	0.00209781431648259	0.0233631864636376	-1.72225112066934
Cspg4	-0.462809463603425	7.07267463516068	-3.43239318832157	0.00210074395061289	0.0233852463445372	-1.72357432142553
3110004A20Rik	-0.271381629776022	3.31450227126654	-3.43129203129499	0.00210651762703248	0.0234283544385571	-1.7261766065478
Adam32	-0.213609072299078	3.59362071361059	-3.43083534521144	0.00210891668333423	0.0234444567331779	-1.72725577618091
Il22ra2	-0.340349207674572	3.66283057277883	-3.4289235384399	0.00211898861894202	0.0235351931061041	-1.73177292768625
Gm19389	-0.632409747694334	6.31915548298677	-3.42847866634408	0.00212133902730906	0.023544641422445	-1.73282393261863
2310002J15Rik	-0.26205918000659	5.20567580340265	-3.42840094353918	0.00212174992287797	0.023544641422445	-1.7330075470104
Atp5f1	-0.211465780303033	10.1030563043478	-3.42755012884159	0.00212625296890044	0.0235839922014042	-1.73501744070165
2810006K23Rik	-0.225849733695654	6.68989327410208	-3.42668899523134	0.00213082008687039	0.0236213988599568	-1.73705153681376
Esrra	-0.208180720355734	7.18126260113422	-3.42565388066258	0.0021363225514556	0.0236545206674345	-1.73949636382366
Tom1l2	-0.229585968379451	7.1368393194707	-3.42539877904019	0.00213768074085482	0.0236575121414943	-1.74009884692405
Fbxo18	-0.168783267457179	8.18165075614367	-3.42479147002624	0.00214091749934081	0.0236746518939193	-1.74153308947967
Suclg1	-0.197529367259554	8.16957230623819	-3.42474775755999	0.00214115065615297	0.0236746518939193	-1.74163631902444
Klhl7	-0.199838327733859	8.69080497731569	-3.42206290169323	0.00215551874137789	0.0237801767681287	-1.74797589482573
Ubr2	-0.234019011857713	8.79659960302457	-3.42161423968466	0.00215792888831101	0.0237961142645696	-1.74903512448583
Adam33	-0.467327622859025	6.47755828544423	-3.42106539758366	0.00216088074925748	0.0238180084732558	-1.75033080061522
AI314180	-0.198634167160741	9.2095541899811	-3.42071611974957	0.00216276132778128	0.0238280803238701	-1.75115531916316
Pgls	-0.211679789031622	6.58830592155009	-3.41960317637937	0.00216876424035747	0.0238698476713766	-1.75378238212322
Ppox	-0.360192401515154	7.77894934782609	-3.41929554334877	0.00217042638284326	0.0238698476713766	-1.75450848687623
Satb1	-0.249626565217393	6.30155088185255	-3.41897240015588	0.00217217365970938	0.0238784085714528	-1.75527117592479
Nadk	-0.183417873188407	9.5495006294896	-3.41854571223211	0.00217448291018812	0.0238931367831014	-1.75627821522403
2410091C18Rik	-0.225489131093546	8.06496534310019	-3.41792279355464	0.00217785845214803	0.0239195630176651	-1.75774830686838
Adam23	-0.393310960968383	7.51813720888469	-3.41573683600088	0.00218974429311574	0.0240286900481436	-1.76290644693151
Pkm	-0.350870609354418	10.6280084404537	-3.41528222364269	0.00219222408900924	0.0240451957711268	-1.76397903909345
Heph	-0.227294998847167	9.45922675236295	-3.4122239757197	0.00220897711104094	0.0241751553635501	-1.77119324820633
2900006K08Rik	-0.313924571146247	5.26045998771267	-3.41195476251116	0.00221045779734099	0.024180622669004	-1.77182819749108
Pfkl	-0.367175287384718	8.50204237523629	-3.4108877762513	0.00221633576436384	0.0242341664811496	-1.77434455299035
Sox5	-0.214261911890647	6.70745746786389	-3.4064706619475	0.00224083133110198	0.0244802876712497	-1.78475886224583
9830147E19Rik	-0.291967118083006	5.86967816635161	-3.40597428518705	0.00224360041932034	0.0244891486045249	-1.7859288850468
Cep72	-0.383580863636364	5.02203197826087	-3.40596903988802	0.00224362969849132	0.0244891486045249	-1.78594124856281
Cd46	-0.358230263833993	6.48951638468809	-3.40458491951164	0.00225136881762763	0.024562742753099	-1.78920347968781
Ccdc90b	-0.25280879380764	6.85294108412098	-3.40328919874478	0.00225863715259135	0.0246202438136959	-1.79225694273097
AI314976	-0.272003698451909	7.11157241776938	-3.40265989273596	0.00226217545562587	0.0246479117061694	-1.79373980308111
Pcf11	-0.319703723978924	8.24563988563327	-3.40199033384135	0.00226594599246585	0.0246780843704434	-1.79531740782485
Rnf185	-0.274141004281951	6.59176197258979	-3.40136641155386	0.00226946502498818	0.0247054924937539	-1.79678738660482
Col6a6	-0.327340853425561	7.62116005198488	-3.39911014305493	0.00228223512849399	0.0248335395041337	-1.80210243248986
Mfn2	-0.270767418972333	9.49415203875236	-3.39869445635895	0.00228459544498444	0.0248482521346366	-1.80308152249213
Ctso	-0.254909970520425	9.10556238185255	-3.39812393250539	0.00228783880368366	0.0248725518992446	-1.80442524075702
Prkag2	-0.230025666831359	8.44360034593573	-3.39793643255953	0.00228890569378539	0.0248731788928724	-1.80486683010023
Gm9903	-0.289162386034254	5.26081726465028	-3.3970422946503	0.00229400005979666	0.0249143868384143	-1.80697253597377
Trpv3	-0.276064033102768	5.07963946786389	-3.39415843091727	0.00231050604247234	0.0250637024307981	-1.81376274529448
2700089I24Rik	-0.279385627470357	3.51928968903592	-3.39348737423268	0.00231436338337991	0.0250817446628947	-1.81534249302244
Dyrk1b	-0.249247224308302	8.42799459924386	-3.39333809527699	0.00231522231226509	0.0250817446628947	-1.81569389860838
2400009B08Rik	-0.382234984519103	8.72269769943289	-3.39266194673703	0.00231911664695847	0.0251128949389008	-1.81728549740824
2810402E24Rik	-0.309752854084323	5.71058317485822	-3.38804468259262	0.00234588065077246	0.0253359222256521	-1.82815117482403
Atat1	-0.26321063833992	7.09631773818526	-3.38638856285917	0.00235555321644124	0.0253736733271026	-1.83204720185815
Zc3h6	-0.294582671277995	6.10050031663516	-3.3843853495006	0.00236730471405904	0.0254668668628106	-1.83675886740067
Ncam2	-0.396961312252964	4.2449315463138	-3.38277054258017	0.00237681909181925	0.0255135380387531	-1.8405562613303
Recql5	-0.324329709486165	6.03504883459357	-3.38111367079016	0.00238661988005644	0.0256039939397662	-1.84445190736394
Bola3	-0.18654699028327	8.24206206805293	-3.38099495333091	0.00238732362548011	0.0256039939397662	-1.84473101050092
Tmem231	-0.203492258893283	6.649606963138	-3.37845258466991	0.00240244295510555	0.0257213766600918	-1.85070724902686
Ptgr2	-0.197768721014494	9.01687933270321	-3.37623113309151	0.00241572982841167	0.0258299684820105	-1.8559278120989
Hoxa4	-0.252915294301714	6.55936357844991	-3.37578094716762	0.00241843114013125	0.0258476382825997	-1.85698563075684
2310030N02Rik	-0.256043175724638	6.28141383081285	-3.37518985924441	0.00242198237539414	0.0258635415246512	-1.85837445575225
1700029J07Rik	-0.373228754940711	4.77783081285444	-3.37392796446562	0.0024295807307207	0.0259214481209435	-1.86133912374317
Mob3b	-0.332701472496709	8.25732514177694	-3.37375966012325	0.00243059590227625	0.0259214481209435	-1.86173450438545
Ugp2	-0.385381397397897	9.90948093856333	-3.37223168159224	0.00243983114844002	0.0260086844655938	-1.86532371005617
Abi3bp	-0.313711433794468	9.80509845557656	-3.37138064418884	0.00244498964802383	0.0260524059079963	-1.8673225361539
Fbxl4	-0.234357388010542	7.82766867674858	-3.36978135737549	0.00245471224062556	0.0261179922116391	-1.8710782826662
Rsbn1	-0.189451196146245	6.32378481379962	-3.36813330709538	0.00246477051171538	0.0262050360762065	-1.87494787719048
Wfdc3	-0.186846729413702	4.12941871455577	-3.3678454027179	0.00246653172726979	0.0262050360762065	-1.87562380226012
Twist1	-0.25336665909091	7.45301145652174	-3.3678086537877	0.0024667566216343	0.0262050360762065	-1.87571007775979
Dnaja1	-0.203229579710145	7.6578938241966	-3.36736531517676	0.00246947131195872	0.0262112790501872	-1.87675087765402
Zkscan1	-0.192840470191042	7.56750471172023	-3.3658047377091	0.002479050248026	0.0262903065459763	-1.88041416220099
Pigy	-0.326184395915679	7.58865154253308	-3.3636404988857	0.00249239415895458	0.0263977423470539	-1.88549346619637
Rergl	-0.241843380105403	2.88342091965974	-3.36013506265457	0.00251415530445675	0.026616783347784	-1.89371796435992
Plp1	-0.350974419137025	5.34918373251418	-3.35841680362405	0.00252488913208096	0.0266960178246535	-1.89774823612947
Nr1d1	-0.462547333992097	10.0321129706994	-3.35778228789854	0.00252886412366745	0.02671512438573	-1.89923633980824
N4bp2l2	-0.226613141633729	7.74644770037807	-3.35656548140483	0.00253650391832269	0.0267673841920198	-1.90208978194467
Gm20257	-0.590571749176549	7.35712966162571	-3.35615646416865	0.00253907697947128	0.0267673841920198	-1.90304885380789
Agmo	-0.261385044466401	8.43185405482042	-3.35613033683272	0.00253924142826188	0.0267673841920198	-1.90311011627611
2210406O10Rik	-0.272842145915678	4.64777597731569	-3.35543666558937	0.0025436112618429	0.0267905312646924	-1.90473654938853
Lactb2	-0.37868705204216	10.3076288374291	-3.35418715684022	0.00255150103519377	0.026848860681353	-1.90766593344627
Adig	-0.362266963109356	7.9316965973535	-3.35404226580417	0.00255241745420799	0.026848860681353	-1.90800559457851
Syn3	-0.279530906126485	6.09697857750473	-3.35308430803659	0.00255848445952738	0.0268897262215402	-1.91025115545484
Nr2f2	-0.26176049983531	7.22839956710775	-3.35241708952853	0.00256271839105074	0.0269144787838416	-1.91181505342403
Pds5b	-0.244851865942032	8.19826443005671	-3.34934871738783	0.00258227677914331	0.027070520416319	-1.91900557771249
Metap1	-0.224274265480899	8.7279678657845	-3.34873859377863	0.00258618303036542	0.0270985199304037	-1.92043507640511
Akr7a5	-0.298539610507248	6.75294029678639	-3.3485882151228	0.0025871466930228	0.0270985199304037	-1.92078739389597
Pm20d2	-0.2714539435112	6.88852867013232	-3.34789760599542	0.00259157675357463	0.0271333902585388	-1.9224053267235
Btbd2	-0.280499050395255	8.38026555198488	-3.34558688881192	0.00260645286005724	0.0272544069533181	-1.92781790402133
Ptp4a1	-0.253516505764166	11.5447036077505	-3.34387098116987	0.00261755316471963	0.027358869931162	-1.93183633034548
Pex1	-0.219970909090909	6.62085932608696	-3.33934347272421	0.00264706221448659	0.0275737511995928	-1.94243553573073
Nfx1	-0.238127472332017	7.93073251323251	-3.33786306120565	0.00265678086620032	0.0276593046144127	-1.94590013996718
Tsga10ip	-0.240728919631093	4.64983435727788	-3.33701050329406	0.00266239344203431	0.0276749678500116	-1.94789512417064
Kbtbd4	-0.232276681818184	6.47950897826087	-3.33626934685309	0.00266728196940172	0.0276907461743365	-1.94962927726453
Lyst	-0.234385266963111	8.98315028355388	-3.33505563359081	0.00267530617691525	0.0277623562257908	-1.95246881052321
Isca1	-0.275149556818178	9.3763165	-3.3309727815172	0.0027024710872493	0.0279853371497253	-1.96201802744703
Slc25a5	-0.176949463274047	11.5185981389414	-3.32997963960691	0.00270911916144608	0.0280312925809433	-1.96434019571498
Rhpn2	-0.301575371376812	6.31576528071834	-3.32997002529222	0.00270918359684358	0.0280312925809433	-1.96436267469596
Mfn1	-0.191507465250332	8.41689981190926	-3.32945867485326	0.00271261282104938	0.0280549960501817	-1.96555821548527
Gpx3	-0.37937719713439	9.15363421550095	-3.32928306276126	0.00271379148238001	0.0280549977354106	-1.96596878213187
Mrgprb1	-0.432239130764164	3.45494058601134	-3.32745883411098	0.00272606459048391	0.0281586705352333	-1.9702332063512
Akap8	-0.253716130599473	8.38318226181475	-3.32700176123708	0.00272914811242004	0.0281787115118158	-1.97130155163449
1700034G24Rik	-0.209001700592886	4.71361452362949	-3.31979282142676	0.00277823035775724	0.0286016146187489	-1.98814427784201
Vgll4	-0.25185852964427	7.11218179017013	-3.31928564033251	0.00278171550846046	0.0286255367104453	-1.98932872883111
Tmem8b	-0.32856721969697	6.35297117391304	-3.31573866250398	0.00280620753339474	0.0288414474011871	-1.99761032252233
Gpr146	-0.239767235013174	8.33682025897921	-3.31446174584382	0.00281507569278673	0.0289205316900465	-2.00059090037036
Mut	-0.247725685276682	9.86418230812854	-3.31356661643295	0.00282130851490189	0.0289604205157317	-2.00268005565389
Thumpd1	-0.202334202898552	7.5774266710775	-3.31227076880172	0.00283035522488265	0.0290291031512517	-2.00570408003471
Ccnl2	-0.326030137681161	7.73270478922495	-3.31001339793912	0.00284618172171012	0.0291671495689263	-2.01097088572708
Eef2k	-0.266941536231885	7.57239571455577	-3.30882054624973	0.00285457939435746	0.0292289006037947	-2.01375345668059
Kansl2	-0.255283324275362	7.26581316918715	-3.30796838066597	0.00286059331631458	0.0292783151469639	-2.01574107769973
Ints10	-0.235098266304346	7.49256444328923	-3.30583760833872	0.00287568435566935	0.0293791990770707	-2.0207101269621
Per1	-0.405631532114631	9.61030182703214	-3.3057353869701	0.0028764102642608	0.0293791990770707	-2.02094848126065
Ldhd	-0.443571036396577	8.11422810396975	-3.30536083162165	0.00287907162420558	0.0293937573805866	-2.02182182569293
Atp5j	-0.23692495602767	6.59790485255199	-3.30431541059173	0.00288651235500167	0.0294214158401038	-2.02425921998475
Pan2	-0.303072570322795	7.7746597362949	-3.2983614378478	0.00292924549485145	0.0298297679186193	-2.03813535373416
Cfl2	-0.20650732872201	10.944138705104	-3.29822851726601	0.00293020644855057	0.0298297679186193	-2.03844502657153
Ppm1m	-0.302992502305667	8.84713160396975	-3.29670026053246	0.00294127696322527	0.0299177515623814	-2.04200515735738
Fam161a	-0.295674135210805	6.12208096975425	-3.29557846807748	0.00294942883474637	0.0299635709238084	-2.04461801825065
Agt	-0.425523796772071	8.95205194139887	-3.29420260878744	0.00295945680731647	0.0300159557502558	-2.04782218890239
Dok7	-0.343430230731226	5.53321754725898	-3.29303247792269	0.00296801126719005	0.0300779628664334	-2.05054685077684
Tmem60	-0.195385703886695	5.85822165973535	-3.29282917109383	0.00296950001624344	0.0300784273462253	-2.05102021550349
Ctxn3	-0.280289580039526	3.88327032041588	-3.29255680424985	0.00297149560101331	0.0300784273462253	-2.0516543571783
D230004N17Rik	-0.383330450592885	5.79771424102079	-3.29246395485861	0.00297217618884496	0.0300784273462253	-2.05187053045338
Ccdc45	-0.243066125658761	6.29772290548204	-3.29229610016175	0.00297340694966518	0.0300784273462253	-2.05226132629319
Myl1	-0.314457445816863	8.4196016436673	-3.29182651488014	0.00297685270820352	0.0300933190510188	-2.05335456498528
Isl1	-0.484588958333336	5.96716367391304	-3.28768337992731	0.00300742232713075	0.0303344678559982	-2.0629976110839
Atp1a2	-0.294989686923588	11.449466289225	-3.28682271750977	0.00301381059173185	0.0303797038216046	-2.06500020378973
Neat1	-0.703165236330701	10.7364439177694	-3.28604088528814	0.00301962511137606	0.0304258710118456	-2.06681920138122
Egln2	-0.224122199934125	7.72033253119093	-3.28563980497613	0.00302261217075916	0.0304435225012384	-2.06775228418957
Zkscan3	-0.313398796772069	7.85778270226843	-3.28472577808123	0.00302943009554305	0.030499727996223	-2.06987853630938
Ifrd2	-0.256290962944665	8.07478553402646	-3.2842206453701	0.00303320436683329	0.0305252571763876	-2.07105350307154
Dnajb6	-0.239603588438736	6.09309357183365	-3.28366687320882	0.00303734728839041	0.0305420078619625	-2.07234152885012
1300001I01Rik	-0.368153263010541	10.0057449810964	-3.28315755921863	0.00304116243547829	0.0305678994228376	-2.07352607577509
Zswim7	-0.307965798583663	7.08712807277883	-3.28213603151534	0.00304882842071181	0.0306324603574656	-2.0759017026781
Mrgprb4	-0.33040933168643	2.58884710586011	-3.28191500636286	0.0030504895456052	0.0306331805614355	-2.07641567348609
Aldh2	-0.410373846508564	9.79078134877127	-3.28179578051867	0.00305138595627381	0.0306331805614355	-2.07669291520125
6330403N20Rik	-0.286429676712779	4.24061092816635	-3.28137237791432	0.00305457140683059	0.0306526738162649	-2.07767744304613
Map4k2	-0.290696505434784	7.27428302457467	-3.27930518567999	0.00307017005434195	0.0307841379818192	-2.08248353907226
1810049H13Rik	-0.325199496047431	5.94232608884688	-3.27814651897849	0.00307894678370407	0.0308595861859173	-2.0851768626639
Gm10516	-0.263773328557313	5.84458727221172	-3.27795866066736	0.00308037206564353	0.0308613211096953	-2.0856135054962
Nap1l3	-0.243192056488802	4.68567596030246	-3.27758028556839	0.00308324473551869	0.0308775496755764	-2.0864929412681
Mrpl12	-0.225492702404481	6.45532293761815	-3.27556045244709	0.00309862341422762	0.0310189572165125	-2.09118686763268
Trmu	-0.340910464756258	6.45967627410208	-3.2752333740707	0.00310112070011042	0.0310313523243692	-2.09194686670818
Flcn	-0.208639835803688	7.45090694990548	-3.27483173794009	0.00310418990510654	0.0310494579550551	-2.09288006835735
Acvr2b	-0.288063572299079	5.74822684404537	-3.27465703629692	0.00310552584835204	0.0310502190906631	-2.09328597398351
X99384	-0.310316205533597	7.10397920604915	-3.27432243858654	0.00310808606808138	0.0310614688373679	-2.09406336246834
Cdc73	-0.196304347167326	8.69814429773157	-3.27418064777827	0.003109171614939	0.0310614688373679	-2.0943927833367
Gm20022	-0.308838521080373	6.92849480151229	-3.26942525828859	0.00314579171863484	0.031351064576415	-2.10543775060757
5430402O13Rik	-0.284618466567855	5.08206049243856	-3.26878295920727	0.00315076974488678	0.0313753014676685	-2.10692909498715
Gm4285	-0.358592171113311	7.43786231852552	-3.26730716336615	0.00316223649474266	0.0314767692445184	-2.11035529543972
Cox7a2	-0.273851970191039	9.53634766824197	-3.26587354185623	0.00317341415862921	0.0315625364622984	-2.11368301346066
Slc25a4	-0.184116436758893	9.34789539981096	-3.26509745590923	0.00317948106347864	0.0316101211337211	-2.11548422696959
Baalc	-0.297487859025033	4.15694783553875	-3.26482314014755	0.00318162815416901	0.0316187126966328	-2.11612084538079
Slc25a11	-0.190256918313576	9.19587350283554	-3.26426388599566	0.003186009819539	0.0316494953697534	-2.11741867074108
Thra	-0.301847937747036	7.68083238846881	-3.2627779919638	0.00319767989733831	0.0317060716709221	-2.12086647300296
Larp1b	-0.225014683629775	7.50959593572779	-3.26097566017534	0.00321189067728665	0.0317657534640476	-2.1250477091054
Siae	-0.249809197299083	8.55982469187146	-3.25719398902198	0.00324190643415748	0.0320497496896291	-2.13381791465331
Zfp280c	-0.209497317523059	7.84583852930057	-3.25532079775359	0.00325687442353395	0.0321590252573789	-2.13816063642207
Mir3067	-0.304381864624508	5.40713137996219	-3.25514358064163	0.00325829395176666	0.0321601572828358	-2.13857143832604
Luc7l3	-0.306204825922265	8.92230421550095	-3.2514449909865	0.00328805677997423	0.0324279501397538	-2.14714304842421
Bap1	-0.198057778162056	7.5741565463138	-3.24997159727557	0.0032999862636967	0.0325061176755822	-2.15055663298848
1700023L04Rik	-0.315485288372859	6.11511814650284	-3.24981479100798	0.00330125831948318	0.0325061176755822	-2.15091988901996
Gas2	-0.286666284255599	5.50072180245747	-3.24725908994899	0.00332205773358805	0.0326775993462075	-2.15683943995254
Slc9a8	-0.268704844861662	8.08227551984877	-3.24723484424907	0.00332225566025011	0.0326775993462075	-2.15689558948163
Gm16515	-0.285560715415025	8.10614498393195	-3.24574021731038	0.00333447886256479	0.0327808400665225	-2.16035661272247
Pxk	-0.204430445816865	9.10800488279773	-3.24530938134974	0.00333801033388656	0.0327853675987077	-2.16135415960754
6720456H20Rik	-0.192942745553361	7.73598198582231	-3.24519723596794	0.00333893015794678	0.0327853675987077	-2.16161380974702
Gm765	-0.602629611330699	5.30777315689981	-3.24397324082007	0.0033489853719688	0.0328710049691529	-2.16444749681334
Rad51l3	-0.358502979413704	7.89041856238185	-3.24337569544753	0.00335390486551088	0.0329061860331931	-2.16583072989669
Aox1	-0.233938019598158	9.47697227504726	-3.24220302740932	0.00336357953540056	0.0329745776297487	-2.16854500058007
Cdkl3	-0.257996541337287	6.03419187334594	-3.2420423332063	0.00336490738110369	0.0329745776297487	-2.1689169152387
Dcaf8	-0.186511583168645	9.59091052362949	-3.24188266247561	0.00336622727081262	0.0329745776297487	-2.16928645399226
Mrps30	-0.295009606389987	7.67257088752363	-3.240893203021	0.00337441761179056	0.0330340768221691	-2.17157628010723
Rbm46	-0.331274519104085	5.18347458506616	-3.23955521902628	0.00338552349200403	0.0331109571364807	-2.1746722323451
0610007C21Rik	-0.222633125329384	9.85013862665406	-3.23935066890558	0.00338722445761347	0.0331144521945028	-2.17514549528805
Mkln1	-0.19612895191041	8.82602709546314	-3.23910242230872	0.00338928989542993	0.0331215062501055	-2.17571984200984
Mat2a	-0.305974897233204	10.8014276143667	-3.23609701617541	0.00341439182501427	0.0333139750274354	-2.1826718183411
Nid2	-0.392808047760214	9.78086371266541	-3.23374374538175	0.00343417209485368	0.0334672224000647	-2.18811353051004
Xdh	-0.226680274209485	10.462065352552	-3.23334337150773	0.00343754840035854	0.0334868845356666	-2.18903920131114
Glrx3	-0.365999726778656	7.99524952741021	-3.23257024893077	0.00344407711769572	0.0335107479837066	-2.19082654519649
Slc12a2	-0.438697847496709	8.28279064177694	-3.23162857675999	0.00345204533214351	0.0335617787992146	-2.19300332281585
Mudeng	-0.26909365135046	7.52601921928166	-3.23054605031716	0.00346122740067131	0.0336245212916615	-2.19550539110447
Sntb1	-0.340484907114629	10.5159501531191	-3.22704013414349	0.003491126850355	0.0338349635681672	-2.20360642160416
Olfr957	-0.323325099967064	5.02994959168242	-3.22596211576701	0.00350037047592625	0.0338978902749227	-2.206096671239
E330013P04Rik	-0.459434840744401	5.73726606710775	-3.22423808832654	0.00351520248900809	0.0340281541807122	-2.21007853279573
6330416G13Rik	-0.383054458168641	6.64285680623819	-3.22234202094516	0.00353158457578852	0.034172053246118	-2.21445676752486
Mipep	-0.246683244894599	6.96351260207939	-3.21746661311539	0.00357404705690532	0.0345164434813826	-2.2257099363076
Drap1	-0.279404456192358	8.6199962637051	-3.21658728859944	0.00358175778106363	0.0345773608586346	-2.22773882635061
Gm20289	-0.362737459156785	4.59765364272212	-3.21562413882904	0.00359022196893345	0.0346291306855174	-2.22996087501075
A530054K11Rik	-0.262429512516468	8.25530907372401	-3.21549757662576	0.0035913356338628	0.0346291306855174	-2.23025284244827
Rbbp9	-0.253308631587617	8.27935964177694	-3.21307973322634	0.00361267515320687	0.0348076590406319	-2.23582970521621
Ogdh	-0.239095849802371	10.8901335066163	-3.21161408452018	0.0036256702042268	0.0348919437147105	-2.23920947275397
Ndufa6	-0.319955534255602	9.25668793289225	-3.20941010881992	0.00364529643904853	0.03506712569742	-2.24429065152037
Gpr64	-0.971363224637686	8.83918950850662	-3.20644053753776	0.00367190225761649	0.0352542668645174	-2.25113466997902
Plekhh3	-0.377406949934124	5.85639413988658	-3.20565133424804	0.00367900453153783	0.0353087015904523	-2.25295313186446
Haus7	-0.335651294960473	6.48434672306238	-3.20390694491884	0.00369474981312216	0.0354460116365157	-2.25697187080161
4921507P07Rik	-0.230526682312256	6.04818651606805	-3.20211459136279	0.00371099567022306	0.0355741731965451	-2.26110019389775
Tspan7	-0.37858091847826	9.5452378705104	-3.20077284360573	0.00372320227784752	0.0356357449863418	-2.26419002923271
1600014C10Rik	-0.240087560276683	8.29111452551985	-3.20042667223768	0.00372635786015059	0.0356521024150899	-2.26498712312346
Atg4d	-0.165029644268772	6.68965973534972	-3.19989179894706	0.0037312386539411	0.0356632391143108	-2.26621865357986
Hdgf	-0.204380103590253	8.58452835444234	-3.19982343525152	0.00373186292606539	0.0356632391143108	-2.2663760530538
C330018D20Rik	-0.278611436758895	6.31367737807183	-3.19802499860217	0.00374832178371524	0.0357934352388885	-2.27051625751802
6430550D23Rik	-0.328210913866932	5.4766285973535	-3.19643593654186	0.00376292267890101	0.0359182774377205	-2.27417367613864
Heatr7b1	-0.262340747529646	4.38013957183365	-3.19566138662357	0.00377005938184884	0.0359724674893715	-2.27595613027551
Atg16l1	-0.143218106884059	7.74340957750473	-3.1946347375901	0.00377953902599718	0.0360210823026784	-2.27831846521192
I830012O16Rik	-0.517370968050066	4.27793912759924	-3.19330298877646	0.00379187005127501	0.0361106759210679	-2.28138238177456
Cdc37l1	-0.274732243412387	7.41207703213611	-3.19216682904574	0.00380242069166951	0.0361971650702537	-2.28399590320117
Ndufa4	-0.35007229644269	11.3525578147448	-3.19126113281361	0.00381085144577889	0.0362612455091917	-2.28607901682107
Tm7sf2	-0.494658951745719	7.28358853213611	-3.18863744392709	0.0038353760406098	0.0364518217199245	-2.29211218338456
Gdi1	-0.307726875	10.6252058913043	-3.18432904499858	0.00387597834168604	0.0367695774477268	-2.30201496186389
Zer1	-0.327511734189726	6.84777292060491	-3.18369666353434	0.00388197262417921	0.0368122729109353	-2.30346802077723
Cxxc1	-0.207265315546772	7.78787492155009	-3.18284358433266	0.00389007302415234	0.0368668856112487	-2.30542800312817
Mettl15	-0.292859712450594	5.81121534404537	-3.18277516297525	0.00389072342265917	0.0368668856112487	-2.30558519455969
Pclo	-0.248495825922269	5.98856962854442	-3.18247499470916	0.00389357799428217	0.0368797552832738	-2.30627478575316
Pten	-0.284555168148879	11.2804029612476	-3.18102739319785	0.00390737288441416	0.0369507419725206	-2.30960005879853
Sned1	-0.354049737812914	7.00337113988658	-3.17662838843495	0.00394958249144597	0.03730985438259	-2.3197011819663
Ift88	-0.361429100790515	6.77837901701323	-3.17246848830904	0.00398990140042799	0.0376330309663024	-2.32924800052232
3110052M02Rik	-0.206279041666667	5.92534782608696	-3.16883349805055	0.00402545681377411	0.0378814084124768	-2.33758596544093
Srsf11	-0.305994453557314	8.45869407655955	-3.16821311918667	0.00403155539069349	0.0379037576695009	-2.33900860194402
Bphl	-0.402219751811597	8.34908632703214	-3.16812264481996	0.00403244553312632	0.0379037576695009	-2.33921606580558
Apeh	-0.243791994729912	7.35498897353497	-3.16527089781189	0.00406059990297358	0.0381149427216476	-2.34575406440374
Fam120b	-0.227809657279312	8.17497569470699	-3.16502997827194	0.00406298706868956	0.0381149427216476	-2.34630629241806
Kifc2	-0.339127636363639	5.65471613043478	-3.16486695197127	0.00406460319053703	0.0381149427216476	-2.34667996622213
Mtrf1l	-0.207118524538867	6.9045868705104	-3.16475249214424	0.00406573822994447	0.0381149427216476	-2.34694231570458
Iqcc	-0.258894036067194	6.58150795557656	-3.16392363322682	0.00407396670395071	0.0381775602226498	-2.3488419982636
Rnf113a2	-0.294182038372861	6.79562066824197	-3.1630487983399	0.00408266898310471	0.0382445685129604	-2.35084683150612
Serhl	-0.212150279314888	6.38705403308129	-3.16285178684538	0.00408463118905649	0.0382484119625707	-2.35129828534059
Gin1	-0.250100683135705	6.0517718979206	-3.16263950185678	0.00408674653236442	0.0382536859235296	-2.35178472554183
Ctage5	-0.223921159420289	9.69806125708885	-3.16014671972412	0.0041116651915225	0.0384723235802063	-2.35749579870953
4930459I23Rik	-0.26079496047431	5.60779914933837	-3.15927141290623	0.00412044966601241	0.0385252664903421	-2.35950072313726
A630066F11Rik	-0.300317849143609	6.13323566635161	-3.15595588913288	0.004153887856104	0.0387643771683223	-2.36709297328396
Rpp25	-0.317411750164691	6.42653828071834	-3.15490511154494	0.00416453966551017	0.0388196840378833	-2.3694984691666
Taf1d	-0.257150007246381	7.81421822117202	-3.15443033630285	0.00416936110894082	0.0388374504953254	-2.37058524081144
A2ld1	-0.320949406291176	8.14390114083176	-3.15440709593451	0.00416959725759275	0.0388374504953254	-2.37063843681512
Dgcr2	-0.248527833992099	8.11616603591682	-3.15293332737571	0.00418459872799533	0.0389624557046365	-2.37401148444389
Ripk4	-0.219822092226615	5.38385974574669	-3.15159788682617	0.00419823697498538	0.0390746784310761	-2.37706737171258
Piga	-0.23999945289855	5.44794108412098	-3.15063402482641	0.00420810700751506	0.0391517573828676	-2.37927264150721
Cbr1	-0.250046238965746	8.20851556143667	-3.14953212903134	0.00421941785416934	0.0392273754937222	-2.38179338193157
Sybu	-0.286125383069831	6.0488579073724	-3.14855892983335	0.00422943195000857	0.0393056485067539	-2.38401940544058
Rap2b	-0.202926547430831	6.15985034688091	-3.14776924761222	0.00423757447036007	0.0393664758373518	-2.38582545510535
Gm2027	-0.373268434288538	3.21881390642722	-3.14745177107236	0.00424085225999243	0.0393820816879327	-2.38655148937284
Trp63	-0.368476063076419	5.28401386294896	-3.14710632180706	0.00424442162362574	0.0394003824240602	-2.38734145951359
B4galt1	-0.288257457180503	10.0178533175803	-3.14589386138973	0.00425697227635147	0.0394871429141732	-2.39011381624064
Anxa9	-0.275691698945985	6.90142643383743	-3.14553256128008	0.00426071913044544	0.0395070292283516	-2.39093986234959
Efha2	-0.1993965993083	6.56658538185255	-3.14445258683538	0.00427193789166561	0.0395812711571393	-2.39340878857357
Ankrd16	-0.218763450428195	7.27069706899811	-3.14428462515859	0.00427368522524853	0.0395825802560975	-2.39379273340779
C2cd2l	-0.298775114624505	7.9602733147448	-3.14203091307877	0.00429719753330231	0.0397853983492745	-2.39894368076715
Gm2011	-0.244948448616602	7.44249748109641	-3.14185256747604	0.00429906345998095	0.0397877273881677	-2.39935123065265
Slx1b	-0.342541994729909	6.40835853875236	-3.14114306533921	0.00430649428463339	0.0398265884199154	-2.4009724671989
Mfng	-0.358824110013174	9.63889571550095	-3.1386277143478	0.00433293789067828	0.0400260821790318	-2.40671889365286
Rnf217	-0.257846948945985	7.17652489035917	-3.13714061814071	0.00434864490050435	0.040111041249188	-2.41011531999344
4933403F05Rik	-0.223212299407114	7.95122623724008	-3.13542941357083	0.00436678670099279	0.0402532053575384	-2.41402275808082
Gm19588	-0.308933171442689	5.47995064083176	-3.13537882309241	0.00436732415507822	0.0402532053575384	-2.41413826491979
Nsmce4a	-0.20998396953228	7.94636515406427	-3.13121327381132	0.00441179612940332	0.040632708297935	-2.42364624562444
Rbm4	-0.241766420289853	8.60107548015123	-3.13042134701212	0.00442029992923519	0.0406806243674125	-2.42545323793847
Fmo4	-0.400547210639001	4.79538925614367	-3.13012060002065	0.00442353350867019	0.040693202713001	-2.4261394219593
Tshz1	-0.171987099802373	7.64155387618147	-3.12996964870107	0.0044251573675343	0.040693202713001	-2.42648382185172
E330009J07Rik	-0.296879283926216	6.4222986758034	-3.12974911396759	0.00442753079959158	0.040693202713001	-2.42698696576274
Cyp2j11	-0.382938076416337	4.27790642722117	-3.12836457447502	0.0044424594120157	0.0407931649286658	-2.43014541262034
Zbtb7b	-0.204848154150198	7.08572479584121	-3.12551031777771	0.00447338779701374	0.0410313046688503	-2.43665475279859
Tmem87b	-0.219594583992096	8.88664618809074	-3.12103841627843	0.00452226104703495	0.0413871688693737	-2.44684819260095
BC048355	-0.25019941254941	5.61146109073724	-3.12087279801651	0.00452408089526904	0.0413884549906461	-2.44722559101325
Bcl7a	-0.238091185606062	6.09674443478261	-3.12047648818911	0.00452843848638754	0.0414129480280175	-2.44812863748456
Msrb2	-0.207349847332017	7.95157831758034	-3.11901586039226	0.00454453352524758	0.041544723020494	-2.4514564585645
Pold2	-0.294141359848487	7.22142454347826	-3.11761458020759	0.00456002621845706	0.0416708958769346	-2.45464844298604
Klhdc7b	-0.307011416501977	5.37403198015123	-3.11567693181945	0.00458153262227276	0.0418209085216794	-2.45906121890311
Map3k5	-0.158377964426881	8.70396597353497	-3.11491187536123	0.00459005094880277	0.0418676519926695	-2.46080322730233
Ppp5c	-0.167099663208168	8.21323645274102	-3.11424202510636	0.00459752170974993	0.0419202811907128	-2.462328304724
Ing3	-0.164833060770754	7.16645967202268	-3.11285021151076	0.00461308178806217	0.0420310586870906	-2.46549666081097
Zgpat	-0.257613360671938	7.35908286011342	-3.11220984622329	0.00462025785906147	0.0420808851420654	-2.46695420007394
Hint2	-0.19143313438735	5.92534719659735	-3.11190041828654	0.00462372921405745	0.0420969450349686	-2.46765844501776
Fancl	-0.255612867094863	6.07584215595463	-3.11131191226214	0.00463033835121164	0.042141550592305	-2.46899777747949
Ttc21b	-0.301465799242425	6.42955560869565	-3.11070414901713	0.00463717327236175	0.0421726097677593	-2.47038082238384
AA415398	-0.288621048748355	6.33570478827977	-3.10987761983145	0.00464648398400219	0.0422416983658126	-2.4722615127143
Urgcp	-0.19226861116601	7.42256537618147	-3.10813149770127	0.00466621278905203	0.0424007394759626	-2.47623394915738
Crls1	-0.310340910408437	9.31768115879017	-3.10787308787938	0.00466913928985485	0.0424007394759626	-2.47682175174767
Zfp939	-0.197746046113307	4.91296203591682	-3.10660373572697	0.00468354034876617	0.0424958698923557	-2.47970883250858
Ndufs6	-0.198762588274047	7.73627468241966	-3.10520257796607	0.00469948626742855	0.0425667042036946	-2.48289511252907
Klhl24	-0.289190819334653	9.71689666068053	-3.10506557356303	0.00470104824362224	0.0425667042036946	-2.48320663211936
Ndrg3	-0.172521990777341	8.62193341020794	-3.10489800769907	0.00470295932592147	0.0425667042036946	-2.48358763412529
Mars	-0.227277173254281	7.96982577221172	-3.10466010674555	0.00470567385797592	0.0425756379969437	-2.48412854503808
Trappc3	-0.155984958333335	8.82475960869565	-3.10342866566282	0.00471974907873028	0.0426716565643384	-2.486928165388
Hsd17b14	-0.254850266469039	5.21396502835539	-3.10236477539998	0.00473194173558343	0.0427662031592186	-2.48934648366229
2310044G17Rik	-0.195923088932807	6.99670526181474	-3.10211732716764	0.00473478193210729	0.0427761860332538	-2.48990890475
Phkb	-0.221896956851124	8.7911609952741	-3.09676035276844	0.00479667149916503	0.0432618374318574	-2.50207995767757
Cyp4f13	-0.2674369247365	7.6792421247637	-3.09670508538249	0.00479731403478318	0.0432618374318574	-2.50220547807825
Stfa2l1	-0.219002519762847	2.85700422967864	-3.09519609177282	0.00481488945057535	0.0433707593133723	-2.50563225260543
4930595D18Rik	-0.203855894104085	5.07341493289225	-3.09516419000359	0.00481526167991386	0.0433707593133723	-2.50570469058284
Tufm	-0.230554731389986	7.7892485831758	-3.09444013733249	0.00482371734179162	0.0434046504584872	-2.50734867931824
Ehbp1	-0.237873957509882	6.36970037901701	-3.09189560803719	0.00485354609019523	0.0436074067315368	-2.51312481186563
Ephx2	-0.333155497035573	10.6550412731569	-3.09162673006475	0.00485670838073169	0.0436074067315368	-2.51373505039238
Zfp563	-0.191241217226616	5.35535444139887	-3.09161329114015	0.00485686648860134	0.0436074067315368	-2.51376555042819
Napa	-0.189216403820817	8.0206609952741	-3.08939942204612	0.00488297998097093	0.0437892368013647	-2.51878920919287
Zfand6	-0.224525692358366	9.50319785727788	-3.0883426418793	0.00489549256285594	0.0438742944378718	-2.52118668051833
Tppp	-0.389241875329383	7.38451717013232	-3.08623853746289	0.00492049738347004	0.0440670338355653	-2.52595911313774
Smad9	-0.390310147727274	5.01279752173913	-3.08623207098947	0.00492057441838333	0.0440670338355653	-2.52597377792206
Mir1191	-0.290543546113309	7.20343247069943	-3.08578475937905	0.00492590603660246	0.0440987577835468	-2.52698816687699
Kcnd2	-0.275704162384717	4.51100078827977	-3.08483711925046	0.00493721949897251	0.0441679534561439	-2.52913696300005
Mdh1	-0.197445570322794	11.2321990406427	-3.08396330093632	0.0049476737100637	0.0442293675220275	-2.53111811265401
Hadh	-0.183960118906459	11.8570356786389	-3.0832891716544	0.00495575337551101	0.0442694808600379	-2.53264635426179
D4Wsu53e	-0.366448844202896	9.89401678827977	-3.08221825264753	0.00496861471474162	0.0443682892244645	-2.53507381421589
Rbp4	-0.364157251811596	11.2696406748582	-3.08187566250902	0.00497273584655515	0.0443890067635633	-2.53585028842959
Olfr1448	-0.275490150032938	2.85105612570888	-3.08038749525092	0.00499067557544011	0.0445226925594984	-2.53922275641762
Rffl	-0.24601248896574	6.81293273534972	-3.08033370723478	0.00499132514573943	0.0445226925594984	-2.5393446369512
Spata24	-0.312233748682477	6.42490390642722	-3.07903319826074	0.00500705541825146	0.0446044052824635	-2.54229123312372
Zfp617	-0.268481773221345	7.16715386389414	-3.07890909961275	0.00500855893142206	0.0446044052824635	-2.54257237826664
Gpcpd1	-0.270086600461136	8.95474873818526	-3.07866199773173	0.0050115539751698	0.0446062691484417	-2.54313217219742
Atp5g3	-0.253172485671936	9.36358538185255	-3.07819741508001	0.00501718968332973	0.0446403093629402	-2.54418460229312
1810043G02Rik	-0.230409092226618	6.97562681096408	-3.0771020012647	0.00503050186675703	0.044710331412944	-2.5466657952079
Kctd15	-0.336652390974969	5.91691020793951	-3.07682878388607	0.00503382745403657	0.0447237604297712	-2.5472845926988
Rnf24	-0.341496762845852	8.14868935255199	-3.07618320897487	0.00504169373118743	0.0447775076392236	-2.54874663046673
Isg20	-0.290317305500661	8.22320573251418	-3.07595551981978	0.00504447091420915	0.044786033916282	-2.54926224768055
Atp5b	-0.179624783432152	12.4893793336484	-3.07564918463158	0.00504820967649593	0.0447865315545587	-2.54995593778878
Ppm1b	-0.1781788013834	7.27545132325142	-3.07535556532808	0.0050517957364957	0.0447865315545587	-2.55062080472671
Tecpr1	-0.222641714756259	7.88733349149338	-3.07368844038782	0.00507220315968733	0.0449512833777972	-2.55439529088213
Urb1	-0.27896190036232	7.20303875236295	-3.07230837257969	0.00508915643904755	0.0450367503040452	-2.55751918335121
Bckdk	-0.254110123682477	9.43579394990548	-3.07181320383117	0.00509525250729563	0.0450745130275693	-2.55863988740514
Araf	-0.250875330698291	8.73143824763705	-3.06890642803106	0.00513117943650134	0.045376048938648	-2.56521713204871
Arl2	-0.28876866683136	7.10244880245747	-3.06810638102019	0.0051411103100972	0.0454149837643927	-2.56702694262454
6030443J06Rik	-0.289392568840581	5.15545053591682	-3.06792256922226	0.00514339454074844	0.0454188827844092	-2.56744271964175
Cep63	-0.184572493083006	6.66517879678639	-3.0670430490339	0.00515433780912004	0.0454829250424534	-2.56943201791844
Gm19422	-0.49468956060606	5.89095463043478	-3.06592919688871	0.00516822872546553	0.0455402807178489	-2.57195096897394
D930032P07Rik	-0.223374779973651	4.06099659073724	-3.06494285888808	0.00518055933939989	0.0456283561113383	-2.57418121441361
Gm10785	-0.307555444499342	5.23581285444234	-3.06477595367929	0.00518264867555402	0.0456283561113383	-2.57455857879721
Fam73b	-0.284837072463771	8.48099277693762	-3.06468575053527	0.00518377818354894	0.0456283561113383	-2.57476251986618
Acot4	-0.379613937582347	5.57569943383743	-3.06435036315463	0.0051879799144234	0.0456490371192	-2.57552077696821
Fam36a	-0.368915787714098	9.46969124102079	-3.06053113315751	0.00523605788103408	0.0460392017609583	-2.58415286966224
Sspo	-0.169995726943347	4.8482351342155	-3.05947607725072	0.00524941438376608	0.0461237315159711	-2.58653663544324
Klf9	-0.290087085144926	9.92899941398866	-3.05765677858969	0.00527252251271207	0.0463102601027447	-2.59064626037282
Flywch1	-0.22480714624506	7.4329454952741	-3.05596413045627	0.00529410942191505	0.0464489127776181	-2.59446882511317
Abcd2	-0.206209488636382	12.4982621304348	-3.05582817382139	0.00529584698957668	0.0464489127776181	-2.59477582005204
Dom3z	-0.318513670619237	7.21898078071834	-3.05560399486275	0.00529871325833777	0.0464575193756644	-2.59528201097604
Tmem203	-0.178211627799738	7.35178103308129	-3.05465746511398	0.00531083162025331	0.0465472105664165	-2.59741907246535
Snora33	-0.246456493247692	9.64710707750473	-3.05377958057522	0.005322094838659	0.0466127751931733	-2.59940088619479
Spt1	-0.450552315382081	4.14708790170132	-3.05143894174361	0.00535223701763693	0.0468434778184232	-2.60468361835958
Hemk1	-0.286310656785245	6.11937617863894	-3.05115363762204	0.0053559222504093	0.0468590911549832	-2.60532741622723
Rpgr	-0.277897096014491	5.93149637618147	-3.05088512369174	0.00535939282555574	0.0468636676464318	-2.60593330213748
Ubn2	-0.201564558629777	8.18388941398866	-3.05037572733805	0.00536598275250774	0.046897166992307	-2.60708266017052
Atp4b	-0.279142240118579	5.23988185255199	-3.04976002952685	0.0053739582279491	0.0469335841552209	-2.60847175413014
Pex5	-0.246325758234519	7.64047101417769	-3.04928030070907	0.00538018028568746	0.0469470184869384	-2.609553998285
Txnl4b	-0.27635302980896	7.62930157088847	-3.049213389253	0.0053810486716006	0.0469470184869384	-2.60970494117591
Rab11b	-0.206728805335969	7.95627764744802	-3.04795935603604	0.00539734852632324	0.0470711435880264	-2.6125335930132
Sin3b	-0.174394764822138	7.64901228638941	-3.04692547739466	0.00541082235787927	0.0471552785828474	-2.61486526627457
Sema4b	-0.245243577075099	6.96224763705104	-3.04605795512696	0.00542215301643562	0.0472206301212269	-2.61682149032152
1810020D17Rik	-0.210998027503294	7.60701966257089	-3.04578842204813	0.00542567799410429	0.0472346378815593	-2.61742922501495
Deaf1	-0.171576909090914	7.73150126086956	-3.0450906104954	0.0054348142286219	0.0472974687424489	-2.61900251748599
Arhgap5	-0.252061101449277	9.1836972268431	-3.0442588645858	0.00544572325984291	0.0473589609957969	-2.62087757025849
2810403D21Rik	-0.284328557312254	5.1688809073724	-3.04344766681666	0.00545638296960822	0.0474349258091585	-2.62270608071885
Acd	-0.239005655632412	7.50461625708885	-3.04320548325312	0.0054595693009888	0.047445890335744	-2.62325194154722
Sqle	-0.415350652667986	7.03213453024575	-3.04248104438749	0.00546911114378546	0.0474953182698155	-2.62488464874452
Strada	-0.215503129117262	7.55476843100189	-3.04168273017449	0.00547964450770079	0.0475532811749274	-2.62668365236882
Ptpn14	-0.266085310935443	9.2533758657845	-3.04007867159108	0.00550086799406916	0.0476703208796865	-2.63029776754611
BC020402	-0.398474528491437	5.78745360775047	-3.03801515659275	0.00552828629698064	0.0478574443538408	-2.63494583663274
Adrbk2	-0.180929950428196	6.8673511342155	-3.03748797657286	0.00553531197645821	0.0479003865630773	-2.63613308412084
Sfrs18	-0.247603481719368	6.03719990548204	-3.03649454779622	0.00554857453255306	0.0479488667353796	-2.63837010739421
Dlc1	-0.214055958168643	10.3219402627599	-3.03550418390236	0.00556182642873694	0.0480245807917118	-2.64059990361823
Zfp606	-0.23936599818841	6.19465406427221	-3.0354030206686	0.0055631817804243	0.0480245807917118	-2.64082765351001
AI462493	-0.264381313076417	7.76960144990548	-3.03436450221369	0.00557711379167518	0.0481203702626459	-2.6431654851405
Scn3b	-0.453832068840581	6.72818840548204	-3.03397791156913	0.00558230853142627	0.0481222721460412	-2.64403565639565
Ect2l	-0.210607925889328	4.18434089413989	-3.03279052330631	0.00559829279549765	0.0482263279405226	-2.64670802105962
Mir1898	-0.330189118247694	7.5298219905482	-3.0322519817975	0.005605556901992	0.0482720319379787	-2.64791992116299
Dpy19l4	-0.28191441403162	8.09467800850662	-3.03190652939749	0.00561022127534495	0.0482953243283799	-2.64869725486495
Dram2	-0.222912318511199	10.4143822570888	-3.03104276990543	0.0056219001947511	0.0483620775566617	-2.65064070457201
Apbb3	-0.375651900197629	5.99796418903592	-3.03080852283866	0.00562507146279451	0.0483724742749594	-2.65116771520543
Clstn1	-0.274026130764163	8.74052615122873	-3.0299450095954	0.0056367766053859	0.0484247101213104	-2.65311029536786
Parp6	-0.27209623270751	7.95836641587902	-3.02599980610578	0.00569055181926876	0.04878336000148	-2.66198235844604
AI429214	-0.284810778985508	5.39707368903592	-3.02564524795101	0.00569540858757388	0.0487900730098526	-2.66277944246329
Twsg1	-0.183747258399206	9.23504962098299	-3.02447371342633	0.00571148456972062	0.048910788292333	-2.66541287650051
Cmtm4	-0.217221766139659	7.57477248865785	-3.02334330423229	0.0057270373462707	0.0490269407558832	-2.66795343181242
Gm19664	-0.475414290019761	5.90204421455577	-3.01837811859076	0.00579583183395451	0.0495298444450911	-2.67910744293437
Bcs1l	-0.281066709650858	7.44104402835539	-3.01799386525274	0.00580118861211904	0.049558438313444	-2.67997030154603
Mvd	-0.449684346014493	6.64371376748582	-3.01761643771422	0.00580645484042936	0.0495862390842765	-2.68081778419289
Ndufb6	-0.196325098814231	8.00518147448015	-3.01669246195184	0.00581936632269039	0.0496620853147602	-2.68289229395647
Ar	-0.406396768774703	9.2153779584121	-3.01629731093242	0.00582489647009301	0.0496920728286301	-2.68377939907673
Dcaf11	-0.182641496376812	6.86658238941399	-3.01593131870437	0.00583002301989949	0.0497185976984231	-2.68460099648728
Adrb1	-0.377067687747037	6.70132088846881	-3.01506154136875	0.00584222352789119	0.0498054102623336	-2.68655333459998
4933407H18Rik	-0.208652558135704	6.53600976748582	-3.01475868224984	0.00584647750675893	0.0498130829351542	-2.68723308486424
Gm14391	-0.222221399374178	9.3088862637051	-3.01470969767513	0.00584716582534289	0.0498130829351542	-2.68734302508428
Snhg7	-0.320646543972335	6.41506064744801	-3.0139539124184	0.00585779574529172	0.0498863973526122	-2.68903919529153
Dnajc21	-0.203656539361004	8.18706915689981	-3.01270504974615	0.00587540115145981	0.0500103221095434	-2.69184153178783
Gm8066	-0.31812060704875	5.79704316257089	-3.01177596216335	0.00588853142894872	0.0500616576743257	-2.69392598003254
Sun1	-0.200789690382082	7.86952268431002	-3.01000298671598	0.00591366575200683	0.050240677740076	-2.69790291802667
Zfp760	-0.294470958992094	7.87142753591682	-3.00796743037076	0.00594264891787469	0.0504347538670591	-2.70246753665689
Gpbp1l1	-0.160204216403164	7.53294251606805	-3.00698063389346	0.00595674816472147	0.0505370104191826	-2.70467986626532
Gja1	-0.423846889657451	8.79473928827977	-3.00554570458578	0.00597730732230318	0.0506939835738073	-2.70789628964735
Thtpa	-0.263640344202901	6.3651535926276	-3.00515990749805	0.00598284643798493	0.050712593475607	-2.70876094254034
Madcam1	-0.270409363471672	4.97364902362949	-3.00510627299442	0.0059836168882198	0.050712593475607	-2.70888114480957
Tada2b	-0.203188543642951	7.28827425992439	-3.00187074437018	0.00603027040156223	0.0510202692471345	-2.71613059962559
Mid1ip1	-0.389195211133069	6.86266146786389	-3.00141280546012	0.00603690148396045	0.0510238250938578	-2.71715635992429
Spire1	-0.260606884057973	7.90047967863894	-3.00055869346463	0.00604928787488548	0.0511109869607225	-2.71906933736533
Trp53bp2	-0.213380664360999	8.36586461342155	-2.99947660130679	0.00606501530701063	0.0512087589094156	-2.72149257113752
C80913	-0.201677921113308	9.05403749243856	-2.99783450514087	0.00608895660886558	0.0513347703290287	-2.72516911334874
Fam134a	-0.18232762401186	8.76252205482042	-2.99729907784073	0.00609678248072408	0.0513538280997696	-2.72636769987753
Nicn1	-0.246448917325429	8.23761168809074	-2.99576984306054	0.00611918689079916	0.0514549270841707	-2.72979044547247
Cbx7	-0.304122202898552	7.39880749716446	-2.9951657878145	0.00612805838424186	0.0515009323996855	-2.73114222651566
Huwe1	-0.241063901185772	10.0697629168242	-2.9951102779858	0.00612887424848972	0.0515009323996855	-2.73126644255742
Eif3l	-0.189709674242424	9.59632415217391	-2.9946352065319	0.00613586092751074	0.0515405306125373	-2.73232948135923
Tmem50b	-0.220479246541503	9.72131064839319	-2.9932284355415	0.00615659435188857	0.0516458217823845	-2.73547687501447
4930426I24Rik	-0.335558783432147	5.06051929017013	-2.99056544596769	0.00619602559756439	0.0519059302778967	-2.7414329715661
Prkra	-0.181739267621872	6.92525362381853	-2.98812037725933	0.00623244225948333	0.0521578172927763	-2.74689951807095
Mrps2	-0.217241544631094	6.80673109640832	-2.98729264776937	0.00624481661833143	0.0522186046704864	-2.74874964321057
2610035D17Rik	-0.232273276679841	5.24027147637051	-2.98706788277686	0.0062481808477345	0.0522186046704864	-2.74925199292342
Trpm7	-0.231224554512517	9.7791715047259	-2.98500202229631	0.00627918327917289	0.0524207580560423	-2.75386837581866
Olfr177	-0.382043917490118	4.67831112098299	-2.9824809558331	0.00631721591057872	0.0527061961178481	-2.75949997071076
Rsad1	-0.157799734519104	6.28454867769376	-2.98198173226612	0.00632477319135553	0.0527229537213153	-2.76061488327277
Tmem201	-0.232181872364957	6.97318053024575	-2.98192437263787	0.00632564205769412	0.0527229537213153	-2.76074297862076
A430035B10Rik	-0.236317545619234	4.68124245463138	-2.97953008583891	0.00636201175832178	0.0529196314532105	-2.76608887775129
Cul4a	-0.185032936100132	8.7151654073724	-2.9795228238273	0.00636212237263096	0.0529196314532105	-2.76610508915816
A530053G22Rik	-0.347673198781292	8.58938878355388	-2.97848127275434	0.00637800620318271	0.0530159665712111	-2.76843001446758
F3	-0.289568182476946	9.02540579678639	-2.97785316709727	0.0063876032004679	0.0530778383272865	-2.76983187517249
Olfr895	-0.366146612977601	3.12163398582231	-2.97603892662468	0.0064154008987039	0.053251393653224	-2.77388028621935
Srsf1	-0.247031729084325	7.5099763705104	-2.97580759117576	0.00641895369271208	0.053251393653224	-2.77439642068292
Gm9895	-0.315711791172595	5.94996754914934	-2.97564489544921	0.00642145345846716	0.053251393653224	-2.77475940135644
Ggnbp1	-0.211632903820814	5.90031506049149	-2.97330514726832	0.00645750577223956	0.0535143534844035	-2.77997845600578
Ptcd1	-0.201619180994733	7.15391461814745	-2.97275453508462	0.00646601797056786	0.0535488840398573	-2.781206377772
Mob2	-0.210279152832676	7.65094933270321	-2.97169204192683	0.00648247386062641	0.0536491103992608	-2.78357554846187
Drd1a	-0.377634990612647	4.37971865122873	-2.97115828554073	0.00649075574262614	0.0536815993398536	-2.78476558187894
0610043K17Rik	-0.291185225296443	6.04022421833648	-2.97038161471345	0.00650282476504231	0.0537633744244324	-2.78649702644216
Snora2b	-0.353676095191044	4.75114721172023	-2.96979890879867	0.00651189373156042	0.0538202994326084	-2.78779592388538
Timm50	-0.2514539400527	8.18925660113422	-2.96802426297298	0.00653958786133001	0.0539587152428321	-2.79175101961487
Ganc	-0.239927416337286	8.20528380812855	-2.9678322997832	0.00654259025375857	0.0539654214839805	-2.7921787758662
Gm10822	-0.300356278820818	4.58306632136106	-2.96637514203137	0.00656542376354113	0.0540994430211417	-2.7954253761464
Gm16523	-0.3682715719697	5.98393352173913	-2.96570591291311	0.00657593595647275	0.0541679537377097	-2.79691619411315
Olfr218	-0.234614581851121	3.35015801701323	-2.96544528730615	0.00658003418107429	0.0541685674967176	-2.79749673814267
E130307A14Rik	-0.17791913768116	5.78076874574669	-2.96542163682431	0.00658040619512994	0.0541685674967176	-2.79754941845913
Mrgprh	-0.326460805006587	5.01015280340265	-2.96433570271698	0.0065975091850513	0.0542549921170418	-2.79996807382888
Gm8564	-0.238522729907775	6.22865338279773	-2.96334129658974	0.00661320781382962	0.0543560311123761	-2.80218251052514
Hspa9	-0.205664301712781	11.7132028194707	-2.96293607183727	0.00661961527938169	0.0543642246503303	-2.8030848035767
Mir181b-2	-0.387714947957839	4.1791000973535	-2.960603745748	0.00665660952738849	0.0546134482063971	-2.80827695394948
Prosc	-0.194211547430834	7.95424936862004	-2.95896759030498	0.00668267897169044	0.0547908536048844	-2.81191817126949
Phka2	-0.272648065382084	9.50610068431002	-2.95849637470319	0.00669020504691446	0.0548343177872477	-2.81296667361674
Xrcc5	-0.245270503952571	6.81977551984877	-2.95835349880244	0.00669248860169184	0.0548347985629312	-2.81328457150771
2810454H06Rik	-0.223600404973651	4.53284026465028	-2.95661022044157	0.00672041093980597	0.0550087173771033	-2.81716277517251
Abcb8	-0.228785803853754	7.07927592533081	-2.95631525355809	0.0067251464348925	0.0550292028666535	-2.81781887068407
Atp5k	-0.268339924901181	9.33427220982987	-2.95483201922043	0.00674900700276201	0.0552061156953443	-2.82111756739994
Pppde2	-0.167706088274048	7.59994672589792	-2.95349313556155	0.00677061468008175	0.0553274578106982	-2.82409456340506
Wdr67	-0.247355624670622	7.72868619943289	-2.9533921305478	0.00677224742853022	0.0553274578106982	-2.8243191214932
Mir218-2	-0.389083224143613	5.76816792722117	-2.95273803055222	0.00678283005565148	0.0553725172413337	-2.82577325361346
Phka1	-0.193336023880106	7.38333144328922	-2.9525347163617	0.00678612266703214	0.0553810527323424	-2.82622521135143
Abhd5	-0.244108749999997	9.51856332608696	-2.95235771547491	0.0067889903824365	0.055386116175283	-2.82661866397832
Bbs12	-0.201213382411068	5.68710869754253	-2.95131059293913	0.00680597918304615	0.0554864668223399	-2.828946070472
Elp4	-0.177083993412384	7.3681735973535	-2.94820591057216	0.00685658879189831	0.0557898604704938	-2.83584447015505
Mnd1	-0.444062362154151	4.41779143005671	-2.94778947078793	0.00686340440799105	0.0558022372017589	-2.83676951218209
Gm10690	-0.279447446475626	5.00356941871456	-2.94768198290925	0.00686516464414736	0.0558022372017589	-2.8370082661412
Cebpg	-0.17876646837945	9.06357908034026	-2.94764159915831	0.00686582608508475	0.0558022372017589	-2.83709796617735
Ap4m1	-0.257269591073781	8.29969062854442	-2.94718171709674	0.00687336272499494	0.0558278344956362	-2.83811941140941
Atrn	-0.328905200098813	9.46536659451796	-2.94709120761374	0.00687484694044696	0.0558278344956362	-2.83832043341938
Ahcyl1	-0.153238086297758	10.1824338355388	-2.94671061184114	0.00688109146373434	0.0558417452140917	-2.83916570670458
Opa1	-0.195458388175229	9.26897763137996	-2.94440606095074	0.006919018317353	0.0560941202136454	-2.8442828344163
Nup54	-0.18710199901186	7.95751962003781	-2.94356021106005	0.00693298866816833	0.0561745022497905	-2.84616052377389
Olfr259	-0.51810062516469	3.92637397637051	-2.94339194986729	0.00693577093021636	0.0561745022497905	-2.84653401390049
Snord66	-0.74400576350461	8.79276717107751	-2.94239947184737	0.00695220357326146	0.0562706105965852	-2.84873681684964
Ppnr	-0.316487485342554	6.36131758128544	-2.94204300042569	0.00695811478179744	0.0562999661563295	-2.84952791885376
Spon1	-0.371963108695654	6.5385176436673	-2.94133742360055	0.0069698291670801	0.0563577459487717	-2.8510936423163
Clk4	-0.282053651350459	8.38942456710775	-2.94099719526897	0.00697548453920552	0.056384976042394	-2.8518485689764
Scarb1	-0.284523904479578	9.90142485727788	-2.93963372563661	0.00699819239385208	0.0565129258646391	-2.85487353367726
Tmlhe	-0.163272509057975	6.76369454820416	-2.9392520323454	0.00700456189037378	0.0565458343760734	-2.85572023148548
Rbms2	-0.180604839097496	10.5045846729679	-2.93756283233701	0.0070328166977211	0.0567181938259274	-2.85946670447021
Ncrna00085	-0.298071886693017	7.51171471361059	-2.93490595052689	0.00707747733372417	0.0570223950202569	-2.86535733319396
Btbd8	-0.313336625823453	6.23260712098299	-2.9337844020249	0.00709641083734337	0.0571562553912303	-2.8678431836837
Tpsb2	-0.428369430335968	5.98815453875236	-2.93328652720906	0.00710483119108815	0.05719335512279	-2.86894655135451
Mblac1	-0.349831192358367	6.05161153119093	-2.93323765517092	0.00710565825634922	0.05719335512279	-2.86905485456833
Zfp354a	-0.225084541172596	5.96674700567108	-2.9320844788108	0.00712520016223633	0.0573319239955849	-2.87161011037985
Pank4	-0.173184643115944	7.29932292249527	-2.93014544812286	0.00715817464840258	0.0575784505171443	-2.87590561879712
Gata5	-0.296862918972332	5.91829079962193	-2.92977652774013	0.00716446480405489	0.0575824026434858	-2.87672273021217
Tbc1d24	-0.315676259881424	6.35134097353497	-2.92968073513692	0.00716609894441663	0.0575824026434858	-2.87693489056463
Ifi27l1	-0.225106431653494	10.7796569801512	-2.92967259616401	0.00716623780472291	0.0575824026434858	-2.8769529165159
Tcn2	-0.323202872529651	9.85091772400756	-2.92936897610253	0.00717141974465885	0.0575910104356019	-2.87762534804104
Stx17	-0.172491058629776	8.57110934877127	-2.92882186531886	0.00718076638963762	0.0576472861364849	-2.87883695814211
Zfyve9	-0.216173859354413	7.4039573100189	-2.92854762439428	0.00718545578422958	0.0576511628685583	-2.87944424084155
Ubac1	-0.236946913537551	7.27105860113422	-2.92808698339744	0.0071933390943621	0.0576730759009917	-2.88046422941249
Fcho2	-0.177735505928856	9.09374606238185	-2.92753932094274	0.00720272238059308	0.0576802583590813	-2.88167680857365
Mafg	-0.243432145256918	6.44714476748582	-2.92752593043173	0.00720295195056079	0.0576802583590813	-2.88170645514506
Ergic2	-0.164304292325427	6.23254710113422	-2.92697991112017	0.00721231896267708	0.057731345616804	-2.88291528609577
4930471I20Rik	-0.405626049407116	5.16970410680529	-2.92583190052623	0.00723205101001613	0.0578333815377879	-2.88545651395034
LOC100505125	-0.301458681653493	7.00661743667297	-2.92582871144957	0.00723210589545818	0.0578333815377879	-2.88546357260561
Rdm1	-0.24897493955863	5.48149417202268	-2.92435550914086	0.00725750279348042	0.0579988371751357	-2.88872394471707
Krt19	-0.345325811923586	6.29252835444234	-2.92305191570568	0.00728004650514909	0.058160138141298	-2.89160829909059
Mrpl9	-0.165144106060606	7.20399810869565	-2.92007754291855	0.00733173353832138	0.0585079087916054	-2.89818715098035
Mier3	-0.169396245059289	8.27914744801512	-2.91233584234609	0.0074679061845277	0.0594788966980759	-2.91529555948552
6030471H07Rik	-0.241132513833994	4.855985536862	-2.91226000080715	0.00746925201982249	0.0594788966980759	-2.91546305421219
Gm10387	-0.354212615118579	6.6295032221172	-2.91129576212511	0.00748638289799237	0.0595768139825379	-2.91759237604127
Gfm2	-0.190958775691701	7.91841524858223	-2.91026027700409	0.00750482115263749	0.0596818160249547	-2.91987865365465
Necap1	-0.203005873847167	6.26321518714556	-2.91014693015477	0.00750684207081715	0.0596818160249547	-2.92012889171278
Wrnip1	-0.16156609387352	6.90692611814745	-2.90818594609981	0.00754188745660282	0.0599024680165753	-2.92445745256422
Gm11546	-0.377691229907773	2.69792303497164	-2.90672285539202	0.00756813608062384	0.0600460735865577	-2.92768607826029
Rhou	-0.302620825592886	8.08390493667297	-2.90663510292553	0.00756971316373589	0.0600460735865577	-2.9278796981649
Zkscan17	-0.198248518939394	7.11696991304348	-2.90637745007447	0.0075743454937564	0.0600634874643244	-2.92844817555056
Cpeb3	-0.267880433465088	6.42316950283554	-2.90484327311606	0.00760198423753756	0.0602438918065436	-2.93183263396902
Gm14501	-0.181758449110674	5.77983049716446	-2.90232459543071	0.00764756708374563	0.0605467196742675	-2.93738707309823
Gm20346	-0.295447683300397	6.41170920037807	-2.90152717237749	0.00766205284527822	0.060641924991884	-2.93914514517668
BC031353	-0.406666805006591	9.58538036862004	-2.90126970731913	0.0076667354486014	0.0606595062170883	-2.93971272645313
6330578E17Rik	-0.201158244071152	9.90219191587902	-2.9008177254737	0.00767496237216024	0.0606856344639914	-2.94070906079751
Olfr449	-0.304954489295125	3.90769290548204	-2.89928163385509	0.00770298488919519	0.0608577208119416	-2.94409461128921
Zfp438	-0.25463864245718	6.08076008223062	-2.89790480757021	0.00772818456818564	0.0610085960498089	-2.94712840340291
Csdc2	-0.218120607542818	5.80229678733459	-2.89664774391061	0.00775126065116846	0.0611515909118751	-2.94989769330559
BC051070	-0.312194382575758	4.07875641304348	-2.89437022002622	0.00779323629691386	0.0614434106761801	-2.95491355693975
Ccdc76	-0.196528190876156	5.74867280907372	-2.89135011767816	0.00784923105295319	0.0618255508248911	-2.96156187307604
Zfp160	-0.284532609354414	6.86379237523629	-2.89092338237738	0.0078571737614834	0.0618683401039999	-2.96250099703733
Psmc1	-0.233300944828724	8.95165800283554	-2.89024273399786	0.00786985828548361	0.0619484277559977	-2.96399877263036
Dync2h1	-0.217955367588933	6.28122243289225	-2.8900770885705	0.00787294818532071	0.0619529632743979	-2.96436325160983
Gm14851	-0.263842140151515	3.66483963043478	-2.88936332179423	0.00788627575928342	0.0620380313958823	-2.96593367675439
Snord61	-0.580823320158105	10.4317230860113	-2.88883472545564	0.00789615960617882	0.0620761561894364	-2.96709656949903
Kcna2	-0.359725514822134	5.32242596030246	-2.88624651862655	0.00794472469456074	0.0624120950249736	-2.97278903571177
Psapl1	-0.334352606554678	4.56402399432892	-2.88615280511231	0.00794648844390031	0.0624120950249736	-2.97299510130748
Pdx1	-0.193722937088275	4.84933963516068	-2.88267256735061	0.00801225268682958	0.0628085177225196	-2.98064544705566
Sult1e1	-0.769658934782609	8.07409148771267	-2.8818955078944	0.00802700677676871	0.0628841732422891	-2.98235298355144
Prox2	-0.256888174571803	4.59481253969754	-2.88123070244884	0.00803964995956676	0.062943206131983	-2.98381367089549
Ankrd12	-0.265387021080372	8.53407214933837	-2.88030514626767	0.00805728354902603	0.063041209634697	-2.98584699651465
Metap1d	-0.269499065382083	6.61687303213611	-2.87964789256944	0.00806982775589016	0.0630805427008155	-2.98729070288555
Mir125a	-0.553319748188405	4.13238421644613	-2.87937152320357	0.00807510801838322	0.0630805427008155	-2.98789772053911
Atp5g2	-0.250970967061924	10.6660961824197	-2.87821209148343	0.00809729566727432	0.0632338241494432	-2.99044398576576
Gapdh	-0.216454865283271	11.3891773724008	-2.8763050215879	0.00813391652141176	0.0634339974985638	-2.99463107150028
Prrc2b	-0.234799489459816	7.81876890359168	-2.87464926726911	0.00816583886726946	0.0636480913101591	-2.99826527639625
Ehhadh	-0.462173639163376	8.32139098960302	-2.87229171525924	0.00821149683055461	0.0639029210248971	-3.00343808188919
Wdr45	-0.198722650691698	8.15048968336484	-2.8705668003892	0.00824505604766184	0.0641033600475312	-3.00722147145732
Mrgpra9	-0.481629853919632	3.40478874196597	-2.86937107282654	0.00826839594105148	0.0642442895218016	-3.0098434981122
Cdh23	-0.341892016798419	5.69864524196597	-2.86902357065122	0.00827519072392725	0.0642768202275169	-3.01060541041377
Rassf7	-0.21304206373518	6.07157398582231	-2.86768844059691	0.00830134610654963	0.0644393625644164	-3.01353231381084
Il20	-0.205507299736496	4.01027455954631	-2.86613825464545	0.00833181284720068	0.064614807876686	-3.01692982654632
2010320M18Rik	-0.238762630599475	6.40456521833648	-2.8654623506204	0.00834512997414649	0.0646773815543441	-3.01841090916651
Fgf10	-0.275221507246376	7.49118935160681	-2.86418316796252	0.00837038859091999	0.0648527498308124	-3.02121346199287
Kat8	-0.194724144268775	7.78472432230624	-2.86384068197839	0.00837716358153692	0.0648848440070895	-3.02196370757589
Ankrd46	-0.206482681488803	9.04375776465028	-2.86157352646628	0.00842214333886528	0.0651513323068655	-3.02692899422751
2410004N09Rik	-0.245470535243741	7.06557487807183	-2.86027653463174	0.00844797819738465	0.0653306779581871	-3.0297686569356
Tiprl	-0.184742755105403	7.378600963138	-2.85981133102789	0.00845726291273817	0.0653819641616515	-3.03078702905961
Zfp697	-0.289561375329382	6.78213610491493	-2.85817668447564	0.00848996461719187	0.0655571731569826	-3.03436476654829
9430016H08Rik	-0.235146024868247	7.46465721455577	-2.85609131734052	0.00853185719955094	0.0658347378021704	-3.03892752331414
Rabep2	-0.17860068017128	6.91656899716446	-2.8549289321405	0.0085552931387297	0.0659624074762582	-3.04147009155986
2310016M24Rik	-0.32026251646904	7.4057258979206	-2.85474000011012	0.00855910813556252	0.0659624074762582	-3.04188330764905
4933433G15Rik	-0.282208278656126	4.79635043194707	-2.85385635905061	0.0085769724145077	0.0660175084721913	-3.04381575237282
Thpo	-0.307097278162057	5.86434961153119	-2.85258127446852	0.00860281268272519	0.066160449928564	-3.04660372650444
9230116N13Rik	-0.159822574769434	4.17043509829868	-2.8522929821671	0.00860866529887682	0.0661787788384648	-3.04723399233312
Eaf2	-0.242715219696971	3.58058245652174	-2.85211104775511	0.00861236068771766	0.0661865424101931	-3.04763172183322
Npr2	-0.270589396245059	8.75989625614367	-2.8504260660953	0.00864665696750955	0.0664293976375437	-3.05131468658177
Map4k3	-0.175811805006587	9.66429471644612	-2.84997556725849	0.0086558483701756	0.0664616019178088	-3.05229918557967
Dpf2	-0.190706245388672	8.21374133553875	-2.84995628075262	0.0086562420740147	0.0664616019178088	-3.05234133167803
Stt3b	-0.180178825098812	10.9728205727788	-2.84957837110485	0.00866395993310644	0.0664968176988864	-3.05316713526317
4831440E17Rik	-0.356812964426878	5.46573619092628	-2.84939036495164	0.00866780191705309	0.0664968176988864	-3.05357794376091
Fam116b	-0.271615612648222	6.0758034026465	-2.84933552199782	0.00866892295977123	0.0664968176988864	-3.05369777746816
Sbno1	-0.182689943017129	9.13521108884688	-2.84872355887346	0.00868144139852461	0.0665514167054549	-3.05503485979972
2310034G01Rik	-0.224764628787878	4.8186617826087	-2.84852495441976	0.00868550777106739	0.0665618857356116	-3.05546876131309
Gabra4	-0.317308573781292	4.31323345746692	-2.84803839111098	0.00869547765218034	0.0666175760695171	-3.05653171799079
Lpin1	-0.315712985836633	11.718995510397	-2.84784399812269	0.00869946387494966	0.0666274041833466	-3.05695636784961
Gm3250	-0.3165238236166	3.30155656805293	-2.84680334028701	0.00872083306899197	0.0667495813100547	-3.05922943095572
Stc2	-0.268142292490119	7.04751890359168	-2.8461655149792	0.00873395494735551	0.0668292622268003	-3.06062240033341
March6	-0.174156314229249	9.6030639584121	-2.84530001119002	0.00875179073669815	0.0669241807312016	-3.06251235631382
Zcchc24	-0.181190164361	8.84177378733459	-2.84297512498181	0.00879987161275205	0.0672292733316451	-3.06758767232865
Gm6238	-0.222929156949936	7.15726606805293	-2.84228833947411	0.00881412280659634	0.0673172825197934	-3.06908655570051
0610037L13Rik	-0.206721343873522	7.2549050094518	-2.84120009733579	0.00883674923243693	0.0674482878856118	-3.07146123296477
Angptl2	-0.297756094202899	8.73133585349716	-2.83966792829791	0.008868698939388	0.0676711932074788	-3.07480384328997
Wnt1	-0.175021592885376	4.44961271644612	-2.83934398987877	0.00887546789458464	0.067701882305767	-3.07551043841979
Xbp1	-0.17002972661397	10.1931479206049	-2.83482999138275	0.00897030215122169	0.068340669804949	-3.08535246400844
Vmn1r196	-0.211044560935442	3.46668762665406	-2.8340625313088	0.00898652079721175	0.0684430752682573	-3.08702500373071
Gm19691	-0.366287049077735	4.95568276275992	-2.83237339697169	0.00902231493731299	0.068576813997267	-3.09070536536574
Gm9734	-0.272227436758894	5.25461405198488	-2.83231485571269	0.00902355789146867	0.068576813997267	-3.09083289795901
Stx4a	-0.245726502964429	8.27589287901701	-2.83066645029789	0.00905862363234741	0.0687373269836312	-3.09442341916268
Secisbp2	-0.139507574440056	7.04797101512287	-2.82863230636464	0.00910207282670912	0.0690245190421763	-3.09885270093933
Mir1933	-0.423395505434785	5.7123238289225	-2.82812366210712	0.00911296822884015	0.0690858858714225	-3.09996000709911
Tatdn1	-0.293000109683796	7.32839004536862	-2.82728711506359	0.00913091431641762	0.0692006501360482	-3.1017809319065
4932413F04Rik	-0.274210886363636	3.1442992173913	-2.82370992518404	0.00920803225740538	0.0696993743906674	-3.10956439766467
Trafd1	-0.181199377964427	8.96735642249527	-2.82299535326761	0.0092235108553768	0.0697216464778964	-3.11111861160974
Mrpl38	-0.223465909914359	7.81111001228733	-2.82246120798994	0.00923509724494107	0.0697216464778964	-3.11228026305157
Gm4701	-0.374310769433468	4.47566477693762	-2.82232446082523	0.00923806570373739	0.0697216464778964	-3.11257764099304
Fgf14	-0.352047473320158	4.51101413232514	-2.82225173136012	0.00923964485685501	0.0697216464778964	-3.11273579954751
Gm20125	-0.243138499505929	4.67756902741021	-2.82213901234958	0.00924209279571888	0.0697216464778964	-3.11298091588903
Snord110	-0.437809341567853	11.042786231569	-2.82104905918728	0.00926579518071204	0.0698576898206879	-3.11535084990107
Slitrk4	-0.352071926218708	4.17156795557656	-2.81968351773964	0.00929557174623953	0.0700393339216812	-3.11831935585723
Mdm4	-0.267859919631096	8.7794184442344	-2.81842317777991	0.00932313464022277	0.0702040868753225	-3.12105852362846
Cisd3	-0.278161777667989	8.1224401389414	-2.81749143349617	0.009343561028818	0.070274469436462	-3.12308313807904
Hectd3	-0.174040678524378	7.88166351606805	-2.81747658494913	0.00934388689212391	0.070274469436462	-3.12311540018268
Ndufa12	-0.311040183794468	7.20749165122873	-2.81685023696642	0.00935764239782584	0.0703349968090319	-3.12447621621774
Mpi	-0.252774868247695	7.40313846880907	-2.81486541773951	0.00940135852701797	0.0706205066311749	-3.12878746274995
Cct6b	-0.22558753359684	4.7495423752363	-2.81314904118418	0.00943931781860568	0.0708272427200151	-3.13251438162356
Tshr	-0.226252907773386	11.4882926890359	-2.81310016697629	0.00944040083760791	0.0708272427200151	-3.13262048961298
Ybey	-0.187573287220029	5.63187618147448	-2.81307836496959	0.00944088399306037	0.0708272427200151	-3.13266782239792
Ssbp3	-0.18394996212121	6.85942580434783	-2.81274232666769	0.00944833391479721	0.0708438204028269	-3.13339734772224
Coq7	-0.193609736824772	7.23959908601134	-2.81199290419247	0.00946496853581965	0.0709253920747373	-3.13502415395886
Gpd1	-0.279534749670615	9.37512287334594	-2.81162615049233	0.00947311930603985	0.0709648931357624	-3.13582020318119
Zfp869	-0.174994509716734	7.13872243194707	-2.81137567729766	0.00947868966095625	0.0709850456955113	-3.13636383203583
9030224M15Rik	-0.209816920289855	6.14402174102079	-2.81007736206096	0.00950761298890247	0.0711683349905536	-3.13918131117053
Tas2r119	-0.191230511034256	4.52991572117202	-2.80952907931157	0.00951985245053999	0.0712283799320002	-3.14037094342171
Plcd3	-0.187134549407117	6.35950630245747	-2.80898000708019	0.00953212446550775	0.0712553046942384	-3.14156217053479
Igfn1	-0.248914580533595	4.69855655387524	-2.807743829815	0.00955980836070722	0.0713972838963606	-3.14424365783156
Tekt5	-0.196034254940712	4.35920561720227	-2.80611609427062	0.00959637706927929	0.0715836287074628	-3.14777358930325
Fdx1	-0.256991164855073	7.1736739120983	-2.80465667457097	0.00962927679532383	0.0718073088948718	-3.15093762326726
Atf1	-0.181875823451913	8.26509924385633	-2.80315753307201	0.0096631829661214	0.0719948027155466	-3.15418690200199
Cdk16	-0.222768324934124	9.6959625094518	-2.80266246339391	0.00967440475073347	0.0720566272247135	-3.15525973469784
Mgst1	-0.227607324440056	9.74264492816635	-2.8017951452274	0.00969409401941622	0.0721596620968082	-3.15713900966048
7420701I03Rik	-0.202615117259552	4.50202580623819	-2.79971824178422	0.009741396513443	0.0724679922940888	-3.16163796657571
Park7	-0.20449785836627	7.95764051701323	-2.79829563336247	0.00977392290146927	0.0726660946695661	-3.16471861699742
Gm19784	-0.21931296541502	4.85357435349716	-2.79808469234105	0.00977875456556562	0.0726727491518998	-3.16517534051428
Mapk8ip3	-0.309038619894599	7.83913279773157	-2.797017868789	0.00980322505301143	0.0728101652756224	-3.16748492719423
Mpp2	-0.265657991765483	6.27804883364839	-2.7969354475553	0.00980511801305651	0.0728101652756224	-3.16766334376984
2310010J17Rik	-0.24368061050725	5.21766603591682	-2.79554992295072	0.00983699096146479	0.0730028543319064	-3.17066217528834
Ift57	-0.212824302865613	7.76415800189036	-2.79522498758461	0.00984448001215945	0.0730144611434492	-3.17136535588518
Polr3gl	-0.301848264657449	8.1406075926276	-2.79260043138885	0.00990516807043062	0.0733541983965845	-3.17704352723446
Ptges2	-0.26315113224638	7.30968556899811	-2.79244091640543	0.00990886793212663	0.0733595551382376	-3.17738854645631
Ubxn2a	-0.155844469861663	9.09475312854442	-2.79060905640321	0.0099514505940036	0.0736305768057078	-3.18135000145354
Oxr1	-0.176576634716735	8.69530875803403	-2.79019105321595	0.009961191515001	0.0736805300356286	-3.18225375977438
Tspan5	-0.208242699275363	7.07648960396975	-2.789605624802	0.00997484916291755	0.073759415682348	-3.18351938890054
Rcor3	-0.181677425724641	6.23518809168242	-2.78678985880289	0.0100407865322904	0.0742247225179454	-3.18960484756949
Rgs7bp	-0.341971185935442	8.5937613657845	-2.78239519489647	0.0101445203592915	0.0748792598907154	-3.19909632113556
Zfp167	-0.246152974967062	5.96058837429111	-2.78081081456833	0.0101821663833325	0.0751193104088356	-3.20251633068985
Selenbp1	-0.363748432641637	9.36525609924386	-2.78077000134054	0.0101831378753518	0.0751193104088356	-3.20260441599127
Tceanc	-0.222745388669303	5.9426027778828	-2.78029317190608	0.0101944945035423	0.0751790679114295	-3.20363348552968
Trmt2b	-0.140413233695653	7.52123503497165	-2.78003261897119	0.0102007051329894	0.0751790679114295	-3.20419575946129
Zranb2	-0.212575844861663	8.08232397637051	-2.77991793141649	0.0102034399969054	0.0751790679114295	-3.20444324690039
Zbtb43	-0.212915134552042	5.97338358601134	-2.7778681686869	0.0102524359551677	0.0754949317451635	-3.20886559820962
Pard6b	-0.369335969038209	6.04826685538752	-2.77718979859389	0.0102687000421627	0.0755695375452799	-3.21032880702021
Nlrx1	-0.235417763504612	6.9406214536862	-2.77601189294252	0.0102969984786661	0.0756757796470384	-3.21286904946074
Serpine2	-0.218715963274041	8.18437618241966	-2.77594992709983	0.0102984892045836	0.0756757796470384	-3.21300266806463
Ndufs3	-0.212442359025035	6.74591524858223	-2.77555844938451	0.0103079117790482	0.0757224422373834	-3.21384678630812
Arid2	-0.179450758893283	9.28528985444234	-2.77520499799701	0.010316426076628	0.0757624067594084	-3.21460885797475
Dmwd	-0.264363746870885	6.74733931852552	-2.77485153236349	0.0103249473542003	0.0758023987165986	-3.21537091018956
C230035I16Rik	-0.211395200098815	4.32768115973535	-2.7745996523156	0.0103310236796271	0.0758244221584544	-3.21591391892134
Olfr952	-0.34431316353755	2.97436057939509	-2.77425099628536	0.0103394401862705	0.0758410246520305	-3.21666551745868
Hvcn1	-0.368796465579709	7.51216678638941	-2.77291621346876	0.0103717214899555	0.0760099458345058	-3.21954246003882
Hars2	-0.24268115942029	6.69313799621928	-2.77250098030411	0.0103817831519247	0.0760610664572936	-3.2204372924804
Gm11564	-0.571795343544137	5.01808096975425	-2.7714278560252	0.0104078290801169	0.0762065821475228	-3.2227495668276
Rilp	-0.153374121541503	7.18384703969754	-2.77075172191744	0.0104242712581668	0.0763043033646509	-3.22420620341178
Lgals2	-0.443323616600792	4.73126370510397	-2.77051009574379	0.0104301530465081	0.0763246888314251	-3.22472670862997
Hmbs	-0.209378775527011	7.84899538090737	-2.76893338718425	0.010468611037482	0.076583374185153	-3.22812263814355
Mllt1	-0.198107830368908	7.39288716446125	-2.76801965876166	0.0104909592551711	0.0766991445534532	-3.23009017610079
Gm20410	-0.208930006587616	2.67475992438563	-2.76777770869552	0.0104968844672076	0.0766991445534532	-3.23061111250108
Podnl1	-0.42292923682477	5.10213106427221	-2.76429155918247	0.0105826093447978	0.077302605190245	-3.23811442565738
Lrriq3	-0.300681707674573	5.04394329017013	-2.76364430482548	0.0105985979145227	0.0773964575411339	-3.2395069840168
Gtpbp1	-0.225128457839265	8.33946754914934	-2.76271546650866	0.0106215820171855	0.077541324169299	-3.24150506988833
Gm9268	-0.260531867753624	4.10682097448015	-2.76203803281196	0.0106383747451266	0.0776286515778251	-3.24296212221494
Arglu1	-0.221151181982874	8.80830812854442	-2.76161498977775	0.0106488741440223	0.0776715454730906	-3.2438719262985
4930506C21Rik	-0.189243430171277	3.87029541020794	-2.76081610629338	0.0106687280858335	0.0777703260584004	-3.24558982187228
Gm15698	-0.318800703886692	4.10178863799622	-2.7580029792707	0.0107389184161215	0.0781894780749573	-3.25163702621065
Snhg8	-0.212882360013175	7.51952425897921	-2.75759691801199	0.0107490859338678	0.0782139831649166	-3.25250964543168
Lrpprc	-0.259761472332016	8.06471744801512	-2.75741231893883	0.0107537111781408	0.0782139831649166	-3.252906323762
Mfsd3	-0.210209707015812	6.89070888468809	-2.75643369719683	0.0107782625057436	0.0783139910720983	-3.25500901752676
Dppa5a	-0.238917387681158	4.51891533270321	-2.75607330207961	0.0107873172799685	0.0783347188806402	-3.25578327431654
Pnn	-0.253384935111992	8.40895478827977	-2.75602842597296	0.0107884452749701	0.0783347188806402	-3.25587968044214
Rars2	-0.157090220355731	7.33539555765595	-2.7556879418765	0.0107970072237903	0.0783347188806402	-3.25661110651803
Mir30c-2	-0.347282172760212	5.04324669092628	-2.75537485533469	0.0108048858750041	0.0783688102634932	-3.25728363567783
1700006F04Rik	-0.323602327075101	4.85502835444234	-2.75500657439784	0.0108141603990806	0.0783772120725774	-3.25807467472051
Lancl2	-0.185280524538867	7.37645400094518	-2.75495004701478	0.0108155846084085	0.0783772120725774	-3.25819608629031
Zfp930	-0.239703338274049	6.2155283563327	-2.7541333759855	0.010836180400135	0.0784803121192266	-3.25995001682636
Vps26a	-0.15761170405138	10.270137331758	-2.75354377853986	0.0108510725482979	0.0785650805009841	-3.2612161019424
Trappc6b	-0.21735641864295	9.68784010775047	-2.75324803813577	0.010858549669741	0.0785961278004219	-3.26185111328578
Brms1l	-0.153407169466405	7.3600764026465	-2.75085276688102	0.0109192878113918	0.0789430235845002	-3.26699290539713
Nnt	-0.19797603886693	7.56288011909263	-2.74990693518835	0.010943359814376	0.0790938551275988	-3.26902262334094
Tnk1	-0.23948726251647	6.14744329111531	-2.74898725454289	0.0109668141997133	0.079216911713404	-3.27099587165012
Gm20202	-0.250857774374176	4.33588561153119	-2.74813073693919	0.010988700343353	0.0793380282329679	-3.27283328760788
Rspo3	-0.308688526515154	5.27316456521739	-2.74791728970539	0.0109941608501368	0.0793446817898891	-3.27329113149336
Slc25a29	-0.203754117918315	5.30920092911153	-2.74586826120344	0.0110467102761672	0.0795841044917907	-3.27768534470729
Fars2	-0.180894269433467	7.97649753780718	-2.74518859533432	0.0110641931987711	0.0796656898090978	-3.27914253209124
Slco2b1	-0.215024923254282	7.08279001134215	-2.7447342994569	0.0110758934995796	0.079724436679509	-3.2801164260186
Gfra4	-0.282382416172594	6.31470478827977	-2.74229727247014	0.0111388578605919	0.0800840988425172	-3.28533934200363
Gm1631	-0.30590379331357	5.27650645935728	-2.74189593944596	0.0111492591959775	0.0801270791982538	-3.28619922531239
Ralgds	-0.177334760704879	8.51760318147448	-2.74135192065139	0.0111633731186744	0.0801901760078255	-3.28736471694405
Scd1	-0.126800889328059	13.6131332703214	-2.74099990358851	0.0111725147490198	0.0802324587716614	-3.28811880427516
Gpank1	-0.195446169960475	5.47297652741021	-2.73977367343304	0.0112044141488169	0.0803678670290281	-3.29074522403462
Repin1	-0.237447050724639	7.66103528733459	-2.7392545809951	0.0112179437471851	0.0804415017728033	-3.29185686374468
Olfr574	-0.264169448945982	3.86050893383743	-2.73814989309253	0.011246787498571	0.0805780013633083	-3.29422219062809
9130020K20Rik	-0.371641963109354	5.41441398865785	-2.73750683615737	0.0112636100616628	0.0806147693275615	-3.29559885474273
Zfp317	-0.197050259222661	6.19854993761815	-2.73745362791931	0.0112650030659791	0.0806147693275615	-3.2957127559546
Sh2d4b	-0.197284256916996	5.70722274669187	-2.73520211333991	0.0113240971260723	0.0809201791154475	-3.30053143313009
Mll5	-0.191625217061924	10.0409829867675	-2.73395792408811	0.0113568776381802	0.0811273441094943	-3.30319334174784
Slc25a3	-0.169021465250331	9.04398550756144	-2.73385203792088	0.0113596715297357	0.0811273441094943	-3.30341985276792
Zxda	-0.276631535243743	5.06239603024575	-2.73303049119027	0.0113813706950198	0.0812001360217821	-3.30517714294641
Idh1	-0.197055128787882	11.1390827826087	-2.73299175252583	0.011382394845596	0.0812001360217821	-3.30525999814483
4933439C10Rik	-0.257546661561263	5.48008034120983	-2.73271687476354	0.0113896643981405	0.0812001360217821	-3.30584789557667
Dlec1	-0.245186237977603	5.04610507277883	-2.73265852978869	0.0113912079802124	0.0812001360217821	-3.30597267742874
Nrip1	-0.28141747677866	10.4115973534972	-2.73172425761223	0.0114159520412225	0.0813172121410319	-3.30797060485758
Clcn3	-0.14231843066535	6.36659499149338	-2.73147085129595	0.0114226721871022	0.081341571431182	-3.30851244832751
Nit2	-0.302026005928857	8.01468912759924	-2.72956344319034	0.0114733748412501	0.081679028404809	-3.31259009126364
Hoxa1	-0.213756863306982	5.23575456899811	-2.72777273188174	0.011521168165114	0.0819246135595501	-3.31641688890709
Gpr81	-0.377208577239793	8.6701152221172	-2.72700931781922	0.0115416002683252	0.0820462302316537	-3.31804792073938
Surf1	-0.158902851613966	8.47722072495274	-2.7260157037642	0.0115682445420473	0.08214546651219	-3.3201704118754
Taf15	-0.191491197299078	8.4572185831758	-2.72599158260244	0.0115688920824398	0.08214546651219	-3.32022193277324
Zfand2b	-0.208830342555998	7.53021780718336	-2.72566304401303	0.0115777152035811	0.0821560156815275	-3.32092364121123
Tmco6	-0.235660408432148	6.35823487712665	-2.72543989846226	0.0115837115350689	0.0821560156815275	-3.32140022058707
4930549C01Rik	-0.182219201581027	4.5410985557656	-2.72467155836319	0.0116043806065803	0.0822789310787622	-3.32304103183142
Gm20235	-0.279160081686429	6.01011184499055	-2.72380177531944	0.0116278204597978	0.0823977179563475	-3.32489818112137
Acsm4	-0.156530824934125	3.21605631379962	-2.72062161844281	0.0117139024609731	0.0829123607274966	-3.33168573041593
Mir483	-0.39055253804348	7.19933719376181	-2.72015971832581	0.0117264551362287	0.0829506208162265	-3.33267123386368
Hinfp	-0.170858859683798	6.7818446758034	-2.72005353882629	0.0117293424761369	0.0829506208162265	-3.33289776434362
Pde11a	-0.451591812911725	5.43469612570888	-2.72005124294702	0.0117294049153838	0.0829506208162265	-3.33290266247483
Mirlet7a-2	-0.331901405961792	4.64370053591682	-2.71960191676356	0.0117416309105697	0.0830132631732363	-3.33386123267882
Arfrp1	-0.123875441040846	8.1176362637051	-2.7168845795203	0.0118158244207824	0.0834420655228086	-3.33965646980538
Gpx8	-0.35256741337286	9.27337838563327	-2.71671009285003	0.0118206035947417	0.0834519038086519	-3.34002849036634
D3Ertd254e	-0.210094146080372	7.29266934499055	-2.71551113175408	0.011853492221307	0.0836601286616073	-3.34258443419097
Zfp949	-0.174078009552042	6.64141619470699	-2.7117848815682	0.0119562568452743	0.084187807391463	-3.3505242097605
Gm10524	-0.22945190974967	7.74059184026465	-2.71079842424924	0.0119836018072368	0.0843269970242037	-3.35262514766531
Jmjd4	-0.250535790678525	6.29471959829868	-2.7103598996684	0.0119957767380263	0.0843598052584701	-3.35355897784186
Actn3	-0.538730346837946	5.86852993194707	-2.70960834224108	0.0120166695666788	0.0844731426526996	-3.35515921810867
Mllt10	-0.142559151185775	8.2563319168242	-2.70869980547073	0.0120419719901183	0.0846036282680076	-3.35709338717088
B3galtl	-0.206258509057969	8.87207624385633	-2.70841925195063	0.0120497954188132	0.0846036683763245	-3.35769058289447
Mir29b-2	-0.285398550065878	5.84875866446125	-2.70737195452563	0.0120790422528909	0.084742406878665	-3.35991960340296
Vit	-0.325974145421608	6.62039461342155	-2.70721137789295	0.0120835324114068	0.0847467544522865	-3.36026132667607
Mirlet7c-1	-0.574473191864296	5.586484036862	-2.70653906196424	0.0121023492287039	0.0848334752817513	-3.36169196502495
Rchy1	-0.301615178524376	8.23427734215501	-2.704792985376	0.0121513472307941	0.0851285116117545	-3.36540659767459
Scai	-0.240023603590252	7.59092470226843	-2.70417390411932	0.0121687644667346	0.0852020934793016	-3.36672333319812
Khsrp	-0.188650769762848	8.43229836011342	-2.70366859588781	0.0121829981968536	0.0852775272819239	-3.36779796302248
Gramd2	-0.304409036561267	5.19649338468809	-2.70004900553162	0.0122854145894596	0.0858724696460072	-3.3754925305955
Dguok	-0.137496981389987	7.5943643657845	-2.69802084052663	0.0123431545819036	0.0861782968344464	-3.37980160799453
Pi4kb	-0.222101448616602	6.08899495935728	-2.69787637040402	0.0123472772237065	0.0861826662292471	-3.38010848554005
Gm19939	-0.328703584650858	6.38393494139887	-2.697470647776	0.0123588619610903	0.086239103027472	-3.38097025776887
Syt4	-0.131377805500659	3.35437849338374	-2.69675241077131	0.0123793950656232	0.086348767458358	-3.38249565302685
Clcn6	-0.312376928524377	7.71373025519849	-2.69514596843049	0.0124254363932979	0.0865566154180951	-3.38590663211784
Gsto2	-0.201238061923586	5.23530009357278	-2.69492276412862	0.0124318462342067	0.086576796351585	-3.38638047805128
Gm20300	-0.220867368083005	6.99094990548204	-2.69375257115235	0.0124655019464163	0.0866887023056929	-3.38886436387343
Olfr1329	-0.278478537220026	3.77605072495274	-2.69278336250882	0.0124934419432746	0.086858496511691	-3.39092119450797
Men1	-0.205158375329381	7.83285601795841	-2.69231739356838	0.0125068956493387	0.0869030025862987	-3.39190992030028
Lonp1	-0.213748077898552	8.58177930151229	-2.69207116292141	0.0125140104454385	0.0869279316342386	-3.39243235262435
2310061J03Rik	-0.233695652173915	6.87198251417769	-2.6916667372413	0.0125257045097818	0.0869846473226492	-3.39329037450731
Cela2a	-0.221547541831359	5.5135050415879	-2.69133435098897	0.0125353232178523	0.0870269228245601	-3.39399550686248
Fgfr2	-0.315601285573123	6.45936641776938	-2.6894249000652	0.0125907140528325	0.0873130946950223	-3.39804535281477
Mir669m-2	-0.339431344367589	3.12855346030246	-2.68843573500806	0.0126194987901281	0.0873897631867087	-3.40014271034676
Klhl33	-0.336776250329383	5.04035690926276	-2.68830014262829	0.0126234493440733	0.0873925653185478	-3.40043017863019
Ccdc110	-0.190809973484849	3.57797313043478	-2.68787616915103	0.0126358095216512	0.0874290178188142	-3.40132899076735
Wdr4	-0.198124455533598	5.61275992344045	-2.6864414236347	0.0126777212457215	0.0876697861453571	-3.40437004367198
Vezt	-0.191381202733862	7.32709908601134	-2.68613568734879	0.0126866692501415	0.0877070547935451	-3.40501796168804
Fcamr	-0.343722168642952	5.0219354120983	-2.68541297926828	0.0127078443686489	0.0877842379486772	-3.40654937008968
Tcte3	-0.200918970849805	5.87416194328923	-2.68464234740477	0.0127304601797769	0.0879111576326087	-3.40818208276724
Rbm4b	-0.221688623517786	6.41540012570888	-2.68390423508262	0.0127521570482046	0.0880182838620732	-3.40974565961259
Eid2	-0.264631972496709	6.58473881568998	-2.68219721233812	0.0128024681160237	0.0882764220155979	-3.41336083171599
Fam132a	-0.261339325757577	8.77335358695652	-2.68186301967761	0.0128123395504302	0.0883033894183173	-3.4140684468121
Fancf	-0.233631422266142	5.61610743572779	-2.6812535332742	0.0128303610467088	0.0883534725781464	-3.41535884219874
Fn3krp	-0.238518200922267	7.69334908506616	-2.67961178101218	0.0128790233142676	0.0886638012858768	-3.41883394425252
Gsr	-0.177821106225297	8.44079147637051	-2.67895460282789	0.0128985508550781	0.0887734388087841	-3.42022467179499
Paip1	-0.247378185276681	8.80957939508507	-2.6781469340703	0.0129225881538646	0.088914044567322	-3.42193361557137
O3far1	-0.365940382081688	8.16377126654064	-2.67797107586089	0.0129278274967203	0.0889187928358402	-3.42230567632358
Zmym6	-0.243227108036889	6.96784971644612	-2.67788160269791	0.0129304939350666	0.0889187928358402	-3.42249496835172
3830408C21Rik	-0.257628496212121	5.30514345652174	-2.67670694400388	0.0129655484595658	0.0891101247446898	-3.42497979197381
Plcd1	-0.316735849143611	7.53149770982987	-2.6763236652162	0.0129770056579524	0.089164003748507	-3.42579043568407
Olfr1077-ps1	-0.294835036396575	6.16441162570888	-2.67363877012777	0.0130575307987013	0.08964231310997	-3.43146728313577
2010015M23Rik	-0.295514430335967	4.70123947353497	-2.67215835681067	0.0131021314233665	0.0898734013527113	-3.43459609113583
Immt	-0.167243789196316	10.2545065935728	-2.67167482101914	0.0131167298999149	0.089922604794186	-3.43561782478619
Snora16a	-0.717466668313573	9.48950265500945	-2.67104598990299	0.0131357378187268	0.0900037237365415	-3.43694642360423
Uqcrb	-0.212440438076417	8.3177368194707	-2.67046660675192	0.0131532739142014	0.0900737951901664	-3.43817039762199
Zscan4e	-0.249549186264823	2.67666729678639	-2.66844581171293	0.0132146089335012	0.0903933532542522	-3.44243828904295
Coasy	-0.369211135869566	7.1314625926276	-2.66825247079411	0.0132204912365375	0.0904070473635113	-3.44284653007776
Dgcr6	-0.197363691370224	6.23617328166352	-2.66798558614472	0.0132286151048406	0.0904070473635113	-3.44341003283286
Sec61a2	-0.249466076416337	7.38351190548204	-2.66691355137726	0.0132612946188103	0.0905368053116893	-3.44567322723385
Acbd5	-0.197455259716733	9.25935412759924	-2.6651500993767	0.0133152157261577	0.0908396646677604	-3.44939500640335
Coq4	-0.203964885375497	8.04346244612476	-2.66510122787021	0.0133167129937766	0.0908396646677604	-3.44949813095179
P2rx5	-0.247500329380764	6.82740926275992	-2.66419510550279	0.0133445023071103	0.0910040409134035	-3.45140996709753
Timd4	-0.311460803689064	5.94103686200378	-2.66304027120294	0.0133799979964015	0.0912016789398565	-3.45384604785855
Naa30	-0.193771135869569	8.08577189697542	-2.66301147701946	0.0133808841615889	0.0912016789398565	-3.45390678075796
Wdr48	-0.129621209486169	9.26735507372401	-2.66268292841102	0.0133909994162974	0.0912453888897059	-3.45459973242566
Zfp703	-0.294933161890645	7.32357514177694	-2.66249120794773	0.0133969053582265	0.0912604006243367	-3.45500407416755
2010310C07Rik	-0.17817769779315	4.06725740359168	-2.66195158559331	0.0134135415126937	0.0913264662656334	-3.45614206145964
Scaf4	-0.181355674407119	8.97145006332703	-2.66061299220668	0.0134548929624628	0.0915368739270897	-3.45896442082736
Faf1	-0.136216238471674	8.55386578449905	-2.66057521806656	0.0134560616017953	0.0915368739270897	-3.45904405450006
Coq5	-0.316451785902503	10.22885363138	-2.65930218948741	0.0134955016473642	0.0917292150030167	-3.46172743167732
A230072C01Rik	-0.311434973484848	4.68453260869565	-2.65883958276726	0.0135098606052042	0.0918014955819862	-3.46270237166394
Sidt2	-0.186394240777343	10.0424929102079	-2.65869366439819	0.0135143927683516	0.091803022934742	-3.46300987418682
Baat1	-0.200251427865615	7.18856332797732	-2.65859252001237	0.0135175351063125	0.091803022934742	-3.46322301638503
A930001N09Rik	-0.281129776021086	8.41181474480151	-2.65794453154561	0.0135376829579329	0.0918897319701429	-3.46458842110247
Tnfaip8	-0.198243830533599	5.49996757561437	-2.65759441546741	0.0135485807925658	0.0919140306589403	-3.46532609001514
Rnf181	-0.178596948945982	8.68230749905482	-2.65572776749633	0.0136068215773535	0.0921980612740441	-3.46925808088488
Rere	-0.239553521903821	8.6816972268431	-2.65565326272381	0.0136091510411035	0.0921980612740441	-3.46941498961684
Zfp783	-0.246132799901186	6.42594675330813	-2.65349773545025	0.0136767076539125	0.092577900807011	-3.47395353221849
Ecsit	-0.305474884387352	7.37146974007561	-2.65139569590871	0.0137428903048234	0.0929748214253847	-3.47837750423425
Murc	-0.358171013998683	4.22320112192817	-2.65096784590502	0.0137563978344789	0.0930151388281389	-3.47927772523316
2810002N01Rik	-0.158120882740446	8.06787334593573	-2.650779257783	0.0137623556429381	0.0930299004870685	-3.47967450010786
Mov10	-0.178131916996051	7.95931190926276	-2.65010670538181	0.0137836223576699	0.093148109851147	-3.48108937208452
Capn6	-0.463404188899871	5.52940904914934	-2.64932917889452	0.0138082468001324	0.0932666433460095	-3.48272483547289
Tacc1	-0.132808559453224	9.64585268714556	-2.64931390651302	0.0138087308922173	0.0932666433460095	-3.48275695703337
Lonp2	-0.169177884057975	9.67033193950851	-2.64786889195602	0.0138546057915678	0.0934484439898684	-3.48579571549326
Nfs1	-0.158274080862977	8.40410248487713	-2.64724646209713	0.0138744100189937	0.0935564184208262	-3.4871043579319
Vegfb	-0.300721151021083	10.4550883752363	-2.64696623674332	0.0138833347682073	0.0935909925320669	-3.48769346904064
Abhd11	-0.187195987483532	7.56035546975425	-2.64629228196175	0.0139048212103787	0.0937102060571489	-3.48911016743413
Fgf7	-0.28066683135705	5.71656332703214	-2.64498073911122	0.0139467239504888	0.0939429005118695	-3.49186654872892
Tmed4	-0.15131875823452	9.39741729678639	-2.64497298488125	0.0139469720430468	0.0939429005118695	-3.49188284303084
Fbxo47	-0.306120032444006	4.5770171710775	-2.6440669697037	0.0139759879853193	0.09408691611204	-3.49378651082538
Cdk10	-0.139735616436099	7.57368320699433	-2.64340001340699	0.0139973839524366	0.0941795044749529	-3.4951876516234
Lhx1	-0.183032497364954	4.50842011720227	-2.64327705956492	0.0140013316588819	0.0941803548211797	-3.49544593157079
Hbp1	-0.176273055335969	9.55064114744802	-2.64283154102501	0.0140156447530559	0.0942251992863657	-3.49638174351031
Rgs7	-0.408934244071148	6.85126378544423	-2.64178347799804	0.014049369706193	0.0944261701060357	-3.49858285693939
Fam113a	-0.193010430335969	7.10067375614367	-2.64064559062163	0.0140860710438583	0.0946162073660573	-3.50097207082689
Cep68	-0.208188460638998	6.67306506049149	-2.6404310526774	0.0140930007806864	0.0946162073660573	-3.5014224708497
Slc4a4	-0.278778661561268	8.12294221077505	-2.63985842024457	0.0141115128640672	0.0947146911894883	-3.50262455380335
Aasdhppt	-0.233351066370226	8.29580371644612	-2.63913633898157	0.0141348887741881	0.0948199424955472	-3.50414015757143
Gm19865	-0.252116140974969	2.76549142533081	-2.63888253430926	0.0141431137863348	0.0948333228768174	-3.50467282335523
Tbl2	-0.201986951581029	8.5377302731569	-2.63864006263126	0.0141509757145507	0.0948364499513726	-3.50518167784669
Peli3	-0.239440876152832	6.49826559546314	-2.63858562605305	0.0141527413341373	0.0948364499513726	-3.50529591566316
Rps6kb1	-0.152432594202901	8.30904491871456	-2.63786094764164	0.0141762655138564	0.0949067581949548	-3.50681656442707
Nek5	-0.290903217555996	4.70810365500945	-2.63784378886154	0.0141768229574816	0.0949067581949548	-3.50685256722076
Ppif	-0.300869721508565	7.82860100094518	-2.63756236310486	0.014185968667237	0.0949067581949548	-3.50744304020128
Ogn	-0.361707938405797	10.5290578591682	-2.6366513018383	0.0142156140041649	0.0950335506730067	-3.50935434262342
Insig1	-0.438658679677214	11.7321876984877	-2.63661308645388	0.0142168587734876	0.0950335506730067	-3.50943450614181
Hsf4	-0.190792984025032	6.08100661814745	-2.63557732998886	0.0142506347775559	0.0952040584073078	-3.51160694312697
Cyp4a31	-0.451991380764163	4.57459299905482	-2.63529831453251	0.0142597462947573	0.0952169350258978	-3.51219208042626
Mir199a-1	-0.26462867160738	4.22041561720227	-2.63433193454153	0.0142913465040921	0.0954020926164283	-3.51421845891574
Snapc3	-0.213878907279314	8.42217199905482	-2.63241520120078	0.0143542167641035	0.0957180807272986	-3.51823639043044
Olfr1193	-0.309115770586299	4.19300139413989	-2.63190053365847	0.0143711422417885	0.0957791161955434	-3.51931498032209
Eif4ebp3	-0.261643609354415	7.09800015784499	-2.6308727057047	0.0144049995092063	0.0959788099226544	-3.52146865119541
2010300C02Rik	-0.289878678853758	6.45267879489603	-2.63011280590658	0.0144300790120273	0.0960939549663403	-3.52306061538537
Usp54	-0.247555447134389	5.98699038941399	-2.62943882427439	0.0144523570618297	0.0961903300420887	-3.52447237012702
Zfp81	-0.247784295125165	5.75659430812854	-2.62890789063025	0.0144699293920623	0.096281285042324	-3.52558434798822
Tpo	-0.2475498150527	5.21002599243856	-2.6282085286741	0.014493106693198	0.0963834612953475	-3.52704888854547
Dmrtc1b	-0.184522535079051	3.18837690170132	-2.62792850089458	0.0145023967212789	0.0963976641453369	-3.52763523664566
Mir326	-0.368219585968379	4.06771799149338	-2.62774045268585	0.0145086384168956	0.0963976641453369	-3.52802896989957
A430033K04Rik	-0.181943347167326	6.32474086294896	-2.62773351998157	0.0145088685751985	0.0963976641453369	-3.52804348521936
2310001A20Rik	-0.252396186758899	9.63209998676749	-2.62736666236345	0.0145210527236895	0.0964391984446377	-3.52881156139238
Hint3	-0.202354522891964	7.02902488941399	-2.62700789883549	0.0145329773018307	0.096466404142451	-3.52956263356889
Srrm2	-0.211920934288543	11.0505723846881	-2.62625432428598	0.0145580544238698	0.0966068414999178	-3.53114005757297
Hsf3	-0.345568455698287	4.68659105198488	-2.62518317115998	0.014593769415877	0.0968164785745799	-3.53338182108638
Clk2	-0.238144105401844	7.98139665973535	-2.62507136601409	0.0145975020036979	0.0968164785745799	-3.53361578320779
Gm12603	-0.212406304677208	3.08037422022684	-2.62466113678529	0.0146112050538849	0.0968812912989096	-3.53447417648332
Cntrob	-0.164933410902504	6.07528969659735	-2.62402706723862	0.0146324087911592	0.0969894425679756	-3.53580080238198
Sirt4	-0.227742917654811	5.94576244517958	-2.62393809011586	0.0146353865499595	0.0969894425679756	-3.53598694962089
Vamp2	-0.32260397332016	8.71860365406427	-2.62348010145367	0.0146507228221601	0.0970649770631609	-3.53694504278694
Zfp280d	-0.182155522727273	6.1218887826087	-2.62329519229399	0.0146569189720336	0.0970799314659339	-3.53733183861773
Lyrm5	-0.209911825592886	8.26480248015123	-2.62309632061669	0.0146635857280259	0.0970979940496844	-3.53774782449673
Zrsr1	-0.247987759881425	6.55135790831758	-2.62171658203454	0.0147099166788373	0.0973738285263524	-3.54063338103768
Srrm1	-0.156489093708826	9.60946833742911	-2.62039424583678	0.0147544484570918	0.0975470788639748	-3.54339809258454
6330415B21Rik	-0.192528296772069	2.97388894139887	-2.62011670483164	0.0147638110761203	0.0975781409981395	-3.54397827039627
Prkaca	-0.247671831851122	8.39994801701323	-2.61988630830749	0.0147715875320806	0.0975795766681871	-3.54445987028949
Zxdb	-0.35980950806983	6.57077347258979	-2.61987566719752	0.0147719467884852	0.0975795766681871	-3.5444821129246
Smc6	-0.192813183629777	9.18886893572779	-2.61934008210927	0.0147900393236417	0.0976729124251001	-3.54560155725827
Dgkq	-0.201002555830041	5.93861925047259	-2.61920883422977	0.014794476150487	0.0976745745092715	-3.54587586334992
2310005G13Rik	-0.201686098649539	3.31415797637051	-2.61902688696447	0.0148006289244491	0.0976745745092715	-3.54625611769701
Mrpl51	-0.141621653820819	8.08544423440454	-2.61898102134987	0.0148021803048012	0.0976745745092715	-3.54635197061165
Sytl1	-0.16087917210145	5.67469124196597	-2.61798743206498	0.0148358252662882	0.0978703826319431	-3.54842820727114
Prpf4b	-0.258175889328063	8.93788327032136	-2.61778423136665	0.0148427148525896	0.09788963078858	-3.54885276787474
Bpifb9a	-0.263922485013175	5.06067958506616	-2.61634406417743	0.0148916299394281	0.09810722039218	-3.55186127607311
Sirt1	-0.198911806982874	7.45953765028355	-2.6159488669402	0.0149050790738741	0.0981695828045699	-3.55268668093217
Gm14022	-0.256399621212122	5.15835869565217	-2.61534398326589	0.0149256861209557	0.0982790435845775	-3.55394989963432
Ptpn4	-0.257282845520425	8.6903807731569	-2.61512116196168	0.0149332838555561	0.0983028082008644	-3.55441519095148
4930428N03Rik	-0.217487866930173	3.94793152741021	-2.6144702112891	0.0149555005966258	0.0983985524299632	-3.55577436699929
Prr14	-0.167856171113305	6.873388231569	-2.61446105218757	0.0149558134140486	0.0983985524299632	-3.55579348972616
Mrps5	-0.178616327569171	6.00236767485822	-2.61351038056504	0.0149883156540803	0.0984826646195874	-3.55777813477604
4930478L05Rik	-0.193372913866932	5.08402394517958	-2.61323330815703	0.0149978008140025	0.0984826646195874	-3.5583564817655
A730015I17	-0.191674671442688	2.81537242344045	-2.61310211874346	0.015002293843296	0.0984826646195874	-3.55863030796027
Csrnp2	-0.231519268774703	6.51647448015123	-2.61262981479295	0.015018479918116	0.098521548060124	-3.5596160645449
Ntrk3	-0.298045403491439	6.25537019470699	-2.61202289652595	0.0150393032370308	0.0985808021072916	-3.56088263123849
Wasf1	-0.309766138504612	5.93576401890359	-2.61193886227252	0.0150421885703819	0.0985808021072916	-3.56105798779757
Sbk1	-0.450948496212123	6.86471258695652	-2.61190032294833	0.0150435119989257	0.0985808021072916	-3.56113840779463
Usp22	-0.162770642951255	8.78895872873346	-2.61124216327005	0.0150661297944391	0.0986765439579447	-3.56251168674626
Pitpnb	-0.184152392292489	9.83106962759924	-2.61089592309043	0.0150780411566103	0.0987244781717733	-3.56323405414217
Plin1	-0.239712686429515	11.832111294896	-2.6107965944857	0.0150814598846355	0.0987244781717733	-3.56344127536381
Zcchc2	-0.17443165480896	7.3798460926276	-2.60779023262858	0.0151852771353508	0.0993512981889716	-3.56971111156857
Nucb1	-0.158002581357053	8.67789067485822	-2.60751424883406	0.0151948409204671	0.0993874865514418	-3.57028647885209
Ip6k1	-0.178072298583663	7.88729463799622	-2.60668796637088	0.0152235080799946	0.099522169798288	-3.57200889686636
Gm17508	-0.213285297430828	4.70678323818526	-2.60630162812908	0.0152369290719452	0.0995834934784306	-3.57281412877675
Svs5	-0.246828524044796	3.94059891965974	-2.60597853256569	0.015248161560419	0.0996040789340276	-3.57348749458434
A230056P14Rik	-0.270410899868248	5.55872558412098	-2.6045480838843	0.0152979843704887	0.0998501384520825	-3.57646813924842
Akt2	-0.210714051218714	9.81216108601134	-2.60353110930495	0.0153334981867172	0.100028956143418	-3.57858666272409
4921530L18Rik	-0.266725131093547	5.12991769092628	-2.60160984209292	0.0154008009797079	0.100282203684513	-3.58258770404057
Gm10808	-0.282011145256918	8.56524889792061	-2.60066298741947	0.0154340710321213	0.100445765687262	-3.58455891820329
Naprt1	-0.334835583333334	6.26261184782609	-2.60010029532328	0.0154538743591685	0.100521559106906	-3.58573017005917
Glt6d1	-0.179367751811594	3.94108317485822	-2.59943034256264	0.015477483532667	0.100628980539199	-3.58712450028212
Ubr1	-0.142167181653491	8.49389750189036	-2.59939996188189	0.0154785549470139	0.100628980539199	-3.58718772486691
Cnpy2	-0.22479943050066	9.31616347164461	-2.5991704517663	0.0154866511575514	0.100655064459128	-3.5876653399977
Dgka	-0.205975789196312	8.883618463138	-2.59822268791217	0.0155201263985742	0.10081946104883	-3.58963740362234
Gm16516	-0.181332209156786	6.28717233837429	-2.59709104074414	0.0155601848846497	0.101026426940747	-3.59199155177429
F730016J06Rik	-0.199279262516469	5.35802646502836	-2.59612892116819	0.0155943182266835	0.101168088185007	-3.59399257904033
Wscd1	-0.180853781126483	5.64116020793951	-2.59572558179779	0.0156086483647774	0.101218422097313	-3.59483132433286
Jarid2	-0.178259496541504	7.71961562665406	-2.59567876773257	0.0156103124049006	0.101218422097313	-3.59492866953946
Golgb1	-0.182930940382082	8.52085066257089	-2.59556386238351	0.015614397501176	0.101218422097313	-3.59516759961553
Tlcd2	-0.707007851613966	8.57577583364839	-2.591866635281	0.0157463742905009	0.101993466692165	-3.60285229066193
Adh1	-0.296927425230567	7.16030403213611	-2.59170391193865	0.0157522067263776	0.10200443693597	-3.60319036900947
Atf7	-0.182700098814228	9.25536625708885	-2.59019676629822	0.0158063226633417	0.102247409018562	-3.60632108400899
Gm3045	-0.180729503293809	4.75241378827977	-2.58925509104208	0.015840222646065	0.102426004869382	-3.60827665349812
Luc7l2	-0.187309506916998	7.26059231190926	-2.58867116628475	0.0158612777812683	0.102510354343574	-3.60948908306064
Mlh3	-0.164417543148882	6.96179426559546	-2.58842398563741	0.0158701984711816	0.102522999681202	-3.61000226881982
Pln	-0.299638706357052	5.26105745746692	-2.58832187787032	0.0158738848812574	0.102522999681202	-3.6102142524408
Gm14634	-0.240563901679844	5.49172306332703	-2.58742181882218	0.0159064143906996	0.102706180003454	-3.61208263960038
Smarca2	-0.205542302371546	10.1119740727788	-2.58720563069607	0.0159142370130647	0.102729776171816	-3.61253135875515
Epn3	-0.205587942852439	5.77053402551985	-2.58691473444218	0.0159247685600329	0.102770842087083	-3.61313510823409
Usp11	-0.300558230566533	6.64305804914934	-2.58666075684085	0.0159339688253735	0.102803297295852	-3.61366220229433
B230312C02Rik	-0.154719750658764	5.424774731569	-2.58604565381689	0.0159562712958078	0.102920246625616	-3.61493863871202
Olfr347	-0.313630216732542	3.25838781663516	-2.58511595452777	0.0159900356792686	0.103101283544089	-3.61686758542659
Cnbp	-0.156066997529649	10.7510161805293	-2.58504253360374	0.0159927049821088	0.103101283544089	-3.61701990291413
Zfp790	-0.175335200428196	7.55403654725898	-2.58485913868125	0.0159993743322306	0.103117306431003	-3.61740035939359
Ogt	-0.291607374835312	10.2901732844991	-2.58468178464795	0.0160058264652996	0.103131921323862	-3.6177682693536
Olfr914	-0.345408708498025	5.15509136767486	-2.58389856857725	0.0160343488579308	0.103287370050945	-3.61939283119701
Wdr92	-0.175573670783928	7.23411271361059	-2.58341912691648	0.0160518320663757	0.103289998590609	-3.62038716035662
Olfr1504	-0.219549015810276	2.72285155765595	-2.5833184567082	0.0160555053396341	0.103289998590609	-3.62059593015943
Aldh5a1	-0.330872860177868	7.58896660491493	-2.58144814696039	0.0161238922232687	0.103695893439192	-3.62447373636066
2410131K14Rik	-0.206384499670622	7.43664461247637	-2.58125305071566	0.0161310414309666	0.103695893439192	-3.62487814716095
Sh3glb1	-0.156150623847171	11.4408073393195	-2.58064591221958	0.0161533086369146	0.103783744699008	-3.62613656026135
Gm3417	-0.248146546442688	5.42205340170132	-2.58049691264147	0.0161587776714657	0.103791825512365	-3.62644536525772
Phb	-0.20683629776021	6.67859640831758	-2.5802735308117	0.0161669801423466	0.103794994254997	-3.62690831015431
Fam5c	-0.22469525	3.65538082608696	-2.58025409871298	0.0161676938628959	0.103794994254997	-3.62694858088801
Ndufaf1	-0.182428415184455	7.49522747353497	-2.57978047123578	0.0161850987853675	0.103852628134384	-3.62793006464728
Zxdc	-0.153670344202902	7.4978998100189	-2.57914590589489	0.0162084452450646	0.103921264700797	-3.62924489433599
Psmc6	-0.195775962450593	9.53756064839319	-2.57777434318833	0.0162590140365118	0.104166205242807	-3.63208616545654
Pik3r2	-0.162532938076419	7.34288279773157	-2.57776584701513	0.0162593277436127	0.104166205242807	-3.63210376308667
Arfip2	-0.20959980237154	7.98915879017013	-2.57689042776958	0.0162916813948809	0.10434635646004	-3.63391679106058
Lss	-0.606596397562581	7.66758191493384	-2.57606267317414	0.0163223286303373	0.104479749978913	-3.63563078092596
Apcdd1	-0.296911673583667	10.5895363553875	-2.57598449583207	0.0163252258852874	0.104479749978913	-3.63579264260293
Cryzl1	-0.180628843379449	7.16836168903592	-2.57566751312715	0.0163369781860585	0.104527820450052	-3.63644890831583
Ube2d2b	-0.21402209041502	4.86382820132325	-2.57457442347936	0.0163775655477698	0.104760311572887	-3.63871163526274
Tmem145	-0.150420866271411	5.15416918714556	-2.5723142137909	0.0164617872038707	0.105218588696052	-3.64338859621946
Mill2	-0.308529317523056	6.91800409451796	-2.57177708204064	0.0164818614627582	0.105263528792729	-3.64449971650648
Rif1	-0.230735069334651	7.05522211720227	-2.57161540434483	0.0164879083167697	0.10527486745469	-3.64483413991692
Nt5dc1	-0.170246023715417	8.07210555387524	-2.57089735614771	0.0165147887763046	0.105391891294874	-3.64631924684955
Tmem80	-0.291766578722003	7.00379883553875	-2.56972266712182	0.0165588518168703	0.105591063875442	-3.64874829261043
Gpr157	-0.229035190711464	6.51433522400756	-2.56927045410184	0.0165758436724938	0.105644748681738	-3.64968321869814
Zfp369	-0.159591571640317	7.22099243856333	-2.56834221794891	0.0166107729333921	0.105812641436129	-3.65160200222573
Tuba8	-0.149981501976286	4.40026699905482	-2.56719865876026	0.0166538989761638	0.106005163782679	-3.65396534084979
2210404J11Rik	-0.154685333992099	7.45294847069943	-2.56629374230043	0.0166880991658262	0.106171428038586	-3.65583506112904
Mrps27	-0.172764599967063	5.87725267863894	-2.5662795631668	0.0166886355685094	0.106171428038586	-3.65586435476848
Yaf2	-0.206626572463771	8.59257201606805	-2.56601100081861	0.0166987984290429	0.10620866737605	-3.65641917854418
Cnga4	-0.264643116600791	4.62563263988658	-2.56507853815747	0.0167341291718193	0.10640592042535	-3.65834529783601
Zfp868	-0.200951253952569	5.8329113241966	-2.56149859840937	0.0168704195577046	0.107119198143737	-3.66573638744557
Fam46a	-0.251345409420292	7.26678890926276	-2.56144724737243	0.0168723820171219	0.107119198143737	-3.66584236295133
Atxn1	-0.217111331357053	8.88091052268431	-2.56070523354294	0.0169007629535748	0.107216526062755	-3.6673735550509
Brf1	-0.161928790513835	7.72707260018904	-2.55904712917298	0.0169643436612505	0.107481545983337	-3.67079423694205
Ddx42	-0.17136835869565	8.38411610018904	-2.55879867592258	0.0169738898598416	0.107514389484877	-3.67130668825285
Prdm15	-0.219528166501976	6.0542564584121	-2.55745879304994	0.0170254577607236	0.107757943495324	-3.67406979268922
Atp5l	-0.287750673748354	10.0775781795841	-2.55682701005994	0.0170498236552468	0.107860749111458	-3.67537236599542
2310007B03Rik	-0.225787291831358	3.68341875897921	-2.55681068830642	0.0170504535639958	0.107860749111458	-3.67540601478251
Mtap7d3	-0.181520643774705	7.41948408884688	-2.55585185968549	0.0170874958552651	0.108039615918128	-3.67738251084132
Tspyl1	-0.145575590909091	9.27698015217391	-2.55506949953561	0.0171177761236712	0.10820331119364	-3.67899492493097
Gm19265	-0.299603316370225	4.1662851294896	-2.55479271241637	0.0171285007719949	0.108243341032458	-3.67956530447712
Ahctf1	-0.160547759552045	7.45786154253308	-2.55442118462482	0.017142906156801	0.108278848062665	-3.68033086169694
Txlng	-0.310079723978919	7.82040571172023	-2.55352082239535	0.0171778630026067	0.108416289772662	-3.68218585082129
4931402G19Rik	-0.194015563241107	4.96983223062382	-2.55331854984581	0.0171857254145875	0.108438143514574	-3.68260253504503
Grpel1	-0.146459705698286	8.26471250850662	-2.55228629183845	0.0172259018422182	0.108636022723467	-3.68472870455474
Pde4dip	-0.158079299736495	6.68684703780718	-2.55163239070894	0.0172513974567838	0.108694748802369	-3.68607530593798
Wt1	-0.241475570981557	7.60910648960302	-2.5515950426983	0.0172528547153642	0.108694748802369	-3.68615221199406
Vezf1	-0.15537735803689	8.95898015122873	-2.55132603023882	0.017263354526631	0.108700121203391	-3.68670613631285
8430429K09Rik	-0.204524484519107	6.0946356342155	-2.5511632012285	0.0172697127844526	0.108700121203391	-3.68704140163307
Gm550	-0.230897671772068	4.64018178922495	-2.55104389732328	0.0172743728269505	0.108700121203391	-3.68728704082735
Chordc1	-0.227765698451911	8.46830891776938	-2.55100839589118	0.0172757597481815	0.108700121203391	-3.68736013475173
Zufsp	-0.15753650444664	7.44077662287335	-2.55042187054191	0.0172986883109747	0.108816608502369	-3.68856764732347
Pcsk6	-0.321364187911731	9.39970384310019	-2.55000691900772	0.0173149267683716	0.108890493925831	-3.68942183455467
Gmeb2	-0.156337836133071	7.26275992438563	-2.54766576190407	0.0174068101011243	0.109301462866831	-3.69423965718445
Acsf3	-0.210521792819502	7.39067737807183	-2.54735131166148	0.0174191858040226	0.10935131261486	-3.69488656373344
Snora44	-0.70085228013834	8.36112154536862	-2.54718060581112	0.0174259076374925	0.109365653077067	-3.69523773108702
Mapt	-0.210456686429512	4.75873629489603	-2.54654824285808	0.0174508290270197	0.10946631005343	-3.69653847739279
Olfr1209	-0.298173076416338	3.02596381852552	-2.54606895098169	0.0174697399670023	0.109557051202732	-3.69752423806216
Lsm1	-0.140154808959157	6.91822306238185	-2.54446450183431	0.0175331838515228	0.109898995219896	-3.70082333172867
1190002N15Rik	-0.283688709156788	8.85452336011342	-2.54212544001936	0.0176260599798015	0.110424980747887	-3.70563079225464
Gm11937	-0.488920730237155	6.27199866162571	-2.54099224973617	0.0176712193365802	0.110623538676493	-3.70795891148233
Ccdc144b	-0.287662184453227	3.89038246975425	-2.54070189309483	0.017682807785583	0.110667973764215	-3.70855534726641
Eid2b	-0.299041226284585	5.98397605482042	-2.53978881128397	0.0177192959178875	0.11086818156696	-3.71043069594091
Ipp	-0.207792049736497	6.49396660302457	-2.53905838367557	0.0177485352759267	0.111022944266622	-3.71193061589751
Abhd13	-0.144533190052705	7.77784060113422	-2.53848615528072	0.017771473162	0.111107526988452	-3.71310550188601
Fam160b2	-0.211318797760209	7.36819716918715	-2.53838374036349	0.0177755813890882	0.111107526988452	-3.71331576160393
Snord85	-0.266534210144929	3.90305247920605	-2.53826244675699	0.0177804480491709	0.111109767398546	-3.71356477325655
Stx16	-0.175177536231885	8.12839697542533	-2.53773799189004	0.0178015049916863	0.111213153872015	-3.7146413818445
Gm19629	-0.253585693346509	5.11395841115312	-2.53710742486644	0.0178268530319564	0.111315079763263	-3.71593564814284
Neil2	-0.174900089097496	5.92355623818526	-2.53583440843681	0.0178781289992422	0.111521717980309	-3.71854800103567
Wdyhv1	-0.267284621376811	6.97467023724008	-2.53579183465353	0.017879846198977	0.111521717980309	-3.71863535340623
Txndc5	-0.137032281126482	8.8044990557656	-2.53561288619505	0.0178870657028646	0.111521717980309	-3.71900250836464
Tmem222	-0.190775470849804	8.11302646502836	-2.53561215230002	0.0178870953167314	0.111521717980309	-3.71900401409238
Tecr	-0.298122613306983	10.8428281342155	-2.53414775183847	0.0179462770850266	0.11177759541005	-3.72200801096401
Rbm26	-0.186171451581028	8.49723009924386	-2.53224228414497	0.0180235563384135	0.112145561604782	-3.72591528086752
Il18bp	-0.187667160737815	6.74020085066163	-2.53131822355783	0.0180611442698606	0.1123510756373	-3.72780950429173
Ahcyl2	-0.143756311264825	7.570036231569	-2.53119877169067	0.0180660085136883	0.112352976489619	-3.7280543382368
Bivm	-0.222692413208168	6.69681317013232	-2.53089112567023	0.0180785418842855	0.11236896605885	-3.72868487247089
2610015P09Rik	-0.14386143988801	6.48939114650284	-2.53079995862938	0.0180822575423761	0.11236896605885	-3.72887171481967
Dusp22	-0.127946310276684	7.97103654725898	-2.53023714283985	0.0181052117064284	0.11242656782984	-3.73002509125914
Dazap1	-0.176988909584985	8.73101134215501	-2.52965378793604	0.0181290321068795	0.112496929193186	-3.73122040084052
Taz	-0.253806669960476	8.11755441871456	-2.52944991704925	0.0181373637218492	0.112496929193186	-3.73163809982545
Cd200	-0.208453725131752	8.14277756805293	-2.52940095285086	0.0181393652768693	0.112496929193186	-3.73173841675222
Olfml1	-0.247007026185772	9.35692659073724	-2.52928101297374	0.0181442690372994	0.112499032627241	-3.73198414253441
Tmem88b	-0.297140149538866	5.29130434877127	-2.52850490002619	0.0181760303038636	0.112639286615293	-3.73357403316719
Galnt2	-0.310006548748355	9.54187100567108	-2.5271870632988	0.0182300790928579	0.112945834419954	-3.73627301002545
Flad1	-0.276830259057972	8.23149180907372	-2.52580918224696	0.018286750052941	0.113211565386783	-3.73909408268002
Bag4	-0.152636779808962	7.17619454914934	-2.52534587795635	0.0183058420404638	0.11330130158947	-3.74004244997488
Gm15706	-0.233687965909092	5.8967192826087	-2.52443568712255	0.0183434033666043	0.113476786991298	-3.74190528244872
Mtrf1	-0.236789912384719	5.80101291871456	-2.52426130524544	0.018350607837652	0.113492868448374	-3.74226213454827
[truncated: 892 more rows]
