# Supplementary material for: Mechanism of Astragalus membranaceus Alleviating Acquired Hyperlipidemia Induced by High-Fat Diet through Regulating Lipid Metabolism
Source: Nutrients. 2022 Feb 23;14(5):954. doi: 10.3390/nu14050954 (PMC8912611; doi:10.3390/nu14050954)
Supplement: Supplementary file 1 [file nutrients-14-00954-s001.zip › nutrients-1560760 - supplementary/supplementary file 2. The gene expression matrix from GEO database/GSE139601/DEGs/geneMatrix.txt]

geneNames	GSM4144530	GSM4144531	GSM4144532	GSM4144533	GSM4144538	GSM4144539	GSM4144540	GSM4144541	GSM4144546	GSM4144547	GSM4144548	GSM4144549	GSM4144527	GSM4144528	GSM4144529	GSM4144534	GSM4144535	GSM4144536	GSM4144537	GSM4144542	GSM4144543	GSM4144544	GSM4144545
0610005C13Rik	5.84	5.84	5.63	5.63	6.26	6.03	5.64	5.84	6.82	6.89	5.44	6.51	5.71	5.36	5.37	5.94	6.03	6.39	6.41	6.32	6.24	5.1	5.81
0610007C21Rik	9.7	9.88	9.96	10.16	10.06	9.99	10.2	9.85	9.74	9.96	9.91	10.02	9.71	9.81	9.92	9.9	9.86	9.95	9.68	9.42	9.76	9.72	9.43
0610007L01Rik	8.59	9.02	8.78	8.96	8.92	9.02	9.02	9.02	8.93	8.88	9.16	9.17	9.15	9.02	9.05	9.02	9.06	9.09	8.84	8.9	9.13	9.2	9.08
0610007N19Rik	7.27	7.37	7.15	6.97	6.87	6.75	6.94	6.51	6.85	6.73	7.11	6.8	7.12	6.98	7.12	6.97	6.64	6.68	6.22	6.59	6.62	6.63	6.55
0610007P08Rik	7.95	7.98	8.01	7.95	7.86	7.91	7.82	7.95	7.75	8.01	8.02	7.8	7.87	7.83	8.2	7.85	8.09	7.97	8.03	7.73	8.13	8.08	7.72
0610007P14Rik	8.81	8.93	8.67	9	9.09	9.02	9.23	8.91	9.28	9.11	8.89	9.27	8.91	8.84	9.04	9.2	9.15	9.02	8.73	8.92	9.11	8.8	8.91
0610007P22Rik	5.83	6.33	6.19	6.58	6.38	6.58	6.47	6.51	6.23	6.37	6.42	6.54	6.18	6.41	6.53	6.41	6.4	6.3	6.47	6.65	6.71	6.56	6.13
0610008F07Rik	5.09	4.96	5.17	5	5	5.12	5.05	5.41	5.3	5.45	5.23	5.23	5.32	5.31	5.09	5.23	5.4	5.23	5.06	5.22	5.46	5.14	5.23
0610009B14Rik	5.42	5.01	5.07	4.97	4.88	4.93	5.36	5	5.16	4.98	5.08	5.34	5.06	5.22	4.75	5.26	4.75	5.4	4.91	4.97	5.01	5.11	5.5
0610009B22Rik	6.64	6.49	6.51	6.68	6.48	6	6.61	6.4	6.49	6.64	6.47	6.3	6.38	6.52	6.55	6.26	6.61	6.37	6.56	6.34	5.77	6.22	6.4
0610009D07Rik	9.03	7.99	7.97	8.22	8.34	8.37	8.1	8.17	8.01	8.33	8.19	8.04	8.09	8.1	8.2	8.32	8.45	8.29	8.33	8.55	8.11	8.06	8.35
0610009E02Rik	5.12	5.11	5.53	5	5.25	5.23	4.63	4.97	4.92	5.17	5.14	5.01	5.21	5.47	5.17	4.92	4.86	5.03	5.3	5.28	4.98	4.7	4.57
0610009L18Rik	6.08	6.68	6.03	5.97	6.36	6.25	6.54	6.36	6.45	6.15	6.31	6.6	6.31	6.31	6.43	6.26	6.23	6	6.13	6.06	6.36	6.44	6.04
0610009O20Rik	7.27	7.66	7.92	7.71	7.71	8	7.89	8.03	7.56	7.53	7.52	7.65	7.27	7.65	7.59	7.42	7.57	7.39	7.12	7.38	7.57	7.49	7.23
0610010B08Rik	12.166	11.358	11.502	11.488	11.486	11.424	11.452	11.434	11.366	11.264	11.558	11.346	11.484	11.372	11.41	11.236	11.466	11.48	11.334	11.35	11.384	11.248	11.4
0610010F05Rik	8.87	8.62	8.75	8.77	8.44	8.8	8.32	8.73	8.9	8.64	8.9	8.9	8.92	8.61	9.04	8.6	8.75	8.69	8.87	8.94	8.89	8.81	9.08
0610010K14Rik	6.7	7.27	6.93	7.14	7.36	7.65	7.37	7.36	7.17	7.14	7.38	7.18	7.04	7.41	7.13	7.06	7.14	6.95	6.93	7.08	7.18	7.12	6.88
0610010O12Rik	6.8	6.83	6.52	6.7	6.59	6.54	6.7	6.74	6.79	6.31	6.69	6.9	6.88	6.93	6.89	7	6.93	6.74	6.74	7.08	6.95	6.92	6.84
0610011F06Rik	7.24	7.44	7.4	7.56	8.09	8.08	7.72	7.36	8.52	8.21	7.79	8.15	7.55	7.33	7.59	7.55	7.91	7.68	7.83	7.86	7.88	7.31	7.9
0610011L14Rik	6.46	7.35	6.99	7.1	7.2	6.99	7.53	7.16	7.22	7.3	7.14	7.18	7.1	7.21	7.15	7.12	6.98	7.23	6.93	7.19	7.04	7.29	6.94
0610012G03Rik	6.56	6.73	6.59	6.8	7.17	7.24	6.89	6.86	6.79	6.53	6.79	6.42	6.54	6.75	6.76	6.88	7.03	6.47	6.85	7.05	6.77	6.72	6.74
0610012H03Rik	5.56	5.43	5.32	5.27	6.13	6.18	5.28	4.89	6.62	6.62	5.28	6.3	5.54	5.33	4.84	5.31	6.45	6.17	6.27	6.32	5.56	5.33	5.73
0610030E20Rik	6.88	6.9	7.035	7.08	7.025	7.42	7.17	6.77	7.185	7.33	7.04	7.125	6.475	7.065	6.75	6.57	6.52	6.82	6.79	6.56	6.775	6.675	6.645
0610031J06Rik	8.41	9.53	9.24	9.53	9.49	9.51	9.61	9.43	9.19	9.46	9.35	9.45	9.56	9.67	9.9	9.78	9.46	9.57	9.39	9.01	9.71	9.8	9.18
0610031O16Rik	4.17	4	3.62	3.46	4.86	4.9	3.75	3.94	5.46	5.58	3.84	4.72	3.98	3.71	3.9	3.76	5.62	4.92	5.76	5.06	4.08	3.7	4.55
0610037L13Rik	7.1	7.24	7.32	7.3	7.43	7.33	7.46	7.02	7.46	7.46	7.44	7.53	7.2	6.75	7.34	7.07	7.24	7.13	7.31	7.17	7.52	6.81	7.18
0610037P05Rik	9.09	8.71	8.58	8.83	8.89	8.93	8.89	9.02	8.96	9.11	8.85	8.97	8.66	8.75	8.66	8.71	8.77	8.72	9.09	9.02	8.73	8.82	8.94
0610038B21Rik	4.86	4.58	4.43	4.47	4.36	4.32	4.58	4.46	4.58	4.5	4.37	4.53	4.61	4.58	5.09	4.72	4.66	4.59	4.58	4.64	4.58	4.58	4.67
0610038L08Rik	4.35	4.91	4.63	4.89	4.47	4.54	4.25	4.69	4.75	4.43	4.85	4.58	4.49	4.1	4.62	3.94	4.1	4.99	4.58	4.61	4.72	4.34	4.62
0610039K10Rik	4.33	3.62	3.95	3.63	3.59	4.2	3.66	3.52	3.43	3.81	3.94	3.65	3.8	3.69	3.72	4.01	3.6	3.57	3.6	3.65	3.72	3.34	3.17
0610040B10Rik	6.3	5.79	5.93	6.17	6.65	6.43	6.54	6.13	6.42	6.37	6.06	6.24	5.76	6.14	5.94	5.93	6.07	6.16	6.25	5.65	5.86	5.85	5.94
0610040F04Rik	4.4	3.5	3.95	4.07	3.66	3.95	3.58	3.56	3.95	4.04	3.77	3.9	5.19	3.74	3.54	3.96	3.75	3.85	3.75	3.95	3.98	4.14	3.98
0610040J01Rik	4.64	4.17	4.25	4.15	4.9	4.29	4.33	4.09	4.99	4.8	4.36	4.93	4	4.48	4.05	4.11	4.43	4.46	4.75	4.16	4.04	4.29	4.26
0610043K17Rik	6.16	6.2	6.28	6.04	6.08	6.13	6.41	6.33	5.95	6.22	6.3	5.94	5.57	6.35	5.8	5.7	6.02	5.51	6.33	5.97	6.14	5.67	5.77
0910001L09Rik	8.15	8.19	8.18	8.22	8.54	8.66	8.68	8.55	8.33	8.37	8.33	8.45	8.28	8.22	8.54	8.58	8.48	8.37	8.46	8.45	8.19	8.22	8.27
100043387	10.81	9.98	10.055	9.955	9.855	9.905	9.95	10.14	9.86	9.805	10.185	9.765	10.135	10.145	9.89	9.91	9.99	9.93	10.085	9.945	9.675	9.78	10.025
1010001B22Rik	5.25	4.74	5.14	5.18	4.46	5.27	5.41	4.94	5.18	4.72	5.36	5.2	4.78	5.2	4.82	4.69	4.56	5.4	5.16	5.14	5.13	4.29	4.9
1010001N08Rik	6.66	6.59	7.02	6.5	6.71	6.54	6.63	6.24	6.54	6.38	6.69	6.53	6.15	6.5	6.39	6.03	6.42	6.31	6.04	6.27	6.23	5.97	6.05
1100001G20Rik	8.02	7.9	7.72	7.34	9.24	9.11	8.54	8.38	9.1	9.21	7.77	8.72	8.55	8.64	8.73	9.36	9.85	9.39	9.65	8.97	8.67	8.51	9.09
1110001J03Rik	5.03	5.13	4.91	4.9	5.47	5.95	5.84	5.64	5.29	5.45	5.13	5.25	4.65	5.18	5	5.06	5.63	5.33	4.91	4.95	5.23	4.56	5.11
1110002B05Rik	8.46	7.79	7.7	7.83	7.39	7.62	7.49	7.7	7.45	7.51	7.34	6.9	7.96	7.53	7.71	7.44	7.49	7.31	7.42	7.85	6.97	7.45	7.62
1110002E22Rik	4.31	4.1	3.77	4.18	3.8	4.06	4.27	4.17	3.92	4	4.2	4.04	3.86	4.38	4.07	3.89	4.07	3.7	3.84	4.39	4.64	4.37	4.36
1110002J07Rik	4.79	4.46	4.39	4.55	4.32	4.47	4.37	4.12	3.76	4.26	4.28	4.21	4.34	4.16	4.04	4.56	3.99	4.41	4.3	4.19	3.96	3.81	4.45
1110002L01Rik	6.7	6.59	6.81	6.67	6.84	6.51	6.52	6.88	6.76	7.02	6.63	6.74	6.76	6.41	6.91	6.43	6.89	6.77	6.56	6.79	6.89	6.61	6.72
1110002N22Rik	4.4	4.38	4.45	5.03	5.06	5.16	4.91	5.07	5.16	4.85	5.3	4.99	4.72	4.96	5.17	4.7	5.38	5.1	5.12	4.61	4.92	4.72	4.68
1110003E01Rik	8.14	8.1	7.93	8.07	7.74	7.98	7.91	7.74	7.69	7.9	7.97	7.86	8.27	8.06	8.01	8.02	8.02	7.93	7.63	7.87	7.93	7.91	7.93
1110004E09Rik	6.37	6.15	6.13	6.37	6.33	5.95	6.45	6.66	6.42	6.54	6.46	6.34	6.37	6.29	6.3	6.53	6.59	6.42	6.37	6.79	6.1	6.38	6.31
1110004F10Rik	9.12	8.9	8.82	8.94	8.88	9.29	8.96	9	8.88	8.89	8.91	9	8.94	8.68	8.79	8.97	8.93	8.98	8.97	8.94	8.95	8.82	8.69
1110005A03Rik	7.46	6.98	6.98	7.15	7.01	7.04	6.95	7.06	6.87	7.22	7.09	7.16	7.12	6.98	7.13	7.08	7.34	7.25	6.82	7.34	7.35	7.25	7.31
1110006O24Rik	4.8	5.51	5.67	5.51	5.67	5.99	5.86	5.29	5.87	5.9	5.69	5.66	5.37	5.51	4.96	6.09	5.25	5.36	5.32	5.28	5.49	5.3	5.7
1110007C09Rik	7.68	8.09	7.8	7.97	8.07	8.07	8.03	7.77	7.72	7.97	8.02	8.03	7.83	7.94	8.4	8.71	8.17	8.16	8.05	8.4	8.17	8.21	8.17
1110008F13Rik	9.75	9.9	9.86	9.95	10.12	10.1	9.9	10.07	9.82	9.84	9.7	9.65	9.88	10.05	10.13	10.19	10.39	10.11	10.22	9.73	9.82	9.88	9.44
1110008J03Rik	5.34	5.37	5.31	5.51	5.69	5.82	5.87	5.79	5.63	5.47	5.85	5.64	5.41	5.32	5.47	5.41	5.73	5.45	5.44	5.2	5.48	5.54	5.54
1110008L16Rik	6.55	7.06	7.11	7.27	7.33	7.14	7.07	7.36	7.26	7.14	7.19	7	7.03	7.04	7.24	7.05	6.9	7.11	7.15	6.85	7.28	7.11	6.83
1110008P14Rik	7.33	8.19	8.26	8.02	8.68	8.9	8.58	8.81	8.07	8.31	8.49	8.39	8.42	8.58	8.62	8.64	8.67	8.47	8.24	8.37	8.63	8.38	7.97
1110012J17Rik	5.38	5.42	5.43	5.31	5.59	5.32	5.59	5.55	5.57	5.69	5.7	5.64	5.76	5.57	5.57	5.28	5.25	5.31	5.57	5.88	5.82	5.24	5.78
1110012L19Rik	5.955	6.09	5.805	5.555	6.205	6.06	6.185	5.82	5.74	6.315	5.7	5.795	6.005	5.68	5.965	5.71	5.74	5.815	6.03	5.865	5.68	5.415	5.665
1110014N23Rik	6.01	6.38	6.51	6.13	6.35	6.34	6.64	6.38	6.24	6.66	6.39	6.46	6.39	6.03	6.06	6.4	6.29	6.24	6.25	6.56	6.24	6.35	6.4
1110015O18Rik	2.76	2.65	2.62	3	2.47	2.72	2.67	2.63	2.55	2.74	2.49	3	2.63	2.96	2.52	2.59	2.74	2.64	2.74	2.67	2.7	2.46	2.67
1110017D15Rik	6.92	5.32	5.07	5.17	4.97	5.08	5.2	5.1	4.9	5.36	5.31	5.23	5.33	5.24	5.24	5.67	4.89	5.19	5.26	5.7	5.35	5.23	5.38
1110017F19Rik	5.01	4.89	4.54	4.23	4.61	4.64	4.02	4.05	3.86	4.65	4.51	4.47	4.61	5.15	4.52	5.16	4.26	4.62	4.34	4.69	4.01	4.15	4.81
1110018G07Rik	5.96	6.51	6.44	6.545	6.515	6.19	6.335	6.36	6.445	6.5	6.35	6.48	6.41	6.65	6.57	6.485	6.325	6.275	6.34	6.325	6.405	6.64	6.515
1110018J18Rik	9.85	9.42	9.47	9.44	9.63	9.5	9.47	9.2	9.78	9.52	9.56	9.5	9.37	9.5	9.39	9.27	9.72	9.43	9.46	9.65	9.56	9.51	9.58
1110019D14Rik	5.84	5.24	5.26	5.47	5.64	5.54	6	5.55	5.78	5.54	5.42	5.7	5.05	5.3	5.74	5.36	5.5	5.76	5.3	5.66	5.92	5.63	5.84
1110020A21Rik	4.96	4.42	4.81	4.34	4.27	5.01	4.66	4.13	4.52	4.66	4.55	4.71	4.65	4.85	4.76	4.39	4.74	4.04	4.46	4.27	4.38	4.05	4.47
1110020C17Rik	4.85	4.99	4.44	4.5	4.5	4.47	4.43	4.09	4.41	4.78	4.81	4.47	4.93	4.85	4.56	4.41	4.15	4.56	4.5	4.4	4.58	4.2	4.37
1110021J02Rik	6.21	6.34	6.23	6.26	6.02	5.75	6.28	6.19	6.16	6.28	6.28	6.26	6.2	6.51	6.32	6.05	6.54	6.28	6.28	6.47	6.28	6.25	6.34
1110021L09Rik	9.3	9.69	9.79	9.61	9.85	9.68	9.71	10	9.68	9.87	9.72	9.81	9.93	9.89	9.96	9.45	9.72	9.81	9.62	9.33	9.56	9.54	9.69
1110025L11Rik	7.96	5.87	5.93	6.12	5.89	5.79	5.79	5.69	5.89	5.87	5.87	5.66	6.41	5.99	5.87	5.74	5.49	6.36	5.63	6.1	5.73	5.34	5.53
1110028F11Rik	4.2	3.94	4.17	4	3.68	3.9	4	3.96	3.9	3.38	3.95	4.12	4.06	3.88	3.53	3.68	3.98	3.55	4.21	4.14	3.83	4.1	4.26
1110028F18Rik	4.6	3.73	4.1	4.67	3.65	3.64	3.89	3.59	3.8	4.21	3.68	3.99	3.61	4.73	3.98	4.16	3.79	4.24	4.22	4.54	3.88	3.9	3.81
1110031I02Rik	7.12	7.84	7.69	7.98	7.89	8.06	8.08	7.8	7.74	7.78	7.92	7.9	7.71	7.63	7.7	7.72	7.79	7.79	7.71	7.52	7.71	7.47	7.62
1110032A03Rik	10.76	10.47	10.48	10.65	10.39	10.48	10.51	10.39	10.34	10.42	10.29	10.09	10.52	10.76	10.58	10.71	10.64	10.47	10.24	10.47	10.25	10.27	10.23
1110032A04Rik	3.44	3.2	3.14	3.23	3.73	3.63	3.06	3.24	3.68	2.85	3.11	2.97	3.04	3.28	3.34	3.22	3.09	2.97	2.93	2.84	3.13	3.14	3.14
1110032F04Rik	4.965	4.78	4.9	4.72	4.68	4.725	4.795	4.775	4.985	5.21	4.775	5.01	4.875	5.09	4.825	4.675	4.545	4.895	5.04	5.145	4.62	4.82	5.125
1110034A24Rik	7.19	6.92	7.035	6.985	6.535	7.015	7.01	6.63	6.785	6.87	6.9	6.81	6.955	6.94	6.9	6.99	6.835	6.98	6.89	7	6.91	6.735	6.74
1110034B05Rik	6.28	6.41	6.38	6.59	7.08	6.73	6.46	7.03	6.32	6.27	6.4	6.5	6.38	6.4	6.41	6.31	6.58	6.92	6.58	6.54	6.35	6.17	6.37
1110034G24Rik	6.6	6.53	6.43	6.3	6.25	6.7	6.4	6.34	6.27	6.04	6.26	6.04	6.36	6.3	6.27	6.32	6.15	6.14	6.03	6.31	6.03	6.23	6.04
1110035M17Rik	4.31	4.61	4.69	4.61	4.83	4.94	4.81	4.64	5.28	5.07	4.99	4.9	4.42	4.56	4.66	4.58	4.94	4.93	4.8	4.95	4.97	4.76	4.87
1110036E04Rik	4.4	4.02	3.66	4.01	3.95	3.41	3.82	4.08	3.77	3.89	3.95	3.65	3.95	4.14	3.95	3.93	4.12	3.85	3.67	4.04	4.16	4.01	3.95
1110037F02Rik	8.22	8.59	8.61	8.55	8.42	8.4	8.41	8.43	8.33	8.26	8.69	8.44	8.48	8.45	8.6	8.26	8.27	8.33	8.29	8.19	8.58	8.7	8.31
1110038B12Rik	8.24	7.56	7.68	7.67	7.48	7.61	7.7	7.69	7.62	7.72	7.73	7.76	7.6	7.98	8.08	7.83	7.69	7.67	7.42	8.05	7.81	7.33	7.83
1110038D17Rik	6.37	6.21	6.75	6.41	6.68	6.37	6.43	6.63	6.29	6.29	6.39	6.55	5.88	5.89	6.1	5.81	6.36	6.07	6.08	5.59	5.99	6.03	6.01
1110038F14Rik	6.35	6.8	6.76	6.87	6.7	6.68	6.82	6.79	6.64	6.71	6.77	6.68	6.7	6.66	6.7	6.98	6.79	6.77	6.64	6.69	6.7	6.83	6.7
1110046J04Rik	4.1	4	3.9	4.31	3.8	3.89	3.67	4.14	3.98	4.13	4.5	4.06	4.08	4.13	4.45	4.45	4.09	3.68	3.84	4.51	4.25	4.84	4.82
1110049F12Rik	5.98	5.89	5.99	5.95	6.21	5.85	6.2	5.98	5.98	5.87	5.89	5.87	5.89	5.97	5.57	5.91	6.14	5.71	5.82	5.7	5.82	5.88	5.7
1110050K14Rik	5.35	4.48	4.84	4.32	4.88	3.81	4.61	4.61	4.67	4.72	4.7	4.59	4.33	4.52	4.22	4.7	4.85	4.94	4.92	4.68	4.33	4.07	4.23
1110051M20Rik	5.38	5.71	5.28	5.54	5.59	5.17	5.46	5.45	5.5	5.44	5.62	5.99	5.31	5.52	5.45	5.33	5.77	5.56	5.12	5.81	5.84	5.69	5.41
1110054O05Rik	6.04	6.29	6.35	6.44	6.38	6.22	6.31	6.71	6.02	6.12	6.41	6.49	6.34	6.17	6.55	6.58	6.3	6.54	6.42	6.6	6.75	6.62	6.42
1110057K04Rik	9.1	9.51	9.5	9.55	9.51	9.45	9.62	9.61	9.61	9.53	9.54	9.4	9.44	9.41	9.43	9.34	9.46	9.19	9.51	9.3	9.36	9.43	9.4
1110058L19Rik	5.54	5.38	5.26	5.45	5.93	6.3	5.88	6.13	6.04	6.08	5.7	5.77	5.7	5.19	6.08	5.79	5.76	5.74	6.26	6.08	5.86	5.77	6.01
1110059E24Rik	8.74	7.76	7.98	8.05	8.03	8.18	7.77	7.88	8.17	7.91	7.83	7.99	7.94	7.84	7.94	7.74	7.88	7.77	7.96	8.29	7.89	7.7	8.08
1110059G10Rik	6.44	6.4	6.32	6.51	6.9	6.69	6.71	6.62	6.65	6.7	6.66	6.5	6.45	6.13	6.55	6.71	6.84	6.56	6.7	7.11	6.41	6.6	6.63
1110059M19Rik	5.3	6.68	5.57	5.86	6.62	6.65	6.21	6.27	5.64	6.75	7.7	7.72	7.51	7.18	7.94	8.48	8.17	8.19	7.92	7.66	8.22	7.84	7.89
1110067D22Rik	6.02	6.2	6.42	6.21	6.48	6.41	6.18	6.67	6.34	6.34	6.38	6.36	6.33	6.58	6.76	6.45	6.39	6.47	6.27	6.16	6.59	6.6	6.77
1190002F15Rik	4.52	4.47	4.57	4.45	4.87	4.41	5	4.56	4.71	4.55	4.47	4.45	4.54	4.69	4.34	4.78	4.53	4.75	4.95	4.82	4.52	4.71	4.4
1190002H23Rik	9.21	9.38	9.44	9.43	9.55	9.63	9.61	9.5	9.31	9.32	9.59	9.47	9.37	9.6	9.42	9.32	9.41	9.6	9.32	9.2	9.52	9.08	9.54
1190002N15Rik	8.51	8.87	9	9.06	8.9	8.88	8.95	8.61	8.81	9.02	9.42	9.63	8.89	8.65	8.91	8.05	8.95	8.8	8.93	8.42	8.92	8.83	8.66
1190003J15Rik	4.71	4.19	4.08	4.23	5.85	5.74	4.6	3.51	6.44	7.12	4.3	5.58	4.33	4.24	3.81	4.36	6.2	5.93	5.86	5.66	5.19	4.42	4.79
1190003K10Rik	3.6	3.38	3.6	3.54	3.4	3.48	3.54	3.37	3.54	3.44	3.68	3.56	3.42	3.35	3.67	3.67	4.1	3.57	3.5	3.63	3.53	2.82	3.76
1190005F20Rik	7.95	8.42	8.61	8.47	8.65	8.53	8.59	8.42	8.75	8.44	8.61	8.43	8.38	8.4	8.46	8.14	8.48	8.39	8.55	8.6	8.5	8.56	8.65
1190005I06Rik	5.98	6.18	6.21	6.23	6.37	6.61	6.54	6.2	6.08	5.94	6.41	6.41	5.56	6.3	6	5.92	5.86	5.75	5.7	5.76	5.77	5.69	5.94
1190007F08Rik	6.74	6.79	6.71	6.75	6.73	6.82	7.04	6.5	6.7	6.74	6.62	6.76	6.6	6.32	6.59	6.17	6.57	6.48	6.33	5.95	6.16	6.01	6.31
1190007I07Rik	4.74	4.76	4.97	5.06	4.95	5.27	5.33	5.53	5.46	5.15	5.08	5.55	4.43	5.7	4.99	5.18	5.21	5.15	4.77	5.69	5.44	5.32	5.26
1200007C13Rik	3.74	3.64	4.26	3.55	3.58	3.47	3.83	3.79	3.63	3.86	3.95	3.62	3.76	3.69	3.79	3.71	3.67	3.74	3.59	3.74	3.5	3.51	3.76
1200009I06Rik	5.62	5.15	5.655	5.385	4.685	4.985	5.285	5.43	5.115	5.275	5.46	5.38	5.38	5.4	5.37	5.36	5.22	5.58	5.2	5.545	5.375	5.28	5.335
1200011I18Rik	7.81	7.73	7.8	7.79	7.75	7.97	7.76	7.98	7.78	7.79	7.91	7.9	7.69	7.73	7.91	7.76	7.77	7.63	7.78	7.82	7.84	7.97	7.83
1200011M11Rik	5.36	5.48	5.57	5.12	5.43	5.12	5.47	5.33	5.47	5.18	5.28	5.34	5.25	5.38	5.38	5.08	5.06	5.32	5.67	5.57	5.48	5.51	5.4
1200014J11Rik	7.66	7.74	7.75	7.69	7.68	7.66	7.63	7.64	7.78	7.63	7.88	7.78	7.87	7.76	7.96	7.51	7.27	7.78	7.9	7.63	7.63	7.8	7.77
1200016B10Rik	6.77	7.06	7.06	6.81	6.85	6.98	6.91	6.84	6.69	6.63	7	6.57	6.99	6.58	6.87	6.72	7.03	7.07	6.67	6.71	6.91	6.9	6.65
1300001I01Rik	9.77	10.16	10.73	10.26	10.29	10.46	10.25	10.49	10.06	9.88	9.98	9.75	9.78	10.33	10.03	9.56	9.93	10.1	9.74	9.46	9.78	9.85	9.47
1300002E11Rik	8.11	8.43	8.35	8.34	8.55	8.36	8.69	7.98	8.49	8.45	8.54	8.29	8.36	8.4	8.22	8.46	8.53	8.6	7.86	8.29	8.33	7.97	8.15
1300002K09Rik	5.63	5.18	5.4	5.49	5.93	5.43	4.82	5.04	6.6	6.11	5.47	5.91	5.34	5.6	5.28	5.91	6.23	6.24	6.15	6.37	5.78	5.73	5.72
1300010F03Rik	8.64	9.31	9.33	9.32	9.48	9.52	9.32	9.45	9.72	9.63	9.36	9.59	9.09	9.43	9.26	8.95	9.16	9.3	9.32	9.1	9.38	9.46	9.29
1300014I06Rik	6.68	7.61	7.21	7.22	7.48	7.21	7.63	6.92	7.38	7.43	7.67	7.57	7.53	7.82	8.16	7.8	8.11	8	7.74	7.53	8.16	7.7	7.56
1300015D01Rik	7.87	8.73	8.74	8.39	8.09	8.55	8.04	7.79	8.29	8.8	7.88	8.03	9.11	9.23	8.89	8.78	8.61	8.87	8.56	9.23	8.92	8.6	9.01
1300017J02Rik	4.84	4.36	4.33	4.66	7.47	6.81	4.31	4.51	8.34	8	5.27	7.54	4.94	4.63	4.3	4.8	7.79	7.53	7.65	6.51	6.37	4.34	6.59
1300018I17Rik	7.09	7.19	7.2	7.38	7.05	7.3	7.41	7.12	7.17	7.35	7.19	7.31	7.27	7.57	7.56	7.32	7.3	7.17	7.28	7.32	7.31	7.27	7.28
1500001M20Rik	6.1	6.2	6.32	6.33	6.39	6.7	6.36	6.42	6.65	6.42	6.46	6.42	6.4	6.27	6.39	6.32	6.34	6.08	6.23	6.71	6.62	6.39	6.36
1500002O10Rik	5.18	4.73	4.59	4.76	4.67	4.9	4.74	4.59	4.71	4.72	4.68	4.66	4.82	4.94	4.72	4.54	4.76	4.78	4.59	4.62	4.49	4.48	4.36
1500002O20Rik	6.46	6.95	6.76	7.19	6.64	7.06	6.95	6.85	6.84	6.78	6.82	6.98	6.84	7.22	7.22	7.09	6.76	6.98	6.95	7.26	7.29	6.95	7.03
1500003O03Rik	8.31333333333333	8.99666666666667	8.87333333333333	8.78666666666667	9.02	8.71666666666667	8.91	9.11666666666667	9.03666666666667	8.97666666666667	9.08666666666667	8.99666666666667	9.15	9.63666666666666	9.11333333333333	9.07666666666667	9.05	9.18666666666667	9.11	9.55666666666667	9.00333333333333	9.26666666666667	9.29333333333333
1500009C09Rik	4.3	4	4.05	4.23	3.8	3.88	3.81	3.63	4.29	3.99	4	3.84	3.71	4	4.71	3.97	4.22	3.86	4	4.03	3.8	3.93	3.78
1500009L16Rik	6.14	6.02	5.87	5.86	5.78	5.74	5.74	5.93	5.89	5.91	5.81	5.88	6.17	5.86	5.74	6.04	5.99	5.7	5.77	5.94	5.78	5.29	6.08
1500010J02Rik	6.94	7.55	7.74	7.64	7.74	7.62	8.03	8.16	7.79	7.67	7.59	7.42	7.65	7.64	7.47	7.73	7.53	7.5	7.45	7.72	7.58	7.92	7.42
1500011B03Rik	6.43	6.31	6.21	6.42	5.8	6.26	6.18	5.87	5.84	6.14	6.34	5.9	6.13	6.57	6.01	6.3	6.3	6.11	5.93	6.69	6	6.15	5.72
1500011K16Rik	8.69	7.89	7.79	8.08	8.2	8.27	8.06	8.62	7.85	8.3	8	8.1	8	7.55	7.96	7.97	8	7.98	8.1	8.13	7.71	8.08	8.02
1500012F01Rik	6.755	6.21	6.355	6.26	6.43	6.44	6.37	6.53	5.93	5.955	6.33	6.04	6.29	5.86	6.165	6.51	6.435	6.63	6.485	6.415	6.49	6.46	6.095
1500012K07Rik	3.89	3.75	3.81	3.73	3.44	3.69	3.54	3.56	3.63	3.67	4.31	3.94	3.79	4.06	3.29	3.57	3.44	3.19	3.66	3.77	4.05	3.92	3.65
1500015A07Rik	4.14	4.13	4.04	4.21	4.01	3.78	3.97	3.94	4.26	3.57	4.21	4.09	4.42	4.31	3.98	4.5	3.95	4.04	3.84	3.46	4.16	4.16	3.59
1500015L24Rik	3.99	3.38	3.28	3.44	3.61	3.45	3.21	3.45	3.55	3.1	3.47	3.16	3.83	3.19	3.46	3.44	3.48	3.4	3.42	3.41	3.31	3.64	3.44
1500015O10Rik	5.35	4.51	4.33	4.41	4.5	3.97	4.61	4.99	4.75	4.47	4.25	4.6	4.34	4.14	4.18	4.48	4.62	4.44	4.62	4.54	4.23	4.25	4.46
1500016L03Rik	3.78	3.77	3.54	3.66	3.36	3.27	3.41	3.6	3.46	3.43	3.18	3.75	3.48	3.61	3.56	3.82	3.45	3.6	3.2	3.39	3.54	3.09	3.28
1500017E21Rik	6.11	5.8	5.77	5.94	6.7	6.44	6.35	6.29	6.43	6.61	5.68	6.23	5.74	6.03	5.92	5.8	6.43	6.12	6.09	5.75	6.02	5.43	5.9
1500026H17Rik	3.7	3.2	3.69	3.37	3.86	3.62	3.71	3.16	3.65	3.62	3.49	3.58	3.33	3.49	3.59	3.31	3.2	3.59	3.23	3.45	3.38	3.75	3.49
1500031L02Rik	6.2	6.04	6.01	6.13	5.98	6.09	6.34	6.16	6.16	6.41	6.12	6.34	6.19	5.97	6.32	6.32	6.28	6.08	6.31	6.18	6.35	6.59	6.49
1500032L24Rik	6.41	6.41	6.67	6.47	6.93	6.96	6.74	6.97	6.75	6.79	6.8	6.65	6.52	6.58	6.66	6.88	6.62	6.6	6.73	6.73	6.61	6.66	6.61
1500035N22Rik	5.03	5.01	5.35	4.89	4.81	4.9	5.02	4.9	4.53	4.85	4.85	5.41	5.33	5.13	4.46	4.9	4.95	4.76	4.75	4.92	4.83	4.65	4.86
1520402A15Rik	5.69	5.41	5.54	5.91	5.6	5.57	5.7	5.63	5.27	5.56	5.45	5.47	5.35	5.39	5.22	5.4	5.77	5.5	5.29	5.42	5.34	5.45	5.39
1600002D24Rik	3.84	3.39	3.39	3.1	3.42	3.56	3.58	3.62	3.56	3.71	3.55	3.64	3.35	3.56	3.56	3.57	3.66	3.35	3.62	3.56	3.56	3.57	3.62
1600002H07Rik	6.28	6.46	6.38	6.61	6.97	6.88	6.63	6.6	7.3	7.18	6.95	6.98	6.51	6.57	6.63	6.32	6.99	6.89	6.9	7.01	6.68	6.47	6.63
1600002K03Rik	5.56	5.84	5.16	5.75	5.7	5.78	5.75	6	5.67	5.75	5.6	5.65	5.75	5.58	5.74	6.27	6.07	6.04	6.01	5.36	5.94	5.51	5.81
1600010M07Rik	4.88	5.385	5.015	4.95	4.99	5.055	5.08	5.095	4.68	4.26	4.365	4.265	4.835	5.285	5.175	5.075	5.06	4.785	4.955	4.805	4.85	4.625	4.395
1600012F09Rik	7.195	7.065	7.095	7.2	7.145	7.165	7.27	7.18	7.025	7.105	7.26	7.225	7.16	7.205	7.265	7.33	7.51	7	7.335	7.22	7.235	6.955	7.25
1600012H06Rik	6.38	6.68	6.39	6.51	6.67	7.03	6.86	6.7	6.69	6.6	6.58	6.65	6.46	6.73	6.78	6.56	6.56	6.6	6.58	6.6	6.92	6.51	6.59
1600012P17Rik	4.44	4.51	4.43	4.67	4.27	4.32	4.54	4.35	4.46	4.59	4.24	4.14	4.38	4.48	4.41	4.41	4.61	4.26	4.37	4.88	4.15	4.18	4.72
1600014C10Rik	7.77	8.16	8.34	8.2	8.56	8.47	8.57	8.49	8.62	8.55	8.39	8.53	7.94	8.44	8.19	7.99	8.14	8.3	8.37	8	8.19	8.29	8.14
1600014C23Rik	4.13	4.01	3.83	3.9	3.64	3.7	3.79	3.93	4.16	4.38	4.1	3.83	3.59	3.93	3.88	3.93	3.89	3.79	4.18	4.24	3.74	3.83	4.08
1600014K23Rik	4.36	4.91	4.92	4.52	4.79	4.46	4.54	5.27	5.02	4.97	4.69	4.65	4.91	4.81	5.31	5.01	4.81	5.16	4.79	4.74	4.76	4.94	5.01
1600015I10Rik	5.2	5	5.1	5.14	5.02	5.08	4.73	5.33	5.05	5.19	5.01	5.22	5.29	5.45	4.79	5.38	5.41	5.29	5.22	5.15	5.1	4.78	5.2
1600016N20Rik	5.37	4.73	4.91	5	5.02	4.87	5.02	4.74	5.22	4.71	5.03	4.97	5.54	4.87	4.9	4.56	4.93	4.93	5.19	5.28	4.64	5.07	4.94
1600017P15Rik	4.95	4.17	4.81	4.76	3.85	5.38	4.99	4.59	5.31	4.73	5.12	4.73	4.78	5.14	5.2	4.83	4.73	4.81	4.78	5.04	5.08	4.26	4.44
1600019K03Rik	4.22	4.57	4.42	4.28	4.33	3.74	4.42	3.92	4.52	4.5	4.68	4.63	4.42	4.25	4.09	4.55	4.27	4.27	4.26	4.6	4.29	4.26	4.39
1600020E01Rik	6.76	6.6	6.86	6.89	6.96	6.83	6.73	6.01	6.61	7.06	6.53	6.49	6.09	6.54	6.11	6.38	6.33	6.3	6.33	6.16	6.52	6.19	6.53
1600021P15Rik	5.64	5.99	6.14	5.67	6.13	6.17	5.83	6.1	6.07	6.56	6.21	6.18	6.35	5.99	6.24	6.37	6.13	5.97	6.21	6.19	5.92	6.24	6.24
1600025M17Rik	3.82	3.8	3.37	3.47	3.64	3.91	3.23	3.4	3.57	3.37	3.18	3.71	3.68	3.31	3.46	3.67	3.6	3.64	3.45	3.58	3.72	3.47	3.43
1600027N09Rik	6.78	6.61	6.49	6.56	6.58	6.68	6.68	6.14	6.52	6.59	6.68	6.83	6.44	6.5	6.47	6.72	6.55	6.57	6.27	6.65	6.77	6.26	6.28
1600029D21Rik	7.085	5.375	4.66	4.88	4.97	5.375	4.735	4.73	5.03	5.2	4.76	5.035	5.595	4.895	4.915	5.79	5.155	5.24	5.045	5.34	5.06	5.14	5.095
1600029I14Rik	3.98	3.46	3.46	3.56	3.21	3.61	3.47	3.47	3.49	3.73	3.48	3.32	3.45	3.5	3.38	3.85	3.66	3.54	2.97	3.21	3.71	3.47	3.47
1600029O15Rik	4.37	4.4	4.44	4.76	4.36	4.59	4.59	4.53	4.23	4.26	4.59	4.55	4.52	4.65	4.65	4.67	4.39	4.55	4.65	4.3	4.53	4.55	4.74
1700001C02Rik	5.92	5.07	5.03	5.07	4.77	5.06	4.83	5.38	5.24	4.94	5.45	4.85	5.07	4.73	4.92	5.34	5.07	4.87	4.54	5.07	5.29	5.4	4.98
1700001C19Rik	3.73	3.23	3.54	3.87	4.25	4.04	3.91	3.87	4.37	4.51	3.48	3.91	3.55	3.41	3.46	3.87	4.12	4.07	3.79	4.33	3.69	3.56	4.03
1700001D01Rik	3.51	3.99	3.92	3.85	3.89	3.8	3.68	3.87	3.63	4.19	3.91	3.97	3.9	3.98	4.07	4.25	3.98	3.86	4.04	4.27	3.74	4.1	4.18
1700001G01Rik	5.09	5.03	4.72	4.94	4.42	4.71	4.88	4.71	4.46	4.68	4.61	4.48	4.91	4.72	4.42	4.65	4.9	4.61	4.73	4.6	4.26	4.63	4.69
1700001G11Rik	5.43	5.41	5.82	5.47	4.82	5.39	5.25	5.21	5.47	5.02	5.09	5.07	5.34	5.22	5.23	4.88	5.17	5.4	4.76	5.23	5.31	4.99	5.19
1700001G17Rik	5.74	5.46	5.61	5.9	5.73	5.64	5.99	5.49	5.74	5.66	5.49	5.49	5.56	5.87	5.63	5.68	5.43	5.5	5.56	5.9	5.58	5.52	5.47
1700001J03Rik	2.79	3.24	2.7	2.99	2.85	3.26	3.03	3.37	3.46	2.93	2.84	3.08	2.7	2.83	2.45	3.06	2.95	2.99	2.89	2.81	3.1	3.25	2.47
1700001J11Rik	3.38	3.88	3.34	4.08	4.72	4.28	4.26	3.73	4.12	4.22	3.7	4.06	4	3.71	3.65	4.01	4.65	3.45	4.3	3.83	3.78	3.84	4.23
1700001K19Rik	4.39	4.58	4.7	4.38	4.4	4.29	4.25	4.3	4.61	4.22	4.56	4.42	4.32	4.61	4.28	4.09	4.44	4.16	4.15	4.6	4.22	3.97	4.05
1700001K23Rik	4.6	4.83	4.56	4.73	4.56	4.54	4.24	4.57	4.83	4.6	4.58	4.44	4.38	4.73	4.76	4.58	4.57	4.52	4.48	4.61	4.77	4.54	4.89
1700001L05Rik	5.71	5.86	5.81	5.82	6.29	5.7	5.63	6.04	5.66	6.08	6.49	6.23	6.02	5.62	6.17	5.82	5.95	5.83	5.94	6.31	6.04	5.71	6.16
1700001L19Rik	5.36	4.51	4.68	4.67	4.39	4.11	4.68	4.3	4.6	4.64	4.76	4.82	4.55	4.51	4.41	4.52	4.39	4.55	4.66	4.59	4.83	4.73	4.64
1700001O22Rik	5.23	4.93	4.78	4.96	4.91	4.35	4.96	5.08	5.15	5.15	5.18	4.83	4.86	4.93	4.97	5.14	4.92	4.91	5.04	5.25	5.24	5.03	5.29
1700001P01Rik	4.14	4.3	4.16	4.7	3.88	4.18	4.21	4.29	4.11	4.23	4.15	4.07	4.33	3.9	4.17	4.12	3.99	4.24	3.97	4.36	4.09	4.21	4.54
1700003C15Rik	5.51	3.1	3.32	3.38	3.4	4.24	3.15	3.35	3.32	3.54	3.1	3.25	2.92	3.27	3.3	3.36	2.98	3.3	3.19	3.18	3.04	3.36	3.12
1700003D09Rik	5.38	5.47	5.59	5.6	5.56	5.04	6	5.57	5.98	5.86	5.82	5.56	5.57	5.63	5.52	5.48	5.34	5.67	5.3	6.28	5.76	5.31	6.01
1700003E16Rik	3.46	4.02	3.97	4.08	3.98	4.04	3.77	3.85	4.05	4.07	4.06	4.26	3.85	3.95	3.65	3.68	4.31	4.01	3.85	4.05	3.81	4.25	4.17
1700003E24Rik	4.4	4.17	4.26	4.465	4.415	4.355	4.095	4.315	4.74	4.505	4.385	4.8	4.32	4.305	4.465	4.73	4.4	4.345	4.625	4.69	4.36	4.44	4.45
1700003F12Rik	7.3	6.41	6.65	6.78	6.06	5.43	6.84	6.43	7	7.08	6.86	6.9	6.88	6.82	6.6	7.09	6.79	6.49	7.3	6.82	6.7	6.05	7.04
1700003F17Rik	5.18	5.5	5.56	5.63	5.08	5.13	5.21	5.28	5.33	5.95	5.45	4.93	5.75	5.95	5.73	5.32	4.91	5.72	5.51	6.19	5.55	5.24	5.76
1700003G13Rik	5.12	5.12	5.26	5.11	5.05	4.84	5.2	5.15	5.26	5.62	5.28	5.01	5.1	5.51	5.14	4.93	5.22	5.26	5.27	5.14	5.14	5.07	4.92
1700003G18Rik	3.81	3.48	3.69	3.92	3.65	3.75	3.79	3.91	3.86	3.56	3.85	3.32	3.85	3.78	4.14	3.92	3.82	3.36	3.61	3.56	3.56	4.02	3.52
1700003H04Rik	3.31	3.6	3.3	3.37	3.65	3.27	3.57	3.1	3.27	3.37	3.07	3.55	3.26	3.41	3.9	3.89	3.59	3.28	3.68	3.3	3.29	3.21	3.37
1700003L19Rik	4.33	3.87	3.95	3.87	3.76	3.38	3.58	3.74	4.02	3.74	3.63	3.73	3.71	3.84	3.6	3.59	4.04	3.76	4.04	4.04	4.02	3.85	3.58
1700003M02Rik	5.73	4.35	4.37	4.35	3.85	4.24	4.23	4.41	3.94	4.55	4.49	4.56	4.78	4.32	3.94	4.83	4.15	4.2	4.14	4.47	4.5	3.94	4.18
1700003M07Rik	5.18	4.91	5.28	5.2	5.07	4.99	5.28	5.29	5.43	5.41	5.18	5.16	5.14	5.19	5.4	5.2	5.67	5.09	4.84	5.16	5.19	4.93	5.17
1700003P14Rik	2.53	2.41	2.37	2.26	2.4	2.6	2.4	3.01	2.25	2.34	2.5	2.51	2.39	2.33	2.57	2.87	2.85	2.62	2.55	2.35	2.56	2.29	2.88
1700006A11Rik	2.95	2.84	2.79	2.86	2.71	2.83	2.66	2.96	2.86	2.85	2.51	2.82	2.7	2.9	3.2	2.59	2.51	2.74	2.78	2.59	3.07	2.89	2.57
1700006E09Rik	2.96	2.49	2.64	2.93	2.66	2.87	2.81	2.98	3.3	2.71	2.93	3.16	2.8	2.86	2.82	2.97	2.96	2.93	3.14	3.07	2.8	2.99	2.96
1700006F04Rik	4.46	5.12	5.13	5.23	4.72	4.74	4.74	5.03	5.49	5.33	4.84	5.35	4.99	4.65	4.87	4.38	4.5	4.33	4.66	4.75	5.04	4.74	4.57
1700006H21Rik	3.13	2.73	3.25	3.04	3.04	3.21	3.04	3.2	2.84	3.15	3.05	3.04	3.16	3.01	3.04	3.04	3.04	2.76	3.25	3.16	2.73	3.14	2.84
1700006J14Rik	4.63	4.44	4.02	4.25	3.85	3.56	3.72	3.61	4.49	4.37	4.24	4.12	4.24	4.1	4.12	4.74	4.25	3.98	3.83	4.41	3.94	4.09	4.44
1700007B14Rik	3.99	3.63	3.69	3.93	3.435	3.72	3.645	3.575	3.655	3.565	3.455	3.875	3.44	3.52	3.81	3.61	3.93	3.64	3.37	3.665	3.84	3.62	3.835
1700007F19Rik	3.31	3.64	3.16	3.12	3.16	3.27	3.4	2.91	3.23	3.69	3.19	3.31	3.26	3.21	3.26	3.18	3.23	3.23	3.23	3.32	3.29	3.21	3.09
1700007G11Rik	3.57	2.86	2.71	2.97	2.53	2.97	2.95	2.86	2.71	3.08	2.94	2.8	2.98	2.94	2.65	2.89	2.71	2.98	3.09	2.78	3.02	2.94	3.02
1700007I08Rik	4.97	4.28	4.66	4.97	4.36	4.53	4.39	4.8	4.66	4.47	4.7	4.58	4.2	4.54	4.78	4.36	4.41	4.55	4.4	4.64	4.57	4.53	4.66
1700007J10Rik	4.4	4.46	4.18	4.09	4.11	4.21	4.33	4.17	4.38	4.88	4.23	4.56	4.29	5.09	4.4	4.35	4.45	4.42	4.47	4.63	4.68	4.53	4.34
1700007K09Rik	3.91	3.99	4	4.38	4.26	4.28	4.04	3.63	3.66	3.63	3.34	3.97	3.82	3.86	4.25	3.74	3.86	4.12	4.14	3.61	4.32	3.87	3.58
1700007K13Rik	6.08	4.97	4.55	4.86	5.01	4.68	4.73	5.11	4.91	4.91	4.71	4.92	5.1	4.77	4.96	5.14	4.94	4.67	4.6	4.98	4.74	4.65	4.77
1700007L15Rik	5.66	5.81	5.53	5.37	5.77	6.17	6	5.59	5.66	5.81	5.81	5.88	5.93	5.59	5.76	5.91	5.75	6.04	6.06	5.97	5.8	5.65	5.77
1700007M16Rik	3	3.23	2.94	3.27	3.98	3.7	3.48	3.48	3.29	3.3	3.84	3.48	3.02	3.11	3.03	3.36	3.29	2.96	3.31	3.4	3.46	3.67	3.69
1700007P06Rik	6.18	6.25	6.03	6.02	6.12	5.75	5.89	5.69	6.05	6.46	5.82	6.24	6.01	5.91	5.44	6.18	6.05	5.98	5.72	6.01	5.64	5.39	5.93
1700008A04Rik	4.56	3.98	4.23	4.51	4.34	4.11	4.09	3.98	4.23	4.1	4	4.22	4.34	4.19	4.19	3.95	3.78	4.25	4.19	4.14	4.14	4.01	3.76
1700008F21Rik	3.63	2.9	2.76	2.67	3.67	3.08	2.93	2.98	3.27	3.01	3.11	3.34	3.14	3.39	2.51	2.93	2.98	3.19	3.04	3.05	3	2.8	3.46
1700008I05Rik	3.59	2.99	3.12	3.21	3.27	3.25	3.18	3.24	3.21	3.19	3.3	3.2	3.22	3.12	2.82	3.38	3.22	3.26	3.24	3.23	3.42	3.36	3.68
1700008J07Rik	6.97	6.92	7.18	7.26	6.78	7.17	7.35	7.23	7.1	7.22	7.13	6.93	6.82	7.19	6.7	6.52	6.53	6.45	6.01	6.44	6.48	6.51	6.27
1700008K24Rik	3.83	3.89	3.73	4.04	3.35	4.15	3.93	3.74	3.78	3.42	3.59	3.62	3.69	4.22	3.62	3.64	3.64	3.69	3.83	3.66	3.61	3.62	3.73
1700008O03Rik	4.16	4.6	4.43	4.35	4.45	4.33	4.44	4.56	4.4	4.45	4.49	4.68	4.31	4.33	4.45	4.29	4.45	4.45	4.45	4.53	4.3	4.45	4.76
1700008P02Rik	4.28	3.59	3.45	3.9	3.85	3.56	3.8	3.72	3.61	3.47	3.43	3.38	3.48	3.73	3.58	3.62	3.53	3.34	3.87	3.36	3.62	3.18	3.68
1700008P20Rik	4.9	4.95	4.75	5.03	4.64	4.95	4.78	4.93	4.85	5.05	5.09	5.41	5	4.67	4.67	4.82	4.73	5.01	5.03	5.35	4.79	5.1	5.08
1700009C05Rik	3.77	3.25	3.5	3.61	3.07	3.18	3.34	3.51	3.25	3.25	3.24	3.15	3.25	3.22	3.45	3.08	3.4	3.05	3.38	3.03	3.25	2.59	3.37
1700009J07Rik	5.68	5.23	5.04	5.03	5.12	5.06	5.02	5.55	5.13	5.17	5.4	4.92	5.17	5.28	4.75	5	5.06	5.18	5.52	5.45	4.73	5.1	5.32
1700009N14Rik	4.02	3.84	3.75	3.96	3.91	3.56	3.95	3.95	4.29	3.71	3.78	3.85	4.02	4.18	3.92	3.45	4.08	3.62	3.49	3.21	4.09	3.35	3.73
1700009P17Rik	5.68	5.45	5.91	5.72	6.09	5.9	6.01	5.73	6.19	6.32	5.89	6.07	5.58	5.81	5.61	5.94	5.99	5.75	5.57	6.07	6	5.99	5.62
1700010B08Rik	4.48	4.13	4.73	4.18	3.95	4.17	4.38	4.48	3.7	4.28	4.15	4	4.36	4.04	4.17	4.02	4.3	4.25	4.11	4.16	4.39	4.1	3.92
1700010B13Rik	4.92	4.09	4.4	4.06	3.9	4.03	3.8	4.22	4.37	4.26	4.05	4.17	4.26	4.51	4.17	4.07	4.23	4.22	4.01	4.55	4.11	3.83	4.36
1700010D01Rik	2.74	3.05	3.05	2.86	3.57	2.86	2.81	3.03	3.7	3.33	2.79	3.33	3.13	3.05	2.97	2.86	2.84	3.06	3.27	2.81	3.39	3.83	3.78
1700010I02Rik	2.41	2.58	2.27	2.26	2.47	2.41	2.37	2.53	2.35	2.62	2.22	2.7	2.41	2.18	2.43	2.35	2.26	2.53	2.2	2.32	2.41	2.42	2.47
1700010I14Rik	4.8	4.34	4.84	4.73	4.36	5.06	4.53	4.8	4.89	5.03	5.21	5.06	4.96	4.91	4.85	4.58	4.74	4.54	4.59	5.29	4.31	4.56	4.92
1700010J16Rik	3.24	3.17	3.1	2.81	3.02	3.3	3.35	3.34	3.06	2.93	3.17	3.06	2.72	3.26	2.95	2.94	3.15	3.42	3.6	3.04	3.3	3.17	3.22
1700010M22Rik	3.55	3.88	3.175	3.51	3.17	3.46	3.74	3.395	3.32	3.51	3.295	3.415	3.485	3.795	3.055	3.59	3.38	3.58	3.495	3.395	3.425	3.15	3.425
1700011A15Rik	5.13	5.05	5.12	5.01	5	5.13	5.08	5.05	5.2	5.35	4.91	5.49	4.71	5.05	4.98	5.31	5.24	5.27	5.01	5.2	4.36	5.01	5.18
1700011B04Rik	4.56	4.39	4.13	4.26	3.85	4.01	4.02	4.11	3.9	4.23	3.59	3.69	3.88	4.1	3.89	4.17	4.25	4.14	4.27	3.93	3.75	3.75	4.07
1700011E24Rik	4.78	4.65	4.43	4.78	4.65	4.6	4.99	4.42	4.83	4.97	4.56	4.95	4.54	4.82	4.67	4.74	4.73	4.64	4.5	4.78	5.01	4.57	4.84
1700011F03Rik	3.51	3.57	3.38	3.56	3.57	3.54	3.56	3.37	3.78	3.71	3.69	3.48	3.57	3.53	3.97	3.36	3.66	3.45	3.56	3.39	3.68	3.32	3.63
1700011F14Rik	3.03	3.26	3.04	3.02	3.25	3.5	3.26	3.32	3.13	3.35	3.37	3.14	3.23	3.23	3.02	3.18	3.33	3.16	3.15	3.16	3.17	3.14	2.98
1700011H14Rik	6.22	3.61	3.45	3.87	3.76	3.51	3.58	3.67	3.81	3.72	3.77	3.62	4.56	3.72	3.68	4.76	3.62	3.8	3.33	3.86	3.79	3.71	3.4
1700011I03Rik	3.23	2.93	2.88	2.93	2.99	2.79	2.91	3.31	3.02	2.52	2.78	2.86	2.91	2.93	3.25	2.73	2.71	2.78	2.9	2.44	3.1	2.88	3.17
1700011J10Rik	5.63	5.93	5.55	5.79	5.91	6.21	6.1	5.92	6.01	6.07	5.81	6.1	5.79	5.68	5.69	5.83	5.68	5.91	6.01	5.83	5.99	5.84	5.69
1700011L22Rik	4.77	4.95	4.91	4.9	4.75	5.18	5.09	5.06	4.92	4.89	5.09	5.12	5.05	4.77	4.77	4.95	4.93	4.86	4.69	4.95	5.04	4.87	4.87
1700011M02Rik	5.83	6.59	6.63	6.7	6.8	6.28	6.65	6.57	6.49	6.56	6.23	6.23	6.71	6.57	6.29	6.66	5.98	6.02	6.71	6.2	6.66	6.46	6.33
1700012A03Rik	4.01	3.95	3.62	3.62	3.66	3.75	3.66	3.62	3.49	3.9	3.7	3.62	3.53	3.54	3.76	3.62	3.57	3.57	3.54	3.62	3.55	3.62	3.62
1700012A16Rik	3.18	2.93	3.25	3.29	3.2	3.29	3.18	3.36	2.95	3.17	3.17	3.19	3.16	3.36	3.17	3.25	3.02	3.22	3.33	3.05	3.16	2.9	2.97
1700012B07Rik	4.68	4.26	4.93	4.5	4.65	4.18	4.32	4.36	4.35	4.36	4.37	4.35	4.58	4.45	4.8	4.82	4.41	4.18	4.2	4.5	4.42	4.36	4.84
1700012B09Rik	5.47	5.04	4.68	4.57	4.6	4.66	4.58	4.76	5.04	4.96	4.66	4.75	4.7	4.99	4.45	4.72	4.66	4.71	4.77	4.69	4.6	5.08	4.81
1700012B15Rik	5.87	6.22	6.21	6.09	6.24	6.17	6.02	6.18	6.07	6.07	5.9	6.02	6.1	6.14	6.09	6.22	6.01	6.07	6.01	6.33	5.95	5.96	6
1700012D01Rik	5.27	5.19	4.97	4.94	5.15	5	5.35	5.04	5.15	5.19	5.23	5.31	5.01	5.51	5.33	5.48	5.37	4.9	5.03	5.36	5.15	5.1	5.06
1700012D14Rik	7.03	7.07	7.06	6.69	6.35	6.84	6.74	6.48	6.92	6.34	6.79	6.41	6.55	6.61	6.59	6.32	6.28	6.19	6.18	6.14	6.32	6.62	6.39
1700012I11Rik	3.75	3.74	3.59	3.81	3.36	3.56	3.95	3.62	4.12	3.7	4.12	3.88	3.81	3.88	3.84	3.66	3.42	3.45	3.58	3.78	3.78	3.81	4.04
1700012L04Rik	5.43	5.94	5.57	5.86	5.54	5.9	5.8	5.33	5.77	6.1	5.41	6.22	5.77	6.09	5.52	5.55	5.81	5.76	6.27	5.75	5.44	5.67	6.1
1700012P22Rik	4.7	4.43	3.95	3.99	3.77	3.86	4.12	3.82	3.92	3.84	3.85	3.86	4.02	3.67	3.24	4.55	3.8	3.84	3.36	3.86	3.73	3.72	3.81
1700013D24Rik	3.72	3.26	3.53	3.47	3.65	3.47	3.23	3.44	3.5	3.64	3.33	3.85	3.61	3.43	3.42	3.47	3.47	3.42	3.25	3.47	3.62	3.33	3.39
1700013F07Rik	5.63	4.9	4.62	4.67	4.75	4.6	5.06	4.35	4.63	4.66	4.9	5.1	4.79	4.9	4.81	4.84	4.52	4.6	4.56	5.08	4.91	4.59	5.09
1700013G23Rik	5.07	4.94	5.29	5.27	5.32	5.47	5.23	5.17	5.28	5.54	5.15	5.17	5.16	5.19	5.19	5.12	5.09	4.98	5.01	4.93	5.19	4.72	5.19
1700013G24Rik	5.03	4.93	5.1	5.03	4.76	5.03	5.16	4.85	4.58	5.42	5.17	5.25	4.85	5.03	5.1	5.07	5.22	5.03	5.09	4.98	5.2	4.76	5.03
1700013H16Rik	2.92	2.67	2.65	2.75	2.92	2.87	2.82	2.77	2.84	2.82	2.73	2.84	2.85	2.71	3.14	2.91	2.76	2.87	2.82	2.8	2.73	2.83	2.88
1700013N06Rik	3.09	3.16	3.13	2.84	3.15	3.26	3.72	3.21	3.56	3.07	3.25	3.42	3.34	3.11	3.23	3.27	3.06	3.23	3.25	3.04	3.49	3.21	3.06
1700014N06Rik	4.17	3.83	3.92	4.38	4.1	4.13	4.07	4.11	4.14	4.14	3.81	4.44	4.1	3.89	4.03	4.63	3.96	4.17	4.33	4.06	4.41	4.36	4.11
1700015E13Rik	3.22	3.19	2.64	2.78	2.9	2.63	2.88	2.85	3.06	2.86	3	3.01	2.91	3.03	3.15	2.86	2.63	2.93	2.79	3.05	2.82	2.98	2.83
1700015F17Rik	3.17	2.58	2.73	3.03	2.85	3.06	2.74	2.68	3.12	2.73	2.85	2.88	2.66	2.82	3.07	2.84	2.76	2.72	2.82	2.99	2.7	2.93	3
1700015G11Rik	3.02	2.81	2.82	2.92	2.76	2.97	2.98	3.01	3.36	3.18	3.1	3.35	2.88	3.27	3.26	2.94	3.04	2.94	2.79	3.33	2.82	3.23	3.28
1700015O11Rik	6.03	6.42	5.67	6.11	5.92	5.42	5.99	5.64	6.09	5.89	5.56	5.73	5.68	5.75	6.1	5.88	5.58	5.88	5.7	5.92	5.59	5.77	5.79
1700016C15Rik	3.07	2.77	2.91	3	2.97	2.92	2.85	3.03	3	2.87	3.02	2.68	2.91	3.3	2.74	3.12	2.92	2.92	2.92	2.88	2.8	2.96	3.17
1700016D06Rik	3.33	3.07	3.31	3.03	3.27	3.28	3.11	3.26	3.72	3.59	3.4	3.39	3.06	3.27	3.06	3.25	3.26	3.28	3.19	3.45	3.27	3.31	3.23
1700016G22Rik	3.42	2.71	2.82	2.78	3.13	2.76	3.04	2.98	2.86	2.59	2.79	2.73	2.72	2.94	2.75	2.76	2.76	2.56	2.55	2.44	2.8	2.46	3.14
1700016H13Rik	4.51	4.17	3.79	4.07	4.54	3.9	4.38	3.8	4.32	4.26	4	4.17	4.14	4.07	4.35	4.13	4.18	4	4.25	4.14	4.17	4.3	3.82
1700016K19Rik	5.84	4.73	4.94	4.97	4.95	5.36	4.91	4.75	4.97	5.39	4.97	5.07	5.16	5.08	4.9	5	4.88	4.89	4.92	4.8	4.82	4.79	4.73
1700016L04Rik	4.455	4.035	4.02	4.03	3.8	3.965	4.075	3.865	4.165	3.885	3.99	4.035	3.845	3.95	4.085	3.95	4.06	3.96	3.65	3.775	4.195	3.995	4.355
1700016L21Rik	4.39	3.72	3.89	4.12	3.57	3.84	4.29	4.14	3.44	3.91	3.5	3.82	3.7	3.92	4.31	4.44	4.1	4.06	3.99	3.58	3.61	3.39	3.79
1700016M24Rik	4.24	4.27	4.06	4.06	3.99	3.64	4.08	4.59	4.04	4.07	4.29	3.97	3.97	4.36	3.86	3.96	4.15	3.99	4.31	4.4	4.03	3.73	3.92
1700016P04Rik	3.43	2.99	3.61	3.63	3.68	3.72	3.44	3.25	3.32	3.2	3.21	3.5	3.43	3.38	3.23	3.45	3.66	3.7	3.54	3.17	3.22	3.53	3.3
1700017B05Rik	7.2	7.09	7.42	7.13	7.18	7.43	7.14	7.55	6.99	7.04	7.18	7.02	6.7	7.26	7.12	7.32	7.19	7.18	7.17	7.1	7.13	7.3	6.95
1700017D01Rik	2.47	2.63	2.56	2.48	2.76	2.7	2.73	2.82	2.77	2.57	2.66	2.98	2.34	2.61	2.89	2.51	2.64	2.6	2.71	2.64	2.6	2.69	2.82
1700017G19Rik	4.08	3.25	3.47	3.47	3.48	3.48	3.4	3.66	3.6	3.78	3.26	3.28	3.56	3.51	3.59	3.22	3.55	3.46	3.55	3.57	3.51	3.2	3.78
1700017J07Rik	4.65	4.51	4.34	4.29	4.42	4.45	4.37	4.21	4.19	4.59	4.25	4.1	4.38	4.55	4.03	4.76	4.57	3.92	4.69	4.21	4.43	4.69	4.22
1700017N19Rik	2.85	2.9	2.75	2.83	2.95	2.94	2.79	2.98	3.19	2.82	2.95	2.89	3.03	2.85	3	3.03	2.92	2.72	2.87	2.94	3.01	3.34	2.9
1700018A04Rik	4.42	3.94	4.035	3.91	3.835	3.99	4.085	4.29	3.95	4.005	3.815	4.095	4.22	4.175	4.27	4.085	3.99	3.935	4.07	4.105	3.88	4.015	3.905
1700018A14Rik	5.44	4.54	4.72	4.78	4.89	4.59	4.73	4.68	4.95	4.99	4.75	4.98	5.1	5.13	4.98	4.81	5.02	4.82	5.29	5.01	5.2	4.77	4.53
1700018B08Rik	6.35	5.65	5.55	5.99	5.39	5.07	5.63	5.53	5.31	5.91	5.41	5.66	5.66	5.73	5.7	5.77	5.86	5.77	5.17	5.74	5.41	5.66	5.86
1700018B24Rik	3.92	3.76	3.89	3.76	3.37	4.17	3.39	3.7	4.01	3.66	3.66	3.8	3.82	4.06	3.87	3.74	3.71	4.12	3.8	3.53	3.76	3.68	3.78
1700018C11Rik	4.66	4.45	4.2	4.51	4.3	4.16	4.04	4.26	4.46	4.29	4.38	4.57	4.32	4.78	3.96	4.46	3.9	4.38	4.07	4.22	3.82	4.31	4.29
1700018F24Rik	4.13	3.22	3.37	3.21	3.01	3.22	2.93	3.16	3.49	2.96	3.19	2.99	2.95	3.92	2.97	3.36	3.89	3.64	2.94	3.13	3.3	2.86	3.35
1700018G05Rik	4.81	4.82	5.26	5.59	5.33	5.87	5.76	5.59	5.31	5.54	5.32	5.47	4.98	5.16	5.65	5.12	5.32	5.46	5.52	4.91	5.25	5.32	5.32
1700018L24Rik	3.99	4.12	4.12	4.02	4.08	3.68	4.22	3.97	4.18	4.34	3.92	4.3	4.1	3.92	4.28	3.92	3.8	3.83	3.69	4.12	4.08	3.61	3.81
1700019A02Rik	2.66	2.92	2.7	2.97	2.76	2.76	2.9	2.68	2.57	2.65	2.75	2.69	2.88	2.67	3.03	2.78	2.91	2.76	2.72	2.52	2.73	2.6	2.54
1700019B03Rik	4.06	4.16	4.01	4.22	4.21	4.3	4.39	4.29	4.01	4.47	4.45	4.27	3.99	4.09	4.36	4.26	4.31	4.21	4.39	4.58	4.31	4.25	4.51
1700019B21Rik	2.98	2.77	2.64	2.91	2.87	2.9	3.06	2.88	3.17	2.7	2.87	3.01	2.83	2.87	2.99	2.92	2.97	2.96	2.97	2.89	2.89	2.85	3.14
1700019D03Rik	5.7	5.85	5.74	5.93	6.16	6.07	6.29	6.15	5.98	5.89	6.36	6.23	6.07	5.92	6.15	6.28	6.32	6.07	6.2	5.34	5.89	6.28	6.81
1700019E08Rik	3.68	3.27	3.2	3.19	3.04	3.24	3.29	3.36	3.2	3.63	3.19	2.81	3.14	3.68	3.07	2.85	3.36	3.19	3.13	3.42	2.71	3.04	3.16
1700019E19Rik	8.18	8.04	7.89	8.06	8.13	8.31	8.41	7.86	8.29	8.12	7.96	8.12	8.15	8.14	8.27	8.27	8.29	8.14	8.03	8.15	8.37	7.89	7.89
1700019G17Rik	5.58	5.38	5.62	5.64	5.47	4.57	5.13	5.37	5.55	5.31	5.11	5.55	5.24	5.35	5.08	4.96	5.02	5.38	4.99	4.98	4.97	5.32	5.1
1700019G24Rik	3.94	3.35	3.51	3.73	3.6	3.86	3.44	4.13	3.36	3.4	3.29	3.57	3.68	3.82	3.51	3.52	3.2	3.93	3.64	3.41	3.7	3.3	3.34
1700019M22Rik	2.38	2.47	3.14	2.6	2.63	3.45	3.49	3.62	2.68	3.05	2.66	2.52	2.54	2.85	2.84	2.75	2.87	3.13	2.42	2.53	2.78	3.35	3.09
1700019N12Rik	4.25	3.93	3.87	3.89	3.92	4.26	4	3.93	4.19	4.09	3.86	3.8	4.2	3.92	3.93	3.82	3.8	3.88	3.98	3.84	3.86	3.83	3.67
1700019N19Rik	4.17	3.86	3.73	4.19	3.86	3.3	3.68	4.14	4.53	3.95	3.91	3.84	3.96	4.18	3.53	3.84	3.74	3.63	3.95	3.82	3.62	3.69	3.81
1700019O17Rik	4.48	4.83	4.38	4.48	4.44	4.44	4.78	4.77	4.83	5.1	5.01	4.59	4.81	4.45	4.59	4.72	4.51	4.55	4.45	4.82	4.9	4.76	4.83
1700019P21Rik	4.21	4.44	4.26	4.26	4.27	4.1	4.08	4.46	4.21	4.66	4.35	4.25	4.34	4.42	4.62	4.5	4.34	4.47	4.33	4.19	4.13	4.36	4.67
1700020A23Rik	3.08	3.17	3.07	3.4	3.58	3.56	3.39	3.56	3.61	3.57	3.37	3.6	3.33	3.25	3.52	3.48	3.31	3.42	3.12	3.42	3.71	3.22	3.54
1700020D05Rik	5.74	5.63	5.99	5.71	5.64	5.33	5.52	5.52	5.83	5.74	5.88	5.83	5.59	5.61	5.7	5.6	5.26	5.28	5.47	5.87	5.77	5.39	6.13
1700020G17Rik	3.26	2.83	3.41	3.68	3.69	3.13	3.02	3.26	3.07	3.63	3.04	3.41	3.27	2.93	3.22	3.26	3.33	3.29	3.26	3.45	3.25	3.34	3.43
1700020I14Rik	8.67	8.18	8.11	8.18	8.24	8.26	8.32	8.28	8.03	8.18	8.43	8.03	8.14	8.2	8.14	8.15	8.39	8.21	8.2	8.16	8.18	8.32	8.44
1700020L24Rik	4.88	6.12	5.68	5.59	5.65	5.66	5.87	5.39	5.26	5.91	5.51	5.54	5.41	6.01	6.1	5.56	5.39	5.42	5.3	5.62	4.83	5.39	5.44
1700020M21Rik	4.99	4.84	4.74	4.81	4.27	4.47	4.42	4.49	4.64	4.38	4.36	4.45	4.66	4.58	4.43	4.31	4.3	3.96	4.51	4.45	4.34	4.42	4.68
1700020N01Rik	4.79	4.13	4.36	4.69	4.29	4.01	4.6	4.46	4.6	4.18	4.55	4.52	4.38	4.51	4.47	4.44	4.52	4.76	4.29	4.76	4.38	4.13	4.33
1700020N15Rik	2.43	2.88	2.55	2.41	2.32	3.02	2.49	2.5	2.92	2.72	2.49	2.37	2.5	2.62	2.44	2.6	2.8	2.25	2.69	2.43	2.92	2.37	2.63
1700020N18Rik	4.3	3.82	4.43	4.26	4.02	3.91	4.3	4.7	4.36	4.09	4.38	3.89	4.44	4.51	3.89	4.04	4.02	4.36	4.35	4.32	3.99	3.88	4.36
1700020O03Rik	7.33	7.52	7.34	7.42	7.27	7.28	7.31	7.25	6.98	7.24	7.32	7.18	7.39	7.45	7.58	7.33	7.29	7.23	7.35	7.33	7.33	7.36	7.38
1700021A07Rik	4.59	4.2	4.42	4.9	4.18	4.86	4.04	4.68	5.34	4.92	4.96	4.75	4.49	3.96	4.68	4.59	4.46	4.34	4.72	4.59	4.75	4.75	5
1700021C14Rik	6.03	5.58	5.76	5.6	6.12	5.94	6.12	5.52	5.96	5.84	5.7	5.98	5.73	5.81	5.7	5.21	5.83	5.52	5.61	5.58	5.58	5.16	5.4
1700021F05Rik	6.41	7.02	6.84	7.09	7.18	6.99	7.37	7.43	6.99	6.79	7.16	7.33	6.64	6.8	7.02	7.34	7.27	6.76	7.12	7.03	7.11	7.1	6.97
1700021F07Rik	5.46	5.2	5.14	5.28	4.98	5.07	5.36	5.15	5.59	5.44	5.08	5.21	5.04	5.56	4.79	4.91	4.59	4.88	5.38	5.13	4.95	4.87	5.21
1700021J08Rik	5.2	5.48	5.43	5.7	5.5	4.59	5.71	5.63	4.76	5.48	5.17	4.69	5.46	5.88	5.59	5.43	5.35	5.16	5.23	5.47	5.08	5.85	5.31
1700021K19Rik	6.96	7.48	7.89	7.56	7.64	7.93	7.63	7.57	7.53	7.33	7.68	7.51	7.58	7.48	7.65	7.56	7.59	7.7	7.42	7.15	7.84	7.77	7.62
1700021L23Rik	5.54	5.34	5.09	4.92	4.55	4.56	4.86	4.76	4.51	4.71	4.82	4.55	4.78	5.09	4.63	4.57	4.49	4.74	4.73	4.62	4.14	4.47	4.54
1700021N21Rik	5.15	4.39	4.33	4.4	4.05	4.1	4.53	4.26	4.16	4.47	4.8	4.8	4.48	3.93	4.07	4.54	4.31	4.24	4.43	4.74	3.88	4.31	4.26
1700021P04Rik	3.55	3.5	3.34	3.47	3.18	3.31	2.75	2.76	2.96	3.84	3.16	3.41	2.98	3.17	3.11	3.07	3.25	3.09	3.19	2.65	2.87	3.09	3.17
1700022A21Rik	3.58	3.78	3.69	3.62	3.38	3.39	3.59	3.45	3.64	3.65	3.68	3.66	3.63	3.42	3.9	3.22	3.83	3.85	3.51	3.76	3.58	3.72	4
1700022A22Rik	3.21	2.92	3.38	2.87	3.1	3.31	3.36	3.18	3.17	3.17	3.03	3.35	3.04	3.09	3.16	3.09	3.37	2.98	3.23	2.93	3.81	2.96	2.92
1700022E09Rik	2.71	2.36	2.44	2.7	2.64	2.59	2.63	2.73	2.43	2.55	2.39	3.01	2.33	2.35	2.39	2.61	2.53	2.62	2.56	2.57	2.78	2.69	2.87
1700022H16Rik	3.87	3.89	3.97	3.85	3.61	4.06	4.36	3.7	3.84	3.79	3.88	4.09	3.75	3.82	3.75	3.91	3.54	4.05	3.87	3.58	4.02	4.08	3.53
1700022I11Rik	4.32	3.84	3.71	3.84	3.7	3.28	3.48	3.55	3.87	3.79	3.76	3.68	3.61	3.38	4.12	4.25	3.74	3.82	3.54	3.99	3.82	3.63	3.71
1700022N22Rik	4.29	4.21	4.15	4.56	4.32	4.63	4.24	3.68	4.12	4.87	4.32	3.65	4.09	4.53	4.24	4.17	4.2	3.99	3.95	4.37	4.38	4.23	3.95
1700022P22Rik	4.78	4.17	4.61	4.4	4.08	4.38	4.25	4.37	4.45	4.43	4.41	4.21	4.58	4.51	4.46	4.45	4.13	4.19	4.37	4.68	4.46	3.8	4.62
1700023A16Rik	3.11	3.05	3.21	3.47	3.08	3.28	3.07	3.56	3.29	3.2	3.43	3.21	3.61	3.59	3.44	3.22	3.5	2.85	3.1	3.45	3.18	3.57	3.29
1700023C21Rik	4.45	4.02	4	4.13	3.52	3.9	4.04	3.69	3.79	4.1	4.08	3.86	3.76	3.64	4.11	3.77	3.73	4.28	3.8	4.08	3.72	3.75	3.68
1700023E05Rik	4.12	4.2	4.1	4.15	4.03	3.97	4.38	4.13	4.28	4.31	4.34	4.14	4.31	3.91	4.24	4.13	3.88	3.95	4.21	3.96	4.37	3.88	4.01
1700023F02Rik	3.43	3.12	3.44	3.33	2.89	3.39	2.95	3.93	3.08	3.41	2.9	3.56	3.43	3.23	3.66	3.49	3.2	3.12	2.79	3.52	3.07	2.94	3.26
1700023F06Rik	5.67	5.67	5.84	6.08	5.79	5.54	5.83	6.02	5.61	5.78	5.84	5.9	5.75	5.84	5.45	5.77	5.67	5.99	5.78	5.67	5.9	5.68	6.18
1700023H06Rik	4.09	4.21	3.38	3.7	4.17	4.39	3.91	4.18	3.85	4.59	3.47	4.09	3.77	4.26	4.14	4.4	4.27	4.01	3.84	4.48	4.07	4.58	4.58
1700023L04Rik	6.47	6.3	6.32	6.37	5.99	5.93	6.29	5.81	6.42	6.86	6.02	6.15	5.94	6.23	6.04	5.63	5.89	6.02	6	5.97	5.94	5.99	5.9
1700024B18Rik	4	3.99	4.01	4.35	3.96	3.71	3.96	3.96	4.02	4.28	3.72	4.03	4	3.77	3.53	3.96	3.86	3.96	3.79	3.87	3.96	3.89	3.58
1700024F13Rik	3.78	3.29	3.14	3.12	2.83	3.18	3.12	3.44	3	3.13	2.87	3.22	3.02	3.38	3	3.28	3.55	3.12	3.2	3.21	2.96	3.24	3.4
1700024F20Rik	6.49	6.92	6.8	6.88	5.95	6.52	6.9	6.25	6.44	6.79	6.63	6.56	6.09	6.63	6.37	6.55	6.15	5.92	6.1	6.3	6.18	6.21	6.08
1700024G13Rik	5.28	3.55	3.6	3.31	3.53	3.33	3.83	3.45	3.32	3.43	3.62	3.41	3.79	3.69	3.56	3.84	3.97	3.49	3.78	3.54	3.29	3.2	3.36
1700024P03Rik	3.83	3.18	3.07	3.28	3.36	3.07	2.86	3.15	3.52	3.2	2.8	3.46	3.12	3.33	3.26	2.71	3.15	2.87	3.14	3.28	3.1	3.11	3.06
1700024P04Rik	3.13	2.86	3.22	3.31	3.14	3.06	3.31	2.9	3.45	3.21	3.03	3.24	3.18	3.23	3.14	3.39	3.15	3.1	3.1	3.05	3.15	3.49	3.38
1700024P16Rik	5.16	5.17	4.82	5.21	4.51	5.19	4.77	5.15	4.93	4.82	4.32	4.87	5.49	4.4	4.73	4.52	4.83	4.71	4.82	4.61	4.69	4.76	4.82
1700024h08rik	4.3	3.72	3.58	3.78	3.53	3.63	3.73	3.66	3.82	3.25	3.54	3.63	3.28	3.66	3.82	3.43	3.9	3.67	3.68	3.4	3.71	3.37	3.78
1700025B11Rik	4.06	4.03	4.03	4.46	4.16	4.68	4.28	4.26	4.11	3.78	3.87	4.01	3.71	3.82	3.79	4.01	4.01	3.97	3.84	3.95	3.92	3.97	4.38
1700025C18Rik	4.66	4.08	4.26	4.61	4.06	4.21	4.63	4.43	3.77	4.21	4.57	4.29	4.59	4.71	4.09	4.7	4.13	4.24	4.68	4.35	4.91	4.64	4.49
1700025D23Rik	3.01	3.21	3.25	3.02	2.86	2.98	3.03	3.26	3.18	3.15	3.1	3.34	2.9	2.93	2.68	3	3.18	3.37	2.98	2.76	3.17	2.97	2.88
1700025E21Rik	4.17	4.29	4.3	4.42	3.78	3.92	4.2	4.1	4.15	4.17	4.17	4.2	4.13	3.95	4.39	4.08	4.31	3.69	3.86	4.5	4.23	4.33	4.08
1700025F22Rik	2.63	2.52	2.62	2.53	2.51	3.1	2.6	2.71	2.66	2.75	2.62	3.22	2.66	2.47	2.61	2.55	2.83	2.88	2.74	2.82	3.22	2.76	2.74
1700025F24Rik	3.58	3.22	3.35	3.11	2.78	3.3	3.24	3.18	3.56	3.26	3.11	2.97	3.19	3.1	3.08	2.94	3.11	2.77	3.22	3.47	3.51	3.19	3.09
1700025G04Rik	8.19	8.77	8.53	8.5	8.71	8.73	9.02	8.5	8.61	8.73	8.92	8.86	8.73	8.63	8.77	9.23	9.03	9.12	8.83	8.76	8.94	8.89	9.12
1700025H01Rik	5.12	4.99	5.03	4.98	4.79	4.9	4.97	5.15	5.04	5.4	4.84	5.25	4.97	4.9	5.01	4.96	5.03	5.06	5.09	5.21	5.36	5.03	4.7
1700025K23Rik	5.63	5.69	5.02	5.44	5.47	5.57	5.71	4.8	5.47	5.86	5.72	5.51	4.88	5.37	5.56	5.23	5.31	5.14	5.16	5.18	5.85	5.52	5.38
1700025K24Rik	4.86	3.96	4.21	3.85	3.9	4.05	4.3	4.35	3.71	3.48	3.98	3.52	3.78	3.88	3.94	3.98	4.04	3.98	4.2	3.7	3.98	4.06	3.77
1700025M24Rik	4.6	4.16	4.53	4.46	4.25	3.94	4.23	4.14	4.23	4.21	4.07	4.11	4.46	4.33	4.16	4.04	4.21	4.27	3.92	3.77	3.99	3.98	3.92
1700025N21Rik	3.33	3.46	3.29	3.18	3.28	3.5	3.14	3.3	3.12	3.11	3.37	3.34	3.29	3.4	3.17	3.47	3.44	3.27	3.29	3.14	3.8	3.32	3.29
1700025N23Rik	4.34	4.14	5.07	5.13	4.85	4.03	4.5	4.52	4.26	4.64	4.18	4.43	4.64	4.83	4.04	4.41	4.65	4.62	4.64	4.4	4.99	4.02	4.61
1700025O08Rik	3.91	3.73	3.84	3.66	3.87	3.41	3.62	3.63	3.84	3.25	3.46	3.52	3.77	3.65	3.72	3.48	3.51	3.91	3.39	3.68	3.75	3.76	3.84
1700026D08Rik	5.04	3.88	4.08	4.25	4.1	4.17	4.02	4.06	3.91	4.4	4.2	4.52	4.55	4.22	4.33	4.24	4.2	3.99	3.94	4.35	3.91	3.99	4.4
1700026D11Rik	4.06	3.64	3.81	3.85	3.48	3.36	3.76	3.79	3.64	3.66	3.96	3.72	3.64	3.63	3.86	3.4	4.1	3.79	3.73	3.96	3.66	3.74	3.9
1700026F02Rik	4.84	4.89	4.79	4.54	4.94	4.99	5.01	5	5.24	4.6	4.63	4.84	4.78	4.64	4.9	4.84	4.82	4.81	4.98	4.81	4.72	4.94	4.86
1700026J04Rik	6.7	6.84	6.63	6.99	7.24	7.39	7.07	6.87	7.1	7.26	7.08	7.01	6.8	7.08	7.26	7.38	7.54	7.13	7.11	6.77	7.43	7.24	7.24
1700026J12Rik	3.82	3.11	3.07	3.36	3.02	3.26	3.29	3.42	3.64	3.54	3.32	3.36	3.26	3.3	3.4	3.17	3.35	3.37	3.14	3.28	3.43	3.38	3.4
1700026J14Rik	4.66	4.85	4.44	4.81	4.53	4.51	4.53	4.97	4.28	4.38	4.14	4.29	4.51	4.36	4.86	4.54	4.59	4.52	4.44	3.98	4.53	4.06	4.29
1700026L06Rik	6.37	6.18	6.08	6.15	5.75	6.1	6.17	6.03	6.13	5.91	5.92	6.04	6.19	6.04	5.99	6.73	6.34	6.3	6.3	6.23	6.12	6.08	6.06
1700027A15Rik	4.17	4.09	3.78	3.93	4.15	4.07	3.8	4.24	3.85	4.04	3.89	4.01	4.07	4.22	3.92	3.79	3.96	4.12	4.2	4.04	4.17	3.65	3.94
1700027A23Rik	3.46	3.3	3.27	3.55	3.24	3.3	3.2	3.4	3.65	3.56	3.1	3.19	3.28	3.25	3.31	3.3	3.27	3.19	3.37	3.01	3.09	3.2	3.52
1700027D21Rik	4.5	4.085	4.315	4.02	4.42	4.66	4.435	4.335	4.635	4.9	4.215	4.745	4.24	4.205	4.29	4	4.42	4.36	4.6	4.73	3.97	3.98	4.46
1700027F09Rik	2.87	3.66	2.79	2.97	2.87	2.98	2.67	2.71	3.03	2.84	2.92	2.99	2.8	2.93	2.87	2.61	2.87	2.67	3.24	2.65	2.97	2.92	2.84
1700027I24Rik	2.38	2.73	2.18	2.43	2.96	2.84	2.47	2.45	2.91	2.54	2.52	2.48	2.64	2.82	2.86	2.66	2.73	2.51	2.69	2.57	2.37	2.58	2.57
1700027J07Rik	4.83	4.1	4.44	4.41	4.7	4.41	4.41	4.4	4.74	4.51	4.18	4.31	4.58	4.3	4.42	4.4	4.71	4.41	4.52	4.41	4.16	4.3	4.41
1700028B04Rik	5.7	5.16	5.06	5.3	5.22	5.16	5.23	5.25	4.86	5.44	4.73	5.05	4.24	5.36	4.57	4.95	5.04	5.1	5.1	4.98	5.16	5.64	5.04
1700028D13Rik	3.49	4.08	4.14	3.76	3.52	3.66	3.98	4.11	4.45	3.83	3.69	4.21	3.7	4.09	4.2	4.25	3.82	4.47	4.01	3.91	4.43	3.72	3.93
1700028E10Rik	4.74	5.24	5.14	5.49	5.04	4.78	5.01	5.15	5.15	5.11	4.78	4.89	5.48	5.28	5.26	5.67	5.68	5.43	5.45	5.36	5.6	5.5	5.15
1700028I16Rik	4.94	4.68	4.78	4.76	4.23	4.5	4.81	4.12	4.93	4.63	5.1	5.08	4.71	4.98	5.14	4.71	4.76	4.47	4.57	4.83	4.58	4.93	4.54
1700028J19Rik	5.37	5.02	4.94	5.54	4.97	4.5	5.42	5.19	5.05	5.1	5.37	5.07	5.02	4.88	5.31	4.94	5.15	5.11	5.06	5.61	4.77	4.84	5.55
1700028K03Rik	4.03	3.67	3.79	3.63	3.52	3.92	3.92	4.31	3.98	3.95	3.71	3.59	3.61	3.63	3.46	4.1	3.83	3.88	3.55	3.43	3.21	3.58	4.11
1700028M03Rik	2.94	2.99	2.78	2.98	3.1	3.1	3.59	3.37	3.17	3.17	2.9	3.61	3.17	2.95	2.83	2.84	3.1	3.05	3.27	2.78	3.07	2.88	3.02
1700028P14Rik	3.43	2.96	2.9	2.53	2.86	2.98	3.08	2.93	2.89	3.04	2.97	3.11	2.95	2.88	3	3.18	3.23	2.9	2.81	3.13	2.97	2.88	2.98
1700028P15Rik	3.7	3.75	3.72	3.5	3.44	3.48	4.07	4.08	3.93	3.79	3.53	3.6	3.65	3.46	3.69	3.71	3.69	3.68	3.99	3.57	4.23	3.29	4.08
1700029B22Rik	3.37	3.14	3.05	3.35	2.85	2.9	3.06	2.73	3.13	2.96	3.09	3.25	3.64	3.34	3.01	2.9	3.28	2.89	3.12	3.31	2.97	3.22	3.49
1700029E06Rik	3.57	2.43	2.83	2.86	2.97	3.33	3.07	3.25	3.11	3.09	3.14	2.84	2.54	2.45	2.9	2.82	2.99	2.89	2.86	2.77	2.92	2.94	2.95
1700029F09Rik	5.89	5.54	5.91	5.62	5.89	5.62	5.66	6.06	5.9	5.91	5.61	6.25	5.83	5.49	5.91	6.03	5.66	5.69	6.01	6.05	6.48	6.19	6.36
1700029F12Rik	4.43	3.32	4.45	4.15	3.6	3.56	3.72	3.67	3.59	3.51	3.6	3.1	4.2	3.92	3.14	3.75	3.61	4.03	3.57	3.58	3.66	3.36	3.36
1700029G01Rik	6.44	6.66	6.62	6.95	6.74	6.89	7.16	6.64	6.69	7	6.99	7.16	6.22	6.85	6.5	6.3	6.51	6.47	6.46	6.21	6.81	6.85	6.57
1700029H14Rik	5.31	4.79	4.59	4.89	4.85	4.8	4.7	4.55	4.74	4.75	4.82	4.88	4.69	4.55	4.68	4.74	4.85	4.76	4.98	4.87	4.82	4.4	4.82
1700029I01Rik	8.56	7.96	7.62	7.45	7.39	7.51	7.45	7.51	7.48	7.39	7.62	7.65	7.8	7.64	7.93	8.51	7.93	8.05	8.15	8.52	7.75	8.24	8.41
1700029I15Rik	5.91	5.82	6.05	6.07	5.85	5.73	5.82	5.94	5.84	5.99	5.55	5.85	5.55	5.55	5.59	5.81	5.75	5.83	5.66	5.68	5.69	5.57	5.55
1700029J03Rik	4.34	4.43	4.61	4.43	4.33	4	4.44	4.47	4.37	4.6	4.45	4.32	4.59	4.33	4.14	4.51	4.23	4.31	4.04	4.48	3.93	4.37	4.37
1700029J07Rik	4.94	5.04	4.6	4.8	4.8	4.94	4.77	4.36	5.35	5.39	5.32	5.21	4.4	4.59	4.25	4.66	4.57	4.8	4.31	4.78	5.09	4.29	4.62
1700029J11Rik	4.43	4.39	4.46	4.43	4.59	4.15	4.54	4.51	4.25	4.47	4.07	4.12	4.25	4.49	4.29	4.47	3.88	4.39	4.3	4.51	4.32	4.16	4.63
1700029M03Rik	2.55	2.58	2.71	2.61	2.89	2.84	2.6	2.79	2.82	2.73	2.81	2.7	2.4	2.69	2.94	2.6	2.93	2.5	2.77	2.61	2.76	2.79	2.36
1700029M20Rik	3.86	3.98	3.99	3.8	3.73	3.9	4.11	4.09	3.54	3.78	3.65	4.1	4.01	4	4.2	3.78	4.11	4.02	3.9	3.75	3.66	3.85	3.9
1700029N11Rik	3.35	2.93	3.28	3.03	3.1	2.9	3.17	2.87	3	3.25	3.06	2.93	2.95	3.16	3.08	2.79	2.99	2.84	2.91	2.85	3.22	3.08	3.25
1700029P11Rik	5.225	5.205	4.86	4.865	4.935	4.45	5.075	4.555	4.93	4.945	4.93	5.095	4.955	4.915	5.09	4.86	4.765	4.775	4.91	4.745	5	4.95	5.005
1700030A11Rik	3.86	4.08	3.93	4	4.06	3.78	3.86	3.88	4.03	4.19	4.15	3.95	3.91	3.85	4.06	3.57	3.95	3.89	3.74	3.91	3.62	4.15	3.91
1700030C10Rik	5.7	6.07	5.77	5.72	5.73	5.87	5.71	6.07	5.69	5.69	5.44	5.6	5.69	5.86	5.43	5.38	5.57	5.81	5.33	5.69	5.89	5.45	5.24
1700030F04Rik	4.01	3.95	3.92	3.52	3.68	3.67	3.8	3.96	3.76	4.32	3.59	3.92	3.85	4.17	3.92	4.45	3.67	4.28	4.4	3.77	3.82	3.38	4.56
1700030F18Rik	3.58	3.3	3.54	3.58	3.91	3.77	3.79	3.51	3.79	3.75	3.44	3.63	3.46	3.73	3.35	3.58	3.56	3.22	3.41	3.52	3.45	3.62	3.87
1700030J22Rik	4.61	4.56	4.11	4.84	4.49	4.42	4.62	4.43	4.4	5.11	4.62	4.64	4.71	4.62	4.78	4.67	4.29	4.26	4.7	4.73	4.62	4.48	4.82
1700030K09Rik	6.48	6.58	6.38	6.56	6.35	6.33	6.19	6.33	6.23	6.12	6.32	6.55	6.25	6.51	6.4	6	6.25	6.39	6.26	6.3	6.29	6.3	6.12
1700030L20Rik	3.09	3.06	2.74	2.9	2.97	3.18	3.26	3.01	2.89	2.92	3.07	2.72	2.61	2.92	2.74	2.81	2.92	2.96	2.88	2.46	3.05	2.66	2.8
1700030M09Rik	5.38	4.53	4.76	4.66	4.37	4.4	4.73	4.32	4.8	4.94	4.73	4.31	5.08	4.61	4.68	4.56	4.99	4.55	4.78	4.76	4.57	4.19	4.39
1700030N03Rik	5.98	4.3	4.32	4.58	4.1	3.8	3.92	4.37	4.22	4.6	4.34	4.64	3.99	4.17	4.36	4.33	4.38	4.21	4.7	4.41	4.45	3.96	3.98
1700030O20Rik	3.9	3.58	3.78	3.78	3.25	3.78	3.69	3.48	4.09	3.33	3.86	3.62	3.8	3.78	4.12	3.67	3.74	3.81	4.04	3.78	4.04	4.06	3.9
1700031A10Rik	3.24	3.3	3.68	3.6	3.26	3.68	3.28	3.52	3.86	3.18	3.45	3.18	3.44	3.24	2.82	3.37	4	3.1	3.65	3.84	3.36	3.18	3.46
1700031F05Rik	4.44	4.35	4.09	4.15	4.21	5.25	4.51	4.22	4.27	4.36	4.36	4.22	4.04	4.13	4.56	3.78	4.23	4.33	4.22	3.89	4.18	3.89	5.05
1700031L13Rik	3.25	2.74	2.69	2.84	2.64	2.8	2.76	2.71	2.93	2.62	2.68	2.59	2.92	2.74	2.72	2.62	2.86	2.69	2.68	2.57	2.84	2.83	2.81
1700031M16Rik	3.29	2.96	3.81	3.04	2.94	3.39	3.18	3.26	3.3	3.03	3.07	3	3.36	3.17	3.15	3.23	3.21	3.43	2.94	3.34	3.55	3.46	2.8
1700031P21Rik	2.44	2.52	2.44	2.68	2.6	2.47	2.56	2.6	2.75	2.57	2.5	2.8	2.39	2.48	2.53	2.36	2.4	2.52	2.48	2.53	2.5	2.93	2.66
1700034E13Rik	3.48	3.36	3.59	3.51	3.44	3.5	3.46	3.34	3.8	3.87	3.69	3.51	3.27	3.47	3.19	3.45	3.51	3.06	3.29	3.54	2.96	3.38	3.38
1700034F02Rik	3.56	3.5	3.84	3.51	4.1	3.91	3.22	3.68	3.6	3.66	3.68	3.88	3.71	3.12	3.55	3.79	3.69	3.77	3.74	3.23	3.65	4.12	3.54
1700034G24Rik	4.92	4.71	4.9	4.81	4.99	4.63	4.7	4.62	5.03	4.66	4.92	4.9	4.65	4.71	4.3	4.62	4.4	4.61	4.66	4.55	4.72	4.66	4.71
1700034H14Rik	8.31	8.08	8.31	8.42	8.3	8.35	8.49	7.81	8.17	8.25	8.11	8.05	7.77	8.04	7.76	7.75	8.14	7.94	7.93	7.64	7.65	7.42	7.63
1700034H15Rik	5.09	4.81	4.96	4.88	4.88	4.58	4.82	5.12	4.88	4.51	4.82	4.99	4.95	4.88	4.76	4.68	4.62	4.73	4.65	4.86	4.57	4.9	5.11
1700034I23Rik	3.13	3.08	3.22	2.6	2.85	3.6	3.48	2.5	2.9	3.06	2.91	2.76	3.16	2.98	2.99	3.1	2.55	3.31	2.95	3.13	3.28	3.09	3.64
1700034J05Rik	4.28	3.85	4.04	3.96	4.14	3.66	3.98	3.96	3.96	3.96	3.63	3.79	3.96	4.03	4.29	3.73	3.96	4.1	3.69	3.9	3.96	4.03	3.96
1700034K08Rik	4.86	3.64	4.22	4.13	3.54	3.62	3.36	3.78	3.42	3.85	3.74	3.5	3.99	3.98	3.58	3.78	3.62	3.69	3.98	3.98	3.86	3.54	3.2
1700034O15Rik	4.27	3.77	3.7	4	3.66	3.87	3.82	4.07	4.05	4.23	3.82	3.87	3.97	3.96	3.98	3.87	3.61	3.84	4.52	3.79	4.35	3.57	3.6
1700034P13Rik	3.91	4.03	3.74	3.86	4.07	4.33	3.8	3.98	3.3	3.91	3.72	4.04	3.65	3.75	4.17	4.06	3.71	3.91	3.81	3.7	3.95	4.14	3.84
1700036G14Rik	3.59	3.67	3.96	4.02	3.47	3.96	3.67	3.87	3.39	3.71	3.6	4.02	4.01	3.87	3.92	3.78	3.79	3.88	4.09	3.82	4.28	4.26	4.26
1700036O09Rik	2.61	2.74	2.5	3.32	2.54	2.8	2.63	2.81	2.71	2.58	2.75	2.71	2.65	2.56	2.9	2.66	2.62	2.79	2.72	2.77	2.35	2.7	2.79
1700037C06Rik	4.29	4.11	4.3	4.08	4.01	3.91	4.4	4.1	4.7	4.65	4.2	4.18	3.97	4.16	4.1	4.18	3.99	4.09	4.38	4.18	4.33	4.22	4.44
1700037C18Rik	5.42	5.11	5.16	5.16	4.84	5.06	5.25	5.42	5	5.14	5.12	5.1	5.15	5.48	5.23	5	5.16	5.13	4.81	5.62	5.2	5.13	5.03
1700037F24Rik	5.46	5.07	4.64	4.94	4.59	4.62	5.02	4.91	5.15	5.34	5	5.22	4.75	4.94	5.01	4.73	4.68	5.04	4.87	5.08	4.76	4.72	5.22
1700037H04Rik	8.15	8.7	9.01	9.2	8.67	8.48	8.86	9.13	8.36	8.49	8.7	8.75	8.44	8.79	8.66	8.38	8.23	8.28	8.03	7.92	7.82	8.07	7.9
1700039E15Rik	4.7	4.13	4.76	4.24	3.89	4.11	3.89	3.94	3.88	4.25	4.01	4.22	4.4	4.41	4.22	4.22	4.23	4.5	4.21	4.05	4.09	3.84	4.22
1700039E22Rik	4.1	4.06	4.06	4.57	4.11	4.22	3.7	3.75	4.12	3.74	3.8	4.06	3.49	4.28	3.93	4.03	3.55	4.23	3.91	4.08	4.06	4.01	4.25
1700039M10Rik	4.64	4.83	4.3	4.77	4.88	4.79	4.71	4.69	5.18	4.99	4.72	4.66	4.78	5.09	4.83	4.95	4.97	4.68	4.85	5.03	4.98	4.77	4.95
1700040D17Rik	3.2	3.72	3.47	3.69	3.15	3.96	3.35	3.46	3.27	3.47	3.55	3.39	3.13	3.36	3.14	3.64	3.57	3.49	3.22	3.39	3.55	3.83	3.5
1700040F15Rik	4.66	3.21	2.75	3	2.49	2.36	2.14	2.77	2.49	3.21	3.09	2.1	2.44	2.83	2.96	2.73	3.22	2.94	2.88	2.69	3.64	2.87	2.75
1700040F17Rik	3.43	3.22	3.5	3.31	3.63	3.9	3.23	3.12	3.41	3.48	3.36	3.73	3.52	3.34	3.6	3.54	3.56	3.29	3.25	3.39	3.23	3.84	3.06
1700040I03Rik	6.94	6.96	6.98	7.08	7.21	7.09	7.06	7.05	6.97	7.18	6.92	7.08	6.97	6.79	7.09	7.11	6.96	7.07	7.09	6.57	7.02	6.81	6.73
1700040L02Rik	7.19	5.79	5.45	5.19	5.15	5.81	5.35	5.32	5.86	5.56	5.37	5.45	6.13	5.48	5.38	5.84	5.69	5.38	5.13	5.4	5.64	5.72	5.16
1700040N02Rik	4.53	4.53	4.37	4.58	4.36	3.99	4.35	4.5	4.49	4.42	4.47	4.21	4.29	4.54	4.5	4.29	4.34	4.3	4.28	4.42	4.18	4.26	4.36
1700041C23Rik	2.34	2.49	2.68	2.62	2.53	3.07	2.72	2.81	2.68	2.32	2.95	2.69	2.51	2.65	2.29	2.66	3.03	2.57	2.57	2.62	2.8	3.32	2.8
1700041M05Rik	4.34	3.95	3.94	3.82	4.21	4.59	3.7	3.78	4.05	4.32	3.42	4.03	4.13	4.87	4.26	4.31	3.75	4.47	4.28	3.16	3.77	3.9	3.42
1700041M19Rik	3.65	3.33	3.12	3.27	3.17	3.68	3.43	3.65	3.23	3.11	3.24	3.6	2.99	3.35	3.31	3.45	3.45	3.42	3.06	2.91	3.26	3.17	3.46
1700042B14Rik	3.59	3.62	3.34	3.17	3.18	3.02	3.35	2.91	2.78	2.79	2.59	2.63	3.5	3.4	2.87	3.22	3.09	3.46	3.24	2.23	2.74	2.43	2.67
1700042G07Rik	5.57	5.67	5.68	5.63	5.18	5.56	5.39	5.59	5.55	5.53	5.59	5.9	5.68	5.48	5.3	5.75	5.48	5.51	5.58	5.6	5.43	5.37	5.49
1700042G15Rik	4.42	4.72	4.27	4.31	4.02	4.47	4.36	4.2	4.18	4.31	4.07	4.26	4.02	4.38	4.55	4.05	4.26	4.44	3.83	3.98	3.87	3.83	3.97
1700042O10Rik	3.44	3.26	3.4	3.54	3.43	3.4	3.41	3.26	3.41	3.83	3.34	3.28	2.97	3.19	3.65	3.61	3.03	3.48	3.16	3.56	3.46	3.36	3.81
1700044C05Rik	4.86	4.87	4.86	4.73	4.47	4.89	4.65	4.88	4.77	5.12	4.84	4.87	5.16	4.78	4.78	5.15	4.7	4.84	4.71	4.73	4.99	4.58	5.07
1700044K03Rik	6.3	5.33	5.35	5.29	5.59	5.8	5.82	5.4	5.58	5.49	5.13	5.24	5.51	5.94	5.5	6.07	5.51	5.51	5.72	5.18	5.51	5.49	5.59
1700045H11Rik	4.44	4.59	4.57	4.9	5.03	4.45	4.98	4.85	5	4.54	4.3	4.63	4.89	4.83	4.38	4.67	4.76	4.63	4.83	4.42	4.67	4.34	4.76
1700045I19Rik	4.84	4.77	5.15	4.84	4.18	4.44	4.4	5.05	4.83	4.86	4.97	4.55	4.82	5.16	4.49	4.69	4.98	4.62	4.94	4.84	4.84	4.51	4.87
1700046C09Rik	3.42	3.45	3.17	3.5	3.14	3.45	3.72	3.44	3.6	3.43	3.31	3.22	3.72	3.26	3.24	3.55	3.42	3.4	3.33	3.15	3.26	3.59	3.42
1700047F07Rik	3.78	3.67	3.71	3.6	3.58	4.02	3.47	3.6	3.99	3.89	3.71	3.69	3.58	3.66	3.25	3.66	3.62	3.57	3.76	3.64	3.39	3.67	3.56
1700047G03Rik	6.39	8.64	6.95	7.27	7.82	7.91	7.37	9.65	6.79	8.03	7.31	8.23	10.59	9.93	11.41	11.08	10.6	10.8	10.18	10.64	10.41	10.35	10.32
1700047L14Rik	3.24	3.13	3.1	2.99	3.16	3	2.92	3.24	3.3	3.03	3.12	3.3	3.01	3.08	3.52	3.06	3.41	3.32	3.38	2.9	3.06	3.17	3.13
1700047M11Rik	3.97	3.63	3.55	3.92	4.58	4	4.25	4.34	4.24	4.37	3.76	3.75	3.49	3.88	4.37	4.35	4.34	3.85	3.47	3.63	4.21	3.86	4.06
1700048M11Rik	4.335	4.29	4.29	4.555	4.305	4.175	4.07	3.63	4.045	4.245	4.425	4.24	4.085	4.42	4.705	3.975	3.99	4.625	4.03	4.035	4.155	4.105	4.225
1700048O20Rik	5.73	5.48	5.44	5.87	5.44	5.09	5.49	5.54	5.59	6.18	5.38	5.52	5.11	5.69	5.57	5.73	5.6	5.76	5.6	5.28	5.49	5.07	5.07
1700049E15Rik	5.53	4.84	5.29	5.15	4.95	5.15	5.25	4.96	5.26	5.14	5.47	5.44	5.05	5.02	4.91	5.29	5.13	5.07	4.91	5.31	5.22	4.93	5.1
1700049E22Rik	3.67	4.1	4.06	4.28	4.42	3.9	3.81	4.14	4.38	4.3	4.33	4.41	4.17	4.16	3.95	4.08	4.33	4.37	4.17	4.14	4.47	4.37	3.74
1700049G17Rik	6.77	5.99	6.65	5.76	6	5.43	6.05	6.41	6.16	6.16	6.29	5.84	6.16	6.49	5.45	5.41	5.92	6.3	5.82	6.01	6.12	6.19	6.08
1700049L16Rik	4.47	4.83	4.42	4.19	4.01	3.98	4.41	4.13	5.12	4.44	4.72	4.43	4.25	4.61	4.38	4.15	4.58	4.03	4.44	4.72	4.29	4.62	4.3
1700051A21Rik	4.43	4.07	4.18	4.02	4.02	3.93	3.83	3.71	4.49	4.03	4.13	4.18	3.89	4.2	3.92	4.05	3.83	4.09	4.05	4.01	3.76	4	3.97
1700052I22Rik	3.34	2.95	3.24	3.33	3.04	3.2	2.92	3.1	3.21	3.04	3.17	3.21	3.02	3.19	3.2	3.03	3.14	3.07	3.18	3.14	3.43	3.17	3.17
1700052K11Rik	6.94	6.72	6.74	6.85	6.98	6.97	6.88	7.24	6.89	7.17	6.88	6.56	6.91	7	7.03	6.62	6.94	6.72	6.6	6.6	6.89	7.25	6.91
1700052N19Rik	5.24	5.28	5.14	5.16	5.47	4.86	5.31	4.77	5.51	5.03	5.43	5.17	5.09	5.02	5.05	4.98	5.15	4.8	5	5.37	4.79	5.17	5.08
1700054A03Rik	3.17	3.41	3.16	3.14	3.21	3.26	3.42	3.26	3.1	3.39	3.07	2.59	3.09	2.99	3.14	3.15	2.94	3.11	3.14	2.94	3.01	2.96	2.95
1700054K19Rik	4.97	4.73	4.86	4.96	4.63	5.22	4.43	4.84	4.94	4.93	4.63	4.82	4.83	4.73	4.9	4.85	4.84	4.85	5.15	4.71	4.85	4.56	4.81
1700054M17Rik	4.77	4.98	4.8	4.91	4.56	4.64	4.62	4.72	5.04	4.82	4.87	4.62	4.99	4.65	4.9	4.89	5.11	4.95	4.82	4.57	4.44	4.84	4.91
1700054N08Rik	5.1	5.01	5.6	5.51	5.62	5.33	5.38	5.66	5.68	5.85	5.61	5.59	5.48	5.49	5.4	5.52	5.26	5.84	5.57	5.9	5.62	5.9	5.93
1700054O13Rik	5.29	4.96	5.01	4.88	5.05	4.99	4.94	5.12	5.24	4.89	4.96	4.92	4.97	4.98	5	4.98	4.85	5.02	5.02	4.91	5.04	4.77	5.13
1700054O19Rik	3.89	4.43	4.27	4.21	4.01	4.86	4.42	4.47	4.28	4.08	4.74	3.8	3.86	4.81	4.24	4.8	4.19	4.51	3.9	3.94	4.69	4.04	4.78
1700055C04Rik	3.96	4.52	4.04	4.57	4.33	4.23	4.48	4.33	4.49	4.4	4.52	4.25	4.16	4.33	4.33	4.33	4.5	4.33	4.34	4.22	4.22	4.34	4.13
1700055N04Rik	5.25	4.71	4.5	4.77	4.16	4.7	4.96	4.31	5.14	4.41	4.76	4.94	4.56	4.9	4.89	4.58	4.65	4.52	4.78	4.65	4.65	4.63	4.75
1700056E22Rik	5.03	5.16	5.22	5.59	5.22	5.09	5.22	5.6	5.37	5.79	5.53	5.53	5.25	5.6	5.66	5.45	5.49	5.51	5.54	5.79	5.42	5.86	5.59
1700056N10Rik	4.61	5.18	5.5	5.3	5	5.33	4.93	5.08	4.88	5.2	5.22	5.22	5.29	4.9	4.9	5.43	5.03	4.74	5.58	5.29	5.41	5.49	5.17
1700057G04Rik	3.33	3.05	3	2.97	3.09	3.23	3.17	3.03	3.17	2.82	2.85	3.3	3.4	3.11	2.81	3.33	3.2	3.46	3.03	3	3.23	2.87	2.91
1700057H15Rik	4.07	3.95	4.1	4.33	4.12	4.2	4.06	4.06	4.14	4.08	3.91	4.24	3.91	4.34	3.89	4.16	4.43	4.15	3.91	3.79	4.08	4	3.85
1700057H21Rik	3.16	3.72	3.55	3.43	3.87	4.04	3.64	3.7	3.35	3.69	3.62	3.5	3.37	3.75	3.49	3.41	3.64	3.66	3.6	3.39	3.77	3.47	3.43
1700057K13Rik	5.07	4.72	4.99	5.03	4.82	4.86	4.99	5.11	4.96	4.99	4.92	5.05	5.06	4.93	5.03	5.07	5.11	4.66	5.16	4.87	4.88	4.93	4.89
1700058G18Rik	4.97	4.69	4.93	5.2	4.66	4.59	4.98	5.07	5.33	5.16	4.76	4.99	4.83	4.79	4.82	4.78	4.87	5.25	5.18	5.05	4.91	4.86	5.04
1700060C16Rik	3.79	3.65	3.83	3.94	3.74	3.47	3.83	3.87	3.7	4.16	4.03	3.59	3.92	3.72	4.04	4.03	3.96	3.71	3.79	3.52	3.72	4.02	3.97
1700060C20Rik	4.5	3.96	4.33	4.37	4.13	4.04	4.05	3.98	4.08	3.71	4.41	3.91	4.42	4.17	3.97	4.25	4.49	4.01	4.15	4.3	4.09	4.19	3.92
1700061F12Rik	3.55	3.82	3.39	3.46	3.38	3.36	3.56	3.7	3.4	3.46	3.53	3.24	3.37	3.67	3.33	3.47	3.43	3.48	3.53	3.23	3.43	3.52	3.15
1700061G19Rik	3.47	3.8	3.69	3.59	3.64	3.34	3.38	3.64	3.7	3.64	3.63	3.6	3.8	3.64	3.59	4.38	3.73	3.73	4.24	4.02	3.55	3.4	3.52
1700061I17Rik	4.49	3.68	3.63	3.66	3.84	3.77	3.62	3.73	4.3	4.21	3.73	4.23	3.69	4.11	3.79	3.75	3.53	3.64	3.79	3.68	3.43	3.6	4.13
1700061J05Rik	4.01	3.97	3.77	4.18	3.69	3.71	3.94	4.03	3.93	3.91	4.29	3.95	3.91	3.84	4.27	3.79	3.97	3.7	3.87	3.96	3.39	3.4	3.87
1700061J23Rik	4.65	4.77	4.98	5	4.56	4.69	4.7	4.14	4.62	4.25	4.78	4.63	4.77	4.64	4.16	4.37	4.38	4.83	4.37	4.72	4.55	4.74	4.52
1700063A18Rik	4.99	4.4	4.64	4.68	4.88	4.51	4.44	4.24	4.82	5.13	4.67	4.78	4.44	4.46	4.21	4.36	5.17	4.66	4.74	4.69	4.56	4.63	4.61
1700063D05Rik	3.81	3.95	3.8	3.96	4.05	4.07	4.43	3.69	3.6	3.96	3.56	3.89	3.96	3.97	4.31	3.96	3.92	3.98	3.8	4.08	3.95	3.93	4.06
1700063H04Rik	4.55	4.65	4.52	4.58	4.41	4.28	4.83	4.41	4.6	4.58	4.32	4.38	4.9	4.75	4.57	4.63	4.44	4.41	4.09	4.95	3.99	4.3	4.32
1700063K16Rik	5.81	5.03	5.26	5.29	4.52	5.12	5.01	5.64	5.14	5.21	4.65	4.72	5.07	4.77	4.81	5.23	5.01	5.31	4.98	4.59	4.85	4.34	5.31
1700063O14Rik	3.86	3.48	3.62	3.47	3.33	3.69	4	3.65	3.78	3.69	3.56	3.62	3.6	3.78	3.71	3.86	3.54	3.48	3.7	3.93	3.65	3.79	3.76
1700064H15Rik	2.85	2.96	3.01	3.21	2.86	2.98	3.18	3.07	3.27	3.2	2.96	2.76	3.05	3.42	3.05	2.94	2.71	3.14	2.9	2.78	3.04	2.87	2.85
1700064J06Rik	4.31	4.14	4.39	4.16	4.08	4.13	4.47	3.77	4.25	4.13	3.91	4.39	3.83	4.47	3.94	4.45	4.22	4.29	4.16	3.96	4.35	3.76	4.43
1700064M15Rik	3.67	3.53	3.19	3.42	3.4	3.4	3.49	3.52	3.42	3.23	3.18	3.3	3.29	3.43	3.52	3.4	3.45	3.32	3.23	3.53	3.47	3.75	3.32
1700065D16Rik	3.26	3.57	3.26	3.77	3.57	3.58	3.58	3.99	3.79	3.94	3.75	3.58	3.73	3.29	3.53	3.46	3.53	3.84	3.59	3.58	3.29	3.62	4.1
1700065I16Rik	2.46	2.29	2.52	2.61	2.33	2.75	2.47	2.74	2.42	2.37	2.26	2.55	2.29	2.46	2.52	2.81	2.46	2.46	2.5	2.36	2.26	2.52	2.48
1700065I17Rik	4.33	4.11	4	4.27	4.15	3.92	4.57	3.94	3.75	4.33	4.72	4.07	4.06	4.17	3.8	4.25	4.52	4.29	4.07	4.34	4.27	4.06	3.99
1700065J11Rik	4.32	4.37	4.08	4.33	4.03	3.98	4.25	4.09	4.63	4.16	3.92	3.98	3.89	4.04	3.68	3.82	3.96	4.09	4.28	4.61	4.11	3.62	3.87
1700065J18Rik	4.2	4.15	3.9	4.09	3.7	4.38	4.25	4.46	4.1	3.95	3.88	4.04	3.8	4.02	4.28	4.24	3.81	4.24	4.08	3.83	4.22	4.06	4.12
1700065O20Rik	3.35	3.31	3.24	3.25	2.92	2.97	3.24	3.26	3.11	3.17	3.19	2.81	3.36	3.32	3.23	3.09	3.16	3.2	3.05	2.85	3.2	2.89	2.9
1700066B17Rik	2.97	3.1	3.26	3.07	3.12	3.13	3.18	3.35	2.93	3.18	2.79	3.18	3	3.13	3.16	3.14	3.38	2.87	3.03	2.82	2.94	3.33	3.1
1700066B19Rik	4.84	4.79	4.41	4.65	4.49	4.28	4.57	4.3	4.55	4.63	4.66	4.46	4.84	4.74	4.75	4.77	4.82	4.67	4.53	4.67	4.5	4	5.03
1700066C05Rik	6.8	6.45	6.29	6.19	5.59	5.32	6.12	5.98	6.16	5.96	6.3	5.96	6.13	6.74	6.01	5.75	5.87	5.95	5.67	5.9	5.86	6.31	6.27
1700066J03Rik	4.21	4.78	4.99	3.84	4.68	4.03	4.51	4.49	4.68	4.59	4.67	4.84	4.81	5.3	5.03	4.24	4.59	4.45	4.94	5.14	4.77	4.17	5.03
1700066J24Rik	4.49	4.1	4.61	4.23	3.78	4.18	4.24	4.04	4.56	4.39	4.22	4.8	4.61	4.61	4.59	4.66	4.28	4.41	4.45	4.67	4.38	4.33	4.44
1700066M21Rik	6.11	5.93	6.48	6.22	6.58	6.12	6.38	6.45	6.84	6.31	6.19	6.38	6.62	6.1	6.37	6.3	6.57	6.68	6.63	6.02	6.46	6.2	6.46
1700066N21Rik	4.02	3.2	3.34	3.41	3.67	3.38	3.4	3.73	3.37	3.37	3.41	3.4	3.5	3.66	3.46	3.3	3.48	3.16	3.41	3.58	3.46	3.19	3.56
1700066O22Rik	4.62	4.42	4.53	4.52	4.51	4.35	4.43	4.31	4.08	4.48	4.47	4.12	4.62	4.5	4.58	4.44	4.45	4.41	4.45	4.51	4.33	4.5	4.47
1700067G17Rik	4.31	3.87	3.77	4.04	3.91	3.96	4.09	4.05	3.63	4.07	3.95	4.2	3.99	3.86	3.93	3.94	4.25	4.07	4.09	3.96	4.21	3.58	3.98
1700067K01Rik	4.05	4.36	4.14	4.38	3.8	4.14	4.17	4.49	4.29	3.97	4.1	4.35	3.89	4.31	4.04	4.28	4.15	4.25	4.11	4.59	4.16	4.16	4.31
1700067P10Rik	2.64	2.43	2.85	2.66	2.79	2.93	2.69	2.89	2.84	2.62	2.89	3	3.08	2.53	2.83	2.36	2.66	2.78	2.69	3.04	3.16	2.73	3.18
1700069L16Rik	3.67	3.42	3.52	3.42	3.87	3.71	3.42	3.74	3.07	3.48	3.42	3.2	3.66	3.31	3.47	3.04	3.31	3.52	3.45	3.2	3.34	3	3.42
1700069P05Rik	5.23	5.38	5.42	5.27	5.21	5.01	5.48	4.93	5.39	5.22	5.2	5.15	5.33	5.38	5.26	4.93	5.06	5.33	5.06	5.4	5.03	5.06	5.28
1700071K01Rik	5.42	5.11	4.9	5.85	4.58	5.08	4.2	5.18	4.74	5.19	4.92	4.37	5.47	5.24	5.16	4.36	4.54	5.08	5.19	5.62	4.76	4.86	5
1700071M16Rik	3.34	3.34	3.01	3.02	2.83	3.4	2.86	2.83	2.92	3.18	2.93	2.8	3.02	3.23	2.85	2.98	2.86	3.04	2.85	3.03	3.14	3.17	3.04
1700072B07Rik	2.99	3.42	2.81	2.85	2.88	2.91	2.99	3.42	3.05	3.19	2.95	3.06	2.76	2.92	2.91	3.19	3.29	3.27	3.05	3.35	3.29	2.68	2.97
1700072O05Rik	3.59	4.02	3.41	3.58	3.57	3.67	3.4	3.73	3.1	3.28	3.2	3.13	4.08	3.65	3.83	3.79	3.42	3.56	3.51	3.45	3.43	3.58	3.72
1700073E17Rik	4.28	3.46	3.89	3.85	3.59	3.53	4.02	3.79	3.72	3.94	4.19	3.85	3.77	3.77	3.81	3.78	4.05	3.61	3.6	3.89	4.08	3.6	3.6
1700074H08Rik	3.07	2.87	2.9	2.9	3.1	2.92	2.86	2.51	3	2.94	2.63	2.76	2.66	2.74	3	2.95	3.16	2.79	2.58	3	3.43	2.96	3.04
1700074P13Rik	3.33	3.08	2.84	3	2.69	2.9	2.64	2.95	2.88	3.08	2.98	3.09	2.63	3.32	2.96	3.26	2.94	2.52	2.93	2.94	2.49	3.01	2.69
1700080E11Rik	5.15	4.44	4.84	5.15	4.55	4.24	5.23	4.47	5.12	5.42	4.63	4.8	4.81	5.32	4.95	4.8	4.97	5.1	4.48	4.95	4.55	5.29	4.86
1700080G11Rik	3.55	3.28	3.03	3.35	5.72	5.55	3.88	3.64	6.24	6.15	3.84	5.54	3.25	3.52	4.01	4.24	5.8	5.79	5.78	4.83	4.5	3.78	5
1700080N15Rik	3.06	3.19	3.28	3.12	2.93	3.51	3.16	3.1	3.2	2.99	2.96	3.18	3.03	3.09	3.43	3.2	3.42	3.06	3.01	2.89	2.78	3.1	3.45
1700080O16Rik	3.63	3.05	3.11	2.92	3.26	2.99	3.71	3.43	3.32	3.23	3.28	3.66	3.42	3.12	2.94	3.68	3.2	3.47	3.01	3.15	3.39	3.12	3.39
1700081H04Rik	4.17	3.97	4.37	4	3.58	3.59	3.69	3.58	4.15	3.99	3.94	3.95	4.09	4.13	3.67	3.93	3.77	3.69	3.59	4.14	3.68	3.65	4.22
1700081H22Rik	4.23	3.69	3.83	3.82	3.61	3.47	3.8	3.78	3.59	3.94	3.78	3.73	3.67	3.78	3.77	3.82	3.81	3.97	3.66	3.82	3.58	3.94	3.75
1700083H02Rik	2.92	2.72	2.72	3	2.85	3.4	3.06	2.92	2.8	2.84	2.9	2.77	2.65	2.65	2.93	2.74	2.84	2.75	2.88	2.65	2.95	2.83	3.01
1700084C01Rik	4.305	3.775	3.81	3.87	3.57	3.565	3.695	3.82	3.76	4.185	3.82	3.715	3.895	3.98	3.895	3.865	3.955	3.905	3.785	3.895	3.52	3.755	3.95
1700084E18Rik	5.25	5.41	5.6	5.42	5.84	5.62	5.42	5.4	5.88	5.57	5.26	5.57	5.23	5.67	5.47	5.56	5.07	4.99	5.35	5.48	5.34	5.39	5.23
1700084F23Rik	3.15	3.31	3.09	3.54	3.11	2.99	3.25	3.54	3.83	3.54	3.34	3.02	3.29	3.23	3.17	3.14	3.48	3.64	3.28	3.33	3.69	3.18	3.38
1700084J12Rik	3.97	4.3	4.16	3.94	4.31	4.08	4.49	4.23	4.37	4.63	4.15	4.15	4.14	4.17	4.1	4.63	4.31	4.39	4.15	4.31	4.47	3.58	4.27
1700084M14Rik	2.1	2.2	2.34	2.47	2.49	2.34	2.25	2.32	2.05	2.22	2.45	2.26	2.42	2.31	2.05	3.17	2.46	2.24	2.67	2.12	2.43	2.27	2.74
1700085B03Rik	4.09	3.95	3.95	4.01	3.69	3.8	4.07	3.75	4.08	3.8	3.98	4.36	3.84	4.07	4.1	3.62	3.61	3.74	3.87	4.18	3.88	4.08	4.03
1700085C21Rik	3.15	2.92	2.94	2.93	2.79	3.07	3	2.97	3.06	2.99	3.18	3.25	3.37	2.98	2.82	3.02	3.02	2.87	2.95	3.2	3.15	3.05	3.23
1700086L19Rik	4.33	3.13	2.95	3.55	2.65	3.3	3.22	3.15	3.19	3.24	3	3.16	4.15	3.26	3.05	3.22	3.41	3.28	3.09	3.1	2.81	3.05	3.15
1700086O06Rik	5.91	5.95	6.14	6.21	5.68	6.25	6	6.02	6.08	5.91	6.08	6.14	5.76	6.13	6	5.91	5.77	5.97	5.99	6.03	6.25	5.85	6.05
1700086P04Rik	3.91	3.86	4.19	3.7	3.77	3.91	3.93	3.95	3.94	3.97	3.75	3.93	3.89	4.09	3.74	3.97	3.69	4.13	4.21	3.86	3.94	3.82	3.65
1700088E04Rik	6.57	6.68	6.64	6.64	6.56	6.76	6.74	6.39	6.66	6.9	6.76	6.63	6.5	6.78	6.66	6.84	6.3	6.49	6.31	6.52	6.53	6.51	6.36
1700091E21Rik	4.07	3.69	3.6	3.81	3.67	4.28	3.82	3.79	4.13	3.82	3.78	4.27	3.54	3.59	3.54	3.78	3.61	4.06	3.81	3.78	3.73	3.2	4.03
1700091H14Rik	6.05	4.47	4.47	4.36	3.9	4.28	4.14	4.42	3.9	4.12	3.65	4.1	3.94	4.36	3.56	3.87	3.66	4.31	3.6	5.02	3.43	3.92	4.53
1700092C02Rik	2.61	2.73	2.62	2.82	2.84	2.68	2.59	2.57	2.7	2.82	2.53	2.76	2.58	3.03	2.67	2.85	2.7	2.7	2.46	2.39	2.86	2.78	2.65
1700092C17Rik	3.26	3.17	3.09	3.12	3.18	3.2	3.17	3.08	3.15	3.05	3.19	2.65	3.09	3.26	2.94	3.34	3.29	3.17	3.1	3	3.45	3.3	3.38
1700092E19Rik	3.21	2.99	3.22	3.34	3.38	3.44	3.11	3.5	3.59	3.39	3.42	3.55	2.97	2.93	3.04	3.04	3.19	3.55	3.21	3.01	3.48	3.07	3.37
1700092K14Rik	5.04	4.44	4.41	4.7	4.3	4.1	4.59	4.84	4.95	4.64	4.65	4.77	4.4	4.61	4.45	4.88	4.26	4.41	4.59	4.75	4.21	4.63	4.78
1700092M07Rik	5.13	5.06	5.08	5.2	4.91	5.09	5.02	5.14	5.13	5.26	5.03	4.95	5.09	5.11	5.3	4.95	5.36	4.81	5.2	5.19	4.7	4.86	4.95
1700093K21Rik	3.66	3.95	3.79	3.91	3.72	3.53	4.03	3.75	4.13	3.52	3.84	3.51	3.58	3.66	3.61	3.84	3.8	3.64	3.82	3.7	3.81	3.55	3.77
1700094D03Rik	7.79	6.22	6.44	6.19	6.27	5.9	6.1	5.46	5.89	6.14	6.23	6.06	5.79	6.04	5.91	6.39	5.79	5.54	5.54	6.12	5.81	5.39	5.69
1700094J05Rik	5.79	5.44	5.47	5.38	5.47	5.22	5.75	5.58	5.63	5.31	5.09	5.31	5.37	5.67	5.49	5.82	5.04	5.46	5.62	5.35	5.52	5.4	5.62
1700094M24Rik	3.55	2.94	3.09	3.02	3.12	2.93	3.51	3.38	3.24	3.49	3.2	3.42	3.04	3.26	3.05	3.21	3.12	2.96	3.2	3.2	2.89	3.22	3.2
1700095A13Rik	4.36	4.26	4.37	4.61	4.19	5.12	4.53	4.6	4.01	4.18	4.21	3.9	4.01	4.31	4.26	4.19	4.27	4.24	4.11	4.37	4.6	4.26	4.04
1700095A21Rik	2.53	2.3	2.31	2.35	2.89	2.63	2.3	2.71	3.08	2.49	2.35	2.54	2.44	2.78	2.35	2.42	2.16	2.48	2.31	2.5	2.21	2.71	2.49
1700095B10Rik	3.51	3.55	3.18	3.1	3.16	2.9	3.06	3.7	3.12	3.8	3.26	3.33	3.3	3.2	3.4	2.93	3.36	3.45	3.05	3.13	3.73	3.96	3.16
1700095B22Rik	4.55	4.02	4.26	3.82	3.92	3.76	4.5	4.18	4.37	4.47	4.08	4.2	4.02	4.09	4.25	4.13	3.71	3.84	4.12	4.33	3.89	3.71	4.08
1700095J03Rik	3.78	3.61	3.16	3.31	3.59	4	3.47	3.55	3.59	3.61	3.59	3.16	3.58	3.61	3.2	3.59	3.35	3.27	3.37	3.73	3.42	3.83	3.98
1700095J07Rik	4.09	3.61	3.58	3.6	3.77	3.73	3.88	3.92	3.54	3.19	3.33	3.33	3.44	3.58	3.54	3.38	3.69	3.44	3.49	3.54	3.65	3.58	3.46
1700096J18Rik	4.72	4.68	4.42	4.66	4.36	4.38	4.76	4.74	4.62	4.53	4.36	4.58	4.53	4.49	4.53	4.82	4.58	4.41	4.38	4.5	4.36	4.3	4.79
1700096K18Rik	7.88	7.53	7.75	8.01	7.94	8.19	8.07	7.75	7.78	7.75	7.62	7.26	7.2	7.63	7.25	6.72	7.1	6.91	6.94	6.94	7.11	7.12	7.13
1700097N02Rik	6.58	5.87	6.41	5.65	5.62	5.54	5.87	6.04	6.04	5.9	5.88	6.05	5.96	6.46	5.99	6.31	5.81	5.94	6.16	5.91	5.96	6.14	5.81
1700100L14Rik	4.13	3.76	3.83	3.89	4.12	4.27	4.05	4.13	4.08	4.13	4.19	3.99	3.93	3.85	4.31	4.38	4.59	4.03	3.65	4.12	4.08	3.97	3.81
1700101E01Rik	4.66	4.78	4.5	4.64	4.21	4.55	4.46	4.5	4.35	4.59	4.6	4.89	4.85	4.74	4.58	4.85	4.44	4.63	4.67	4.83	4.84	4.23	4.8
1700101I11Rik	4.88	5.04	4.82	4.87	4.87	5.02	4.7	5.06	4.82	4.87	5.1	4.78	4.46	5.26	5.18	4.88	5.08	4.88	5.45	5.2	4.84	4.4	4.83
1700101O22Rik	4.32	4.18	4.28	4.31	4.53	4.45	4.32	4.62	4.89	4.37	4.09	4.32	4	4.4	4.12	4.59	4.43	4.23	4.42	4.17	4.21	4.07	4.33
1700102H20Rik	4.35	4.6	4.13	4.33	5.24	4.54	5.06	4.65	4.64	4.55	4.61	4.72	4.58	4.46	4.37	4.4	4.59	4.41	4.59	4.5	4.8	4.43	4.58
1700102P08Rik	4.54	4.1	4.16	4.23	3.91	4.27	4.42	3.98	4	4.02	4.23	4.66	4.18	4.19	4.28	4.19	3.89	4.09	4.43	4.01	4.04	3.91	4.53
1700104A03Rik	4.22	4.71	4.28	4.22	4.3	4.18	4.24	3.98	4.31	4.44	4.03	4	4.2	4.63	4.03	3.84	4.26	3.95	4.33	4.25	3.89	3.39	4.19
1700105P06Rik	5.33	5.22	4.88	5.11	5.31	5.07	5.42	5.31	5.24	5.3	5.48	5.06	5.24	5.24	4.99	5.04	5	4.93	5.3	5.15	5.05	4.93	5.09
1700106J16Rik	5.12	4.41	4.28	3.94	4.26	4.54	4.7	4.65	4.42	4.25	4.47	4.01	4.41	4.42	4.24	4.4	4.59	4.19	4.42	4.42	4.42	4.35	4.34
1700106N22Rik	7.16	7.22	7.32	7.64	7.31	7.39	7.41	7.31	7.49	7.31	7.31	7.36	7.26	7.35	7.47	7.31	7.17	7.4	7.28	7.23	7.36	7.31	7.24
1700108F19Rik	4.17	3.83	4.05	3.94	4.03	4.07	4.04	3.91	4.24	4.05	3.91	4.01	3.97	4.33	4.47	4.01	4.25	4.23	4.05	4.01	4.35	3.92	3.92
1700108J01Rik	3.81	3.72	3.66	3.41	3.92	3.85	4.06	3.97	3.79	4.16	3.86	3.8	4	4.22	3.84	3.81	3.79	3.52	3.72	3.82	3.85	4.13	4.01
1700108M19Rik	3.27	3.21	3.01	3.17	3.4	3.06	3.08	3.12	2.99	3.05	2.96	3.2	3.02	2.82	3.05	2.83	2.99	3.45	3.07	3	3.22	2.97	2.91
1700109F18Rik	5.54	5.75	5.52	5.63	5.75	5.53	5.88	5.59	5.65	5.8	6.03	5.55	5.43	5.71	5.79	5.76	5.33	5.33	5.53	5.72	5.47	4.82	5.48
1700109G14Rik	2.97	3.05	3.08	2.88	2.98	3.27	3.16	3.1	3.19	3.13	3.23	3.17	2.67	3.18	3.22	2.7	3.15	3.21	2.95	2.91	3.38	2.89	2.72
1700109G15Rik	2.74	3.22	3	2.96	3.22	2.88	2.8	2.73	2.96	2.97	2.76	3.05	2.8	2.88	2.97	2.78	2.78	2.68	2.63	2.99	2.92	2.9	2.77
1700109H08Rik	6.03	6.17	6.21	5.8	5.34	5.56	5.46	5.53	5.69	5.53	5.79	5.02	5.86	5.75	5.67	5.57	5.13	5.51	5.51	5.51	5.61	5.22	5.31
1700109I08Rik	2.82	2.72	2.93	2.86	2.91	3.08	2.64	2.78	2.88	2.88	2.66	2.57	2.79	2.72	2.91	2.78	2.7	3.03	2.72	2.63	2.77	2.47	3.02
1700109K24Rik	4.21	4.03	4.04	3.9	4.23	3.63	3.9	4.01	3.86	3.95	3.71	3.9	3.75	3.59	3.9	3.76	4.08	3.91	3.98	3.95	3.97	3.78	3.76
1700110C19Rik	4.61	4.74	5.28	4.94	4.79	4.08	4.43	4.53	4.6	4.73	4.77	4.44	4.91	5.07	4.97	4.71	4.42	4.49	4.84	5.14	4.5	4.88	4.56
1700110I01Rik	5.87333333333333	5.05	5.23	5.04	5.15333333333333	5.25333333333333	5.16	4.87666666666667	5.18666666666667	5.19333333333333	5.31	5.02666666666667	5.07333333333333	5.24666666666667	4.74666666666667	5.08666666666667	5.17	5.05333333333333	5.11	5.13333333333333	5.29	5.03	5.36333333333333
1700110K17Rik	4.15	4.22	4.09	4.09	4.11	3.99	4.08	3.93	4.14	3.85	3.78	3.87	4.3	3.82	3.83	4.1	4.08	4.03	4.02	4.37	4.25	4.08	4.23
1700110M21Rik	4.45	4.51	4.31	4.41	4.45	4.31	4.57	4.41	4.32	4.51	4.46	4.3	4.62	4.17	4.47	4.45	4.2	4.55	4.47	4.28	4.27	4.12	4.38
1700111N16Rik	3.4	3.04	3.31	3.19	3.49	3.5	3.31	3.21	3.13	3.37	3.21	3.1	3.13	3.42	3.17	3.21	3.5	3.12	3.11	3.25	2.94	3.23	3.21
1700112D23Rik	4.02	4.3	4.11	4.47	4.28	4.71	4.29	4.42	4.01	4.26	4.19	4.22	4	4.09	4.32	4.1	4	3.81	4.2	4.42	4.15	4.33	4.2
1700112E06Rik	6.21	6.38	6.46	6.58	6.88	6.74	6.73	6.4	6.58	6.71	6.51	6.69	6.22	6.27	6.26	6.54	6.43	6.36	6.24	6.2	6.11	6.43	6.21
1700112H15Rik	4.55	4.64	4.46	4.62	4.33	4.61	4.42	4.29	4.65	4.93	4.41	4.45	4.58	4.43	4.55	4.45	4.46	4.25	4.62	4.48	4.21	4.42	4.37
1700112K13Rik	2.69	2.59	2.78	2.89	2.74	2.83	2.54	2.87	2.58	2.6	2.63	2.64	2.67	2.41	2.78	2.89	2.6	2.72	2.74	2.31	2.66	2.62	2.45
1700113A16Rik	6.25	6.37	6.04	6.5	6.46	6.98	6.93	5.78	6.64	6.75	6.2	6.16	6.39	6.38	6.27	6.27	6.08	6.25	5.77	6.07	6.41	6.24	5.92
1700113H08Rik	3.66	3.58	3.59	3.68	3.59	3.64	3.59	3.46	3.55	3.84	3.87	3.62	3.62	3.6	3.51	3.76	3.36	3.41	3.83	3.82	3.41	3.52	3.59
1700119H24Rik	5.17	4.96	5.16	5.4	5.03	4.88	5.24	5.54	5.6	5.48	5.5	5.5	5.9	5.43	5.62	5.47	5.64	5.43	5.44	5.45	4.92	5.3	5.67
1700119I11Rik	4.29	3.95	4.01	4.11	3.58	3.93	4.02	3.78	4.61	4.11	3.72	3.88	4.13	4.3	4.06	4.09	3.93	4.11	3.67	4.08	4	3.99	3.75
1700120B22Rik	5.43	5.33	5.4	5.46	4.71	5.6	5.63	5.36	5.77	5.21	5.4	5.69	5.11	5.42	4.93	5.39	5.19	4.86	5.41	5.16	5.48	5.06	5.09
1700120C14Rik	5.74	5.91	5.38	5.34	5.64	5.6	5.95	5.09	5.73	5.37	5.57	5.53	5.95	5.59	5.67	5.87	5.83	5.41	5.47	5.03	5.57	5.03	5.24
1700120E14Rik	4.74	4.22	3.86	3.76	4.21	4.16	4.24	4.12	4.1	3.63	3.77	4.22	4.02	4.32	4.28	4.31	4.46	4.32	3.98	4.19	4.27	3.89	4.16
1700120G07Rik	4.19	4.07	4.08	4.04	4.2	4.1	4.06	4.1	4.24	4.08	3.77	4.16	4.2	4.17	3.9	4.12	4.04	4.05	4.13	3.8	3.89	3.88	3.95
1700120G11Rik	3.63	2.85	3.66	2.98	2.88	3.33	2.82	3.38	3.17	2.82	2.98	3.21	3.19	3.21	3.22	3.12	3.27	3.42	3.16	3.44	3.2	3.46	3.29
1700120K04Rik	4.81	5.09	4.84	4.69	4.52	4.97	4.78	5	5.04	4.81	4.78	4.64	4.96	5.39	4.92	4.7	5.06	4.66	4.1	4.48	4.36	4.24	4.17
1700121L16Rik	4.82	4.22	4.26	4.26	4.31	4.16	4.23	4.2	3.97	4.48	3.96	4.21	4.32	4.47	4.68	4.76	3.75	4.5	4.53	4.42	4.29	4.44	4.48
1700121N20Rik	4.2	3.78	4.1	4.23	4.05	3.92	4.16	4	3.7	3.79	4.02	4.1	3.92	4.14	3.99	3.72	4.02	3.79	4.37	4.06	4.53	4.15	4.06
1700122O11Rik	3.28	2.96	3.19	3.04	3.04	3.21	3.22	3.1	3.15	2.97	2.82	3.35	3.07	2.99	3.28	3.23	2.84	3.52	3.06	3.21	3.09	3.28	3.17
1700123I01Rik	4.51	4.2	4.25	4.47	4.33	4.22	4.3	4.38	4.58	4.32	4.43	4.59	4.59	4.32	4.24	4.38	4.54	4.41	4.49	4.74	4.42	4.62	4.45
1700123K08Rik	5.02	4.89	4.94	4.8	4.59	4.6	5.03	4.83	5.5	5.11	5.37	4.4	5.04	4.76	4.45	4.35	4.3	5.14	4.61	5.29	4.48	4.2	4.95
1700123L14Rik	4.22	3.98	4.23	4.68	4.09	4.28	3.92	4.02	3.89	4.12	3.89	4.24	4.65	4.12	4.14	4.24	4.13	4.39	3.71	4.02	4.13	4.02	3.84
1700123M08Rik	4.79	4.9	4.71	4.77	4.53	4.84	4.6	4.84	4.7	4.73	4.82	4.53	4.47	4.73	4.78	4.73	4.55	4.73	5.04	4.38	5.06	4.83	4.78
1700123O12Rik	3.58	3.74	3.61	3.73	3.8	3.81	3.4	3.68	3.67	3.69	3.62	3.37	3.61	3.83	3.8	3.79	3.76	3.55	3.52	3.16	3.31	3.19	3.58
1700123O20Rik	7.93	7.73	7.71	7.68	7.99	7.99	7.91	8.03	8.08	7.96	7.87	7.82	7.86	7.89	8.02	7.73	8.02	7.83	8.1	7.98	8.3	8.07	8.16
1700123O21Rik	3.48	3.48	3.66	3.61	3.5	3.92	3.79	3.45	3.21	3.63	3.61	3.62	3.49	3.63	3.66	3.56	3.68	3.63	3.72	3.59	3.68	3.88	3.78
1700124L16Rik	4.5	4.83	5.05	4.84	4.65	4.7	4.55	4.82	4.86	4.83	4.25	4.41	4.8	4.96	4.82	4.82	4.58	4.96	4.69	4.81	5.03	4.61	4.37
1700125D06Rik	6.39	5.82	6.09	6.4	5.7	5.69	6.16	5.94	6.25	6.4	6.49	6.4	6.31	6.36	5.86	5.92	6.09	5.86	6.14	6.31	6.22	6.09	6.21
1700125G02Rik	5.53	5	5.1	5.49	5.07	5.09	5.24	5.2	5.44	5.14	5.23	5.08	5.23	5.23	5.19	5.14	5.41	5.48	5.12	5.03	5.1	5.46	5.23
1700125G22Rik	2.99	2.68	2.86	3.07	2.87	3.15	3.06	2.99	2.92	3.27	3.1	3.4	3.09	3.19	3.07	3.17	2.83	2.74	3.15	2.88	3.5	3.24	2.89
1700125H03Rik	4.45	4.79	4.6	4.73	4.27	4.28	4.51	4.48	4.45	4.49	4.48	4.87	4.63	4.66	4.56	4.43	4.47	4.76	4.29	4.78	4.5	4.28	4.66
1700125H20Rik	4.84	4.49	4.83	4.9	4.31	4.35	4.76	4.48	4.57	4.56	4.64	4.57	4.67	4.86	4.48	4.72	4.63	4.54	4.67	4.61	4.65	4.74	4.46
1700126H18Rik	3.57	3.53	3.72	3.56	3.59	3.24	3.21	3.61	4.01	3.99	3.85	3.84	3.62	3.48	3.53	3.42	3.64	3.73	3.61	3.74	3.67	3.53	4.04
1700128A07Rik	4.82	4.84	4.53	4.51	4.09	4.22	4.51	4.37	4.6	4.56	4.56	4.62	4.56	4.52	4.49	4.33	4.72	4.33	4.48	4.55	4.53	4.11	4.43
1700128E19Rik	3.1	3.49	3.46	3.61	3.06	3.25	3.35	3.07	3.47	3.68	3.36	3.52	3.25	3.31	3.49	3.24	3.21	3.34	3.21	3.48	3.4	3.71	3.55
1700128F08Rik	2.73	3.02	2.73	2.58	2.81	2.87	2.95	2.81	2.83	2.55	2.62	2.68	2.87	3.17	2.64	2.29	3.61	3.01	2.76	2.34	2.68	2.74	2.62
1700129C05Rik	2.78	2.84	2.68	2.7	2.72	2.5	2.54	2.71	3.1	2.89	2.68	2.65	2.65	2.49	2.42	2.91	2.68	2.97	2.78	2.5	2.81	2.48	2.91
1810006J02Rik	3	2.77	3.35	3.19	2.98	2.64	3.08	3.59	2.84	3.4	2.75	2.84	3.13	3.3	3.73	3.53	2.78	3.28	2.94	2.83	3.07	2.84	3.43
1810006K21Rik	5.98	6.19	6.23	6.09	6.25	6.24	6.05	6.17	6.62	6.19	6.19	6	6	6.1	6.01	6.44	6.4	6.15	6.06	6.52	6.18	6.15	6.26
1810007C17Rik	3.27	2.55	2.4	2.2	2.47	2.47	2.53	2.53	2.41	2.87	2.29	2.46	2.6	2.58	2.48	2.56	2.52	2.49	2.5	2.4	2.34	2.51	2.73
1810007D17Rik	5.31	4.68	5.19	4.95	4.47	5.11	5.04	5.08	5.04	4.97	5.04	5.33	5.05	5.09	5.07	5.09	5.29	4.81	5.28	5.17	4.94	4.98	5.13
1810007I06Rik	6.23	3.04	2.96	2.77	3.04	2.84	3.23	2.65	3.3	2.87	3.59	2.69	2.62	3.51	3.1	2.81	2.86	2.85	2.98	2.58	2.94	3.04	3.25
1810008A18Rik	6.89	7.29	7.35	7.46	7.08	7.47	7.19	7.65	7.29	7.36	7.46	7.37	6.92	7.28	7.35	7.41	7.58	7.19	7.47	7.39	7.33	7.22	7.45
1810008I18Rik	5.21	4.36	3.98	3.99	7.11	6.62	4.32	4.37	8.23	7.68	5.06	6.96	4.29	4.22	4.01	4.66	7.54	7.64	7.68	6.55	5.56	3.64	6.47
1810009A15Rik	8.31	8.23	8.01	8.27	8.27	8.58	8.29	8.41	8.07	8.35	8.26	8.3	8.52	8.2	8.27	8.34	8.12	7.91	8.4	8.31	8.34	8.13	8.38
1810009J06Rik	3.43	3.25	3.6	3.06	2.85	2.67	3	3.01	2.9	3.06	3.04	2.71	2.98	2.66	3.73	2.71	2.76	3.2	2.75	2.78	2.78	3	2.65
1810010D01Rik	5.03	4.81	4.77	5.1	4.42	4.16	4.81	4.78	4.81	4.97	4.81	4.92	4.76	4.69	5.05	4.67	4.81	4.34	4.49	5.11	4.86	4.28	4.36
1810010H24Rik	5.91	6.47	6.63	6.97	6.73	7.04	6.95	6.78	6.87	6.66	6.8	6.78	6.03	6.28	6.44	5.82	6.22	6.12	6.02	5.7	6.11	6.07	6.57
1810011H11Rik	5.64	6.27	6.34	6.27	6.22	5.74	6.07	5.95	5.97	6.24	6	5.77	6.56	6.21	6.38	6.21	6.63	6.63	6.21	6.6	6.45	6.17	6.18
1810011O10Rik	6.105	6.025	5.955	6.36	6.43	6.805	6.27	5.96	6.365	6.43	6.01	6.27	5.76	6.12	6.07	5.975	5.88	5.795	5.895	5.985	6.11	5.87	6.09
1810012K16Rik	4.46	4.7	4.57	4.79	4.48	4.78	5.4	4.76	4.97	4.87	4.47	4.8	4.5	4.63	4.46	4.92	4.73	4.98	4.79	4.74	5.04	4.52	4.71
1810012P15Rik	6.01	5.98	5.97	5.95	5.91	5.85	5.96	5.72	5.71	6.27	6.01	6.04	6.16	6.04	5.93	5.62	6.31	6.02	5.78	5.5	5.97	5.69	5.5
1810013A23Rik	4.97	5.54	5.49	5.86	5.5	5.26	5.2	5.8	5.55	5.55	6.01	5.74	5.76	6.04	5.86	5.08	5.5	5.38	5.71	5.77	5.87	4.83	6.09
1810013D10Rik	7.17	7.12	6.96	7.32	7.38	7.29	7.28	7.38	7.49	7.36	7.34	7.27	6.88	6.95	6.98	6.88	7.25	7.03	7.02	6.82	6.89	7.07	7.14
1810013L24Rik	8.39	8.39	8.51	8.48	8.41	7.97	8.21	8.62	8.23	8.27	8.7	8.26	8.47	8.23	8.33	8.08	8.38	8.16	8.41	8.62	8.34	8.35	8.51
1810014B01Rik	4.68	5.21	4.6	5.08	5.19	5.64	5.13	5.16	5.42	5.22	5.21	4.91	5.2	5.5	5.47	4.54	5.38	5.14	5.12	5.19	4.86	4.86	5.37
1810014F10Rik	5.76	5.67	5.92	6.02	5.7	5.42	5.54	5.86	5.72	5.84	5.88	5.91	5.55	5.57	5.79	5.65	5.75	5.45	5.8	5.63	5.5	5.54	5.71
1810018F18Rik	4.56	3.77	3.99	4.46	4.14	4.27	4.59	4.27	4.28	4.36	4.38	4.32	4.27	4.68	3.92	4.46	4.34	4.27	4.27	4.2	4.16	4.04	4.24
1810019D21Rik	5.18	5.12	4.37	4.69	5.24	5.43	4.82	4.99	5.56	5.84	5.15	5.25	5.85	4.75	4.84	5.03	5.52	4.98	5.37	5.8	4.66	4.91	5.19
1810019J16Rik	4.665	3.85	4.035	4.1	3.65	3.75	4.075	3.855	4.295	4.185	3.905	4.005	4.57	4.02	4.055	4.15	4.145	4.145	4.245	4.06	3.91	3.825	4.115
1810019N24Rik	4.44	4.83	4.45	4.22	3.94	4.4	4.27	4.31	4.57	4.08	3.83	4.36	4.2	4.2	3.62	4.27	4.2	4.73	4.27	4.17	4.32	4.35	4.15
1810020D17Rik	7.7	7.4	7.45	7.64	7.75	7.69	7.74	7.79	7.74	7.98	7.83	7.64	7.38	7.5	7.34	7.25	7.66	7.67	7.7	7.39	7.59	7.5	7.63
1810020O05Rik	4.44	4.11	3.88	4.32	4.06	4.27	4.3	4.13	4.5	4.32	4	3.8	4.16	4.23	4.3	4.45	4.03	4	4	4.24	4.34	4.53	4.26
1810021B22Rik	6.06	6.08	6.35	6.2	6.53	6.49	6.41	6.12	6.37	6.46	6.19	6.11	5.51	5.97	5.72	5.58	5.88	5.69	5.98	5.96	5.87	5.92	5.72
1810022K09Rik	7.095	6.48	6.62	6.835	7.18	7.22	7.105	6.96	6.96	7.065	6.725	7.08	6.845	6.63	6.9	7.045	7.1	7.26	6.905	6.955	6.605	6.635	6.945
1810024B03Rik	3.23	3.38	3.21	3.2	3.47	3.37	3.16	3.38	3.25	3.72	3.37	3.51	2.96	3.79	3.26	3.67	3.38	3.57	3.35	3.4	3.41	3.3	3.6
1810026B05Rik	8.16	7.87	8.14	8.02	7.89	7.63	7.71	7.9	7.74	7.68	7.91	7.63	7.97	7.83	7.77	7.86	7.62	7.63	7.82	7.97	7.7	7.89	7.74
1810026J23Rik	6.85	7.07	7.09	7.2	7.21	7.13	6.93	7.25	7.12	7.12	7.09	7.43	6.97	7.07	7.14	6.58	7.22	6.8	7.04	6.66	7.07	7.24	7.03
1810027O10Rik	6.83	6.56	6.28	6.85	7.1	7.26	6.91	6.98	6.47	6.79	6.8	6.68	6.73	6.64	6.56	6.92	7.24	7.12	6.85	6.85	7.12	7.07	6.81
1810029B16Rik	5.29	4.92	5.32	5.38	4.96	5.22	5.64	5.27	5	5.5	5.21	5.25	5.34	5.51	5.09	5.61	4.94	5.52	5.61	5.9	5.32	4.97	5.43
1810030J14Rik	2.74	2.9	3.04	2.93	2.98	2.82	2.78	3.32	2.79	2.62	2.58	3.15	2.91	2.96	2.73	3.18	2.75	2.73	2.64	2.97	2.64	2.83	2.52
1810030N24Rik	6.84	6.58	6.59	6.7	6.95	6.75	6.8	7.04	6.81	6.8	6.85	6.7	6.74	7.03	6.81	6.9	6.79	7	6.55	7.33	6.79	6.95	7.05
1810030O07Rik	7.93	8.19	8.11	8.22	8.03	8.23	8.1	8.12	8.27	8.14	8.28	8.07	8.03	8.01	8.05	7.8	8.05	8	8.07	7.95	8.17	8.27	8.16
1810031K17Rik	7.8	7.92	8.11	7.99	7.87	8.06	7.89	7.87	7.97	7.94	7.89	7.89	7.83	7.77	7.76	7.89	7.68	7.68	7.77	8.05	7.96	8.02	7.79
1810032O08Rik	5.4	5.16	5.01	5.01	4.89	5.18	5.17	4.97	4.74	5.07	4.98	4.8	5.12	5.09	5.29	4.97	4.82	5.16	5.31	4.8	4.94	4.18	4.76
1810033B17Rik	5.83	4.91	5.49	5.19	5.07	4.9	4.86	5.19	5.48	5.43	5.74	5.54	4.89	4.94	4.53	5.23	5.24	5.21	5.06	5.4	5.27	5.22	5.32
1810034E14Rik	4.26	4.96	4.31	4.53	4.75	5.08	5.18	5.39	4.94	4.92	4.48	4.83	4.63	4.81	4.79	5.12	4.89	4.51	4.84	5.05	5.01	4.98	5.18
1810035I16Rik	6.71	5.94	6.13	6	5.27	4.38	6.05	6.28	6.18	6.78	6.42	6.17	6.06	5.77	5.76	5.59	5.81	6.02	5.71	6.53	5.67	6	6.19
1810035L17Rik	6.99	6.33	6.57	6.7	6.51	6.9	6.43	6.7	6.53	6.52	6.42	6.67	6.51	6.42	6.42	6.64	6.76	6.69	6.47	6.77	6.44	6.26	6.22
1810037I17Rik	8.0375	7.72	7.455	7.675	7.545	7.5325	7.73	7.4125	7.51	7.7525	7.595	7.4525	7.785	7.9125	7.8625	7.6825	7.715	7.65	7.7475	8.145	7.6	7.6625	7.685
1810041L15Rik	6.02	5.52	5.6	5.4	5.5	5.06	5.64	5.58	5.35	5.54	5.73	5.65	5.42	5.3	5.32	5.73	5.41	5.54	5.37	5.37	5.52	5.3	5.33
1810043G02Rik	7.16	7.29	7.13	7.25	6.98	6.95	7.28	7.05	6.89	6.92	6.92	7.07	6.91	7.06	7.04	6.79	6.96	6.77	6.63	6.95	7.01	6.8	6.63
1810043H04Rik	7.02	6.54	6.64	6.8	7.16	7.13	7.17	6.87	6.9	7	7.01	6.9	6.62	6.74	6.7	6.87	7.06	6.69	7	6.84	6.95	7.27	7.05
1810044D09Rik	5.74	6.02	5.64	5.8	5.75	5.81	5.94	5.24	5.1	5.7	5.52	5.27	5.76	5.47	5.64	5.66	5.53	5.84	5.05	5.3	5.15	5.28	5.29
1810046J19Rik	8.42	8.21	8.23	8.46	8.55	8.52	8.44	8.49	8.34	8.75	8.31	8.53	8.76	8.62	8.8	8.67	8.84	8.61	8.4	9	8.55	8.66	8.5
1810046K07Rik	5.68	5.27	4.99	5.25	5.52	5.72	5.02	5.64	4.89	5.19	4.97	4.98	5.22	5.5	5.43	5.2	5.09	5.32	5.51	5.36	5.16	5.12	5.22
1810048J11Rik	6.42	6.3	6.34	6.75	6.49	6.06	6.61	6.37	6.53	6.32	6.59	6.66	6.01	6.11	6.74	6.29	6.08	6.83	6.22	6.37	6.51	6.18	6.76
1810049H13Rik	6.06	6.1	6.15	6.36	5.84	6.42	6.57	5.6	6.09	6.04	5.95	5.87	5.92	6.02	5.95	5.85	6	5.86	5.48	5.83	5.59	5.48	5.55
1810053B23Rik	4.29	4.2	3.62	3.94	3.93	3.65	3.74	3.81	3.94	4.1	3.95	3.67	3.69	3.93	3.77	3.74	4.23	4.01	4	3.89	3.94	4	3.93
1810055G02Rik	7.45	8.06	8.07	8.28	8.71	8.69	8.61	8.88	8.68	8.76	8.6	8.77	8.31	8.59	8.81	9.02	9.13	8.94	8.55	8.76	9	8.93	9.05
1810058I24Rik	7.77	7.98	8.06	8.03	7.94	7.98	7.96	7.85	7.87	8.11	7.76	7.73	7.9	8.04	8.21	8.3	8.17	8.08	8.12	7.83	8.11	8.38	7.76
1810059C17Rik	5.51	4.88	5.07	5.24	4.91	4.62	4.89	5.13	5.37	4.99	4.99	4.66	4.69	4.89	5.16	4.81	4.99	5.51	4.17	5.44	4.5	5.13	4.8
1810062G17Rik	5.15	5.58	5.47	5.52	5.65	6.14	5.88	5.58	6.34	5.85	5.59	5.74	5.46	5.38	5.64	5.86	5.12	5.83	5.36	5.51	5.7	5.56	5.55
1810063B05Rik	7.67	7.58	7.06	7.43	7.92	7.96	7.74	7.77	7.83	7.9	7.65	7.88	7.27	7.38	7.48	7.63	7.82	7.85	8	7.76	7.53	7.41	7.74
1810063B07Rik	5.42	5.32	5.42	5.58	5.75	5.66	5.78	5.3	5.92	5.31	5.37	5.44	5.49	5.86	6.05	5.3	5.7	5.51	5.52	5.75	5.34	5.65	5.68
1810063I02Rik	3.93	3.61	3.15	3.13	2.92	3.39	3.36	3.47	3.36	3.31	3.77	3.31	2.98	3.55	3.02	3.64	3.39	3.35	3.3	3.21	3.37	3.35	3.43
1810064F22Rik	3.87	3.33	3.07	2.89	3.36	3.23	3.23	3.14	3.4	2.87	3.08	2.98	3.83	3.28	3.28	3.27	3.12	2.86	3.34	3.02	3.03	3.18	3.42
1810065E05Rik	3.38	3.16	3.39	3.16	3.19	2.84	3.33	3.37	3.61	3.22	2.98	3.33	2.82	3.7	3.44	3.12	3.39	3.2	3.25	3.25	3.22	3.11	3.12
1810074P20Rik	9.03	8.93	8.79	8.94	8.77	8.82	8.8	8.9	8.84	8.79	9.03	8.65	9.04	8.82	8.95	8.76	8.85	8.87	8.76	8.73	8.97	8.78	8.88
2010001A14Rik	4.94	4.75	4.78	4.74	5.05	4.93	4.76	4.63	5.16	4.87	4.84	4.83	5.03	4.7	4.68	4.46	4.57	5.1	5.1	4.6	4.82	4.91	5.07
2010001E11Rik	3.19	3.06	3.04	3.08	2.47	3.04	3	2.96	3.04	3.21	2.95	3.16	3.24	3.02	3.19	3.06	3.44	2.75	2.74	3.11	2.93	2.84	3.07
2010001M06Rik	6.4	5.99	5.94	6.19	6	6.12	6.2	6.3	6.27	5.96	6.19	6.19	6.14	6.3	6.29	6.19	6.1	5.97	6.36	6.34	6.17	6.21	6.07
2010001M09Rik	5.42	5.45	5.56	5.37	5.61	5.75	5.2	5.48	5.46	5.76	5.56	5.5	5.46	5.22	5.41	5.17	5.67	5.29	5.22	5.75	5.64	5.36	5.46
2010002M12Rik	4.7	4.08	4.12	3.83	4.06	4.03	4.13	5.09	3.71	3.93	4.72	4.84	3.74	3.77	4.54	4.3	4.45	4.3	4.37	3.96	4.04	4.23	4.49
2010002N04Rik	5.57	5.5	5.54	5.16	5	5.26	5.08	4.82	5.32	5.45	5.09	5.37	5.51	5.39	5.39	5.64	5.3	5.49	5.12	5.42	4.91	5.16	4.88
2010003K11Rik	6.34	6.76	7.16	7.34	7.62	8.01	7.62	7.87	7.77	7.59	7.2	7.34	6.7	7.34	6.95	6.73	6.97	7.09	7	6.77	6.73	6.7	6.9
2010003K15Rik	5.56	4.88	5.05	4.84	5.56	5.8	5.18	5.06	6.19	6.02	5.1	5.64	4.96	5.27	5.02	5.13	5.75	5.47	5.81	5.88	5.46	4.83	5.95
2010003O02Rik	7.04	7.15	6.82	6.92	7.27	7.43	7.51	6.94	7.19	7.24	7.41	7.34	7.07	7.09	7.46	7.12	7.49	7.46	7.04	7.06	7.5	7.26	7.08
2010005H15Rik	3.66	2.65	3.56	3.52	3.24	3.57	2.89	4.11	2.82	3.09	3.21	3.38	3.05	2.99	2.79	3.56	3.89	3.33	3.44	3.55	4.27	2.6	4.13
2010009K17Rik	4.52	4.26	4.77	4.54	4.55	4.01	4.19	4.22	4.17	4.62	4.48	4.62	4.86	4.46	4.26	4.1	4.24	4.38	4.52	3.88	4.32	4	4.13
2010010A06Rik	4.35	3.84	4.86	4.54	4.16	4.45	4.51	4.36	4.98	4.81	4.38	4.97	4.47	4.37	4.31	4.56	5.02	4.4	4.46	4.27	4.61	4.33	4.38
2010011I20Rik	7.61	7.16	7.42	7.67	7.51	7.74	7.8	7.53	7.75	7.74	7.72	7.49	7.26	7.35	6.9	7.44	7.58	7.37	7.15	7.17	7.09	7.44	7.07
2010012O05Rik	6.62	6.91	6.63	6.74	7.15	7.05	7.02	7.05	7.02	6.95	6.53	6.78	6.82	7.05	6.83	6.54	6.78	6.6	6.47	7.02	6.61	6.65	6.87
2010013B24Rik	3.73	3.87	3.73	3.6	3.57	3.66	3.9	3.81	3.65	3.67	3.32	3.73	3.56	4.32	3.6	3.35	3.97	3.9	3.87	3.77	3.58	3.81	3.99
2010015L04Rik	5.8	4.92	4.92	5.27	5.03	4.76	4.8	4.97	4.9	5.22	4.97	4.97	5.1	4.8	4.84	5.06	4.86	5.14	4.91	5.02	4.95	4.79	4.74
2010015M23Rik	5.46	4.76	5.22	4.68	4.95	4.55	4.88	4.89	5.03	4.32	4.45	4.87	4.56	4.58	4.47	4.41	4.32	4.83	4.1	4.36	4.7	4.68	4.89
2010016I18Rik	8.96	9.4	9.21	9.11	8.71	8.63	9.55	8.01	8.85	9.14	8.64	8.23	7.17	8.51	7.22	6.54	7.52	7.31	7.02	6.35	7.48	7.3	7.17
2010106C02Rik	4.95	4.6	4.67	4.48	4.8	5.01	4.63	4.53	4.6	4.33	4.6	4.93	4.85	4.58	4.79	4.52	4.45	4.43	4.76	4.96	4.37	4.39	4.24
2010106E10Rik	4.01	4.04	3.54	3.53	3.8	3.63	3.44	3.18	4.19	3.62	3.27	3.47	3.39	2.99	3.47	3.31	3.18	3.82	3.17	3.42	3.16	3.42	3.86
2010106G01Rik	10.03	9.6	9.7	9.55	9.4	9.32	9.27	9.36	9.7	9.53	9.53	9.3	9.76	9.37	9.7	9.56	9.64	9.76	9.65	9.58	9.64	9.75	9.5
2010107E04Rik	9.78	9.07	9.18	9.26	9.34	9.1	8.89	9.41	9	9.06	9.03	8.82	9.25	9.33	8.96	9.06	9.03	9.04	9.04	9.15	8.54	8.53	8.74
2010107G12Rik	5.13	5.02	5.19	5.27	4.81	5.54	4.99	4.6	5.42	5.11	5.32	5.31	5.18	5.32	5.11	4.5	5.27	5.42	5.04	4.93	5.1	4.99	4.47
2010107G23Rik	6.27	5.9	6	5.96	5.64	5.71	6.01	5.79	6.03	5.9	6.41	6.32	6.06	5.96	5.7	5.73	6.09	5.84	6.3	6	5.97	6.16	5.57
2010107H07Rik	6.61	6.71	6.53	6.66	6.71	7.06	6.84	6.75	6.72	6.78	6.58	6.8	6.7	6.66	6.75	6.94	6.9	6.84	6.54	6.57	7.06	6.66	6.38
2010109A12Rik	4.49	4.66	4.54	4.35	4.62	4.64	4.36	4.44	4.7	4.65	4.06	4.48	4.56	4.41	4.33	4.25	4.46	4.2	4.64	4.44	3.73	4.49	4.16
2010109I03Rik	5.82	5.1	5.32	5.47	5.16	5.23	5.23	4.63	4.59	5.18	5.75	5.21	5.57	5.44	5.23	5.03	5.37	5.17	5.23	5.08	4.64	5.01	5.23
2010109K11Rik	7.44	7.35	7.64	7.58	7.52	7.42	7.61	7.63	7.83	7.91	7.46	7.94	7.51	7.85	7.67	7.66	7.7	7.61	7.69	8	7.56	7.66	8.08
2010110K18Rik	4.29	3.84	4.42	3.96	4.02	3.94	4.22	4.06	4.4	3.7	3.96	4.04	4.07	4.22	4.55	3.99	4.06	4.01	3.9	3.99	4.45	4.19	3.8
2010110P09Rik	6.76	6.9	6.93	6.79	6.93	6.84	6.97	6.55	6.37	6.68	6.99	7.03	6.76	7.06	6.65	6.72	6.82	6.87	6.8	6.93	6.83	6.84	6.84
2010111I01Rik	6.31	6.63	6.42	6.72	6.4	6.43	6.35	6.34	6.33	5.99	6.61	6.76	6.52	6.2	6.41	6.52	6.09	6.39	6.37	6.49	6.51	6.6	6.25
2010204K13Rik	3.16	3.01	2.88	3.11	3.11	3.21	3.01	3.12	3.11	3.11	3.31	3.11	3.14	3.32	3.18	3.11	2.92	3.13	3.08	3.11	3.14	3.27	3.01
2010300C02Rik	6.78	6.36	6.82	6.33	6.44	6.1	6.7	6.39	6.6	6.99	6.67	6.66	6.84	6.35	6.21	6.43	5.72	6.18	6.49	6.38	6.19	6.29	6.34
2010300F17Rik	3.44	3.28	3.3	3.33	3.27	3.45	3.17	3.42	3.58	3.45	3.28	3.17	3.44	3.33	3.49	2.81	3.27	3.43	3.31	3.32	3.37	3.33	3.55
2010305A19Rik	5.48	6.05	6.08	6.26	6	6.44	6.15	6.24	5.92	6.11	6.09	6.39	5.66	6.12	6.03	5.92	5.9	5.69	6.03	6.04	5.86	6.31	5.51
2010308F09Rik	3.65	3.31	3.37	3.29	3.59	3.89	3.59	3.95	3.89	3.53	3.31	3.58	3.48	3.37	3.87	3.55	3.72	3.42	3.76	3.62	3.38	3.34	3.48
2010310C07Rik	4.39	4.25	4	4.28	3.99	4.26	4.33	4.09	4.06	3.99	4.27	4.06	4.06	4.32	3.72	4.06	3.9	4.03	3.95	4.02	4.04	3.68	3.81
2010315B03Rik	5.59	5.25	5.24	5.14	5.54	5.7	5.21	5.67	5.02	5.1	5.47	5.16	5.36	5.04	5.1	5.32	5.13	5.4	4.97	5.46	5.28	5.2	5.65
2010317E24Rik	5.5	5	5.05	4.88	4.84	4.32	5.14	4.98	4.9	4.89	5.22	5.22	4.99	5.16	5.15	4.7	4.77	5.06	5.01	5.12	5.02	4.8	5.43
2010320M18Rik	6.4	6.28	6.1	6.35	6.42	6.82	6.74	6.67	6.65	6.82	6.35	6.46	6.27	6.33	6.29	6.25	6.36	6.07	6.54	6.43	5.96	6.15	6.51
2010320O07Rik	4.05	3.81	4.47	4.43	4.27	4.27	3.97	4.28	3.89	4.05	3.98	4.05	4.47	4.24	4.36	4.12	4.28	4.08	4.04	4.13	3.85	4.13	3.55
2010321M09Rik	6.63	7.06	7.18	6.99	7.2	7.19	6.94	7.56	6.84	7.13	7.16	7.22	7.01	6.92	7.36	7.23	6.89	7.07	7.19	7.22	7.23	7.29	7.64
2200002D01Rik	6.25	6.11	6.14	6.34	6.13	6.2	6.26	5.98	6.41	6.55	6	6.26	6.31	6.19	6.14	6.56	6.47	6.26	6.32	6.27	6.27	6.21	6.19
2200002J24Rik	3.09	2.93	3.36	3.41	2.92	3.59	3.36	3.07	3.19	3.36	3.06	3.16	3.46	2.86	3.24	2.97	3.39	3.31	3.41	3.48	2.76	3.6	2.92
2200002K05Rik	4.29	4.5	3.76	3.99	4.42	4.01	4.05	3.88	4.2	3.8	3.99	3.78	4.53	4.25	3.91	4.32	4.05	4.41	4.25	4.03	3.87	3.95	3.99
2210008F06Rik	4.96	4.45	4.38	3.98	4.52	4.24	4.62	4.59	4.95	4.75	4.75	4.63	4.61	4.59	4.54	4.42	4.82	4.25	4.59	4.75	4.57	4.56	4.45
2210009G21Rik	5.55	6.42	6.22	6.1	6.15	5.61	6.2	6.22	6.24	6.24	6.36	6.14	6.17	6.2	6.26	6.13	6.1	6.25	6.48	6.31	6.22	6.57	6.32
2210010C04Rik	4.34	4.07	3.95	4.16	3.59	3.43	3.29	4.02	3.46	2.99	3.15	3.89	3.77	3.91	3.28	3.29	3.74	4.82	3.87	3.16	2.97	3.64	3.4
2210010C17Rik	4.34	4.41	4.34	4.39	4.5	4.08	4.12	3.85	4.2	4.27	4.08	4.27	4.08	4.49	4.05	4.34	4.59	4.24	4.17	4.63	4	4	3.98
2210012G02Rik	5.13	5.215	5.245	5.435	5.325	5.595	5.185	5.62	5.54	5.43	5.575	5.395	5.14	5.105	5.215	5.155	5.03	5.305	5.195	5.425	5.43	5.465	5.445
2210013O21Rik	7.62	7.69	7.69	7.71	7.76	7.82	7.67	7.81	7.67	7.56	7.7	7.66	7.62	7.78	7.73	7.69	7.67	7.43	7.61	7.43	7.89	7.79	7.6
2210016F16Rik	8.17	8.5	8.4	8.44	8.49	8.54	8.48	8.54	8.19	8.36	8.47	8.5	8.67	8.47	8.74	8.5	8.7	8.6	8.65	8.56	8.36	8.58	8.34
2210016L21Rik	7.46	7.53	7.42	7.47	7.5	7.7	7.89	7.78	7.69	7.71	7.75	7.42	7.41	7.43	7.6	7.87	7.67	7.61	7.66	7.69	7.75	7.6	7.61
2210018M11Rik	7.55	8.3	8.28	8.17	8.41	8.29	8.33	8.19	8.42	8.25	8.51	8.19	8.12	8.31	8.23	8.34	8.14	8.19	8.21	8.13	8.4	8.45	8.51
2210019I11Rik	4.06	3.73	4.05	3.8	3.9	4.04	3.74	3.9	3.79	4.08	3.9	3.97	4	4.22	3.75	3.68	3.89	3.94	3.66	3.86	4.03	3.77	4.5
2210020M01Rik	5.63	5.38	5.17	4.99	5.19	5.27	5.3	5.27	5.48	5.33	5.47	5.13	5.15	5.33	5.18	5.4	5.33	5.26	5.16	5.21	5.32	5.23	4.99
2210021J22Rik	6.1	6.23	6.22	6.18	6.41	6.38	6.64	6.49	6.49	6.66	6.39	6.48	6.35	6.44	6.31	6.4	6.78	6.35	6.34	6.36	6.42	6.35	6.37
2210039B01Rik	5.34	4.89	4.97	5.04	4.88	4.81	4.84	4.67	5.18	4.84	5.03	5.14	5.07	5	5.17	5.12	5.47	5.09	4.96	5.11	4.9	5.11	4.9
2210403K04Rik	6.61	7.34	7.11	7.3	7.58	7.76	8.04	6.82	7.35	7.62	7.83	7.44	7	7.42	7.02	7.97	7.25	8.23	6.86	7.82	7.61	6.86	7.32
2210404J11Rik	7.34	7.565	7.73	7.815	7.51	7.415	7.39	7.435	7.46	7.485	7.605	7.43	7.375	7.49	7.375	7.3	7.16	7.315	7.31	7.495	7.51	7.465	7.445
2210404O07Rik	5.89	5.06	4.73	5.24	4.66	4.96	4.97	4.67	4.63	5.01	4.86	4.98	5.09	5.37	5.35	5.14	5.44	5.1	5.07	5.13	4.97	5.24	4.86
2210404O09Rik	4.38	3.97	3.97	3.94	3.96	3.17	4.03	4.02	3.95	3.79	3.95	4.02	3.76	3.58	3.57	4.27	3.33	3.52	3.63	3.87	3.85	3.96	4.02
2210406O10Rik	5.15	4.64	4.87	4.66	4.98	4.63	4.42	4.64	5.11	4.8	4.83	4.64	4.42	4.64	4.36	4.69	4.61	4.39	3.99	4.74	4.48	4.46	4.68
2210407C18Rik	3.39	3.47	3.25	3.18	3.05	3.36	3.37	3.27	3.54	3.02	3.06	3.22	3.49	3.36	3.09	3.09	2.94	3.27	3.17	3.49	3.09	3.37	3.27
2210408F21Rik	7.58	7.53	7.62	7.52	7.69	7.45	7.43	7.2	7.74	7.87	7.62	7.59	7.25	7.56	7.52	7.27	7.53	7.42	7.5	7.19	7.63	7.42	7.45
2210408I21Rik	7.61	7.28	7.17	7.38	7.43	7.38	7.49	7.56	7.62	7.43	7.4	7.46	7.3	7.24	7.37	7.14	7.38	7.38	7.42	6.91	7.43	7.54	7.38
2210409D07Rik	6.05	5.8	5.93	5.9	5.6	5.78	5.86	5.63	6.01	5.97	5.93	6.29	5.85	5.76	5.59	5.86	5.69	5.56	5.85	5.94	5.71	5.87	5.66
2210409E12Rik	4.115	4.21	4.295	4.155	4.3	4.975	4.47	4.215	4.17	4.595	3.955	4.345	4.265	3.79	4.345	4.545	4.145	4.18	4.345	4.325	4.31	3.845	4.195
2210414B05Rik	2.75	2.4	3.05	2.69	2.72	2.86	2.43	2.45	2.63	2.62	2.53	2.73	2.33	2.82	2.64	2.81	3.04	3.06	2.47	2.66	2.69	3.22	2.69
2210415F13Rik	5.68	4.95	4.48	4.65	5	4.62	3.92	4.31	4.22	3.97	4.02	4.07	11.28	4.97	4.49	5.87	4.48	4.57	4.23	4.11	3.9	4.21	3.92
2210416O15Rik	5.04	5	4.8	5.04	4.9	4.73	4.79	4.74	4.78	5.12	4.8	5.12	4.83	4.68	4.74	4.67	5.13	4.75	4.82	4.81	4.7	4.58	4.98
2210417A02Rik	4.43	4.47	4.42	4.19	4.76	4.47	4.17	4.19	5.65	5.34	3.97	4.94	4.51	4.32	4.33	4.65	4.68	5.11	4.59	5.51	5	4.54	4.91
2210417K05Rik	5.68	5.61	5.67	5.61	5.67	5.66	5.81	5.82	6.2	5.78	6	6.25	5.54	5.64	5.71	6.05	5.81	5.64	5.41	6.11	5.78	5.94	5.79
2210418O10Rik	9.71666666666667	9.05	9.32	9.07	9.01	8.87	9.01333333333333	9.06666666666667	8.97666666666667	8.90333333333333	9.26666666666667	8.68	9.22666666666667	9.04666666666667	8.79333333333333	8.73	9.07333333333333	8.98333333333333	8.97	8.84666666666667	8.68666666666667	8.91666666666667	8.67666666666667
2210420H20Rik	3.63	3.61	3.19	3.34	3.41	3.59	3.41	3.4	3.42	3.58	3.25	3.36	3.15	2.91	3.3	3.14	3.79	3.44	3.64	3.73	3.41	3.41	3.23
2300002M23Rik	4.89	4.41	4.35	4.86	3.98	3.9	4.27	4.07	3.89	4.45	3.67	3.81	3.91	4.29	3.74	4.17	3.69	4.05	3.97	4.12	4.3	3.69	4.32
2300003K06Rik	3.29	3.32	2.82	2.78	2.64	2.73	2.78	2.97	3.58	3.54	2.88	3.01	2.77	3.19	2.94	2.51	2.75	2.83	3.24	3.24	3.1	3.19	3.36
2300005B03Rik	4.32	3.95	3.91	4.32	3.91	4.34	4	4.34	3.72	3.94	3.98	3.71	4.22	4.04	4.2	4.23	4.33	4.29	3.89	4.21	4.13	3.74	3.77
2300009A05Rik	8.4	8.21	8.37	8.82	8.57	8.74	8.6	8.08	8.5	8.46	8.36	8.19	8.1	8.51	8.17	7.93	7.99	7.93	7.68	7.33	7.97	7.89	7.68
2310001A20Rik	9.03	9.64	10.06	9.9	9.9	10.03	9.92	9.82	9.58	9.71	9.68	9.67	9.61	9.84	9.64	9.52	9.59	9.59	9.53	8.94	9.56	9.34	9.42
2310001H17Rik	4.97	5.1	5.2	5.11	5.37	4.98	5.5	4.05	5.33	5.31	4.99	5.07	4.93	4.58	4.65	5.23	4.76	5.32	5.02	5.31	5.36	5.14	4.91
2310001H18Rik	2.97	2.98	2.7	2.83	2.67	3.31	2.83	2.57	3.28	3.13	2.93	3.09	2.81	2.63	3.3	3.02	2.55	2.91	2.88	2.92	2.37	3.6	2.51
2310001K24Rik	5.25	4.9	5.34	5.27	5.3	5.04	5.74	5.09	5.72	5.63	5.06	5.19	4.88	5.5	5.15	5.18	5.05	4.94	4.72	5.05	4.95	4.87	5.3
2310002D06Rik	3.8	3.92	3.49	4	3.89	3.79	3.58	4.16	3.62	3.68	3.57	3.48	3.47	3.99	3.72	3.57	3.72	3.83	3.47	3.97	3.84	3.56	3.48
2310002J15Rik	5.52	5.47	5.15	5.78	5.04	5.19	5.36	5.23	5.14	5.36	5.16	5.47	4.97	5.2	4.98	5.22	4.81	5.22	4.89	5.06	5.05	5.11	5.24
2310002L09Rik	3.6	3.38	3.36	3.94	3.06	3.71	3.44	3.46	3.76	3.72	3.4	3.59	3.48	3.22	3.6	3.22	3.57	3.4	3.35	3.3	3.12	3.53	3.81
2310002L13Rik	3.88	3.7	3.83	4.06	3.45	3.73	3.97	3.57	3.5	3.58	3.47	3.9	3.7	3.51	3.56	3.12	3.33	3.7	3.51	3.55	3.67	3.39	3.64
2310003C23Rik	7.77	7.64	7.82	7.79	7.57	7.41	7.83	7.56	7.56	7.56	7.52	7.49	7.46	7.66	7.56	7.5	7.58	7.38	7.52	7.43	7.44	7.3	7.43
2310003F16Rik	5.445	5.645	5.345	5.39	5.29	5.46	5.305	5.655	5.415	5.38	5.41	5.325	5.605	5.445	5.51	5.35	5.29	5.555	5.69	5.53	5.475	5.33	5.26
2310003H01Rik	6.85	6.68	7.25	6.98	6.99	7.08	7.31	7.17	6.84	7.09	6.99	6.81	6.62	6.96	6.92	7.12	6.97	6.97	6.91	6.97	6.97	7.22	7.01
2310003L06Rik	3.34	3.23	3.23	2.98	3.03	3.01	3.23	3.03	3.46	3.05	3.33	3.01	3.53	3.06	3.23	3.55	3.29	2.97	3.08	3.09	2.94	3.19	3.27
2310003L22Rik	5.54	5.43	5.53	5.14	5.65	5.88	5.48	5.92	5.44	5.9	5.87	5.61	5.51	5.05	5.14	5.34	5.76	5.63	5.32	5.56	5.29	5.32	5.66
2310004I24Rik	6.49	6.24	6.33	6.47	6.31	5.99	6.23	5.81	6.1	6	6.11	6.11	6.33	6.28	6.18	5.65	6.18	6.08	5.71	6.23	6.18	5.85	6.01
2310004N24Rik	5.96	5.64	5.54	5.16	5.69	6.06	6.07	5.87	5.45	5.63	5.87	5.66	5.74	6.03	5.75	6.21	5.88	5.65	5.97	6.58	5.83	6.2	6.22
2310005A03Rik	4.91	3.97	3.95	4.35	3.63	3.77	3.38	3.8	3.92	4.29	3.92	4.01	3.98	4.59	4.3	3.59	3.48	3.37	3.51	3.97	3.58	3.37	3.48
2310005E17Rik	5.96	5.12	5.72	5.7	5.47	5.38	5.49	5.71	5.6	5.51	5.46	5.54	5.41	5.72	5.09	5.37	5.89	5.14	5.49	5.61	5.27	5.7	5.59
2310005G13Rik	3.36	3.26	3.44	3.53	3.23	3.37	3.33	3.67	3.51	3.16	3.66	3.59	3.04	3	3.43	3.18	3.3	2.93	3.27	3.32	3.27	3.28	3.09
2310006M14Rik	5.72	5.06	4.97	4.98	4.94	4.94	5.09	5.18	4.89	5.13	5.05	4.95	5.03	5.04	4.98	5.12	5.05	5.02	5.03	5	4.65	4.49	4.95
2310007B03Rik	4.47	3.75	3.9	3.84	3.51	3.73	3.75	3.31	3.76	3.98	4.04	3.65	3.82	3.83	3.63	3.69	3.51	3.43	3.58	3.52	3.39	3.19	3.51
2310007L24Rik	5.54	5.39	5.57	5.47	5.16	5.24	5.09	5.24	5.12	4.85	5.13	4.86	5.55	5.39	5.54	5.53	5.46	5.26	4.87	5.15	5.69	4.8	5.02
2310008H04Rik	6.84	6.71	6.53	6.77	6.48	6.7	6.74	6.96	7	6.54	6.76	6.63	6.52	6.54	6.83	6.71	6.62	6.77	6.69	6.86	6.74	6.76	7.01
2310008H09Rik	5.98	5.78	5.92	6.05	6.29	6.75	6.26	6.21	6.21	6.12	6.17	6.35	5.93	6.04	6.47	6.66	6.43	6.35	6.54	6.48	6.29	6.48	6.41
2310008N11Rik	4.41	4.07	4.27	4.58	4.09	4.32	4.32	4.19	4.21	4.64	4.19	4.37	4.01	4.1	4.78	4.46	4.78	4.18	4.55	3.99	4.22	4.26	4.31
2310009A05Rik	6.91	6.48	6.5	6.29	6.96	6.83	6.63	6.76	6.7	6.63	6.45	6.52	6.34	6.6	6.64	6.6	6.57	6.6	6.72	6.74	6.6	6.12	6.44
2310009B15Rik	5.26	5.74	5.62	5.41	6.31	5.95	6.02	6.49	5.73	5.85	5.89	5.57	5.42	5.53	5.84	6.06	5.89	5.33	5.82	5.67	5.78	5.73	5.74
2310010J17Rik	5.21	5.29	4.94	5.24	5.5	5.51	5.32	5.21	5.91	5.26	5.35	5.31	4.83	5.21	5.02	5.26	5.15	5.14	4.77	5.21	5.11	5.18	5.14
2310010M20Rik	4.43	4.28	4.09	4.13	4.44	3.7	4.23	3.82	4.17	3.55	4.46	3.76	4.12	4.12	4.12	3.88	3.93	4.13	4.16	4.06	3.89	4.16	4.44
2310011J03Rik	6.94	6.96	7.23	7.24	7.33	7.38	7.51	7.52	7.28	7.05	6.82	7.07	7	7.27	7.14	7.33	7.08	7.17	7.21	7.06	7.11	7.28	6.98
2310014F06Rik	5.19	5.54	5.99	5.93	5.7	5.24	6.07	5.27	6.13	6.05	6.22	6.41	6.19	6.3	6.51	6.09	5.97	5.98	6.18	6.39	6.09	6.39	6.22
2310014L17Rik	4.38	4.46	4.78	4.56	4.12	4.76	4.86	4.66	4.44	4.6	4.23	4.89	4.59	4.7	4.98	4.5	4.44	4.21	4.57	4.8	4.63	4.19	4.67
2310015A10Rik	6.61	6.73	6.5	6.21	5.66	6.63	6.54	5.97	6.15	6.05	6.37	6.19	6.35	5.97	6.32	6.1	6.24	6.25	5.45	6.3	6.34	5.8	5.99
2310015B20Rik	4.48	3.83	4.01	4.23	4	3.94	3.78	4	3.85	4.05	4	4.02	4	4	3.72	4	4.12	4.1	4	3.88	3.64	3.66	4.13
2310015D24Rik	3.48	3.32	3.77	3.8	3.61	3.46	3.63	3.77	3.71	4.12	3.67	3.64	3.72	3.68	3.71	3.87	3.51	3.95	3.61	3.54	3.52	3.5	3.64
2310016D03Rik	4.39	4.11	3.9	4.08	4.2	4.34	4.22	4.06	4.22	4.2	4.14	4.35	4.52	4.7	4.35	4.26	3.98	4.22	4.5	4.22	4.63	4.32	3.84
2310016M24Rik	8.32	7.26	7.48	7.56	7.61	7.9	7.76	7.42	7.43	7.2	7.27	7.38	7.24	7.32	7.36	7.26	7.46	7.42	7.14	7.2	7.1	7.17	7.08
2310020H05Rik	3.02	2.67	2.34	2.49	2.46	3.06	2.94	2.67	2.67	2.68	2.43	2.92	2.71	2.5	2.47	2.24	2.65	2.91	2.47	2.67	2.89	2.64	2.67
2310021P13Rik	7.18	8.22	8.13	8.13	7.75	7.8	7.86	7.6	7.69	7.76	7.63	7.9	7.96	7.97	8.22	8.02	7.67	7.58	7.44	7.68	7.97	7.64	7.73
2310022A10Rik	5.43	5.79	6.01	5.76	5.89	5.8	6.02	6.26	5.88	5.88	6.04	5.53	5.96	5.87	6.59	6.45	6.1	6.09	6.06	6.37	6.37	6.52	6.21
2310022B05Rik	7.64	8.16	8.13	7.99	8.02	7.59	8.41	8.08	7.88	7.91	7.96	7.77	7.71	8	8.39	8.1	8.07	7.96	7.79	8.13	8.11	8.26	7.67
2310026L22Rik	5.87	5.53	4.86	5.35	5.18	5.32	5.62	5.35	5.22	5.05	6.17	5.16	5.08	5.35	4.99	5.5	4.92	5.58	5.44	5.32	5.13	5.18	5.33
2310028H24Rik	6.41	7.22	7.01	7.19	6.98	7.1	7.17	6.84	6.59	6.83	6.89	7.01	6.81	6.92	7.13	7.25	6.81	6.97	7.05	7.2	7.31	7.04	6.78
2310030A07Rik	3.42	2.68	2.78	2.81	2.98	3.21	3.11	2.61	3.16	2.8	3.09	3.22	2.72	3.03	2.83	2.82	2.75	2.87	3.13	2.8	3.44	3.22	3.46
2310030G06Rik	5.88	5.45	5.9	5.45	6.27	5.64	5.89	5.65	6.4	6.4	5.82	6.26	6.08	5.48	5.52	5.46	5.75	5.9	6.27	5.75	5.48	5.51	5.72
2310030N02Rik	6.66	6.42	6.37	6.19	6.38	6.05	6.08	6.45	6.57	6.57	6.38	6.47	6.06	5.98	6.42	5.97	6.12	6.29	6.27	6.21	6.15	6.04	6.24
2310033E01Rik	5.65	5.73	5.15	5.48	5.95	5.28	5.63	5.36	5.76	5.68	5.18	5.37	5.72	5.5	5.26	5.74	5.47	5.92	5.71	5.5	5.38	5.26	5.47
2310033P09Rik	8.13	8.82	8.42	8.78	9.14	9.4	9.21	9.18	8.95	9.15	8.95	9.02	8.57	8.79	8.81	9.08	8.92	9.06	9.03	9.24	9.02	9	9.08
2310034C09Rik	2.27	2.55	2.54	2.54	2.58	2.65	2.54	2.46	2.51	2.48	2.64	2.71	2.71	3.02	2.85	2.79	2.41	2.42	2.6	2.59	2.52	2.84	2.52
2310034G01Rik	5.18	4.95	5.04	5.22	4.65	4.81	4.52	4.75	4.86	5.37	4.63	5.15	4.88	4.68	4.69	4.78	4.57	4.42	4.81	4.82	4.65	4.61	4.75
2310034O05Rik	3.98	4.04	4.3	4.02	4.03	4.05	3.92	4.2	4.17	4.36	4.17	4.29	4.83	4.33	4.23	4.17	4.17	4.23	4.15	4.41	3.89	4.37	4.33
2310035C23Rik	7.97	8.26	8.08	8.05	8.04	8.11	7.89	7.97	7.83	7.89	8.09	7.91	8.25	7.78	8.13	8.04	8.15	8.03	8.04	7.88	8.12	8.15	8.06
2310035K24Rik	6.52	7.06	6.97	7.16	6.93	7.38	7.14	7.25	6.98	6.85	6.9	6.9	6.67	6.78	6.87	6.92	6.87	6.8	6.77	6.68	7.15	6.87	6.99
2310036O22Rik	8.37	9.19	9.09	9.04	9.14	9.13	9.07	9.05	8.89	9.06	9.1	9.22	9.31	9.49	9.19	9.16	9.27	9.19	8.88	9.43	9.37	8.93	9.23
2310039H08Rik	7.04	6.98	7.01	7.21	7.68	8.11	7.65	7.27	7.47	7.81	7.36	7.39	6.84	7.32	7.37	6.97	7.44	7.35	7.32	7.19	7.11	7.01	7.1
2310039L15Rik	3.62	3.48	3.31	3.18	3.5	3.77	3.92	3.66	3.81	4.38	3.72	3.84	3.45	3.72	3.63	4.05	3.76	3.88	3.64	3.6	4.24	3.27	3.65
2310040G24Rik	5.87	6.12	5.76	5.79	5.94	5.77	5.98	5.81	5.91	5.95	5.91	6.21	6.06	6.03	5.5	5.98	5.85	5.42	6.07	5.86	5.69	5.5	5.77
2310042D19Rik	3.59	3.92	3.53	3.61	3.12	3.41	3.72	3.63	3.56	3.6	3.48	3.5	3.47	3.67	3.7	3.68	3.65	3.41	3.24	3.51	3.85	3.58	3.75
2310042E22Rik	4.37	4.2	4.275	4.795	4.25	4.29	4.47	4.65	4.47	4.26	4.205	4.47	4.2	4.33	4.04	4.295	3.93	4.125	4.49	4.525	4.225	4.195	4.34
2310043J07Rik	5.32	5.11	5.31	4.99	5.06	4.84	5.03	5.05	4.88	4.55	4.95	4.88	4.96	4.87	5.02	4.93	4.96	5.35	5.39	4.92	4.9	4.85	4.75
2310043L19Rik	5.34	5.16	5.19	5.41	5.34	5.23	5.25	5.41	5.23	5.39	5.33	5.44	5.1	5.13	5.37	5.56	5.37	4.98	5.6	5.41	5.64	5.29	5.27
2310043O21Rik	4.03	4.01	3.71	4.08	3.7	4.02	3.77	3.93	4.11	4.49	3.93	4.09	3.5	4.24	3.73	3.73	3.6	3.91	4.16	3.82	3.94	3.78	4.19
2310044G17Rik	6.8	6.81	7.16	7.02	7.29	7.24	7.31	7.16	6.89	7.12	7	7.17	6.89	6.74	6.82	7.11	6.66	6.95	6.84	7.1	6.91	6.97	6.96
2310044H10Rik	8.55	8.63	8.66	8.82	8.81	9.04	9.03	9.05	8.65	8.77	8.55	8.55	8.93	8.71	8.78	8.77	8.88	8.77	8.42	8.3	8.84	8.69	8.51
2310045N01Rik	8.86	8.95	9.16	9.17	9.19	9.56	9.46	9.65	9.12	9.23	9.31	9.12	8.93	9.38	9.28	9.21	9.33	9.29	9.1	8.91	9.19	9.19	9.01
2310046A06Rik	4.54	4.06	4.06	4.09	4.27	4.06	4.01	4.01	4.07	4.43	4.25	3.64	4.06	4.12	3.8	3.86	4.09	3.99	3.96	3.77	4.01	3.99	3.91
2310046O06Rik	5.47	5.96	5.85	6.06	5.95	6.23	5.79	6.04	5.93	5.67	5.69	5.98	5.66	6	6.23	5.9	5.86	6.11	6.2	5.69	5.88	6.02	5.87
2310047B19Rik	6.18	6.435	6.39	6.8	6.775	6.96	6.405	6.725	6.59	6.41	6.52	6.315	6.695	6.605	7.065	6.5	6.56	6.26	6.72	5.685	6.63	6.74	5.835
2310047D07Rik	5.26	4.99	4.93	4.99	5.04	4.8	4.97	4.47	4.38	5	4.82	4.62	4.87	5.09	4.63	4.92	4.62	4.88	4.72	4.9	4.84	4.58	4.56
2310047M10Rik	6.405	6.43	6.535	6.67	6.46	6.48	6.5	6.64	6.495	6.385	6.345	6.47	6.465	6.625	6.625	6.455	6.525	6.465	6.485	6.455	6.685	6.42	6.45
2310050B05Rik	4.81	4.33	4.62	4.69	4.41	4.27	4.17	4.53	4.62	4.72	4.35	4.77	4.62	4.79	4.62	4.45	4.84	4.68	5.05	4.74	4.37	4.62	4.83
2310050C09Rik	4.25	4.14	4.16	4.44	4.18	4.31	4.22	4.22	4.24	4.27	4.05	3.99	4.34	4.06	4.3	4.01	4.48	4.23	4.24	3.93	4.48	4.26	3.9
2310057J18Rik	3.68	2.86	3.04	2.89	2.95	2.91	2.96	2.87	2.98	3.14	3.01	3.03	2.78	3.15	2.91	2.85	2.74	2.87	3.08	2.86	2.81	2.79	3.49
2310057M21Rik	6.99	7.21	7.02	7.05	7.07	7.21	7.18	7.49	7.14	7.2	7.38	7.35	6.93	7.04	7.23	7.17	7.16	7.27	7.25	7.47	7.42	7.69	7.44
2310057N15Rik	2.7	2.35	2.33	2.46	2.63	3.03	2.73	2.66	2.44	2.63	2.68	2.63	2.63	2.7	2.46	2.77	2.75	2.9	2.62	2.34	2.67	2.73	2.58
2310058D17Rik	6.28	6.18	6.22	6.6	6.03	6.26	5.99	6.46	6.19	6.11	6.43	6.15	6.06	6.06	6.35	5.9	5.93	6.2	6.22	6.39	6.27	6.18	6.23
2310061C15Rik	6.18	6.98	6.86	6.86	7.27	7.37	7.09	7.18	7.19	7.12	7.15	7.53	7.14	7.12	7.78	7.46	7.28	7.28	7.5	7.56	7.49	7.52	7.33
2310061I04Rik	7.41	7.57	7.78	7.85	7.7	7.49	7.67	7.87	7.7	7.82	7.54	7.64	7.54	7.72	7.44	7.33	7.16	7.3	7.18	7.09	7.45	7.01	7.16
2310061J03Rik	6.44	7.12	7.16	7.35	6.81	7.04	7.2	6.9	6.84	7.08	6.89	6.92	6.94	7.07	6.75	6.8	6.61	6.75	6.73	6.41	6.81	6.9	6.62
2310061N02Rik	3.91	3.28	3.35	3.15	3.27	3	3.04	3.17	3.76	3.17	3.15	3.22	3.32	3.38	3	2.95	3.19	2.74	3.13	3	2.82	2.99	3.21
2310065F04Rik	4.21	3.97	3.62	3.69	3.58	3.82	3.98	3.78	3.78	3.78	3.76	3.61	3.45	3.79	3.6	3.78	3.68	3.89	3.67	3.96	3.77	3.89	3.58
2310067B10Rik	6.7	7.4	7.71	7.49	7.27	7.33	7.57	7.04	7.12	7.18	7.36	7.25	7.27	7.54	7.27	7.05	7.02	7.39	7.09	6.77	7.16	7.1	6.96
2310067E19Rik	6.99	7.76	7.97	8.03	7.88	7.83	7.46	7.58	7.49	7.77	8.18	8.07	7.56	7.3	7.37	7.17	6.82	7.58	7.56	7.44	7.57	7.47	7.62
2310068J16Rik	4.28	4.17	4.85	4.51	4.91	4.94	4.5	4.26	4.84	4.58	4.82	4.89	4.67	4.33	4.46	4.09	4.45	4.61	4.58	4.54	4.44	4.27	4.44
2310069B03Rik	3.44	3.28	3.26	3.35	3.35	3.32	3.4	3.33	3.89	3.39	3.35	3.35	3.25	3.33	3.35	3.54	3.31	3.37	3.6	3.17	3.35	3.35	3.35
2310069G16Rik	3.66	3.54	3.42	3.35	3.41	3.56	3.45	3.43	3.9	2.99	3.12	3.88	3.45	3.25	3.38	3.77	3.48	3.4	3.21	3.6	3.17	3.23	3.27
2310075C17Rik	4.13	3.48	3.64	3.73	3.52	3.36	3.32	3.48	3.58	3.41	3.58	3.53	3.48	3.94	3.91	3.58	3.13	3.49	3.3	3.57	3.85	3.59	3.41
2310079F23Rik	5.89	5.91	5.88	6.21	5.89	5.81	6.2	5.97	5.75	5.75	5.76	5.57	5.9	5.89	5.89	5.79	5.89	5.61	5.96	5.92	5.76	5.94	5.89
2310079G19Rik	3.64	3.47	3.68	3.95	3.61	3.86	3.67	4.2	3.75	3.75	3.64	4.02	3.74	3.65	3.72	3.83	3.62	3.73	3.67	3.57	3.72	3.6	3.54
2310081J21Rik	5.88	4.85333333333333	5.19333333333333	5.15	4.88666666666667	4.72666666666667	4.97	5.14666666666667	4.87	4.90666666666667	5.14333333333333	4.66	5.16666666666667	5.22333333333333	4.82	5.01333333333333	4.74	5.06333333333333	5.10666666666667	5.15666666666667	4.74	4.76666666666667	4.89333333333333
2310081O03Rik	3.65	3.34	3.25	3.46	3.28	3.44	3.39	3.27	3.23	3.41	3.23	3.45	3.56	3.7	3.9	3.86	3.09	3.42	3.24	3.67	2.79	3.45	3.53
2400001E08Rik	6.8	7.22	7.01	7.41	7.4	7.69	7.3	7.58	7.14	7.33	7.1	7.38	7.12	6.96	7.5	7.54	7.16	7.08	7.1	7.4	7.24	7.31	7.09
2400003C14Rik	9.35	9.48	9.48	9.35	9.35	9.31	9.28	9.24	9.36	9.27	9.5	9.37	9.4	9.27	9.54	9.29	9.08	9.21	9.23	9.41	9.58	9.29	9.43
2400009B08Rik	9.15	9.07	9.03	9.08	8.92	8.97	9.05	8.99	8.66	8.65	8.65	8.46	8.84	8.97	8.98	8.33	8.73	8.52	8.46	8.37	8.31	8.39	8.05
2410001C21Rik	8.99	9.45	9.57	9.61	9.88	9.69	9.64	10.07	9.51	9.48	9.66	9.66	9.47	9.39	9.6	10	9.83	9.7	9.79	9.64	9.76	9.76	9.67
2410002F23Rik	7.11	6.78	7	7	6.79	6.83	6.88	6.5	6.62	6.53	6.78	6.62	6.94	6.54	6.77	6.77	6.84	6.79	6.46	6.75	7.11	6.54	6.55
2410002I01Rik	6.28	6.61	6.64	6.56	6.58	6.67	6.72	6.37	6.52	6.56	6.6	6.59	6.58	6.73	6.89	6.61	6.58	6.72	6.23	6.51	6.92	6.59	6.42
2410002O22Rik	7.59	7.84	7.69	7.78	7.93	7.87	7.95	8.35	7.94	7.94	8.05	7.94	7.74	7.87	8.03	7.89	8.04	7.98	8.24	7.93	7.94	8.01	8.02
2410003K15Rik	7.75	7.54	7.46	7.78	7.35	7.46	7.55	7.5	7.41	7.42	7.56	7.4	7.51	7.46	7.22	7.47	7.43	7.15	7.66	7.45	7.35	7.57	7.32
2410003L11Rik	4.14	4.14	4.21	4.26	3.75	4.76	4.23	4.1	3.7	3.98	4.24	4.05	4.02	4.1	4.61	4.22	4.62	3.98	3.8	4.14	3.9	3.87	3.74
2410004B18Rik	6.25	6.42	6.27	6.27	6.52	6.55	6.44	6.61	6.24	5.94	6.19	6.17	6.25	6.54	6.7	6.61	6.88	6.53	6.47	6.52	6.41	6.57	6.03
2410004I01Rik	3.7	3.38	2.95	3.37	3.3	3	3.05	3.16	3.01	3.4	3.13	3.35	3.18	3.01	3.17	3.19	3.55	3.08	3.42	3	3.57	2.9	3.15
2410004N09Rik	7.29	7.08	7.2	7.36	7.06	7.23	7.32	6.98	7.15	7.25	6.93	7.17	7.11	6.97	6.94	7.07	6.98	7.07	6.84	7.07	6.99	6.28	7.06
2410004P03Rik	6.29	5.52	5.74	5.73	5.39	4.91	5.55	5.82	5.29	5.76	5.65	5.38	5.63	5.79	5.83	5.81	5.44	5.87	5.22	5.67	5.57	5.51	5.37
2410006H16Rik	8.58	7.32	7.21	7	7.7	7.71	7.9	7.35	7.32	7.38	7.37	7.32	7.61	7.73	7.33	7.87	7.6	7.58	7.48	7.82	7.66	7.56	7.75
2410007B07Rik	4.28	3.76	3.81	3.75	3.66	3.79	4.08	3.96	3.45	3.97	3.57	4.02	4.38	4.34	4.4	4.15	4.12	3.85	3.72	3.84	4.09	4.13	4.32
2410012E07Rik	3.38	3.09	3.19	3.07	3.34	3.63	3.16	3.46	3.35	3.44	3.34	3.56	3.35	3.47	3.21	3.56	3.14	2.97	3.32	3.4	3.61	3.44	3.36
2410012M07Rik	3.91	3.96	3.6	3.77	4	2.85	3.35	3.48	3.26	3.23	3.49	3.48	3.2	3.77	3.89	3.76	3.69	3.03	3.79	3.91	3.62	2.94	3.38
2410015M20Rik	8.21	8.3	8.16	8.46	8.78	8.9	8.54	8.22	8.24	8.55	8.53	8.65	8.49	8.18	8.64	8.37	8.48	8.48	8.59	8.15	8.66	8.43	8.18
2410016O06Rik	6.32	6.87	6.86	6.87	7.11	7.11	7.08	7.31	7.12	7.28	7.21	7.24	6.4	7.09	7.07	7.25	7.08	6.66	7.05	7.12	7.12	7.27	7.36
2410017I17Rik	3.75	3.99	3.75	4.15	3.7	4.03	4.08	4.28	4.05	3.85	4.45	4.34	4.12	3.89	3.65	4.03	4.32	3.78	4.14	4.23	4.03	4.21	3.99
2410017P09Rik	6.34	6.32	6.34	6.48	6.79	6.56	6.51	6.68	6.43	6.43	6.43	6.52	6.4	6.39	6.28	6.82	7.02	6.59	6.44	6.54	6.51	6.45	6.43
2410018M08Rik	5.85	5.37	5.95	5.85	5.15	5.39	5.39	5.49	5.74	5.87	5.51	5.7	5.58	5.8	5.85	5.55	5.82	5.52	5.56	5.56	5.75	5.65	5.65
2410019O14Rik	4.53	4.59	4.68	4.53	4.56	4.47	4.29	4.46	4.41	4.1	4.42	4.45	4.22	4.58	4.85	4.37	4.31	4.45	4.63	4.22	4.15	4.51	4.59
2410021H03Rik	2.75	2.58	2.35	2.18	2.66	2.63	2.59	2.76	2.53	2.51	2.65	2.64	2.43	2.52	2.77	2.45	2.58	2.8	2.43	2.39	2.59	2.36	2.46
2410022L05Rik	6.17	6.12	5.89	6.12	6.22	6.15	6.53	6.26	5.91	5.73	6.23	5.97	6.27	6.02	6.24	6.15	6.27	6.44	6.29	6.11	6.39	6.02	6.13
2410022M11Rik	6.54	6.41	6.71	6.62	6.68	6.94	6.82	6.94	6.79	6.64	6.74	6.63	6.72	6.95	6.31	6.28	6.73	6.58	6.45	6.54	7.01	6.49	6.8
2410042D21Rik	7.85	7.13	7.33	7.34	7.24	6.96	7.41	7.35	7.19	7.27	7.65	7.38	7.75	7.06	7.42	7.41	7.51	7.22	7.3	7.68	7.38	7.78	7.68
2410057H14Rik	2.87	2.89	2.76	2.67	3.01	2.95	2.65	2.84	3.39	2.94	3.02	2.84	2.87	3.11	2.75	2.87	2.68	2.9	2.73	2.91	2.78	2.71	2.87
2410066E13Rik	8.64	8.84	8.29	8.37	8.44	8.57	8.81	7.73	8.51	8.34	8.61	8.56	8.43	8.67	8.75	8.74	8.56	8.56	8.34	8.55	8.71	8.77	8.68
2410075B13Rik	5.1	5.12	5.37	4.87	4.97	5.22	5.57	5.22	5.15	4.92	5.44	5.46	5.17	5.16	5.27	5.07	5.04	5.17	4.84	5.52	4.93	5.14	5.29
2410076I21Rik	3.97	4.47	4.23	4.5	4.42	3.91	4.5	4.68	4.37	4.39	4.19	4.39	4.19	4.55	4.41	4.4	4.12	4.59	4.49	4.55	4.62	4.01	4.93
2410080I02Rik	4.36	4.47	4.2	4.46	4.39	4.06	4.66	4.41	4.13	4.41	4.59	4.45	3.96	4.54	4.37	4.19	4.28	4.41	4.09	4.6	4.29	4.7	4.43
2410088K16Rik	4.88	4.88	4.93	4.83	4.88	4.47	4.91	4.89	4.88	4.73	5.14	4.83	4.88	4.83	4.8	5.1	5.36	4.88	4.85	4.95	5.03	4.49	4.67
2410089E03Rik	7.58	7.55	7.5	7.66	7.25	7.37	7.23	7.27	7.23	7.32	7.51	7.47	7.42	7.41	7.54	7.42	7.13	7.32	7.42	7.22	7.79	7.62	7.58
2410091C18Rik	7.96	8.02	8.09	8.13	8.16	8.43	8.13	8.44	8.03	7.97	8.44	8.12	8.04	7.99	8.13	7.78	7.94	7.99	8.13	7.73	8.09	7.84	7.93
2410124H12Rik	3.84	4.32	3.97	4.41	3.92	3.98	4.07	4.26	3.61	3.82	3.69	3.86	4.09	3.88	3.89	4.26	3.92	4.32	3.83	3.56	3.65	3.85	3.46
2410127L17Rik	8.58	8.19	8.52	8.54	8.39	8.3	8.3	8.59	8.19	8.2	8.28	8.19	8.44	8.32	8.29	7.89	8.34	8.27	8.23	8.03	8.19	8.23	7.95
2410131K14Rik	7	7.28	7.35	7.31	7.8	7.68	7.75	7.88	7.61	7.6	7.48	7.55	7.15	7.18	7.31	7.06	7.69	7.5	7.36	7.2	7.44	7.36	7.52
2410137F16Rik	3.58	3.16	3.38	3.29	3.58	3.8	3.43	4.17	3.72	3.87	3.49	3.5	3.23	3.09	3.57	3.79	3.5	3.71	3.73	3.5	3.11	3.58	3.73
2410137M14Rik	3.94	3.72	3.38	3.38	4.04	3.34	3.21	3.46	3.55	3.63	3.36	3.29	3.37	3.42	3.37	3.61	3.48	3.1	3.38	3.64	3.42	3.4	3.35
2410141K09Rik	4.645	3.55	3.53	3.55	3.49	3.535	3.55	3.605	3.43	3.665	3.595	3.69	3.58	3.505	3.425	3.52	3.435	3.465	3.355	3.525	3.585	3.6	3.745
2410152P15Rik	5.41	5	5.13	5.46	5.13	4.66	4.95	4.82	5.01	5.01	4.9	4.79	5	5.06	5	5.07	5.18	5	4.88	5	5	4.89	4.98
2500002B13Rik	7.17	6.54	6.94	6.53	6.79	6.54	6.72	6.39	6.8	6.86	6.67	6.78	6.45	6.93	6.37	6.49	6.54	6.37	6.41	6.71	6.68	6.58	6.49
2500003M10Rik	7.39	7.71	7.67	7.61	7.52	7.52	7.58	7.62	7.44	7.37	7.54	7.53	7.51	7.61	7.43	7.22	7.39	7.52	7.54	7.16	7.56	7.6	7.6
2510002D24Rik	6.3	6.64	6.56	6.82	7.06	7.22	6.93	6.64	7.1	6.79	6.75	6.87	6.52	6.57	6.5	6.68	6.66	6.86	7.12	6.64	7.2	6.8	6.91
2510003D18Rik	3.82	3.7	3.56	3.76	3.65	3.67	3.73	3.72	3.36	3.52	3.59	3.76	3.7	3.47	3.8	4.13	3.82	3.71	3.7	3.7	3.61	3.7	3.65
2510003E04Rik	6.96	7.53	7.45	7.66	7.57	7.71	7.72	7.31	7.31	7.43	7.49	7.4	7.47	7.51	7.49	7.26	7.37	7.43	7.34	7.04	7.57	7.37	7.42
2510009E07Rik	7.44	7.54	7.68	7.79	7.92	7.83	7.9	7.96	7.39	7.64	7.67	7.75	7.5	7.44	7.65	7.66	7.58	7.65	7.59	7.45	7.7	7.73	7.93
2510012J08Rik	6.19	6.7	6.93	7.05	6.76	7.17	6.84	6.91	6.33	6.77	6.78	6.46	6.73	6.39	6.71	6.87	6.48	6.7	6.72	6.53	6.61	6.72	6.61
2510039O18Rik	8.4	9.08	9.01	8.98	9.16	9.19	9.47	9.25	8.91	9.13	9.28	9.27	9.03	9.15	9.31	9.52	9.14	9.21	8.72	9.18	9.23	9.46	9.3
2510049J12Rik	5.07	4.36	4.28	4.2	5.17	4.78	4.17	3.87	5.38	6.05	4.36	5.23	4.74	4.31	4.04	4.12	5.49	5.19	5.38	4.63	4.36	4.09	4.46
2600006L11Rik	4.66	4.2	4.41	4.49	4.21	3.92	4.25	4.61	4	4.16	4.27	4.36	4.31	4.43	4.24	4.37	4.36	4.44	3.79	4.61	4.61	4.36	4.63
2610001J05Rik	7.96	7.54	7.55	7.69	7.87	7.98	7.64	7.65	7.49	7.49	7.48	7.66	7.63	7.61	7.62	7.99	7.83	7.78	7.72	7.9	7.69	7.54	7.53
2610002D18Rik	3.93	3.92	4.09	4.44	4.31	3.98	4.4	4.34	4.07	4.09	3.85	4.17	4.31	4.38	3.9	3.77	4.22	4.14	4.24	4.18	3.95	3.89	4.01
2610002I17Rik	5.25	4.85	4.85	5.39	4.56	5.09	4.99	5.06	4.79	4.86	5.03	4.7	5.1	5.15	5.3	5.17	4.73	5.23	4.98	4.97	5	4.71	5.2
2610002J02Rik	5.73	5.96	5.77	6.04	5.71	5.65	6.07	6.15	5.76	6.04	5.77	6.25	5.91	6.16	5.69	5.91	5.91	5.92	5.74	5.91	5.99	5.6	5.68
2610002M06Rik	6.97	7.1	7.11	7.13	7.02	7.1	6.8	7.03	7.38	6.96	7.08	7.1	7.27	6.81	7.1	7.02	7.04	7.14	7.19	7.16	7.08	7.21	7.19
2610005L07Rik	9.085	8.445	8.965	8.78	8.46	8.24	8.345	8.21	8.575	8.53	8.82	8.4	8.45	8.585	7.84	8.43	8.17	8.485	8.135	8.18	8.45	8.51	8.32
2610008E11Rik	7.57	7.16	7.35	7.42	7.03	7.26	7.12	7.17	7.08	6.93	7.3	7.1	7.14	7.22	7.03	6.94	7.09	6.95	7.11	6.8	7.27	6.79	7.02
2610015P09Rik	6.6	6.42	6.42	6.6	6.33	6.63	6.53	6.53	6.63	6.59	6.74	6.5	6.41	6.32	6.18	6.33	6.42	6.47	6.48	6.55	6.65	6.51	6.36
2610016A17Rik	8.8	9.79	9.28	9.81	10.29	10.58	10.56	10.19	10.06	10.53	10.85	10.91	9.48	9.96	9.85	10.36	10.61	10.53	10.04	10.22	10.43	10.27	10.26
2610017I09Rik	5	4.58	4.31	4.31	4.39	4.64	4.56	4.95	4.63	4.25	4.57	4.73	5.77	4.77	5	4.56	4.31	4.35	4.68	4.78	4.72	4.74	4.74
2610018G03Rik	7.73	6.77	6.82	6.43	6.53	6.57	6.34	6.59	6.54	6.41	6.5	6.43	7.01	6.36	6.73	5.96	7	6.32	6.83	5.8	6.46	6.81	5.44
2610019E17Rik	7.35	6.86	6.92	7.02	7.16	7.05	7.35	6.45	6.75	6.46	6.97	7.04	6.41	6.51	6.91	6.98	6.45	7.25	6.26	6.63	7.25	6.19	6.39
2610019F03Rik	6.79	7.32	7.1	7.36	7.51	7.37	7.47	7.59	7.64	7.58	7.76	7.58	7.41	7.32	7.44	7.18	7.11	7.54	7.23	7.56	7.53	7.66	7.56
2610020C07Rik	5	5.17	5.03	4.81	4.87	4.81	5.14	4.94	5.14	4.94	4.97	4.91	4.5	5.12	5.29	5.85	5.09	5.08	5.4	5.52	5.14	5.54	5.33
2610020H08Rik	6.83	6.69	6.97	6.73	6.2	6.58	6.69	6.36	6.77	6.91	6.64	6.08	6.07	6.37	6.11	5.86	5.77	5.88	6.18	5.8	6.18	6.18	5.97
2610021A01Rik	7.02	7.43	6.99	7.21	7.25	7.33	7.08	7.18	7.44	7.2	7.35	7.44	7.45	7.01	7.92	7.11	7.31	7.44	7.34	7.37	7.33	7.35	7.45
2610021K21Rik	5.17	4.39	4.25	4.76	4.79	4.45	5.06	5.25	4.99	4.76	4.85	4.79	4.76	5.12	4.25	4.86	4.99	4.61	4.76	4.75	4.88	4.53	4.73
2610027L16Rik	6.28	6.295	6.255	6.185	7.505	7.295	5.92	6.42	7.83	7.6	6.12	7.215	5.915	6.25	6.085	6.365	7.33	7.335	7.45	6.98	6.65	6.005	6.755
2610028E06Rik	4.07	4.02	4.07	4.28	4.12	3.7	4.29	4.07	4.18	4.16	4.12	3.84	4.09	4.14	3.9	4.03	3.89	4.09	4.17	4.07	3.85	4.32	4.1
2610028H24Rik	6.36	5.02	5.12	5.03	5.1	4.61	5.11	5.06	5.06	5.02	4.82	5.18	5.24	4.85	5.05	5.34	5.14	4.89	5.09	4.62	5.08	4.52	5.09
2610029G23Rik	7.1	7.05	7	7.15	7.26	7.37	6.87	7.35	7.46	6.99	7.07	7.38	7.23	6.83	7.39	7.51	7.23	7.24	7.28	7.86	7.51	7.46	7.52
2610029I01Rik	7.08	7.13	6.86	7.15	7.07	7.02	6.68	7.32	6.87	6.98	6.96	6.9	7.38	7.33	7.19	7.46	7.44	7.38	7.29	7.49	7.49	7.39	7.55
2610034B18Rik	7.78	8.09	8.02	8.29	8.04	8.49	8.32	8.05	7.95	8.01	8.12	8.14	7.9	7.96	8.13	7.95	8.35	8.22	8.08	7.36	8.24	8.17	8.01
2610034M16Rik	4.36	3.73	4.02	3.96	3.84	4.05	4.07	3.55	3.97	3.79	4.14	3.92	4.19	3.73	3.66	4	3.73	4.06	4.04	4.35	3.96	3.91	3.94
2610035D17Rik	5.53	5.25	4.99	5.67	5.11	5.51	5.57	5.17	5.38	5.2	5.24	5.5	5.26	4.89	4.99	5.11	5.05	5.27	5.2	5.06	5.34	5.23	4.94
2610035F20Rik	5.29	5.03	4.9	4.96	4.78	4.87	5.1	5.01	5.18	5.19	5.16	5.48	5.04	4.96	4.81	5.01	5.41	5.13	4.84	4.88	5.01	5.13	4.77
2610037D02Rik	4.95	4.53	4.35	4.41	4.31	4.49	4.72	4.52	4.67	4.55	4.48	4.53	4.38	4.92	4.02	4.41	4.32	4.61	4.35	4.56	4.41	4.43	4.7
2610039C10Rik	6.73	6.56	6.62	6.5	6.12	6.57	6.46	6.38	6.64	6.75	6.69	6.57	7.02	6.36	6.77	7.01	6.98	6.46	6.6	7.17	6.77	6.62	7.05
2610042L04Rik	6.56	6.48	6.66	6.25	6.37	6.25	6.4	6.81	6.5	6.44	6.61	6.58	6.7	6.77	6.28	6.66	6.65	6.65	6.73	6.53	6.48	5.94	6.28
2610044O15Rik	7.8	7.29	7.12	7.32	7.34	7.66	7.26	7.42	6.98	7.07	7.43	7.24	7.36	7.08	7.35	7.63	7.44	7.59	7.4	7.13	7.59	7.6	7.42
2610100L16Rik	4.28	3.93	4.03	3.94	3.84	3.9	3.94	3.82	3.92	3.71	3.94	4.18	3.71	3.92	3.8	4.2	4.14	4.01	3.94	3.94	3.94	4.03	3.95
2610101N10Rik	8.9	9.01	9	9.04	8.89	8.91	9	8.93	8.97	9	9.28	9	9.01	9	8.89	8.86	9	9.08	9.16	9.22	9.01	8.91	8.96
2610109H07Rik	4.73	4.91	5.15	4.91	4.84	5.32	4.96	4.91	4.96	5.02	4.85	4.67	5.09	5.13	4.9	5.04	4.69	4.68	4.64	4.95	4.91	4.95	4.78
2610203C20Rik	7.49	7.82	7.61	7.76	7.56	7.36	7.49	6.56	7.42	7.11	7.86	7.87	7.9	7.73	7.29	7.69	6.58	7.3	6.76	7.13	7.48	6.44	7.3
2610203C22Rik	6.2	6.89	6.8	6.8	6.79	6.56	6.64	6.56	6.52	6.13	6.83	6.81	6.74	6.79	6.78	6.66	6.48	6.8	6.62	6.7	7.07	6.59	6.94
2610206C17Rik	3.17	2.86	2.72	3.27	3.16	2.87	2.86	2.53	2.68	3.34	2.7	2.86	2.68	2.81	3.19	3.18	2.86	2.74	2.41	2.93	3.32	3.05	2.55
2610209C05Rik	5.5	5.46	5.69	5.29	5.41	5.49	5.84	5.47	5.56	5.73	5.47	5.29	5.41	5.46	5.43	5.54	5.52	5.49	5.08	5.35	5.56	5.81	5.43
2610301B20Rik	6.07	6.11	6.07	5.9	6.09	6.06	6.48	5.88	6.05	6.1	6.22	6.19	6.28	6.11	6.22	6.33	6.02	5.94	6.07	5.99	6.25	6.22	6.22
2610301G19Rik	7.63	7.79	7.9	7.61	7.52	7.59	7.61	7.54	7.24	7.44	7.48	7.36	7.53	7.38	7.31	7.32	7.48	7.25	7.31	7.15	7.29	7.27	7.28
2610305D13Rik	4.57333333333333	4.52666666666667	4.37	4.09333333333333	4.15666666666667	4.52	4.07333333333333	4.39666666666667	4.27333333333333	4.06	4.24666666666667	4.04333333333333	4.14333333333333	4.18333333333333	4.41	4.24333333333333	4.14333333333333	4.21	4.26333333333333	4.18666666666667	4.24666666666667	4.22666666666667	4.25
2610306M01Rik	5.37	5.48	5.51	5.49	5.32	5.66	5.7	5.35	5.35	5.36	5.1	5.13	5.51	5.36	5.41	5.03	5.22	5.19	5.32	5.11	5.47	4.9	5.21
2610307P16Rik	5.25	5.42	5.45	5.61	5.28	5.42	5.48	5.24	5.59	5.53	5.42	5.28	5.41	5.42	5.28	5.62	5.25	5.35	5.35	5.4	5.56	5.42	5.56
2610316D01Rik	3.68	2.81	2.89	3.07	2.96	2.88	3.09	2.92	3.11	2.79	2.95	3.19	2.98	3.01	3.27	2.91	3.22	2.86	2.83	3.03	2.69	2.83	3.1
2610318N02Rik	4.2	4.58	4.6	4.58	4.32	5.01	4.29	4.57	4.96	5.03	4.31	4.63	4.35	4.49	4.04	4.79	4.42	4.72	4.38	4.65	4.54	4.19	4.79
2610507B11Rik	8.315	8.19	8.075	8.345	7.735	7.98	7.98	7.98	8.01	8.03	7.97	7.88	8.165	8.26	7.98	7.78	7.905	7.74	8.05	7.93	7.76	8.02	7.915
2610507I01Rik	7.8	7.58	7.93	7.95	8.16	8.26	8.15	7.59	7.89	7.81	7.93	7.68	7.45	7.55	7.38	7.42	7.82	7.75	7.27	7.14	7.72	7.39	7.69
2610524H06Rik	6.02	5.44	4.96	5.24	5.03	5.44	5.32	5.65	4.24	5.09	5.16	5.23	6.83	5.33	5.77	6.54	5.58	5.53	5.88	6.33	6.38	6.29	5.67
2610528A11Rik	5.91	5.71	5.61	6.01	5.25	5.7	5.67	5.49	5.54	5.48	5.05	5.09	5.44	6.04	6.01	5.89	5.92	6.27	5.89	6.28	5.22	5.47	6.11
2610528B01Rik	6.92	6.97	7.42	7.13	6.97	6.99	6.95	6.98	6.95	6.71	6.88	6.86	6.64	6.66	6.75	6.34	6.58	6.86	6.86	6.64	6.74	6.86	6.3
2610528E23Rik	6.43	6.69	6.76	6.78	6.94	7.05	6.95	7.46	6.71	6.59	7.02	6.99	6.92	6.72	6.96	6.98	6.83	6.79	6.99	6.88	6.81	6.72	6.8
2610528J11Rik	4.86	4.11	4.02	3.61	4.02	4.36	3.77	3.57	3.96	4.18	4.02	3.92	5.06	3.84	4	3.95	4.19	4.39	4.58	3.85	3.97	3.45	3.8
2700007P21Rik	7.27	6.87	6.91	6.97	6.74	6.78	6.84	6.65	6.71	6.78	6.7	6.97	6.95	6.58	6.86	6.67	6.59	6.78	6.83	6.77	6.56	6.89	6.84
2700012I20Rik	4.87	4.89	5.17	5.17	4.84	5.16	4.89	5.07	5.03	5.15	4.78	5.22	5.02	4.91	4.97	4.93	5.05	5	5.23	4.68	4.66	5.06	5.17
2700023E23Rik	5.09	5.41	5.05	5.25	5.45	5.24	5.29	5.33	6.02	5.53	5.81	5.71	5.21	5.38	5.43	5.5	5.16	5.36	5.26	5.65	5.66	5.21	5.51
2700029M09Rik	6.07	6.62	6.48	6.23	6.62	6.68	6.6	7.14	6.27	6.24	6.65	6.54	6.71	6.56	6.77	6.96	6.88	6.74	6.77	6.62	6.64	6.6	6.51
2700033N17Rik	5.62	5.59	5.53	5.73	6.06	5.99	6.13	5.46	5.69	5.68	5.66	5.59	5.17	5.48	5.14	5.12	5.63	5.44	5.47	5.22	5.21	5.27	4.87
2700038G22Rik	4.87	5.53	5.64	5.72	5.88	5.38	5.24	5.85	5.58	5.2	5.96	5.64	5.03	5.38	5.73	6.05	5.22	5.18	5.24	5.49	5.71	5.17	4.99
2700046A07Rik	4.42	4.52	4.07	4.36	4.38	4.61	4.07	4.34	4.89	4.87	4.54	4.26	4.34	4.22	4.45	4.23	4.05	4.25	4.32	4.85	4.46	4.26	4.44
2700046G09Rik	6.33	6.37	6.28	6.62	6.58	6.8	6.56	6.55	6.64	6.38	6.54	6.55	6.52	6.47	6.38	6.48	6.51	6.42	6.28	6.33	6.43	6.4	6.32
2700049A03Rik	6.52	6.86	6.92	6.81	6.87	6.8	6.6	7.06	6.91	6.9	6.95	6.73	7.08	6.81	6.94	6.98	6.62	6.59	6.93	6.7	6.85	7.03	7.17
2700050L05Rik	6.98	7.04	7.34	7.29	7.39	7.37	7.05	7.45	7.41	7.14	7.32	7.39	7.2	7.08	7.37	7.08	7.08	6.93	7.29	7.21	7.55	7.23	7.37
2700054A10Rik	4.16	4.1	4.22	4.22	4.16	4.28	4.28	4.28	4.68	4.48	4.06	4.28	4.44	4.14	4.67	4.32	4.05	4.16	4.43	4	4.18	4.2	4.24
2700060E02Rik	10.86	9.94	10.14	10.08	9.98	10.03	9.89	10.07	10.14	9.93	10.02	9.9	10.09	10.05	10.05	9.78	9.95	9.72	10.06	10.4	9.83	10.02	9.86
2700062C07Rik	5.49	6.05	5.52	5.44	5.68	5.75	6.57	6.22	5.58	5.87	5.54	6.1	5.47	4.98	6.21	6.13	5.56	5.6	5.59	5.52	5.68	5.16	5.72
2700069I18Rik	4.52	4.49	4.7	4.85	4.37	4.52	4.64	4.1	4.75	4.53	4.25	5.05	4.64	4.13	4.14	4.38	3.82	4.66	4.35	4.5	4.59	4.54	4.33
2700070H01Rik	5.24	4.36	4.61	4.37	4.71	4.34	4.09	5	4.42	4.46	5.06	4.54	4.91	4.39	4.47	4.11	4.51	4.52	4.42	4.71	4.71	3.95	4.39
2700078E11Rik	8.45666666666667	8.45	8.35333333333333	8.3	8.39666666666667	8.28	8.15	8.49333333333333	8.32666666666667	8.34333333333333	8.39666666666667	8.28	8.56666666666667	8.31666666666667	8.48	8.34666666666667	8.43333333333333	8.27	8.58666666666667	8.55333333333333	8.34333333333333	8.56666666666667	8.58
2700081L22Rik	2.77	3.27	2.83	2.95	2.86	3.42	2.96	3.33	2.92	3.22	2.75	3.1	2.92	3.36	3.21	2.91	2.83	2.85	3.12	2.89	2.94	2.59	3.07
2700081O15Rik	6.6	7.2	7.36	7.18	6.97	7	7.29	7.27	6.9	7.03	7.54	7.26	7.25	7.39	7.23	7.06	7.05	7.06	6.93	7.02	7.01	6.58	6.73
2700086A05Rik	5.7	5.82	5.53	5.74	5.51	5.68	5.64	5.7	5.7	5.7	6.07	6.04	5.54	5.71	5.88	5.55	5.6	5.66	5.57	5.63	5.66	5.85	5.7
2700089E24Rik	9.68	9.39	9.51	9.59	9.89	9.9	9.74	9.87	9.93	9.8	9.72	9.68	9.68	9.71	9.77	9.53	9.72	9.85	9.69	9.65	9.66	9.58	9.83
2700089I24Rik	3.67	3.82	3.78	3.83	3.89	3.78	3.51	3.83	3.44	3.32	3.48	3.59	3.38	3.71	3.37	3.41	3.26	3.51	3.41	3.16	3.39	3.03	3.31
2700090O03Rik	5.05	4.33	4.22	4.07	3.9	4.02	4.05	4.2	4.31	4.2	4.06	4.02	4.3	4.81	4.2	4.17	3.98	4.13	4.53	4.36	3.95	4.25	4.69
2700094K13Rik	5.96	5.97	6.11	6.24	6.38	6.45	6.37	6.15	6.5	6.21	6.39	6.49	6.25	6.06	6.18	6.23	6.3	6.02	6.58	6.31	6.17	6.22	6.23
2700097O09Rik	6.02	5.73	6.14	6.24	5.86	6.14	5.84	5.95	6.17	5.52	5.85	5.97	5.87	5.73	5.85	5.5	5.58	5.61	5.67	5.33	5.84	5.51	5.79
2700099C18Rik	4.05	3.85	3.72	3.46	4.22	4.57	4.23	4.24	4.58	4.27	4.44	3.79	3.61	3.96	4.42	4.19	3.93	4.57	3.89	4.41	4.12	4.72	4.79
2810001G20Rik	5.09	5.27	5.12	5.27	5.15	5.03	4.82	4.4	5.3	4.67	5.31	5.31	5.16	5.09	5.02	5.16	5.1	5.01	4.69	4.96	5.32	4.6	5.18
2810002D19Rik	5.43	5.85	5.62	5.9	5.41	5.68	6.02	5.64	5.78	5.7	5.97	5.97	5.79	5.59	5.68	5.63	5.94	5.52	6.01	5.66	5.78	5.91	5.78
2810002N01Rik	8.05	7.96	8.1	7.97	8.24	8.49	8.24	8.2	8	8.11	8.19	8	8.07	8.06	7.97	7.98	7.94	8.02	8.05	7.92	8.1	7.8	8.08
2810004N23Rik	7.05	7.2	7.23	7.58	7.5	7.42	7.56	7.68	7.46	7.25	7.61	7.8	6.88	6.84	7.22	7.01	7.09	7.04	7.33	7.41	7.25	7.09	7
2810006K23Rik	6.33	6.74	6.69	6.74	7.02	6.75	6.81	6.94	6.86	6.83	6.91	6.91	6.54	6.36	6.82	6.55	6.7	6.59	6.31	6.46	6.72	6.82	6.57
2810007J24Rik	5.49	4.05	3.3	3.57	8.36	7.97	3.46	3.44	9.47	9.16	5.15	8.39	4.72	4.02	3.82	4.35	8.93	8.69	9.08	8.19	7.25	3.85	7.66
2810008D09Rik	7.89	7.57	7.59	7.58	7.47	7.64	7.62	6.55	7.66	7.63	7.58	7.59	6.88	7.58	7.3	7.19	7.28	7.06	6.93	7.33	7.06	6.33	6.37
2810008M24Rik	9.08	8.38	8.5	8.47	8.78	9	8.71	8.97	8.8	8.7	8.96	8.85	8.49	8.42	8.55	8.96	8.82	8.82	8.85	9.36	8.82	8.72	9.08
2810011L19Rik	5.46	4.79	5.2	5.1	4.85	4.85	5.12	5.05	4.86	5.06	5.13	5.05	5.35	5.07	4.81	5.16	4.85	4.87	5.09	4.9	4.83	4.98	4.94
2810013P06Rik	7.69	7.31	7.34	7.49	7.47	7.35	7.5	7.06	7.46	7.44	7.36	7.4	6.96	7.37	7.01	7.11	7.15	7.04	6.95	6.84	7.24	6.86	7.12
2810021B07Rik	8.14	7.81	7.42	7.78	7.8	7.69	7.65	7.93	7.93	8.07	7.58	7.67	7.11	7.25	7.48	7.54	7.49	7.83	7.51	7.65	7.86	7.99	7.74
2810021J22Rik	4.93	5.85	5.51	5.84	5.88	5.81	5.73	5.42	5.64	5.24	5.5	5.5	5.63	5.73	5.88	5.81	5.4	5.33	5.81	5.48	5.72	5.4	5.92
2810025M15Rik	6.27	6.59	6.36	6.58	6.835	6.925	6.975	7.005	6.98	6.67	6.61	6.835	6.445	6.78	7.015	7.07	6.665	6.87	6.42	6.87	6.725	6.625	6.88
2810029C07Rik	5.68	4.89	4.87	4.88	4.88	4.98	5.02	4.37	4.94	5.13	5.08	4.88	4.73	4.75	4.35	4.67	4.88	4.86	4.95	4.71	4.88	4.99	4.62
2810030D12Rik	4.52	3.96	4.42	4.43	4.05	4.34	4.3	4.28	3.89	4.17	4.34	4.62	4.25	4.33	4.41	4.42	4.62	4.47	4.45	4.02	4.86	3.87	4.08
2810030E01Rik	3.58	3.32	3.86	3.5	3.62	4.05	3.52	3.85	3.64	4.1	3.77	3.55	3.5	3.39	3.72	3.43	3.71	3.71	3.67	3.62	3.74	3.41	4.26
2810032G03Rik	4.82	4.41	4.45	4.92	5.07	5.04	4.56	4.7	4.58	4.59	4.77	4.76	4.65	4.64	5.13	4.82	4.86	4.92	5.02	5.01	5.25	5.22	4.96
2810039B14Rik	4.93	4.51	4.91	4.4	4.5	3.96	4.86	4.7	4.75	4.78	5.07	4.9	4.66	4.85	4.36	4.77	5.06	5.07	4.81	4.69	5.02	4.7	4.75
2810046L04Rik	7.33	8	8.04	8.02	7.81	7.83	7.87	7.87	7.77	7.76	8.07	7.72	7.83	8.12	7.94	8.05	7.87	8.04	7.5	7.96	7.9	7.96	7.79
2810047C21Rik1	3.78	3.51	3.93	3.53	3.91	4.46	4.03	3.74	3.06	3.77	3.13	3.58	3.8	3.06	3.75	3.45	3.96	3.18	3.97	4.15	3.57	4.16	3.37
2810049E08Rik	3.84	3.19	3.33	3.36	3.13	3.42	3.28	3.33	3.74	3.34	3.4	3.37	3.37	3.34	3.17	3.17	3.29	3.45	3.53	3.37	3.33	3.15	3.64
2810055F11Rik	7.7	7.69	8.03	8.08	8.08	8	8.15	7.71	8.01	8.22	7.92	8.03	7.76	7.65	7.74	7.36	7.67	7.8	7.81	7.9	7.7	7.72	7.77
2810055G20Rik	7.42	7.01	7.22	7.13	7.7	7.65	7.82	7.4	6.99	6.99	7.79	7.75	7.36	6.81	6.51	7.12	6.94	7.05	7.36	6.15	7.03	7.15	6.83
2810402E24Rik	6.08	5.64	5.22	5.95	5.75	5.99	5.94	5.67	6.15	6.03	5.75	5.99	5.54	5.06	5.41	5.52	5.54	5.61	5.79	5.72	5.61	5.52	5.8
2810403A07Rik	8.17	8.15	8.32	8.21	8.33	8.11	8.2	7.92	8.16	8.06	8.46	8.13	8.13	7.91	7.89	8.02	8.11	7.97	7.92	7.98	8	7.77	8.12
2810403D21Rik	5.44	4.91	5.2	5.21	5.25	5.51	5.27	5.45	5.34	5.13	5.56	5.38	5.41	4.72	5.1	5.01	5.11	4.84	5.42	4.72	5.06	5.15	4.69
2810404F17Rik	3.34	3.09	3.06	3.15	3.13	3.42	3.2	3.32	2.83	3.38	3.39	3.07	3.01	3.16	3.26	3.54	3.42	3.45	2.96	3.33	3.15	3.08	3.26
2810404M03Rik	3.46	3.48	3.31	3.17	3.09	3.08	3.23	3.38	3.34	3.19	3.15	3.21	3.24	3.2	3.15	3.17	3.47	3.38	3.31	3.32	3.39	3.28	3.48
2810405F15Rik	3.73	3.26	3.19	3.16	2.97	3.07	3.28	3.22	3.23	3.75	3.48	3.5	3.28	3.19	3.16	3.28	3.07	3.53	2.85	3.62	3.33	3.4	3.75
2810405K02Rik	8.17	8.34	8.31	8.36	8.77	8.68	8.45	8.67	8.16	8.47	8.36	8.34	8.88	8.75	8.76	8.47	8.57	8.98	8.9	8.38	8.61	8.47	8.41
2810407C02Rik	10.41	9.72	9.74	9.92	10.11	9.97	9.87	10.19	10.15	10.07	10.15	10.21	9.9	9.71	9.94	9.83	10.18	10.02	9.96	10.14	9.76	9.97	10.1
2810408A11Rik	4.2	4.06	4.18	4.08	4.18	4.78	4.38	4.11	4.24	4.06	4.24	4.55	4.11	4.4	4.12	4.04	3.8	4.18	3.77	3.98	4.53	4.57	4.17
2810408B13Rik	6.185	5.595	5.655	5.52	5.415	5.255	5.145	5.45	4.865	5.005	5.385	5.025	5.73	5.625	5.155	5.24	4.935	5.11	5.355	5.03	5.035	5.025	5.07
2810408M09Rik	6.14	5.72	5.69	6.23	5.73	6.13	6.15	5.33	5.63	5.82	5.79	6.02	5.93	5.57	6.55	5.79	5.21	5.63	5.34	5.75	5.93	5.5	5.75
2810410L24Rik	4.54	5.5	5.28	5.42	5.21	5.27	5.63	4.85	5.26	5.18	5.54	5.2	5	5.22	5.06	5.42	4.97	5.51	4.58	5.18	4.65	4.75	4.96
2810417H13Rik	5.7	4.94	4.9	4.75	4.93	5.21	5.15	4.96	5.39	4.91	5.19	5.02	4.55	5.24	4.73	5.13	5.23	5.44	5.68	5.46	5.06	5.84	5.43
2810422J05Rik	6.29	6.4	6.6	6.46	6.62	6.83	6.53	6.5	6.2	6.75	6.4	6.38	5.99	6.37	6.04	6.4	6.31	6.28	6.16	6.36	6.24	6.16	6.05
2810422O20Rik	4.88	4.84	4.53	4.8	5.03	5.11	4.87	5.06	4.51	4.87	4.99	5.31	4.77	4.94	4.78	4.8	5.17	4.38	4.97	4.83	4.97	4.91	5.23
2810425M01Rik	5.03	4.84	5.08	5.19	5.07	4.95	5.16	5.15	5.09	5.33	5.16	5.1	5.09	4.82	4.94	4.78	5.01	5.31	4.79	5.11	4.84	4.63	5.25
2810428I15Rik	7.49	7.56	7.51	7.67	7.96	8.06	7.92	8.22	7.53	7.53	7.81	7.76	7.71	8.03	8.2	7.89	8.07	8.02	7.93	7.75	7.47	7.72	7.4
2810429I04Rik	3.63	3.3	3.08	3.42	3.19	3.47	3.15	3.48	3.45	3.24	3.29	3.58	3.51	3.36	3.45	3.57	3.35	3.81	3.4	3.17	3.34	3.5	3.21
2810430I11Rik	4.33	4.27	4.29	4.68	4.11	3.78	4.19	4.52	4.4	4.53	4.32	4.32	4.19	4.34	4.07	4.52	4.49	4.38	4.34	4.4	4.29	3.99	4.32
2810432D09Rik	6.34	6.21	6.27	6.65	6.5	6.7	6.69	6.65	6.75	6.53	6.46	6.61	6.04	6.05	6.19	6.6	6.28	6.33	6.26	6.39	6.68	6.47	6.64
2810433D01Rik	4.09	4.05	3.82	4.08	3.68	3.64	4.19	4.47	4.12	3.67	3.54	3.49	4.15	4.39	4.05	4.08	3.95	4.05	4.16	3.83	4.57	4.11	3.88
2810442I21Rik	3.71	3.5	3.84	3.32	3.85	4.15	3.85	3.93	3.26	3.45	3.87	3.74	3.68	3.62	4.04	3.75	3.95	3.8	3.6	3.59	3.47	4.1	3.7
2810442N19Rik	3.68	4.45	4.35	4.89	4.61	5.04	4.83	4.82	4.56	4.72	4.56	4.91	4.52	4.73	4.31	4.35	4.78	4.6	4.29	4.56	4.51	4.56	4.37
2810453I06Rik	8.33	8.26	8.29	8.44	8.27	8.25	8.04	8.11	8.21	8.26	8.3	8.43	8.31	8.42	8.46	8.16	8.39	8.33	7.85	8.23	8.27	8.33	8.32
2810454H06Rik	4.72	4.63	4.72	4.78	4.27	4.66	4.58	4.32	4.93	4.64	4.65	4.86	4.56	4.58	4.21	4.05	4.55	4.58	4.27	4.66	4.3	4.37	4.35
2810459M11Rik	6.01	6.09	6.46	6.19	6.13	5.93	6.36	6.07	7.14	6.41	6.42	6.34	6.36	6.64	5.97	6.09	6.26	6.36	6.35	6.73	6.03	6.22	6.25
2810468N07Rik	5.05	5	4.99	5.32	4.52	4.76	4.66	4.8	5.26	4.99	5.29	5.39	4.94	4.83	5.05	4.53	4.74	4.71	5.09	5.03	4.99	4.8	5.37
2810471M01Rik	4.85	4.37	4.31	4.03	4.35	4.41	4.51	4.54	4.5	4.14	4.22	4.3	4.47	4.29	4.23	4.15	5.03	4.41	4.24	4.41	4.5	4.34	4.26
2810474O19Rik	8.1	8.22	8.14	8.22	7.75	7.73	7.98	8	7.91	8.31	7.69	7.4	8.15	7.64	8.31	8.65	8.28	7.71	8.35	8.72	8.25	9.09	8.54
2900002K06Rik	4.07	5.12	4.44	4.65	4.76	5.05	4.77	4.64	5.4	5.56	5.05	4.84	4.32	5.16	4.82	5.4	4.88	4.7	4.72	5.35	5.33	4.84	5
2900005J15Rik	4.87	4.94	5.04	5.39	4.77	4.9	5.06	4.51	4.92	4.85	5.19	4.47	4.64	4.95	4.74	4.79	4.58	4.91	4.59	4.91	5.07	4.41	4.9
2900006K08Rik	5.64	5.21	5.39	5.27	5.33	5.34	5.64	5.29	5.45	5.25	5.47	5.54	4.86	4.94	4.95	5.46	5.14	4.86	5.43	4.62	5.25	5.09	5.48
2900009J06Rik	6.24	6.25	6.22	6.25	6.15	6.21	5.77	5.61	5.18	5.35	5.66	5.39	6.05	5.89	5.66	6.12	6.05	6	5.63	5.62	5.07	5.29	5.35
2900010M23Rik	6.31	5.82	5.96	5.98	6.59	6.64	6.31	6.47	6.17	6.42	6.28	6.32	6.1	6.05	6.44	6.34	6.53	6.42	6.45	6.47	6.28	6.33	6.29
2900026A02Rik	6.87	7.3	6.99	7.07	6.98	6.75	7.25	7.19	6.63	6.58	6.99	6.99	6.91	7.36	7.07	7.04	6.89	7.31	6.94	6.97	6.81	7.13	7.27
2900041M22Rik	4.07	4.37	4	4.07	4.08	4.24	4.06	4.06	4.52	4.44	4.27	4.13	3.75	4.14	4.17	4.31	4.01	4.51	4.49	4.29	4.21	4.27	4.27
2900052N01Rik	4.11	3.66	3.93	3.61	3.57	3.34	3.85	3.95	3.91	3.84	3.77	3.89	3.66	4.01	3.84	3.84	3.7	3.82	3.71	3.77	3.73	3.74	3.72
2900053A13Rik	7.18	7.03	6.94	7.02	7.13	7.15	7.15	7.24	6.4	6.61	6.62	6.58	7.17	6.96	7.5	7.21	7.25	7.06	6.78	6.45	6.87	7.09	6.51
2900055J20Rik	3.48	3.39	3.25	3.35	3.66	3.66	3.65	3.45	3.43	3.47	3.6	3.57	3.29	3.65	2.95	3.57	3.35	3.44	3.05	3.36	3.41	3.36	4.25
2900056M20Rik	5.55	6.2	6.07	6.06	6.11	6.41	6.34	6.06	6.05	6.28	6.33	6.07	5.85	5.9	5.57	5.82	6.05	6.15	6	5.53	6.24	6.21	5.93
2900057B20Rik	4.8	4.48	4.48	4.38	4.17	4.26	4.66	4.75	4.11	4.48	4.05	4.32	4.5	4.49	4.37	4.42	4.34	4.53	4.69	4.53	4.82	4.45	4.73
2900060B14Rik	5.89	5.26	5.33	5.3	5.4	5.55	5.3	5.44	5.13	5.27	5	5.31	5.28	4.72	4.85	5.39	5.42	5.31	5.69	5.38	5.05	5.72	5.11
2900064A13Rik	6.48	6.385	6.025	6.48	6.69	6.18	6.64	7.035	6.6	6.365	6.555	6.81	6.395	6.35	6.505	6.55	6.445	6.575	6.4	6.35	6.19	6.67	6.485
2900072N19Rik	3.56	3.36	3.33	3.39	3.8	3.56	3.37	3.36	3.41	3.36	3.13	3.33	3.35	3.14	3.32	3.49	3.52	3.15	3.24	3.33	3.9	3.61	3.04
2900076A07Rik	7.12	6.94	7	7.02	6.89	6.91	6.95	6.3	6.83	6.86	6.96	6.97	7.22	7.14	7.16	6.83	6.61	6.65	6.84	7.05	7.13	6.76	7.04
2900092C05Rik	2.27	2.52	2.35	2.45	2.47	2.64	2.51	2.96	2.58	2.57	2.54	2.42	2.23	2.56	2.74	2.83	2.51	2.58	2.36	2.46	2.46	2.48	2.71
2900092D14Rik	5.14	3.6	3.3	3.31	3.4	3.24	3.07	3.08	2.89	3.44	3.24	3.22	5.51	3.73	3.46	3.16	3.45	2.88	3.22	3.02	3.06	3.14	3.31
2900092E17Rik	5.275	5.49	5.565	5.49	5.485	5.585	5.525	5.175	5.405	5.475	5.465	5.425	5.555	5.9	5.41	5.465	5.33	5.22	5.29	5.575	5.775	5.28	5.17
2900093L17Rik	3.17	2.78	3.53	3.46	2.58	3.01	3.05	3.27	3.42	3.31	2.99	3.53	2.99	3.25	2.97	2.84	3.05	2.69	3.05	3.28	3.93	3.42	3.38
2900097C17Rik	10.015	9.685	9.985	9.795	9.395	9.305	9.195	9.79	9.675	9.59	9.75	9.495	9.735	9.505	9.49	9.14	9.3	9.265	9.49	10.09	9.31	9.575	9.735
3000002C10Rik	7.27	6.91	7.35	7.16	7.26	6.98	7.07	7.53	6.79	6.83	7.11	6.9	7.61	7.52	6.61	6.77	7.09	7.02	6.86	6.75	6.13	6.4	6.54
3010001F23Rik	4.59	4.32	4.64	4.43	4.01	3.9	4.27	3.88	4.16	4.34	4.35	4.32	4.17	4.02	4.03	4.35	4.28	4.3	3.82	4.01	4.16	4.11	4.39
3010003L21Rik	4.2	4.2	4.57	4.38	4.58	3.95	4.73	4.27	4.71	4.77	4.64	4.71	4.71	4.49	4.34	4.65	4.75	5.09	4.65	5.14	4.63	4.9	4.71
3010026O09Rik	6.51	6.52	6.78	6.74	6.69	6.88	6.74	6.76	6.94	6.69	6.77	6.39	6.69	6.74	6.68	6.82	6.79	6.77	6.44	6.44	6.69	6.7	6.36
3010027C24Rik	3.3	2.9	3.39	3.12	3.17	3.34	3.3	3.3	3.32	3.09	3.21	3.35	3.13	3.21	3.17	2.94	3.29	3.29	2.85	3.17	3.2	3.18	3.15
3010033K07Rik	6.21	5.9	6.47	6.63	6.83	6.8	6.71	6.91	6.62	6.96	6.35	6.52	5.99	6.02	5.82	5.18	5.93	6.02	5.26	5.87	5.38	5.36	5.44
3100003L05Rik	4.11	3.63	3.68	3.79	3.65	3.53	3.5	3.81	3.71	4.2	3.76	3.71	3.14	3.84	3.37	3.9	3.94	3.55	3.66	3.89	4.12	3.69	3.88
3110001D03Rik	9.03	9.11	9.19	9.19	9.28	9.34	9.23	9.21	9.01	9.17	9.09	9.17	9.19	9.14	9.25	9.2	9.17	9.29	8.8	8.92	9.17	8.87	8.83
3110002H16Rik	7.62	8.39	8.19	8.4	8.43	8.39	8.23	8.49	8.25	8.39	8.34	8.45	8.55	8.6	8.83	8.5	8.61	8.54	8.4	8.48	8.61	8.4	8.4
3110003A17Rik	7.265	6.47	6.62	6.43	6.19	5.915	6.2	6.275	6.57	6.295	6.43	5.94	6.46	6.31	6.37	6.83	6.34	6.16	6.275	7.115	6.19	6.85	6.895
3110004A20Rik	3.82	3.29	3.29	3.21	3.36	3.88	3.49	3.21	3.37	3.66	3.4	3.46	3.25	3.2	3.24	3.14	3.36	2.99	2.93	3.1	3.51	2.93	3.1
3110006O06Rik	3.22	2.76	2.77	2.94	3.24	3.58	3.4	3.31	3.13	3.28	3.03	3.51	3.18	3.18	3.28	3.58	3.64	3.24	3.22	3.11	3.5	3.34	3.33
3110007F17Rik	5.58	5.33	5.07	5.1	5.32	5.26	4.87	5.12	4.64	4.57	5.07	5.16	4.87	5.22	4.78	5.04	5.11	4.78	4.85	5.18	5.12	5.04	5.06
3110009E18Rik	4.93	4.69	4.48	4.68	4.65	4.6	4.27	4.46	4.57	4.61	4.56	4.6	4.54	4.78	4.36	5.01	4.67	4.45	4.78	4.51	4.6	4.42	4.71
3110009F21Rik	4.76	4.49	4.56	4.47	4.77	4.68	4.69	4.59	4.44	4.53	4.59	4.59	4.41	4.85	4.59	4.94	4.8	4.81	4.61	4.71	4.35	4.17	4.28
3110009M11Rik	3.2	3.56	2.9	3.02	3.08	3.25	3.4	3.09	3.03	3.39	3.14	3.22	3.16	2.82	3.1	3.15	2.96	3.11	2.94	3.08	2.89	2.95	3.31
3110015C05Rik	4.66	3.59	3.97	4.22	4.15	3.78	4.06	4.26	3.74	4.09	3.99	3.9	3.91	4.06	3.95	4.06	4.01	4.11	4.32	4.06	3.82	4.12	4.41
3110021A11Rik	6.43	6.34	6.28	6.1	6.18	6.01	6.16	5.75	6.43	6.34	6.23	6.28	6.04	6.09	6.08	5.88	5.8	6.06	6	6.13	5.97	5.76	5.89
3110021N24Rik	4.92	4.6	4.69	5.09	4.79	4.78	4.71	4.47	4.29	4.42	4.62	4.36	4.98	5	4.66	4.44	5.03	4.43	4.48	4.76	4.31	4.36	4.26
3110035E14Rik	4.86	4.55	4.2	4.48	4.03	3.98	4.7	4.27	4	4.38	4.59	4.4	4.3	4.45	4.65	4.24	4.51	4.31	4.5	4.4	4.72	4.63	4.29
3110039I08Rik	6.7	6.24	6.57	6.41	6.93	6.52	6.93	6.74	6.56	6.72	6.64	6.86	6.56	6.49	6.62	6.3	6.08	6.19	6.3	6.3	6.53	6.53	6.14
3110039M20Rik	3.83	3.47	3.29	3.47	3.57	3.47	3.2	3.35	3.29	3.56	3.55	3.47	3.37	3.85	3.71	3.56	3.34	3.26	3.42	3.34	3.99	3.29	3.39
3110040M04Rik	5.28	4.06	3.72	3.94	4.26	3.92	3.88	4.1	3.97	4.1	4.18	4.22	4.1	3.68	3.78	4.32	4.2	4.32	3.94	4.22	3.95	4.1	4.32
3110040N11Rik	7.47	7.69	7.58	7.71	7.93	8.07	7.8	8.06	7.66	7.73	7.72	7.76	7.45	7.68	7.77	8.01	7.89	8.07	7.76	7.75	7.57	7.72	7.55
3110043O21Rik	6.79	6.565	6.815	6.495	6.93	6.79	6.865	6.575	6.925	6.805	7.13	7.19	6.905	6.825	6.99	6.62	6.905	6.75	6.895	6.97	7	6.67	7.16
3110045C21Rik	4.41	4.55	4.46	4.95	5.09	5.28	5.09	5.2	4.65	4.88	5.27	5.63	5.17	4.79	5.16	5.14	5.31	4.73	5.01	5.48	4.65	5.25	5.25
3110047P20Rik	5.475	5.12	5.325	5.315	4.885	4.655	5.265	5.1	5.28	5.235	5.215	5	5.185	5.435	5.055	5.065	5.19	5.41	5.02	5.21	5.125	4.96	5.205
3110052M02Rik	6.05	5.98	6.16	5.73	6.15	5.82	6.08	5.93	5.85	6.11	6.17	6.13	5.75	5.9	5.56	5.89	5.94	5.97	5.88	5.64	5.74	6	5.82
3110056K07Rik	6.83	6.38	6.74	6.37	6.62	6.01	6.36	6	6.36	6.65	6.45	6.4	6.49	6.2	6.15	6.37	5.73	6.17	6.32	6.24	6.37	6.14	6.23
3110056O03Rik	7.06	7.05	7.34	7.35	7.24	7.42	7.37	7.2	7.03	7.03	7.18	7.09	7.02	7.04	7.32	7.12	7.18	6.95	6.94	7.07	7.02	7.24	6.95
3110057O12Rik	5.79	5.89	5.8	6.07	6.21	6.18	6.02	5.84	6.41	6.25	6.28	6.29	5.9	5.84	5.52	5.76	5.97	6.22	5.97	5.43	5.64	6.27	6.04
3110062M04Rik	6.715	7.325	7.325	7.29	7.065	7.06	7.31	6.845	7.05	7.045	7.17	6.895	7.145	7.32	7.35	7.175	7.125	7.43	7.045	7.235	7.22	7.29	7.165
3110070M22Rik	6.88	6.85	6.8	6.31	6.48	6.54	6.45	6.25	6.77	6.34	6.6	6.58	6.5	6.72	7.2	7.18	6.38	6.37	6.41	6.72	6.48	6.89	6.77
3110079O15Rik	5.19	4.96	4.87	4.63	4.85	5.32	5.43	5.1	5.26	5.26	4.74	4.87	4.89	5.08	4.95	4.97	5.05	5.2	5.06	5.44	5.3	5.25	4.97
3110082D06Rik	5.85	5.69	5.89	5.8	6.24	6.17	5.91	6.36	6.09	6.25	6.47	6.61	6.75	5.86	7	7.47	6.78	6.98	6.95	7.56	7.7	8	7.86
3110082I17Rik	6.67	6.55	6.47	6.86	6.38	6.97	6.79	6.63	6.5	6.15	6.65	6.77	6.89	6.86	6.61	6.53	6.14	6.37	6.68	6.65	6.76	6.59	6.4
3110082J24Rik	4.89	5.3	4.97	5.38	5.28	5.21	5.46	5.57	5.21	5.21	5.29	5.15	5.05	4.85	5.63	4.97	5.35	5.39	5.14	5.27	4.94	5.3	5.57
3110083C13Rik	5.5	6.03	5.69	5.64	5.91	5.67	6.06	5.66	5.53	5.95	5.99	5.85	5.81	6.22	5.98	6.22	5.77	6.06	5.48	5.92	5.65	5.88	6.03
3110099E03Rik	3.04	2.73	2.65	2.68	2.76	2.72	2.86	2.72	2.72	2.8	2.64	2.72	2.72	2.6	2.78	2.52	2.9	2.72	2.64	2.6	2.55	2.52	2.89
3200001D21Rik	4.51	4.14	4.07	4.27	4.02	4.35	4.33	3.95	4.11	4.03	4.05	3.79	4.06	4.26	4.09	4.22	4.1	3.89	3.89	4.47	4.52	4.27	4.11
3200002M19Rik	4.755	5.515	5.11	5.465	5.495	5.27	5.545	5.33	5.695	5.265	5.33	5.46	5.295	5.64	5.385	5.43	5.38	5.45	5.13	5.305	5.77	5.34	5.635
3230401D17Rik	5.3	5.5	5.645	5.655	5.99	5.585	5.395	5.9	5.435	5.37	5.725	5.325	5.77	5.865	5.935	5.735	5.875	5.535	5.79	5.63	5.53	5.705	5.68
3300002I08Rik	5.47	5.24	5.82	5.37	5.84	5.08	5.56	5.87	5.41	5.57	5.71	5.46	5.44	5.6	5.2	5.53	5.18	5.22	5.66	5.51	5.41	5.52	5.26
3300005D01Rik	4.69	4.47	4.68	4.8	4.76	4.63	4.67	4.72	4.81	4.73	4.99	4.44	4.85	4.81	4.63	4.91	4.72	4.84	5.16	4.93	4.54	5.09	4.99
3425401B19Rik	5.36	4.83	5.16	5.55	5.52	5.73	5.24	5.27	5.82	5.85	5.77	5.78	4.95	5.23	5.52	5.13	5.34	4.98	5.14	5.4	5.57	5.77	5.58
3632451O06Rik	5.44	5.64	5.31	5.36	5.37	4.9	5.49	5.41	5.31	5.29	5.26	5.03	5.63	5.3	5.35	5.75	5.01	4.99	5.33	5.19	5.11	5.25	5.28
3632454L22Rik	3.55	3.53	3.54	3.68	3.54	3.61	3.22	3.69	3.68	3.47	3.59	3.36	3.37	3.44	3.83	3.4	3.8	3.67	3.45	3.76	3.35	3.27	3.54
3830403N18Rik	3.55	3.26	3.07	3.39	3.5	3.06	3.38	3.48	3.52	3.11	3.12	3.44	2.91	3.05	3.54	3.92	3.15	3.12	2.82	2.85	2.65	2.84	2.99
3830406C13Rik	8.55	8.25	8.23	8.33	8.47	8.22	8.46	8.43	8.72	8.66	8.59	8.42	8.2	8.52	8.31	8.35	8.19	8.36	8.53	8.77	8.46	8.34	8.66
3830408C21Rik	5.46	5.56	5.5	5.8	5.64	5.49	5.79	5.15	5.27	5.14	5.33	5.02	5.07	5.46	5.09	5.33	5.07	5.26	5.35	4.92	5.28	4.9	5.15
3830417A13Rik	3.6	3.95	3.49	3.54	3.57	3.56	3.7	3.66	3.9	3.93	3.33	3.49	3.73	3.41	3.6	3.71	3.29	3.8	3.71	3.62	4.05	3.91	3.66
3830431G21Rik	4.27	4.02	4.08	4.23	3.99	4.6	4.42	4.13	4.17	4.09	4.27	4.27	4.27	4.27	4.25	4.07	4.55	4.51	4.11	4.63	4.48	4.16	4.28
3930402G23Rik	5.34	4.64	5.02	5.21	4.84	5.03	4.98	4.79	5.19	4.92	4.79	4.62	4.96	5.2	5.18	5.2	5.26	5.21	5.03	5.32	4.58	5.03	5.01
4430402I18Rik	7.14	6.73	6.98	6.9	6.82	6.61	6.99	6.61	6.57	6.83	6.79	6.69	6.32	6.68	6.49	6.3	6.35	6.34	6.09	6.17	6.48	6.45	6.36
4631405J19Rik	4.05	3.33	3.86	3.97	3.42	3.65	3.43	4.17	3.81	3.88	4.01	4.17	3.88	3.78	3.73	3.88	3.69	3.71	4.28	3.89	3.86	3.76	3.85
4632404H12Rik	5.33	5.43	6.22	6	5.29	5.59	5.32	5.48	5.79	5.73	5.55	5.63	5.31	5.22	5.27	4.97	5.07	5.45	5.01	5.36	5.28	5.29	5.49
4632411P08Rik	3.99	3.86	4.13	4.1	3.9	3.93	4.07	3.9	4.07	4.45	4.18	4.26	3.71	3.94	3.74	4	4.01	3.73	3.89	3.94	3.54	4.17	3.93
4632415K11Rik	6.23	5.94	6.07	6.22	6.08	6.46	6.28	6.6	5.85	6.25	6.22	6.22	6.19	5.78	6.16	6.21	6.05	6	6.52	6.35	5.99	6.2	6.24
4632415L05Rik	7.14	6.95	6.95	7.01	7.17	7.29	7.27	7.02	7.38	7.29	7.4	7.3	6.54	6.85	6.89	6.74	7.06	6.94	6.98	6.93	7.11	6.95	7.04
4632419I22Rik	6.29	6.4	6.35	6.05	6.26	6.08	6.34	6.8	6.4	6.29	6.31	6.38	6.29	6.28	6.18	6.29	6.45	6.48	6.49	6.19	6.53	6.56	6.52
4632427E13Rik	8.31	7.95	8	8.1	8.23	8.1	8.25	8.07	8.15	8.05	8.41	8.3	7.86	7.66	7.74	7.72	7.93	8.15	7.88	7.84	8.15	8.13	8.08
4632428C04Rik	6.42	6.2	5.88	6.13	5.96	5.52	5.85	5.84	5.36	5.64	5.57	5.49	6.45	6.11	5.11	6.05	5.92	5.6	5.46	5.36	5.61	5.38	5.59
4632428N05Rik	8.99	9.96	9.77	9.55	9.48	9.65	9.82	9.52	9.6	9.66	9.82	9.64	9.72	10.26	9.92	10.11	10.02	9.9	9.63	10.2	10.15	10.31	9.98
4632434I11Rik	4.61	4.67	4.68	4.6	4.5	4.37	4.51	4.63	4.88	4.87	4.81	4.43	5.3	4.91	4.95	4.98	4.8	5.2	4.99	5.02	4.96	5.16	5.16
4732414G09Rik	3.91	3.58	4.2	3.92	3.82	3.68	4.01	4.33	4.11	4.03	3.92	4.49	4.02	4.51	4.11	3.99	4.1	4.14	4.02	4.02	3.89	3.86	4.13
4732415M23Rik	5.26	5.37	5.54	5.13	5.65	5.08	5.82	5.37	5.58	5.57	5.49	5.56	5.6	5.58	5.02	5.66	5.19	5.56	5.64	6.06	5.56	5.58	5.7
4732418C07Rik	8.98	9.67	9.48	9.44	9.4	9.45	9.45	9.41	9.51	9.48	9.52	9.37	9.64	9.75	9.88	9.56	9.58	9.66	9.41	9.35	9.61	9.75	9.6
4732419C18Rik	5.5	5.12	5.61	4.94	4.81	4.87	5.28	4.73	5.39	5.13	5.14	5.33	5.22	5.13	5.17	5.02	5.2	5.27	5.12	5.32	4.9	5.16	5.13
4732440D04Rik	5.02	4.47	4.63	4.6	4.89	4.78	4.9	4.76	4.57	4.63	4.41	4.61	4.65	4.76	4.61	4.04	4.1	4.61	4.52	4.61	4.24	4.21	4.79
4732456N10Rik	4.7	3.94	4.26	4.13	4.09	4.52	4.09	4.24	4.43	4.92	4.26	4.6	4.26	4.08	4.18	3.99	4.26	4.22	4.06	4.24	4.11	4.05	4.29
4732471D19Rik	6.73	7.27	7.26	6.98	7.02	7.29	6.79	7.04	7.32	7.27	7.45	7.26	7.08	7.16	7.15	6.84	7.17	7.3	7.08	6.94	7.64	7.21	7.47
4732471J01Rik	6.485	7.04	6.765	6.735	6.795	6.52	6.6	6.835	6.765	6.98	6.85	6.735	6.51	7.22	6.905	6.36	6.54	6.63	6.71	6.545	6.705	6.745	6.63
4732490B19Rik	3.79	3.82	3.89	3.9	3.9	3.82	3.93	3.77	4	3.97	3.77	3.87	3.9	3.9	3.77	3.73	4.14	3.57	4.02	4.26	3.9	3.71	4.01
4732491K20Rik	6.71	6.06	5.98	5.84	6.06	6.15	6.17	5.99	6.12	6.25	6.52	6.55	6.12	5.91	6.16	6.19	6.08	5.82	5.93	5.87	6.4	6.14	6.1
4831426I19Rik	6.52	6.64	7.06	7.21	6.94	6.84	6.8	7.01	6.75	6.74	6.94	6.84	6.66	6.5	6.87	6.78	6.28	6.35	6.47	6.76	7	7.14	7
4831440D22Rik	2.99	3.19	3.2	3.01	3.15	3.52	2.99	3.38	3.24	3.18	3.47	3.14	2.7	3.61	3	3.3	3.33	3.12	3.04	3.02	3.18	3.01	3.14
4831440E17Rik	5.34	5.6	5.48	5.74	5.96	6.2	6.05	5.03	5.5	5.48	5.73	5.67	5.36	5.82	5.06	5.02	5.34	5.41	5.01	4.81	5.5	5.27	5.48
4832428D23Rik	3.24	2.92	3.14	2.76	2.94	2.84	2.84	3.16	3.24	2.84	2.72	2.71	2.72	2.9	3.08	3.17	2.85	2.76	2.65	2.83	2.76	2.75	3.02
4833403I15Rik	5.98	6.78	6.72	6.67	6.34	6.34	6.33	5.96	5.89	6.07	6.24	6.09	6.06	6.2	6.36	5.67	6.58	6.18	6.07	5.65	5.98	6.16	5.6
4833411C07Rik	5.27	5.07	5.04	5.25	5.35	5.03	5.22	5.13	5.73	5.18	5.1	5.58	4.88	5.07	4.16	4.95	5.32	5.45	5.77	5.28	4.85	5.04	5.79
4833412C05Rik	4.98	4.58	4.86	4.47	5.05	4.77	4.86	4.79	5.44	4.98	4.79	5.19	5.04	4.97	4.77	4.9	4.84	5.09	4.69	4.99	5.25	5.23	5.32
4833413E03Rik	4.45	4.56	4.61	4.19	4.4	4.61	4.37	4.89	4.48	4.49	4.59	4.88	4.51	4.41	4.35	4.63	4.56	4.65	4.51	4.77	4.6	4.56	4.4
4833417C18Rik	5.02	4.89	4.77	5.105	4.745	5.275	4.91	4.79	4.675	4.995	5.125	4.945	4.54	4.66	4.73	4.945	4.965	5.045	4.885	4.71	5.02	4.995	4.82
4833418N02Rik	4.98	5.21	5.12	5.41	5.42	4.89	4.76	4.88	5.61	5.09	5.05	4.84	4.29	4.65	4.32	4.58	4.57	4.84	4.75	4.12	4.64	4.94	4.75
4833419F23Rik	5.19	5.68	5.15	5.71	5.69	5.62	5.37	5.37	5.35	5.64	5.65	5.56	5.79	5.67	5.75	6.17	5.6	5.76	5.49	5.8	5.77	6.37	5.57
4833420G17Rik	8.25	8.04	8.15	7.91	7.93	7.68	7.75	7.61	8.04	7.97	7.9	7.85	7.62	7.95	7.65	7.93	7.65	7.92	7.66	8.05	8.01	7.83	7.95
4833422C13Rik	5.87	5.44	5.41	5.19	5.46	5.34	5.53	5.56	5.44	5.52	5.65	5.64	5.4	5.76	5.59	5.78	5.34	5.72	5.28	5.56	5.78	5.56	5.83
4833422M21Rik	3.99	3.35	3.89	3.49	3.44	3.76	3.57	3.58	3	3.18	3.04	3.98	3.45	3.89	3.39	3.43	3.66	3.65	3.02	3.49	3.4	3.46	3.57
4833423E24Rik	3.28	2.73	3.02	2.93	2.87	2.86	2.92	2.97	2.95	3.13	3.81	3.25	3.05	2.92	2.84	2.77	3.08	3.21	2.97	3.18	3.06	3	2.8
4833423F13Rik	4.88	5.21	5.12	5.06	4.65	5.06	4.81	5.05	5.06	5.02	5.46	5.28	5.18	5.06	4.61	4.95	4.93	4.84	4.94	5.14	4.68	5.29	5.12
4833424O15Rik	4.37	4.25	3.95	4.04	3.84	4	4.01	4.04	4.04	4.26	4.13	4.16	4.05	3.86	3.91	3.73	3.89	3.8	4.04	4.43	4.29	3.7	4.15
4833427F10Rik	4.93	4.7	5.2	4.95	4.34	4.41	4.77	4.86	5.09	5.02	4.73	4.77	5.08	4.72	4.39	4.96	4.32	4.91	4.89	4.64	4.19	4.31	4.56
4833427G06Rik	4.18	3.13	2.54	3.04	2.79	2.56	2.79	2.78	3.07	2.75	2.3	2.53	2.82	2.94	2.38	2.8	2.83	2.75	2.57	2.57	2.75	2.74	2.46
4833428L15Rik	6.09	4.73	4.76	4.45	4.81	4.42	4.68	4.82	4.72	4.7	4.61	4.6	4.75	4.71	4.26	4.84	4.71	4.54	4.64	4.74	4.76	4.57	4.66
4833438C02Rik	6.45	6.38	6.45	6.53	6.29	6.58	6.62	6.09	6.68	6.53	6.45	6.43	6.28	6.28	6.15	6.17	6.43	6.4	6.14	6.51	6.6	6.68	6.5
4833439L19Rik	9.73	9.96	9.79	10.06	9.95	10.17	10.17	10.18	10.32	10.23	10.18	10.1	10	9.97	10.18	9.75	10.05	10.01	9.71	9.8	9.97	10.02	9.99
4833442J19Rik	7.14	7.08	6.89	6.88	6.97	7.1	7	6.57	7.26	7.2	6.52	6.64	6.57	6.45	6.84	6.26	6.72	6.91	6.77	6.47	6.87	6.6	6.46
4921501E09Rik	3.68	3.78	3.73	3.82	3.48	3.94	3.63	3.66	3.6	3.76	3.59	3.57	3.63	3.58	3.35	3.54	3.44	4.27	3.44	3.33	3.63	3.65	3.63
4921504A21Rik	4.67	4.47	4.19	4.53	4.14	4.02	3.89	3.93	4.16	3.99	4	3.8	4.86	3.99	3.88	4.43	4.11	4.29	4.19	4.04	3.88	4.19	3.66
4921504E06Rik	2.87	3.03	2.98	2.98	2.91	3.07	2.74	2.98	3.12	3.03	2.94	3.12	3.03	2.79	3.1	2.9	2.98	2.91	2.95	2.95	3.26	2.75	3.3
4921506M07Rik	3.74	3.39	3.37	3.15	3.47	3.02	3.19	3.26	3.54	3.52	3.35	3.37	3.16	3.37	3.55	3.13	3.48	3.37	3.32	3.38	3.37	3.4	3.3
4921507G05Rik	4.25	3.88	3.84	3.95	3.83	4.01	4.06	4.38	4.59	4.1	3.99	4.05	3.97	3.73	3.97	3.94	4.15	4.22	4.5	4.22	4.84	4.69	3.93
4921507L20Rik	4.05	3.59	3.61	3.6	3.76	3.07	3.39	3.76	3.87	3.8	3.56	3.59	3.38	3.27	3.6	3.43	3.84	3.37	3.2	3.9	3.5	3.75	3.46
4921507P07Rik	6.08	6.12	6.06	6.42	6.05	5.79	6.07	6.08	6.05	6.32	6.55	6.15	5.8	6.04	5.89	6.08	5.83	5.87	5.9	5.92	6.08	5.79	6.11
4921508A21Rik	3.74	3.16	3.67	3.26	3.44	3.53	3.45	3.21	3.33	3.75	3.19	3.44	3.06	3.33	3.32	3.39	3.35	3.44	3.21	3.37	3.25	3.85	2.87
4921508D12Rik	3.26	3.78	3.13	3.38	3.3	3.4	3.32	3.43	3.2	3.38	3.34	3.41	3.22	3.32	3.16	3.23	3.29	3.07	3.33	3.44	3.32	3.44	3.46
4921509C19Rik	5.14333333333333	4.53333333333333	4.60333333333333	4.76	4.83333333333333	4.30666666666667	4.64333333333333	4.60333333333333	4.44666666666667	4.56666666666667	4.48666666666667	4.53	4.62333333333333	4.96	4.54	4.37666666666667	4.35666666666667	4.32333333333333	4.65333333333333	4.26	4.39	4.21333333333333	4.13666666666667
4921509O07Rik	3.96	3.44	3.24	3.43	3.12	3.34	3.58	3.9	3.24	3.35	4.05	3.54	3.23	3.48	3.45	3.74	3.09	3.46	3.76	3.42	3.41	3.36	3.36
4921510H08Rik	4.86	4.81	4.52	4.65	4.9	4.87	5.05	4.97	4.94	5.32	4.67	4.93	4.68	4.83	4.83	4.65	5.1	5.12	5.08	5.22	4.67	4.86	4.89
4921511C10Rik	4.43	4.47	5	4.59	4.19	3.69	4.57	4.61	4.68	4.55	4.76	4.72	4.32	4.61	4.68	4.62	4.42	4.59	4.82	4.99	4.69	4.3	4.59
4921511C20Rik	3	2.91	2.7	2.7	2.85	2.84	2.94	2.69	3.38	3.11	2.86	3.02	3.08	2.94	3.13	3	2.63	2.76	2.63	2.98	2.93	2.91	3.13
4921511H03Rik	2.87	3.4	2.59	2.92	2.74	2.59	2.7	2.8	2.97	3.03	2.49	2.55	3.37	2.44	2.74	2.75	2.67	2.54	2.56	2.62	2.74	2.59	2.78
4921511I17Rik	5.2	5.47	5.2	5.2	4.7	4.73	4.95	4.98	5.55	5.15	5.7	5.04	5.18	5.2	5.45	5.19	5.2	5.21	5.03	5.65	5.25	5.75	6
4921513I03Rik	3.81	3.81	4.09	3.77	3.79	4.32	4.07	4.11	3.66	3.94	3.54	3.79	3.85	4.13	3.69	3.31	4.03	3.75	3.51	4	3.91	3.66	3.94
4921515E04Rik	2.78	2.87	2.57	2.79	2.75	2.75	2.92	2.84	3.02	2.82	2.51	2.8	2.74	2.62	2.93	2.62	2.78	2.83	2.88	2.74	2.6	2.89	2.87
4921515J06Rik	5.235	5.24	5.215	5.385	5.115	4.87	5.47	5.095	5.125	5.07	5.195	5.005	5.31	5.37	5.31	5.095	5.165	5.26	5.285	5.48	5.08	4.98	5.105
4921517D21Rik	3.82	3.66	3.62	3.73	3.14	3.44	3.16	3.36	3.17	3.28	3.29	3.29	3.53	3.32	3.77	3.24	3.55	3.36	3.43	3.62	3.27	3.33	3
4921517D22Rik	4.21	4.1	4.1	4.26	4.3	4.29	4.22	4.35	4.26	4.28	4.12	4.42	4.22	4.65	4.09	4.13	4.68	4.58	4.76	4.57	4.05	4.29	4.5
4921517L17Rik	6.63666666666667	6.46333333333333	6.60333333333333	6.52333333333333	6.62	6.56666666666667	6.81666666666667	6.69	6.52666666666667	6.69	6.60333333333333	6.58333333333333	6.31	6.46666666666667	6.46	6.65666666666667	6.56666666666667	6.70333333333333	6.67	6.69	6.44333333333333	6.54333333333333	6.51
4921523A10Rik	2.61	3.15	3.09	2.97	2.73	3.21	2.91	2.91	2.98	2.92	2.88	3.05	2.85	2.83	3.36	2.8	2.54	3.08	2.7	2.98	3.33	2.99	3.16
4921524J17Rik	7.02	7.33	7.5	7.47	7.8	7.73	7.59	7.53	7.61	7.61	7.17	7.39	7.48	7.21	7.55	7.58	7.59	7.42	7.8	7.65	7.47	7.26	7.47
4921524L21Rik	3.37	2.95	2.87	3.06	3.03	3.06	3.31	3.06	3.52	3.17	2.89	3.12	2.9	3.27	2.99	3.12	3.32	2.99	3.27	3.26	3.01	3.13	3
4921525B02Rik	3.91	3.56	3.45	3.63	3.55	3.65	3.35	3.18	3.22	3.36	2.99	3.45	3.71	3.31	3.78	3.21	3.43	3.56	3.42	3.61	3.59	3.49	3.63
4921525O09Rik	4.6	4.25	3.98	4.09	4.46	4.24	4.55	4.12	4.37	4.31	4.6	4.31	4.19	3.99	4.35	4.05	4.5	4.33	4.29	4.17	4.36	4.23	4.54
4921528I01Rik	3.19	3.04	3.09	3.12	3.18	3.49	3.11	3.36	3.49	3.1	2.97	3.15	3.09	3.13	3.29	3.08	3.24	3.3	3.15	3.15	3.15	3.12	3.3
4921528I07Rik	3.56	2.72	2.57	2.75	2.62	3.15	3.1	2.79	3.07	3.04	2.67	2.9	3.34	2.96	3.4	3	3.26	3.4	3.06	2.92	2.59	3.04	3.15
4921528O07Rik	3.69	3.44	3.35	3.49	3.34	3.35	3.42	3.61	3.57	3.52	3.41	3.34	3.19	3.35	3.08	3.33	3.41	3.23	3.42	3.58	3.48	3.42	3.38
4921530D09Rik	4.46	4.41	4.39	4.44	4.38	4.24	4.47	4.39	4.95	4.42	4.11	4.47	4.66	4.29	4.42	4.42	4.42	4.13	4.12	4.4	4.46	4.35	4.15
4921530L18Rik	5.54	5.11	5.13	5.29	5.53	5.16	5.23	5.51	5.45	5.02	4.96	5.12	5.31	4.49	4.94	5.25	5.09	5.05	5.14	5.14	4.53	5.26	4.71
4921530L21Rik	2.97	2.96	3.14	3.2	2.89	3.28	2.82	3.06	2.95	3.01	2.8	3.2	2.8	2.92	3.04	3.09	3.38	3.06	2.96	2.91	3.01	3.07	2.85
4921531C22Rik	5.98	6.57	6.45	6.48	6.56	6.45	6.67	7.01	6.61	6.88	6.79	6.92	6.62	6.77	6.44	6.45	6.53	6.75	6.62	6.94	6.51	6.53	6.61
4921531P14Rik	6.34	5.62	5.78	5.86	6.14	5.58	5.95	5.9	5.67	5.69	5.67	5.91	5.96	5.91	5.5	5.94	5.84	5.95	5.9	5.86	5.51	5.5	5.72
4921533I20Rik	3.14	2.52	2.94	2.98	2.99	3.34	3.26	3.19	2.72	3.32	2.95	3.05	3.04	3.37	2.84	3.32	2.72	2.99	2.66	2.56	3.02	2.44	2.96
4921536K21Rik	4.7	4.48	4.37	4.42	4.48	5.27	4.39	5.05	4.2	4.48	4.48	4.48	4.14	4.48	4.78	4.48	4.32	4.27	4.48	4.79	4.3	4.46	4.35
4921539E11Rik	3.13	2.53	2.7	2.88	2.81	3.24	2.92	2.68	3.05	2.72	2.67	2.61	2.97	2.81	2.98	2.67	2.8	3.1	2.85	2.59	2.63	2.99	2.99
4922501C03Rik	6.97	7.33	7.33	7.18	7.18	7.23	7.34	7.33	7.16	6.98	7.53	7.18	7.33	7.11	7.34	7.46	7.19	7.45	7.65	7.45	7.54	7.76	7.49
4922501L14Rik	4.575	3.92	4.105	4.025	4.015	4.025	4.085	4.045	4.225	4.44	4.335	4.16	4.205	4.15	3.98	4.11	4.315	4.21	4.06	4.045	3.935	4.065	4.01
4922502D21Rik	5.78	5.15	5.45	5.25	4.94	5.05	4.91	4.95	4.99	4.86	5.16	5.11	5.63	5.38	5.25	5.21	5.1	5.43	5.24	5.13	4.84	4.62	4.81
4922502H24Rik	3.59	3.69	4.09	3.49	3.3	3.75	3.43	3.56	3.75	3.56	3.24	3.64	3.36	3.6	4.27	3.62	3.65	3.77	3.5	3.56	3.56	3.49	3.21
4922502N22Rik	4.09	3.75	3.67	3.79	3.44	3.52	3.83	3.79	3.85	3.85	3.56	3.63	3.8	3.65	3.65	3.95	4.33	3.67	3.59	3.77	3.76	3.89	3.64
4922505E12Rik	5.2	5.25	5.05	5.23	4.92	4.94	5.23	5.43	4.83	5.23	5.61	5.26	5.26	5.17	5.3	5.05	5.22	5.33	5.04	5.22	5.47	5.05	5.45
4922505G16Rik	4.95	3.97	3.98	4.67	4.39	3.99	4.2	4.24	4.25	4.85	4.54	4.43	4.28	4.46	4.22	4.12	4.62	4.46	4.37	5.08	4.42	4.72	4.37
4930401B11Rik	4.22	3.59	3.76	3.66	3.73	3.61	3.61	4.13	3.45	3.98	3.53	3.7	3.7	3.44	3.5	3.91	3.81	3.75	3.93	3.89	3.29	3.6	3.75
4930401C15Rik	4.35	4.32	4.32	4.59	4.18	4.53	4.26	4.19	4.47	4.29	4.05	4.19	4.2	4.33	4.12	4.38	4.57	4.56	4.23	4.48	4.12	4.43	4.43
4930401O10Rik	4.08	3.95	4.02	3.97	3.99	3.86	3.97	4.1	3.79	4.02	3.96	3.9	3.95	4.35	3.64	4.35	3.97	3.97	4.21	3.92	3.61	3.85	3.97
4930401O12Rik	3.1	3.04	3.04	2.98	3.4	3.24	3.82	3.76	3.25	3.49	3.38	3.18	3.07	3.03	2.66	3.57	3.36	3.44	3.16	2.93	3.63	3.23	3.36
4930402F06Rik	2.64	2.71	2.68	2.71	2.78	2.56	2.71	2.57	2.54	2.68	2.62	2.73	2.85	2.62	2.54	2.53	2.64	2.72	2.45	2.45	2.53	2.85	2.62
4930402F11Rik	3.06	3.02	2.92	3.08	3.12	3.17	3.07	2.84	2.84	2.86	2.79	2.64	2.71	2.63	3.07	3.19	2.73	3.04	2.67	2.47	2.77	2.78	2.34
4930402H24Rik	8.49	9.49	9.5	9.58	9.44	9.47	9.49	9.71	9.37	9.49	9.77	9.89	9.5	9.62	9.81	9.32	9.33	9.43	9.35	9.29	9.56	9.68	9.44
4930402K13Rik	3.97	3.92	4.08	3.94	3.94	3.76	4.19	4.08	3.94	4.15	3.86	3.95	3.94	4.08	3.51	3.99	3.88	3.77	3.71	3.83	4.03	3.71	3.97
4930403N07Rik	2.81	2.73	2.64	2.78	3.01	3.42	2.82	2.66	2.82	2.97	2.83	2.96	2.82	2.6	2.95	2.73	2.83	2.84	2.69	2.84	2.83	2.5	3.13
4930404A05Rik	4.49	3.6	3.85	3.67	3.61	3.53	3.34	3.57	3.56	3.26	3.76	3.58	3.74	4.03	4.14	3.31	3.39	3.26	3.57	3.55	3.47	3.46	3.72
4930404A10Rik	2.86	2.75	2.91	3.02	3.26	2.95	3.1	3.52	3.17	3.2	2.67	2.59	3.2	2.88	3.09	2.74	2.99	2.64	2.82	2.83	2.88	3.22	2.96
4930404H11Rik	6.16	5.63	5.08	5.46	5.36	5.48	5.68	5.14	5.38	5.46	5.04	5.31	5.5	5.29	4.71	5.12	5.37	5.8	5.48	5.46	5.07	4.67	5.33
4930404H21Rik	3.06	3.19	3.19	3.3	2.91	3.16	3.28	3.19	3.7	3.78	3.11	3.09	2.96	3.11	3.28	3.08	3.18	3.07	3.19	3.61	3.09	2.95	3.43
4930404H24Rik	4.43	4.08	3.61	3.51	4.29	3.73	3.84	3.87	3.52	3.89	3.89	3.97	3.62	3.66	4.08	3.88	3.78	3.76	3.69	3.62	4.1	3.75	4.16
4930404I05Rik	4.43	4.11	4.38	4.25	4.24	4.7	4.71	4.53	4.44	4.11	4.57	4.33	4.44	4.56	4.28	4.7	4.16	4.44	4.55	4.51	4.59	4.45	4.24
4930405A10Rik	4.27	4.03	4.11	3.8	4	3.58	3.84	4.1	3.9	3.78	3.82	3.91	4.23	4.2	4.01	4.08	4.21	3.92	4.15	3.84	3.87	3.91	3.93
4930405A21Rik	4.88	4.77	4.92	4.87	5.04	4.98	5.34	5.24	4.94	5.3	5.1	4.83	4.92	4.96	4.97	4.66	5.09	5.29	4.99	4.9	4.62	4.9	4.9
4930405D11Rik	3.03	3.1	3.07	2.86	3.21	3.39	2.99	3.1	3.66	3.32	2.94	2.79	2.94	3.22	2.95	3.12	3.02	3.49	3.38	3.01	3.66	3.07	2.98
4930405J17Rik	5.46	4.08	4.57	4.4	4.48	4.09	4.37	4.14	4.07	4.48	4.17	4.33	5.26	4.39	4.64	4.53	4.19	4.57	4.48	4.48	4.38	4.86	4.61
4930405O22Rik	6	6.67	6.99	6.58	6.63	6.1	6.42	6.38	6.69	6.38	6.28	6.4	6.28	6.03	6.54	6.41	6.23	6.24	6.46	5.95	6.27	6.65	6.35
4930405P13Rik	4.43	4.27	4.26	4.11	4.1	4.12	4.48	4.31	4.39	4.47	4.51	4.51	4.26	4.64	4.51	4.09	4.29	4.16	4.35	4.61	4.12	4.36	5.22
4930406D18Rik	3.68	3.6	3.26	3.49	3.47	3.69	3.71	3.33	3.66	3.57	3.48	3.6	3.59	3.87	3.52	3.76	3.8	3.81	3.29	3.74	3.54	3.35	3.77
4930407G08Rik	3.2	3.18	3.29	3.69	3.19	3.19	3.69	3.24	3.44	3.74	4.05	3.63	3.35	3.59	3.94	4.17	3.41	3.42	3.61	3.77	3.48	3.9	3.7
4930407I10Rik	4.53	4.04	3.99	4.08	3.86	3.86	4.08	4.38	4.08	4.12	4.18	4.1	4.08	4.09	4.08	4.04	4.45	3.82	4.1	4.06	3.67	3.67	3.95
4930408F14Rik	3.73	3.645	3.595	3.625	3.53	3.13	3.555	3.1	3.42	3.455	3.49	3.48	3.515	3.625	3.57	3.495	3.245	3.475	3.435	3.7	3.435	2.835	3.55
4930412B13Rik	2.8	2.96	2.84	2.77	2.77	2.76	2.8	3.02	3.05	2.67	2.71	2.8	2.72	2.91	2.96	2.67	2.84	2.8	2.8	2.67	2.8	2.75	2.94
4930412C18Rik	7.16	7.3	7.52	6.98	7.04	7.11	7.24	6.8	7.35	7.56	7.06	6.88	6.6	6.65	6.7	6.34	6.56	6.45	6.49	6.42	7.13	7.22	6.92
4930412D23Rik	2.83	3.03	2.49	3.24	2.79	2.45	2.66	2.78	3.06	3	2.7	2.46	2.69	2.71	2.99	2.89	2.42	3.01	2.77	2.58	2.51	2.59	2.96
4930412F09Rik	4.14	3.75	3.53	3.8	3.8	3.76	3.85	4.13	4.2	4.21	4.41	3.94	3.93	3.73	4.21	4.18	4.06	4.06	4.34	4.23	4.2	4.32	3.99
4930412F12Rik	5.67	5.92	5.79	5.95	5.73	5.56	5.91	5.91	5.8	5.86	5.94	5.91	6.1	5.81	5.88	5.89	5.76	5.53	6.2	6.06	6.19	6.01	6.23
4930412F15Rik	4.56	4.14	4.79	4.85	4.72	4.37	4.89	4.64	4.72	4.61	4.9	4.9	4.88	4.66	4.6	4.65	4.59	4.73	4.69	4.34	4.7	4.53	4.52
4930412L05Rik	3.64	3.62	3.57	3.79	3.66	3.65	3.39	3.57	3.51	3.65	3.44	3.57	3.43	3.39	3.32	3.8	3.1	3.49	3.61	3.66	3.57	3.26	3.53
4930412M03Rik	4.51	4.79	4.6	4.84	4.24	4.37	4.85	4.53	4.85	5.18	4.78	5.08	4.89	5.06	4.2	4.53	4.51	4.39	4.69	4.12	4.61	4.9	4.62
4930412O13Rik	4.42	3.87	3.9	4.08	3.79	3.96	4.09	4.38	4.13	3.99	4	4.31	4.05	4.36	4.09	3.8	4.11	4.12	4.22	3.91	4.06	4.31	4.3
4930413E15Rik	3.18	3.25	3.37	2.79	3.14	3.41	3.22	3.02	3.12	3.12	3.47	2.99	3.48	3.25	3.48	2.95	3.02	3.58	3.09	2.94	3.46	2.93	3.2
4930413F20Rik	6.23	6.18	6.43	6.22	6.18	5.72	6.16	5.99	6.38	6.25	6.21	6.07	6.3	6.18	6.02	6.23	6.1	6.18	6.17	6.41	6.03	6.37	6.11
4930413G21Rik	4.38	4.22	3.9	3.93	3.8	3.85	4.16	4.41	4.13	4.37	4.28	4.37	4.13	4.2	4.03	4.06	3.68	4.13	4.07	4.27	3.85	3.98	4.41
4930413M19Rik	2.82	2.69	2.87	2.75	2.63	2.85	2.98	2.86	2.75	3.04	2.65	2.73	2.78	2.75	2.57	2.92	2.89	2.55	3.02	3.32	3.34	2.86	2.8
4930414L22Rik	4.99	5.32	5.1	5.25	5.12	4.75	5.23	5.05	5.13	5.41	5.17	5.38	4.51	5.07	4.93	4.93	4.98	4.63	4.79	4.48	5.1	5.33	5.19
4930414N06Rik	2.92	3.4	3.03	2.96	3.15	3.23	2.75	3.12	3.1	3.06	2.72	2.98	2.95	3.02	3.19	3.36	3.05	2.93	2.68	3.01	2.76	3.1	2.98
4930415F15Rik	3.76	3.9	3.41	3.71	3.8	3.62	3.38	3.78	3.96	3.81	3.6	3.7	3.65	3.59	3.81	3.82	3.69	3.29	3.65	3.7	3.58	3.66	3.62
4930415L06Rik	4.4	4.32	4.41	4.16	4.32	4.26	4.66	4.43	4.36	4.26	4.19	4.55	4.32	4.2	4.32	4.32	4.18	4.39	4.21	4.49	4.28	4.24	4.26
4930415O20Rik	2.62	2.56	2.56	2.62	2.46	2.93	2.37	2.59	2.67	2.81	2.62	2.77	2.6	3.23	2.72	2.64	2.51	2.75	2.43	2.41	2.97	2.62	2.86
4930417G10Rik	4.71	4.54	4.31	4.59	4.47	3.81	4.43	4.62	4.33	4.43	4.46	4.4	4.55	4.51	4.36	4.43	4.36	4.21	4.28	4.39	4.09	4.63	4.54
4930417H01Rik	3.46	3.78	3.54	3.8	3.54	3.56	3.48	3.43	3.59	3.78	3.56	3.61	3.64	3.7	3.64	3.56	3.52	3.58	3.39	3.58	3.49	3.41	3.62
4930417O13Rik	4.16	3.63	4.27	4.14	4.15	4.12	3.95	3.98	3.97	3.96	3.99	3.91	3.57	3.74	4.11	3.8	3.88	4.25	3.91	3.78	3.88	3.91	4.04
4930417O22Rik	5.21	4.88	4.99	4.81	4.75	4.43	4.31	4.53	4.78	4.95	4.61	4.68	4.82	5.06	4.78	4.81	4.72	4.79	4.48	4.81	4.62	4.98	4.69
4930419G24Rik	3.3	2.73	2.87	2.7	2.52	3	3.11	3.14	3.04	2.64	3.07	3.21	2.99	2.75	3.12	2.98	3.1	3.21	3.33	2.93	3.02	2.7	3.05
4930420G21Rik	5.62	5.77	5.44	5.36	5.05	5.22	4.96	5.17	5.2	5.66	5.66	5.25	5.37	5.2	5.32	5.41	5.06	5.17	5.18	5.45	5.46	5.2	5.31
4930420K17Rik	9.7	9.61	9.52	9.65	9.79	9.74	9.79	9.36	10.01	10.03	9.98	9.91	9.38	9.6	9.47	9.49	9.81	9.69	9.66	9.87	9.67	9.41	9.67
4930421P07Rik	3.78	3.69	3.85	3.77	3.47	3.97	3.67	3.4	3.44	3.82	3.81	3.64	3.7	3.38	3.76	3.8	3.48	3.74	3.82	3.84	3.74	3.41	3.64
4930422G04Rik	4.43	4.79	4.67	4.9	4.7	4.52	4.38	4.72	4.87	4.75	4.68	4.35	4.99	4.3	5.07	4.67	4.81	5.15	5.28	4.75	4.77	5.01	5.06
4930423M02Rik	3.3	3.27	3.31	3.27	3.24	3.28	3.2	3.58	3.62	3.3	3.12	3.11	3.18	3.33	3.14	3.16	3.32	3.07	3.1	3.48	3.21	3.14	3.25
4930425K10Rik	3.17	3.35	2.8	3.11	2.83	3.01	3.11	3.09	3.02	3.39	2.77	3.01	3.01	2.92	2.82	2.87	3	2.74	3.24	3.01	2.72	3.11	3.36
4930425O10Rik	3.82	3.64	3.48	3.88	3.32	3.93	3.61	3.41	3.28	3.91	3.47	3.47	3.56	3.52	3.5	3.58	3.48	3.78	3.43	3.61	3.12	3.39	3.61
4930426I24Rik	5.19	4.95	5.29	5.31	5.08	6.07	5.45	5.07	4.86	5.3	5.15	4.99	4.96	5.05	4.89	5.01	4.78	5.22	4.45	4.62	5.1	4.88	4.76
4930426L09Rik	4.87	4.75	4.96	4.58	4.21	4.98	4.85	4.07	5.07	4.45	4.46	4.3	4.55	4.73	4.62	4.9	4.43	4.85	4.69	5.18	4.91	5.15	4.29
4930427A07Rik	4.69	4.21	4.5	4.64	4.14	4.33	4.36	4.4	4.52	4.21	4.55	4.14	4.22	4.39	4.51	4.72	4.5	4.41	4.35	4.26	4.41	4.56	4.59
4930428D18Rik	2.45	2.57	2.51	2.49	2.89	2.89	2.52	3.28	2.56	2.61	2.48	2.59	2.22	2.63	2.56	2.52	2.83	2.89	3.12	2.68	3.04	2.54	2.81
4930428E07Rik	3.11	2.64	2.79	2.53	2.93	2.7	2.7	2.85	2.52	2.64	2.74	2.87	2.41	2.84	2.9	2.57	2.85	2.65	2.89	2.69	3.02	2.62	2.61
4930428E23Rik	2.73	2.73	2.97	2.88	3.23	2.83	2.66	2.78	2.54	2.84	2.63	2.69	2.74	2.46	2.5	2.58	2.85	2.52	2.51	2.63	2.67	2.74	2.62
4930428G15Rik	2.59	2.61	2.67	3.21	2.57	3.35	2.82	2.77	3.34	2.82	2.64	3.23	2.63	2.99	2.82	2.8	2.83	2.64	3.14	2.75	2.67	2.38	2.82
4930428N03Rik	4.71	3.78	3.94	4.31	3.85	3.95	3.99	3.97	3.83	4.12	4.08	4.2	3.9	4.03	3.78	3.56	4.14	3.89	4.02	3.88	3.76	3.57	3.51
4930428O21Rik	3.85	3.92	3.63	3.63	3.85	3.76	3.62	3.6	4.03	4.12	3.8	3.8	3.85	3.9	3.54	3.89	3.99	4.26	3.85	4.06	3.82	4.05	3.93
4930429B21Rik	5.66	5.2	5.46	5.51	5.23	5.96	5.47	5.17	5.28	5.88	5.65	5.66	5.55	5.47	5.37	5.23	5.42	5.2	5.15	5.47	5.66	5.31	5.5
4930429D17Rik	4.48	4.14	4.18	4.35	4.36	4.36	4.22	4.16	4.24	4.06	4.12	4.41	4.5	4.3	4.11	4.25	4.31	3.95	4.09	4.49	4.27	4.06	4.05
4930429F11Rik	4.34	3.68	3.67	4.45	4.22	4.11	4.39	4.27	4.32	3.99	4.59	4.47	4.06	4.22	4.07	4.57	4.21	4.11	4.01	3.94	3.99	4.38	4.53
4930429F24Rik	4.12	3.835	3.73	3.57	3.695	3.805	3.565	3.83	3.79	3.88	3.47	3.86	3.78	3.78	3.685	3.655	3.45	3.475	3.805	3.515	3.85	3.72	3.925
4930430A15Rik	3.34	2.63	2.63	2.69	2.84	2.98	3.04	2.75	3.25	3.25	2.78	2.8	2.6	2.79	2.76	2.98	2.76	2.77	3.12	2.76	2.81	2.6	3.04
4930430D24Rik	3.43	3.49	3.26	3.45	3.33	4.02	3.3	3.59	3.46	3.24	3.4	4.03	3.69	3.45	3.7	3.87	3.67	3.91	3.51	3.41	3.22	3.55	3.72
4930430F08Rik	6.49	6.35	6.45	6.98	6.57	6.7	6.55	6.61	6.94	6.57	6.82	6.71	6.26	6.57	6.76	6.2	6.49	6.64	6.38	6.69	6.65	6.87	6.51
4930430F21Rik	3.28	3.49	3.31	3.32	3.44	3.28	3.46	3.28	3.41	3.21	3.07	3.28	3.18	3.14	3.64	3.27	3.41	3.1	3.33	3.49	3.18	3.05	3.26
4930430J02Rik	3.62	2.83	3.11	3.1	3.13	3.55	2.99	3.06	3.11	3.09	2.9	3.08	3.13	3.34	3.13	2.83	3.27	3.09	3.26	2.92	2.99	3.39	3.11
4930431A04Rik	4.34	3.98	3.88	4.44	3.56	3.44	3.44	4.07	3.99	3.65	3.8	4.14	4.05	3.75	3.37	4.38	4.31	3.53	4.4	3.61	3.99	4.04	3.73
4930431F12Rik	4.93	4.18	4.26	4.36	3.91	4.5	4.14	4.46	4.78	3.96	4.14	4.61	4.25	4.38	4.07	4.31	4.41	4.7	4.51	4.34	3.91	4.23	4.58
4930431P03Rik	5.58	5.37	5.19	5.23	4.9	4.82	5.11	5.13	5	5.2	5.17	5.2	5.2	5.17	5.23	5.05	4.96	5.15	5.13	4.87	4.99	5.1	5.04
4930432B10Rik	4.39	4.15	4.48	4.68	4.39	4.39	4.5	4.48	4.7	4.77	4.57	4.21	4.32	4.68	4.19	4.02	4.2	4.13	4.47	4.41	4.48	4.51	4.67
4930432J09Rik	4.93	3.74	3.82	3.77	3.65	3.95	3.61	4.35	4.11	3.54	4.04	3.59	3.88	3.81	4.04	4.13	4.27	3.85	3.92	3.51	4.31	4.03	3.79
4930432K09Rik	4.55	4.06	3.74	3.77	3.53	3.85	4.06	4.01	4.22	3.86	3.61	3.53	4.25	3.76	3.78	3.92	4.08	4.27	4.03	3.5	3.71	3.69	3.2
4930432K21Rik	5.25	4.47	4.96	4.96	4.86	4.57	4.78	4.76	5.07	4.82	5.07	4.78	4.69	4.6	4.73	5.19	4.63	4.73	4.57	5	4.98	5.1	4.87
4930432L08Rik	3.46	3.64	3.46	3.36	4.01	4.33	3.79	3.92	3.63	3.65	3.21	4.19	3.82	3.46	3.54	3.63	3.85	3.66	3.4	3.68	3.56	3.25	3.75
4930432M17Rik	4.07	4.11	4.08	4.2	4.05	3.95	3.96	3.95	4.34	4.02	3.97	3.76	4.06	4.06	3.55	4.13	4.1	4.33	4.06	4.44	4.32	4.02	3.9
4930433B08Rik	2.78	2.79	2.87	2.57	2.9	2.92	2.68	2.81	2.6	2.53	2.87	2.61	2.77	2.8	3.05	3	3.01	2.85	2.77	2.76	2.9	2.72	2.94
4930433I11Rik	3.67	3.92	3.58	3.44	3.13	2.84	3.19	3.34	3.49	3.42	2.84	3.22	3.11	3.97	3.44	3.28	2.82	2.72	3.39	3.2	4.15	2.93	3.26
4930433N12Rik	4.28	3.97	4.17	3.7	4.11	3.9	3.93	4.03	4.17	4.29	4.43	3.74	3.98	4.51	3.69	4.2	3.41	4.07	4.16	4.12	3.4	3.83	4.08
4930434J06Rik	3.01	2.53	2.54	2.52	2.63	2.38	2.2	2.64	2.68	2.47	2.77	2.59	2.67	2.77	3.02	2.51	2.57	2.84	2.4	2.63	2.5	2.48	2.25
4930435E12Rik	3.39	3.34	3.22	3.41	3.27	3.27	3.07	3.49	3.34	3.62	3.16	3.25	3.38	3.29	3.46	3.65	3.48	3.54	3.47	3.47	3.73	3.37	3.41
4930438A08Rik	4.66	4.66	4.91	4.84	4.62	4.31	4.14	4.59	4.59	4.75	4.59	4.65	4.91	4.91	4.63	4.34	4.73	4.63	4.54	4.93	4.49	4.34	4.35
4930438E09Rik	4.57	4.22	4.15	3.95	4.02	3.97	4.23	4.37	4.57	4.45	4.5	4.09	4.12	4.41	4.47	4.32	4.32	4.18	4.33	4.55	4.14	3.98	4.56
4930440C22Rik	2.99	2.7	2.84	2.49	2.48	2.66	2.75	2.57	2.77	2.66	3.08	2.74	2.61	2.49	2.7	2.7	2.54	2.69	2.62	2.62	3	2.88	2.63
4930440I19Rik	3.95	3.82	3.78	4.27	3.87	4.04	3.68	4.09	3.85	3.92	3.66	3.61	3.54	3.93	3.78	4.02	4.2	3.74	3.72	3.77	4.42	4.12	4.67
4930441J16Rik	3.46	3.35	3.24	3.05	3.87	3.52	3.39	3.14	3.43	3.35	3.35	3.6	3.25	3.84	2.89	2.96	3.35	3.29	2.99	3.47	3.63	3.92	3.17
4930441O14Rik	3.63	3.55	3.62	3.53	3.57	4.08	3.37	3.91	3.61	3.47	3.41	3.62	3.55	3.44	3.94	3.55	3.51	3.77	3.31	3.55	3.78	3.47	3.54
4930442J19Rik	4.51	4	4.25	4.38	4.15	4.29	4.21	3.63	3.49	3.94	3.96	3.82	4.37	4.2	4.26	4.47	3.91	4.44	3.89	4.03	3.44	4.11	3.83
4930442L01Rik	4.38	3.79	3.79	4.16	3.87	3.71	4.52	3.97	4.21	4.13	4.09	4.88	3.79	4.28	4.51	4.02	4.21	4.23	3.84	4.52	3.93	3.95	4.31
4930443G12Rik	4.44	4.16	4.01	3.96	3.87	3.77	4.12	4.17	4.2	3.96	3.69	4	4.14	3.79	3.97	4.02	4.43	4.6	4.01	4.22	3.87	4.29	4.03
4930443O20Rik	3.18	3.29	3.13	2.72	3.12	3.68	3.47	2.97	3.17	3.39	3.39	3.1	3.05	2.87	2.67	2.76	2.91	2.66	3.06	3.07	3.2	3.19	3.35
4930444A02Rik	7.21	7.48	7.55	7.67	7.3	7.26	7.46	8.06	7.49	7.54	7.68	7.68	7.61	7.52	7.8	7.51	7.53	7.78	7.44	7.49	7.51	7.58	7.2
4930444F02Rik	4.09	3.82	3.95	4.02	3.91	3.79	4.13	3.97	3.97	3.94	3.9	4.05	3.87	4.13	4.26	4.06	3.95	3.8	3.79	4.15	3.9	3.86	3.85
4930444G20Rik	5.04	4.84	4.62	5.26	5.05	4.32	5.27	5.19	5.05	4.88	5.18	5.3	5.46	5.06	4.4	5.32	5.2	5.04	4.87	4.92	4.97	4.48	5.73
4930444M15Rik	5.07	4.35	4.28	4.22	4.25	3.78	4.2	4.46	4.19	4.49	3.85	4.08	4.47	4.63	4.35	4.3	4.41	4.22	4.26	4.16	4.46	4.26	4.32
4930444P10Rik	4.64	4.69	4.78	4.47	4.5	4.4	5.01	4.6	4.84	4.75	4.44	4.32	4.56	4.61	4.41	4.66	4.36	4.56	4.5	4.35	4.22	4.8	4.39
4930445B16Rik	2.79	2.58	2.81	2.66	3.18	2.8	2.8	2.79	3.07	2.91	2.72	2.84	2.73	2.71	3.03	2.71	2.65	2.61	2.68	3.17	3.22	3	2.85
4930447A16Rik	4.67	4.74	4.41	4.59	4	4.28	4.47	4.24	4.47	4.8	4.37	4.66	4.48	4.31	4.69	4.54	4.19	4.47	4.44	4.87	4.13	4.29	4.43
4930447C04Rik	2.9	2.76	2.58	2.71	2.73	2.61	2.9	3.13	2.76	3	2.76	2.88	2.76	2.37	2.97	2.54	2.84	2.79	3.05	2.57	2.75	2.79	2.73
4930447F04Rik	2.39	2.64	2.38	2.75	2.64	3	2.71	2.79	2.58	2.58	2.43	2.59	2.47	2.53	2.41	2.89	2.9	2.58	2.75	2.64	2.89	2.79	2.83
4930447J18Rik	2.8	2.88	3.13	2.81	2.64	2.76	2.8	2.66	2.99	2.63	2.8	2.69	2.8	2.8	2.8	2.58	3.06	3.03	2.65	2.74	2.92	2.8	2.8
4930447K03Rik	4.44	5.01	4.65	4.62	4.37	4.33	4.64	4.3	4.54	4.39	4.22	4.42	4.55	5.09	4.38	4.72	4.9	4.33	4.52	4.46	4.29	4.35	3.99
4930447M23Rik	4.12	3.96	4.12	4.12	4.12	4.03	4.24	4.29	4.02	4.18	4.12	4.12	3.88	3.76	4.25	3.79	3.72	3.93	3.98	4.61	4.19	4	4.25
4930447N08Rik	4.47	3.68	3.9	3.82	3.96	4.3	3.54	3.75	3.81	3.82	3.44	3.89	3.82	3.76	4.5	3.61	3.43	3.71	3.69	3.82	3.82	3.52	4.06
4930448C13Rik	3.63	3.01	3.11	3.39	3.27	3.08	3.24	3.25	3.39	3.03	3.05	3.15	3.08	3.26	3.55	3.09	2.95	3.06	2.98	3.29	3.21	2.88	3.01
4930448E22Rik	3.97	4.47	4	3.99	3.86	3.78	4.18	3.92	4.02	4.48	3.7	3.59	4.34	4.08	4.08	3.88	4.03	4.31	4.09	4.03	3.88	3.8	4.17
4930448F12Rik	3.36	3.3	3.36	3.49	3.36	3.42	3.48	3.13	3.58	3.41	3.6	3.26	3.32	3.41	3.47	3.4	3.87	3.48	3.32	3.49	3.32	3.62	3.49
4930448H16Rik	4.19	4.15	4.27	4.34	4.11	3.75	3.92	4.29	4.19	4.18	3.83	3.52	4.08	4.17	3.9	4.17	4.25	4.3	4.04	3.87	4.4	3.7	4.11
4930448I06Rik	2.94	2.67	2.55	2.68	2.53	2.76	2.73	2.61	2.66	2.83	2.7	2.82	2.7	2.64	2.81	2.5	2.93	2.68	2.89	2.59	3.03	2.94	3.31
4930448I18Rik	4.25	3.92	3.48	3.88	3.63	3.72	3.72	3.32	3.41	3.74	3.6	3.72	3.71	4.15	3.35	3.44	3.14	3.48	3.61	3.53	3.56	3.53	3.56
4930448K20Rik	2.53	2.55	2.64	2.74	3.03	2.83	2.5	3.05	2.49	2.57	2.47	2.71	2.25	2.67	2.61	2.44	2.45	2.63	2.77	2.7	2.73	2.5	3.16
4930449C09Rik	3.32	2.99	3.07	2.89	3	3.05	2.81	2.92	3.16	3.06	3.02	2.99	2.9	3.09	2.99	3.12	2.91	3.11	3.01	3.1	3.27	2.68	3.11
4930449E01Rik	3.74	4.21	4	3.79	3.8	3.58	3.84	3.41	3.77	3.36	3.45	3.8	3.94	3.75	3.72	3.57	3.53	3.68	3.85	3.62	3.7	3.44	3.69
4930449E18Rik	4.42	4.37	4.65	4.32	4.29	3.96	4.33	4.13	4.33	4.44	4.2	4.44	4.47	4.84	4.16	4.21	3.97	4.21	4.48	4.5	4.82	4.46	4.41
4930449I24Rik	2.29	2.68	2.81	2.34	2.11	2.76	2.66	2.42	2.93	2.37	2.43	2.62	2.49	2.45	2.49	2.14	2.66	2.38	2.26	2.49	2.41	2.49	2.53
4930451C15Rik	7.3	5.03	4.12	4.68	4.76	4.55	4.07	4.35	4.63	4.77	4.5	4.27	5.18	4.61	4.74	5.21	3.96	4.65	4.47	4.37	4.51	4.31	4.27
4930451I11Rik	5.55	5.34	5.15	5.64	5.35	5.06	5.29	5.33	5.3	5.35	4.97	5.23	5.41	5.58	5.3	5.54	5.5	5.35	5.35	5.18	5.27	5.12	5.2
4930452A19Rik	3.3	3.71	3.63	3.52	3.44	3.62	3.33	3.4	3.58	3.2	3.52	3.45	3.56	3.44	3.3	3.11	3.23	3.47	3.69	3.24	3.53	3.82	3.2
4930452B06Rik	4	3.48	3.22	4.13	3.91	3.75	3.78	3.51	3.97	3.99	3.77	3.57	4.17	4.03	3.79	3.73	3.83	3.64	3.99	3.47	3.53	3.42	4.07
4930452G13Rik	3.67	3.46	3.57	3.88	3.58	4.24	3.68	3.38	3.54	3.73	3.54	3.79	3.7	3.85	3.38	3.33	3.45	3.87	3.7	3.64	3.39	3.75	3.73
4930452N14Rik	3.13	2.92	3.17	2.98	3.47	2.95	3.02	2.84	3.15	3.09	3.05	3.36	2.95	3.13	2.68	3.02	2.89	2.85	2.75	2.99	3.04	3.17	3.08
4930453H23Rik	3.47	3.83	3.8	3.11	3.54	3.83	3.45	3.63	3.92	4.04	3.53	3.68	3.08	3.62	3.81	3.93	3.6	3.65	3.24	3.8	4.2	3.49	3.78
4930453N24Rik	8.1	7.56	7.62	7.75	7.58	7.53	7.62	8.08	7.88	7.79	7.79	7.76	7.61	7.52	7.51	7.83	7.64	7.68	7.54	7.43	7.74	7.59	7.53
4930455B14Rik	4.46	3.85	4	3.55	3.93	3.83	3.93	3.9	3.93	3.95	3.59	3.98	4.22	3.89	3.63	4.12	3.97	4.49	4.3	3.93	3.59	3.62	3.84
4930455C13Rik	3.11	3.41	3.36	3.29	3.2	3.14	3.82	3.48	3.52	3.83	3.45	3.56	3.31	3.5	3.77	3.34	3.8	3.44	3.5	3.28	3.61	3.47	3.32
4930455C21Rik	7.9	8.15	8.15	8.4	8.14	8.3	8.12	8.31	8.38	8.19	8.14	8.36	8.2	7.95	8.38	7.96	8.15	8.07	8.17	7.92	8.23	8.12	8.17
4930455D15Rik	4.26	3.65	3.7	3.82	3.69	3.69	4.07	4.11	4.15	3.88	3.64	4.44	3.97	3.95	3.55	3.9	3.78	3.88	3.83	3.64	3.79	3.79	4.07
4930455F16Rik	3.51	3.33	3.47	3.67	3.28	3.18	3.2	3.05	3.26	3.34	3.33	3.58	3.47	3.62	3.47	3.66	3.47	3.28	2.93	4.49	3.16	3.27	3.57
4930455F23Rik	6.22	6.07	5.98	6.21	5.73	6.41	5.95	5.39	5.43	6.16	6	6.01	5.92	6.1	5.75	5.85	5.6	6.05	5.73	6.14	6.04	5.98	5.24
4930455G09Rik	5.51	5.14	5.04	5.12	4.98	4.5	5.14	5.19	4.96	5.24	5.16	5.19	5.2	5.24	5.41	5.32	5.3	5.03	5.47	5.71	5.52	4.94	5.77
4930455H04Rik	4.5	4.58	4.71	4.58	5.05	4.96	5.05	5.03	5.02	4.81	4.54	4.91	4.51	4.81	4.76	4.85	5.08	4.92	5.12	4.84	4.65	4.78	4.94
4930455J16Rik	3.17	3.35	3.35	3.24	3.16	3.3	3.35	3.18	3.27	3.27	3.52	3.22	2.88	3.27	3.2	3.25	3.13	3.38	3.09	3.17	3.15	3.42	3.27
4930456L15Rik	5.21	4.71	4.44	4.62	4.13	4.49	4.5	4.35	4.3	4.42	4.74	4.37	4.65	4.82	4.28	4.33	4.54	4.79	4.25	4.77	4.47	4.67	4.38
4930458A03Rik	5.27	4.84	4.81	5.11	4.77	4.29	4.76	5.29	5.03	5.12	5.03	4.88	4.9	4.79	4.97	4.87	4.84	4.71	4.43	4.78	4.69	4.9	5.24
4930458L03Rik	2.66	2.68	2.53	2.93	2.66	2.88	2.86	2.61	2.83	2.44	2.57	2.41	2.48	2.51	2.76	2.89	2.88	2.66	2.53	2.6	2.66	3.05	3.13
4930459I23Rik	6.08	5.24	5.76	5.8	5.48	5.59	5.74	5.78	5.84	5.61	5.95	5.74	5.33	5.55	5.15	5.3	5.67	5.54	5.46	5.73	5.42	5.61	5.47
4930459L07Rik	2.5	2.61	2.43	2.26	2.6	2.83	2.92	3.2	2.69	2.58	2.5	2.78	2.33	2.62	2.55	2.45	2.78	2.74	2.75	2.64	2.82	2.77	2.58
4930461C15Rik	4.87	4.79	4.17	4.29	4.33	4.29	4.06	4.61	4.67	4.67	4.26	4.42	4.32	4.46	4.42	4.05	4.42	4.28	4.47	4.54	4.35	3.98	4.65
4930461G14Rik	3.59	3.47	3.97	3.55	3.41	3.77	3.89	3.27	3.41	3.38	3.35	3.55	3.55	3.52	3.62	3.32	3.58	3.61	3.35	3.61	3.42	3.12	3.78
4930463O16Rik	4.09	3.62	4.02	4.12	3.65	3.92	4.14	3.96	4.02	3.88	3.7	3.68	3.99	3.74	3.92	4.12	3.68	4.03	3.87	3.97	3.43	3.6	3.87
4930465A12Rik	2.77	3.06	2.74	2.56	2.67	3.2	2.77	2.77	2.53	2.79	2.69	3.1	2.7	2.47	2.7	2.82	2.82	2.91	2.7	2.66	2.6	2.66	2.71
4930465K10Rik	4.8	4.49	5.02	4.8	4.52	4.53	4.63	4.97	5.18	4.77	4.71	4.75	4.71	4.88	4.86	4.81	4.8	4.72	4.95	4.92	4.69	4.7	4.78
4930465M20Rik	4.01	4.16	4.11	4.08	4.12	4.18	4.34	3.99	4.16	4.43	4.14	3.74	4.18	3.88	3.74	4.39	3.59	3.91	4.29	4.32	3.8	4.21	4.34
4930467D21Rik	4.01	3.52	3.46	3.27	3.12	3.3	3.34	3.42	3.37	3.38	3.41	3.14	3.47	3.54	2.91	3.2	3.28	3.48	3.34	3.5	3.25	3.27	3.58
4930467E23Rik	6.885	5.23	5.77	5.42	4.88	5.075	4.955	5.17	5.59	5.26	5.405	4.945	5.335	5.14	4.945	5.075	4.585	4.83	4.785	4.785	4.955	5.05	5.29
4930467K11Rik	4.21	4.11	4.4	4.17	3.53	3.9	3.46	3.71	3.59	3.75	3.85	3.85	3.88	3.96	3.8	3.95	3.84	3.69	3.62	3.9	3.54	3.63	3.84
4930468A15Rik	2.7	2.54	2.67	2.66	2.64	2.71	2.68	2.79	2.89	2.85	2.69	2.73	2.79	2.7	2.84	2.57	2.79	2.74	2.57	2.7	2.78	3.09	2.82
4930469G21Rik	3.11	2.66	2.86	2.96	2.86	2.91	2.98	2.78	3.13	2.98	3.21	2.72	3.12	3.09	2.86	3.24	2.95	2.98	2.97	3.06	2.81	3.06	2.86
4930470H14Rik	3.6	2.97	2.98	3.14	3.07	3.26	2.98	3.51	3.15	3.49	3.19	2.91	3.05	3.3	3.11	3.07	3.18	3.24	2.86	3.16	3.42	3.31	3.01
4930470P17Rik	3.84	3.7	3.61	3.56	3.37	3.63	3.62	3.36	3.45	3.87	3.45	3.61	3.68	3.61	3.36	3.5	3.61	3.67	3.6	3.61	3.7	3.7	3.69
4930471C04Rik	4.3	4.66	4.18	3.81	4.05	4.07	4.28	4.4	3.97	3.97	4.05	4.23	3.81	3.84	3.96	3.46	4.34	4.16	4.24	3.94	4.28	3.68	4.27
4930471C06Rik	4.2	3.85	3.81	3.84	3.92	3.97	4.17	3.79	4	3.71	3.55	3.9	3.85	4.06	3.93	3.83	3.86	3.57	3.82	3.85	3.76	3.85	3.87
4930471D02Rik	3.49	3.53	3.39	3.55	3.67	3.23	3.5	3.51	3.7	3.55	3.66	3.51	3.73	3.58	3.32	3.39	3.7	3.64	3.52	3.53	3.37	3.34	3.38
4930471G03Rik	3.69	2.72	3.21	3.3	3.11	2.91	3.21	3.16	3.15	3.33	3.57	3.02	3.13	3.17	3.33	3.16	3.3	3.07	3.06	3.16	2.76	3.35	3.21
4930471I20Rik	4.69	5.2	5.17	5.28	5.6	5.51	5.37	5.19	5.41	5.55	5.35	6.17	4.9	5.44	5.03	4.69	4.42	4.86	4.69	5.18	4.88	4.91	5.49
4930471L23Rik	3.17	3.15	3.61	3.14	3.39	2.95	3.68	3.34	3.59	3.21	3.2	3.69	3.17	3.1	3.4	3.59	3.64	3.27	3.43	3.23	3.07	3.87	3.23
4930471M09Rik	3.51	3.45	3.81	3.79	3.66	3.42	3.71	3.45	3.68	3.47	3.63	3.47	3.38	3.17	3.59	3.76	3.68	3.37	3.18	3.69	3.09	3.24	3.48
4930471M23Rik	8.17	8.54	8.25	8.42	8.51	8.62	8.68	8.85	8.3	8.31	8.4	8.74	8.6	8.65	8.97	9.31	8.82	8.85	8.43	8.41	8.79	9.12	8.6
4930473A02Rik	5.93	6	6.08	6.01	5.64	5.93	5.83	5.92	5.85	5.62	5.88	5.91	5.9	6.18	6.14	5.93	5.73	5.34	6.1	6	6.04	6.01	5.97
4930473A06Rik	5.85	5.59	5.52	5.7	5.3	5.36	5.48	5.1	5.65	5.44	5.62	5.67	5.5	5.45	5.25	5.61	5.38	5.42	5.48	5.44	5.64	5.75	5.46
4930473D10Rik	3.05	3.28	3.03	3.28	3.23	3.6	3.46	3.59	3.98	2.91	3.96	3.69	3.09	3.48	3.33	2.99	3.48	3.3	3.85	3.7	3.32	3.21	3.07
4930473O22Rik	3.57	2.78	2.69	2.74	2.8	2.41	2.83	2.86	2.73	3.15	2.92	2.68	2.84	2.83	2.93	2.79	2.63	2.92	2.55	2.74	2.81	2.83	2.76
4930474G06Rik	3.28	3.43	2.95	3.43	3.28	3.77	3.26	3.5	3.54	3.38	3.29	3.15	3.32	3.44	3.23	3.81	3.01	3.24	3.14	3.27	3.07	3.01	3.42
4930474H20Rik	2.64	2.72	2.77	2.98	2.97	3.02	2.71	2.61	2.65	2.76	2.45	2.71	2.65	2.83	2.75	2.6	2.88	2.73	2.59	2.71	2.43	2.66	2.55
4930474M22Rik	4.9	4.44	4.57	4.49	4.61	4.35	4.47	4.87	4.69	4.38	4.53	4.35	4.43	4.52	4.41	4.5	4.49	4.47	4.47	4.42	4.29	4.43	4.59
4930474N05Rik	2.8	2.25	2.21	3.06	2.13	2.49	2.54	2.43	3.02	2.82	2.29	2.43	2.11	2.43	2.41	2.43	2.21	2.45	2.75	2.46	2.55	2.59	2.43
4930474N09Rik	4.56	4.1	4.66	4.99	4.28	3.82	3.7	3.87	3.82	3.61	4.16	4.09	3.97	3.95	4.21	4.27	4.14	4	4.36	3.86	3.95	3.97	3.93
4930477E14Rik	4.04	3.76	3.72	4.35	4.22	4.02	3.82	3.94	3.87	4.22	4.34	3.74	3.87	3.88	4.05	3.83	3.9	3.8	3.91	4.03	4	3.95	4.03
4930478L05Rik	5.6	5.16	5.37	5.49	4.95	4.85	5.14	5.19	4.98	5.06	5.1	5.09	5.07	5.11	4.76	5.18	4.9	4.95	5.09	4.99	4.82	4.96	4.96
4930478P22Rik	5.1	5.04	4.73	4.86	4.76	4.73	4.89	4.71	4.59	4.27	4.68	4.71	4.87	4.8	4.8	4.79	5.39	5.36	4.84	4.77	4.52	4.36	4.67
4930479D17Rik	4.28	4.09	3.81	4.39	4.09	3.76	4.17	4.14	4.23	4.2	4.08	3.8	3.74	3.96	3.73	4.24	4.38	3.74	4.17	4.25	3.74	4.49	4.18
4930479M11Rik	2.72	2.55	2.79	2.64	2.56	2.54	2.52	2.72	2.77	2.85	2.95	2.69	2.91	2.75	2.79	2.49	2.48	2.74	2.44	2.59	2.43	2.78	2.71
4930480E11Rik	3.58	3.73	3.53	3.9	3.76	3.68	3.71	4.03	3.82	3.99	3.7	4.04	3.63	3.81	3.86	3.78	3.7	3.79	4	3.53	3.73	3.77	4.02
4930480G23Rik	4.49	4.66	4.64	4.43	4.77	4.94	4.53	4.61	5.19	4.89	4.75	4.68	4.35	4.52	4.19	4.39	4.78	4.94	4.65	4.64	4.58	4.41	4.78
4930480K15Rik	3.92	3.67	3.9	3.3	3.84	3.43	3.69	3.64	3.78	3.64	3.57	3.69	3.68	3.68	3.42	3.85	3.89	3.68	3.19	3.82	3.8	3.66	3.6
4930480K23Rik	5.22	5.35	5.48	5.68	5.57	5.61	5.66	5.41	5.78	5.22	5.32	5.88	4.71	5.37	4.92	4.95	5.08	5.29	5.31	5	5.2	4.93	5.04
4930480M12Rik	3.21	3.36	3.61	3.35	2.85	3.45	3.27	3.56	3.17	3.58	3.21	3.76	3.52	3.13	3.41	3.55	3.74	3.15	3.21	3.34	3.27	3.4	3.16
4930481A15Rik	7.5	7.29	7.56	7.415	7.845	7.755	7.715	7.355	7.485	7.455	7.325	7.22	7.37	7.31	7.105	7.275	7.29	7.295	7.105	7.185	7.105	7.35	7.12
4930481B07Rik	5.92	5.51	5.33	5.48	5.45	5.55	5.67	5.59	5.36	5.68	5.72	5.51	5.3	5.4	5.65	5.66	4.97	5.63	5.21	5.48	5.34	5.14	5.58
4930483J18Rik	3.56	3.92	3.26	3.67	3.88	3.6	3.84	3.63	3.51	3.84	3.67	3.27	3.57	3.82	3.76	3.33	3.59	3.26	3.57	3.68	3.34	3.41	4.05
4930483K19Rik	3.81	3.85	3.68	3.72	3.57	3.81	4.33	4.52	3.57	3.45	3.88	4.65	3.83	4.36	3.82	4.03	3.53	3.54	3.97	4.16	3.46	4.35	3.87
4930483O08Rik	3.68	4.21	3.71	3.95	3.99	3.71	3.84	4.12	4.13	3.84	3.84	3.84	3.68	3.76	3.42	3.71	3.82	3.71	3.84	4.2	4.2	3.94	3.95
4930486F22Rik	3.22	2.76	2.89	3.08	3.04	2.99	3.5	2.99	3.34	3.36	3.25	3.23	2.86	2.62	3.11	3.22	3.23	3.11	3.11	2.93	3.12	3.11	3.35
4930486I03Rik	2.94	3.09	2.65	2.66	2.9	2.89	2.84	2.78	2.57	3.57	2.75	2.91	2.68	2.76	2.93	2.69	2.79	2.92	2.83	2.78	3.14	2.97	2.84
4930486L24Rik	4.95	5.2	5.29	5.48	5.18	5.73	5.54	5.13	5.02	5.38	5.36	5.7	5.44	5.36	5.33	5.31	5.37	5.17	5.17	5.11	5.4	4.85	5.37
4930487D11Rik	3.66	3.83	4.14	3.87	4.01	3.34	3.64	3.46	3.79	3.81	3.88	3.83	4.21	4.54	3.99	3.6	3.41	3.56	3.73	4.06	3.53	3.76	3.21
4930487H11Rik	4.76	4.71	5.14	4.57	4.31	4.48	4.57	4.88	4.7	4.63	4.78	4.99	4.44	4.77	4.89	4.63	4.68	4.7	4.92	4.54	4.66	4.27	4.89
4930488B22Rik	4.48	4.2	4.05	3.97	3.99	3.92	3.92	3.7	3.51	4.38	3.9	3.7	4.22	3.97	4.24	4	4.14	4.15	3.98	3.97	3.93	3.76	3.69
4930488L21Rik	4.27	4.16	4.26	4.38	4.59	4.41	4.53	4.75	4.74	4.15	4.14	4.38	3.84	4.33	4.37	4.35	4.26	4.47	4.49	4.68	3.93	4.35	4.3
4930488N24Rik	3.52	3.22	3.61	3.47	3.52	3.23	3.62	3.52	4.08	3.47	3.36	3.63	3.85	3.5	3.7	3.74	3.42	3.29	3.58	3.6	3.43	3.48	3.74
4930500F04Rik	4.57	4.18	4.41	4.36	4.03	4.45	4.29	4.26	4.01	4.1	4.14	4.41	4.62	4.06	4.43	3.81	4.37	4.26	4.2	4.04	4.15	3.99	4.48
4930500F10Rik	5.88	5.43	5.54	5.51	5.07	5.51	5.43	5.58	5.51	5.34	5.42	5.51	5.63	5.51	5.58	5.65	5.63	5.5	5.43	5.45	5.48	5.24	5.4
4930500J02Rik	3.85	3.96	3.85	4.12	4.12	4.11	3.98	3.85	3.53	3.69	4.01	3.6	3.76	3.71	3.65	3.88	3.71	4.08	3.89	3.56	3.53	3.67	3.92
4930500L23Rik	4.56	4.32	4.52	4.56	4.43	4.66	4.74	4.87	4.37	4.46	4.36	4.6	4.61	4.49	4.49	4.58	4.57	4.61	4.49	4.08	4.25	4.74	4.37
4930502A04Rik	4.74	4.48	4.58	4.36	4.45	4.42	4.23	4.13	4.59	4.61	4.81	4.64	4.86	4.54	4.3	4.66	4.39	4.54	4.36	4.49	4.41	4.44	4.68
4930502E09Rik	5.27	5.69	5.5	5.22	5.26	5.17	5.39	5.32	5.73	5.58	5.39	5.71	5.6	4.97	5.2	5.39	5.49	5.45	5.25	5.43	5.45	5.45	5.54
4930502E18Rik	3.41	3.3	3.5	3.47	3.27	3.44	3.49	3.39	3.33	3.5	2.96	2.92	3.06	3.33	3.4	3.82	3.91	3.56	3.54	3.67	3.43	3.77	3.83
4930503B20Rik	4.67	4.25	4.42	4.27	3.99	4.31	4.43	3.9	4.35	4.66	4.24	4.36	4.4	4.28	4.5	4.13	4.25	4.17	4.36	4.38	4.4	4.23	4.13
4930503E14Rik	3.5	3.19	3.01	3.09	2.82	2.69	3.03	3.26	3.05	2.86	2.97	2.78	2.6	3.1	3.02	3.68	3.23	2.94	3.13	3.23	3.49	3.03	3.08
4930503E24Rik	3.04	2.94	2.85	3.5	3.23	3.21	2.85	3.03	3.08	2.73	3	2.76	3.08	3.1	2.9	2.83	2.91	3.23	2.92	2.97	3.27	3.56	3.01
4930503H13Rik	4.12	3.88	4	3.76	3.81	3.98	4.21	3.62	3.78	3.44	3.74	3.77	3.45	4.29	3.35	3.99	3.73	3.69	3.48	3.92	3.48	3.38	3.49
4930503L19Rik	5.8	6.18	6.43	5.99	6.26	5.72	5.82	5.59	5.9	5.93	6.43	6.03	6.08	6.2	6.13	6.32	6.07	6.21	5.83	6.71	6.33	5.85	6.62
4930503O07Rik	3.09	2.88	2.53	2.61	2.75	2.93	2.68	3.06	2.88	3.16	2.95	2.99	2.82	2.95	3.03	2.88	3.18	3.06	2.61	2.88	3.12	2.85	2.88
4930504O13Rik	3.97	3.86	3.73	3.79	3.64	3.77	3.79	3.78	3.66	3.58	3.84	3.81	3.78	4.29	4.14	4.03	4.01	3.5	3.84	3.79	4.01	4.02	3.85
4930505A04Rik	4.53	4.18	4.13	4	4.21	5.1	4.58	4.06	4.47	4.09	4.3	4.41	4.38	4.31	4.5	4.41	4.77	4.39	4.73	4.18	4.66	4.45	4.58
4930505G20Rik	2.81	2.87	2.65	2.79	2.28	2.89	2.65	2.65	2.24	2.67	2.56	2.71	2.78	2.58	2.44	2.43	2.76	2.75	2.63	2.65	2.71	2.65	2.37
4930505K14Rik	2.79	2.84	2.7	2.92	2.8	2.68	2.7	2.7	2.56	2.63	2.58	2.73	2.69	2.82	2.83	2.41	2.7	2.56	2.71	2.47	3.11	2.46	2.83
4930505N22Rik	5.19	5.35	5.03	5.38	4.9	5.32	5.43	5.13	5.56	5.62	5.56	5.44	5.33	4.81	5.15	5.03	5.47	5.2	5.26	5.81	5.35	5.42	5.92
4930506C21Rik	4.33	3.64	4.09	3.84	3.76	4.04	3.87	4.26	3.84	3.84	4.02	4.13	3.73	3.84	3.62	3.79	3.96	3.67	3.63	3.96	3.84	3.57	3.73
4930506M07Rik	7.69	7.85	7.69	7.39	7.71	7.29	7.43	7.39	7.68	7.86	7.54	7.55	7.72	7.48	7.78	8.73	7.82	7.86	8	8.75	8.09	8.85	8.65
4930507D05Rik	4.68	4.69	4.45	4.78	4.3	4.55	4.47	4.59	4.37	4.88	4.88	4.67	4.74	4.83	4.94	4.54	4.81	4.21	4.52	4.59	4.87	4.56	4.4
4930509E16Rik	5.66	5.48	5.62	5.64	4.98	5.25	5.36	5.71	5.33	5.77	5.14	5.55	5.46	5.78	5.22	5.63	5.66	4.97	5.55	5.26	4.96	4.93	5.44
4930509J09Rik	2.48	2.57	2.64	2.73	2.76	3.23	2.87	2.67	2.62	2.93	2.72	2.61	2.61	2.89	2.92	2.73	2.89	2.73	2.76	2.78	2.55	2.73	2.69
4930509K18Rik	3.17	2.83	3.51	3.19	2.99	3.07	2.89	3.04	2.79	2.92	3.07	3.01	3.1	3.13	3.09	3.01	2.99	3.71	3.06	3.05	3.6	3.07	3.06
4930510E17Rik	3.65	3.85	3.67	4	3.47	3.55	4.06	3.47	3.67	3.97	3.67	3.05	3.98	3.7	3.32	3.67	3.65	4	3.71	3.75	3.63	3.61	3.74
4930511A02Rik	3.97	3.42	3.08	3.84	2.97	3.32	3.48	2.86	3	3.07	2.84	2.85	3.39	3.48	3.12	3.12	3.11	3.23	3.1	3.12	3.09	2.89	3.06
4930511E03Rik	4.53	4.28	4.18	4.74	4.78	4.75	4.29	4.61	4.77	4.45	4.45	4.26	3.86	4.78	4.26	4.52	4.45	4.5	4.29	4.53	4.28	4.45	4.66
4930511I11Rik	3.6	3.93	3.82	3.63	3.63	3.89	3.97	4.14	3.8	3.83	3.83	3.84	3.84	3.7	3.85	4.04	3.8	3.9	3.81	3.85	3.79	3.65	3.53
4930511M06Rik	4.71	3.63	3.96	3.71	3.8	3.54	3.8	3.68	4.14	3.85	3.85	3.8	3.85	3.83	4.21	3.88	4.16	3.61	3.9	3.85	3.91	3.78	3.67
4930511M11Rik	3.5	3.27	3.3	3.4	3.84	3.12	3.43	3.31	3.43	3.53	3.42	3.45	3.24	3.36	3.34	3.14	3.33	3.13	3.3	3.48	3.26	3.3	3.32
4930512B01Rik	4.3	4.16	3.96	4.12	4.12	4.03	4.14	3.85	4.41	4.23	4.04	4.23	4.13	4.08	3.9	4.15	4.12	3.87	4.09	4.17	4.41	4.1	4.11
4930513D17Rik	3.65	2.94	3.31	3.2	3.35	3.51	3.2	3.09	3.25	3.62	3.16	3.33	3.2	3.2	3.1	3.4	3.24	3.31	3.22	3.34	3.12	3.08	3.69
4930513N10Rik	3.53	3.9	3.65	3.45	3.7	3.59	4	3.59	3.78	3.74	3.47	3.41	3.48	3.55	3.48	3.58	3.88	3.59	3.55	3.79	3.68	3.41	3.36
4930513O06Rik	2.83	2.68	2.48	2.69	2.9	3.25	2.67	2.59	2.71	2.75	2.56	2.75	2.52	2.64	2.48	2.59	2.9	2.44	2.63	2.65	2.93	2.57	2.67
4930515B02Rik	3.8	3.68	3.7	3.94	3.54	3.59	3.63	3.51	3.67	3.48	3.48	3.88	3.73	3.68	3.4	3.53	3.71	3.35	3.45	3.33	3.56	3.23	3.78
4930515G01Rik	5.61	5.75	6.18	6.07	6.04	6	6.39	6.03	6.08	6.2	5.69	5.73	5.9	6.34	5.91	6.47	6.5	6.35	5.99	6.16	6.26	6.28	5.89
4930515G16Rik	2.94	3.21	2.89	2.65	2.55	2.3	2.66	2.86	2.74	3.33	3.15	2.96	2.91	2.82	2.76	2.48	2.68	2.73	2.53	2.65	2.33	3.44	3.11
4930515L03Rik	2.3	2.41	2.42	2.39	2.49	2.87	2.41	2.42	2.33	2.27	2.51	2.39	2.47	2.45	2.67	2.6	2.62	2.56	2.61	2.59	2.63	2.28	2.34
4930515L19Rik	3.28	3.45	2.94	3.39	3.39	3.39	3.58	3.74	3.55	3.99	3.67	3.6	3.43	2.95	3.54	3.26	3.25	3.24	3.47	3.4	3.25	3.78	3.84
4930517E11Rik	2.75	3.09	3.21	3.32	2.93	2.82	2.89	3.09	3.25	2.63	2.53	3.5	2.97	3.12	2.97	2.97	3.31	2.97	2.97	2.81	2.95	3.19	2.81
4930518P08Rik	3.61	3.4	3.67	3.96	3.28	3.47	3.48	3.29	3.42	3.66	3.48	3.48	3.63	3.38	3.32	3.7	3.46	3.88	3.52	3.59	3.57	3.33	3.37
4930519A11Rik	2.97	3.2	3.27	3.17	2.89	3.27	3.07	3.16	3.03	3.04	3.57	3.61	3.34	3.26	3.01	3.23	3.14	3.21	3.31	3.24	2.91	2.97	3.47
4930519D14Rik	3.56	3.05	3.1	3.05	3.07	2.79	3.05	3.17	3.15	3.05	3.06	3.14	2.91	3.28	3.26	3.37	3.14	2.71	2.98	3.04	3.03	2.81	2.94
4930519F09Rik	3.95	3.74	3.77	3.87	4.33	3.89	4.09	4.06	3.61	3.89	3.81	3.59	3.88	3.6	3.67	4.57	3.47	4.15	3.32	3.68	2.97	3.81	3.43
4930519F16Rik	3.52	3.2	3.46	3.24	3.32	3.14	3.03	3.79	3.44	3.32	3.04	3.2	3.19	3.33	3.32	3.17	3.26	3.22	3.25	3.19	3.23	3.02	3.28
4930519F24Rik	2.56	2.48	2.46	2.63	2.61	2.6	2.69	2.44	2.8	2.57	2.67	2.46	2.5	2.57	2.52	2.77	2.51	2.57	2.57	2.49	2.53	2.52	2.72
4930519G04Rik	4.15	4.29	4.02	3.81	4.39	4.42	4.22	3.77	3.97	4.05	4.15	3.88	4.16	3.8	3.66	3.86	3.75	3.96	3.79	4.29	3.62	4.08	3.84
4930519H02Rik	3.41	2.99	3.55	3.83	3.04	3.4	3.2	3.26	3.24	3.36	3.55	3.14	2.97	3.33	2.89	3.4	2.97	3.57	3.44	2.98	3.43	3.18	3.57
4930520O04Rik	3.99	4.02	3.58	4.34	3.81	3.98	4.23	4.34	4.3	3.88	4.02	4.26	3.91	4.05	3.73	3.53	4.23	3.97	3.86	3.61	3.89	4.2	4.73
4930520P13Rik	5.04	4.34	4.48	4.53	4.26	4.52	4.45	4.44	4.46	4.63	4.57	4.29	4.54	4.49	4.37	4.46	4.58	4.26	4.27	4.48	4.65	4.63	4.83
4930521A18Rik	2.97	2.75	2.66	2.49	2.38	2.34	2.72	2.41	2.87	2.67	2.58	2.74	2.67	2.76	2.66	2.6	2.68	3.11	2.76	2.24	2.75	2.73	3.29
4930521E06Rik	3.02	2.71	2.76	2.93	2.74	2.54	2.92	2.65	2.76	2.6	2.65	2.79	2.73	2.55	2.74	2.34	2.62	2.74	2.58	3.07	2.6	2.48	2.67
4930522H14Rik	3.3	3.03	2.82	3.05	2.87	3.34	3.35	3.25	3.14	2.75	2.93	3.17	2.88	3.24	2.95	3.24	3.03	3.18	3.08	2.81	3.08	3.06	2.8
4930522L14Rik	7.64	6.55	7.16	6.73	6.46	6.72	6.39	5.92	6.48	6.17	6.61	6.31	6.43	6.8	6.37	6.09	6.31	6.3	6.48	6.12	6.55	6.54	6.05
4930522O17Rik	4.23	4.3	3.95	4.2	4.11	4	4.17	3.92	3.99	3.7	4.02	4.15	4.3	4.48	4.16	3.96	3.84	3.91	3.97	3.78	3.85	4.19	4.59
4930523C07Rik	5.04	5.82	5.44	5.09	4.85	4.95	4.95	5.23	5.31	5.13	5.41	5.21	5.32	5.78	5.79	5.06	4.92	5.23	5.15	5.41	5.38	5.54	5.05
4930523O13Rik	3.03	2.7	2.54	2.67	2.75	3.08	2.84	2.76	2.77	2.95	2.92	2.77	2.61	2.53	2.63	2.61	2.45	2.94	2.62	2.67	2.91	2.72	2.8
4930524B15Rik	4.44	4.25	4.2	4.09	4.24	4.62	4.53	4.15	4.08	4.19	4.29	4.08	4.28	4.53	4.1	4.05	3.92	4.61	4.19	4.06	4.15	4.14	4.18
4930524C18Rik	3.12	3.19	2.87	3.04	2.92	2.92	3.18	3.34	3.5	3.54	3.22	3.15	3.1	3.03	3.03	3.37	3.1	2.93	3.34	3.09	3.03	2.84	3.53
4930524L23Rik	4.11	4.17	4.12	4.28	3.97	4.11	4.11	4.41	4.11	4.17	3.96	3.87	4.08	4.46	4.19	4.11	4.19	4.11	4.25	3.83	3.85	3.46	3.91
4930524N10Rik	2.76	2.41	2.72	2.42	2.73	3.05	2.54	2.88	2.58	2.93	2.58	2.42	2.52	2.79	2.82	3.11	2.43	2.72	2.72	2.83	2.62	2.62	2.96
4930524O05Rik	5.37	4.81	4.53	4.77	4.84	5.21	4.79	5.08	4.81	4.88	4.72	4.83	5.22	5.07	4.99	4.88	4.74	4.89	4.69	4.78	4.57	4.65	4.74
4930524O08Rik	3.26	3.07	3.15	2.92	2.81	3.66	2.86	3.06	3.04	3.08	3.3	3.09	3.07	3.31	3.27	2.97	2.96	3.13	2.88	3.12	3.37	3.41	3.31
4930525D18Rik	3.55	3.84	3.54	3.68	3.12	3.14	3.22	3.58	3.62	3.27	3.33	3.36	3.15	3.29	3.45	3.23	3.47	3.52	3.27	2.77	3.3	3.24	2.92
4930525G20Rik	3.16	2.73	2.98	2.85	2.98	3.29	3.06	3.15	3.09	3.07	3.09	3.04	2.89	2.95	2.68	2.56	2.59	2.89	2.88	2.74	3.33	2.84	3.02
4930525M21Rik	4.32	4.51	4.02	4.81	4.26	4.27	4.53	4.68	4.42	3.97	4.12	4.62	4.54	4.65	4.15	4.5	4.71	4.39	4.46	4.37	4.28	4.34	4.42
4930526D03Rik	3.87	3.85	4.08	4.09	3.83	4.09	3.86	4	4.27	4.32	4.07	4.02	3.94	3.94	3.94	3.7	3.86	3.48	3.97	3.94	4	3.65	4.26
4930526I15Rik	5.72	6.23	5.98	5.9	5.95	5.96	6.25	5.81	5.92	6.29	6.18	6.2	5.8	6.14	5.86	6.27	6.15	5.82	6.01	6.28	6.06	6.11	6.29
4930526L06Rik	4.51	3.83	4.36	3.8	3.21	4.22	3.9	3.74	3.8	3.76	3.77	3.86	4.03	4.19	3.32	3.48	3.67	3.67	3.62	3.47	3.14	3.53	3.32
4930527A07Rik	5	4.19	4.33	4.79	4.19	3.93	4.43	4.06	4.58	4.22	4.02	4	4.54	4.5	4.15	3.89	4.36	4.31	4.34	4.44	3.92	4.41	4.75
4930527E20Rik	3.75	3.87	4.03	3.73	3.51	4.07	3.71	3.93	4.16	3.94	3.89	3.64	3.93	3.6	3.98	3.71	3.79	3.79	4.08	3.55	3.49	3.9	3.76
4930527F14Rik	3.18	3.13	3.37	3.44	3.3	3.2	2.88	3.27	3.52	3.66	3.6	3.11	3.24	3.42	3.42	3.25	3.28	3.41	3.31	3.38	3.16	3.85	3.28
4930527G23Rik	3.08	3.1	2.71	2.53	3.09	2.84	3.05	3.36	2.89	2.91	2.92	2.88	2.99	2.78	2.86	2.57	3.17	2.81	2.82	3.2	3.15	3.19	2.99
4930527J03Rik	7.46	7.35	7.66	7.6	7.3	7.23	7.75	7.34	7.26	7.77	7.37	7.31	7.6	7.35	7.3	7.7	7.75	7.27	7.44	7.35	7.03	7.05	6.92
4930528D03Rik	4.59	4.17	4.67	4.74	4.83	4.09	4.64	3.96	3.97	4.49	4.25	4.15	4.14	4.35	4.39	4.35	4.5	4.31	4.37	4.61	3.72	4.4	4.49
4930528F23Rik	3.12	3.48	3.26	3.55	3.64	4.56	3.38	3.81	4.14	3.96	3.53	3.72	3.18	3.23	3.41	3.78	3.58	3.74	3.96	3.58	3.48	3.57	3.63
4930528G23Rik	3.3	2.96	2.99	3.25	3.2	3.47	3.52	3.51	3.46	3.38	3.01	3.21	3.17	3.43	2.83	2.97	3.43	3.15	3.21	2.86	3.33	3.4	3.27
4930528P14Rik	4.36	3.73	3.76	3.72	3.41	3.75	3.72	3.74	3.96	3.85	3.91	3.96	3.42	3.94	3.71	3.83	3.68	3.49	3.55	3.69	3.61	3.64	3.69
4930529C04Rik	5.04	5.065	5.06	5.25	4.85	4.77	4.885	5.19	4.855	4.92	4.71	4.965	5.19	5.015	5.54	4.85	5.035	4.78	4.815	4.975	5.44	5.18	5.195
4930529F22Rik	2.49	2.67	2.47	2.92	2.94	2.61	2.58	2.4	2.79	2.93	2.79	2.43	2.47	2.64	2.53	2.45	2.78	2.6	2.36	2.51	2.71	2.69	2.74
4930529F24Rik	3.2	2.45	2.55	2.79	2.7	2.69	2.68	2.92	3.19	2.83	2.66	2.92	2.32	3	2.61	3.23	3.01	2.75	2.84	2.67	2.68	2.79	3.09
4930529I22Rik	2.79	2.77	3	2.83	2.97	3.23	2.57	2.94	2.55	2.79	2.79	2.87	2.7	2.6	2.94	2.69	2.79	2.88	2.78	2.63	2.79	2.96	2.93
4930529K09Rik	3.91	3.83	3.79	3.69	3.2	3.55	3.46	3.24	3.68	3.86	3.5	3.65	3.97	3.61	3.65	3.44	3.45	3.47	3.53	3.49	3.69	3.45	3.88
4930529L06Rik	3.29	3.1	3.28	3.05	2.92	3.17	2.69	2.93	3.13	3.08	2.96	3.51	3.13	2.88	2.98	3.55	3.22	2.72	2.82	3.65	3.09	3.32	3.09
4930529M08Rik	5.84	4.8	4.53	4.67	4.6	4.74	4.6	4.78	4.75	4.61	4.8	4.63	4.85	4.67	4.72	5.04	4.57	4.84	4.8	4.97	4.77	4.75	4.72
4930532G15Rik	3.85	3.58	3.65	3.76	3.71	3.8	4.11	3.92	3.86	4.21	3.48	4.18	3.54	3.71	3.15	3.8	3.31	4.16	3.89	3.67	4.09	3.41	4.12
4930533B01Rik	3.71	3.78	3.99	4.08	3.72	4.02	3.62	3.8	3.76	3.6	3.76	3.76	3.78	3.56	4.26	3.75	3.92	3.51	3.52	3.87	3.76	4.02	3.78
4930533P14Rik	3.18	3.07	3.07	3.05	2.88	3.23	3.13	3.19	3.07	2.94	3.15	3.04	2.96	3.1	2.74	3.07	3.17	3.2	3.15	2.99	3.18	3.05	3.13
4930534B04Rik	6.83	6.64	6.86	6.83	6.73	6.67	6.97	6.64	6.66	6.56	6.6	6.57	6.48	6.41	6.5	6.55	5.97	6.41	6.44	6.53	6.48	7.12	6.73
4930535I16Rik	5.23	5.5	5.72	5.96	5.61	5.99	6.04	5.79	5.65	5.99	5.73	5.68	5.6	5.71	5.75	5.97	5.93	5.56	5.75	5.59	5.82	5.64	5.77
4930538K18Rik	5.07	5.37	5.3	5.44	4.82	5.16	4.99	5.22	5.63	4.87	5.42	4.84	5.3	5.3	5.04	5.4	5.11	4.94	4.77	4.93	4.98	4.85	5.29
4930539C22Rik	4.44	3.81	3.73	3.97	4.02	3.81	4.02	3.69	3.91	3.91	3.99	3.43	4.03	3.81	3.8	3.63	3.95	3.85	3.65	3.75	3.44	3.52	3.71
4930539E08Rik	5.74	5.47	5.64	5.45	5.47	5.09	5.46	5.33	5.65	6.05	5.46	5.41	5.46	5.66	5.49	5.39	5.19	5.24	5.51	5.42	5.62	5.34	5.28
4930539J05Rik	6.37	6.67	6.8	6.7	6.83	6.62	6.69	6.69	6.95	6.77	6.87	6.68	6.02	6.43	6.28	6.52	6.11	6.36	6.3	6.22	6.47	6.3	6.49
4930539M17Rik	4.44	4.31	4.28	4.13	4.39	4.6	4.08	4.7	4.18	4.61	4.91	4.26	4.46	3.88	3.9	4.09	4.01	4.01	4.63	4.31	4.39	4.12	4.35
4930539N22Rik	3.63	3.21	3.39	3.66	3.67	3.76	3.44	3.59	3.63	4.15	3.73	3.73	3.93	3.45	3.8	4.04	3.37	3.63	3.63	3.69	4.02	3.61	3.57
4930540M03Rik	3.26	2.97	2.95	3.01	3.23	3	2.73	2.87	2.97	3.26	3.04	2.97	2.97	2.92	2.93	3.04	2.8	2.74	3.2	2.76	3.08	2.87	2.65
4930540M05Rik	4.46	4.16	4.23	4.41	3.96	4.08	4.1	4	4.71	4.79	4.17	3.84	3.93	3.92	4.11	3.76	4.46	3.96	4.08	3.94	4.43	3.9	3.91
4930542C16Rik	3.98	4.13	4.2	3.8	3.71	3.82	4.06	4.16	3.99	4.26	3.96	4.07	4.23	4.23	3.26	4.05	4.11	3.95	4.24	4.07	4.13	4.02	4.37
4930542C21Rik	3.42	3.52	3.6	3.51	3.58	3.26	3.64	3.52	4.02	3.68	3.73	3.89	3.72	3.39	3.56	3.7	3.89	3.93	3.64	3.94	3.74	3.73	3.86
4930542H20Rik	3.63	3.69	3.41	3.79	3.57	3.97	4.23	4.07	3.83	3.59	3.51	3.79	3.79	3.99	3.28	4.17	3.79	4.12	4.14	3.79	3.79	3.38	3.79
4930543E12Rik	3.56	3.66	3.73	3.61	4.4	3.17	3.59	4.01	3.14	3.75	3.41	3.72	3.28	3.9	3.94	3.56	3.39	3.3	3.65	3.63	3.39	3.14	3.18
4930544D05Rik	4.81	4.61	4.92	4.43	4.39	4.26	4.67	4.87	4.74	5.06	4.88	4.77	4.76	4.64	4.9	4.53	4.55	4.69	4.79	4.88	4.32	4.81	4.58
4930544G11Rik	3.39	3.89	4.19	3.97	3.92	3.91	3.56	3.68	3.78	3.74	3.96	3.85	3.77	4.34	3.6	4.01	3.61	3.91	3.66	3.68	3.46	3.8	3.74
4930544I03Rik	2.66	2.97	3.33	2.97	3.11	3.64	2.83	3.14	3.42	2.86	2.97	3.03	2.72	3.08	2.97	2.64	3.2	2.75	2.84	2.7	2.59	3.39	2.97
4930544M13Rik	3.39	3.41	2.98	2.95	3.16	3.25	3.14	3.23	3.48	3.19	3.18	3.23	3.25	3.45	2.97	3.3	3.55	3.05	2.88	3.26	3.06	3.02	3.65
4930544O15Rik	3.21	3.37	3.67	3.36	3.59	3.22	3	3.47	3.21	3.27	3.25	3.18	3.54	3.02	3.5	3.07	3.09	3.2	3.2	3.15	3.54	3.25	3.47
4930545E07Rik	2.88	2.71	2.81	2.63	2.72	2.77	2.72	2.68	2.58	2.72	2.63	2.55	2.62	2.73	3.21	2.62	3.14	2.93	2.84	2.69	2.83	2.64	2.66
4930545H06Rik	3.05	2.91	2.9	2.62	3.24	3	2.91	3.24	2.94	2.67	2.91	2.87	2.9	3.51	2.72	2.72	2.91	3.07	2.88	2.7	2.79	2.88	2.89
4930545L23Rik	4.76	4.44	4.54	4.43	4.62	4.64	4.56	4.72	4.7	4.68	4.54	4.55	4.51	4.67	4.37	4.36	4.56	4.4	4.42	4.64	4.05	4.08	4.78
4930546C10Rik	4.68	4.55	4.44	4.5	4.54	4.37	4.76	4.54	4.43	4.49	4.41	4.66	4.58	4.78	4.49	4.77	4.55	4.54	4.5	4.74	4.37	4.54	4.7
4930546K05Rik	5	4.81	4.53	4.84	4.46	4.6	5.08	4.81	4.95	4.86	4.81	4.9	4.89	5.08	4.81	4.93	4.81	4.73	4.81	4.81	4.46	4.75	4.77
4930547C10Rik	2.93	2.81	3.05	2.66	2.83	2.86	2.82	2.62	2.8	2.99	2.77	2.82	2.81	3.14	3.38	2.74	2.79	2.82	2.64	2.82	2.76	2.82	2.62
4930547E08Rik	3.24	2.9	2.49	3.23	2.83	2.97	2.79	2.56	2.87	2.46	2.83	3.13	2.84	2.8	3.04	2.83	2.88	2.98	2.83	3.05	2.76	2.79	2.59
4930547E14Rik	3.51	2.88	2.96	2.97	2.98	3.41	2.84	2.88	2.72	2.89	2.83	3.09	2.93	2.92	2.6	3.04	3.11	3.28	3.04	3.1	2.9	2.91	3.11
4930547M16Rik	5.78	5.6	5.71	5.22	5.82	6.01	5.59	5.7	6.36	5.99	5.7	5.78	5.65	5.79	5.26	5.58	5.56	5.7	5.55	5.53	5.1	5.64	5.8
4930547N16Rik	4.52	5	4.57	4.69	4.51	4.11	4.89	4.59	5.22	4.98	5.12	4.48	5.06	5.11	4.79	4.69	4.55	4.28	5.16	4.74	5.16	4.79	5.49
4930548G14Rik	3.28	3.03	3.03	2.86	3.03	3.28	2.79	3.12	3.09	3.28	2.98	3.2	3.16	2.97	3.02	2.7	2.81	2.99	3.07	2.94	2.93	3.24	3.06
4930548H24Rik	4.63	4.54	4.44	4.28	3.975	4.38	4.105	4.44	4.56	4.31	4.25	4.265	4.17	4.37	4.31	4.185	4.3	4.43	4.75	4.295	4.315	4.2	4.175
4930548J01Rik	3.22	2.8	2.84	3.12	2.64	2.91	2.79	3.02	3.34	3.03	3.13	3.17	2.7	2.61	2.84	2.7	2.76	2.75	2.89	3	3.07	2.78	2.82
4930548K13Rik	4.68	4.44	4.36	4.57	4.49	4.76	4.94	4.72	4.52	4.39	4.6	4.34	4.45	4.45	4.62	4.59	4.69	4.48	4.62	4.54	4.54	4.51	4.53
4930549C01Rik	4.68	4.56	4.74	4.6	4.65	4.68	4.65	4.62	4.73	4.73	4.22	4.76	4.82	4.39	4.25	4.4	4.49	4.18	4.5	4.4	4.54	4.45	4.44
4930549G23Rik	3.95	4.36	3.76	3.74	4.2	3.94	3.93	4.29	4.11	4.05	3.88	3.5	3.83	4.03	3.63	4.22	3.7	3.65	4.24	3.94	4.02	4.08	3.94
4930550C14Rik	3.38	3.89	3.29	3.8	3.91	3.93	4	3.9	4.11	3.69	3.71	4.3	3.75	4.05	3.84	3.83	3.72	3.88	4.28	4.27	4.27	4.01	4.32
4930550C17Rik	3.88	3.65	3.56	3.85	3.45	3.58	3.49	3.71	3.73	3.69	3.54	4.02	3.84	3.75	3.5	3.9	3.55	4.02	3.54	3.54	3.66	3.35	3.77
4930550L24Rik	3.235	3.22	3.05	3.035	3.27	3.295	3.235	3.2	3.145	3.13	3.155	3.345	3.015	2.99	3.225	3.11	3.175	3.225	3.16	3.1	3.11	3.175	3.335
4930551E15Rik	3.18	2.99	2.75	3.17	2.89	2.9	2.78	3.1	2.99	3.02	2.87	2.98	2.53	2.81	2.91	3.69	2.97	3.31	2.83	2.98	2.98	3.19	2.79
4930551L18Rik	3.95	4.2	3.87	4.04	3.81	4.18	4.04	3.97	4.06	4.14	3.76	3.94	4.05	3.89	3.79	3.98	4.07	4.04	3.98	4.14	4.55	4.07	4.15
4930552P12Rik	4.81	5.01	5.26	5.08	4.99	5.13	4.87	5.45	5.01	5.55	5.37	5.5	5.17	5.12	5.07	4.63	4.7	4.85	4.96	5.18	5.32	5.12	5.12
4930553E22Rik	3.2	3.38	3	3.59	3.28	3.25	3.14	3.45	3.35	3.16	3.5	3.27	3.61	3	3.28	3.44	3.21	3.29	3.23	3.07	3.31	3.28	3.21
4930553J12Rik	2.94	2.75	3.02	3.03	3.26	3.41	2.91	2.99	2.95	3.14	3	3.03	2.76	2.81	2.9	3.27	3.23	3.15	3.07	2.8	3.18	3.14	2.82
4930554C24Rik	3.72	3.35	3.65	3.57	3.82	3.38	3.43	3.48	3.65	3.58	3.64	2.84	3.34	3.52	3.59	3.2	3.69	3.46	3.34	3.83	3.8	3.02	3.94
4930554G24Rik	3.68	3.35	3.49	3.5	3.6	4.15	4.28	3.65	3.8	3.58	3.94	3.68	3.81	3.6	4.38	3.85	3.53	3.87	3.68	3.56	4.04	3.4	4.29
4930554H23Rik	3.41	3.02	2.94	3.34	3.06	3.56	3.33	3.25	3.42	3.43	3.33	3.47	3.12	3.35	3.73	3.25	3.22	3.11	3.1	3.3	3	3.41	3.21
4930555A03Rik	5.5	6.03	5.9	5.85	5.48	5.56	5.79	5.78	5.82	5.89	5.81	5.78	5.45	5.87	5.73	5.86	5.65	5.94	5.55	6.03	5.58	5.87	6.28
4930555B11Rik	4.58	4.16	4.47	4.47	4.14	4.54	4.44	4.43	4.8	4.75	4.54	4.29	4.12	4.69	4.37	4.33	4.87	4.31	4.63	4.5	4.5	4.47	4.64
4930555B12Rik	3.4	3.39	3.16	3.03	3.06	2.65	3.41	3.58	3.13	3.21	3.14	2.96	3.34	3.28	3.41	3.28	2.98	3.63	3.03	2.86	3.28	3.09	2.83
4930555G01Rik	5.82	4.904	5.084	5.078	4.854	4.88	4.554	5.028	4.798	4.63	4.646	4.866	4.898	4.826	4.938	4.966	4.616	4.868	4.848	4.772	5.042	4.66	4.856
4930555I21Rik	5.87	4.42	4.49	4.97	4.78	4.29	4.74	4.79	4.62	4.78	4.65	4.68	4.85	4.96	4.88	5.01	4.99	4.61	4.26	5.1	4.61	4.38	4.54
4930555O08Rik	3.46	3.37	3.44	3.69	3.95	3.91	3.64	3.35	3.48	3.35	3.41	3.58	3.4	3.87	3.3	3.47	3.4	3.82	3.48	3.5	3.35	3.71	3.57
4930556C24Rik	3.17	3.16	2.87	2.98	2.8	2.94	3.04	3.29	2.87	2.91	3.11	3.32	3.27	2.79	3.56	2.78	3.09	3	3.06	2.99	3	2.72	2.81
4930556G01Rik	2.97	2.94	3.08	2.71	2.75	3.17	2.96	2.91	2.92	2.92	2.7	2.97	2.64	2.96	2.49	2.65	2.76	2.91	2.94	2.89	2.93	2.78	2.89
4930556J02Rik	4.89	4.5	4.87	5.01	4.67	4.81	5.19	5.02	4.39	5.04	4.77	4.81	4.75	4.6	4.75	4.65	4.52	4.74	4.83	4.5	4.47	4.84	4.78
4930556J24Rik	5.1	4.89	5.14	4.92	4.8	4.82	4.97	4.59	5.08	5.06	4.88	4.81	4.88	4.97	4.58	4.62	4.65	4.87	4.55	4.93	5	4.52	5.23
4930556L07Rik	5.66	5.56	5.45	5.5	5.4	5.31	5.39	5.67	5.64	5.76	5.41	5.09	5.59	5.65	5.58	5.08	5.42	5.55	5.39	5.73	5.29	5.59	5.02
4930556M19Rik	5.23	5.06	5.04	5.21	5.07	5.04	5.21	4.97	5.04	5.07	5.02	5.4	5	5.04	4.89	5	4.99	5.17	5.15	4.79	4.76	5.04	4.71
4930556N09Rik	3.85	3.22	3.48	3.57	3.35	3.62	3.71	3.48	3.42	3.66	3.52	3.38	3.38	3.88	3.33	3.38	3.56	3.47	3.46	3.38	3.34	3.18	3.47
4930557A04Rik	3.43	3.08	3.16	3.14	2.96	3.05	3.22	2.97	3.08	3.12	3.04	3.29	3.48	3.27	2.88	3.35	3.03	3.21	3.25	3.38	3.51	3.4	3.1
4930557F10Rik	4.47	3.96	4.24	4.1	3.72	4.12	3.8	4.39	4.02	4.28	4.28	4.08	4.28	4.33	3.74	4.11	4.28	3.95	3.68	4.11	3.93	3.67	4.04
4930557J02Rik	3.95	3.62	3.65	3.64	3.44	3.64	3.59	3.47	3.36	3.93	3.69	3.55	3.57	3.11	3.5	3.24	3.42	3.38	3.75	3.38	3.71	3.49	3.58
4930558C23Rik	2.57	2.7	3.11	3.07	3.18	2.96	3.09	3.04	3.07	3.25	2.87	3.08	2.93	3.45	3.53	3.13	2.9	3.21	3.12	3.09	2.73	2.8	3.24
4930558G05Rik	3.28	3.11	3.09	3.25	3.17	3	3.29	3.12	3.42	3.1	2.78	2.83	2.96	3.25	3.27	3.25	2.88	3.03	3.01	3.4	3.1	2.72	3.13
4930558J18Rik	4.82	4.61	4.88	4.68	4.3	4.8	4.89	4.66	4.37	5.35	4.5	4.88	4.94	4.67	4.69	4.76	4.52	4.87	4.65	4.5	4.55	4.49	4.48
4930558K02Rik	3.44	3.2	3.28	3.11	3.11	3.17	3.19	3.39	3.05	3.28	3.28	3.18	3.42	3.29	3.13	3.47	3.14	3.28	3.2	3.54	3.43	3.15	3.6
4930562A09Rik	4.55	4.27	4.26	4.45	4.34	4.13	4.55	4.53	4.84	4.17	4.34	4.14	4.42	4.74	4.29	4.31	4.28	4.61	4.32	4.67	4.49	4.21	4.41
4930562C15Rik	4.32	4.36	4.13	4.22	4.32	4.34	4.4	4.17	4.14	4.66	4.43	4.05	4.12	4.41	4.38	4.22	4.41	4.37	4.34	4.41	4.45	4.07	4.08
4930562F07Rik	7.67	8.05	7.73	7.66	7.75	7.86	7.92	7.56	7.85	7.96	7.79	7.76	7.64	8.02	7.94	8.08	7.94	8.08	8.01	7.56	8.18	8.15	7.87
4930563D23Rik	4.22	3.73	3.69	3.5	3.89	3.67	3.76	4.32	3.92	3.83	3.86	3.75	3.49	3.64	3.76	3.96	3.46	3.99	3.84	3.77	3.53	3.92	3.56
4930563E18Rik	2.58	2.65	2.66	2.65	2.81	2.51	2.86	2.69	2.57	2.55	2.6	2.64	2.58	2.8	2.66	2.64	2.44	2.64	2.64	2.68	2.49	2.7	2.82
4930563E22Rik	4.95	4.15	5.04	4.53	4.48	4.5	5.34	4.89	5.11	4.72	5.14	5.37	4.84	4.84	5.03	4.51	5.04	4.21	4.84	4.89	4.59	4.46	4.67
4930563F08Rik	3.27	3.37	3.15	3.3	3.27	2.6	3.45	3.23	3.21	3.04	3.6	3.2	2.87	3.64	3.7	3.55	3	2.98	3.32	3.14	3.03	3.27	3.36
4930563I02Rik	4.2	4.17	3.83	3.9	3.99	3.88	3.92	3.91	3.93	4.2	3.69	3.97	3.92	4	3.69	3.89	3.99	4.11	3.77	3.85	3.76	3.61	4.1
4930563M20Rik	4.01	3.87	3.68	3.91	4.08	3.54	3.97	3.89	4.27	3.67	3.89	3.98	3.87	3.81	4.04	4.27	3.83	3.94	3.94	3.9	3.64	3.78	3.62
4930564B18Rik	4.66	4.47	3.88	4.57	3.81	4.66	4.31	4.35	4.04	4.27	4.53	4.53	4.31	4.1	4.55	4.31	4.57	4.31	4.04	4.13	4.31	3.99	4.19
4930564C03Rik	4.59	4.2	4.55	4.65	4.55	4.67	4.53	4.26	4.71	4.8	4.64	4.53	4.72	4.61	4.51	4.34	4.55	4.34	4.5	4.49	4.41	4.56	4.73
4930564D02Rik	3.81	3.61	3.62	3.72	4.23	3.56	3.83	3.55	4.11	3.49	3.93	3.7	3.72	3.71	3.51	3.8	3.9	3.66	3.68	3.77	3.77	3.84	3.89
4930564G21Rik	4.28	4.69	4.54	4.57	4.34	4.39	4.19	4.6	4.14	4.3	3.87	4.26	4.42	4.46	4.41	4.26	4.41	4.38	4.38	3.93	3.83	3.59	4.04
4930564K09Rik	3.83	3.29	3.46	3.13	3.13	3.37	3.39	3.46	3.46	3.37	3.4	3.42	3.41	3.39	3.26	3.41	3.37	3.45	3.33	3.23	3.37	3.08	3.53
4930565A17	4.12	3.94	4.29	3.69	4.1	4.25	4.04	4.1	4.07	4.03	3.76	3.96	3.72	4.33	4.02	4.05	3.71	4.02	4.02	3.85	4.13	3.93	3.78
4930565D16Rik	5.71	5.2	5.39	5.14	4.94	5.15	5.61	5.35	5.17	5.58	5.41	5.61	5.11	5.32	5.48	5.45	5.19	5.17	5.4	5.53	5.19	5.18	5.58
4930565N06Rik	3.58	3.91	4.01	3.86	3.35	3.68	3.83	3.59	3.65	3.86	3.75	3.49	3.37	3.84	3.49	3.74	3.71	3.59	3.82	3.56	4.11	3.39	3.61
4930567H12Rik	6.29	5.86	5.96	5.94	5.86	5.68	6.26	6.13	5.96	6.25	5.87	5.87	5.92	6.04	5.8	5.97	5.95	5.96	6.01	6	5.67	6.02	6.23
4930567H17Rik	2.6	2.88	3.28	2.91	3.12	2.85	3.33	3.14	2.84	3.06	2.88	2.75	2.99	3.06	2.79	2.99	2.63	2.68	3.05	3.04	2.8	3.04	2.96
4930567J20Rik	4.06	3.54	3.43	3.3	3.24	3.23	3.61	3.65	3.38	3.8	3.41	3.48	3.38	3.46	3.3	3.45	3.66	3.56	3.41	3.64	3.45	3.42	3.62
4930567K20Rik	2.75	2.72	2.87	3.17	2.79	2.98	2.92	2.91	2.88	2.75	2.88	2.88	2.72	2.78	3.01	2.63	2.88	2.78	2.89	2.88	3.21	2.88	2.86
4930568D16Rik	2.86	2.81	2.86	2.98	2.88	2.9	3.19	3.04	3.37	3.05	3.08	2.92	2.9	2.95	3.03	3.03	3.28	3.48	3.07	3.08	3.37	3.14	3.19
4930568E12Rik	5.06	4.67	4.93	4.78	4.54	4.76	4.67	4.53	4.35	5.14	4.61	4.67	5.02	4.75	4.36	4.64	4.97	4.67	4.67	4.7	4.47	4.63	4.39
4930568G15Rik	4.38	4.46	4.44	4.59	4.23	4.37	4.31	4.3	3.9	4.41	4.07	4.23	4.23	4.1	4.05	4.2	3.99	4.02	3.99	4.31	4.32	4.4	4.36
4930568K20Rik	4	4.08	4.3	4.31	3.73	3.4	4.28	4.05	4.58	4.2	4.04	4.2	3.96	4.35	3.98	3.94	4.18	3.78	4.4	4.61	4.29	4.2	3.92
4930570D08Rik	3.49	3.15	3.56	3.62	3.59	4.07	3.75	3.75	3.52	2.83	3.5	3.6	3.82	3.08	3.08	3.25	3.64	3.76	3.21	3.62	3.27	3.51	3.8
4930570E03Rik	3.55	3.16	2.95	2.81	3.14	3.46	3.14	2.87	3.14	3.11	3.1	3.19	3.23	3.29	2.97	3.03	3.17	2.9	2.9	3.14	2.65	3.26	3.06
4930570G19Rik	3.51	4.38	4.13	3.99	3.78	4.64	4.09	3.86	4.58	3.51	3.91	3.67	3.46	3.85	3.43	3.72	3.8	3.92	3.68	3.82	3.88	3.81	4.16
4930571B16Rik	5.53	4.59	4.49	4.77	4.18	3.99	4.59	4.33	3.95	3.99	4.04	3.74	4.6	5.01	4.31	4.48	4.2	4.46	4.29	4.24	4.18	4.02	4.13
4930571K23Rik	5	4.58	5	4.55	4.61	4.63	4.87	4.42	4.58	4.53	4.69	4.36	4.97	4.79	4.6	4.83	4.69	4.6	4.63	4.69	4.9	4.52	4.71
4930572J05Rik	6.42	6.43	6.53	6.55	6.31	6.68	6.43	6.59	6.13	6.44	6.19	6.63	6.1	6.5	6.51	6.69	6.41	6.05	6.18	6.58	6.44	6.67	6.3
4930572K03Rik	3.89	3.33	3.48	3.43	3.16	3.36	3.39	3.2	3.17	3.24	3.36	3.1	3.25	3.4	3.14	2.94	3.08	3.04	3.42	3.24	3.4	3.01	2.99
4930572O03Rik	5.34	4.85	5.02	4.88	4.82	4.49	5.05	5.03	4.69	4.88	4.88	4.92	4.92	4.76	4.99	5.24	5.3	4.88	4.78	4.96	4.8	4.92	5.04
4930572O13Rik	4.28	4.11	4.37	4.12	4.29	3.82	4.54	3.97	3.97	3.97	3.89	3.93	3.85	4.33	4.11	4.38	4.26	4.11	4.23	3.89	4.18	4.09	4.4
4930573C08Rik	4.69	4.48	3.95	4.18	4.1	3.87	3.44	3.77	4.19	4.68	3.84	4.21	4.15	4.19	3.98	3.85	4.03	4.15	4.52	3.72	4.21	4.14	4.09
4930573O16Rik	3.7	3.62	3.45	4.06	3.35	3.13	3.13	3.41	3.65	3.39	3.36	3.2	3.23	3.75	3.65	3.41	3.63	2.96	3.04	3.44	3.46	3.4	3.41
4930577H14Rik	4.01	4.34	4.38	4.29	4.44	4.22	3.93	4.15	4.4	4.4	4.22	4.24	4.21	4.39	4.26	4.26	4.22	4.05	4.09	4.03	4.37	4.17	4.48
4930577N17Rik	5.19	5.05	5.09	5.19	5.25	5.6	5.15	5.33	5.46	5.1	5.06	5.29	5	5.64	4.76	5.33	4.84	5.1	5.36	5.46	5.15	5.51	4.61
4930578C19Rik	6.5	7.56	7.41	7.67	7.43	7.78	7.86	7.76	7.42	7.53	7.74	7.58	7.31	7.49	7.5	7.38	7.4	7.86	7.27	7.06	7.85	7.54	7.68
4930578E11Rik	3.31	2.99	3.08	2.9	2.93	3.05	3.09	3.22	3.19	3.19	3.08	2.84	3.13	3.09	3.35	3.28	3.09	3.09	3.07	3.19	3.02	3.06	2.93
4930578I06Rik	4.41	4.37	4.22	3.9	3.75	3.41	4.29	4.34	4.12	4.21	4.14	3.99	4	4.33	4.57	4.27	4.19	4.03	3.83	4.05	3.78	3.96	4.03
4930578L24Rik	3.64	3.52	3.64	3.47	3.58	4.17	3.17	3.31	3.17	3.45	3.41	3.43	3.33	3.44	3.38	3.23	3.1	3.7	3.32	3.58	3.59	3.47	3.6
4930578M01Rik	6.06	5.5	5.76	6.11	5.34	5.92	5.97	5.67	6.02	5.83	5.83	5.64	5.52	5.5	5.5	5.08	5.47	5.25	5.63	5.62	5.81	5.38	5.68
4930578N16Rik	4.03	4.1	3.87	4.08	4.03	4.05	4.3	4.03	3.94	4.02	4.23	4.05	4.2	4.14	3.85	4.56	4.01	3.84	3.67	3.58	3.96	4.02	3.82
4930578N18Rik	3.27	2.98	2.73	2.99	2.91	3.86	2.99	2.88	3.02	2.71	2.97	3.17	2.58	2.65	2.62	2.97	2.92	3.11	2.92	3.05	3.05	3.23	3.16
4930579C15Rik	3.8	3.54	3.2	3.16	2.88	3.81	3.06	3.31	3.79	3.47	3.28	3.83	3.15	3.31	3.3	3.4	2.82	3.28	3.1	3.11	3.17	3.39	3.38
4930579D07Rik	4.18	3.53	3.88	3.79	3.77	3.52	3.79	3.81	3.39	3.69	3.51	3.48	3.94	3.56	3.3	3.46	3.55	3.55	3.99	3.99	3.72	3.7	3.81
4930579D09Rik	6.96	6.67	6.39	6.6	6.27	5.8	6.49	6.41	6.69	6.83	6.75	6.52	6.55	6.73	6.41	6.71	6.26	6.52	6.51	6.69	6.58	6.29	6.5
4930579F01Rik	5.03	4.81	4.93	4.93	4.92	5.07	4.72	4.95	4.87	5.14	4.73	5.16	5.09	4.71	4.94	4.89	4.93	5.21	5.04	5.05	4.7	4.72	4.6
4930579G18Rik	5.24	5.2	5.19	5.18	4.93	5.11	4.93	5.29	5.21	5.12	5.2	5.38	5.38	5.75	5.33	4.99	4.79	4.78	5.18	5.53	5.1	4.78	5.58
4930579G22Rik	6.92	6.87	6.95	6.95	7.15	7.11	7.31	5.97	6.77	6.75	6.97	6.73	6.87	6.59	6.16	6.35	6.83	6.48	5.7	6.13	6.69	6.51	5.99
4930579G24Rik	5.95	5.97	6.05	6.19	6.19	6.16	6.19	6.43	6.09	6.01	6.03	6.15	5.96	5.93	6.09	6.03	5.78	6.18	6.21	6.13	6.49	6.48	6.5
4930579K19Rik	6.27	5.58	6	5.69	5.75	5.62	5.86	5.65	5.73	5.1	5.61	5.57	5.89	5.9	5.71	5.75	5.74	5.93	5.8	5.64	5.59	5.56	5.56
4930579O11Rik	2.79	2.74	2.63	2.8	3.04	2.89	2.9	2.62	2.79	2.79	2.8	2.77	2.74	2.81	3	2.56	2.85	2.82	2.8	2.77	3.11	3	2.79
4930581F22Rik	6.03	5.93	6.07	5.93	6.13	5.74	5.87	5.55	6.23	6.23	6.14	5.92	5.45	5.51	5.62	5.75	5.49	5.64	5.67	5.82	5.75	5.37	5.53
4930583I09Rik	4.1	3.92	4.04	4.28	4.17	3.71	3.94	3.75	4.17	3.85	4.19	3.99	4.12	3.59	4.08	4.07	3.62	3.6	3.74	3.92	3.78	4.09	3.92
4930583K01Rik	5.57	5.11	4.9	5.35	5.23	4.44	4.96	5	5.57	5.21	5.25	5.14	5.29	4.45	4.83	5.07	4.8	4.79	5.1	5.15	4.47	4.91	4.85
4930583P06Rik	2.8	2.86	3.15	2.84	2.87	3.08	2.9	2.69	2.92	3.04	2.73	2.74	2.58	3.01	3.29	2.86	3.28	3.14	2.7	2.44	2.53	2.65	2.78
4930584F24Rik	3.2	2.89	2.98	3.1	3.12	3.35	3.01	3.16	3.27	3.18	2.91	3.12	3.09	3.11	3.01	2.93	3.07	2.91	3.09	3.22	2.76	3.52	3.21
4930587A21Rik	4.73	4.73	4.4	5.08	4.33	4.13	4.67	4.35	4.16	4.16	4.54	3.99	4.89	4.56	4.36	4.54	4.14	4.22	4.27	4.3	4.14	3.93	3.91
4930588J15Rik	3.41	3.25	3.15	2.52	2.91	3.29	3.23	3.15	3.35	3.52	3.28	3.04	3.09	3.25	3.09	3.08	3.02	3.22	2.96	3.6	3.33	2.9	3.06
4930588N13Rik	4.26	3.79	3.97	3.97	3.8	3.64	3.95	3.83	3.83	3.71	3.67	4.1	3.72	3.66	3.88	3.83	4.13	3.83	4.03	3.64	3.97	3.92	3.47
4930589P08Rik	4.17	3.55	4.43	4.15	3.95	3.75	4.1	3.72	4.42	4.47	4.36	4.28	3.91	4.11	4.28	4.22	3.79	3.75	4.53	3.62	4.24	3.73	3.99
4930590J08Rik	5.17	5.22	5.05	5.03	4.51	4.79	5.13	4.96	5.03	5.35	4.92	4.64	5.07	5.04	4.72	4.77	4.69	4.92	4.97	4.94	5.1	4.88	4.91
4930590L20Rik	2.37	2.32	2.37	2.37	2.36	2.58	2.24	2.31	2.3	2.48	2.36	2.53	2.58	2.6	2.36	2.19	2.36	2.24	2.33	2.24	2.41	2.4	2.35
4930591A17Rik	4.92	4.52	4.17	4.12	4.19	4.55	4.31	4.5	4.85	4.86	4.54	4.98	4.41	4.39	4.6	4.16	4.56	4.8	4.94	4.71	4.45	4.68	4.91
4930592A05Rik	3.37	2.81	2.85	2.97	2.9	3.09	3.2	2.94	3.04	2.84	2.6	3.36	2.91	2.99	3.05	2.97	2.84	3.07	3.18	2.91	3.18	3.63	3.12
4930592I03Rik	4.77	4.49	4.11	4.41	4.02	4.35	3.97	4.27	3.85	4.42	4.45	4.48	4.52	4.23	3.98	4.3	4.19	4.06	4.46	4.09	4.24	3.96	4.26
4930593A02Rik	3.53	3.37	3.29	3.44	3.34	3.16	3.25	3.61	3.18	3.44	3.25	3.66	3.41	3.42	3.49	3.16	3.23	3.07	3.31	3.45	3.42	3.04	3.39
4930593C16Rik	4.21	3.45	3.86	3.77	3.83	3.81	3.89	4.05	3.91	3.76	3.66	3.9	3.78	3.45	3.86	4.2	4.09	3.78	3.64	4.06	4.29	3.67	3.98
4930594C11Rik	4.78	5.72	5.6	5.66	4.92	4.41	5.25	5.33	4.97	4.75	5.28	5.19	5.48	5.48	5.7	5.64	5.47	6.08	5.92	5.5	6.35	6.36	5.52
4930594M22Rik	5.54	5.33	5.48	5.53	5.55	4.99	5.62	5.44	5.45	5.7	5.44	5.6	5.19	5.35	5.72	5.51	5.47	5.87	5.23	5.53	5.69	5.27	5.35
4930594O21Rik	5.33	5.33	5.61	5.63	4.69	4.54	5.43	5.43	5.31	5.65	5.25	5.48	5.33	5.33	5.17	5.21	5.45	5.39	5.25	5.33	5.29	5.09	5.42
4930595D18Rik	5.21	4.86	5.3	5.2	5.1	5.26	5.28	5.06	5.43	5.17	4.91	5.3	5.21	5.01	4.9	5.01	5	4.93	4.95	5.1	5	4.87	4.65
4930595M18Rik	3.13	2.99	3.09	2.61	3.06	3.73	3.12	3.29	2.94	3.16	3.25	3.06	3.14	3.16	2.88	3.38	3.18	3.05	3.05	2.99	3.21	2.95	3.01
4930596D02Rik	4.12	3.71	4.25	4.13	3.72	4.12	3.84	3.68	4.17	3.83	3.81	3.93	4.1	3.99	4.29	3.88	4.17	3.97	3.78	3.76	3.51	3.6	3.59
4930596I21Rik	3.58	4.56	4.33	4.39	4.57	4.22	3.75	3.85	3.9	4.02	4	4.56	3.85	3.7	4.07	4.75	3.99	4.32	4.78	4.19	4.21	4.6	4.06
4930596M17Rik	4.26	3.92	4.57	4.24	4.66	4.27	4.6	4.12	4.87	4.13	4.45	4.69	4.45	4.22	4.47	4.18	4.35	4.7	4.45	4.36	4.73	4.27	4.7
4930597A21Rik	3.84	3.74	3.81	3.64	3.54	3.83	3.54	4.29	4.16	3.93	4.07	3.85	3.86	3.72	3.94	4.07	3.83	3.92	3.56	3.72	4.26	3.96	3.33
4930597G03Rik	3.03	2.85	2.89	3.02	3	3.07	3.02	2.95	3.02	3.83	2.9	3	3.12	2.81	3.11	2.9	3.11	2.94	3.27	2.85	2.86	3.02	3.16
4930598A11Rik	4.01	4.13	4.06	4.32	4.19	4.19	4.13	4.07	4.4	3.94	4.29	4.17	4.08	4.16	3.85	4.19	4.52	4.15	4.31	4.2	4.16	3.94	4.31
4930598F16Rik	3.19	2.75	2.75	3.12	2.54	3.27	2.7	2.81	2.79	2.73	2.83	2.92	2.89	3.22	2.97	3.16	2.92	3.05	2.9	2.96	3.38	2.91	2.89
4931400O07Rik	2.51	2.32	2.32	2.44	2.38	2.47	2.53	2.45	2.55	2.49	2.56	2.46	2.49	2.41	2.34	2.24	2.73	2.48	2.51	2.21	2.57	2.33	2.68
4931402G19Rik	5.37	4.96	5.02	5.39	5.02	4.81	4.94	4.8	5.09	5.3	5.06	4.94	4.98	4.62	4.96	5.07	4.65	4.8	4.6	5.15	5.08	4.67	4.94
4931403E22Rik	4.17	3.87	4	3.95	3.66	3.75	3.94	3.98	4.01	4.11	3.95	4	3.94	4.37	3.95	3.82	3.99	3.68	4.3	4.18	3.72	3.73	4.03
4931403G20Rik	5.45	5.25	4.98	5.03	4.56	4.85	5.36	4.74	4.88	5.07	5.13	4.9	5.03	4.98	4.74	4.86	4.86	5.33	4.56	5.03	4.68	4.38	4.74
4931403M11Rik	4.37	3.44	3.84	3.95	3.86	3.75	4.54	3.95	4.32	4.54	4.32	4.14	3.72	3.99	3.8	4.14	3.83	4.06	4.16	3.78	3.74	3.49	3.95
4931406B18Rik	4.28	3.69	4.1	4.1	3.58	3.94	3.72	4.11	3.85	4.09	3.68	3.67	3.49	4.36	3.68	3.66	3.8	4.08	3.8	4.24	4.04	3.77	3.55
4931406C07Rik	10.08	10.38	10.67	10.56	10.82	10.77	10.52	10.88	10.96	10.97	10.66	10.79	10.39	10.58	10.38	10.69	10.65	10.69	10.88	10.83	10.5	10.73	11.01
4931406H21Rik	5.49	6.11	6.03	5.83	6.11	5.91	6.01	5.5	5.59	5.97	6.03	6.23	6.33	6.36	5.85	6.06	5.79	5.54	5.97	6.37	6.05	5.73	6.32
4931406P16Rik	7.11333333333333	7.52	7.17333333333333	7	6.63333333333333	6.76	6.92	7.00333333333333	7.18333333333333	7.18	7.09	6.85	6.86	8.14666666666667	7.36666666666667	6.86666666666667	7.01666666666667	6.96	7.25666666666667	7.03	7.21666666666667	7.22333333333333	7.28666666666667
4931407G18Rik	4.96	3.88	4.25	3.82	4.01	4.13	4.08	4.06	4.04	3.84	3.75	3.8	4.02	4.34	3.94	3.64	3.98	3.85	3.66	3.91	3.69	3.56	4.03
4931408A02Rik	5.16	4.96	5.13	5.3	4.57	4.92	5.25	4.79	4.98	5.09	4.99	5.32	4.92	4.77	4.86	4.35	4.45	4.93	4.65	4.84	4.66	4.84	4.58
4931408C20Rik	2.73	2.59	2.75	2.91	2.69	3.06	3.36	2.83	3.11	3.05	3.15	2.68	2.86	2.7	2.89	2.77	2.99	2.88	2.77	2.71	3.03	3.08	2.84
4931408D14Rik	7.38	7.5	7.55	7.65	7.62	7.87	7.94	7.99	7.81	7.62	7.44	7.98	7.36	7.9	7.66	7.28	7.37	7.54	7.41	7.19	7.35	8.08	7.49
4931409K22Rik	4.53	4.12	4.5	4.37	4.15	4.5	4.49	4.81	4.38	4.82	4.65	4.69	4.43	4.47	4.55	4.4	4.6	4.47	4.6	4.67	4.52	4.52	4.41
4931413K12Rik	5.52	5.18	5.27	5.01	5.11	4.95	5.28	5.26	5.36	5.22	5.31	5.29	5.37	5.7	5.25	5.11	4.65	5.46	5.23	5.29	5.07	4.36	5.07
4931414P19Rik	5.21	5.85	5.9	5.57	5.88	6.27	6.19	6.05	5.6	5.68	5.27	5.37	5.48	5.7	5.78	5.31	5.94	5.46	5.34	5	5.52	6.01	5.2
4931417E11Rik	4.98	4.82	4.7	5.06	5.03	4.74	4.78	4.78	4.51	4.96	5.09	4.58	5.15	4.86	4.67	5	4.7	5.07	5.01	4.11	4.32	4.05	4.35
4931417G12Rik	4.06	4.28	4.47	4.45	4.35	4.43	4.31	4.24	4.48	4.31	4.48	4.3	4.37	4.28	4.31	4.31	4.33	4.19	4.42	4.23	4.01	4.08	4.24
4931419H13Rik	4.76	4.53	3.95	4.31	4.15	4.39	4.42	4.61	4.35	4.46	4.41	4.77	4.12	4.5	4.33	4.6	4.61	4.43	4.69	4.37	4.63	4.48	4.51
4931420L22Rik	3.07	2.42	3.15	2.8	2.79	3.25	2.83	3.13	3.03	2.73	2.65	3.03	2.75	2.76	2.97	3.1	3.23	2.83	3.14	2.89	2.91	2.94	3.25
4931422A03Rik	4.15	3.82	4.2	3.89	4.06	4.42	3.98	4.03	3.78	4.05	4.05	4.48	3.93	4.1	4.09	4.06	3.86	3.97	4.18	3.98	4.25	4.28	4.17
4931423N10Rik	3.35	3.06	3.2	2.98	3.01	3.09	3.36	3.1	3.33	3.2	3.27	3.23	3.08	3.23	3.03	3.31	3.22	3.08	3.16	3.28	3.21	3.12	3.65
4931428F04Rik	5.53	5.11	5.3	5.6	5.61	5.65	5.83	5.59	5.19	5.17	5.06	5.19	5.45	5.54	5.72	5.13	5.57	5.6	5.59	5.08	5.42	5.22	5.53
4931429I11Rik	4.18	3.39	3.53	3.39	3.54	3.1	3.79	3.77	3.39	3.37	3.7	3.7	3.41	3.56	3.66	3.54	3.83	3.56	3.63	3.37	3.61	3.43	3.48
4931429L15Rik	4.48	4.33	4.44	4.61	4.27	4.3	4.5	4.42	4.54	4.54	4.97	4.7	4.5	4.27	4.41	4.52	4.24	4.7	4.44	4.76	4.99	4.6	4.67
4931429P17Rik	4.55	4.27	4.4	4.64	4.47	4.69	4.68	4.4	4.75	4.62	4.36	4.85	4.36	4.56	4.33	4.77	4.42	4.52	4.47	4.18	4.68	4.37	4.52
4931430N09Rik	3.1	3.37	3.51	3.24	3.45	3.45	3.58	3.09	3.52	3.07	3.3	3	2.99	3.7	3.62	3.16	3.44	2.86	3.24	3.3	3.17	3	3.29
4931431B13Rik	3.4	3.14	3.55	3.44	3.63	3.61	3.45	3.45	3.85	3.98	3.63	3.37	3.55	3.27	3.28	3.5	3.42	3.37	3.86	3.51	3.97	3.52	3.55
4931431C16Rik	5	4.81	4.72	4.78	4.1	4.62	4.87	4.65	4.58	5.18	4.74	4.88	4.66	5.26	4.87	4.64	4.79	4.65	4.26	4.73	4.08	4.58	4.83
4931431F19Rik	4.53	4.27	4.27	4.5	4.27	4.79	4.15	4.31	4.35	4.58	4.12	4.27	4.1	4.35	4.54	4.32	4.27	4.05	3.92	4.24	4.37	4.02	4.06
4931440F15Rik	3.44	3.68	3.68	3.83	3.23	3.71	3.55	3.42	3.63	4.17	4.14	3.89	3.85	3.93	3.43	3.4	3.2	3.53	3.48	4.15	4.21	3.37	3.78
4931440J10Rik	3.65	3.34	3.61	3.67	3.53	3.16	3.49	3.94	3.78	4.04	3.67	4.14	3.43	3.7	3.43	3.81	4.28	4.01	3.95	4.42	4.11	4.38	4.53
4931440L10Rik	3.61	3.4	3.42	3.5	3.39	3.92	3.58	3.3	3.17	4.28	3.37	4.05	3.54	3.35	3.44	3.44	3.88	3.48	3.23	3.5	3.42	3.5	3.68
4931440P22Rik	5.97	5.42	5.65	5.95	5.73	5.46	5.51	5.6	5.52	5.97	5.62	5.56	5.44	5.81	5.66	5.61	5.56	5.84	5.77	5.81	5.3	5.73	5.79
4932411E22Rik	4.26	3.81	3.52	3.87	3.81	3.52	3.83	3.94	3.98	4.2	3.53	3.95	3.95	4.19	3.77	3.88	3.48	3.68	4	3.63	3.94	3.75	3.93
4932411G14Rik	3.97	4.17	3.79	4.09	3.77	3.92	3.42	3.11	4.07	4.43	3.89	3.88	3.91	3.65	3.8	3.64	3.48	3.83	3.88	4.14	3.69	3.89	3.67
4932411L15	4.15	3.92	4.26	3.73	3.71	3.95	4.02	3.77	3.92	3.92	3.79	3.92	3.75	3.9	4.05	3.84	3.64	4.09	3.92	4.03	3.92	3.8	3.88
4932411N23Rik	2.68	2.57	2.6	2.3	2.7	2.98	2.77	2.51	2.37	2.74	2.59	2.62	2.6	2.72	2.74	2.81	2.54	2.57	2.5	2.63	2.87	2.65	2.55
4932412D23Rik	3.59666666666667	3.51666666666667	3.48666666666667	3.61333333333333	3.38	3.40333333333333	3.47333333333333	3.35	3.53666666666667	3.37	3.45666666666667	3.33333333333333	3.28333333333333	3.23333333333333	3.53	3.52333333333333	3.43	3.34333333333333	3.27666666666667	3.42666666666667	3.43	3.51666666666667	3.52666666666667
4932412H11Rik	3	3.05	2.81	2.87	2.8	3.75	3.12	2.95	3.13	2.72	2.95	2.82	2.78	2.85	3.1	2.95	2.98	2.89	2.9	2.76	3.32	3.36	3.38
4932413F04Rik	3.14	3	3.12	3.25	3.41	3.85	2.95	3.12	3.38	3.7	3.33	3.12	3.02	2.98	3.12	3.12	3.12	2.78	2.83	3.13	2.65	3.02	3.12
4932414J04Rik	3.305	2.985	2.995	3.095	2.73	2.91	2.855	3.115	2.775	3.37	2.815	2.9	2.725	2.885	2.825	2.835	2.795	2.935	2.73	3.015	2.84	3.215	3.5
4932414N04Rik	4.48	4.29	3.97	4.12	4.28	4.17	3.86	4.14	4.53	4.71	4.07	4.3	4.14	4.13	3.9	4.42	3.84	3.95	3.97	3.93	3.88	4.31	4.19
4932415G12Rik	6.94	6.71	6.89	7.02	6.98	6.72	6.84	6.67	6.88	6.44	7.02	6.76	6.76	6.24	6.66	6.5	6.55	6.54	6.47	6.02	6.39	6.81	6.06
4932415M13Rik	4.98	4.48	4.31	4.35	3.92	3.56	4.08	4.17	3.89	4.17	3.76	4.14	3.74	4.17	3.87	4.17	4.21	4.26	4.2	3.81	3.71	3.93	3.79
4932416E17	3.99	3.37	3.49	3.33	3.77	3.16	3.49	2.8	3.61	3.63	3.49	3.28	3.49	3.7	3.73	3.49	3.3	3.07	3.44	3.57	3.49	3.59	2.89
4932416H05Rik	5.89	5.97	6.16	5.91	6.07	5.91	5.9	5.84	6.06	6.04	5.53	5.33	5.81	5.84	5.71	5.83	5.57	5.8	5.5	5.58	5.75	5.67	5.71
4932416J16Rik	5.47	5.33	5.04	5.21	4.43	4.37	4.76	5.35	5.16	4.67	4.91	5.06	4.77	5.16	5	4.28	4.92	4.71	4.59	4.95	4.16	4.9	4.94
4932416K20Rik	4.95	4.44	4.23	4.72	4.57	4.58	4.26	4.67	4.96	4.58	4.61	4.37	4.2	4.38	4.73	5.06	4.54	4.52	4.27	4.45	4.77	4.36	4.68
4932418E24Rik	5.53	4.88	4.77	4.92	5.05	4.91	4.85	4.86	5.1	5	4.9	5.22	4.88	4.82	5.06	5.09	4.84	4.95	4.88	4.96	4.91	5.17	4.9
4932422M17Rik	5.695	5.045	5.3	5.31	5.28	5.37	5.34	5.375	5.565	5.34	5.4	5.32	5.16	5.475	5.19	5.295	5.235	5.145	5.175	5.75	5.345	4.99	5.29
4932425I24Rik	4.265	3.695	3.73	3.3	3.605	3.59	3.65	3.335	3.595	3.38	3.685	3.76	3.595	3.64	3.975	3.75	3.645	3.56	3.345	3.325	3.425	3.58	3.685
4932429P05Rik	3.02	2.98	3.04	2.87	3.06	3.02	2.79	3.05	2.82	2.81	2.9	3.41	3.14	2.96	2.88	2.87	3.11	3.1	2.72	2.96	2.95	2.93	2.78
4932430I15Rik	3.7	3.5	3.59	3.99	3.76	3.82	3.53	3.49	4.29	3.9	3.78	3.9	3.79	3.52	3.73	3.27	3.67	3.48	3.56	4.02	3.79	3.62	3.69
4932435O22Rik	3.28	3.47	3.6	3.59	3.17	3.81	3.54	3.59	3.77	3.69	3.61	3.44	3.8	3.51	3.53	3.55	3.54	3.29	3.54	3.83	3.93	3.59	4.06
4932438A13Rik	8.79	9.09	8.93	8.9	8.74	8.79	8.75	8.57	8.86	8.85	8.93	8.83	8.94	8.97	8.91	8.88	8.71	8.83	8.84	8.8	8.88	9.02	8.98
4932438H23Rik	5.035	4.55	5.125	4.87	4.77	4.75	5.025	4.89	5	5.045	4.83	4.745	5.095	4.89	4.755	4.875	4.865	4.66	4.73	4.825	4.975	4.805	5.055
4932441B19Rik	3.88	3.49	3.99	3.74	3.24	3.65	3.45	3.24	3.56	3.73	3.84	3.48	3.7	3.65	3.71	3.42	3.93	3.34	3.55	3.56	3.49	3.6	3.33
4932441J04Rik	3.57	3.56	2.74	3.4	3.34	3.8	4.3	3.97	3.39	3.47	3.39	3.97	3	2.94	3.14	3.74	3.53	3.3	3.37	3.54	3.49	3.07	3.93
4932442L08Rik	4	4	4.02	4.06	3.73	3.74	4.15	4.09	4.03	3.96	3.97	4.27	3.9	3.84	3.7	4	3.46	3.81	4.18	4.04	3.94	3.69	3.94
4932443I19Rik	5.64	4.7	5.15	5.4	4.98	4.96	5.21	5	5.35	5.11	5.51	5.4	5.28	4.64	5.13	5	4.99	5.08	5.33	5.16	4.65	4.54	5.38
4932702P03Rik	4.53	4.49	4.71	4.84	4.73	4.71	4.78	4.6	4.94	4.68	4.8	4.9	4.64	4.76	4.75	4.74	4.26	4.78	4.66	4.96	4.95	4.8	4.79
4933400A11Rik	2.57	3.09	2.7	2.52	3.02	3.25	2.73	3.04	2.81	2.75	2.77	2.47	2.63	2.48	2.77	3.19	2.66	3	2.96	2.76	2.89	3.01	2.76
4933400B14Rik	4.09	3.77	3.57	3.45	3.31	3.42	3.65	3.65	3.31	3.7	3.55	3.54	3.39	3.41	3.55	3.35	3.18	3.53	3.41	3.42	3.53	2.96	3.58
4933400C05Rik	4.03	3.71	3.71	3.79	3.71	3.63	3.66	3.71	3.96	3.71	3.85	3.55	3.71	3.37	3.8	3.73	3.7	3.57	3.45	3.44	3.59	3.5	3.8
4933400C23	4.05	3.36	3.85	3.87	3.73	3.8	3.8	3.53	3.97	3.66	3.74	3.66	3.74	3.87	3.66	3.56	3.82	3.92	4	3.6	3.7	3.5	3.79
4933400F21Rik	3.73	3.57	4.07	3.94	4.29	4.18	3.98	4.13	4.08	4.82	4.21	4.04	3.64	3.94	4.17	4	3.6	3.86	3.48	4.39	3.94	3.39	4.13
4933400L20Rik	4.65	3.75	4.1	3.9	4	3.9	3.98	4.01	3.9	3.86	3.7	4.1	4.02	3.69	3.76	3.71	3.97	3.76	4.01	3.99	3.89	3.69	3.78
4933401B06Rik	2.49	2.77	2.66	3.03	3.03	3.91	2.67	2.59	2.47	2.57	2.63	2.85	2.57	2.7	3.16	2.57	2.54	2.84	2.14	2.52	2.95	2.71	2.25
4933401D09Rik	4.08	3.83	3.61	3.92	3.52	3.99	3.8	3.95	3.99	3.66	3.69	3.84	3.62	3.81	3.59	3.89	3.93	4.05	3.6	3.62	3.53	3.71	3.48
4933401H06Rik	4.71	4.07	3.87	3.97	3.56	4.19	3.86	3.93	4.31	4.53	4.13	3.64	3.74	3.71	4.43	4.13	4.52	3.88	4.12	4.02	4.51	3.59	3.6
4933401P06Rik	3.92	3.7	3.79	3.82	3.8	3.76	3.69	3.79	3.96	3.6	3.54	4.24	3.75	4.14	3.95	3.76	3.83	3.91	3.64	3.72	3.61	3.74	3.85
4933402C06Rik	2.97	3.13	3.11	2.97	3.37	2.99	2.98	2.84	3.33	2.91	3.34	3.06	3.13	3.08	3.11	2.79	3.16	2.93	2.93	3.39	2.71	3.08	3.23
4933402D24Rik	3.58	4.11	4.26	4.37	3.97	3.97	4.12	4.01	4.28	4.42	4.37	4.43	4.24	3.98	3.92	3.9	4.07	3.88	4.17	4.3	4.04	4.46	4.04
4933402E13Rik	3.29	3.22	3.17	3.28	3.13	3.3	2.92	2.95	3.13	3.37	3.37	3.27	3.13	2.73	2.79	3.26	3.29	2.76	2.83	3.14	3.17	3.08	3.52
4933402J07Rik	3.74	3.82	3.66	3.97	3.78	3.79	3.96	3.92	4.07	4.02	3.8	3.73	3.74	4.05	3.92	3.41	3.68	3.81	3.79	3.83	3.6	3.63	3.43
4933402J10Rik	2.49	2.42	2.35	2.2	2.37	2.62	2.33	2.23	2.74	2.3	2.31	2.17	2.39	2.16	2.36	2.35	2.24	2.36	2.57	2.31	2.47	2.52	2.37
4933402J15Rik	3.88	3.53	3.71	4.12	3.84	3.7	3.71	3.68	3.64	3.91	3.77	3.52	3.73	3.84	3.35	3.57	3.82	3.57	3.51	3.73	3.5	3.34	3.44
4933402N03Rik	4.09	3.41	3.61	4.16	3.62	3.94	4.4	3.86	4.08	3.74	3.77	3.76	3.62	3.71	3.67	4.17	3.72	3.99	3.85	3.57	3.9	3.7	3.73
4933402N22Rik	4.07	3.015	3.03	3.025	2.93	3.325	2.975	3.13	2.89	2.835	3.275	2.93	3.125	3.3	3.295	3.285	3.215	3.23	3.07	3.055	3.025	2.675	2.98
4933402P03Rik	4.13	3.71	3.8	3.78	3.75	3.93	3.9	4.11	4.11	4.14	3.94	3.95	4.16	3.77	3.74	3.82	3.75	3.94	3.71	4.11	3.8	3.74	4.06
4933403F05Rik	7.78	7.78	7.9	7.94	8.23	8.06	7.82	8.17	8.31	8.25	8.02	8.26	7.71	7.83	7.86	7.8	7.85	7.75	8.16	7.75	7.72	7.84	8.08
4933403G14Rik	4.23	4.69	4.59	4.39	4.19	4.66	4.53	4.41	4.42	4.25	4.48	4.74	4.39	4	4.43	3.89	4.11	4.33	4.34	4.39	4.21	4.99	4.32
4933403O03Rik	3.05	3.15	2.74	2.67	2.93	2.63	2.93	2.65	2.91	3.03	2.49	2.67	2.97	2.57	3	2.76	2.92	3.14	2.43	2.45	3.03	3.04	2.59
4933403O08Rik	2.9	2.95	3.04	2.82	2.97	2.91	2.98	3.18	3.25	3.15	2.8	3.27	2.98	2.98	2.99	3.15	2.64	2.99	2.92	3.31	2.92	2.79	3.19
4933404G15Rik	3.25	3.03	2.91	3.27	3.41	3.5	3.72	3.05	3.16	3.37	3.14	3.27	3.33	3.33	3.41	3.24	3.39	3.06	3.22	3.08	3.23	3.36	3.27
4933404K08Rik	4.32	3.75	3.65	3.96	3.81	4.05	3.79	3.48	3.47	3.88	3.83	3.69	3.59	3.67	3.38	3.65	3.68	3.47	3.55	3.68	3.41	3.51	3.94
4933404M02Rik	5.01	3.67	3.58	3.71	3.46	3.79	3.47	3.55	3.66	4	3.59	3.72	3.92	3.66	3.64	3.56	3.7	3.38	3.59	3.64	3.66	3.46	3.76
4933404O12Rik	5.12	5.04	5.14	5.58	4.75	4.31	5.27	4.69	5.13	5.06	4.75	5.11	4.93	4.95	4.93	5.14	5.1	5.32	5	5.31	4.98	5.36	5.2
4933405D12Rik	5.02	4.58	4.79	4.54	4.71	4.7	4.45	4.58	4.89	4.86	5.05	4.74	4.74	4.87	4.45	4.8	4.5	4.8	4.57	4.71	4.59	4.46	4.87
4933405E24Rik	3.2	3.27	3.25	3.13	2.95	3.57	3.51	3.48	3.31	3.06	3.43	3.2	2.87	3.03	3.67	3.25	3.27	3.24	3.2	3.51	3.03	3.11	3.31
4933405L10Rik	4.07	3.63	3.86	3.89	3.6	3.54	3.8	3.64	4.22	4.32	4.03	3.88	3.8	4.35	4	3.72	3.66	3.75	3.94	4.42	4.07	4.17	4.07
4933405O20Rik	3.79	4.56	4.39	3.75	3.75	3.9	4.08	3.94	4.21	4.23	4.23	4.27	3.94	4.05	3.87	4.14	4.06	3.79	3.81	3.81	3.86	3.67	3.98
4933406C10Rik	5.68	5.55	5.89	5.9	5.89	6.45	6.02	5.23	5.56	5.92	5.59	5.38	5.14	5.55	5.49	5.43	5.23	5.22	5.33	5.63	5.19	5.48	5.39
4933406D12Rik	4.12	3.85	3.55	3.63	3.54	3.27	3.58	3.92	3.62	3.92	3.61	3.06	3.3	3.55	3.63	3.53	3.5	3.47	3.63	3.77	3.51	4.09	3.83
4933406F09Rik	4.125	2.62	2.65	2.645	2.92	3.025	3.295	3.235	2.88	3.065	2.6	2.9	2.725	2.63	2.7	2.465	2.63	2.925	3.245	2.675	2.705	3.165	3.035
4933406G16Rik	3.16	3.25	3.14	3.53	3.13	3.04	3.56	3.2	3.46	3.32	3.32	3.41	3.03	3.23	2.94	2.98	3.29	3.41	3.62	3.13	3.18	3.22	3.32
4933406I18Rik	5.66	5.66	5.77	5.63	5.38	5.51	5.55	5.23	5.87	5.44	5.56	5.28	4.77	4.88	4.89	4.47	5.19	4.98	5.06	4.17	4.94	5.06	4.75
4933406J08Rik	3.56	2.57	3.02	3.19	2.72	3.19	3.26	3.15	2.95	3.05	3.07	2.93	2.8	2.84	3	3.37	2.95	3.57	3.1	2.85	2.93	3.62	3.19
4933406J10Rik	4.88	4.94	4.89	4.8	4.71	4.92	4.72	4.71	4.8	5.06	4.73	5.19	4.78	4.98	4.84	5.05	5	4.61	4.97	4.95	4.99	4.78	4.68
4933406K04Rik	3.97	3.88	3.96	3.31	3.88	3.94	4.01	4.08	3.68	3.88	3.88	3.9	3.55	3.87	3.62	3.95	4.36	3.97	3.84	3.88	3.88	3.7	3.55
4933406M09Rik	3.43	3.22	3.11	3.43	3.35	3.99	3.43	3.69	3.57	3.04	3.66	3.7	3.38	3.6	3.68	3.2	3.58	3.53	3.43	3.09	3.24	3.33	3.71
4933407C03Rik	8.76	9.7	9.36	9.43	9.4	9.7	9.5	9.52	9.46	9.72	9.53	9.58	9.55	9.95	9.9	10.03	9.6	9.75	9.71	9.6	10.02	10.12	9.98
4933407E24Rik	4.42	4.59	4.64	5.1	4.51	4.8	4.63	4.81	4.69	4.63	4.66	4.63	4.7	4.59	4.46	4.47	4.68	4.7	4.37	4.63	4.76	4.61	4.56
4933407G14Rik	3.19	3.17	2.98	3.13	3.27	3.24	3.24	3.22	3.42	3.17	3.24	3.35	3.01	2.8	3.02	3.13	3.41	3.12	3.1	3.54	3.52	3.73	3.24
4933407H18Rik	6.51	6.64	6.87	6.85	6.6	6.83	6.73	6.33	6.64	6.4	6.66	6.46	6.59	6.32	6.54	6.51	6.47	6.49	6.27	6.2	6.6	6.49	6.37
4933407I05Rik	4.23	4.1	4.04	4.26	4.12	3.86	4.02	3.78	4.02	4.08	3.88	4.16	3.6	3.98	4.04	4.6	4.1	3.91	4.04	4.2	4.38	3.66	4.11
4933407I18Rik	4.01	3.15	3.88	3.47	4.23	3.82	3.73	3.77	4.11	3.73	4.23	4.4	3.58	3.52	3.59	4.28	3.37	3.28	3.62	3.47	3.4	3.34	3.9
4933407K13Rik	6.49	5.42	5.94	5.92	5.55	5.07	5.6	5.01	5.47	5.66	5.76	5.37	5.51	5.69	5.36	5.81	5.56	5.61	5.25	5.44	5.93	5.29	5.86
4933407L21Rik	4.57	3.41	3.47	3.77	3.43	4.08	3.26	3.53	3.37	3.48	3.58	3.59	3.45	3.47	3.61	3.88	3.62	3.7	3.59	3.47	3.6	3.9	3.59
4933407P14Rik	4.97	4.93	4.9	4.84	4.87	4.48	5.09	4.76	4.93	4.97	5.23	5.22	4.91	5.18	4.95	4.81	4.59	5.16	5.3	5.26	5.13	4.84	5.09
4933408B17Rik	4.11	4.08	3.96	3.65	3.72	4.22	3.94	4.04	4.19	4.03	3.9	3.9	3.82	3.96	4.1	4.06	3.55	3.85	3.36	3.81	4.04	3.93	3.81
4933408J17Rik	4.915	4.92	4.865	5.065	4.755	4.875	4.895	5.005	5.205	5.185	4.855	4.99	4.93	4.865	4.99	4.92	5.155	4.835	5.215	5.125	4.83	5.145	4.99
4933408N05Rik	5.47	5.45	5.15	5.15	4.89	5.5	4.95	5.57	4.99	5.52	5	5.2	5.36	5.34	5.2	5.63	4.67	5.42	5.16	5.21	5.15	5.22	5.13
4933409D19Rik	3.51	3.28	3.1	3.47	3.24	3	3.21	3.36	3.29	3.53	3.12	3.24	3.06	3.36	3.42	3.35	3.4	3.34	3.36	3.11	3.47	3.06	3.81
4933409G03Rik	3.16	2.61	2.6	2.66	2.54	3.03	2.88	2.7	3.12	2.99	2.81	2.89	2.88	2.74	2.92	3.03	2.63	3.07	2.56	2.74	3.14	2.95	2.84
4933409K07Rik	8.2905	7.805	7.57	7.5235	6.7925	6.852	7.001	6.639	6.872	6.4265	6.414	6.397	7.2195	7.152	6.9055	7.2475	6.8645	7.2845	6.792	7.128	7.3005	6.972	6.1205
4933411E08Rik	3.63	3.64	3.33	3.61	3.23	4.23	3.81	3.83	3.96	3.13	3.4	3.77	3.2	3.92	3.75	3.56	3.75	3.65	3.86	3.5	3.37	3.3	3.49
4933411G06Rik	3.47	3.07	3.4	3.6	3.52	3.08	3.31	3.39	3.41	3.32	3.26	2.86	3.19	3.13	3.46	3.78	3.31	3.28	3.24	3.05	3.57	3.25	3.79
4933411G11Rik	3.47	3.1	3.27	3.19	3.21	2.87	3.63	3.78	3.42	3.4	3.65	3.72	3.33	3.92	3.16	3.66	3.23	3.57	3.58	3.43	3.26	3.2	3.81
4933411K16Rik	5.98	6.06	5.71	6.08	6.28	6.12	5.99	5.79	6.33	6.07	6.01	6.03	6.14	5.66	6.33	6.01	5.92	5.68	6.07	5.61	5.78	5.38	5.94
4933411K20Rik	7.23	7.31	7.41	7.36	7.27	7.36	7.46	7.51	7.6	7.37	7.51	7.19	7.37	7.41	7.38	7.26	7.46	7.34	7.37	7.4	7.41	7.53	7.5
4933412E12Rik	5.07	5.34	5.36	4.96	5.26	5.38	5.51	5.3	5.58	5.82	5.38	5.41	5.54	5.49	5.19	5.72	5.26	5.84	5.28	5.71	5.61	5.83	5.68
4933412E24Rik	6.08	5.85	5.68	5.65	6.1	5.83	5.72	6.01	5.92	5.87	5.97	6.01	5.65	5.72	6.29	5.54	5.96	5.86	5.85	6.01	5.98	5.86	5.53
4933412O06Rik	3.05	2.75	2.78	2.86	2.71	2.91	2.95	2.78	2.72	2.92	2.71	2.65	2.86	2.62	2.75	2.86	2.91	2.78	2.64	2.79	2.73	2.78	2.83
4933413C19Rik	4.09	3.71	3.57	3.68	3.44	3.55	3.44	3.36	2.94	3.62	3.91	3.62	3.54	3.64	3.64	3.63	3.22	3.46	3.82	3.86	3.57	3.85	3.59
4933413G19Rik	4.14	4.04	4.08	4.37	3.75	3.58	4.12	3.92	4.81	4.34	4.87	4.18	4.07	4.24	4.16	4.46	3.81	3.76	4	4.08	4.05	3.89	4.18
4933413J09Rik	4.71	4.24	4.12	4.27	3.86	4.11	4.1	4.21	4.15	4.12	3.78	4.25	3.7	4.05	4.09	4.19	4.19	3.91	4.35	3.71	4.14	3.71	3.98
4933413L06Rik	2.87	2.72	2.86	2.42	2.54	2.92	2.73	2.47	2.48	2.53	2.79	2.43	2.32	2.76	2.97	2.8	2.97	2.39	3.09	2.88	2.82	2.67	2.73
4933415F23Rik	4.64	4.98	4.92	4.88	4.83	4.67	4.97	4.75	4.82	4.72	4.71	5.08	4.96	4.9	4.85	4.52	4.42	4.41	4.63	5.01	4.46	4.49	4.93
4933416C03Rik	5.23	4.7	5.18	4.61	5.14	4.55	4.99	4.89	4.95	4.98	4.82	4.86	5.04	5.12	5.09	4.93	4.73	4.95	4.77	4.95	4.99	4.82	4.88
4933416E03Rik	3.39	3.02	3.13	3.325	3.27	3.64	3.21	3.6	3.235	3.42	3.3	3.135	3.48	3.5	3.5	3.235	3.71	3.32	3.36	3.445	3.38	3.545	3.19
4933416I08Rik	3.83	3.32	3.49	3.41	3.35	3.28	3.425	3.735	3.065	2.935	2.895	3.085	3.41	3.735	3.725	3.825	3.4	3.345	3.15	2.835	3.31	2.88	3.14
4933416M06Rik	4.46	4.07	3.89	4.04	4.07	3.7	3.79	3.93	3.7	3.77	3.74	3.54	3.97	4.13	3.44	3.97	4.12	3.96	3.87	3.66	3.81	3.6	3.68
4933416O17Rik	4.09	3.78	3.96	4.26	3.93	3.71	3.83	3.79	3.97	3.87	3.91	3.84	3.92	3.91	3.44	3.9	3.9	3.74	3.66	4.25	4.35	4.13	3.62
4933417A18Rik	4.02	3.67	3.9	3.68	3.53	3.61	3.67	3.59	3.82	3.81	3.65	3.57	3.61	3.82	3.67	3.68	3.79	3.71	3.68	3.74	3.6	3.52	3.48
4933417D19Rik	4.75	4.54	4.31	3.89	4.35	3.96	4.42	4.26	4.47	4.38	4.72	4.22	4.17	4.36	4.62	3.92	3.97	4.25	4.33	4.33	5.01	4.34	4.71
4933417E11Rik	3.58	3.07	3.47	3.39	3.13	3.3	3.2	3.21	3.47	3.44	3.2	3.3	3.08	3.41	3.83	3.72	3.32	3.05	3.38	4.04	3.41	3.38	3.8
4933417G07Rik	3.7	3.98	3.46	3.85	4.01	4.19	3.94	3.93	4.13	4.37	3.76	4.31	3.69	3.26	4.15	4.11	3.97	4.26	3.88	3.79	4.62	3.69	3.94
4933417O13Rik	4.23	3.79	3.79	3.95	3.96	3.54	3.77	3.42	4.28	4.3	3.77	3.6	4.15	4.15	4.09	4.24	3.99	3.91	3.93	3.86	3.93	3.73	3.55
4933421A08Rik	4.6	4.16	4.18	4.32	4.18	4.51	4.41	4.59	4.43	5.26	4.02	4.33	4.77	4.53	4.04	4.46	4.87	4.32	4.48	4.51	4.67	4.74	4.4
4933421E11Rik	7.78	7.47	7.39	7.38	7.52	7.5	7.69	7.67	7.6	7.63	7.62	7.61	7.64	7.4	7.54	7.84	7.8	7.63	7.75	7.86	7.72	7.63	7.63
4933421I07Rik	4.4	4.19	4.08	4.52	4.16	4.06	4.2	3.96	3.85	4.69	3.91	3.93	4.55	4.2	3.48	4.21	3.65	3.34	3.75	3.77	4	4.01	3.86
4933421O10Rik	6.56	6.74	6.7	6.67	7.07	6.98	6.92	6.75	7.14	6.97	7.01	6.86	6.75	7.22	6.86	6.97	6.94	7.21	6.66	6.89	6.94	6.89	6.87
4933422A05Rik	3.87	3.09	3.49	3.1	3.51	3.54	3.87	4.05	3.62	2.9	3.73	4.17	3.19	3.38	3.55	3.42	3.04	2.77	3.58	3.04	3.53	3.69	3.89
4933422H20Rik	4.68	4.555	4.45	4.725	4.07	4.295	4.655	4.485	4.64	4.555	4.695	4.595	4.67	4.82	4.34	4.63	4.255	4.68	4.565	4.465	4.195	4.12	4.38
4933424B01Rik	8.42	8.64	8.5	8.55	8.58	8.44	8.48	8.21	8.64	8.31	8.43	8.16	8.52	8.44	8.45	8.25	8.46	8.29	8.21	8.41	8.46	8.19	8.33
4933424G05Rik	6.18	6.075	6.18	6.205	5.995	6.56	6.265	6.12	6.11	5.8	5.99	5.81	6.145	6.055	5.915	6.115	6.27	6.035	6.06	5.98	5.79	5.6	5.87
4933424G06Rik	5.39	5.49	5.43	5.32	5.45	4.92	5.3	5.43	4.88	5.34	5.32	5.04	5.46	5.36	5.24	5.41	5.48	5.49	5.23	4.86	5.29	4.58	5.18
4933425H06Rik	5.29	4.45	4.41	4.12	4.33	4.17	4.26	4.32	4.38	4.09	4.4	4.36	4.29	4.7	4.01	4.22	4.55	4.85	4.33	4.32	4.09	4.25	3.67
4933425L06Rik	3.68	3.4	3.37	3.53	3.25	3.37	3.4	3.55	3.12	3.32	3.6	3.34	3.48	3.54	3.04	3.21	3.4	3.37	3.25	3.47	3.26	3.43	3.23
4933426D04Rik	4.09	4.13	3.87	3.85	4.03	3.77	3.95	3.61	3.85	4.15	3.9	3.94	3.74	4.18	3.92	4.01	4.36	3.92	4	4.44	3.84	3.92	3.5
4933426M11Rik	7.78	8	8.06	8.2	8.21	8.28	8.13	7.91	7.79	8.02	8.32	8.34	8.1	7.85	8.47	8.31	8.17	8.29	8.05	8.33	8.48	8.47	8.1
4933427D06Rik	4.78	4.21	4.66	4.74	3.98	4.19	4.24	4.18	4.88	4.31	4.54	4.59	4.24	4.18	4.34	4.33	4.36	4.33	4.37	4.53	4.01	4.3	4.54
4933427D14Rik	5.58	5.69	5.57	5.66	5.44	5.48	5.28	4.92	5.51	5.14	5.55	5.87	5.51	4.89	5.43	5.35	5.48	5.24	5.51	5.42	5.87	5.51	5.68
4933427E13Rik	3.35	3.17	3.11	3.39	3.25	3.75	3.47	3.56	3.45	3.57	3.32	3.43	3.45	3.6	3.64	3.32	3.11	3.8	3.45	3.45	3.35	3.53	3.65
4933427G17Rik	5.01	5.71	5.61	5.57	5.79	5.64	5.45	5.22	5.63	5.55	5.78	5.42	4.95	5.56	5.5	5.31	5.4	5.31	5.48	5.62	5.74	5.78	5.25
4933427I22Rik	4.06	3.75	3.65	3.95	3.64	3.61	3.58	3.8	4.31	4.07	3.56	3.97	3.88	3.72	3.98	3.89	3.73	3.7	3.77	3.71	3.69	3.45	3.79
4933428C19Rik	2.88	2.97	2.45	3.12	3.18	3.1	2.55	3	2.56	3.42	2.68	2.99	2.89	2.94	2.86	2.84	3	2.93	2.98	3.29	2.91	3.08	3.17
4933429K18Rik	3.61	3.37	3.3	3.5	3.43	3.1	3.48	3.1	3.65	3.13	3.31	3.76	3.36	3.64	3.36	3.11	3.5	3.02	3.39	3.12	3.72	3.41	3.45
4933429O19Rik	3.84	3.17	3.19	3.35	3.21	3.49	3.14	3.36	3.24	3.61	3.79	3.44	3.34	3.36	3.36	3.36	3.44	3.59	3.29	3.36	3.12	3.5	3.56
4933430H15Rik	6.3	5.61	5.67	5.52	5.37	5.35	5.38	5.42	5.19	5.21	5.42	5.21	5.38	5.38	5.06	5.81	5.36	5.2	5.16	5.2	5.12	5.02	5.43
4933430H16Rik	2.75	3.25	2.87	2.83	2.98	3.51	2.73	3.45	3.51	2.82	3.02	2.96	2.86	3.2	2.91	3.04	3.04	2.98	2.98	2.81	3.06	3.08	2.98
4933430I17Rik	3.78	3.68	3.61	3.75	3.8	3.57	3.63	4.06	3.74	4.2	4.05	3.79	4.29	3.34	3.81	3.81	3.75	3.64	3.8	3.68	4.17	3.98	4.13
4933430M04Rik	2.6	2.94	2.59	2.67	3.1	3.12	3.19	2.88	2.86	2.86	2.76	2.8	2.73	3.16	2.82	2.75	2.65	2.85	2.59	2.94	2.83	2.96	2.67
4933430N04Rik	3.96	3.89	3.7	3.87	3.86	3.74	4.08	4.14	3.79	3.95	3.85	3.82	3.8	3.78	3.85	3.94	3.53	3.98	3.47	3.74	3.75	3.79	3.99
4933431E20Rik	5.05	4.96	4.26	4.35	4.77	4.73	4.84	4.74	4.99	4.52	4.75	4.89	4.68	4.4	4.87	4.9	4.44	4.63	4.38	4.38	4.79	4.73	4.35
4933431G14Rik	4.49	3.71	3.96	4.01	4	3.95	4.11	3.59	3.92	3.74	4.15	3.86	4.15	3.81	4.17	4.12	4.09	3.79	4.36	4.07	3.63	3.75	4.59
4933431K23Rik	5.13	4.53	4.42	4.71	4.2	4.39	4.46	4.55	4.1	4.38	4.57	4.44	4.24	4.61	4.55	4.38	4.25	4.29	4.31	4.19	4.19	4.18	4.3
4933432B09Rik	5.98	5	5.19	5.14	4.51	5.59	4.82	4.87	5.01	5.15	5.36	5.65	5.14	4.99	5.09	4.97	4.94	5.14	4.86	5.08	5	5.21	5.34
4933432G23Rik	3.53	3.77	3.29	3.48	3.41	3.39	3.47	3.32	3.22	3.31	3.32	3.47	3.06	3.56	3.39	3.34	3.35	3.39	2.98	3.35	3.46	3.59	3.68
4933432I03Rik	4.58	4.69	4.9	4.88	4.37	4.56	4.62	4.53	4.57	4.28	4.48	4.66	4.53	4.6	4.61	4.76	4.66	4.55	4.29	4.52	4.82	4.75	4.32
4933432I09Rik	4.3	3.54	3.61	3.61	4.14	3.87	3.89	4.33	3.56	4.14	3.55	3.87	3.56	3.86	3.68	3.85	3.87	4	3.8	4.06	3.64	3.51	3.73
4933432K03Rik	3.85	3.64	3.87	3.72	3.77	3.63	3.75	3.47	3.32	3.52	3.59	3.54	3.41	3.44	3.56	3.2	3.82	3.53	3.33	3.18	3.54	3.4	3.58
4933433C11Rik	4.51	4.53	4.77	4.46	4.35	4.24	4.39	4.43	4.37	4.7	4.49	4.54	4.53	4.3	4.04	4.44	4.42	4.12	4.21	4.25	4.43	4.43	4.41
4933433F19Rik	4.86	4.1	4.17	4.24	3.9	4.08	4.3	4.07	4.18	4.17	4.34	3.49	4.21	4.58	4.12	4.37	3.99	4.31	3.92	4.24	3.95	3.97	4.42
4933433G08Rik	4.21	3.66	3.72	3.51	3.59	3.74	3.85	3.76	3.84	3.74	3.74	3.65	3.91	3.92	4.33	3.74	4.01	3.8	3.42	3.71	4.12	3.55	3.15
4933433G15Rik	5.06	5.19	5.17	5.19	4.92	4.69	4.76	4.66	4.84	4.97	4.69	5.04	4.76	5.06	4.94	4.99	4.41	4.37	4.24	4.46	4.79	4.61	4.41
4933433G19Rik	3.97	3.6	3.87	3.68	3.62	3.65	3.73	3.79	4.22	3.86	3.75	3.73	3.9	3.66	3.5	3.89	3.99	3.85	3.37	4.13	3.61	3.78	3.92
4933433H22Rik	4.83	4.6	4.45	4.24	4.25	4.35	4.64	4.6	4.14	4.39	4	4.44	4.33	4.54	4.11	4.4	4.27	4.42	4.34	4.38	4.44	4.51	4.35
4933433P14Rik	8	7.94	7.95	7.98	8.01	8.09	7.83	8.26	8.11	8.03	8.02	8.08	8.08	8	8.51	8.03	7.86	7.92	8.12	8.24	7.93	8.1	8.19
4933433P16Rik	3.5	3.34	3.29	3.27	3.53	3.38	3.34	3.7	3.49	3.44	3.27	3.95	3.37	3.3	3.27	3.32	3.39	3.33	3.28	3.09	3.25	3.82	3.44
4933434E20Rik	7.61	7.25666666666667	7.43	7.18666666666667	7.04	7.07666666666667	6.87333333333333	7.25666666666667	7.36666666666667	7.31	7.38333333333333	7.19	7.33333333333333	7.27666666666667	7.39333333333333	7.23	7.06	7.12	7.17	7.63333333333333	7.31666666666667	7.37	7.70666666666667
4933434I20Rik	2.69	3.03	3.06	3.04	2.92	2.89	2.83	2.82	2.9	2.65	2.7	2.61	2.97	2.7	2.67	2.59	2.84	3.03	3.02	2.76	2.97	2.8	2.73
4933434M16Rik	3.9	3.71	3.55	3.57	3.8	3.81	3.58	3.58	3.62	3.57	3.26	3.54	3.8	3.81	3.44	3.64	3.34	3.71	3.4	3.46	3.61	3.42	3.63
4933435F18Rik	3.59	3.58	4.14	3.62	4.01	3.94	3.53	3.47	3.41	3.78	3.55	3.69	4.13	3.83	3.71	3.56	3.77	3.67	3.75	3.53	3.54	3.29	3.33
4933436C20Rik	5.64	5.29	5.28	5.36	4.87	5.26	5.23	4.93	5.11	5.09	4.99	5.27	5.44	5.24	5.25	5.14	5.04	5.06	5.28	5.35	5.66	4.82	5.25
4933436E23Rik	5.06	3.91	3.95	4.43	3.77	3.76	3.94	3.69	3.99	4.01	4.19	4.03	4.01	3.72	4.03	4.01	4.07	3.89	4.06	4.1	4.01	4.01	3.84
4933436H12Rik	3.88	3.58	3.52	3.69	3.29	3.37	3.19	3.47	3.31	3.29	3.36	3.42	3.19	3.59	3.03	3.38	3.48	3.5	3.2	3.4	3.66	3.31	3.08
4933436I01Rik	2.72	2.7	2.85	2.91	2.98	3	2.84	2.91	2.54	2.83	2.6	2.7	2.62	2.8	2.83	2.83	3.24	2.93	3.02	3.15	2.7	2.94	2.91
4933437F05Rik	4.95	4.17	4.85	4.29	4.51	4.68	4	4.39	4.7	4.02	4.96	4.36	4.08	4.37	3.91	4.51	4.05	4.04	4.46	4.24	4.37	4.38	4.13
4933438A12Rik	3.63	3.45	3.5	3.63	3.95	3.72	3.77	3.41	3.55	3.54	3.49	4.25	3.79	3.68	3.69	3.54	3.72	3.71	3.4	3.42	3.46	3.39	3.75
4933438B17Rik	3.87	4.24	3.84	3.8	3.78	3.66	3.8	4.28	3.86	3.79	3.79	3.67	3.68	3.59	3.63	3.79	3.76	3.82	4.03	3.79	3.84	4.12	4.28
4933438K21Rik	3.14	2.63	2.58	2.72	2.54	3.03	2.5	2.81	2.5	2.79	2.74	2.35	2.68	2.64	2.24	2.68	2.96	2.63	2.68	2.78	2.7	2.37	2.66
4933439C10Rik	5.71	5.63	5.75	5.71	5.13	5.55	5.75	5.24	5.8	5.78	5.75	5.29	5.26	5.63	5.34	5.66	5.39	5.53	5.01	5.5	5.41	4.85	5.22
4933439F18Rik	9.12	9.31	9.33	9.51	9.31	9.3	9.29	8.92	8.94	9.04	9.34	9.06	9.33	9.33	9.34	9.07	9.22	9.21	8.85	8.56	9.1	9.1	8.96
4933439K11Rik	4.12	3.84	4.09	4.15	3.8	3.76	3.91	4.04	4.21	3.79	4	4	4.1	4.08	4.04	4.31	4.23	4.22	4.42	4.56	4.12	4.32	4.77
4933440J02Rik	3.06	3.22	2.8	3.09	3.29	2.97	3.07	3.08	3.22	3.4	3.26	3.47	2.7	3	2.97	3.01	2.9	3.23	3.17	3.19	2.98	3.34	3.31
4933440M02Rik	4.12	3.9	4.13	3.84	3.64	4.27	3.97	3.47	3.86	3.59	3.62	3.48	3.74	3.75	4.08	3.6	3.72	4.01	3.55	4.04	3.95	3.65	3.93
5031410I06Rik	5.43333333333333	3.62333333333333	3.69	3.8	3.64333333333333	3.83	3.52333333333333	3.67	3.80333333333333	3.96666666666667	3.81333333333333	3.76666666666667	3.59333333333333	3.61333333333333	3.46333333333333	3.71333333333333	3.52	3.53333333333333	3.57333333333333	3.72	3.9	3.57	3.57
5031414D18Rik	4.88	5.15	5.2	5.22	4.94	5.17	4.97	4.79	5.54	5.18	5.04	4.81	4.72	5.19	5.41	5.07	4.58	5.13	4.83	5.34	5.23	5.6	4.92
5031415H12Rik	4.84	4.54	4.21	4.29	4.26	3.88	4.39	3.95	4.29	4.38	4.54	4.76	4.24	4.06	4.48	4.34	4.36	4.5	4.18	4.4	4	4.14	4.59
5031425E22Rik	7.01	6.93	6.79	6.78	6.94	6.77	7.12	7.03	6.84	6.72	6.86	6.89	6.52	6.64	6.8	6.46	6.55	6.51	6.88	6.49	6.93	6.77	6.67
5031425F14Rik	4.74	4.88	4.58	4.76	4.21	4.4	4.77	4.57	4.69	4.46	4.71	4.71	4.65	5.37	4.7	4.79	4.64	4.76	4.73	5.26	5.26	5.22	5.05
5031426D15Rik	6.1	6.98	7.15	7.05	6.69	6.72	6.67	6.3	6.61	6.6	7.09	6.82	6.32	6.68	6.58	6.1	6.44	6.56	6.55	6.51	6.78	7.24	7.03
5031434C07Rik	4.06	4.34	3.73	3.89	3.87	3.76	3.93	3.98	3.56	3.97	3.54	4	4.26	4.03	4.36	3.55	3.73	3.92	3.58	4.49	4.25	3.57	3.9
5031434O11Rik	5.53	5.61	5.7	5.67	5.51	5.54	5.59	4.92	5.48	5.64	5.77	5.54	4.76	5.49	5.12	4.99	4.81	5.18	5.4	4.93	5	4.68	5.28
5031439G07Rik	7.55	7.98	7.88	7.78	7.95	7.91	8.13	7.81	7.76	7.99	7.95	7.9	7.85	7.92	8.27	8.88	8.47	8.19	8.15	8.67	8.32	9.05	8.56
5033403F01Rik	5.02	4.81	4.6	4.59	4.63	4.51	4.88	5	5.41	4.77	5.02	4.56	5	4.87	4.91	4.34	4.5	4.33	4.71	4.54	4.33	4.68	4.88
5033403H07Rik	3.07	3.12	3.43	3.3	3.47	4.17	3.6	3.25	4.02	4.32	3.66	4.22	3.85	3.3	3.41	3.17	3.8	4.11	3.49	3.63	4	3.12	3.31
5033404E19Rik	4.87	4.61	4.7	4.46	5.04	4.91	4.93	4.51	4.41	4.45	4.5	4.09	4.79	5	4.26	4.81	4.54	4.79	4.79	4.53	4.49	4.25	4.22
5033406O09Rik	6.57	6.33	6.74	6.7	6.75	6.98	6.64	6.64	6.66	6.79	6.59	7.07	6.52	6.76	6.58	6.65	6.73	6.81	6.49	6.54	6.67	6.57	6.48
5033411D12Rik	7.07	6.42	7.3	7.43	7.17	6.96	6.89	6.71	7.61	7.28	7.08	6.64	6.1	5.66	5.4	5.36	6.38	6.4	6.57	6.18	6.06	6.04	6.22
5033414D02Rik	8.24	8.05	8.01	8.12	8.16	8.15	8.16	7.42	7.78	8.09	8.05	7.77	7.76	8	7.97	8.29	7.75	7.92	7.59	8.03	7.94	7.7	7.5
5033417F24Rik	5	4.72	4.7	4.75	4.73	4.79	4.99	4.45	4.72	4.59	5.16	4.73	4.36	5	4.63	4.56	4.56	4.68	4.62	4.52	4.72	4.79	4.83
5033428I22Rik	4.35	3.82	3.85	3.83	4.28	3.82	3.99	3.56	3.98	3.94	4.13	3.74	3.84	3.82	3.67	3.97	3.52	4.25	3.85	4.06	3.55	3.33	3.85
5133400J02Rik	4.62	4.52	4.79	4.83	4.91	5.03	5.08	5.01	4.87	5.07	4.87	5.06	5.11	4.81	5.05	5.03	5.14	5.06	4.89	4.92	4.93	4.86	4.96
5330411J11Rik	3.41	2.95	3.07	3.65	2.79	2.63	2.75	3.27	3.09	2.73	2.99	3.31	3.29	2.85	3	3.04	3.15	2.76	3.31	2.68	3.14	2.96	3.09
5330413P13Rik	4.23	3.73	3.29	3.62	3.35	3.95	3.71	3.77	3.75	3.86	3.47	3.79	3.52	3.52	3.49	3.98	3.71	3.76	3.54	3.67	3.41	3.61	3.64
5330416C01Rik	4.17	4.61	4.19	4.16	4.03	4.16	3.82	4.22	3.93	4.2	3.93	3.92	3.97	3.91	4.01	4.1	3.87	4.05	3.96	3.92	3.96	3.7	4.06
5330417C22Rik	4.16	3.78	4	4.08	3.74	4.22	3.89	4.38	4.08	4.21	4.41	3.81	4.24	4.28	3.96	4.13	4.14	4	3.89	3.63	4.03	4.15	3.87
5330426P16Rik	7.2	7.31	7.22	7.22	7.11	7.39	7.12	7.23	7.21	7.28	7.57	7.52	7.54	7.2	7.8	7.42	7.39	7.42	7.4	7.46	7.41	7.82	7.69
5330427O13Rik	4.88	5.34	4.89	5.04	4.83	4.57	4.71	4.79	5.3	4.99	4.85	5.34	4.88	4.78	5.05	4.88	4.42	4.88	4.72	4.94	5.16	4.76	4.97
5330429C05Rik	3.81	4.48	4.52	4.66	4.79	4.17	4.59	4.35	3.92	4.53	3.79	4.27	4.1	4.39	4.41	4.2	4.41	4.27	4.78	4.09	3.72	4.41	3.96
5330434G04Rik	3.28	3.57	3.37	3.29	3.28	3.22	3.16	2.88	3.38	3.02	3.28	2.93	3.7	3.42	3.56	3.37	3.11	3.25	3.11	2.98	3.42	3.37	3.16
5330437I02Rik	3.88	3.7	3.91	3.9	3.44	3.51	3.67	3.34	3.29	3.52	3.39	3.27	3.51	3.6	3.77	3.6	3.45	3.45	3.18	3.54	3.84	3.43	3.49
5330438D12Rik	4.03	4.9	5.48	4.91	4.51	4.79	5.47	4.39	5.12	4.76	4.59	5.07	4.76	4.83	4.6	5.11	4.33	4.94	4.34	4.49	4.13	4.55	4.69
5330439B14Rik	4.15	4.05	4.45	4.46	4.05	4.15	4.19	3.78	4.06	4.14	3.85	4.02	4.27	4.5	4.15	4.28	3.93	4.28	4.04	4.19	4.31	4.14	4.02
5330439K02Rik	4.17	3.77	4.09	4.83	4.27	3.97	4.56	4.5	4.01	3.94	4.29	4.29	4.15	3.63	4.67	4.09	3.77	4.39	4.42	4.24	4.88	4.07	4.08
5430400D12Rik	5.9	6	6.33	6.18	6.02	6.05	6.25	6.07	6.28	6.38	6.36	6.15	6.08	6.27	6.14	6.17	6.14	6.1	5.92	5.78	6.15	5.91	6.32
5430401F13Rik	4.25	3.77	3.49	3.85	3.67	3.9	3.99	3.49	4.3	3.85	3.54	4.14	3.69	3.67	3.73	4.02	4.48	3.68	3.78	3.7	4.14	3.37	4.26
5430401H09Rik	3.4	2.78	3.33	3.2	3.24	3.7	3.55	3.03	3.67	3.77	3.36	3.92	2.9	3.2	3.55	3.4	3.64	3.1	3.06	3.24	3.47	3.17	3.25
5430402E10Rik	2.67	2.6	2.56	2.46	3.76	3.37	2.97	3.23	2.41	2.7	2.37	2.5	2.55	2.5	2.66	2.43	2.71	3.17	2.49	2.36	2.53	3.13	2.46
5430402O13Rik	5.09	5.06	5.62	4.95	5.53	5.06	5.26	5.21	5.08	5.49	5.18	5.12	4.7	5.23	5.06	4.99	5.03	5.06	4.86	5.07	4.67	4.79	4.76
5430403N17	4.17	3.92	4.38	4.12	4.47	3.88	4.25	3.96	4.31	4.29	4.44	4.02	4	3.92	4.3	4.15	4.23	4.15	4.68	4.24	3.79	4.02	4.42
5430405G05Rik	5.71	5.59	5.22	5.69	5.37	5.8	5.57	5.67	5.49	5.72	5.7	5.63	5.24	5.4	4.93	5.59	5.62	5.39	5.62	5.47	5.23	5.57	5.62
5430405H02Rik	5.78	5.7	5.63	5.79	5.64	5.37	6.18	5.52	5.83	5.94	5.8	5.32	5.13	5.96	5.66	5.5	5.28	5.32	5.69	5.56	6.02	5.44	5.48
5430407P10Rik	5.75	5.83	6.05	5.75	5.66	5.87	6.02	5.94	6.01	6.39	5.92	6.18	5.75	6.14	5.92	5.58	6.33	5.94	6.19	6	5.93	6.01	6
5430411K18Rik	6.81	7.85	7.69	7.89	7.63	7.58	7.57	7.72	7.7	7.62	7.77	7.69	7.62	7.72	7.85	7.38	7.43	7.65	7.56	7.35	7.71	7.82	7.57
5430416N02Rik	4.8	4.84	5.13	5.09	4.78	4.63	4.99	4.54	4.54	5.14	4.67	4.6	5.31	4.84	4.52	5.25	4.57	5.18	4.57	4.78	4.76	4.26	4.69
5430416O09Rik	6.57	6.98	6.73	6.59	6.28	6.86	6.49	6.35	6.63	6.54	6.53	6.59	6.69	7.08	6.51	6.6	6.39	6.58	5.98	6.31	6.97	6.8	6.59
5430417L22Rik	7.93	8.69	8.46	8.63	8.57	8.61	8.69	8.66	8.4	8.66	8.95	8.92	8.23	8.41	8.56	8.06	8.29	8.33	8.22	8.3	8.49	8.37	8.16
5430419D17Rik	4.57	4.08	4.32	4.08	4.05	4.25	4.11	4.32	4.45	4.75	4.43	4.4	3.93	4.29	4.12	4.32	4.21	4.41	4.32	4.31	4.29	4.47	4.39
5430421F17Rik	4.07	4.07	4.06	4.12	3.92	3.98	4.01	4.04	4.14	4.19	3.98	4.55	4.15	3.94	4.1	4.02	3.89	4.09	4.12	4.19	4.37	4.03	4.18
5430421N21Rik	6.03	4.85	5.41	5.23	5.12	4.48	4.69	5.12	5.11	5.6	5.18	4.88	4.91	5.05	5.15	4.98	5.02	4.75	4.8	5.05	4.62	4.73	4.86
5430425J12Rik	4.3	4.2	4.19	4.35	3.88	4.19	4.38	4	4.19	4.48	4.01	4.15	4.23	4.45	4.17	4.14	4.14	4.27	3.9	4.05	4.2	3.74	3.99
5430427M07Rik	2.86	3.27	2.78	2.87	2.57	3.48	3.21	2.89	3	2.96	2.78	2.89	2.81	3.21	2.86	2.94	3.23	2.94	3.73	2.89	2.49	3.39	2.74
5430427O19Rik	4.33	4.05	4.26	3.85	4.15	4.21	4.13	3.96	3.81	3.97	4.01	3.73	4.37	4.04	3.92	4.04	4.64	4.57	4.03	4.39	4.48	4.43	4.24
5430428K19Rik	2.98	3.28	2.97	3.13	2.88	3.08	3.18	3.68	3.48	3.62	3.43	3.73	3.45	2.92	3.37	3.62	3.69	3.42	3.33	3.42	3.87	3.31	3.32
5430434I15Rik	3.69	3.52	3.61	3.75	3.1	3.85	3.37	3.49	2.75	3.58	3.49	3.5	3.48	4.12	3.68	3.48	3.15	3.2	3.37	3.13	3.36	3.68	3.47
5430435G22Rik	7.44	7.77	7.49	7.32	7.55	7.11	7.63	7.56	6.96	7.38	7.84	7.68	7.54	7.59	7.87	9.06	7.89	7.85	8.33	9.17	8.49	8.88	8.45
5430437J10Rik	3.59	3.21	3.21	3.4	3.32	4.01	3.7	3.21	3.04	3.22	3.08	3.15	3.11	3.31	3.35	3.98	3.69	3.6	3.83	3.42	3.78	3.84	3.96
5430437P03Rik	9.27	9.66	9.57	9.62	9.23	9.6	9.41	9.57	9.49	9.43	9.18	9.37	9.42	9.78	9.86	9.33	9.48	9.4	9.29	9.44	9.37	9.49	8.95
5430440P10Rik	5.19	4.66	4.36	4.79	4.47	3.76	4.66	4.44	3.79	4.5	4.69	4.5	4.87	4.4	4.46	4.37	4.74	4.17	3.7	4.51	3.94	4.41	4.25
5530400C23Rik	3.5	2.07	2.26	2.17	2.41	2.56	2.33	2.81	2.27	2.56	2.5	2.33	2.15	2.8	2.24	2.23	2.17	2.41	2.95	2.7	2.43	2.28	2.22
5530401A14Rik	2.94	3.12	3.11	2.9	3.09	2.71	3.12	2.84	2.84	2.83	3.09	2.9	3.05	2.97	3.17	3.11	2.79	2.82	3.08	2.96	3.25	2.89	3.03
5530601H04Rik	4.63	4.54	4.34	4.31	4.6	4.48	4.39	4.38	4.44	4.44	4.65	4.43	4.48	4.33	4.26	4.39	4.42	4.37	4.41	4.48	4.66	4.41	4.43
5730403B10Rik	6.47	7.42	7.52	7.42	7.79	7.34	7.35	7.26	7.28	7.34	7.36	7.34	7.02	7.39	7.34	7.05	7.35	7.13	7.01	7.11	6.89	7.26	6.99
5730403I07Rik	4.05	3.75	4.17	4.2	3.42	3.8	3.97	3.46	4.15	4.05	3.86	4.22	4.13	4.1	4.01	4.26	3.92	3.95	4.4	4.06	4.1	3.75	4.05
5730405O15Rik	6.72	6.41	6.81	7.28	6.85	6.91	6.91	6.95	6.97	6.99	6.97	6.7	6.48	6.54	6.48	6.12	6.34	6.59	6.61	6.08	6.79	6.99	6.3
5730408K05Rik	6.08	6.19	6.22	5.78	6.08	6.08	6.19	6.08	6.05	5.88	5.84	6.42	5.71	5.64	6.08	5.88	6.13	6.48	6.08	5.99	6.49	6.15	6.37
5730409E04Rik	7.57	7.21	7.23	7.34	7.09	6.82	7.19	6.84	7.06	6.71	7.27	7.13	7.06	7.08	7.03	6.63	6.67	6.77	6.9	6.83	7.06	7.01	7.06
5730409K12Rik	5.39	5.32	5.57	5.21	5.24	5.3	5.19	5.06	5.53	5.31	5.3	5.33	5.29	5.08	5.07	5.09	5.21	4.84	5.16	5.67	5.02	5.1	4.69
5730412P04Rik	4.35	3.77	3.95	4.04	4.05	3.83	3.89	3.77	4	4.01	4.18	4.37	4.42	4.02	3.97	4.12	3.9	4.22	4.42	3.94	3.69	4.02	3.93
5730416F02Rik	3.53	4.28	4.27	4.88	4.49	4.33	4.32	4.55	4.23	4.14	3.95	4.25	4.1	3.86	4.89	4.27	4.14	4.43	3.95	4.37	4.97	3.71	4.54
5730419I09Rik	7.07	7.51	7.6	7.79	7.32	7.58	7.67	7.54	7.4	7.41	7.69	7.51	7.76	7.56	7.6	7.67	7.4	7.32	7.56	7.4	7.59	7.58	7.66
5730420D15Rik	4.92	5.08	4.75	4.76	4.36	4.71	4.68	4.81	4.56	5.19	5.03	4.99	4.79	4.87	4.75	4.89	4.32	4.12	4.74	5.02	4.75	4.66	4.49
5730422E09Rik	5.65	5.81	5.27	5.67	5.67	5.4	5.3	5.45	5.51	5.43	5.95	5.33	5.57	5.04	5.49	5.49	4.8	5.28	5.14	5.18	5.61	5.55	5.55
5730435O14Rik	6.34	5.91	5.79	6.14	5.2	5.08	5.73	5.61	6	6.04	6.16	5.86	5.66	5.87	5.75	5.47	5.63	5.67	5.47	5.7	5.72	5.1	5.96
5730437C11Rik	4.58	4.76	4.83	4.8	4.47	4.63	4.8	4.96	5.17	4.77	4.89	4.66	4.9	4.66	5.18	4.78	5.2	4.52	4.54	4.98	4.69	4.31	5.11
5730455O13Rik	6.94	6.93	7	7.08	6.94	7.4	7.07	7.03	7.13	6.99	7.04	7.04	6.9	6.73	6.9	6.79	6.79	6.71	6.91	6.91	7.01	6.45	6.88
5730455P16Rik	7.26	7.3	7.29	7.44	7.59	7.44	7.41	7.69	7.38	7.52	7.62	7.33	7.22	7.05	7.31	7.04	7.29	7.23	7.32	6.82	7.3	7.14	7.25
5730457N03Rik	4.37	4.51	4.09	4.22	4.94	4.65	4.54	4.65	4.19	4.39	4.14	4.62	4.01	4.47	4.17	4.44	4.37	4.37	4.82	4.56	4.37	4.03	4.37
5730460C07Rik	5.16	4.86	4.87	5.24	4.57	5.33	5.28	5.05	4.95	4.85	4.94	4.97	5.07	5.22	4.64	4.94	5.22	5.01	4.82	4.82	4.71	4.71	4.59
5730469M10Rik	11.75	11.65	11.69	11.76	11.88	11.92	12.16	11.89	11.87	11.95	12.05	11.84	11.56	11.83	11.4	12.05	12.01	12.02	11.67	11.67	11.67	11.92	11.8
5730480H06Rik	5.44	5.16	5.14	5.25	5.33	5.35	4.97	5.14	5.53	5.13	5.33	5.32	5.26	5.41	5.22	5.21	5.08	5.15	5	4.96	5.52	5.05	5.16
5730494M16Rik	7.72	7.84	7.72	7.93	8.16	7.99	8.2	8.04	7.99	8.04	8.12	8.05	7.8	7.98	8.1	8.11	7.92	8.07	7.87	7.81	8.05	8.28	8
5730494N06Rik	7.06	7.44	7.36	7.57	7.7	7.69	7.85	7.51	7.55	7.62	7.81	7.71	7.46	7.35	7.5	7.88	7.57	7.66	7.5	7.43	7.75	7.79	7.57
5730507C01Rik	6.45	5.53	5.15	4.75	5.31	5.25	5.37	5.26	5.43	4.99	5.45	5.04	4.92	5.35	5.4	5.83	4.84	5.32	5.76	5.15	5.3	5.59	6.03
5730508B09Rik	8.26	8.14	8.25	8.55	8.42	8.79	8.61	8.95	8.31	8.1	8.19	8.34	8.35	8.13	8.24	8.25	8.04	8	8.19	8.21	7.97	7.68	8.12
5730522E02Rik	4.73	4.05	4.29	4.17	4.24	4.12	4.4	4.18	4.59	4.52	4.52	4.18	4.43	4.49	4.17	4.41	4.09	4.12	4.29	4.33	4.29	3.95	4.21
5730528L13Rik	5.98	6.28	6.05	6.04	6.39	6.63	6.47	6.36	6.25	6.15	6.54	6.24	6.21	6.46	6.29	6.36	6.29	6.2	6.42	6.52	6.35	6.31	6.51
5730559C18Rik	5.66	5.29	5.13	5.42	5.02	5.56	5.38	5.46	5.44	5.53	5.55	5.14	5.7	5.42	5.39	5.62	5.27	5.69	5.36	5.42	5.38	5.21	5.26
5730577I03Rik	4.17	4.22	4.33	4.31	4.32	3.77	4.82	4.22	4.27	4.36	3.98	4.05	4.01	4.52	4.02	3.99	4.22	4.28	3.47	4.45	4.22	3.98	4.15
5730590G19Rik	4.25	3.81	4.37	4.02	3.78	3.69	4.36	4.11	4.23	3.99	4.46	4.03	4.13	4.45	4.25	4.52	3.98	4.45	4.4	4.54	4.57	4.54	4.8
5830403L16Rik	5.02	3.88	4.17	3.55	3.45	3.76	3.56	3.84	3.56	3.62	3.65	3.27	10.31	3.39	3.54	3.3	3.62	3.36	3.34	3.57	3.38	3.13	3.34
5830403M04Rik	3.54	3.4	3.53	3.41	3.65	3.41	3.31	3.48	3.52	3.83	3.48	3.94	4.15	3.57	3.21	3.61	3.28	3.44	3.53	3.38	3.2	3.5	3.63
5830411N06Rik	4.21	3.99	4.06	4.06	3.87	4.25	3.9	3.99	3.79	4.08	4.03	3.99	3.86	4.41	3.79	4.06	4.13	3.98	3.83	4.18	3.74	3.83	3.99
5830415F09Rik	5.78	5.53	5.87	5.95	5.94	5.82	5.88	5.94	6.03	5.83	5.94	5.7	6.16	6.36	6.18	5.78	6.12	6.01	5.83	5.94	6.24	5.96	5.94
5830416I19Rik	4.85	4.65	5.03	4.66	4.43	4.47	5.13	4.95	4.89	5.17	5.19	5.45	5.07	4.78	5.16	4.82	4.73	4.72	4.82	5.08	4.85	4.94	5.4
5830416P10Rik	5.46	5.08	5.25	4.94	5.02	4.19	5.17	5.1	5.27	5	5.43	5.05	4.76	4.85	4.74	4.69	4.97	4.85	5.14	5.12	4.72	5.07	5.11
5830417I10Rik	5.76	6.3	6.015	5.65	5.525	5.44	6.005	5.69	5.955	6.015	6.09	6.185	6.115	6.195	6.11	5.865	5.775	6.005	6.035	5.87	6.24	5.965	5.96
5830418K08Rik	5.685	5.645	5.605	5.64	5.63	5.695	5.495	5.765	5.5	5.66	5.58	5.53	5.72	5.8	5.82	5.54	5.315	5.38	5.81	5.65	5.75	5.595	5.845
5830418P13Rik	4.2	3.9	4.02	4.51	3.85	3.73	3.84	3.91	4.03	3.89	3.83	4.14	4.04	4	4.04	3.57	4.19	3.95	3.96	3.73	3.85	4.2	3.95
5830428M24Rik	4.17	3.37	3.35	3.47	3.45	3.62	3.34	3.69	3.23	3.72	3.18	3.02	3.75	3.27	3.49	3.7	3.78	3.42	3.43	3.35	3.52	3.95	3.45
5830432E09Rik	6.25	6.39	6.36	6.07	6.06	6.18	6.35	6.16	6.11	6.24	6.4	6.14	6.13	6.3	6.48	6.64	6.29	6.19	6.47	7.08	6.61	6.49	6.65
5830433M19Rik	5.06	4.96	4.99	5.245	4.92	5.075	5.065	4.98	5.28	5.08	5.05	5.25	4.885	5.09	4.85	5.61	5.025	5.16	5.01	5.19	4.995	5.185	5.255
5830444B04Rik	4.31	4.42	4.26	4.26	4.31	4.16	4.17	4.28	4.48	4.47	4.4	4.6	4.36	4.28	3.94	4.22	4.26	3.88	4.41	3.79	4.5	4.63	4.21
5830454E08Rik	5.34	4.81	5.31	5.34	5.61	5.32	5.83	5.18	5.32	5.41	5.45	5.32	5	5.18	5.35	5.28	5.14	4.88	5.35	5.05	5.37	5.65	5.59
5830473C10Rik	3.88	4.55	3.8	3.98	5.34	4.98	3.2	3.53	6.05	5.5	3.42	5.49	3.79	3.75	3.45	3.96	5.34	5.38	6.24	4.68	4.45	3.05	5.07
5930403L14Rik	5.13	4.24	4.94	4.88	4.63	4.2	4.8	4.5	5.15	4.86	4.95	4.47	4.71	4.87	4.57	4.83	4.5	4.72	4.73	4.18	4.59	4.65	4.74
5930403N24Rik	5.21	5.02	4.63	4.92	4.77	4.62	5.25	4.9	5.07	4.86	4.86	4.86	5.06	5.09	4.95	4.93	4.64	5.11	4.69	5.12	4.59	5.18	5.19
5930412G12Rik	4.73	4.28	4.6	4.67	4.69	4.01	3.94	4.17	4.31	3.94	3.98	4.19	4.75	4.46	3.8	4.72	4.17	4.49	4.35	4.39	4.19	3.85	4.45
5930416I19Rik	5.205	5.095	5.155	5.35	5.375	5.38	5.27	5.24	5.245	5.285	5.41	5.355	5.375	5.2	5.26	5.435	5.18	5.435	5.29	5.54	5.52	5.265	5.515
5930438M14	2.92	2.93	2.75	2.75	2.64	2.83	2.74	2.83	3.1	2.86	2.82	2.79	2.81	3.25	2.91	2.81	2.83	2.85	2.83	2.68	2.83	2.64	2.95
6030405A18Rik	3.99	3.58	3.63	3.82	3.77	3.84	3.98	3.86	3.83	3.8	3.67	3.91	3.78	3.83	3.65	4.06	3.88	3.7	3.78	3.88	3.7	3.94	3.58
6030407O03Rik	4.01	3.59	3.79	3.7	3.62	3.94	3.84	4	3.88	3.98	4.08	4	3.88	3.62	3.7	3.7	4.12	3.74	4.12	4.17	3.88	3.61	4.12
6030408B16Rik	5.85	5.76	5.51	5.52	5.26	5.82	5.72	5.5	4.86	4.84	5.34	5.34	5.37	5.8	5.61	5.83	5.2	5.7	5.56	5.11	5.01	4.84	5.29
6030419C18Rik	5.98	6.16	6.01	5.92	5.72	5.57	5.81	5.93	6.03	6.22	5.93	6.12	5.8	6.16	6.52	5.87	6.05	5.53	5.85	6.11	6.01	6.15	6.01
6030422M02Rik	3.3	3.26	3.07	3.26	2.97	3.3	3.31	3.29	3.16	3.19	3.05	3.1	3.01	2.95	3.11	3.22	3.26	3.26	2.91	3.29	3.31	3.08	3.18
6030429G01Rik	5.785	5.17	5.23	5.245	4.895	4.98	5.06	5.27	5.01	5.215	5.07	5.27	5.115	5.365	5.085	5.185	5.135	5.19	5.235	5.165	5.085	4.975	5.11
6030440G07Rik	3.65	3.92	3.51	3.63	3.52	3.28	3.96	3.7	3.91	3.78	3.58	3.67	3.27	3.78	3.58	3.5	3.67	3.67	3.86	3.34	3.75	3.57	3.58
6030443J06Rik	4.99	5.56	5.26	5.01	4.91	5.16	5.29	5.34	5.46	5.61	5.36	5.59	4.98	5.02	5.37	4.72	4.82	4.92	5.15	5.01	4.8	5.19	5.08
6030458C11Rik	5.82	6.39	6.47	6.41	6.67	6.21	6.61	6.78	6.49	6.45	6.65	6.59	6.4	6.69	6.43	6.43	6.63	6.48	6.43	6.65	6.54	6.78	6.64
6030466F02Rik	4.68	4.56	4.47	4.66	4.49	4.18	4.81	4.55	4.57	4.54	4.53	4.43	4.45	4.39	4.28	4.61	4.62	4.31	4.71	4.75	4.22	4.45	4.35
6030468B19Rik	4.62	3.94	4.29	4.45	3.94	4.2	4.2	4.1	4.04	4.2	4.5	4.2	4.38	4.23	4.2	4.29	4.1	4.19	4.04	4.36	4.24	4.02	4.53
6030471H07Rik	5.43	4.92	5.38	5.04	4.8	4.42	5.03	4.67	4.8	4.98	5.08	5.07	4.84	4.63	4.5	4.74	4.76	4.83	4.61	4.74	4.85	4.84	4.66
6030498E09Rik	3.43	3.08	2.85	2.57	2.82	3	2.61	2.97	2.99	2.87	2.72	2.96	2.76	3.04	2.68	2.92	2.79	3	2.91	2.96	2.9	3.01	2.91
6230400D17Rik	6.26	6.43	6.19	6.18	6.25	6.39	6.53	6.19	6.27	6.42	6.41	6.2	5.97	6.29	5.87	6.06	5.86	6.22	6.01	6.03	6.18	6.33	6.17
6230409E13Rik	4.09	3.85	3.97	3.8	3.96	3.35	3.95	4.39	3.63	3.97	4.05	4.17	3.91	4.08	4.01	4.02	4.19	3.95	3.75	4.16	4.18	3.76	4.02
6230426M11Rik	3.78	3.99	3.49	3.8	3.91	4.12	4.12	3.82	3.74	3.77	4.06	4.03	3.56	4.31	3.7	3.98	3.94	3.53	3.93	4.05	3.67	4.05	4.09
6230427J02Rik	4.71	6.29	5.95	5.98	6.04	6.29	5.99	6.13	5.59	5.94	6.2	6.17	6.06	6.18	6.34	5.87	6.01	6.2	5.76	6.12	6.36	6.52	6.08
6330403A02Rik	4.39	4.53	4.29	4.89	4.54	3.87	4.74	4.61	4.24	4.4	5.18	4.8	4.82	4.84	4.48	4.94	4.7	4.74	4.29	4.89	4.26	4.53	4.84
6330403K07Rik	5.28	4.64	4.77	4.79	4.88	4.51	5.05	4.52	4.63	4.31	4.37	4.64	4.7	4.84	4.81	4.8	4.59	4.7	4.52	4.54	4.98	4.27	4.56
6330403N20Rik	4.2	4.38	4.55	4.53	4.19	4.09	4.22	4.2	4.25	4.65	4.53	4.89	3.96	4.09	4.12	4.18	4.38	4.12	3.9	4.15	4.03	3.74	4.21
6330406I15Rik	7.14	7.44	7.39	7.28	7.62	7.19	7.64	7.58	7.35	7.39	7.84	7.55	7.47	7.49	7.69	7.63	7.52	7.78	7.56	7.33	7.94	7.75	7.7
6330407A03Rik	6.88	7.26	7.1	7.36	6.95	6.38	7.36	7.32	7.11	7.43	7.56	7.43	7.13	7.05	7.08	8.09	7.17	7.73	7.41	7.38	7.73	7.89	8.13
6330407J23Rik	3.915	3.735	3.61	3.705	3.875	3.77	4.07	3.725	3.695	3.93	3.595	3.965	3.89	3.885	3.685	3.66	3.865	4.075	3.69	3.65	3.475	3.71	4.01
6330408A02Rik	5.95	5.4	5.69	5.57	5.72	5.67	5.95	5.87	5.63	5.77	6.07	5.84	5.52	5.73	5.62	5.67	5.77	5.47	5.55	5.81	5.66	5.85	5.88
6330409D20Rik	4.15	3.92	4.05	4.2	3.82	4.31	4.08	3.65	4.38	3.76	3.89	3.9	4.08	4.01	4.2	4.05	4	4.15	4.05	4.02	4.06	4.02	4
6330409N04Rik	8.58	8.47	8.47	8.78	8.41	8.71	8.31	8.77	8.47	8.36	8.36	8.65	8.22	8.05	8.29	7.98	8.24	7.99	8.25	8.29	8.07	8.01	8.12
6330411D24Rik	4.61	4.27	4.27	4.66	4.45	4.11	4.4	4.34	4.43	4.45	4.43	4.38	4.35	4.61	4.46	4.18	4.56	4.22	4.37	4.43	4.13	4.12	4.37
6330415B21Rik	3.36	2.98	3	3.05	3.26	2.87	3	3.15	3	2.97	3.34	3.01	2.81	2.66	2.83	2.86	2.93	2.87	2.85	2.99	3.13	3.04	2.5
6330415G19Rik	5.18	5.4	5.21	5.4	5.2	5.64	5.64	5.04	5.23	5.58	5.13	5.57	5.07	5.55	4.86	5.07	5.17	5.35	4.88	5.29	5.31	5.18	5.02
6330416G13Rik	6.02	6.66	6.35	7	6.95	6.99	7.03	6.96	6.75	7.1	6.76	7.36	6.34	6.33	6.61	6.58	6.39	6.25	6.3	6.03	6.83	6.53	6.86
6330420H09Rik	3.09	3.06	2.93	3.09	3.52	3.23	2.95	2.81	3	3.31	2.81	2.8	2.58	3.19	2.92	2.99	3.16	2.9	3.05	2.99	3.27	2.78	2.98
6330439K17Rik	5.77	5.25	5.36	5.12	5.4	5.36	5.5	5.35	4.98	5.36	5.36	5.75	5.34	5.52	5.33	5.28	5.38	5.34	5.54	5.07	5.27	4.86	5.19
6330503K22Rik	5.71	5.66	5.56	5.73	5.3	5.91	5.38	4.8	5.13	5.3	5.31	5.45	4.99	5.43	5.41	5.34	5.19	5.15	4.93	5.16	5.3	5.27	5.44
6330512M04Rik	4.32	4.4	4.6	4.31	4.33	4.06	3.93	4.3	4.15	4.59	4.12	4.32	4.5	4.46	4.52	4.29	4.16	4.09	4.12	4.33	4.08	4.39	4.33
6330527O06Rik	4.88	4.27	4.6	4.49	4.22	4.29	3.99	4.54	4.48	4.11	4.27	4.17	4.55	4.34	4.43	4.08	4.57	4.21	4.62	4.36	4.35	4.28	4.14
6330545A04Rik	5.5	5.58	5.68	5.72	5.07	5.55	5.57	5.56	5.93	5.5	5.79	5.58	5.59	5.36	5.59	5.57	5.8	5.38	5.7	5.52	5.84	5.56	5.34
6330549D23Rik	4.35	4.81	4.23	4.03	3.39	4.67	4.64	4.12	4.63	4.28	3.97	4.27	4.31	4.66	4.45	3.99	4.02	4.52	4.83	4.44	4	4.11	4.46
6330578E17Rik	10.32	9.68	10	10.08	9.98	10.08	9.86	10.23	10.17	9.88	9.87	9.8	9.9	9.74	9.8	9.59	9.89	9.84	9.72	9.78	9.87	9.91	9.8
6430527G18Rik	7.26	7.89	7.69	7.51	7.78	7.66	7.81	7.61	7.46	7.61	7.96	7.98	7.68	7.76	8.03	7.72	7.5	7.36	7.74	7.79	7.86	7.79	7.69
6430531B16Rik	4.83	4.35	4.34	4.47	4.19	4.03	4.56	4.37	4.46	4.29	4.56	4.14	4.14	4.47	4.22	4.38	3.98	4.58	4.38	4.23	4.88	4.21	4.17
6430548G04	4.44	4.11	4.73	4.62	4.25	4.06	4.18	3.76	4.25	3.91	4.25	4.03	4.18	4.06	4.2	4.76	4.07	4.32	3.99	4.14	4.58	4.18	3.66
6430548M08Rik	6.54	6.66	6.78	6.7	6.8	6.67	7.08	6.64	6.78	6.85	6.88	6.82	7.11	6.84	7.01	6.9	6.72	6.82	6.86	6.98	6.84	7.32	6.84
6430550D23Rik	5.41	5.81	5.81	5.93	5.78	5.19	5.88	5.33	5.79	5.51	5.46	5.7	5.52	5.52	5.63	5.13	5.33	5.19	5.09	5.45	5.5	4.72	5.31
6430571L13Rik	4.96	5.08	5.16	5.16	4.98	4.77	5.11	4.93	4.61	5.04	5.05	5.11	5.24	5.05	4.79	5.27	4.99	4.77	4.95	4.98	4.65	4.75	4.86
6430573F11Rik	5.57	5.77	5.54	5.56	5.17	5.62	5.44	5.27	5.51	5.58	5.11	5.27	5.51	5.68	5.06	5.31	5.24	5.44	5.28	5.16	5.21	5.56	4.97
6430584L05	4.07	2.88	3.47	3.38	3.59	3.45	3.21	2.99	3.45	3.73	3.52	3.9	3.74	3.13	3.4	3.27	3.69	3.79	3.28	3.58	3.28	3.39	3.11
6430590A07Rik	7.36	7.85	8.06	8.28	8.4	7.98	8.48	7.89	7.91	7.58	8.08	7.97	7.5	7.71	7.28	7.21	7.15	7.67	7.85	7.6	7.84	7.62	7.89
6430598A04Rik	5.25	5.12	5.1	5.27	4.92	5.15	4.87	4.78	4.82	4.97	4.97	4.82	5.42	4.85	4.77	4.87	4.99	5.14	4.77	4.97	5.04	4.97	4.8
6430704M03Rik	3.98	3.64	3.82	3.97	3.85	3.97	3.96	3.96	4	4.27	3.69	4.59	3.86	3.96	3.68	3.88	4.03	3.94	3.86	3.85	3.96	4.39	4.04
6430710C18Rik	3.91	3.96	3.68	3.56	3.87	3.83	3.79	3.93	3.91	3.92	3.87	3.95	3.82	4.12	3.84	4.05	4.35	3.86	3.88	4.06	4.37	3.78	4.39
6530401F13Rik	3.92	3.64	3.65	3.76	3.78	3.42	3.56	3.3	4.06	3.59	3.46	3.49	3.08	3.6	3.41	3.3	3.89	3.47	3.49	3.55	3.62	3.62	3.68
6530401N04Rik	7.99	7.71	7.65	7.95	7.93	7.89	7.97	7.8	7.89	7.89	7.82	7.89	7.9	7.67	7.93	7.79	7.84	7.82	7.68	8.07	7.71	7.73	7.45
6530402F18Rik	5.32	6	6.14	6.19	6.47	6.25	6.37	6.66	5.97	5.9	6.32	6.27	5.89	6.16	6.97	6.28	5.96	6.43	6.28	5.85	6.32	6.49	6.7
6530411M01Rik	3.52	3.21	3.33	3.43	3.2	3.53	3.41	3.59	3.62	3.21	3.21	3.5	3.26	3.36	3.81	3	3.34	3.46	3.1	3.32	3.4	3.28	3.62
6530418L21Rik	5.99	5.67	5.79	6.11	6.09	6.07	6.09	6.22	5.84	6.05	6.09	6.04	6.18	6.2	6.37	5.79	6.29	6.47	5.86	6.09	6.13	5.7	6.27
6530439I21	3.96	4.15	3.62	3.79	3.94	3.72	3.51	3.53	3.66	3.82	3.85	4.07	4.16	3.72	3.87	3.86	3.51	3.89	3.79	3.72	3.9	3.57	3.91
6720401G13Rik	8.1	7.81	7.99	7.79	7.58	7.51	7.69	6.51	7.56	7.62	7.85	7.64	7.29	7.65	7.28	7.1	6.99	7.09	6.81	7.14	7.53	6.28	6.58
6720456B07Rik	9.71	9.61	9.48	9.44	9.65	9.58	9.8	9.77	9.43	9.38	9.53	9.52	9.77	9.96	9.81	9.75	9.71	9.61	9.62	9.79	9.69	9.72	9.57
6720456H20Rik	7.8	7.86	7.85	7.76	7.91	7.77	7.84	7.76	7.89	7.75	7.83	7.76	7.73	7.67	7.68	7.37	7.78	7.84	7.57	7.33	7.67	7.75	7.76
6720463M24Rik	5.6	5.6	5.6	5.63	5.04	5.57	5.07	5.44	5.35	5.27	5.72	5.34	6.01	5.58	5.73	5.9	5.07	5.69	5.44	6.02	5.6	5.75	5.99
6720468P15Rik	4.77	4.23	4.15	4.16	4.1	4.44	4.36	3.96	4.82	4.15	4.35	4.23	3.89	4.23	3.74	4.32	3.81	3.34	4.21	4.06	4.33	4.17	4.59
6720483E21Rik	3.39	3.33	3.88	3.47	4.15	3.77	3.51	3.41	3.43	3.46	3.28	3.74	3.02	3.52	3.57	3.7	3.59	3.33	3.13	3.8	3.29	3.51	3.4
6720489N17Rik	4.94	4.76	4.75	4.65	5.11	5.53	4.9	4.59	3.82	4.18	4.75	3.45	4.58	5.11	4.64	5.6	4.78	4.73	4.76	4.42	5.19	5.06	4.48
6820408C15Rik	5.5	4.5	4.53	4.38	4.61	4.66	4.53	4.7	4.6	4.62	4.2	4.49	4.8	4.59	4.72	4.53	4.44	4.5	4.39	4.49	4.3	3.73	4
6820426E19Rik	4.76	4.42	4.8	5.13	4.43	4.77	4.85	4.34	4.39	4.56	4.62	4.53	4.93	5.1	4.55	4.5	5.08	4.57	4.34	4.67	4.6	4.47	4.66
6820431F20Rik	11.06	10.83	10.87	10.8	10.83	10.86	10.86	10.93	10.87	10.78	11.08	10.9	10.64	10.79	10.39	10.61	10.58	10.76	10.85	10.37	10.77	10.4	11.02
7420426K07Rik	4.43	3.7	3.83	4.26	3.5	4.1	4.11	3.94	4.34	4.56	4.16	4.18	4.42	3.86	4.23	3.79	4.21	3.86	3.95	4.35	4.13	4.13	4.3
7420461P10Rik	3.68	3.62	3.52	3.64	3.64	3.25	3.71	3.92	3.65	3.58	3.48	4	3.65	3.81	3.51	3.7	3.89	3.62	3.51	3.54	3.63	3.36	3.77
7420700N18Rik	4.74	4.54	4.95	4.76	4.43	3.94	5.09	4.84	4.73	4.61	4.45	4.71	4.84	4.74	4.67	4.59	4.73	4.73	5.15	4.91	4.73	4.6	4.84
7420701I03Rik	5.08	4.79	4.45	4.42	4.67	4.39	4.7	4.37	4.9	4.53	4.43	4.48	4.31	4.54	4.18	4.44	4.61	4.26	4.56	4.41	4.26	4.37	4.33
7530414M10Rik	4.57	5.24	5.05	5.64	5.55	5.03	5.14	5.48	5.28	5.31	5.48	5.25	5.14	4.84	5.18	4.95	5.21	4.99	5.14	5.03	5.12	5.4	4.88
7530416G11Rik	6.23	5.7	5.54	5.74	5.23	5.24	5.36	5.24	5.29	5.24	5.59	5.71	5.85	5.8	5.42	5.58	5.4	5.2	5.33	6.17	5.55	5.29	5.58
7530420F21Rik	4.89	4.68	4.65	4.64	4.68	4.59	4.68	4.45	4.89	4.48	4.84	4.76	4.5	4.68	4.63	4.68	4.98	4.76	4.6	4.5	4.57	4.44	4.81
7630403G23Rik	3.6	3.42	3.02	3.67	3.3	3.48	3.42	2.94	3.48	2.94	3.18	3.41	3.3	3.13	3.4	3.14	3.53	3.35	3.25	2.86	3.33	3.56	3.5
8030411F24Rik	3.72	3.61	3.59	3.5	3.51	3.2	3.48	3.86	3.58	3.32	2.92	3.27	3.42	3.92	3.87	3.55	3.35	4.05	3.26	3.66	3.13	3.5	3.28
8030423F21Rik	4.12	4.6	4.09	4.47	4.22	4.34	4.22	3.91	4.24	4.25	3.92	4.37	4.17	4.2	3.92	4.15	4.05	3.8	4.23	4.24	3.97	4.06	4.19
8030423J24Rik	4.78	4.78	4.54	4.5	4.43	4.64	4.3	4.52	4.41	4.58	4.6	4.64	4.6	4.79	4.4	4.85	4.09	4.6	4.2	4.8	4.26	4.92	4.94
8030442B05Rik	4.61	4.82	4.46	4.26	4.55	4.12	4.85	4.72	4.92	4.9	4.97	5.04	4.47	4.76	4.75	4.51	4.78	3.67	4.77	4.61	4.87	4.85	4.66
8030462N17Rik	7.19	7.34	7.4	7.37	7.22	7.4	7.52	7.54	7.55	7.36	7.56	7.49	7.14	7.15	7.37	7.18	7.34	7.23	7.31	7.36	7.58	7.6	7.61
8030474K03Rik	3.77	3.78	3.53	3.58	3.97	3.47	3.88	3.86	3.54	4.09	3.73	3.7	3.08	3.83	3.73	4.02	3.99	4.14	4.03	3.88	3.73	3.56	3.58
8430403D17Rik	3.69	4.22	3.94	4.28	4.28	3.99	3.94	4.03	4.18	4.25	4.17	4.19	3.95	4.28	3.66	4.03	3.54	4.15	4.15	4.12	4.41	3.95	3.75
8430406I07Rik	6.1	6.38	6.37	6.22	6.43	6.9	6.53	6.25	6.41	6.55	6.29	6.27	6.25	6.28	6.65	6.35	6.42	6.27	6.44	6.07	5.94	5.9	6.19
8430408G22Rik	7.83	9.45	9.18	8.54	8.81	8.65	9.12	8.2	9.28	10.1	8.93	8.99	9.16	9.34	9.98	9.48	8.89	8.79	9.15	9.22	9.88	10.17	9.3
8430410A17Rik	5.935	6.065	6.16	5.945	6.085	5.86	6.11	6.15	5.925	5.74	5.92	6.24	6.03	6.07	6.105	5.925	6.04	5.67	6.08	5.81	6.075	6.135	6.025
8430410K20Rik	8.2	8.16	8.05	8.01	8.17	8.25	8.25	8.33	8.14	8.13	8.2	8.1	8.18	7.98	8.34	8.21	8.38	8.14	8.42	8.36	8.35	8.22	8.18
8430419K02Rik	4.24	4.05	4.19	4.05	3.88	3.89	4.07	4.04	4.24	4.07	4.17	3.97	3.79	4.04	3.8	4.01	4.12	4.23	4.04	4.1	3.79	3.87	4.03
8430419L09Rik	4.91	5.25	5.01	5.07	5.22	5.59	5.36	5.13	5.13	5.15	5.4	5.53	5.59	5.09	5.56	5.31	5.63	5.51	5.34	5.13	5.18	5.67	5.18
8430422H06Rik	3.92	3.68	3.26	3.35	3.57	3.62	3.59	3.65	3.41	3.67	3.7	3.69	3.22	3.62	3.29	3.56	3.79	3.79	3.69	3.61	3.36	3.81	3.6
8430423G03Rik	5.28	4.39	4.7	4.82	4.57	4.12	4.67	5.09	5.48	5.32	5.41	4.92	4.98	4.71	4.15	4.98	4.92	4.77	4.8	5.48	4.72	5.11	5.47
8430426J06Rik	4.27	4.69	4.03	4.08	4.29	4.66	4.22	4.35	4.34	4.61	4.48	4.26	4.23	4.47	4.14	4.62	4.1	4.75	4.31	4.46	4.16	4.19	4.21
[truncated: 22,647 more rows]
