# Supplementary material for: Mechanism of Astragalus membranaceus Alleviating Acquired Hyperlipidemia Induced by High-Fat Diet through Regulating Lipid Metabolism
Source: Nutrients. 2022 Feb 23;14(5):954. doi: 10.3390/nu14050954 (PMC8912611; doi:10.3390/nu14050954)
Supplement: Supplementary file 1 [file nutrients-14-00954-s001.zip › nutrients-1560760 - supplementary/supplementary file 2. The gene expression matrix from GEO database/GSE139601/DEGs/group.txt]

sample	type
GSM4144530	LFD_4W
GSM4144531	LFD_4W
GSM4144532	LFD_4W
GSM4144533	LFD_4W
GSM4144538	LFD_8W
GSM4144539	LFD_8W
GSM4144540	LFD_8W
GSM4144541	LFD_8W
GSM4144546	LFD_12W
GSM4144547	LFD_12W
GSM4144548	LFD_12W
GSM4144549	LFD_12W
GSM4144527	HFD_4W
GSM4144528	HFD_4W
GSM4144529	HFD_4W
GSM4144534	HFD_8W
GSM4144535	HFD_8W
GSM4144536	HFD_8W
GSM4144537	HFD_8W
GSM4144542	HFD_12W
GSM4144543	HFD_12W
GSM4144544	HFD_12W
GSM4144545	HFD_12W
