# Supplementary material for: Mechanism of Astragalus membranaceus Alleviating Acquired Hyperlipidemia Induced by High-Fat Diet through Regulating Lipid Metabolism
Source: Nutrients. 2022 Feb 23;14(5):954. doi: 10.3390/nu14050954 (PMC8912611; doi:10.3390/nu14050954)
Supplement: Supplementary file 1 [file nutrients-14-00954-s001.zip › nutrients-1560760 - supplementary/supplementary file 2. The gene expression matrix from GEO database/GSE139601/DEGs/limmaTab.xls]

id	logFC	AveExpr	t	P.Value	adj.P.Val	B
B130011K05Rik	-2.00911112236496	6.03950120415879	-12.2132380297075	5.26025549815497e-12	5.27975593978365e-08	17.2898319542083
Tsc22d2	1.0108539178195	8.59121455671077	12.0931906075328	6.50009754311298e-12	5.27975593978365e-08	17.094278821712
Slc5a7	3.59490750148221	6.80835853875236	12.0457215178657	7.07043222668689e-12	5.27975593978365e-08	17.0164758113928
Hmgcs1	0.859215109189721	10.9494991011342	11.9377326273098	8.56894577583974e-12	5.27975593978365e-08	16.8384639084733
Acaca	-2.00946660902503	10.9527256616257	-11.7298293907539	1.24502681482255e-11	6.13698617562329e-08	16.4917398643576
Col12a1	1.64564804644269	6.5632866852552	11.5961447567772	1.58703545610628e-11	6.51901264186591e-08	16.2659702693709
Postn	1.32217418692358	9.94985625425331	11.4354408941473	2.13025587425775e-11	7.50032661099379e-08	15.9916094539242
Cdkn1a	2.15101669054677	9.16536546975425	11.2842639115727	2.81735402180022e-11	8.67956340266102e-08	15.7305297269489
Sfxn1	-1.03537704496048	11.1853595274102	-11.178309893215	3.43242539741496e-11	9.39950626052102e-08	15.5458073566134
Cldn22	-1.76731362302372	6.81558128355388	-11.0872095403877	4.07176606266901e-11	1.0035274638054e-07	15.3858237384485
Bcar3	0.852913411561264	9.79614276748582	11.0333096484321	4.5067932162711e-11	1.00976750552925e-07	15.2906618659946
Dennd2d	-1.66714509436759	7.1247061342155	-10.8842506279881	5.97783139965257e-11	1.22774693896531e-07	15.0255179241268
1700047G03Rik	2.86889820569829	9.06877981758034	10.7768154163909	7.33941574149443e-11	1.39144031049901e-07	14.8326012072243
Fads1	-1.09069966090251	9.80606332703214	-10.70097501948	8.49036990712665e-11	1.4849568970724e-07	14.6954967610929
Ddo	-0.930648605566539	6.02527252741021	-10.668558030876	9.03771543296517e-11	1.4849568970724e-07	14.636659567637
Ralgapa2	-0.981820338932806	9.30920402268431	-10.5592672120395	1.11668855528094e-10	1.72011913334087e-07	14.4372593414838
Ear11	2.84930177025692	6.10744927599244	10.5030568962353	1.24573563601737e-10	1.80602355795789e-07	14.3340790209747
Acacb	-1.71782100839921	8.60155088185255	-10.4194507382679	1.46680628095437e-10	1.96346978040535e-07	14.1798210426423
Pcolce2	1.34708996096838	9.10182131285444	10.3774870135972	1.59265174361479e-10	1.96346978040535e-07	14.1020384165411
Peg3	2.20810796508564	7.43087409924386	10.3769758246132	1.59425161171519e-10	1.96346978040535e-07	14.1010894171014
Per3	-1.20192989492754	8.45328292344045	-10.3524458674801	1.673004357239e-10	1.96346978040535e-07	14.0555088442313
Duoxa1	1.42383796969697	6.08805686956522	10.1530911120517	2.48233868006723e-10	2.7808963231335e-07	13.6820247218296
Synpo2	1.50663395075757	8.46713169565217	10.0647528029652	2.96124634488968e-10	3.17316858331091e-07	13.5147781688463
Sfrp5	3.76959980237154	8.31160207939508	10.0387186188049	3.11984746235479e-10	3.1760880336128e-07	13.4652829552685
Pdha1	-0.796317004940713	10.0260725085066	-10.022708274711	3.22170741054613e-10	3.1760880336128e-07	13.4347980143747
Aacs	-1.43463652503294	9.72030608223062	-9.93346736144616	3.85577755347842e-10	3.65498052242419e-07	13.264223573865
Slc2a13	-1.30101613899868	7.73384373062382	-9.83539600526735	4.70280982237574e-10	4.22537470604955e-07	13.0754894922059
Col6a3	0.81788016567852	8.92585072778828	9.82528749263471	4.8003932390403e-10	4.22537470604955e-07	13.055959576273
Atp2a3	1.18504199538867	7.53649653402647	9.76886486408708	5.38474172395205e-10	4.57628774236283e-07	12.9466861715686
Rab7l1	0.748535079710146	8.0493446758034	9.74257769756229	5.68155480813332e-10	4.6675866600418e-07	12.8956231825693
Car11	-0.734537772727276	6.76449039130435	-9.61823596269291	7.33171700507481e-10	5.82895152603463e-07	12.6527683205908
Tkt	-1.22048405253623	10.4758026143667	-9.53747293907284	8.66145720119097e-10	6.67094606814227e-07	12.4938564482311
Krt79	1.27638751581027	6.81025598582231	9.49751913622326	9.4087987313193e-10	7.02694707673016e-07	12.414899765419
Vnn3	-1.08880187697629	7.20017034688091	-9.37354378396539	1.21795582381094e-09	8.82874683342486e-07	12.1684526531314
Net1	-1.04843250032938	9.3044621483932	-9.35408377721444	1.268542936158e-09	8.93271691558573e-07	12.1295694508743
Fam13a	-1.80129048698946	9.64723456238185	-9.30800570717591	1.39713426450714e-09	9.5649364119564e-07	12.0372844719536
Ppargc1a	-0.742304015151515	6.59467706521739	-9.27484808687669	1.49791372380535e-09	9.97772476673152e-07	11.9706883912998
Malt1	0.842188734519105	8.82548519187146	9.19874497626215	1.7585208082891e-09	1.14053957476561e-06	11.817241189149
Mlxipl	-1.04119534008564	9.21221127032136	-9.18334187296704	1.81671359276683e-09	1.14806982582901e-06	11.7860825875399
Fdft1	-0.820921480895921	9.63542971928166	-9.12949048444653	2.03621524352084e-09	1.2464607036021e-06	11.6768795795016
Nedd9	1.09776152882082	8.18657633081285	9.1209272763743	2.07355712276581e-09	1.2464607036021e-06	11.6594761388127
Pfkfb1	-0.897046004117263	8.95763862665406	-9.05848934133533	2.36803398329773e-09	1.38958489410371e-06	11.5322609764907
Oscp1	-1.18759154100791	7.40170289886578	-9.03238258920881	2.50361498499603e-09	1.427400378189e-06	11.4789026856981
Nat8l	-1.27316205401845	7.73515437996219	-9.02409437973763	2.54830871704601e-09	1.427400378189e-06	11.4619422569099
Klf15	-0.769613150691702	8.01389231379962	-8.99032578626895	2.73905872961458e-09	1.50015203222402e-06	11.3927379718858
Fmo1	-0.90134031900527	10.4217650775047	-8.9457980548938	3.01327155132083e-09	1.61445849247507e-06	11.3012324055967
Col6a2	0.886987129117257	9.56010948204159	8.92352366998979	3.16088689669498e-09	1.65751528629669e-06	11.2553504467147
Agpat9	-0.732220023056659	8.42683680056711	-8.90345464868462	3.30025436322395e-09	1.69454310491703e-06	11.2139497527423
Gm5627	1.06536047908432	8.14829347731569	8.87293676242543	3.52440724479606e-09	1.77270491745395e-06	11.1508822339365
Podn	-1.12059600494071	9.54059422589792	-8.82818411050627	3.88179559016655e-09	1.9134146823049e-06	11.0581536465916
Mmp9	-0.716593489789197	5.77172400850662	-8.79839516329936	4.14016214315832e-09	1.99904353402213e-06	10.9962693975008
Hsd11b1	-1.16464304314888	8.54185498298677	-8.78982361943926	4.2177336593829e-09	1.99904353402213e-06	10.9784388508475
Prelp	0.839187254940709	9.18273629584121	8.73862976656823	4.71320439784475e-09	2.19172897338268e-06	10.8717235214868
Hn1l	0.845611633234521	8.66521250756144	8.71235325342775	4.99037958754957e-09	2.23079332578996e-06	10.816801656647
Sept11	0.63135897134387	9.28422180151229	8.70805480919921	5.03729162646847e-09	2.23079332578996e-06	10.807807731498
Dse	0.529759550724638	8.54981253875236	8.70519528529068	5.06875055766605e-09	2.23079332578996e-06	10.8018230721352
Gbe1	-1.02406593033597	9.72101134310019	-8.69347056640068	5.19986594653372e-09	2.23812259426865e-06	10.7772721634453
Col6a1	0.811847547760207	8.55435885255199	8.68601584841865	5.2850389480757e-09	2.23812259426865e-06	10.7616520292228
Lrig1	-0.638329213438738	7.87838059357278	-8.67807010360122	5.37740219462557e-09	2.23812259426865e-06	10.7449941535817
Sec24d	0.631871708827404	8.99492596219282	8.67203635956161	5.44864706873808e-09	2.23812259426865e-06	10.7323385783456
Lbp	0.904827355072463	11.2858206408318	8.61511624960558	6.17043571268225e-09	2.49305833729126e-06	10.6126906165177
Tpm4	0.534280579380761	9.04228575897921	8.55094723774641	7.10308607187235e-09	2.82359127947364e-06	10.4772414811546
Rap1gap2	0.743063093050063	7.31316302457467	8.52226136205601	7.56574474309707e-09	2.95976737997413e-06	10.4164975456554
Gm19522	-1.40550628639657	8.04161625614367	-8.50918293254205	7.78684808458002e-09	2.99866652957124e-06	10.3887636162075
Adcy5	1.54860369944005	8.57987870226843	8.49842571915042	7.97367956693214e-09	3.02337394779399e-06	10.3659334227826
Anxa5	0.628471123682477	11.8895526153119	8.45212253250358	8.8319692659251e-09	3.26996481323564e-06	10.2674718286662
Mogat1	-0.957907607378129	7.05666194139887	-8.44919228581466	8.8893793105083e-09	3.26996481323564e-06	10.2612303302446
9130014G24Rik	-0.798010677371543	6.16484483364839	-8.4416408488427	9.03910219993406e-09	3.27614283558198e-06	10.2451398412062
Anxa6	0.656975104907767	11.4999823563327	8.43450197923421	9.18302722316353e-09	3.28007085423317e-06	10.2299208393669
Slc4a7	0.654272480895914	8.38090658506616	8.42658723599017	9.34534873476554e-09	3.29036378452902e-06	10.2130391513077
Ivd	-0.78775570191041	9.44808466068053	-8.41730016447931	9.53957857446188e-09	3.31144300769278e-06	10.1932187830589
Enpp2	-0.695106556488804	11.0914291124764	-8.37253314964758	1.05356795961965e-08	3.60642165733136e-06	10.0975020761602
Srpx2	1.0940534794137	8.87824087240076	8.3553223100879	1.0946521196727e-08	3.69572549882924e-06	10.0606261357245
Gde1	-0.807007165349145	9.42002284120983	-8.32855321816627	1.16185044716539e-08	3.86959001632949e-06	10.0031853925296
Gpd2	-1.16558904265481	8.68035837996219	-8.30912859412854	1.21325287150882e-08	3.98691070282753e-06	9.96143931799008
Slc5a6	-1.26893149011858	7.33832624385633	-8.29719736986711	1.24597797466987e-08	4.02471253805404e-06	9.93577045869459
Lipf	1.82336217885376	5.4645732268431	8.29310275338212	1.25741647906419e-08	4.02471253805404e-06	9.92695654253791
Anxa1	0.686792847002634	11.7819157221172	8.25592972563455	1.3663252258281e-08	4.31723737381531e-06	9.84682827865313
A830018L16Rik	-0.988847991436102	5.31836798960302	-8.24582207219315	1.39758091224561e-08	4.32349240694556e-06	9.82500616885487
Anxa2	0.746277064723321	11.1722689820416	8.24172379635905	1.41046219489502e-08	4.32349240694556e-06	9.81615390826421
2010016I18Rik	-1.66512946953228	8.08599665406427	-8.23842097608068	1.42093193606504e-08	4.32349240694556e-06	9.80901806114834
Lhfpl2	0.831771070487482	7.93139315689981	8.21677790748744	1.49154256578841e-08	4.48299488736843e-06	9.7622184983894
Pkp2	0.751373106554677	9.4326268100189	8.20105215071069	1.54509948668322e-08	4.58801469262587e-06	9.72817167445246
Vgll3	1.39953488570487	9.08919029678639	8.16942858321842	1.6588567911946e-08	4.86716481854548e-06	9.65959736565622
Gm11837	-0.763278217555995	4.84234278544423	-8.14990253553427	1.7333555053156e-08	5.02591526870687e-06	9.61718389260107
Tmem79	-0.950643119235838	6.50508191398866	-8.12560657977993	1.83087107398627e-08	5.24693587086808e-06	9.56433266172148
Angpt1	-1.27876345158103	5.50392170793951	-8.112270400534	1.88677360009558e-08	5.34499105148916e-06	9.53528615417919
Adap2	0.793240560276679	9.64134451795841	8.10360802001551	1.92402006739056e-08	5.3885680205577e-06	9.51640555516379
Gsta4	-1.12609510902504	8.76884046597353	-8.09601506861078	1.95728848489035e-08	5.42014966276489e-06	9.49984700060384
Tagln2	0.610615018115941	7.95083909924386	8.05523730105642	2.14632874185953e-08	5.79074188482088e-06	9.41077765117477
Sept9	0.853289279808954	8.02279142911153	8.05418010208124	2.15147163529449e-08	5.79074188482088e-06	9.4084652683547
Cfb	0.793562212121207	10.2604040652174	8.05210536103082	2.16160128785004e-08	5.79074188482088e-06	9.40392677581609
C1qa	0.527991602602105	9.16183837334593	8.00823145768272	2.38765854453316e-08	6.32755188049079e-06	9.30780777264518
Pik3r1	-0.692441754446646	10.6979076880907	-7.99749910076408	2.44655954448757e-08	6.41467090781283e-06	9.28425321387889
Fam114a1	0.518803798748351	8.71643273345936	7.98487777022038	2.51773859667962e-08	6.53180899513326e-06	9.25653172557853
Lbh	0.827179341732544	8.76258166162571	7.96536492325575	2.63198951395406e-08	6.75708474592831e-06	9.21362873702318
Unc79	1.42712587714097	5.56219124196597	7.95354552812268	2.70376687503615e-08	6.84195791147328e-06	9.18761483134484
Mest	1.4186168168643	11.0379433327032	7.95082496535649	2.72057078359321e-08	6.84195791147328e-06	9.18162417276939
Acta2	0.752000465744402	10.7086367807183	7.9445164498434	2.75994952217571e-08	6.85383558649158e-06	9.16772878971001
Timp1	1.26903903359684	5.59695888563327	7.94119578997195	2.78091194777716e-08	6.85383558649158e-06	9.16041228457917
Nampt	-0.6814689229249	9.576115536862	-7.9061726054803	3.01220505441491e-08	7.31829773735163e-06	9.0831485946796
Grid1	0.518620496541503	4.90175267769376	7.90377359519803	3.0287526138516e-08	7.31829773735163e-06	9.07784978315858
Eif4e3	-0.48420940793808	8.8909198610586	-7.88465842108424	3.16397831464865e-08	7.57081646046899e-06	9.03559977743709
Tef	-0.668887629446642	6.3601014489603	-7.86998908434318	3.27194075723572e-08	7.75387037527226e-06	9.00314095488034
Stambpl1	1.01153518955863	7.31644376275992	7.85568644196881	3.38084301569402e-08	7.93564352045665e-06	8.97146395073172
Adra1a	0.805752084156784	4.89906083553875	7.80163627657004	3.8270775346092e-08	8.89831631301683e-06	8.85149227869756
Syt14	-0.788821282279318	6.17510932514178	-7.78923102390137	3.93775262686559e-08	9.06156941541372e-06	8.82389849295993
Dusp3	0.512419961956521	8.88125058506616	7.78559333028367	3.97082486758371e-08	9.06156941541372e-06	8.81580279578291
Atxn3	-0.38042657674572	8.42916524952741	-7.77545393926117	4.06451845099132e-08	9.10846562759824e-06	8.7932276345437
Slc1a3	-0.935085638998686	9.4753213610586	-7.77537150835079	4.06528937367446e-08	9.10846562759824e-06	8.79304404387943
Saa3	1.81714871722661	7.35691351512287	7.7675344739939	4.13927278633949e-08	9.19067721550658e-06	8.77558494557921
Serpinf1	0.797708439888009	7.54748676654064	7.76357490487641	4.17717533973246e-08	9.19202351991483e-06	8.76676062864252
Stim2	0.631480329051382	8.87100301606805	7.74318517797965	4.37806233390087e-08	9.54882515763902e-06	8.72128477779119
Pla2g2d	-0.605459925065878	7.95887812098299	-7.72597631962946	4.55530358233033e-08	9.81909929346644e-06	8.68285748957456
Fam198b	0.937079804347824	8.04691860207939	7.71981671301952	4.62051665380827e-08	9.81909929346644e-06	8.66909293555156
Elovl6	-2.02243473517787	10.3581642353497	-7.71972427682276	4.62150254825167e-08	9.81909929346644e-06	8.66888633229449
Rorc	-1.12635952108037	6.74401464933837	-7.70795678521597	4.74878790803684e-08	9.99448180121315e-06	8.64257505804176
Cacna1e	1.537395256917	5.21716186200378	7.7046541400548	4.78515317918994e-08	9.99448180121315e-06	8.63518706088884
Bpifb6	0.610701027667983	5.81732199149338	7.68513885273603	5.00593779593358e-08	1.03677599091243e-05	8.59150003621398
Usp2	-0.945719695652175	8.07188405860113	-7.66313566446595	5.26742648600794e-08	1.0818416097846e-05	8.54217913994613
A530016L24Rik	-0.754605828557315	11.4975534026465	-7.60226822963961	6.06615379411367e-08	1.23559030090682e-05	8.40538777297666
Acat2	-0.727428357048751	7.82681868431002	-7.58659811711044	6.29119043142107e-08	1.27092360141642e-05	8.37008712196798
Ptpn22	1.14628362549407	6.82667217958412	7.5628816670083	6.64816446758385e-08	1.32857229042902e-05	8.31659479447693
Sult1a1	-0.648431709156785	10.4020269035917	-7.56054953973699	6.68436922880785e-08	1.32857229042902e-05	8.31133044616246
Ldlrad3	-0.597856553030303	6.82680493478261	-7.54168193623565	6.98480293117464e-08	1.37717962433384e-05	8.26871236990255
Myl4	0.606902219861659	6.54528224102079	7.53438154780066	7.10472787138081e-08	1.38970732633374e-05	8.25220894869093
Trf	-0.364977503458507	13.041019221172	-7.52177313796129	7.31683750124267e-08	1.41992737839076e-05	8.22368860078591
Palld	0.96445844433465	6.71452662192817	7.50265095306014	7.65097637470871e-08	1.47317159164899e-05	8.18039178999915
Il4ra	0.575709706357047	7.6081969120983	7.4988630319341	7.71899871671031e-08	1.47474761528715e-05	8.17180907296472
Rnf144b	-0.826847551054019	8.55517013137996	-7.49446290661599	7.79879274132542e-08	1.47853112232851e-05	8.16183671304425
Obfc2a	-1.07551643231225	9.14175784215501	-7.48555062792641	7.96301003406988e-08	1.49589502218616e-05	8.14162985583431
Syk	0.914794083992095	7.34070163799622	7.48294043666782	8.01177241453268e-08	1.49589502218616e-05	8.13570966766087
Map4k4	0.47460144993412	9.59473692533081	7.47220539427299	8.21555532861879e-08	1.52204296676671e-05	8.11135152624651
BC035947	-0.943772263175231	6.24446550094518	-7.46864177908391	8.28437020296704e-08	1.52204296676671e-05	8.10326204139937
Thbs1	1.75282952042161	8.99102866918714	7.46593234499454	8.33708514621055e-08	1.52204296676671e-05	8.09711038882918
Meis1	-0.65094340019763	7.8843163194707	-7.46263503828287	8.40170128357241e-08	1.52256124878622e-05	8.08962262512373
Mccc1	-0.726232375329383	9.5927773657845	-7.45836801574008	8.48608230737909e-08	1.52662762443551e-05	8.0799305253384
Fam40b	-0.794021053524375	6.56285551606805	-7.45136871381877	8.62637778698161e-08	1.54062106476775e-05	8.06402687843085
Fasn	-0.951422102766806	13.0311405160681	-7.44747072818542	8.70553689425873e-08	1.54357311004245e-05	8.05516703012263
Cp	-0.884946599637683	9.99964605198488	-7.42987305409571	9.07226721755557e-08	1.59710784174196e-05	8.01514260787178
3010033K07Rik	-0.917363442028984	6.14164592627599	-7.42316921694928	9.21609926738709e-08	1.61092186201434e-05	7.99988404901619
Acly	-1.62305420750988	11.5889574659735	-7.41191474230396	9.4628356597784e-08	1.61524614183795e-05	7.97425387728267
Parm1	-1.54342946014493	8.07319376181474	-7.41180811604596	9.46520532392184e-08	1.61524614183795e-05	7.97401097044275
Mmaa	-0.45345712565876	6.95917690548204	-7.41015327859564	9.50206041895663e-08	1.61524614183795e-05	7.97024086021763
Slc2a4	-0.905038701581029	9.25832388185255	-7.41011162605497	9.50298996050078e-08	1.61524614183795e-05	7.97014596103342
Brp44l	-0.631974689558628	9.68339193289225	-7.39749298324989	9.78892384511584e-08	1.65245080196387e-05	7.94138524190565
Met	-0.72576178804348	8.95794751984877	-7.38274592547191	1.01342716768707e-07	1.69363219705309e-05	7.90774563067616
Tst	-1.1540097140975	7.45493919470699	-7.38123656595516	1.01703142564253e-07	1.69363219705309e-05	7.90430093480632
Fam49a	0.577727078557311	9.12298429300567	7.37160322600237	1.04034637149955e-07	1.72083064912603e-05	7.88230813096456
Pdk1	-0.571460531785244	5.01631537429112	-7.36740088553585	1.0506876769975e-07	1.72634989915203e-05	7.87271024735718
Slc43a1	-1.12588952091568	8.01731521644612	-7.34977330969241	1.09522541176114e-07	1.78761096015e-05	7.83242359399244
Fam111a	0.685832135704873	7.27086899243856	7.30302606300658	1.22292999723809e-07	1.98291662578486e-05	7.72538018514984
Slc20a2	-0.623317608201583	8.83026847542533	-7.29124480022452	1.25745396593761e-07	2.02556931009794e-05	7.69835606626852
Kctd6	-0.551832779973651	7.29998093856333	-7.26926586462904	1.32455057167788e-07	2.1197969733489e-05	7.64788989963479
Trp53inp2	0.939358090579713	9.31859577882798	7.262356506503	1.34639123654483e-07	2.14084893005703e-05	7.6320116825064
Pde1a	-0.754629149209487	7.72444517863894	-7.24251661619967	1.41117583513441e-07	2.22947689953351e-05	7.58638222920067
Sema3c	0.632825592555994	9.63425121455577	7.23869307876861	1.42402303924649e-07	2.23150027362494e-05	7.57758242025562
Acss3	-0.78336388175231	9.31399203119093	-7.23675962594232	1.4305649729479e-07	2.23150027362494e-05	7.5731318586975
Ces1f	-1.09589289575099	9.07786704442344	-7.2217175798188	1.4825217236539e-07	2.29800191202352e-05	7.53848976587084
Col14a1	0.592395972167324	8.28094689792061	7.20656954851467	1.53679640006389e-07	2.36724275474842e-05	7.50357278479496
Lrtm1	-1.04354551136363	5.89310806521739	-7.19498270300695	1.57967997450895e-07	2.40429659529656e-05	7.47684369213316
Ppic	0.543064888010539	9.63208175803403	7.19480100118965	1.58036212139107e-07	2.40429659529656e-05	7.4764243900551
9630013D21Rik	-0.923073122529642	6.70483459357278	-7.18743188683309	1.60828264491442e-07	2.43176282616937e-05	7.459415406356
C1qb	0.843077731884053	10.6751802920605	7.18041267491016	1.63534647171728e-07	2.45760665499659e-05	7.44320727720898
5033411D12Rik	-1.03505435095521	6.56558994990548	-7.17675744338437	1.64962379374429e-07	2.46333542845606e-05	7.43476433360173
Cpeb1	-0.577917719202899	7.47043533175803	-7.17433696158998	1.65914826391182e-07	2.46333542845606e-05	7.42917246075519
Trim67	1.01430066469038	5.5563991294896	7.15559585893466	1.73482263566398e-07	2.5602657891362e-05	7.38584965942938
Nedd4l	0.757237574604744	8.85217672589792	7.14265541984489	1.78912598914194e-07	2.62469042430907e-05	7.35590857151663
Thbs2	0.854641800395256	7.73311673062382	7.13173490368456	1.83630347032293e-07	2.67796067038928e-05	7.33062374343978
Samd4	0.470356688899868	6.71571558128544	7.12168135088262	1.88085961349615e-07	2.71302037087074e-05	7.30733221519849
Slc25a1	-0.816958044466411	11.5482007722117	-7.12134702362398	1.88236015344842e-07	2.71302037087074e-05	7.306557433116
Nfia	-0.466760127140976	9.72613736672968	-7.11249785188712	1.92252530400514e-07	2.7547999210762e-05	7.2860446482929
4933406I18Rik	-0.72001900823452	5.209885231569	-7.05915697306892	2.18390237916855e-07	3.10483317462428e-05	7.16217856683555
Pdhb	-0.85134736017787	10.6756034962193	-7.05761001773747	2.19200264702031e-07	3.10483317462428e-05	7.15858068899082
B430319H21Rik	-1.50969729907774	5.85705056710775	-7.0542985403852	2.20944577497545e-07	3.11165717543114e-05	7.15087786336359
Actn1	0.695860625164688	9.14782102362949	7.04530904768404	2.25751632724747e-07	3.1560416421855e-05	7.12996014529806
Dtx4	0.735751812911726	7.94127441776938	7.04363746380647	2.26657214422963e-07	3.1560416421855e-05	7.12606935443909
Ccl2	1.3833867551054	7.27989692816635	7.03780080612513	2.29848436781094e-07	3.18249695107126e-05	7.11248103334018
1810021B22Rik	-0.496671611166009	6.05037807183365	-7.00709543377074	2.47408921256363e-07	3.4065029459689e-05	7.04092243563028
1700096K18Rik	-0.727312622200261	7.46036007561437	-6.98345523705089	2.61858533468516e-07	3.58542523103614e-05	6.98574537624506
Ccr5	0.86685762532938	5.53950511247637	6.97724187118949	2.65797474086434e-07	3.61925113057141e-05	6.97123110398672
Ret	0.817654074769432	7.66867724952741	6.96986518709658	2.70552572211239e-07	3.66375752457044e-05	6.95399284732176
Lpgat1	0.502199992094861	11.6149078440454	6.96458673787641	2.74008378832879e-07	3.69027896432521e-05	6.94165353866314
Pgm2	-0.513790112483534	9.93974142627599	-6.94685175078627	2.85953257128989e-07	3.8302195517397e-05	6.90016847959172
Edem1	0.398649381587616	7.6966608147448	6.93973378740442	2.90895699922282e-07	3.87355999529101e-05	6.88350697230298
App	0.483474560770746	11.8080883714556	6.93768800684886	2.92332288859907e-07	3.87355999529101e-05	6.87871706487794
Lxn	0.495455095685113	8.89417296786389	6.93149699241303	2.96724040797023e-07	3.89191778029108e-05	6.86421839277309
Wwtr1	0.383047596837937	9.65153906805293	6.93128448179261	2.96875980968402e-07	3.89191778029108e-05	6.86372062881636
Sdha	-0.46239926432807	11.3173573572779	-6.92474102299271	3.01593494621923e-07	3.9328429991809e-05	6.84839103317965
Ltc4s	1.04997569367589	9.45241198393195	6.91974008704584	3.05250481688307e-07	3.93775854539245e-05	6.83667145250174
Ddhd2	-0.663180718873521	8.71782057466919	-6.91953780382479	3.05399352613529e-07	3.93775854539245e-05	6.83619733877016
Nek6	0.809000330698287	8.29606175236295	6.91768872393778	3.06763629276698e-07	3.93775854539245e-05	6.8318632007661
Gfra2	0.788577352108037	8.03678638941399	6.90176278809301	3.18774704345441e-07	4.07073645766723e-05	6.79451557127508
Paqr9	1.10569746327404	8.85863973062382	6.88945342277436	3.28386469492889e-07	4.1718623335679e-05	6.76562686575972
Slc8a1	0.693285165843214	5.60011736011342	6.88630824534569	3.30889504528788e-07	4.18210396339308e-05	6.75824238283631
Slc41a2	0.76410710342556	6.53040629584121	6.87309278081185	3.41621508760538e-07	4.29571617597563e-05	6.72720035053945
Snrnp25	0.506830257905137	6.87923282986768	6.86641146041528	3.47181852400815e-07	4.34347407830989e-05	6.71149802505589
Tmem53	-0.682152505105404	5.85790170226843	-6.86231364632288	3.50637767791551e-07	4.34975888683846e-05	6.70186460665971
Hspb7	1.95583948056653	8.43501260302457	6.86052322371595	3.52158735304157e-07	4.34975888683846e-05	6.69765489113483
Pcx	-0.881128458498031	11.2187483459357	-6.85956104071228	3.52978892058627e-07	4.34975888683846e-05	6.69539239875092
Esr1	-0.696634667984192	8.59813124574669	-6.85566403850303	3.5632065456187e-07	4.369093956384e-05	6.68622772532294
Lcp1	0.89187225625823	9.68739602835539	6.8509338466102	3.60420322672811e-07	4.39748478841292e-05	6.67510103413902
Letm2	-0.505425175559948	6.78017407183365	-6.82919890911993	3.79886016782142e-07	4.59085473274052e-05	6.62393821046271
St14	1.16518554726614	5.23365154253308	6.82908102607573	3.79994467856474e-07	4.59085473274052e-05	6.62366055780941
Large	0.564843408761529	8.69640910491493	6.81592793778246	3.92295808195512e-07	4.71635243355443e-05	6.59266979624904
Ptprj	0.57663567737154	8.75717690548204	6.80729564588997	4.00589288163033e-07	4.77495471341006e-05	6.57231892682636
Rad9b	-0.82387801646904	7.05564485444234	-6.80506520478492	4.02761129855911e-07	4.77495471341006e-05	6.56705907921987
Kif11	0.617717252140973	5.85667848109641	6.80468957221479	4.03128074098374e-07	4.77495471341006e-05	6.56617319751211
Prps1	1.15355272332016	8.14987847637051	6.8028603387321	4.04919879535301e-07	4.77495471341006e-05	6.56185892987399
Vps13c	-0.477217551548087	9.03842312570888	-6.79581410047454	4.11898233087892e-07	4.82105563776229e-05	6.54523638084591
Ppargc1b	-0.614470657608696	6.16591288657845	-6.7932326998269	4.14485374190027e-07	4.82105563776229e-05	6.5391451280307
Tifab	0.75517868972332	6.51456915595463	6.79302163868029	4.14697636616735e-07	4.82105563776229e-05	6.53864705658465
Nup210	0.822939176383398	6.37938878544423	6.78594640734503	4.21877691346633e-07	4.85969625502456e-05	6.52194739043474
Grem2	-0.903269654314889	6.23232514177694	-6.78536548518615	4.22472826444824e-07	4.85969625502456e-05	6.5205759622659
Sez6l	0.669472333827404	5.72431285349716	6.78393999727028	4.23936823350759e-07	4.85969625502456e-05	6.51721052344155
Uqcrc2	-0.4520986541502	10.4090534480151	-6.77959702873644	4.28429105764022e-07	4.88845543549078e-05	6.50695563267657
Acadsb	-0.598247440546773	9.72372659546314	-6.7594019581507	4.49965294591478e-07	5.11052748871039e-05	6.45923890450293
Il15ra	-0.53236209057971	8.16425828638941	-6.75423191345231	4.5565416648513e-07	5.15140026935437e-05	6.44701502289515
Pex11a	-0.739065105731227	8.28649180812855	-6.74905285729274	4.6142654136869e-07	5.19283951533002e-05	6.43476651270913
Mapk8ip1	-0.814462121212124	6.68310869565217	-6.73937875069598	4.72409556913049e-07	5.29227542712682e-05	6.41187827884135
Dock2	0.946637042984192	8.27531660207939	6.73510089096555	4.77350899930706e-07	5.30280311266483e-05	6.4017534850636
Thrsp	-0.658079819993414	12.3628175009452	-6.73484127298938	4.7765247545711e-07	5.30280311266483e-05	6.40113895123134
Cntnap1	-0.759221290184454	6.48276071266541	-6.72019978330911	4.94978614502857e-07	5.47051252602575e-05	6.36646807842014
Lrg1	1.05484491534914	9.44410759357278	6.71791669265846	4.97737543457403e-07	5.47644620359427e-05	6.36105936868801
Acp6	-0.588945708992096	7.56384057939508	-6.70824830319515	5.09595966404117e-07	5.57791217902749e-05	6.33814756900643
Acsm3	-1.86628554693676	8.01308837429112	-6.70504224603754	5.13591544572711e-07	5.57791217902749e-05	6.33054743861356
Cyth4	0.896227904150198	9.00490942155009	6.70491633462227	5.13749113300025e-07	5.57791217902749e-05	6.33024893314334
Ptpre	0.859512927536231	7.26526071172023	6.69833271186067	5.22057088859922e-07	5.64325395264984e-05	6.31463805333398
Phkg1	-0.758172208662717	6.90029143100189	-6.69167929207206	5.30592402029041e-07	5.71047176437019e-05	6.29885628613155
Fbxo45	-0.569143201251649	8.41271653780718	-6.68554818446326	5.38583649188861e-07	5.76207041543427e-05	6.28430864539287
Paox	-0.419495169795785	7.47145037712665	-6.68442367724822	5.40062592698741e-07	5.76207041543427e-05	6.28163996310302
Rev1	-0.399135674736499	7.83336023345936	-6.67178584448452	5.56971399757655e-07	5.89203134097976e-05	6.25163724698655
Mycbp2	0.622268333168636	10.2193336502836	6.67174656122748	5.57024792034523e-07	5.89203134097976e-05	6.25154395668508
Pdhx	-0.666717309617919	7.9697266852552	-6.66199655343846	5.70439358741663e-07	6.00534800280075e-05	6.22838373860611
Flna	0.496378184123845	9.82005828733459	6.66044025668998	5.72610882357452e-07	6.00534800280075e-05	6.22468583613926
Clic4	0.515030113636366	11.0897141956522	6.6418361331117	5.9923166678976e-07	6.25388945927369e-05	6.18045805723483
Dock8	1.33958560853096	8.56027502835539	6.63666571094552	6.06851780775335e-07	6.25388945927369e-05	6.16815893764135
Tm6sf1	0.651514326745719	9.38343257655955	6.63565835447313	6.08347873392743e-07	6.25388945927369e-05	6.16576231787935
Lep	0.618572081027672	12.8307548865785	6.63492427092458	6.09440478184055e-07	6.25388945927369e-05	6.16401576965007
Pank3	-0.52785842259552	11.7557192797732	-6.63487238959529	6.09517773641605e-07	6.25388945927369e-05	6.16389232996027
Nap1l1	0.522006351943343	9.88980169187146	6.63352126653377	6.11534269124791e-07	6.25388945927369e-05	6.16067752932955
Cidea	-0.845469259057972	6.61627315689981	-6.63062614385856	6.1587805226309e-07	6.27228532069261e-05	6.15378826686184
Lilra6	0.654688732707509	5.58222432325142	6.62648324893494	6.22148744862423e-07	6.31007323698735e-05	6.14392804051252
Arhgef6	0.568338931653491	7.35635412854442	6.61681112014851	6.37043096521892e-07	6.42393049527316e-05	6.12090003515123
Pam	0.478523235507248	9.74566837712665	6.61582137545825	6.38587588794094e-07	6.42393049527316e-05	6.11854295691635
Rora	-0.418585173418972	7.67899503119093	-6.61124761797586	6.45774648116391e-07	6.46982194206365e-05	6.10764902441084
Zadh2	-0.524533160079053	7.93970696691871	-6.60512327059496	6.55527575836334e-07	6.54094438626003e-05	6.09305792570046
Pgm1	0.341231552371541	7.39111601417769	6.60114745825965	6.61939244119258e-07	6.57177097426899e-05	6.08358325785177
Por	-0.563724063076425	10.364591210775	-6.59990873945369	6.63949919903018e-07	6.57177097426899e-05	6.08063090991728
Garnl3	-0.489019954380764	6.49186515406427	-6.59797441683936	6.67102151486347e-07	6.576559850213e-05	6.07602030206524
Fxyd5	0.70967736281291	8.67953168620038	6.59283878801642	6.75545552411776e-07	6.63326521304408e-05	6.06377696972684
Traf4	-0.59517951251647	7.26261342155009	-6.58192743443335	6.93848150422642e-07	6.78594504576049e-05	6.03775390336626
Bche	-0.647700764328066	9.50827009640832	-6.57655683866223	7.03041552416534e-07	6.84868067227585e-05	6.02494009398711
Ppp4r4	-0.741415513339923	5.83491178166352	-6.57489083806676	7.05918572825182e-07	6.84963352198797e-05	6.02096445593549
E2f8	0.641180719696969	5.01907797826087	6.57238437664687	7.10269610325206e-07	6.86482541806864e-05	6.01498257635781
Abca8a	-0.556558793807643	8.79391934499055	-6.56957541522703	7.1517825640502e-07	6.88526691693677e-05	6.00827787185992
Tubb6	0.595606665678525	8.18132577126654	6.5569427076154	7.3768484625395e-07	7.07431156450384e-05	5.97811336493061
Pdlim7	0.773398384716733	7.67625393761815	6.552198570393	7.4632234424405e-07	7.11383650588509e-05	5.96678040621993
Zfp326	-0.397703392621874	7.22891540642722	-6.55151291931929	7.47579183244437e-07	7.11383650588509e-05	5.96514228017928
Itgam	0.902702156126481	8.32364287901701	6.54427748698133	7.60974363795789e-07	7.21345160388885e-05	5.9478523489833
Acss2	-1.49447580105402	10.0310802618147	-6.54175211507062	7.65707029207881e-07	7.23050400071166e-05	5.94181622328538
Slc3a2	0.527380363636363	9.78573082608696	6.53907131622626	7.70763796629544e-07	7.25047501211135e-05	5.93540777873054
Sncg	0.546284583003956	12.6217013223062	6.52994032181273	7.88244276414066e-07	7.38671803669242e-05	5.9135738374625
Echdc1	-0.515015648056657	9.30387838752363	-6.52608894244883	7.95738026508576e-07	7.41210823655651e-05	5.90436153443699
Zfp641	-0.417070090085642	6.81978063988658	-6.52546005556038	7.96968547710571e-07	7.41210823655651e-05	5.90285710453652
Arap2	-0.46448235902503	8.16794770510397	-6.52229214539043	8.03196632386474e-07	7.441948948044e-05	5.89527809430149
Oplah	-0.607580863636365	8.39612980434783	-6.51359158042065	8.20558223270405e-07	7.57433631862263e-05	5.87445656467475
Sipa1l1	0.618792736495385	8.72420069281664	6.5119528657974	8.23870751988958e-07	7.57653677370144e-05	5.87053393152253
Ubd	2.21556323978919	5.25284183931947	6.50889303301588	8.30092469964899e-07	7.6053750984219e-05	5.86320869585176
Nr3c1	-0.386449413208174	9.93801906143667	-6.50613589890691	8.35739687148612e-07	7.62875567757951e-05	5.85660718895204
Ncf2	0.794829487648222	7.44383072778828	6.49269413162887	8.63837102930234e-07	7.85613625048655e-05	5.82441045350467
Mtus1	-0.380527010540185	6.97402331379962	-6.48670800144475	8.76657853033548e-07	7.92102099820976e-05	5.8100652969903
Ephx1	0.560688406291169	9.61851764177694	6.4863644669976	8.77399469492519e-07	7.92102099820976e-05	5.80924192588119
Gtse1	0.566486772397892	5.65631190926276	6.4783354435698	8.94915592120942e-07	8.04966776766888e-05	5.78999437499725
4930539J05Rik	-0.425234955039528	6.52630671172023	-6.46976759423149	9.14000370274928e-07	8.19143750028941e-05	5.76944694533021
Kdelr3	0.530727656291172	6.55452977221172	6.4601396139221	9.35941851953985e-07	8.35768945045576e-05	5.74634705796021
Akap2	0.611000492259546	8.07425567202268	6.4574248580525	9.42225011617191e-07	8.38342152935643e-05	5.73983177452906
Fbxo31	-0.459327514822136	7.94416824291115	-6.45520983929856	9.47383369565305e-07	8.39899659219659e-05	5.73451521207841
Sirt5	-0.412690489295124	6.7828859489603	-6.43616390597816	9.92941859338544e-07	8.76966956226472e-05	5.68877744103206
Tnip3	1.55373391403162	6.98810523062382	6.43479105011855	9.96310751210793e-07	8.76966956226472e-05	5.68547900856535
Ccrn4l	0.641546936758889	6.63062570888469	6.43326870454015	1.00006009184988e-06	8.77134556004702e-05	5.68182116111174
Pex3	-0.38002286429513	10.1853488402647	-6.42988592674867	1.00844295460146e-06	8.79147427424782e-05	5.67369218095692
Crip1	0.6646487465415	9.98970217769376	6.42946571899008	1.00948925570565e-06	8.79147427424782e-05	5.67268231067052
Ucp2	0.768179733366269	8.25612098298677	6.42239926667243	1.02725098501219e-06	8.9146576678206e-05	5.65569676493583
Tbc1d9	0.534766688076417	6.34692344139887	6.41650834048333	1.04230102949076e-06	9.01352672730852e-05	5.64153250453414
Pth1r	-0.843200212944665	6.77493383837429	-6.40541508017124	1.07125421375603e-06	9.23151445882209e-05	5.61484903216267
Zim1	1.16647658777997	5.74410444234405	6.40058015160358	1.08412824290067e-06	9.3099040677805e-05	5.60321487802401
LOC100046079	-0.42471952931489	10.09079381569	-6.39613685434791	1.09609834124142e-06	9.36733645099486e-05	5.59252078366096
Il27ra	0.427187912384713	6.83301855954631	6.39528162854514	1.09841768819992e-06	9.36733645099486e-05	5.59046217883578
Col18a1	0.417933272233199	7.7227811899811	6.37225745909706	1.16277240148453e-06	9.83548288341568e-05	5.53501025499451
Mrc2	1.2657125890975	7.11570463137996	6.37183503497574	1.16398831445365e-06	9.83548288341568e-05	5.5339923279555
Gpc6	0.591683246706192	7.51431348393195	6.37005281168182	1.16913256243375e-06	9.83548288341568e-05	5.52969743732453
Ptrf	0.509929765810272	10.4922176162571	6.37000339277022	1.16927553551927e-06	9.83548288341568e-05	5.52957834014269
Olfr205	-0.972018278985508	6.64036790642722	-6.36297729650285	1.18978483375824e-06	9.95471980536604e-05	5.5126430331425
Rad18	-0.44320410260211	7.12027677882798	-6.36238548050512	1.19152898749614e-06	9.95471980536604e-05	5.51121630350623
Echs1	-0.496970311429516	10.3451250122873	-6.35275848317837	1.22026922816441e-06	0.000101130777876039	5.48800243316196
Irak2	0.512147315546772	8.53702788279773	6.35156996970772	1.22386598731063e-06	0.000101130777876039	5.48513582522832
Mpeg1	1.25267927602108	8.58414371172023	6.35097842720715	1.22566017244335e-06	0.000101130777876039	5.48370900976799
Itgax	1.60323671557971	7.10005040926276	6.35057117002931	1.22689696441353e-06	0.000101130777876039	5.48272667275198
Lgals3	0.912600505599472	7.39594254253308	6.34796821859146	1.23483187900249e-06	0.000101445554966318	5.47644771335575
Plekho1	0.685427095191036	7.65310885349716	6.34566499112836	1.24189665240336e-06	0.000101686993007087	5.47089114003431
Cotl1	0.786501428524374	8.17987870132325	6.34432168141206	1.24603601277557e-06	0.000101688091294261	5.4676501143421
Ctsc	-0.349923723484849	10.2784878695652	-6.34282873088696	1.25065296292758e-06	0.000101728029453179	5.46404781506304
Pccb	-0.524705673418977	9.89108020510397	-6.33998579529836	1.25949294129054e-06	0.00010208542394147	5.45718749694734
Cd44	1.12428304858366	6.97977788374291	6.3387578122848	1.26333093817042e-06	0.00010208542394147	5.45422396371015
Dbp	-1.18903387005929	9.91008223062382	-6.33614533019042	1.27153575755059e-06	0.00010241264797579	5.44791862148159
Kif23	0.500803355237153	5.40688783837429	6.32705675183884	1.30050440890664e-06	0.000104225410443254	5.42597710920264
Enpep	-0.955235283432152	10.8864369858223	-6.32643811939339	1.30250046322009e-06	0.000104225410443254	5.42448328756347
Dusp18	-0.532842170783927	7.44462351795841	-6.32283569483262	1.31418599091939e-06	0.000104820155120386	5.41578362560882
Eml5	-0.801604222826087	6.84627835538752	-6.31719320988634	1.33270386184889e-06	0.000105668186715878	5.40215448397034
Itga4	0.750116764163371	7.51191272778828	6.31698474189904	1.33339308888412e-06	0.000105668186715878	5.40165087351386
Ccl9	0.866417488142291	10.9153301030246	6.31159505247382	1.3513386842421e-06	0.000106747093627663	5.38862898971151
Slamf9	0.89480456554677	7.89857199149338	6.28346326059073	1.44907528263462e-06	0.000113960246230785	5.32060947673025
1110059M19Rik	1.49597811347167	7.11643397637051	6.28267931802218	1.45189959086531e-06	0.000113960246230785	5.31871277003788
Dct	-0.596716714591568	5.62144244990548	-6.26987988824211	1.49881236158494e-06	0.000116921768447329	5.28773592292871
Vps13a	-0.530685680830041	8.39286651134216	-6.26979766158372	1.4991186735923e-06	0.000116921768447329	5.28753686344125
Cltb	0.488793647397889	8.71144297448015	6.26401738988549	1.52081177943692e-06	0.000118157135654055	5.27354180827837
1110038D17Rik	-0.490779122694335	6.22458963516068	-6.26248348518547	1.52662188155971e-06	0.000118157135654055	5.26982735688993
Igfbp5	0.524758040513829	10.6438531824197	6.26176778695673	1.52934051260422e-06	0.000118157135654055	5.268094160688
Slc16a7	-0.501425395256916	9.45244328922495	-6.26033444073178	1.53479999675025e-06	0.000118208377249708	5.26462288259912
Chst1	-0.720089365777344	10.0022403015123	-6.25799397053611	1.54375727872231e-06	0.000118527856359471	5.25895426169587
Dixdc1	-0.719688738306984	5.39549306899811	-6.25651439355007	1.54944722370171e-06	0.000118595267935877	5.25537042446201
Arhgap11a	0.690334622694332	6.12195321266541	6.25311473189807	1.56260210415773e-06	0.000119231862102388	5.24713486963866
Calu	0.389017347990775	9.27498897258979	6.24823106880538	1.58169834873938e-06	0.000120316473774787	5.23530223068808
Agpat6	-0.488773328557308	9.63741335916824	-6.24506669431614	1.59419833545989e-06	0.000120894191309983	5.2276339116636
Sccpdh	-0.602974033761528	9.21542848204159	-6.23985384781913	1.61500972882919e-06	0.000122096717106516	5.21499916379959
Tnfrsf12a	0.763709240447956	7.27005749905482	6.23599455924566	1.63059509904797e-06	0.000122898002480539	5.20564328337915
Tpcn2	0.680779233201577	7.8321362637051	6.23127361180986	1.64986837020052e-06	0.000123971511743787	5.19419639316003
Snhg11	-0.72364070306324	7.10896471266541	-6.22772101512319	1.66452447922753e-06	0.000124692614939337	5.18558085989817
Slc25a35	-0.764275694499341	9.11736913705104	-6.21463776826796	1.71965004378589e-06	0.000127942025209045	5.15384078670095
Cd300lb	1.00565239344532	5.83049921172023	6.21374939284896	1.72345980190193e-06	0.000127942025209045	5.15168493104593
H2-Ab1	0.703343216073778	11.5804213931947	6.21265038639195	1.72818471944063e-06	0.000127942025209045	5.14901781478939
Letmd1	-0.430092365777339	9.16953764933838	-6.21253868685751	1.72866568183933e-06	0.000127942025209045	5.14874673048924
Pea15a	0.470860235836625	9.19306238090737	6.21023800304931	1.73860242859385e-06	0.000128292201961449	5.14316289719362
Prps2	0.468415679183136	7.25916981758034	6.20808178887772	1.74796792313383e-06	0.000128472107010957	5.13792919566612
Hist1h2bn	1.04021203886693	5.42879253308129	6.2072794682174	1.75146587501751e-06	0.000128472107010957	5.13598162785554
Fas	0.457416005270092	8.75602866918715	6.20512187989196	1.76090785899027e-06	0.000128781409770547	5.13074392636845
Ptprc	0.824094532279316	8.69119376181474	6.19869390917572	1.78934569635692e-06	0.000130474006013055	5.11513669621543
Pgrmc2	-0.398477203063241	9.58864884310019	-6.19434304157821	1.80885884274122e-06	0.000131507772974041	5.10457027859759
LOC100502705	-0.473171882575758	5.82593289130435	-6.18552694292733	1.84906400680588e-06	0.000134035386799228	5.08315370107107
Eci3	-0.952346696310935	6.82742989886578	-6.18096334188272	1.87023163320931e-06	0.000134961383948151	5.07206438830978
Gys1	-0.719878717555996	9.56094956805293	-6.17898640211153	1.87947770476667e-06	0.000134961383948151	5.06725986239523
Sh2d1b1	0.77142320339262	4.80249994328922	6.17885522052215	1.88009287751586e-06	0.000134961383948151	5.06694103960862
Lgmn	0.806792654808962	9.50394612476371	6.17807787202935	1.88374243602061e-06	0.000134961383948151	5.06505174116536
Fn3k	-0.600741931488801	4.59253465595463	-6.17681865372845	1.88966960371352e-06	0.000134993614646735	5.06199115561635
Il1rn	1.00101298303689	5.55934467485822	6.1730778117519	1.90738988565779e-06	0.000135601293821069	5.0528979145607
Parp16	-0.545161397891962	7.53180686767486	-6.17270188713833	1.9091799462757e-06	0.000135601293821069	5.05198403741789
P2ry6	0.882895202733864	8.15606521833648	6.16248986888019	1.95846587906828e-06	0.000138426428414415	5.02715296919858
Ces1d	-0.744587724472993	9.74507640170132	-6.16113384931924	1.96510695511721e-06	0.000138426428414415	5.02385493402111
Meis2	-0.446246171607378	7.50396620415879	-6.16061431333283	1.96765743186298e-06	0.000138426428414415	5.02259129788555
Abcg1	0.821067593050064	7.89339391587902	6.1598486340148	1.97142239606669e-06	0.000138426428414415	5.02072893198206
Laptm5	0.742173088932805	7.32954473818526	6.15630827405239	1.98892632503847e-06	0.000139258744905961	5.01211691922977
Arntl	1.03580451251647	6.65064744801512	6.1485747949166	2.02771292517928e-06	0.000141572274090562	4.99330060960494
Clec4a3	0.838368741765483	8.09024338374291	6.14531222247747	2.04430582470488e-06	0.000142327574451064	4.98536063309473
Ctsk	1.22875439113966	6.98193446786389	6.14398335210775	2.05110372621989e-06	0.000142398598412438	4.98212631193565
Dtnbp1	-0.382631422924902	8.80901323251418	-6.13828098075958	2.08053628053798e-06	0.000143705046183303	4.96824535470992
Selplg	0.835183410902502	7.30943856427221	6.13807964448195	2.0815832787243e-06	0.000143705046183303	4.96775519329902
6330409N04Rik	-0.426364999835311	8.34233328449906	-6.12892850423407	2.12974107086416e-06	0.000146294865178987	4.94547205788452
Tbxas1	0.710189666501976	7.01456836767486	6.12869796744756	2.13096878192227e-06	0.000146294865178987	4.94491058931806
Pygl	-0.93564602552701	9.21016083742911	-6.12528873304393	2.14920865866845e-06	0.000146830829587802	4.93660683212864
Wdfy4	0.709468874176546	7.18180214272212	6.12480316072508	2.15181941392257e-06	0.000146830829587802	4.93542404518213
LOC100862132	0.916759222002632	8.57428339603025	6.12390656806966	2.1566485559841e-06	0.000146830829587802	4.93324000750236
Arl4a	-0.475079257246377	7.99258506899811	-6.11850448406022	2.18597872063547e-06	0.000147856283805472	4.92007920149605
Kcnj14	0.670256502799735	6.16944785822306	6.11818293384284	2.18773727823622e-06	0.000147856283805472	4.9192957340177
Nr1d2	-0.602655192687747	8.77653024480151	-6.11782289993406	2.18970800896686e-06	0.000147856283805472	4.91841848752619
4632434I11Rik	0.414854907773387	4.82058689792061	6.11672884669732	2.19570764391855e-06	0.000147856313092941	4.91575267483037
Npr3	0.516894765480888	12.3646471342155	6.11556120193281	2.20212927222726e-06	0.000147883992922694	4.91290741433497
Mmp12	2.26392072908432	8.57288358601134	6.11447514129389	2.20811934575799e-06	0.000147883992922694	4.91026083199612
Rel	0.590532237483528	7.60807720415879	6.11324892649387	2.21490232851609e-06	0.000147936267719804	4.90727257162272
Gdap10	-0.650023057971014	7.40295998676749	-6.10974932880847	2.23437751694238e-06	0.000148781037572092	4.89874329985055
Ndufs2	-0.395252799736497	9.51943525519849	-6.10881191847415	2.23962366871891e-06	0.000148781037572092	4.89645842237937
Prkcd	0.697583989624503	8.43252205482042	6.10753630796984	2.24678264273182e-06	0.00014885538981927	4.89334906335954
Metrnl	0.671716353260869	6.85886735916824	6.10349745263861	2.26960320195643e-06	0.000149964183687448	4.88350310239294
Slc2a5	-0.985545500658763	4.97458512287335	-6.09415836238804	2.32327753001098e-06	0.00015310026204452	4.86072998618933
Slc15a3	1.25587253096179	5.79129048582231	6.09150414926185	2.33876608602303e-06	0.000153709943882996	4.85425618688165
A930033H14Rik	-0.627632577404481	7.03463932892249	-6.07958262671614	2.40963784332454e-06	0.000157946633740895	4.8251702607899
Entpd1	0.408209515974967	8.11316524858223	6.07708361894293	2.42476855776294e-06	0.000158401133751912	4.81907145571947
Dclk1	0.715705287220025	7.18648314461248	6.07631760831771	2.42942581182434e-06	0.000158401133751912	4.81720189151791
Clock	0.393731468050062	10.7052929376181	6.07360847408364	2.44597004505558e-06	0.000159059044143641	4.81058938129868
Cd200r1	0.997875084156786	5.63224007466919	6.07073466855916	2.46364501428314e-06	0.000159786829005322	4.80357415419094
Gm19765	0.883058301712779	5.32057498487713	6.06591093050887	2.49360494506636e-06	0.00016130547893991	4.79179714927131
Itga5	0.564739377635046	8.0301738563327	6.06096999320068	2.52467655318464e-06	0.000162712432833793	4.77973165826231
Cd53	0.997662807641634	9.30576627032136	6.05979908796899	2.53209737460895e-06	0.000162712432833793	4.77687202595418
Sh3pxd2b	0.763739297101448	7.35650756238185	6.05931672967796	2.53516084590507e-06	0.000162712432833793	4.77569395225788
Gcnt2	0.45888353474967	5.86669581190926	6.05536423420786	2.56040548119914e-06	0.000163905853219828	4.76603984070605
Emp3	0.628174180665349	10.1461825085066	6.04609443615544	2.62061807825282e-06	0.000167325785379842	4.74339210100058
Mtap7	0.56642333349802	6.35874684971645	6.04366215365573	2.63665397707933e-06	0.000167914661289657	4.73744823652154
Atp8b4	1.07402928919631	6.15570573251418	6.0391960668477	2.66635857979072e-06	0.000169368746282274	4.72653280305776
Maob	-0.6907863972332	9.22600976654064	-6.03737576761372	2.67856293624857e-06	0.00016970658644417	4.72208331304509
Daglb	0.708600131752306	8.60154064272212	6.03083846894716	2.72286244143995e-06	0.000172070942901869	4.7061011007619
Sqrdl	-0.685793504940715	8.17456766068053	-6.02849011028281	2.73895692766887e-06	0.000172228617482166	4.7003588989851
Mmd	0.251671371376808	10.0287833062382	6.0284353050144	2.73933368713013e-06	0.000172228617482166	4.70022488296924
Pld4	0.655537165678522	9.16460774952741	6.02587715373279	2.75697840958322e-06	0.000172896920820835	4.69396908453976
Nans	0.40745745685112	6.29858774385633	6.01780855939854	2.81339083122426e-06	0.000175788366718148	4.67423376254232
Pltp	0.791224444005273	11.3047356616257	6.01724848691422	2.8173498682816e-06	0.000175788366718148	4.67286362761802
Ascl1	-0.762116820322793	5.98863736672968	-6.0138203915226	2.84170594607011e-06	0.000176811668858748	4.66447664870223
Lpxn	0.862019542654807	6.51183664177694	6.01292560483369	2.84809837445926e-06	0.000176811668858748	4.66228733244739
Rac2	0.682350625823451	9.0252854442344	6.00911600519775	2.87547827830578e-06	0.000176980673838206	4.65296536029864
Osbpl8	0.367357543478258	9.39680686862004	6.00902080152572	2.87616592696345e-06	0.000176980673838206	4.65273238230538
Gbas	-0.339963650856392	9.22964600756144	-6.00886973254464	2.87725742903511e-06	0.000176980673838206	4.65236269157292
Gpr155	0.450559400527008	6.15875787996219	6.00855339968826	2.87954435645218e-06	0.000176980673838206	4.65158856588042
Me1	-0.682764053689068	12.226724557656	-6.00741239699218	2.88780857595624e-06	0.000177047089957755	4.64879624031859
Dusp9	0.66335529331357	5.9384404536862	5.99943564747415	2.94626033928416e-06	0.000180182462337462	4.62927166749017
Mettl7a1	-0.622497528326747	10.5238689357278	-5.99722836582363	2.96264595548071e-06	0.000180736069848459	4.62386788001771
Cybb	0.911615769433464	9.15164146219282	5.99466842758432	2.98176540164753e-06	0.000181453308861741	4.61760015915561
Prkaa2	-0.730092227272729	7.96251023913043	-5.99078473203989	3.01101106581895e-06	0.000182781721005355	4.60809019592055
Adamts2	0.501214591567852	9.47144139886578	5.98196090030404	3.07854490140271e-06	0.000186422156363566	4.58647814076365
Trip10	-0.371213355237153	8.18431553119093	-5.97542315715476	3.12957195626365e-06	0.000189047623612926	4.57046069134521
Cdkl4	2.02100418824111	4.88945631285444	5.9689387042701	3.18103123645213e-06	0.00019168629793056	4.55456989229489
Atp6v0d2	2.57947059700263	6.66066770037807	5.96239345035517	3.23384417468865e-06	0.000194393472022869	4.53852615968731
Sirpb1b	1.21713174967062	5.27382025708885	5.96077470157323	3.24704238764863e-06	0.000194711938408731	4.5345576731797
Efhd2	0.625268951745715	8.57146705482042	5.95601981102808	3.28612764010397e-06	0.000196141634355672	4.52289930452211
Cfd	-0.792459654479584	12.596332705104	-5.95593840975773	3.286800900304e-06	0.000196141634355672	4.52269970123037
Alad	-0.619926440217393	8.75502914272212	-5.9503948728852	3.33298176161438e-06	0.000198417073663643	4.50910502037663
Cdkn2c	-0.654241599472991	8.89026307561437	-5.9460962447301	3.36924467650152e-06	0.000200092540474835	4.49856135770321
Sorl1	-1.30414141403162	8.37148550850662	-5.94072966067007	3.4150793163038e-06	0.000202327030840441	4.48539585561811
Cd52	1.10524291831357	7.93952741020794	5.93919458070138	3.42830605959403e-06	0.000202623575886701	4.48162945977134
Sorcs1	-0.475977768774704	4.69454637145558	-5.93744289810398	3.44346263634163e-06	0.000203032488361904	4.47733135755472
Slc25a24	0.4567613629776	8.22606884026465	5.93304050290787	3.48185559547093e-06	0.000204633271732829	4.4665279779367
Elf4	0.509512242588933	7.95664776275992	5.93242954000496	3.48721797158923e-06	0.000204633271732829	4.46502855018816
Acer3	0.6993113937747	5.81706217202268	5.92787730374102	3.52743733246499e-06	0.000206286429015789	4.45385537259273
Tubb2a	0.790201471179182	7.76905166918715	5.9273496107383	3.53212988090006e-06	0.000206286429015789	4.45256006255045
Cilp	1.22894172891963	7.49595069281663	5.92408333796611	3.56131671654988e-06	0.000206589201290834	4.44454189673922
Stx1b	-0.846939448122529	6.86472400850662	-5.92219046971379	3.57834292461121e-06	0.000206589201290834	4.4398947759097
Mki67	0.822585640316206	7.5471061758034	5.92141859253584	3.58530958552716e-06	0.000206589201290834	4.43799967244892
C1qc	0.549877059288537	8.20761783270321	5.92005144629358	3.59768270126776e-06	0.000206589201290834	4.43464294053733
Fmr1	0.5012375171278	10.9760466965974	5.91950216694919	3.60266604811845e-06	0.000206589201290834	4.43329425674695
Gm9992	-0.8282435770751	7.20885633270321	-5.91949051319786	3.6027718528221e-06	0.000206589201290834	4.43326564218778
Fgf13	1.49163002239789	7.18151780056711	5.91903633828946	3.60689777477841e-06	0.000206589201290834	4.43215045405506
Gstt1	-0.614276186923586	9.12816320226843	-5.91875582654802	3.60944845953687e-06	0.000206589201290834	4.4314616719375
Mgmt	0.352437307806323	7.3192151852552	5.9183925509776	3.61275443302562e-06	0.000206589201290834	4.4305696570384
Immp2l	-0.674004447134391	7.31852867202268	-5.91636256631974	3.63128484813363e-06	0.000207168162886809	4.42558485858056
Micall1	-0.457438140480898	7.65281027882798	-5.91438145166329	3.6494621345958e-06	0.000207724350506347	4.42071970941301
Art3	-0.543057240612651	9.74314317296786	-5.91218538848084	3.66971953895335e-06	0.000208396100822683	4.41532628807597
Fbln5	0.588905355401845	9.04768903591682	5.90982068383013	3.69166014055925e-06	0.000209160128331548	4.40951821105224
Lsp1	0.505118988142291	8.38297810302458	5.90758656733742	3.71251134920337e-06	0.000209859070441437	4.40403042129366
Gata6	-0.584825428194995	8.19428638941399	-5.90371423174114	3.74893562797453e-06	0.000211344576143787	4.39451752854762
Gphn	-0.41262887022398	9.2670534026465	-5.90153145368137	3.76962700821759e-06	0.000211344576143787	4.38915466605919
Angptl4	1.0855404333004	10.7330619083176	5.90060344377015	3.77845902602947e-06	0.000211344576143787	4.38687451276837
Hibch	-0.479339589097497	8.96265280340265	-5.90052973788764	3.77916139577378e-06	0.000211344576143787	4.3866934115317
Hist2h2aa1	0.412327325263501	12.0041085378072	5.90026694472643	3.78166672398808e-06	0.000211344576143787	4.38604770384591
Slc25a33	-0.484847697463769	7.00826836389414	-5.89923968952381	3.7914761961502e-06	0.000211413398937371	4.38352358191365
Pard6g	-0.521906565217391	5.66123188185255	-5.89778522867851	3.80540930536487e-06	0.000211711326726913	4.37994959133795
Tmem220	-0.506324657114625	6.21236767485822	-5.89640901730523	3.81864063889589e-06	0.00021196895762664	4.37656770812758
Mtap4	0.392700374505926	8.98059703780718	5.89067597608754	3.87426395201273e-06	0.0002143045344508	4.36247761348449
Oxtr	1.31408857476943	8.03064351039698	5.89008727997874	3.88002194968769e-06	0.0002143045344508	4.36103061134999
Ppp1r3c	-0.984015388339921	7.53538549905482	-5.88939520455556	3.88680219506239e-06	0.0002143045344508	4.35932946617568
Inpp5d	0.594593708827404	7.18307561436673	5.88797478367125	3.9007556911044e-06	0.000214593805274462	4.35583789104818
Nckap1l	0.888433911725954	8.48386150850662	5.88674219146183	3.91290522307927e-06	0.000214782766432097	4.35280787917609
Dhrs7	-0.665752360013176	9.16100188941399	-5.88439171806722	3.93618008136136e-06	0.000215099304992434	4.34702947387563
Mblac2	-0.375261308629777	7.88873976181474	-5.8839173677687	3.94089419516554e-06	0.000215099304992434	4.34586327210945
Cul4b	-0.400485014986828	9.19051984971645	-5.88351930538573	3.94485457504585e-06	0.000215099304992434	4.34488461084296
Ttc8	-0.49473880583004	7.53524679395085	-5.87417685029314	4.03897214701539e-06	0.000219528448482654	4.32191162669124
Mrps35	-0.398915786561265	6.9685318194707	-5.87369396893545	4.04389822328673e-06	0.000219528448482654	4.32072402054597
B230208H11Rik	-0.435584459321475	4.89004505387524	-5.87167157401392	4.06459581431369e-06	0.00021981991207586	4.31574988990098
Stap1	1.17195514871542	5.93073881568998	5.87142706774454	4.06710540885304e-06	0.00021981991207586	4.31514849657352
Iqgap1	0.573130135869562	9.97084571172023	5.86815290680701	4.10086296724778e-06	0.000221159450089253	4.30709479417184
Abcg3	0.507341071805006	5.5176323241966	5.86452791913034	4.13856924062408e-06	0.000222487786803682	4.2981770534845
Tlr8	1.14852580533597	7.72044833081285	5.86405173913998	4.14354841121846e-06	0.000222487786803682	4.29700553067302
Pdk2	-0.537938240447959	8.91017265311909	-5.85669517942806	4.22124869689132e-06	0.000226167163877355	4.27890405439255
Gltp	0.607891454710142	10.0400975018904	5.85483713644602	4.24110608190782e-06	0.000226443184669036	4.27433143592685
Ptafr	0.81041513768116	8.97335977599244	5.85449470288072	4.24477608200498e-06	0.000226443184669036	4.27348867923383
Zfp467	-0.521532126152833	6.63752861720227	-5.85350713972721	4.25537824450459e-06	0.000226518471304666	4.27105815010441
Wdr1	0.354313377799736	10.1189484886578	5.84933138872191	4.30050540887864e-06	0.000228427276524187	4.2607801270207
Zfp503	-0.53283824588274	7.97449161247637	-5.84523149413248	4.34528493540654e-06	0.000230309446275332	4.250687362963
Supt3h	-0.47566315398551	7.46492438468809	-5.84411657403195	4.35754378602565e-06	0.000230463571138172	4.2479425015082
Cd180	1.18105292177207	7.36538279773157	5.84219999953751	4.37869905527851e-06	0.000230940849695339	4.24322377108268
Nrg4	-0.731029588768114	8.1850480463138	-5.84160312127208	4.38530867716541e-06	0.000230940849695339	4.24175415431556
Cnn2	0.499898165843213	8.6664760557656	5.83402470432964	4.47011436271549e-06	0.000234904986318733	4.22309215982732
Slc11a1	0.96065497364954	8.14040926275992	5.83076363778915	4.50711697789104e-06	0.000236345542632133	4.21506022504019
3110082D06Rik	1.04159395586298	6.61278497164461	5.82890928082511	4.52829630423692e-06	0.000236520470926599	4.21049258430942
Cdr2	0.473858146574438	8.85618698676749	5.82803744417167	4.53828872937997e-06	0.000236520470926599	4.2083449813818
Slco3a1	0.409010758399211	6.78295683553875	5.82766642652265	4.54254787039694e-06	0.000236520470926599	4.20743103090194
Emr1	0.800303359025033	8.42673566446125	5.82711898440696	4.54883969890481e-06	0.000236520470926599	4.20608246206086
Cd68	1.29616671146245	9.94637320982987	5.82479370558521	4.57566306498419e-06	0.000237414298736001	4.20035408938426
Gstt3	-0.584875329710144	6.09070878071834	-5.82360113427821	4.58948218012203e-06	0.000237631045822033	4.19741598881743
Sod3	0.641261705698286	10.5433667523629	5.8190330887192	4.64280772867285e-06	0.0002398881326643	4.18616073387456
Bcat2	-0.678931432641631	8.48447542533081	-5.81265200081049	4.71835131597323e-06	0.000243281352580494	4.17043538179101
AI316807	-0.417833498023716	8.52356332703214	-5.80431710275561	4.81890562003951e-06	0.000247947281652388	4.14989001339317
Sod1	-0.338480239789199	11.7846217693762	-5.79318901684893	4.95655270371126e-06	0.000254498329032641	4.12245052574024
Isoc2a	-0.469069773221343	7.70683679867675	-5.79149046568117	4.97791046530371e-06	0.000254853893356152	4.11826136370525
2610020H08Rik	-0.619362097990778	6.3427995926276	-5.79099494495453	4.98415875183257e-06	0.000254853893356152	4.11703920894778
Pros1	0.450930086627139	8.87913595085066	5.78191010874729	5.1001335927352e-06	0.000260244083905904	4.09462876294936
Cd97	0.4314444673913	10.4616788431002	5.77959151719315	5.13016778025554e-06	0.000261235775025161	4.08890818981775
Cyp2c55	-0.705279480895919	6.43601669754253	-5.77842465283909	5.14535065061213e-06	0.000261416137717668	4.08602906419869
Man2b1	0.43246514426877	9.14612161247637	5.77769073831013	5.15492343304335e-06	0.000261416137717668	4.08421814398379
D830024N08Rik	-0.861562913702239	6.68673440359168	-5.77613587456908	5.17526389537719e-06	0.000261908735042025	4.08038140268326
Itgae	-0.512436476778657	5.45472311436673	-5.7742268011483	5.20034934059658e-06	0.000262638954607261	4.07567035468788
B930092H01Rik	0.857856002635046	6.23372400850662	5.76870381521807	5.27361808248399e-06	0.000265794665155215	4.06203954234988
S100a4	1.01535312417655	7.17722353402647	5.76245683672445	5.3577531039571e-06	0.000269484046939034	4.04661894177134
Six5	-0.4085603321805	7.08536546975425	-5.76122389996542	5.37451847391597e-06	0.000269637745696096	4.04357507989403
Slc7a8	0.758927536890644	9.7249580973535	5.76062439258407	5.38268972175928e-06	0.000269637745696096	4.04209497805783
B4galnt1	0.830861056818183	6.44653197826087	5.7596882873057	5.39547395771223e-06	0.00026972992122064	4.0397838044059
LOC100861787	-1.26927305615942	8.85272085538752	-5.75836561650368	5.41358991772638e-06	0.000270087726947944	4.03651810990645
Adamts5	0.644996928359687	11.1464936994329	5.75667663437494	5.4368126865711e-06	0.000270698354491377	4.03234778371878
C1qtnf1	0.438752472990779	6.04265516824197	5.75293660954361	5.48859625970356e-06	0.000272725692372286	4.02311234412902
4930581F22Rik	-0.400884934453231	5.80348377410208	-5.7467258323488	5.57569574422211e-06	0.000276496171654121	4.00777328666322
Dkc1	-0.374885428524376	7.36617375519849	-5.74138676462133	5.65168908993063e-06	0.000279701866085201	3.99458468830256
Arhgdib	0.520772580862976	7.17646475425331	5.73957348696813	5.677736284214e-06	0.00028042783258665	3.99010500636579
Fermt3	0.676416279973648	6.88142312665406	5.73836894808699	5.69510631825368e-06	0.00028072318063936	3.98712906344626
Tlr3	0.397971955204214	8.71633079017013	5.732682890141	5.77783171556019e-06	0.00028423241609121	3.97307950522374
N4bp2l1	-0.612843929018449	7.96293635822306	-5.73172257235468	5.79192287855844e-06	0.000284358030408269	3.97070642629532
Cerk	0.69702421212121	7.76710265217391	5.72985620753743	5.8194085173848e-06	0.000285139447951224	3.96609417255907
Cept1	-0.355557862483534	8.54989744801512	-5.7254546186178	5.88475437032687e-06	0.00028776915914896	3.95521566908173
Gpam	-0.743814270421609	11.1954307655955	-5.72389744821568	5.90804963816374e-06	0.000287829964102693	3.95136676911175
Cyb5r2	0.498121430994729	4.49032136011342	5.72309456294191	5.9200972745344e-06	0.000287829964102693	3.94938218226743
Arhgef9	-0.574146079051385	6.37375078827977	-5.72303223937054	5.92103350645401e-06	0.000287829964102693	3.94922812760108
Creb3l1	0.643131037714095	7.78637695463138	5.71963364728798	5.97231527123934e-06	0.000289311759316628	3.9408268530299
Ciita	0.510918148880106	7.28445179584121	5.71945697783075	5.97499332517097e-06	0.000289311759316628	3.94039010397105
Lta4h	0.32241549687088	8.80117033364839	5.71519973633337	6.03989605239127e-06	0.000291880937465167	3.92986493832136
Gm454	-0.914115065546773	6.72613579111531	-5.70801219389288	6.15109667955187e-06	0.000296673050419247	3.91209202446485
Rab31	0.526438624176548	8.60338972967864	5.7008595123865	6.2638167125328e-06	0.000301519583392741	3.89440137580004
Syde2	-0.545276021080369	7.7816252362949	-5.69785837895299	6.3117328321722e-06	0.000303185948773056	3.88697754157896
Runx1t1	-0.380463605401847	6.442667768431	-5.69715370834228	6.32303731515666e-06	0.000303185948773056	3.88523431479486
Car12	0.645824604907773	4.83077179111531	5.69407483047687	6.37267035002025e-06	0.000304530881231548	3.87761728889529
Gm129	-0.934989089756259	6.32655392627599	-5.69388158443059	6.37579869818547e-06	0.000304530881231548	3.87713918157847
Nkd1	0.768159732542818	7.67685719092628	5.69053553657334	6.43021317601805e-06	0.000306535849006075	3.86886032313557
Tmem176a	0.611692191699605	8.66724952646503	5.68333482587019	6.54891376373555e-06	0.000311591754094645	3.85104131278884
A530020G20Rik	-1.43634785540185	7.74740942060491	-5.68132403753745	6.58245532068453e-06	0.000312080576351474	3.84606468226773
Ubash3b	0.632996542160735	6.11359798393195	5.6804932657544	6.59636398644494e-06	0.000312080576351474	3.84400846270919
Lrrc4c	-0.459615502964427	5.30979137901701	-5.680444865577	6.59717521216903e-06	0.000312080576351474	3.84388866721474
Dcbld2	0.527604907773386	8.25517155009452	5.67853965504342	6.6291884416258e-06	0.000312669207525305	3.83917293273971
Igsf6	1.26097680270092	9.20527099621928	5.67750411662324	6.64665451222266e-06	0.000312669207525305	3.83660967726059
Tspan6	0.482910904479577	7.98835775141777	5.6774435383754	6.64767770604804e-06	0.000312669207525305	3.83645972618833
Plxnb2	0.3601803372859	8.7575409584121	5.67634456893312	6.66626750728475e-06	0.000312946340922933	3.83373936803306
Aco1	-0.477463123188407	10.6293881077505	-5.66565679912302	6.84982622746862e-06	0.000320635357246808	3.80727847198077
Gm15179	-0.512835143610014	5.52053717769376	-5.66529806468379	6.85607535782958e-06	0.000320635357246808	3.80639016637305
Cadps2	-0.468744506916996	5.48849296408318	-5.66196019558362	6.91449822124328e-06	0.000322278559649313	3.79812441040937
Serping1	0.464530000164686	11.5533534149338	5.66113503542005	6.92901856723501e-06	0.000322278559649313	3.79608089244335
Tln1	0.412652338109353	9.72064351134216	5.6610543240313	6.93044050207481e-06	0.000322278559649313	3.79588100713298
Daxx	0.487442728260865	7.86366977221172	5.6575867288328	6.99181073015296e-06	0.000324520088993126	3.78729290218995
1700008J07Rik	-0.592543371047431	6.83154930623819	-5.65457924062744	7.04548322719419e-06	0.000326396578228248	3.77984361757023
Atp8b1	0.556350893939392	8.203148	5.65055776885589	7.117903889019e-06	0.000329132944181543	3.76988175007595
Il7r	1.93040431307642	6.89714083270321	5.64213925059207	7.271958121668e-06	0.000335626741323276	3.74902383842153
Vldlr	0.418656070981553	8.95139287996219	5.63695767770866	7.36845154884119e-06	0.000339444592285495	3.73618330338339
1190007F08Rik	-0.441534777667987	6.54203922589792	-5.62518249287753	7.59258106127858e-06	0.000348719997465975	3.70699586280056
Plekho2	0.609094202898549	8.26384215500945	5.62489728056616	7.59809456460394e-06	0.000348719997465975	3.7062887770951
Mgl2	0.534097186264822	7.69175472495274	5.62362317145295	7.62277417512955e-06	0.000349202402082236	3.70312999162706
Ephb2	0.801549744894596	7.33604311531191	5.61686522289459	7.75503901480186e-06	0.000354602396213	3.68637368418575
Prex1	0.472079653491435	6.90635995746692	5.61209970726676	7.84970253588928e-06	0.000358103567530691	3.67455566580236
Phf7	-0.412770918148881	6.15605702646503	-5.61108209668522	7.87006765765843e-06	0.000358103567530691	3.67203188274318
Serpina3j	-0.799415621376812	4.18871245463138	-5.61082615486104	7.87519814986751e-06	0.000358103567530691	3.67139710820112
Dlat	-0.53690271903821	8.85555135538752	-5.60930302936043	7.90580009648344e-06	0.0003588330555763	3.66761943085801
Myo1g	0.663972332674573	5.58990705765595	5.6062904497586	7.96668229804298e-06	0.000360931713083763	3.66014710969706
Tpx2	0.632753455368906	6.12322085727788	5.60268895991707	8.04008890256197e-06	0.000363589047876224	3.65121323911861
Bmp3	1.2205527002635	8.33577158128544	5.60161219673166	8.06216841110979e-06	0.000363919785091963	3.64854204034584
Pde7a	0.448502055006587	6.34716493572779	5.59952693732148	8.1051021830594e-06	0.000364877030871745	3.64336876794893
S100a6	0.704201580533596	9.77052394612476	5.59914531992763	8.11298437546523e-06	0.000364877030871745	3.64242198938384
Bgn	0.505555201581032	10.0357412920605	5.59243567980966	8.25284384628456e-06	0.000370491055438122	3.62577397426892
Col5a2	0.440461682641635	7.74569785727788	5.58934233604899	8.31814229717721e-06	0.000372743518284054	3.61809769753819
Was	0.707052949275361	6.43967659168242	5.58241855335859	8.46619949184466e-06	0.000378689569284943	3.60091362851861
Ctss	1.22947955912385	10.3531320916824	5.57460690571362	8.63644630987343e-06	0.000385062171258515	3.58152205111516
Arrb1	0.459654149538864	9.32421865122873	5.5744493058429	8.63991644510099e-06	0.000385062171258515	3.58113078373617
Tnfaip2	0.81666858629776	6.67388075141777	5.56794974391427	8.78426319993438e-06	0.000390788719901774	3.56499310106005
Ptpn6	0.472972458168643	7.95658156332703	5.56281055333541	8.90012299386389e-06	0.000395028019947177	3.55223105746873
Ikzf1	0.604652777173913	6.29504529017013	5.56230464634713	8.9116115836497e-06	0.000395028019947177	3.55097465374454
Ear2	0.924955083003951	8.81884260491493	5.55743342156175	9.023002134803e-06	0.000398656530909555	3.53887625054091
Capg	0.859493577733859	6.15871613137996	5.55731101083598	9.02581937221178e-06	0.000398656530909555	3.53857220516158
Cd300ld	1.0215554983531	8.12867130718336	5.55480446269482	9.08370265814181e-06	0.000400495412723727	3.53234618909305
Phf8	0.538619895256916	7.78694864555766	5.55129477402914	9.16538272585293e-06	0.000403375040466734	3.5236277727569
Creb3	0.405953632081683	8.77213684215501	5.54390046255512	9.33990790731207e-06	0.000410323298188259	3.50525691002768
Srpk2	-0.296946805665353	9.19216855671077	-5.53942545937818	9.44715824186354e-06	0.00041429655165297	3.49413720869922
BC013529	-0.357022933135706	11.1345411153119	-5.53634456116678	9.52171972900976e-06	0.00041633542378937	3.48648088751959
Osmr	0.471765754117262	9.51968809073724	5.53549652703141	9.54234742765675e-06	0.00041633542378937	3.48437333490877
Cyp4v3	0.736635147233207	10.0908540595463	5.53541518951036	9.54432826588469e-06	0.00041633542378937	3.48417119070684
Dhrs3	0.42461154907773	10.9098474328922	5.52936406241431	9.69286534368359e-06	0.000422067772544922	3.4691314174902
Itpk1	0.865345840909088	8.50544604347826	5.52417665168935	9.822060322074e-06	0.000426572007808126	3.45623649071412
Rassf4	0.734721964426877	8.44339143950851	5.52382337669084	9.83092187109534e-06	0.000426572007808126	3.45535825280256
Vcan	0.401416609354413	7.42993777693762	5.51959657170437	9.93757605504141e-06	0.000430442002552813	3.44484984197646
Ccdc101	-0.313001346508567	6.79706547920605	-5.51736739940155	9.9942947243117e-06	0.000432139276798923	3.43930735866117
4430402I18Rik	-0.470877933794466	6.59751339035917	-5.51597216249205	1.0029961297926e-05	0.000432921937213108	3.43583816281466
0610030E20Rik	-0.409505433465087	6.89706080718337	-5.51484764730019	1.00588010143384e-05	0.000433407709439483	3.43304201491499
Pigu	0.49849967374835	8.92672810302457	5.5092209769213	1.02043687032023e-05	0.000438839387079861	3.41904989416641
Atf3	1.13070745998024	7.6674174536862	5.50860343654221	1.02204742426292e-05	0.000438839387079861	3.41751410433467
Ppp1r9a	-0.353437470685114	7.40102205387524	-5.50777848916755	1.02420290830875e-05	0.000439000084837869	3.41546246703057
Gpnmb	2.38488010540184	8.52371077504726	5.50580598380913	1.02937546607168e-05	0.000440451175986159	3.41055668936614
Negr1	-0.717296604743084	8.26914618903592	-5.50310989830771	1.03648823075828e-05	0.000442576224079233	3.40385091627594
Gpc1	0.392002773550725	6.64052457466919	5.50210896143392	1.03914151230142e-05	0.000442576224079233	3.40136124478621
Tln2	0.465206081357049	8.54905749905482	5.50149898894584	1.04076179184511e-05	0.000442576224079233	3.39984400446541
Tyrobp	0.924749533267455	7.7280489905482	5.50121206645414	1.04152483147754e-05	0.000442576224079233	3.39913030790845
Gm6682	0.638566372035569	10.2523270311909	5.49713319320205	1.05243351699837e-05	0.000446194402315491	3.38898388588789
Slc38a1	0.541843159255596	7.23847511058601	5.49667712452107	1.05366039985237e-05	0.000446194402315491	3.3878493257143
Myo1f	1.02358043017128	7.3410502637051	5.49102370682848	1.06898938413916e-05	0.000451909302941574	3.37378427426212
Kcnq4	-0.535641469696968	7.59669502173913	-5.48829991810309	1.07645507762437e-05	0.000454286161697437	3.36700709916894
Cd1d1	0.540612922101449	8.94076717107751	5.48549781834465	1.08419041291375e-05	0.000456633219824284	3.36003460033434
Il2rg	0.60190148830698	7.81390910491493	5.48494536962939	1.08572209209215e-05	0.000456633219824284	3.35865987881757
Sik2	-0.524139657444008	11.9131850189036	-5.48382326637789	1.08883988937885e-05	0.000457164359687072	3.35586756320871
Sash3	0.696745857213439	6.44313720888469	5.48006060555872	1.09936074766083e-05	0.00046079668344981	3.34650375052078
Fstl1	0.457448945981554	8.65213137996219	5.47853134686843	1.10366604915413e-05	0.000461815848004289	3.34269776918495
Rad50	0.510513833992091	8.2876370510397	5.47710589131412	1.10769445718035e-05	0.000462715891384185	3.3391500029602
Sirpb1a	1.01140766238472	5.58581695085066	5.46983899172351	1.12846321796802e-05	0.000470593984264635	3.32106176690013
Ffar2	0.597658378458497	6.34783238752363	5.46715063970029	1.13624584635266e-05	0.000473039106912293	3.31436931396408
Aldh3b1	0.609023385375494	6.73418540170132	5.46493766837549	1.14269295764579e-05	0.000474920921317675	3.30885996213923
Ankrd5	-1.05012543774704	8.19468336672968	-5.45900485330826	1.16016017339401e-05	0.000481368815378262	3.29408835451297
Itgb2	1.16601185770751	9.11209806238185	5.45579717702952	1.16971622720352e-05	0.000483626409328711	3.28610096919398
Ncaph	0.441306369565218	5.72791393761815	5.45556743712741	1.17040369424072e-05	0.000483626409328711	3.28552887413977
Pts	-0.635804512516472	8.40152646502836	-5.45520531147279	1.17148813750402e-05	0.000483626409328711	3.28462710765488
Spata22	-0.578706763669302	4.99564416918715	-5.45409522274384	1.17481880599003e-05	0.000484190372783116	3.28186271306369
Pla2g7	0.925180747694331	7.09723771266541	5.44921480580305	1.18957569049962e-05	0.000489453797463333	3.26970841509457
Csad	-0.656228590250329	8.61421313799622	-5.44493187247139	1.20268018588155e-05	0.000494020931020613	3.25904095870392
2610029I01Rik	0.371069117588932	7.1920179584121	5.43807439765385	1.22396640417026e-05	0.000501149630136205	3.24195890675717
Tnip1	0.512428415678524	7.65014933648393	5.4380312335335	1.22410158785197e-05	0.000501149630136205	3.24185137583291
Ptges	-0.660644810770754	8.08010525897921	-5.43568398496441	1.23147558108438e-05	0.000502714196720292	3.23600372375831
Tlr13	1.44114053573781	6.8928522362949	5.43551675317505	1.2320026568979e-05	0.000502714196720292	3.23558709058903
Bcat1	0.302362276021079	5.48602486389414	5.43447792545564	1.23528190915384e-05	0.00050321913938852	3.23299896973929
Unc93b1	0.536889569664028	9.53001451701323	5.43219619139172	1.24251561040682e-05	0.00050475789567946	3.22731407293954
Fbn1	0.683816866271412	10.319968573724	5.43163693934548	1.24429510690983e-05	0.00050475789567946	3.22592066184472
Ppp1r1a	-0.535786866600791	8.87902713988658	-5.43135183389239	1.24520328074784e-05	0.00050475789567946	3.22521029710258
Lox	0.548299022891962	8.81949748015123	5.42009008595722	1.28161709677025e-05	0.000518665598801305	3.19714700145536
Ppapdc2	-0.532030632411068	9.09723534971645	-5.41463129870365	1.29965272998621e-05	0.000525102314479346	3.18354161427538
Rassf6	-0.717822493247695	4.46283953402646	-5.41323816327711	1.30429651469333e-05	0.00052540506222051	3.18006912165372
Dlst	-0.298594561758893	9.79868372589792	-5.4131276352809	1.30466565803356e-05	0.00052540506222051	3.17979361787092
Actr8	-0.26743837961133	8.05387759924386	-5.41157195662213	1.30987254840955e-05	0.000526641416445378	3.17591583746133
Bmp2k	0.332685486824769	9.94190030529301	5.41016459819135	1.31460108613166e-05	0.000527681732390892	3.17240765374024
Dap	0.475605487318841	10.1764643979206	5.40700140613485	1.32529200341877e-05	0.000531108076687138	3.16452222791881
Orm3	-1.01409458777997	8.35623314461248	-5.4046055105402	1.33344802257259e-05	0.000533509090329936	3.15854920583642
Zfp395	-0.439098320158104	8.12480623818526	-5.40298381941508	1.33899726997228e-05	0.000534861048877421	3.1545061144503
Aim1	0.521272092885375	7.3605268705104	5.40035801113656	1.34803198860501e-05	0.000537598647106136	3.1479593208528
Ptger2	0.617224144268774	5.18310176465028	5.39606073656848	1.36295078877507e-05	0.000542177244372938	3.13724433620716
Rps6kb2	-0.362844285243741	7.96388516068053	-5.39578533343783	1.36391256800788e-05	0.000542177244372938	3.13655760162447
Cap1	0.340777459650853	10.5268051020794	5.39362290485987	1.37148818396264e-05	0.000543797957123662	3.13116531098619
Zdhhc2	0.78238306916996	7.08075929395085	5.39336272250323	1.37240253725115e-05	0.000543797957123662	3.13051649618272
Gm10851	0.500843107872199	7.11019186862004	5.39211537621267	1.3767946155089e-05	0.000544047807574838	3.12740594737711
Vamp1	-0.615845685770753	6.42424228071834	-5.39193016144808	1.37744799126308e-05	0.000544047807574838	3.12694406403511
Ccl7	1.10834884107378	7.22733380623819	5.38982710874752	1.38488885363409e-05	0.000546111530986651	3.12169940137949
Arhgap24	-0.60389822068511	7.19761027126654	-5.38670009291308	1.39602772830399e-05	0.000549624590923006	3.11390070721154
Dusp15	0.607661397891962	4.99917139319471	5.38493175948568	1.4023667780159e-05	0.000551239738612121	3.10949029960927
Cbr4	-0.269434015316206	8.09602551984877	-5.38265615776736	1.41056704392222e-05	0.000553580180963487	3.10381446725962
P2rx6	-0.587973965085641	6.54931513988658	-5.37986571089584	1.42068869566834e-05	0.000556666034871889	3.09685412731409
Tcf7l2	-0.424210995882741	7.72052378638941	-5.37632786160784	1.43362684990036e-05	0.000560843926073719	3.08802891616047
Kcnn4	0.908910520092226	6.51197290453686	5.37539880751985	1.43704414008897e-05	0.000561289855414149	3.08571126949116
Abhd12	0.393521529150195	8.46405200850662	5.37428129993418	1.44116550501067e-05	0.000562008940450837	3.08292344100454
Cd84	1.20320284436759	7.9766095831758	5.36962770052673	1.4584566659383e-05	0.000567853443739578	3.07131347841018
St3gal6	-0.676112812911727	7.53743336483932	-5.36864389584771	1.46213887647948e-05	0.000568389191635854	3.06885890366148
Afg3l2	-0.290359708003955	8.71770085160681	-5.36114160095795	1.49052906805776e-05	0.000578513061596089	3.05013916818608
Fn1	0.606491270256912	11.7084396672968	5.35605052429586	1.51011101803872e-05	0.000585191763373935	3.03743426130021
Vav1	0.61678688883399	6.65453213705104	5.35074208012256	1.53080563683623e-05	0.000592279995690198	3.02418550463022
Gm16197	0.710071779479577	6.14177496880907	5.35012152345361	1.53324344757832e-05	0.000592293385721241	3.02263663310835
1810010H24Rik	-0.597942527009223	6.42526842911153	-5.34235703960488	1.56407891557204e-05	0.000603259608031117	3.00325532254567
BC013712	0.566910407114621	7.87835932514178	5.33937092721501	1.57610376651266e-05	0.000606947709835486	2.99580073999221
Phf16	0.56634675559947	7.84111058601134	5.33740089095575	1.58408798960971e-05	0.000609070711262419	2.99088246574779
Hexim1	-0.343954217226615	8.58142407183365	-5.33420443039523	1.59712963498663e-05	0.000613128613456084	2.98290196729576
Suclg2	-0.406067055830041	6.86342233742911	-5.33335885619501	1.60059768608032e-05	0.000613504363470226	2.98079076593599
Mcm5	0.54104806472332	6.27497739508507	5.32520911275208	1.634415214354e-05	0.000625493748027463	2.96044097151294
Mageb18	0.982542032444003	4.55224091587902	5.32204384261623	1.64774313080935e-05	0.0006282955404534	2.95253646931251
Evl	0.839186018280632	8.26740097069943	5.32170056355494	1.64919514183618e-05	0.0006282955404534	2.95167918330661
Klhl2	-0.677218379446643	9.557797731569	-5.32165590419186	1.64938413808873e-05	0.0006282955404534	2.95156765308507
Hsdl2	0.274043971673253	9.87634530529301	5.31906986518486	1.6603654803598e-05	0.000631502586866475	2.94510923622895
Qpct	0.603429238471672	7.5951515415879	5.30853009053617	1.70588981054492e-05	0.000647323822291735	2.91878373842294
Ppl	-0.567054786231886	7.24909577977316	-5.30780626642921	1.70906203944372e-05	0.000647323822291735	2.9169756299221
Tlcd1	-0.468163069005271	10.2718347514178	-5.30753744189926	1.71024170372233e-05	0.000647323822291735	2.91630410152718
Lilrb3	0.679076908432148	6.39179584026465	5.30613091137484	1.71642729044198e-05	0.000647323822291735	2.91279050848674
Adam12	0.628769761528326	7.40051669754253	5.30612508393212	1.71645296503803e-05	0.000647323822291735	2.91277595101199
Adam8	1.48136821969697	6.76501276086957	5.30583714224898	1.71772206353483e-05	0.000647323822291735	2.9120566448798
Hist1h2bc	0.379408050889328	11.939024258034	5.30431549785664	1.72444442246372e-05	0.000648864995970088	2.90825536605484
9330111N05Rik	-0.519163939393941	4.48371869565217	-5.30233719525459	1.73322391406262e-05	0.000651174338201026	2.90331313064434
Sh3glb2	-0.455109048089589	9.08968516540643	-5.29977536536947	1.74466007098273e-05	0.000654473243674893	2.8969128461472
Uck1	-0.495007686264822	7.85195888374291	-5.29664763148165	1.75872570322828e-05	0.000658747016440184	2.88909833899645
Slc46a3	-0.538803305335975	8.37662003875236	-5.2959282599139	1.76197691228152e-05	0.000658963322914877	2.88730095684366
Ccl6	0.807224888504608	9.62537222022684	5.28972896851001	1.79024711350123e-05	0.000668521672111385	2.87181077005983
Glt25d1	0.47047265876153	8.82970069187146	5.28622592985414	1.80642362217815e-05	0.000673541854647545	2.8630569469074
Olfml3	0.60339632740448	7.15795132325142	5.28395809298585	1.81697468618948e-05	0.000676452539513988	2.85738950315752
Lrrc25	0.635296165184454	5.92140674385633	5.28270781282709	1.82281814427944e-05	0.000676768772892621	2.85426488866894
Trit1	-0.437458660737815	7.67595274196597	-5.28260147403582	1.82331601558346e-05	0.000676768772892621	2.85399913082527
Cdc42se2	0.392285060111988	7.82164825519849	5.2793199242072	1.83874762008262e-05	0.000681400106522365	2.84579775916281
Atp6v1b2	0.431587121212118	8.53676086956522	5.27855957006823	1.84234196722808e-05	0.000681400106522365	2.84389738545764
Syne1	-0.412820475955204	7.67421697164461	-5.27819080029099	1.84408776698214e-05	0.000681400106522365	2.84297569993303
Pkd2l2	-0.562739351778657	5.76705944045369	-5.2751873186452	1.85836887351103e-05	0.000685649090666957	2.83546871788284
Mtap1a	0.713855880270091	6.80879686483932	5.27457103087347	1.86131299218392e-05	0.000685708819213227	2.83392830263549
Stat5a	-0.300830697628459	7.52270053591682	-5.27341243750946	1.86686054199878e-05	0.000686726043553761	2.83103234589116
Slc36a2	-0.68318835210804	9.88316052362949	-5.27270797294248	1.87024179078195e-05	0.000686944548071712	2.82927147591421
H2-Eb1	0.565383571310935	9.70150936200378	5.27126867793509	1.87716924686988e-05	0.000688462994915997	2.82567376630298
Ly86	0.727228261528323	8.80842076275992	5.27057877686196	1.88049897065849e-05	0.000688659400161207	2.82394923457131
Pdlim1	0.509088273386032	9.37622337712665	5.26892978680761	1.8884817712721e-05	0.000690556702296324	2.81982720350077
1810013D10Rik	-0.312523057147563	7.14357593100189	-5.26582114911187	1.90362380922065e-05	0.000695062405956328	2.8120561252736
Ctdspl	-0.496974365777342	9.44606962759924	-5.26413627365711	1.91188186046426e-05	0.000696643428730426	2.80784404170767
H2-Aa	0.540203466567849	10.3804472032136	5.26378520666479	1.91360708127282e-05	0.000696643428730426	2.8069663807211
Atp6v0a1	0.667978823781288	10.2387102816635	5.25932964371238	1.9356395687567e-05	0.000703624967722383	2.79582709639643
Arhgap9	0.583914874176545	5.80068472967864	5.25858076810686	1.93936774114144e-05	0.000703941934435521	2.79395476074527
D330023K18Rik	-0.386312033432149	5.13619013799622	-5.25751055467695	1.94470821874295e-05	0.000704842334693216	2.79127897619087
Plp2	0.452526349143609	9.31635318147448	5.25442024617353	1.96021255218235e-05	0.000709418481073218	2.78355220758145
Bckdha	-0.445473212285908	9.38848141115312	-5.25275883061692	1.96859946038602e-05	0.000711409124643312	2.77939796576706
Clic1	0.591210417490117	7.90032829206049	5.25147805391414	1.97508957136091e-05	0.000712709481343501	2.77619540288182
Celsr2	-0.82110754347826	6.12014965311909	-5.25032796606323	1.98093581968556e-05	0.000713012471349336	2.77331956687877
Clcn2	-0.539140591403161	7.18413988563327	-5.25017489137247	1.98171525957273e-05	0.000713012471349336	2.77293679393776
Mrc1	0.43131418906456	9.94092830056711	5.2485872708586	1.98981750798728e-05	0.000714883998569309	2.76896679074983
Cd59a	0.484055564229251	11.4529436720227	5.242563050374	2.02086641630034e-05	0.000724727706384452	2.7539016748914
Adcy7	0.631997493741765	7.52907640642722	5.24213372652738	2.02309771156578e-05	0.000724727706384452	2.75282798273742
Sema4d	0.867609244071145	5.71824669281663	5.23815356631091	2.04390212462608e-05	0.000731117732417046	2.74287367596047
Lamb3	0.612126979413704	5.58646108979206	5.23651866462994	2.05251016522497e-05	0.000733132833799053	2.73878462983322
Hfe	0.41875933185112	9.54568683081285	5.23533603892283	2.05875966362235e-05	0.000734161204250987	2.73582670167506
Grsf1	-0.29884689278656	8.70519218714556	-5.23484750400434	2.06134688526204e-05	0.000734161204250987	2.73460478442189
Hoxa7	-0.490278602437421	7.65682025897921	-5.23049437910318	2.08454569774699e-05	0.000741352283790365	2.72371637924929
Agl	-0.418292754281953	7.76569055954631	-5.22895677240984	2.09280270301223e-05	0.000743216360496244	2.71987020513126
Tlr1	0.657220466073779	6.36390737145558	5.2281301621787	2.09725524716347e-05	0.000743725939879007	2.717802480711
Fam195a	-0.488841625823454	7.55475690359168	-5.22632852344146	2.10699290328791e-05	0.000746105561701637	2.71329567662661
Chml	-0.428546745882741	8.14887287334594	-5.22321831575713	2.12391058721951e-05	0.000749863210546883	2.70551518090838
Fam38a	0.480072935770755	9.41044378449905	5.22318145173815	2.12411192439918e-05	0.000749863210546883	2.70542295958447
Blnk	0.974175448287219	6.70461168903592	5.22270203592216	2.12673206269687e-05	0.000749863210546883	2.70422361826903
Sirt3	-0.380076032773386	6.27698960207939	-5.22144357532081	2.1336254014357e-05	0.000751219023482633	2.70107531908479
Enc1	0.606251373023714	8.49845778166352	5.22060257425603	2.1382446134687e-05	0.000751771422875174	2.69897134650487
LOC100503141	-0.680631860342555	6.36394297258979	-5.21957864248697	2.14388218289459e-05	0.000752679776062964	2.69640969002707
Sdhb	-0.402087686429512	9.19460842533081	-5.21605309306751	2.16340800541918e-05	0.000758454533450372	2.6875892127497
Cdca7l	0.813189765645586	6.3678178100189	5.21179558694657	2.18722673537644e-05	0.000765715768751246	2.67693683063045
Tm4sf19	1.84966101482213	6.1034640831758	5.20994853793793	2.1976421250961e-05	0.000767593533391586	2.6723152530061
Lin52	-0.37722167259552	8.1891367362949	-5.20974031319094	2.1988194213035e-05	0.000767593533391586	2.67179423707572
Arhgap23	0.31011308712121	6.56659997826087	5.20916815332815	2.20205766871996e-05	0.000767636680385745	2.67036258121841
Fgf2	-0.549498796113308	7.16847038374291	-5.20745846428323	2.21176264153848e-05	0.000769930820103918	2.66608453056174
Vat1	0.674751316370221	8.49080497920605	5.20570468741974	2.2217626607183e-05	0.000772321051284391	2.66169604625097
Tuba1a	0.773082902832676	7.98690166729679	5.20324782731152	2.23584831824203e-05	0.000774822877932118	2.65554803774188
Tmed3	0.34785482921607	8.35939373534972	5.20313084412395	2.23652124538746e-05	0.000774822877932118	2.65525529516004
Ncf4	0.670448505599472	6.74505749905482	5.20280595734104	2.23839117539425e-05	0.000774822877932118	2.65444228507459
Accs	-0.490805061264824	6.78938577504726	-5.19641524094676	2.27549576547592e-05	0.00078656197245329	2.63844909045793
Mfge8	0.694795013010534	10.9211181493384	5.19435213193997	2.28760604344765e-05	0.00078964059589371	2.63328569864423
Scn7a	-0.463852050065878	11.095451794896	-5.19362256941634	2.29190403851211e-05	0.000790017719345029	2.63145976769129
Dld	-0.340015138998687	10.9270508827977	-5.19242154014879	2.29899726424215e-05	0.000790929247402295	2.62845381891649
Prcp	0.598554094861658	9.12845530623819	5.19208872423548	2.30096677102753e-05	0.000790929247402295	2.62762083436762
Smoc1	-0.533786210638999	10.0212613648393	-5.1898324969254	2.31436335862588e-05	0.000793456973744296	2.62197375462128
Fgr	0.508484572793149	6.11273235727788	5.18976602242502	2.31475924743224e-05	0.000793456973744296	2.62180737371064
Slc39a10	0.330205863636362	8.30721802173913	5.187213222734	2.33001417145477e-05	0.000796698836800757	2.61541777764914
Lyn	0.448713767951249	8.09538616257089	5.18710186805857	2.33068190105228e-05	0.000796698836800757	2.61513905420915
C4b	0.677808740283265	10.2393119102079	5.18477374532074	2.34468653941142e-05	0.000799351048674727	2.60931160438531
Klf14	0.723897125823451	6.6444242268431	5.18473382664995	2.34492740481955e-05	0.000799351048674727	2.60921168353154
Hr	0.81717803096179	7.49724637712665	5.1804820836471	2.3707252495529e-05	0.000807028929564651	2.59856877341009
Irf8	0.502821752799733	5.31345037996219	5.17780114251687	2.38713889246067e-05	0.00081149551922187	2.59185754436568
Hist2h3c2	0.693533372200264	7.51568896786389	5.17700768322018	2.39201864092289e-05	0.000812034317137542	2.58987122038279
Farp1	-0.370833332674573	8.28643115973535	-5.17287141473556	2.41761974511722e-05	0.000819596371914153	2.57951624276547
Dusp10	0.792139738471672	7.90251338941399	5.17134728967775	2.42712262734651e-05	0.000821687696065689	2.5757005079627
Kif20a	0.47651249983531	5.70983669376181	5.16972673211814	2.43726803722172e-05	0.000823990508166894	2.57164326047882
Pip4k2a	0.549617506587614	8.45653355387524	5.16478216498422	2.46848797923645e-05	0.000832024060872887	2.55926342367739
Apobec1	0.768677857542821	8.87578203875236	5.1645316804398	2.47008021190253e-05	0.000832024060872887	2.55863625697593
Slc13a3	0.450646407114625	6.05223849905482	5.16425664568101	2.4718296921558e-05	0.000832024060872887	2.55794761864433
Bre	-0.352356032444005	9.1671597362949	-5.16383189684774	2.47453394717125e-05	0.000832024060872887	2.55688411772684
Adam9	0.242833771903822	9.78680214272212	5.16280480204081	2.48108548832529e-05	0.000832841664743554	2.55431241666564
Smc2	0.471113854743082	6.66747715879017	5.16239192583384	2.48372402656217e-05	0.000832841664743554	2.55327862258516
Pnpla3	-0.697710351449278	11.1130945964083	-5.15908893028906	2.50493423260926e-05	0.00083881262359902	2.54500809811221
Fbln2	0.436265645586294	9.52507088846881	5.15690563741704	2.51905430753771e-05	0.000842396369926382	2.53954104826727
Echdc3	-0.640775855072465	6.87039162003781	-5.15535221456751	2.52914958498218e-05	0.000844626296361392	2.53565112052964
Dgkd	-0.338887462779978	9.23249464461248	-5.15236366899181	2.54868607364654e-05	0.000849998876469452	2.52816727556839
Cmtm7	0.404980429183135	6.69543840453686	5.1512768142311	2.55582859906603e-05	0.000851229076386234	2.52544552663683
Ccdc109b	0.666604084321475	7.25036862003781	5.14951017716658	2.56748151185156e-05	0.000852907051100203	2.52102135467828
Vhl	0.44972579364295	7.24167139224953	5.14946382026887	2.56778800582793e-05	0.000852907051100203	2.52090526217792
Shpk	-0.442286997859029	6.58349558979206	-5.14712148690396	2.58332267135033e-05	0.000856912120566624	2.51503921907568
Pip5k1c	0.449202625823448	8.14669731379962	5.14382552321448	2.60534234934447e-05	0.000863054671262684	2.50678464259386
Amy1	-0.482522138998684	10.1379115132325	-5.13949381338084	2.63456931792704e-05	0.000871565039055433	2.49593556178278
C030044B11Rik	-0.457677590415021	6.0684688100189	-5.13632662269138	2.65614775850025e-05	0.000877525705844466	2.48800272664663
Smpd3	0.563950811758893	7.93210207844991	5.13557814116453	2.66127319260656e-05	0.000878042022824381	2.48612796532098
1700034H14Rik	-0.46272869828722	8.01315950661626	-5.12986132875692	2.70075054596639e-05	0.000889875641121493	2.47180818652671
Dpm1	-0.281845083333334	8.48643036956522	-5.12831073528391	2.71155942597246e-05	0.000890063597576849	2.46792400253991
Dhdh	-0.494161052206854	11.0515517485822	-5.12827675304677	2.7117967964581e-05	0.000890063597576849	2.46783887736403
Col5a1	0.381631527832675	6.82706049338374	5.12822545436667	2.71215516424659e-05	0.000890063597576849	2.46771037459872
Tle3	0.379576745718049	9.56601134215501	5.12591585027594	2.72833933445421e-05	0.00089418419198083	2.46192475234298
Panx1	0.537467995223977	5.79698046691871	5.12459186366969	2.73766075744193e-05	0.000896047636492878	2.45860805599493
Morn4	-0.513267179512517	6.47530639603025	-5.1238574019181	2.74284549563819e-05	0.000896553979913776	2.45676814544143
Epb4.1l5	-0.420520153491439	7.87591065122873	-5.12192649596272	2.75652341732122e-05	0.000899831472096671	2.45193092790908
Traf3	0.419673033432145	6.8728629489603	5.12094598156724	2.76349533344831e-05	0.00090091410037258	2.44947454507221
Gpt2	-0.605627908926218	10.091799936673	-5.11982793556477	2.77146682648636e-05	0.000902319305225665	2.44667358320595
Ifngr2	0.404819194664032	8.95551264744802	5.11580188844163	2.80036414512701e-05	0.000910333441587902	2.43658710321686
Vim	0.400248546277995	11.3781064877127	5.11537173950649	2.8034694561601e-05	0.000910333441587902	2.43550942019152
D9Ertd402e	-0.290573727602108	6.95193273534972	-5.1130289463481	2.82044338783171e-05	0.000914640101796057	2.42963975693291
Mrps15	-0.410262452404488	9.94455063327032	-5.11209786345772	2.82721793084568e-05	0.000915632235527235	2.42730696570004
Adm	0.477642181488799	6.88518273534972	5.10959220402677	2.84553052265103e-05	0.000920353612352458	2.4210290104518
Adck4	-0.443708829051384	7.18670117958412	-5.1082470051214	2.85541110230704e-05	0.000922338951867093	2.41765852609758
Taok3	0.444587506093542	7.78170730907372	5.10499971217992	2.87940522270486e-05	0.000927303974900071	2.40952200641276
Rasd1	-1.14929983102767	9.72188765689981	-5.10470134764703	2.88161997997005e-05	0.000927303974900071	2.40877439975409
Fam174b	0.380829489953886	5.80624212381853	5.1046408203128	2.88206948297271e-05	0.000927303974900071	2.40862273719017
Ect2	0.558659417654809	6.24584435916824	5.10271252567942	2.89642685556723e-05	0.000930182083304923	2.40379097983619
Racgap1	0.411467390974969	6.17734705293006	5.10242644742744	2.89856301216498e-05	0.000930182083304923	2.40307414024541
Cacnb4	-0.256024247694336	5.26255020037807	-5.0999720342064	2.91695548274592e-05	0.000933926276208228	2.39692390839099
Atpaf1	-0.359722144927535	7.60464224952741	-5.0998584993576	2.91780910768618e-05	0.000933926276208228	2.39663941039005
Lum	0.733023716073781	8.69287728449905	5.09647559330693	2.9433595503627e-05	0.000940422321822205	2.38816228925001
Mical2	0.61013081110013	7.04910500567108	5.09579250447864	2.94854604956532e-05	0.000940422321822205	2.3864505193788
Mrps31	-0.296945816864295	7.5348393194707	-5.09566022560587	2.94955146785914e-05	0.000940422321822205	2.386119036864
Ndufa10	-0.42264036429513	10.4160534706994	-5.09134793228927	2.98251775808887e-05	0.000949615582412066	2.37531243961116
Ndufa9	-0.346650747200268	9.67956679300567	-5.09088335698245	2.98609135912258e-05	0.000949615582412066	2.3741481847773
Fam122b	0.623234655138338	6.0822550415879	5.08921190107631	2.99898418840931e-05	0.000952486653447626	2.36995936336206
Brox	0.324546044631093	8.65049846880907	5.08714239623242	3.01502502169886e-05	0.000956348863382112	2.36477289098194
Cdo1	-0.301033148880105	12.7595904215501	-5.08637627103495	3.02098516732272e-05	0.000957007717658556	2.36285284368116
A830052D11Rik	-0.459631369235838	5.73745589224953	-5.08351962685851	3.04331341507302e-05	0.000962843420126953	2.3556934432903
Gdf3	0.548275854413701	4.99044665500945	5.08090180381316	3.06392075917246e-05	0.000968120397827748	2.34913239449511
Krr1	0.611771932476943	7.22771187712665	5.08016911538642	3.06971354447409e-05	0.000968708835046204	2.34729602575853
Prlr	-0.787287385375494	6.0700419026465	-5.07646569163403	3.09916262357322e-05	0.000976751432488306	2.33801376187955
Hlf	-0.6606402620224	6.98499149243856	-5.07444922351996	3.11531662823962e-05	0.000980588679688298	2.33295953679987
Mpzl2	-0.856856744235838	6.4688145879017	-5.07320702056388	3.12531010359622e-05	0.000980796164979444	2.32984593580125
Rbm38	-0.394392567358367	6.19858459640832	-5.0725806263097	3.13036164720487e-05	0.000980796164979444	2.32827585406668
Car13	-0.488362622859023	7.85949815500945	-5.07255114096711	3.13059963347305e-05	0.000980796164979444	2.32820194765641
Adrb3	-0.959370676218708	10.5471057816635	-5.07239082144983	3.13189394562535e-05	0.000980796164979444	2.32780009879569
Bnc2	-0.523129390480897	7.98042060491493	-5.07156414810177	3.13857650118105e-05	0.000981641579290714	2.32572799057204
Ndufa1	-0.366306819499338	9.10311594139887	-5.06180599360168	3.2185506959122e-05	0.00100490127539879	2.30126728643809
Cyp51	-0.806333167325429	8.12761420982987	-5.06149910879651	3.22109878911405e-05	0.00100490127539879	2.30049798244942
Nfam1	0.580724631916995	6.75587192722117	5.05956452950654	3.23720856368309e-05	0.00100822311490823	2.29564829437198
Slc2a3	-0.769810606060607	6.6670652173913	-5.05923889002508	3.23992821150417e-05	0.00100822311490823	2.29483195823314
Ywhaz	0.293524110013175	9.3211751758034	5.04777686405429	3.3371341472936e-05	0.00103716277672381	2.2660965492874
Gusb	0.644476638010538	8.98074736672968	5.04634941098954	3.34944357891136e-05	0.00103967741115679	2.26251769835093
Sash1	0.298452459321473	8.81022605482042	5.04475357904946	3.36325907180681e-05	0.00104046334660039	2.25851664036734
2300009A05Rik	-0.551435990283267	8.19734341587902	-5.04428821270172	3.36729864043535e-05	0.00104046334660039	2.2573498665312
Prr13	0.342528682971015	6.57680568714556	5.04322596499618	3.37653767161636e-05	0.00104046334660039	2.25468656419151
LOC100036513	-0.49771245158103	5.67102762098299	-5.04303389971622	3.37821090267147e-05	0.00104046334660039	2.25420500912315
Pdpr	-0.429346729578395	8.44550566918715	-5.04271948246896	3.38095183758898e-05	0.00104046334660039	2.25341668569633
Clec4a2	0.762759493906454	5.25952929962193	5.0422612574894	3.3849504229038e-05	0.00104046334660039	2.25226779603673
Atp5sl	-0.352729882081685	6.23230702741021	-5.04217408549957	3.38571164566218e-05	0.00104046334660039	2.2520492325708
2700033N17Rik	-0.451961186594204	5.50806868431002	-5.0421698522813	3.38574861630087e-05	0.00104046334660039	2.25203861875744
Fcgr2b	0.412299077733861	9.48530245746692	5.03916373406915	3.41210520425899e-05	0.0010472570966895	2.24450137432326
Dpep2	1.13824352025691	6.76770825425331	5.03858405011499	3.41721135051196e-05	0.00104751978786962	2.24304790909142
Myo9b	0.368719256587614	8.29330655387524	5.037853828324	3.42365444738996e-05	0.00104819114919718	2.24121698375969
Pik3r5	0.986753797266138	7.27225634688091	5.03456343549364	3.45283904564344e-05	0.00105581477815047	2.23296665715948
Ndufs1	-0.351796498353097	7.54495904064272	-5.03081621648539	3.48638033838776e-05	0.00106475005972621	2.223570602891
Acsm5	-1.06324823945982	7.3863027731569	-5.02702791335739	3.52062243483541e-05	0.00107387698674447	2.2140712308641
Smcr7	-0.540795318511199	6.01833490926276	-5.02591244957424	3.53076929967375e-05	0.0010756407930749	2.21127408920786
Fyn	0.406779203886693	7.07886420982987	5.02349745380382	3.5528382719265e-05	0.00108102780308519	2.20521814827839
Plcg2	0.52960968560606	7.1317155	5.02246398109157	3.56232478827464e-05	0.0010825777648806	2.20262653410084
Ppa1	-0.378817404644268	9.43039089886578	-5.02176432827836	3.56876153715231e-05	0.00108319823700315	2.20087201964459
Map2k6	0.333855678853754	6.38307892249527	5.01949856669011	3.58968671897476e-05	0.00108820933426632	2.19519011774822
Myo1e	0.941701800559946	8.02312066729679	5.01680782918939	3.61469700917722e-05	0.00109444499371231	2.18844236150078
Zhx2	-0.445766634387352	8.33808443572779	-5.00418007573188	3.73443207386202e-05	0.00112901951728477	2.15677296947292
5031434O11Rik	-0.483877636857705	5.31375236389414	-5.00380482736143	3.73805049949027e-05	0.00112901951728477	2.15583183094376
Evi2a	0.665247583333333	7.90421865217391	4.99880564686433	3.78659390816557e-05	0.00114228143770684	2.14329343465243
Lcp2	0.641377688735174	8.54067942722117	4.99676537054821	3.80658716114452e-05	0.00114690888965242	2.13817610897338
Kirrel	0.466811321310933	8.36184481852552	4.99542055487811	3.81982337829609e-05	0.0011494916603356	2.1348030651451
Frmd4a	0.486142261363635	7.17283947826087	4.99220300349839	3.85167985858949e-05	0.0011576646560341	2.12673272999545
Ckap2	0.480088109354413	5.19362003780718	4.99145256760706	3.85914812854239e-05	0.00115849652589593	2.12485044414593
Soat1	1.00081214690382	7.97608588185255	4.98554677696974	3.91843224054371e-05	0.00117486229927543	2.11003687434929
Slc37a2	1.26333900197629	6.46566897920605	4.98462658935587	3.92775142311484e-05	0.00117522084032769	2.10772870400356
BC067074	-0.713005078557313	4.91833664177694	-4.98448721608677	3.92916486419708e-05	0.00117522084032769	2.10737910317061
Mrgprg	0.787337093708826	6.26959751039698	4.98228099491785	3.95160725987237e-05	0.00117967468637318	2.10184502470941
Btk	0.58011067193676	6.54152032136106	4.98208290911557	3.95362854395946e-05	0.00117967468637318	2.1013481430455
Ebf2	-0.388008590744403	5.86503906710775	-4.9810010785789	3.96468597914892e-05	0.00118082498068808	2.09863445056365
Aqp5	-0.472973459321476	6.29140248865784	-4.98076862105471	3.96706599046388e-05	0.00118082498068808	2.09805134549214
Ttc25	-0.669776910408434	5.29296750661626	-4.97846073869903	3.99077321877643e-05	0.00118644869420946	2.09226212143079
Ap2m1	0.300218978919633	9.5181527362949	4.97672013845317	4.00874729264969e-05	0.0011903564551162	2.08789584500362
Mir99a	-0.567111329380764	6.08031928449905	-4.97439679695567	4.03286578588388e-05	0.00119542082401505	2.0820676956296
Gm885	0.595933521409749	5.6204796805293	4.97414357870255	4.035503228031e-05	0.00119542082401505	2.08143248750096
Lrrc51	-0.353359078722008	7.44937113988658	-4.9706808710231	4.07174408980947e-05	0.00120470834138589	2.07274604949403
Clec7a	1.00577272859025	7.66834058034026	4.96880239740365	4.09154091785946e-05	0.00120911411824417	2.06803369575556
Tfpi2	1.13021343807641	6.76246439792061	4.96738100304668	4.10658493535677e-05	0.00121210649481201	2.06446794027123
Timm44	-0.328229578392625	8.56885396975425	-4.96470434975492	4.13506562761004e-05	0.00121859649173631	2.05775312267964
Rims4	-0.601540678524375	6.19709829867675	-4.96438642172915	4.13846167160305e-05	0.00121859649173631	2.05695554201196
Inca1	-0.615634331851122	7.02550882136106	-4.96288380268988	4.15455030699004e-05	0.00122187406761428	2.05318592766917
Ehd3	1.02500510062583	9.49861958979206	4.96229431292233	4.1608791584527e-05	0.00122227685028874	2.05170706839165
Fh1	-0.370812440382082	9.98843442344045	-4.95963623704611	4.18953718391944e-05	0.00122923015993903	2.04503866509708
Rhobtb1	-0.393361273880107	7.00740753024575	-4.95879794132446	4.19861632911366e-05	0.00123042922767343	2.04293558461504
LOC621549	-1.00923450312912	5.33945568147448	-4.957105472897	4.21700685687702e-05	0.00123435096193101	2.03868956310634
Pmpcb	-0.297398988636367	9.135	-4.95434674987086	4.24715702616848e-05	0.0012417014480065	2.03176846720439
Cysltr1	0.523352958992096	6.61131222495274	4.952957059525	4.26242691574719e-05	0.00124468926262447	2.02828196827373
Ccr1	0.676241217061922	5.52290642627599	4.94165195324383	4.38871402947338e-05	0.00128005024817042	1.99991845566359
Arhgap30	0.556181653162055	7.09379554064272	4.94026990471867	4.40440822980114e-05	0.00128310928169833	1.99645091177011
B4galt5	0.649381311594199	7.90869894612476	4.93619318024405	4.45103163823023e-05	0.00129516087078893	1.98622232859166
Bhlhe40	-0.916971974637681	9.16492674763705	-4.92775990378084	4.54905792275176e-05	0.00132212360335071	1.96506248762548
Bcl2a1b	0.788443950428193	4.98257403969754	4.92148665156033	4.62338022975936e-05	0.00134214168601471	1.94932186196177
Slc7a1	0.516097659584979	6.50186554914934	4.92040695428071	4.63629437321399e-05	0.00134430718967332	1.94661268435245
LOC100862652	0.734553959815544	5.82232593005671	4.91908819818339	4.65211702080013e-05	0.0013473099423577	1.94330364510724
Rhoc	0.535925247694335	9.57647943005671	4.91492844694327	4.70238250321867e-05	0.00136026900439351	1.93286584014575
Dcst2	-0.582985836462451	6.03594518147448	-4.91158412526674	4.74318968852799e-05	0.00137046486592568	1.92447402992347
Lrpap1	-0.483064614130436	9.59377284215501	-4.91109475849788	4.74919065411856e-05	0.00137059195388063	1.92324606786561
Tti2	-0.315204492424245	7.81471802173913	-4.90898194324277	4.77518712648795e-05	0.0013764825955488	1.91794438321167
Csf1r	0.477678968050064	9.72125708979206	4.90846961681728	4.78151237784277e-05	0.00137669572505039	1.91665879757593
Dnajb13	0.618665623023715	5.50302425992439	4.90662764617379	4.80432316122177e-05	0.00138164934225755	1.91203670524431
Sfpi1	0.798816700263504	7.48985979867675	4.90534922891289	4.82021914801211e-05	0.00138460514128096	1.90882873227371
Fcer1g	0.805408438899866	9.96714884215501	4.90382650721681	4.83922175752536e-05	0.00138844539506368	1.90500770172027
Tnfrsf1b	0.582097745059289	8.0960168563327	4.90076993159785	4.87759318944656e-05	0.00139782746217558	1.89733765267776
Sec23a	0.271282388504609	9.14127756805293	4.90009030077514	4.8861665139008e-05	0.00139820764140819	1.89563220473957
Prkaa1	-0.340947070487486	10.241492147448	-4.89976573709042	4.89026611577481e-05	0.00139820764140819	1.89481775187004
Prss23	0.586643883728592	8.15895951323251	4.89884900159037	4.90186416777455e-05	0.00139989970195795	1.89251731215322
Col1a2	0.580407115118576	7.88883238657845	4.89803158717076	4.91222894622877e-05	0.00140123604871243	1.89046610192423
Hist1h4i	0.512609795619237	6.49185806710775	4.89631248113855	4.93409897442072e-05	0.00140584743726674	1.88615218196799
Plek	0.612820298418971	7.71840318620038	4.89410193504115	4.96236467902616e-05	0.00141226835888313	1.8806050139542
Gca	-0.420827622859028	7.80808002457467	-4.89172643500858	4.99292081148494e-05	0.00141932556308948	1.87464387277274
Zfp106	0.325508413537547	7.1155005510397	4.88587835006927	5.06895207702e-05	0.00143798799938287	1.85996838755895
Stau1	-0.305223541666667	8.99606458695652	-4.88577997870248	5.07024089695574e-05	0.00143798799938287	1.85972152765866
Ak2	-0.295531007411071	10.1978593931947	-4.88527454128359	5.0768681115488e-05	0.00143821254571531	1.85845314723252
1190005I06Rik	-0.435240336956524	6.05947321928166	-4.88408029424535	5.09256144637954e-05	0.0014410019449767	1.85545621350379
Usp33	-0.369408211297761	8.67998109640832	-4.88304149160231	5.10625170798751e-05	0.00144186452829874	1.85284935728504
Osr1	-0.590502226119895	9.77177153497164	-4.88275021077034	5.110097090969e-05	0.00144186452829874	1.85211839231832
Pld3	0.783229304183134	8.54041494801512	4.8825183017369	5.11316074711149e-05	0.00144186452829874	1.85153641968192
Hoxa5	-0.453595741271409	6.64706049149338	-4.88153321079093	5.12619494209514e-05	0.00144388800620431	1.84906434386639
Map4k1	0.5783139828722	6.91707860775047	4.88073894728979	5.13672848792939e-05	0.00144471706283601	1.84707114390403
Pygo1	-0.403912495718051	6.40733774480151	-4.88042770878825	5.14086206324425e-05	0.00144471706283601	1.8462900916796
Rufy2	-0.294002253293807	7.87942344045369	-4.87855010081406	5.16586958380403e-05	0.00145009136403684	1.84157822889327
E330013P06	-0.562437890316208	8.35815599810964	-4.87788450865788	5.17476376260807e-05	0.00145093546863753	1.8399079192182
Zmiz1	0.384312180500661	9.65096633270321	4.87679202883884	5.18939568235756e-05	0.001453384613493	1.83716632638606
Casp8	0.494841120553355	10.1298559489603	4.87395666103916	5.22756463538107e-05	0.00146241269016574	1.83005090684903
Ccdc3	0.434205230401842	7.48143903591682	4.87153704241902	5.26035958906897e-05	0.0014699186216802	1.8239787912811
Gm7265	-0.420802865612654	8.17350189035917	-4.87078627178295	5.27057726759155e-05	0.00147110585885687	1.82209470175367
Golga3	0.339592665843217	8.3896179905482	4.87034626795125	5.27657479145503e-05	0.00147111382703847	1.820990493135
Sh2b2	-0.731393457345195	9.06046516351607	-4.86941296765763	5.28931892810943e-05	0.00147300061358401	1.8186483331986
Oma1	-0.289556379117262	7.36846156143667	-4.86712035112889	5.3207556831046e-05	0.00148008289577648	1.81289489259794
Steap2	-0.580793808300395	6.2128812221172	-4.86320943289218	5.37481615767058e-05	0.00149343538919898	1.80308019632453
Thbd	-0.80576040382082	9.59485984310019	-4.86254817673929	5.38401099153315e-05	0.00149430557316809	1.80142072725165
Aldh1l1	-0.600859948945985	9.30634458601134	-4.86102852366578	5.40520177541102e-05	0.00149667072824024	1.79760704530342
Phf17	-0.330263896903823	8.56571316162571	-4.86067192167203	5.41018651736374e-05	0.00149667072824024	1.7967121251876
2310061I04Rik	-0.385496470355735	7.49699977504726	-4.86063158115447	5.4107507054372e-05	0.00149667072824024	1.79661088753442
Ankrd23	0.440612813570485	6.33116083837429	4.85828782967758	5.44363111731781e-05	0.0015040777188051	1.79072905382214
Runx1	0.662416225790512	7.16290602646503	4.85517021637319	5.48767889012671e-05	0.001514550211938	1.78290512913356
Egr2	0.830361632411067	6.31689849810964	4.85445992405817	5.49776429454755e-05	0.00151563645193981	1.78112258489068
Irak1bp1	-0.430347911725956	7.68439429584121	-4.85329705822376	5.51431592348163e-05	0.00151850089664948	1.77820426316968
Rgs19	0.377732351449274	7.8981939905482	4.85077532675425	5.55038088356685e-05	0.0015238704403709	1.77187573030286
Naa35	-0.261307915184455	7.87060334310019	-4.85063906601125	5.55233636349219e-05	0.0015238704403709	1.77153377024114
Fmnl1	0.42633749127141	7.98824816068053	4.85063713381542	5.55236409743189e-05	0.0015238704403709	1.7715289212008
Olfr111	1.75240230220685	3.8313592731569	4.848631947544	5.58122074472955e-05	0.00153008639015133	1.7664967005805
Chn1	-0.383216100625825	5.20521156238185	-4.84506392973817	5.63294062726795e-05	0.00154201873450789	1.75754237911661
Ankrd50	0.285036505764164	7.85882482703214	4.8447674971478	5.63725910813768e-05	0.00154201873450789	1.75679844916927
Dhtkd1	-0.461022727272729	7.0575	-4.84419596190576	5.64559470770745e-05	0.00154258677567802	1.75536411881127
Nme3	-0.368396134716732	7.22854725803403	-4.84349935223412	5.65577118415252e-05	0.00154365599783636	1.75361589999774
Emb	0.417841184947298	6.06330025330813	4.84268613215767	5.66767445228616e-05	0.00154519363441421	1.75157503391868
Vav3	0.511907939393938	6.97639256521739	4.84168190206513	5.68240825271451e-05	0.00154749871598234	1.74905480620268
Zmynd11	-0.249074166172598	9.12675015784499	-4.84048650333384	5.6999969215034e-05	0.00155057532149418	1.74605481841814
Cnst	-0.570239021245062	7.44879269092628	-4.83968243982518	5.71185833094107e-05	0.00155208886906696	1.74403692994562
2810004N23Rik	-0.364905685770753	7.28298438941399	-4.83897101623044	5.72237377288055e-05	0.00155323374456403	1.74225153154257
Hoxa6	-0.442440326581031	7.21213783837429	-4.83768053517181	5.74149775207569e-05	0.00155671016059029	1.73901292203419
Nceh1	0.707797374670617	5.46655103969754	4.83697544860985	5.75197368166984e-05	0.00155783674020258	1.73724342659845
Ccna2	0.607137955039526	6.04593494045369	4.8361779667905	5.76384549309995e-05	0.00155859726950381	1.73524205455401
Tpd52	0.605811922924902	6.69691005009452	4.83593752740726	5.76742964289327e-05	0.00155859726950381	1.73463864433949
Gm15417	-0.489703558465084	5.86325772022684	-4.83482808977115	5.78399663443873e-05	0.00155890101336736	1.73185438326399
Nmnat3	-0.37184118527668	5.86658380812854	-4.83477557845326	5.78478195645641e-05	0.00155890101336736	1.73172260008444
Sdf2l1	0.59178359617918	7.61344360396975	4.83459194284717	5.78752912128188e-05	0.00155890101336736	1.73126174545363
Spnb2	0.359640153326737	12.2339130425331	4.83409782066137	5.79492762372954e-05	0.00155918980583448	1.73002168912335
Ndufb9	-0.304315379446642	12.0641372098299	-4.8335342110919	5.80337814305725e-05	0.00155976071661711	1.72860724626004
Pmepa1	0.633187692687747	9.96408553780718	4.83150939858156	5.8338393942735e-05	0.00156623971363033	1.72352574758561
Pdzk1ip1	-0.685770646574441	5.48777846975425	-4.83058835228785	5.84774861028097e-05	0.00156826563927078	1.72121427700418
Atp5c1	-0.363732323451913	7.25837680907372	-4.82966193531308	5.86177248109855e-05	0.00157031787575168	1.71888932851515
Man2a2	-0.488256666337287	10.3596465689981	-4.82894766343969	5.87260797423388e-05	0.00157151244444048	1.71709678257363
Sept10	-0.307091568511202	8.75005040926276	-4.82640299095394	5.91137412289629e-05	0.00158017057085577	1.71071064269614
Arv1	-0.434216071146246	6.82809231379962	-4.82329023976952	5.95914363998424e-05	0.00158959534261653	1.7028988546685
Col8a1	0.548804619235834	6.62602552079395	4.82326507834056	5.95953135022995e-05	0.00158959534261653	1.70283570937088
Osgep	-0.369248204874838	7.85532332230624	-4.82180391893915	5.98208966506353e-05	0.00159388737173141	1.69916877505756
A930038C07Rik	0.595127359354413	5.66359955954631	4.82093121284096	5.99560388226452e-05	0.00159576299440919	1.69697862815958
AF357425	0.492889653820817	8.05171111342155	4.81955234337281	6.01701867280014e-05	0.00159973508316971	1.6935182140597
Agbl3	-0.483889711297761	5.71691083553875	-4.81871642938458	6.03003831507068e-05	0.0016008916035745	1.69142040393827
Ppp2r3a	-0.346318722661398	7.49122207466919	-4.81843937676801	6.03435973269784e-05	0.0016008916035745	1.69072511285035
Prpsap2	-0.34723731884058	6.96687381852552	-4.81253832619933	6.12714430208229e-05	0.00162239104197616	1.67591587813496
Ptprk	0.434241326910408	8.22103812192817	4.81244868651839	6.12856471670781e-05	0.00162239104197616	1.67569091965692
Nudt5	-0.376286782114628	6.93541115311909	-4.8118172886509	6.13857909322587e-05	0.0016232985014125	1.67410637307299
Lenep	-0.376422286231883	7.08867025803403	-4.80887824348754	6.18541059764307e-05	0.0016339295775939	1.66673060396436
4930412C18Rik	-0.511419193840583	6.93360688374291	-4.80650315491213	6.22351743740275e-05	0.00164223566126583	1.66077014781344
Prodh	-0.651658017786564	7.82750866540643	-4.80430307608988	6.25902630704241e-05	0.00164983916966168	1.65524890768106
Trem2	1.37633607822793	7.05380324574669	4.80309759756585	6.27856856743326e-05	0.00165322223197607	1.65222368849297
Hnmt	-0.550878789196315	8.6716376805293	-4.80062985866982	6.3187645691441e-05	0.00166203064643677	1.64603076955556
Sort1	-0.324853426218715	9.44965343383743	-4.7984059535736	6.35520980716749e-05	0.00166948512293403	1.64044978475783
Cxcr7	0.395476503623185	7.4354513241966	4.79804633353581	6.36112300135724e-05	0.00166948512293403	1.63954730483866
Fam83d	0.722681024044794	5.21647999338374	4.79766332554429	6.36742682608939e-05	0.00166948512293403	1.6385861325804
Arpc2	0.326734006752302	11.3455918383743	4.79612623311812	6.39278846900086e-05	0.00167384249172824	1.63472875054453
Cc2d2a	-0.351048803853756	8.01332388185255	-4.7958335618905	6.39762893454516e-05	0.00167384249172824	1.63399428403134
Lrrc4	-0.389812105566535	4.74315900567108	-4.79292600474934	6.44591677414852e-05	0.00168468785594554	1.62669771068004
Carf	-0.344010898221346	6.86718651606805	-4.79019319524542	6.49163545006626e-05	0.00169483948413488	1.619839707349
Chdh	-0.615172788208169	7.13512473534972	-4.78804651436904	6.52777626699192e-05	0.00170247168123051	1.6144526245758
Gm5914	-0.531861796607378	6.08808270415879	-4.78722216865306	6.54170820949754e-05	0.0017026419216283	1.61238394051914
Dalrd3	-0.495315901021083	7.39264011436673	-4.78719039499452	6.54224579965107e-05	0.0017026419216283	1.61230420504154
Tdrd7	0.28830857427536	8.25645856994329	4.78663124479158	6.55171351544943e-05	0.00170330729221273	1.61090102764635
Ccdc57	-0.399102054841899	5.6785755879017	-4.78375847313638	6.60057317820771e-05	0.00171420154425824	1.60369188671652
Coro1c	0.293570323122529	7.73864018714556	4.78207044816341	6.62945300520485e-05	0.00171988946069767	1.59945585738714
Plxnd1	0.525039250988144	9.69098883742911	4.77442283938003	6.76188791100381e-05	0.00175240262307676	1.58026472396723
2810013P06Rik	-0.374155797101453	7.2420595463138	-4.76822454873394	6.87116742205498e-05	0.0017772124424261	1.56471085055445
Vps11	-0.25911283168643	8.65237780151229	-4.7681753455872	6.87204194446186e-05	0.0017772124424261	1.56458738226151
Thap6	-0.419681599308304	7.43195179489603	-4.76685818901616	6.89549419955892e-05	0.00178140828136613	1.56128217235939
Mfap5	0.481907397891961	9.5689629584121	4.76572589159122	6.91571908714278e-05	0.00178476243582954	1.55844085014429
Mdfic	0.381623574604738	8.02896187807183	4.76473555287415	6.93345705368559e-05	0.00178746843666459	1.55595575941778
1010001N08Rik	-0.396445295948617	6.41040327693762	-4.76246568378389	6.97428486012212e-05	0.00179611520023584	1.55025992986298
Rgs1	1.34264546261528	5.20343611436673	4.7606943609862	7.00631263853261e-05	0.00180247997170433	1.54581514295818
Clec4a1	0.538192521739131	7.84024968431002	4.75831481781849	7.04956987568116e-05	0.00181171740517245	1.5398441892049
Srek1ip1	-0.360314147562583	7.0192564584121	-4.75620166742919	7.08820866694831e-05	0.00181974990422508	1.53454173336618
Dhrs11	-0.455625	7.62961956521739	-4.75485927260572	7.11286437629279e-05	0.00182417955690023	1.53117332926081
Cul7	-0.29251276284585	7.92411074385633	-4.74953879592375	7.21143331400023e-05	0.00184753623136018	1.51782309184918
Chpt1	-0.302202075098812	11.0421098771267	-4.74891111051169	7.22315189476462e-05	0.00184861683902771	1.51624811039733
H1f0	-0.329601038208173	9.0461373657845	-4.74777290359958	7.24445033980997e-05	0.00185090039656856	1.51339214403236
Ttc19	-0.338917434617921	7.4059766852552	-4.74740828986396	7.25128638815862e-05	0.00185090039656856	1.51247726521
Asns	-0.552843380105406	8.55511657183365	-4.74723144518981	7.25460432964873e-05	0.00185090039656856	1.51203353187514
Moxd1	0.435612018445322	4.18370212476371	4.74636849124268	7.27081681068724e-05	0.0018531184189886	1.50986823840849
Leprotl1	0.289610862483531	9.17435322589792	4.7458056489314	7.28141058603947e-05	0.00185390129445794	1.50845597857306
Slc25a16	-0.343057229907776	9.15046266540643	-4.74508954888247	7.2949113184353e-05	0.00185430994866225	1.5066591757561
Acot2	-0.773505160902506	10.3890965661626	-4.74492256057062	7.29806317537282e-05	0.00185430994866225	1.5062401777179
9930111J21Rik2	0.460190382740445	8.60219250189036	4.74352134809904	7.32456446253215e-05	0.00185912683567011	1.50272434280556
Galnt9	0.301053196310936	5.25799464461248	4.74295634287055	7.33527771858798e-05	0.00185993060341892	1.50130667285751
Glipr2	0.47636286660079	6.42985712098299	4.73861119976075	7.41819362838762e-05	0.00187902158443208	1.49040427279432
Mxra8	0.357389656620551	6.9759436020794	4.73732076871725	7.4429985051154e-05	0.00188336900571945	1.48716649240202
Pamr1	0.645645009387352	6.63882684688091	4.73662903188026	7.45632936530047e-05	0.001884807113202	1.48543088484598
Hddc3	-0.404238472990778	7.18706891871456	-4.7332808753158	7.52119237270637e-05	0.00189808052560742	1.47703024587267
Cenpe	0.422677041996049	5.33973635160681	4.73298192087879	7.52701135080924e-05	0.00189808052560742	1.47628016543189
Cd83	0.581436919301713	6.61381222589792	4.73272871765512	7.53194333378259e-05	0.00189808052560742	1.47564487619657
Sesn2	0.461642378129116	7.67727716635161	4.73133379454738	7.55917222757527e-05	0.00190299651400225	1.4721450150263
Mustn1	0.529697520421605	10.4242997778828	4.73071771872537	7.57122938672561e-05	0.00190408693331877	1.47059928870305
Eya1	0.723241654479579	5.79010712098299	4.7297141563993	7.5909112573473e-05	0.00190566817811117	1.46808137367493
Tmeff2	0.384906398386033	6.02874448582231	4.72960876230315	7.59298121766279e-05	0.00190566817811117	1.46781694300716
Zfp385b	-0.438687333992095	5.28235334026465	-4.72878262861505	7.60922623458739e-05	0.00190780254097295	1.46574420280635
Lman2l	-0.490289964920951	7.16258475047259	-4.72639356686866	7.65640064315652e-05	0.00191575513506818	1.45975017952414
Cyba	0.783293669795782	8.22925488374291	4.72613085859584	7.66160592002192e-05	0.00191575513506818	1.45909106346721
Ptx3	0.445400281126482	5.28211987901701	4.72569425835095	7.67026451543598e-05	0.00191575513506818	1.45799566698217
Prkce	-0.505032273715416	9.25456487996219	-4.72560455174679	7.67204477743573e-05	0.00191575513506818	1.45777060030435
Slamf8	0.847035984025032	6.50264492533081	4.72521348865396	7.67981040918349e-05	0.00191575513506818	1.45678945556649
Samhd1	0.409216172760207	10.0870097438563	4.7238020390191	7.70790414528985e-05	0.00192081906536717	1.45324826242197
Aldh1a7	-0.685722564064561	10.5118620037807	-4.7205548581444	7.77292790824502e-05	0.00193207959138465	1.44510149330463
Spock3	-0.545526971673254	5.11837523818525	-4.72051107686753	7.77380835659815e-05	0.00193207959138465	1.44499165253875
2610507I01Rik	-0.414143474967063	7.71123954820416	-4.72018818833691	7.78030478022471e-05	0.00193207959138465	1.44418157364002
LOC100038947	0.893862704380764	4.11984073724008	4.7198440668658	7.78723438824894e-05	0.00193207959138465	1.44331822602878
Snora52	-0.623057439064562	9.00519578638941	-4.71959333743902	7.79228724270203e-05	0.00193207959138465	1.44268918564008
Iars2	-0.320801220026352	9.07663673534972	-4.71910867847894	7.80206369721922e-05	0.00193255941589613	1.44147325555495
Sdc3	0.604285250494071	9.48093050567108	4.71560552175569	7.87309490004589e-05	0.0019481957520736	1.43268450428559
Plekhm3	0.400306323451909	7.6915957778828	4.71036242980189	7.98061711276145e-05	0.00197282135768424	1.41953091200979
4930480K23Rik	-0.437665924901187	5.301184231569	-4.70385627402854	8.11608765156971e-05	0.00200429956172933	1.40320917614277
Fcgr4	0.963626482378126	5.31284551512287	4.70333009659731	8.12714376184351e-05	0.00200502087241637	1.40188920385477
Fhl2	0.411471508563901	6.3783034026465	4.701907009379	8.15712144506148e-05	0.00201040415134985	1.39831925921556
Mir3109	0.636831630599471	5.93036847731569	4.70097666864068	8.17677910899443e-05	0.00201323574345931	1.39598543147338
Card11	0.737231278985508	5.61840107183365	4.70020979057361	8.19301853133602e-05	0.00201522090542223	1.39406167210797
Stat6	0.32667489986825	9.55549306805293	4.6982301355198	8.2350891276224e-05	0.0020215253409225	1.38909563285875
Clmn	-0.391655029150201	8.86056112192817	-4.6980021685453	8.23994762559059e-05	0.0020215253409225	1.38852377317713
Trim36	0.644155139657444	5.14126260302457	4.6978469944902	8.24325638086145e-05	0.0020215253409225	1.38813451646135
Abhd14b	-0.498258674407117	8.71556710680529	-4.69717949034337	8.25750465186082e-05	0.00202300655715469	1.38646007559777
Adhfe1	-0.409614144762847	10.6034054035917	-4.69539090374935	8.29580472515832e-05	0.00202910999324167	1.38197342411168
Kctd2	-0.261559757081688	6.70030324480151	-4.69524747755019	8.29888368574049e-05	0.00202910999324167	1.38161364321691
Atg12	0.329461189229248	8.06666451984877	4.69376435749346	8.33078927886149e-05	0.00203489229501309	1.37789329513212
Fbxo44	-0.45771794285244	6.0280781342155	-4.6928427867956	8.35067636507569e-05	0.00203773039300649	1.3755815899699
Mpst	-0.346210474308303	6.8853449905482	-4.6913701332585	8.38255424896244e-05	0.00204348597448	1.37188755612555
Pid1	0.374485890316205	8.60351921928166	4.6891326327131	8.43122169120232e-05	0.00205331906918352	1.36627503550063
Ccdc88a	0.428863685111988	8.31590582041588	4.68739629644799	8.46918318591544e-05	0.00206052802369271	1.36191968928389
Lpar3	0.558710746870884	4.77867989886578	4.68670591013994	8.48432457627013e-05	0.00206217616870566	1.36018797060224
Myof	0.605987979249008	9.02895093572779	4.68520636262108	8.51730568899117e-05	0.00206815286710223	1.35642663523691
Mis18bp1	0.510500267292491	4.71453417674858	4.68008394457687	8.63093909324491e-05	0.00209005961086422	1.34357830923676
Slc25a23	-0.492968401185772	9.84072396030246	-4.67971521294857	8.63917716128308e-05	0.00209005961086422	1.34265345509813
Nudt6	-0.387560661561265	7.09488342816635	-4.67936203034019	8.64707521611504e-05	0.00209005961086422	1.34176760343059
Tnc	0.65613180714756	6.03366509073724	4.67928782994804	8.64873544241929e-05	0.00209005961086422	1.34158149450049
Casp4	0.424276653820816	7.58015465689981	4.67923462175054	8.64992616684861e-05	0.00209005961086422	1.34144803811626
4833418N02Rik	-0.508859517786563	4.85856175236295	-4.67820567952919	8.67298472783229e-05	0.00209357866407595	1.33886726364669
Trap1	-0.268025500164692	9.90145006332703	-4.67512783565566	8.74232691622011e-05	0.00210805991153147	1.33114758931131
Aldh1a2	0.400291879281951	7.6736263100189	4.67478512161964	8.75008232369023e-05	0.00210805991153147	1.33028802441148
Lyplal1	-0.362833323122532	8.2455296389414	-4.6743155792665	8.76071895546598e-05	0.0021085613220353	1.32911036363817
Gzf1	-0.384453228919634	7.65910537240076	-4.67324447273411	8.78503137625369e-05	0.00211075916981134	1.3264239335345
Casq1	0.622937088932805	5.15124165122873	4.67315878529203	8.78697925921623e-05	0.00211075916981134	1.32620902279071
Fv1	-0.389806488801055	6.48406899810964	-4.67272064110313	8.79694609320664e-05	0.00211109574891111	1.32511012543516
Glmn	-0.320597113142295	6.20235633175803	-4.67150055381814	8.82476008836891e-05	0.00211571047799553	1.3220500777897
Ubap2	0.396558325098814	10.1719965793951	4.67036475060636	8.85073175681529e-05	0.00211987497452351	1.31920144545594
Idh3b	-0.411184820158104	11.3925252816635	-4.66898178754438	8.88245833640257e-05	0.00212540842872794	1.31573296223365
Cyp2d22	-0.434205373517787	7.85165721266541	-4.66840957404807	8.89561875184024e-05	0.00212649291714699	1.31429785695173
Ctps	0.403001210309617	7.09077110964083	4.66080861441739	9.07229610871361e-05	0.00216480581963286	1.29523535950663
Slc44a3	-0.609702899209488	8.51085948298677	-4.66039878502386	9.08192133900555e-05	0.00216480581963286	1.29420757937752
St6galnac5	-0.645624175724639	5.82238867863894	-4.6603851643664	9.08224140834365e-05	0.00216480581963286	1.29417342122143
Fcgr1	0.675868464756254	7.26745037807183	4.65846049075535	9.12758259937487e-05	0.0021716317526039	1.28934672555974
Serpinb9	0.5559111506917	7.11620116446125	4.65838251353529	9.12942434087554e-05	0.0021716317526039	1.28915117596616
Rab3il1	0.432449494400523	7.49027174007561	4.65804870064425	9.13731285989712e-05	0.0021716317526039	1.28831404864054
Adcy10	-0.827247907114626	4.34987600094518	-4.65482565901648	9.21382996313236e-05	0.00218770764230597	1.28023151053959
Gla	0.70811091897233	7.48372967863894	4.65436092033593	9.22491590815746e-05	0.00218823173698218	1.27906608695682
Fbxo9	-0.288076418642952	7.73835080340265	-4.65346585634046	9.24630450273728e-05	0.00219119635360061	1.27682155126848
Dcaf6	-0.25187733629776	9.25107829206049	-4.64859405166378	9.36359467023841e-05	0.00221656417008577	1.26460492373189
Phyhd1	-0.617820453227932	7.64567114555766	-4.64821077916919	9.37288496792285e-05	0.00221656417008577	1.26364384490185
C330027C09Rik	0.433014840579711	5.42957493100189	4.6479038577553	9.38033120749596e-05	0.00221656417008577	1.26287422337577
1300015D01Rik	0.588066452569169	8.56501275992439	4.64701828684776	9.40184927856678e-05	0.00221825092474159	1.26065361981379
Pon3	-0.313385399374182	10.4498158941399	-4.64680124373248	9.40713063538666e-05	0.00221825092474159	1.26010937844481
Ndufv2	-0.380038584980237	9.39585111153119	-4.64649979498461	9.41447077529703e-05	0.00221825092474159	1.25935348948172
Ddx27	-0.327750904479581	7.54921877032136	-4.6460169623389	9.42623946740095e-05	0.0022189025588688	1.25814278094049
Exoc4	0.380022641963105	8.68485643383743	4.64491523410435	9.45314840557874e-05	0.00222111583318	1.25538020428782
Anxa3	0.376156399703552	9.66388941398866	4.64489407529504	9.45366594581603e-05	0.00222111583318	1.255327148977
Cpt1a	0.505100028162053	9.58104464933837	4.64423520191626	9.46979604443566e-05	0.00222278660296344	1.25367504167501
Mosc2	-0.284215408102769	9.24305338090737	-4.63864923879712	9.6076584162686e-05	0.00225143843158119	1.23966879316207
Nln	0.325531399868247	8.85296550283554	4.63854973090258	9.61013239480407e-05	0.00225143843158119	1.23941929361361
Zwilch	0.351297047101448	4.79057986672968	4.63781647113125	9.62838245088903e-05	0.00225357183176269	1.23758077353896
Psd4	0.519101888998682	5.53008979111531	4.63111129306952	9.79688293788598e-05	0.00229083469532389	1.22076931646693
Gm4013	-0.556375988142292	7.68733104914934	-4.62981027208567	9.82991744272722e-05	0.00229638052410858	1.21750747818602
Tmem106a	0.591717996376811	8.23725582797732	4.62834663909532	9.86721400930066e-05	0.00230291057266311	1.21383799944763
Sirpa	0.516847002635043	8.75326559546314	4.6267413363942	9.90828334315666e-05	0.00231030795908646	1.20981340169285
Plekha2	0.346768501482212	6.81327032136106	4.62538320703967	9.94316253936411e-05	0.00231624937566321	1.20640853417498
Bax	0.325611933794464	7.88722091398866	4.62337620434826	9.99493083325833e-05	0.00232611015407446	1.20137700914864
Adi1	-0.339866872694337	7.59192659168242	-4.62217331166023	0.000100260871079989	0.00233115983833719	1.19836142498309
Cldn12	-0.374620115447958	6.65546550094518	-4.62110686953589	0.0001005379034959	0.00233539789779448	1.19568794586845
Fiz1	-0.31920866337286	7.18324984215501	-4.61962280568276	0.000100924696504519	0.00234217520720375	1.19196757389875
1300014I06Rik	0.470761003293806	7.56991408128544	4.6170348256303	0.000101602766723627	0.00235569312198543	1.18547995279468
Cdc40	-0.374650699275362	8.70847623440454	-4.61582386266666	0.00010192161031329	0.00236086466896744	1.18244433748291
Oas1g	0.609172981060604	6.09929347826087	4.61249875101279	0.000102802257305232	0.00237902763713122	1.17410922196866
Dbn1	0.312022124670616	7.99052930056711	4.61159912990191	0.000103041824153742	0.00238233470740444	1.17185417715001
5730455P16Rik	-0.283510742259553	7.31635408884688	-4.6073548459793	0.000104179614853352	0.00240474204523258	1.161215495541
LOC100862216	0.67333333399209	9.5391485510397	4.60725645652055	0.00010420613910202	0.00240474204523258	1.16096887933828
Vegfa	-0.504704950263504	10.5414231361059	-4.60289458834419	0.000105388837508991	0.00242975985897718	1.15003599390471
C6	-0.740115753293809	8.43955644045369	-4.60213212392207	0.000105596949117695	0.00243228262425674	1.14812495571672
5031439G07Rik	0.481195405961791	8.12573929017013	4.60140159963289	0.000105796728060475	0.00243460892603031	1.14629398763415
Ccnd1	0.413611935770749	8.05497321928166	4.60005952914774	0.000106164733552082	0.00244079852903415	1.14293029484748
Pigl	-0.376114131587616	7.09945809829868	-4.5973081874665	0.000106923175949812	0.00245594463602895	1.13603464263452
Cstb	0.578161381916992	8.62314142722117	4.5947047842045	0.000107645822496896	0.00247024109986826	1.12950996861064
E230016K23Rik	0.475544039525692	4.53202691020794	4.59057578663552	0.000108801961784271	0.00249444944198618	1.11916224421906
Bex6	0.677673144433466	4.3070308752363	4.58834331331127	0.000109432224635048	0.00250656747988419	1.11356763077933
Svep1	0.492423967885376	7.07532293572779	4.58772586359432	0.000109607183665322	0.00250824387058079	1.11202031850526
Chchd10	-0.843077737483537	8.78541210018903	-4.58271656189964	0.000111036977908902	0.00253860608306383	1.09946757301512
Gatsl3	0.408905247529645	7.34555734120983	4.58127536157488	0.000111451777942832	0.00254435215703724	1.09585623033817
Rasgrp1	0.514114422266138	5.52177956427221	4.58112626251275	0.000111494779258307	0.00254435215703724	1.09548262335636
Bst1	0.39129519384058	5.91723981190926	4.58059605853276	0.000111647828484192	0.00254548786384959	1.09415406320242
Adssl1	0.753115580698284	6.5522403610586	4.57912238466008	0.000112074324057123	0.00255055031288732	1.09046144674019
Hilpda	0.546825181818179	6.9248267173913	4.57911368131765	0.000112076847717965	0.00255055031288732	1.09043963878899
Gm10767	-0.546289252305668	6.13489366918715	-4.57812205452231	0.000112364756393847	0.00255470664186755	1.08795493669852
Gulp1	-0.496063554347827	7.790962963138	-4.57761189394112	0.000112513164020632	0.00255470664186755	1.0866766482251
5430435G22Rik	0.778281829216071	7.86230306143667	4.57741513532212	0.00011257045415354	0.00255470664186755	1.08618364040704
Pmp22	-0.392256390480895	10.1934711483932	-4.57565300507217	0.000113084833925053	0.00256401915079749	1.08176841712474
Rab11fip5	0.329999978754937	7.64667873440454	4.5752801472366	0.000113193974704073	0.0025641348350704	1.08083419088703
Iqcb1	-0.385511774044798	6.51258585444234	-4.5741121100308	0.000113536557387874	0.00256953351091051	1.07790760549393
Wnt2b	-0.792342993906457	7.53499054820416	-4.57255950016986	0.000113993538337013	0.00257750894115048	1.07401751856264
Gpr77	0.648335640316205	6.9602909584121	4.5712220993987	0.000114388649370173	0.00258407209200484	1.0706667034707
Pomt1	-0.539425943675891	8.4113464073724	-4.57009497165033	0.000114722701122319	0.00258718524164147	1.06784276576057
Ak8	0.326473046277997	6.2723935094518	4.57004879897341	0.000114736406277454	0.00258718524164147	1.06772708431193
1700112E06Rik	-0.296667820816866	6.43540705671078	-4.5671738886823	0.000115592977409328	0.00260411747827268	1.06052439496847
Cs	-0.540097248517789	11.4164851909263	-4.56586835876084	0.00011598406232402	0.00261054173519434	1.05725366039843
Slamf7	0.907178784749672	7.78725257277883	4.56530807943763	0.000116152304797711	0.00261194316062444	1.05585001400246
Fyb	0.639376647562583	6.53623267202268	4.5622724398343	0.000117068103643701	0.00263013717630141	1.04824512381427
Hsd17b12	-0.329445815876156	10.0593786568998	-4.56062783408271	0.000117567260463299	0.00263894599396946	1.04412518340268
Sfrp4	0.639439726449275	5.66069218620038	4.5581719472016	0.000118316610382986	0.00265334957188269	1.03797305410211
Idh3g	-0.324237014986819	11.7058827192817	-4.55647413655265	0.000118837439963717	0.00266260685940523	1.03372006700779
Derl1	-0.326489527667984	10.7213422693762	-4.55497173106549	0.000119300235235395	0.00267054822671348	1.02995664917232
Hck	0.645555967885375	6.78150834877127	4.54977045565794	0.000120916361910183	0.00270426919749399	1.0169284335171
Gpr137b	0.704489390645583	7.13485467958412	4.54884950662682	0.000121204786580711	0.00270826216687961	1.01462172847598
Mtss1	-0.488159231554675	9.6620139073724	-4.54778949642452	0.000121537613241064	0.00271323914487253	1.01196675348255
Atp5h	-0.324255598814227	8.75426906143667	-4.54692629675239	0.000121809318526426	0.0027168438591876	1.00980475326842
Itgb7	0.459243683794464	6.04670652268431	4.54596931200821	0.000122111253101562	0.00272111568168272	1.00740788672355
Ptprd	-0.340001920619238	5.5417895415879	-4.54350712205182	0.000122891528413367	0.00273434489519652	1.00124123008007
Slc9a4	0.654558904973648	5.40990075708885	4.54339616074365	0.000122926809375872	0.00273434489519652	1.00096332803177
Itgal	0.442172267951252	6.42265122778828	4.54262347995692	0.000123172769476807	0.0027373454251807	0.999028165160295
Mcat	-0.364244729907774	7.5530061436673	-4.54165808155844	0.000123480766142565	0.00274171798409878	0.996610375462974
Abcb10	-0.341941935111992	7.92568874480151	-4.54120690520376	0.000123624971102603	0.00274244917893317	0.99548043953821
Ncoa4	-0.264232541501976	7.97417139319471	-4.54011957100307	0.000123973196084014	0.00274770089090521	0.992757326484984
Cyp2f2	-1.21783981175889	7.14396187807183	-4.53852417764104	0.000124485903293252	0.00275658542009478	0.98876191150758
9530082P21Rik	-0.262980829874835	6.52834869187146	-4.53436980082219	0.000125830939274514	0.00278386833874297	0.978358360423426
Gstt2	-0.602228816205534	7.56391813137996	-4.53391617104178	0.000125978683894488	0.00278463734821842	0.977222402038294
Fam123b	0.2811045222332	7.45612003780718	4.53301016207084	0.000126274284379631	0.00278867026238385	0.974953639985706
Itga7	0.413603013833992	9.47814981096408	4.53183957964197	0.000126657231840184	0.00279456115305779	0.972022397861952
Diap1	0.355678030961792	7.67400724669187	4.53145650117967	0.00012678280476399	0.00279456115305779	0.971063146652181
Casc5	0.381905743412382	5.39593257655955	4.5311566122317	0.000126881194931091	0.00279456115305779	0.970312210788417
Prkx	0.370289443346506	8.31478969754253	4.52868557605243	0.000127694820947256	0.00280997014023757	0.964124751006634
Rnpc3	-0.515412551877471	8.38345305671078	-4.52613376759037	0.000128540509072211	0.00282605654468664	0.957735282165383
Gm14698	-0.273655163866932	6.50212114083176	-4.52490562707523	0.000128949514429088	0.00283252204333272	0.95466023235215
A630033H20Rik	0.553148293478262	4.24650958601134	4.52408962399194	0.000129221984453341	0.00283597954482372	0.952617135037458
Kdsr	-0.333912847332014	9.44927468714556	-4.52338310436778	0.000129458361204504	0.002838639475308	0.9508481817336
Mkrn2	-0.263461918807639	7.96317314933837	-4.52166444911768	0.000130035166534884	0.002845725819682	0.946545168001323
Eno3	-0.335273247694335	7.34938663516068	-4.52157205448352	0.00013006624805383	0.002845725819682	0.946313841926235
Cxxc5	-0.350400635540185	7.79463327032136	-4.52135713879372	0.000130138574295507	0.002845725819682	0.945775764318084
Kcmf1	-0.23260136561265	10.5771553251418	-4.52097570217453	0.000130267039201621	0.002845725819682	0.94482077797946
Phpt1	-0.378970822463767	6.57078055954631	-4.52070330043594	0.00013035885946689	0.002845725819682	0.944138781034161
Kat2b	-0.323236000000005	8.77700126086956	-4.51743123042544	0.00013146685904657	0.00286729321900205	0.935946911042365
Snx20	0.523569388998681	6.4987783563327	4.51710009665478	0.000131579511104898	0.00286729321900205	0.935117916651176
Sfxn4	-0.318396258728592	6.5558266389414	-4.51647840590022	0.000131791271251187	0.00286937073432575	0.933561523733688
Smc4	0.348511747200262	7.95072542438563	4.51240913976858	0.000133185767653396	0.00289516899790725	0.923374561735894
Cd72	0.831241435441373	5.92013358506616	4.51233550876258	0.000133211135422658	0.00289516899790725	0.923190240700588
Rgs10	0.475809180665348	6.37004883459357	4.51122553996332	0.000133594132876205	0.00289704316080135	0.920411674219918
Ccdc159	-0.597738458498025	6.30748936767486	-4.51120324217314	0.000133601838032198	0.00289704316080135	0.920355857042111
Blvra	0.403831466897235	7.98856553308129	4.51106387593016	0.000133650007053118	0.00289704316080135	0.920006987484603
Ncf1	0.659332726284585	7.75817422778828	4.51053371638706	0.000133833404003692	0.00289846931025923	0.918679868959337
Mcm6	0.414840908267457	6.75098218620038	4.50622698816168	0.000135332557731535	0.00292836366799947	0.907899503197518
Kcnk6	0.430089788208168	7.67785846030246	4.50551522394475	0.000135581928372114	0.00292990639782878	0.906117927301233
Tph2	0.629579016139658	4.52001303308129	4.50534506261689	0.000135641613240389	0.00292990639782878	0.905692009405372
Parp14	0.36950077042161	8.74803056049149	4.50388484767611	0.000136154869337586	0.00293841760918927	0.90203710551081
Srr	-0.421499346837948	8.52231388846881	-4.5032298671162	0.000136385719891273	0.00294082454281742	0.900397724209567
Hist1h2af	0.678986742424241	8.69885869565217	4.50250119892977	0.000136643000901035	0.00294170786227804	0.898573927683675
Grtp1	0.412729743741764	7.17423125425331	4.5022436883731	0.000136734039497735	0.00294170786227804	0.897929405234299
Erbb4	-0.584602312252966	4.48978922022684	-4.5017854529824	0.000136896190731947	0.00294170786227804	0.896782496003717
Cd37	0.53729265546772	7.46425771928166	4.50152986759271	0.000136986715548254	0.00294170786227804	0.896142799675942
Crip2	0.378748256422922	9.71116009546314	4.50142612303965	0.00013702347747688	0.00294170786227804	0.89588314160027
Rasgef1b	0.688559508399208	5.34751155293006	4.49984041511088	0.000137586600401144	0.00295122659137215	0.89191439302253
Lipa	0.752098447957842	10.6174772939509	4.4983900786394	0.000138103671193964	0.00295974180890995	0.888284547993359
Agpat2	-0.424213932147568	11.9976766701323	-4.49547409180744	0.000139149147443151	0.0029795568096298	0.880986800298614
Per2	-0.64975913833992	7.99792769470699	-4.49469640741141	0.000139429303913489	0.00298296408355195	0.879040575353602
Coq6	-0.306369675559949	6.731379963138	-4.4940393148745	0.000139666456400137	0.00298544621373615	0.877396162502031
Lgals1	0.270528107048735	12.9197574026465	4.49246993641381	0.000140234493275909	0.00299499074634148	0.873468775214429
Gpr156	0.566516658761527	6.12749921361059	4.49211439132496	0.000140363502784723	0.00299515055379418	0.872579034338258
Ankdd1a	0.431661590579708	4.89787649621928	4.49156321851336	0.000140563729877873	0.00299682844859001	0.871199751752618
Gas2l3	0.875714895915681	6.4222455879017	4.48931141057751	0.000141384718867295	0.00301172669075483	0.865564850773051
Ankrd13a	0.219139382411067	9.33024480245747	4.48838739339461	0.000141722989827945	0.0030163253949046	0.863252663426561
Loxl1	0.398243302042161	9.15932892344045	4.48420642684261	0.000143263707846116	0.00304648606003052	0.85279101134483
Hist1h3i	0.456826139328063	2.54262759924386	4.48266825563229	0.000143834730059929	0.00305599203194569	0.848942379415855
Camk1d	0.589720989130434	6.8499495926276	4.4804502747429	0.000144662120266252	0.00307092387259436	0.843392992449463
Mrpl1	-0.293292981554678	6.98939429867675	-4.4762854565036	0.000146228601203481	0.00310150611468245	0.83297321518583
Nudt7	-0.49929842078393	8.81267249621928	-4.47460009049804	0.00014686730280824	0.00311237450129998	0.828756894202369
E030042O20Rik	-0.504305443346509	5.5252458241966	-4.47063416392654	0.00014838126426354	0.00313984569624308	0.818835751108344
Bcl2a1d	0.683454380105399	5.95262129773157	4.47053735517855	0.000148418414189856	0.00313984569624308	0.818593583832898
H60a	0.512456519104084	5.26690674102079	4.46685167138588	0.000149839698913882	0.00316719487086753	0.809374161062432
Dus2l	-0.424755709321478	6.59802142344045	-4.46517623522308	0.000150490265060222	0.0031782202850679	0.805183409769921
Amotl2	-0.294271134552043	8.37639508601134	-4.4639210069585	0.000150979510759902	0.00318582279296963	0.802043806334781
Btla	0.376862481719367	5.164986768431	4.46212738570085	0.000151681357412198	0.00319532160018701	0.797557691649632
Shisa2	-0.341694667984192	6.96136341965973	-4.4621079850909	0.000151688966656609	0.00319532160018701	0.797509168656346
Gm14005	0.355496430171277	6.00099198109641	4.45939801551457	0.000152755610591693	0.00321504250951568	0.790731421255625
Gsta3	-0.951281732707513	8.37560680718336	-4.45870185307468	0.000153030825314069	0.00321808679239808	0.788990346243829
Zbtb20	-0.258973375000005	10.1465447391304	-4.45803326180889	0.000153295605674703	0.00322052452494102	0.787318247451283
Aldh18a1	0.459852050724637	5.98719675614367	4.45774957779786	0.000153408090249159	0.00322052452494102	0.78660878055278
Vsig10l	-0.475016194005272	6.0879300557656	-4.45594816568548	0.000154124297612056	0.0032328063310185	0.782103709218529
Cpsf6	-0.221952049242425	8.81076154347826	-4.45282183062531	0.000155375191242706	0.00325627292803378	0.774285568489876
A930012O16Rik	-0.409464756258238	6.35675236294896	-4.45245213195536	0.00015552378085643	0.00325661775954763	0.773361080789192
Fbxo3	-0.28838850329381	9.44559861436673	-4.44829962501817	0.000157202523322994	0.00328897571291893	0.762977564641133
Bhlhe41	-0.947818841897235	7.49513011909263	-4.44577158682626	0.000158233372021202	0.00330773510333718	0.756656515192521
Wisp2	0.592186950922264	7.27483065406427	4.44454125847969	0.000158737493309186	0.00331546123737136	0.75358034456938
Cyp2e1	-0.718968494071149	12.9656080680529	-4.44142373892554	0.000160022061679126	0.00333946124652306	0.745785997316716
Ptpro	0.443404946146246	6.53883286011342	4.4398560282082	0.000160671944118368	0.00335018674682004	0.741866628886284
Tmem70	-0.295320322793151	8.49458412098299	-4.43871860774042	0.000161145099086559	0.00335721226719132	0.739023088783975
Atad2	0.341783185111987	7.01492438563327	4.42971660610404	0.000164939156242749	0.00343335341618142	0.71652049820373
Gda	0.282151797101445	9.6464276710775	4.42516308129404	0.000166892093780682	0.00347107387621831	0.705139501483544
Lilrb4	0.939280248023712	10.8280319773157	4.42336245176928	0.000167670698460275	0.00348303959925994	0.700639340681003
Lgals12	-0.489832402009224	12.1965324508507	-4.42317938310291	0.000167750061037148	0.00348303959925994	0.700181822244932
Rnf170	-0.329503870882744	6.60507876465028	-4.42256681928512	0.000168015887439049	0.00348562252678687	0.698650938295173
Ccl27b	-0.389496233201582	6.96089658412098	-4.4221387400027	0.000168201904583106	0.00348654679592535	0.697581119172009
Olr1	0.603852967061923	4.54289344801512	4.42104589804607	0.000168677718183892	0.00349239988154571	0.694850026078542
Prr24	-0.312409694828723	7.2510365463138	-4.42052726933319	0.000168903993494996	0.00349239988154571	0.69355395664862
Lyz2	0.538628841897227	11.4543683809074	4.42051492439403	0.000168909383218473	0.00349239988154571	0.693523106432478
Phb2	-0.235910502799742	9.41676951134215	-4.41924648310438	0.00016946409113699	0.00350093209569342	0.690353293002191
Ppap2a	0.351064605401845	8.30922292722117	4.41693220637131	0.000170480839030964	0.00351898723513998	0.684570175885304
Nek4	-0.261193729578395	7.02535601701323	-4.41581703618795	0.000170972942470381	0.00352581254243422	0.681783593682461
Lrrc39	-0.302655749505931	8.21985563610586	-4.41553502148059	0.000171097614247802	0.00352581254243422	0.681078907213851
E2f1	0.309095027009223	6.78598928827977	4.41504096706641	0.000171316241931692	0.00352736850346573	0.679844395196315
Elmo1	0.342924626646901	7.98514571455576	4.41469998960362	0.000171467292704694	0.00352753163272111	0.678992389896243
Swi5	-0.320527503952571	9.26770967202268	-4.41278044380517	0.00017232011817542	0.00354002063148132	0.674196110530166
Gpr65	0.688631834650855	6.61331758034027	4.41268724814288	0.000172361631006151	0.00354002063148132	0.673963251969776
H2-DMa	0.50562390085639	7.83103812287335	4.41103864758583	0.000173097628429574	0.00355217664469216	0.669844138860605
Ostf1	0.343916065217394	9.20404379206049	4.41048727278277	0.000173344480916521	0.003554282925681	0.668466533671179
Csf2rb2	0.818245115612647	7.55724645746692	4.40834651259741	0.000174306235497961	0.00357057161614618	0.663118020471375
9530026P05Rik	-0.487652611166008	5.40281348487713	-4.40807490127394	0.000174428638555546	0.00357057161614618	0.662439439896549
Mutyh	0.46653106916996	6.04375157655955	4.40769001907221	0.000174602234370088	0.00357115906081758	0.661477875792984
Smap2	0.383265810276677	8.03052930056711	4.40722290390214	0.000174813151431937	0.00357250823398965	0.660310877261677
Rhot2	-0.288737520586298	7.4800180463138	-4.40459140549853	0.000176006105951664	0.00359390761166918	0.65373680340684
D430019H16Rik	0.457429045948614	7.76304426654064	4.40393483069283	0.000176305017222904	0.00359703100536067	0.652096591915405
Skil	0.456977655632409	6.26739209073724	4.40277756934003	0.000176833101886428	0.00360482103316204	0.64920565696882
Lmna	0.439136611989461	7.77338689413989	4.40056175075885	0.000177848630544676	0.00362252673421826	0.64367056670643
Gna12	0.363243577075096	9.19505671077505	4.39773986177362	0.000179150339933218	0.0036460274797639	0.636621918049372
Sp100	0.411951589262183	6.94254448109641	4.39363530278013	0.000181060689282617	0.00368186612876187	0.62637015893832
Oasl1	0.433129282608696	5.78923030907372	4.39259759218613	0.000181546866263752	0.0036887090403433	0.623778471109423
Ctf1	-0.372021574440056	7.11625236294896	-4.39056308037712	0.000182503830057963	0.0037050983489362	0.618697445852586
4632428N05Rik	0.38609221162714	9.81483999432892	4.38960967005859	0.000182954008157457	0.0037111806461306	0.616316464165569
Ngly1	-0.25113883580369	9.32497164555766	-4.38831029571906	0.000183569323392839	0.00372059995422689	0.613071580029872
Gm9753	0.634084964262186	5.7599800463138	4.38757131434932	0.000183920184848645	0.00372464821345908	0.611226190091651
Vars2	-0.329586078227929	6.95170762381853	-4.38599917502431	0.00018466884500467	0.0037361758799365	0.60730033709791
Fign	-0.538625934453229	5.22443131758034	-4.38573991056903	0.000184792599109088	0.0037361758799365	0.606652931091254
Hspg2	0.62634019927536	10.7711062655955	4.38492477106911	0.00018518222598911	0.00374098454239969	0.604617482020569
Zfp2	-0.407526351613965	5.715748268431	-4.38096404148319	0.000187087081805262	0.00377392760021472	0.594727871312204
Ppp1r15b	-0.269411997035576	8.60369025141777	-4.38061909756952	0.000187253898255873	0.00377392760021472	0.593866618822738
Sparc	0.275071916007906	12.0726008185255	4.38058103579973	0.000187272314171168	0.00377392760021472	0.593771587009056
Grk5	0.366588716567852	8.44685885538752	4.37879303866158	0.000188139458891501	0.00378830482339863	0.589307450384852
Fblim1	0.602022123517784	6.68815611342155	4.37631769133112	0.000189346557363886	0.00380949816554312	0.583127502359153
Itgb1	0.274977272727272	10.7605108695652	4.37496065643803	0.000190011581866101	0.0038197597444306	0.579739686169232
Hk2	-0.568105729907776	9.02067044801512	-4.37353994982124	0.000190710300769655	0.00383068139589968	0.576193032548479
4632415L05Rik	-0.294634938241107	7.05228812192817	-4.37218558982027	0.000191378770991908	0.00384097816764378	0.572812119478354
Sucnr1	0.397710527832672	8.83640201512287	4.37170402652141	0.000191617017458615	0.0038426306039748	0.571610011011914
Mamdc2	0.784315714591567	6.98707309357278	4.37023176632285	0.000192347229571409	0.00385413806505443	0.567934949680474
Adam17	0.305134222661396	8.07164933837429	4.36928447726327	0.000192818530206606	0.00386044313198376	0.565570392551297
G3bp2	-0.298082919795783	7.22719807277883	-4.36832710872857	0.000193296013601479	0.00386686164871919	0.563180731029945
Cask	-0.251366380599469	8.60449747920605	-4.36559783720431	0.000194663696078395	0.00389106362818177	0.556368576976509
Ticam2	0.461304238636365	5.55802110869565	4.36316979733568	0.000195888520537746	0.00391237315816313	0.550308668276319
Ppa2	-0.305372063570488	6.69636342249527	-4.3608277660028	0.000197077225148911	0.00393009882919681	0.544463763700623
Mipol1	-0.293469889822136	6.42776228638941	-4.36079294910202	0.000197094950616216	0.00393009882919681	0.544376875249252
Plekha5	-0.294185606719372	7.87275362287335	-4.35797284188414	0.000198535963862551	0.00395563246997287	0.537339314521685
Gatm	0.472284899044794	5.74613001512287	4.35703075630639	0.000199019681697604	0.00396206710429657	0.534988455860925
Pfkm	-0.505940385210803	5.99416981758034	-4.35482442613297	0.000200157126197724	0.00398149518342947	0.529483047494718
Eps8	0.312631273880102	7.95971016540643	4.35424145396086	0.000200458748854728	0.00398427929376906	0.528028420518615
2810422J05Rik	-0.30376427190382	6.36052457466919	-4.35387494500457	0.00020064860763225	0.00398483930999552	0.527113921570254
Coro1b	-0.254238529150202	10.1725374914934	-4.35310722748867	0.000201046880459422	0.00398659822794508	0.525198369973991
Rhbdd2	-0.314810608036891	8.11663043383743	-4.35308064829574	0.000201060683167075	0.00398659822794508	0.525132052215447
C3ar1	0.925054623023716	8.50852552079395	4.34995138266706	0.00020269233497991	0.00401571968481901	0.517324531929559
Ndufb5	-0.244003105566537	7.94729591871456	-4.34835592722294	0.000203529297043641	0.00402906269472898	0.513344108391792
Arhgap25	1.07878884140316	7.12495667958412	4.34615501952157	0.000204689520985818	0.00404877843837598	0.507853438165851
Aldh1a3	0.468976447957838	7.17256301134216	4.34463893476819	0.000205492561367525	0.00406140310141462	0.504071396669415
AF251705	0.829329707345192	4.43492701039698	4.34408988616572	0.000205784154185807	0.00406390726287131	0.502701770489588
Hibadh	-0.317255022397894	10.7832648081285	-4.34320369601626	0.000206255667394361	0.00406995770904838	0.500491170669879
Cd74	0.426154810276683	12.167095778828	4.34050518968632	0.000207698085990328	0.0040951416218541	0.493760063714931
Gab2	0.361601338274044	9.25051827410208	4.3387141351342	0.000208660985783077	0.00411083825388466	0.48929274943134
Uqcrh	-0.320483092391305	8.54498030907372	-4.33797540570533	0.000209059431116632	0.0041153983540739	0.487450244125741
2010011I20Rik	-0.362088685770753	7.43613421550095	-4.33692607125686	0.00020962670772506	0.00412327201803018	0.484833103199213
Car5b	-0.424377801054019	11.8430783705104	-4.33625763743879	0.000209988865300335	0.00412710173380547	0.483166002608422
Dapp1	0.396026021080367	7.23916824196597	4.33473023067805	0.000210818752462117	0.00414011073560266	0.479356699266753
Ddb2	-0.445181050889329	6.99676606805293	-4.33316039029334	0.0002116750951313	0.00415361814857168	0.475441727774533
C5ar1	0.775711463109354	6.13552142438563	4.33151339329608	0.000212577246219116	0.00416800223573297	0.471334512945637
5730405O15Rik	-0.416117972496707	6.68495746786389	-4.33068665793013	0.000213031535544851	0.00417358920909253	0.469272901286806
Cabp4	-0.34681406389987	4.90914146219282	-4.32929022593975	0.00021380106621687	0.00418533842571959	0.465790752890157
Tmem120b	-0.569772039855076	10.2055332381853	-4.32710642768451	0.000215010036941859	0.00420566457973734	0.460345485362446
Vdac1	-0.23932732213439	10.5886233459357	-4.32144750898655	0.000218174599066316	0.00426418014955466	0.446236547419145
Txnrd3	-0.520478808629777	6.20512728355388	-4.32024654566155	0.000218852133607116	0.00427403303080902	0.443242558116754
Fam124a	0.344160768445319	6.85953371172023	4.31978609379231	0.000219112456369825	0.00427572889920088	0.442094682294822
Lzts2	-0.366808603754942	7.82799220037807	-4.31877651399001	0.00021968431446829	0.00427757818035447	0.439577917645106
Clec12a	0.931131149044793	7.6825126020794	4.31851196628181	0.000219834407971336	0.00427757818035447	0.438918442562568
Auh	-0.254077459980237	7.29964713327032	-4.31847174897559	0.000219857234547609	0.00427757818035447	0.438818187675042
Kif21b	0.569764492753624	6.66338374291115	4.31839382934471	0.000219901466952411	0.00427757818035447	0.438623947634324
Slmap	-0.275769023056656	9.1696910831758	-4.31748965931677	0.000220415382088967	0.00428419361748002	0.436370039878139
Il10ra	0.53143362977602	6.7983034026465	4.31654554835074	0.000220953273732216	0.00429126429031063	0.43401662734419
Fads3	0.385764837121211	12.4095054347826	4.31612874418913	0.000221191156195452	0.00429250176030954	0.432977667063095
Ppp1r12b	-0.300100050230569	7.34761807561437	-4.31550215520494	0.000221549248379012	0.0042928795218206	0.431415802332353
Gm20342	-0.402980454216078	6.21323156899811	-4.31548513162483	0.00022155898530211	0.0042928795218206	0.431373368944046
Ldhb	-0.392720698945983	7.38830930340265	-4.3150576431094	0.000221803634118673	0.00429424380713968	0.430307807239719
Gtf2ird1	0.37631389789196	6.79961389319471	4.31459757217828	0.000222067229776616	0.00429597248435988	0.429161044352745
Fez2	0.464374531291174	8.38982896786389	4.31355114787823	0.000222667934693637	0.00430421483800736	0.426552803970558
Basp1	0.523221786396572	7.79896235255199	4.3129071874796	0.000223038406143493	0.00430476309664286	0.424947753096525
Fam35a	-0.343843244071147	6.52652756805293	-4.3128946500491	0.000223045625026898	0.00430476309664286	0.424916504232737
B130034C11Rik	-0.303141606225298	4.61073330245747	-4.31041992802783	0.000224475095125618	0.00432573500583929	0.418748607165621
Ift81	-0.36115585391963	5.97053717674858	-4.31040579265241	0.00022448328623178	0.00432573500583929	0.418713377947364
Med12l	-0.420430938570489	8.34204631379962	-4.30993662364181	0.000224755326964773	0.00432759358466703	0.417544088443317
Zswim6	0.351833660902499	7.80606899905482	4.30934554722253	0.000225098520595622	0.0043282696688687	0.416070996201257
Tgfb1	0.453279809617916	9.03701244517958	4.30900065713313	0.000225299013010822	0.0043282696688687	0.415211465593588
Ms4a8a	0.391777391633725	5.99601008223062	4.30896922806502	0.000225317292264812	0.0043282696688687	0.415133138889628
Cxcr4	0.574640916996046	7.53667609073724	4.30794251236627	0.000225915245263142	0.00433637627317399	0.412574422678961
Orc3	-0.241194637187091	8.70994344706994	-4.30674168577308	0.000226616601521994	0.00434488680605002	0.40958189167938
Tmem143	-0.61147474802372	6.49702174007561	-4.306332947766	0.000226855823067404	0.00434488680605002	0.408563315374955
Pde3b	-0.445803423913045	11.3751983298677	-4.30627885654186	0.00022688749977223	0.00434488680605002	0.408428520763881
Thy1	0.353051437747034	6.91228969848771	4.30572002995809	0.000227215015275419	0.00434778048639594	0.407035944358412
Slmo1	-0.52862620652174	5.61841367296786	-4.30108776124164	0.000229948042169556	0.00439666365190913	0.39549333813065
Myl12a	0.391515976943348	7.52953843100189	4.30004946520353	0.000230565104073064	0.00440482128338073	0.392906338346707
Clcn5	0.36589640991436	7.1783959442344	4.29976888127359	0.000230732138149984	0.00440482128338073	0.39220725359784
Jph1	0.389486408102766	6.53527520604915	4.29910480018336	0.000231127950911374	0.00440896244439762	0.390552694463841
Anpep	0.897756140480894	9.0984131342155	4.29709193684909	0.000232331807861442	0.00442849940955383	0.385537834117189
Il10rb	0.29380783876811	9.70297754064272	4.29381823792251	0.000234303074564823	0.0044609772497928	0.377382339297599
Mms22l	0.420174571146246	5.74497479489603	4.2936617939266	0.000234397692870311	0.0044609772497928	0.376992622611512
Ms4a6d	0.761248488471673	6.27177615028355	4.29264707340355	0.000235012324968914	0.00446922358116037	0.374464901313917
4933439K11Rik	0.334437325922266	4.12025021928166	4.291090287813	0.000235958410055843	0.00448106159327296	0.370587012430589
Tbc1d4	-0.432534312911725	8.78399023440454	-4.29084461939208	0.000236108052383468	0.00448106159327296	0.369975078515596
Rdh11	-0.624603368083005	7.59679899243856	-4.29072610978897	0.000236180273052892	0.00448106159327296	0.369679885258577
Tmem106c	-0.316563972002639	8.25863219092628	-4.28999140934522	0.000236628495468379	0.00448284992884534	0.36784985698964
Ndufb10	-0.309886390480894	7.2181373657845	-4.28997533945776	0.000236638308748997	0.00448284992884534	0.367809829755362
Eif2c2	0.256475902832674	9.13038279773157	4.28950853610427	0.000236923544745079	0.00448291664313185	0.366647113729192
Dgat1	-0.422084477437425	10.1467736068053	-4.28937432748451	0.000237005614947691	0.00448291664313185	0.366312829186731
Plekhg5	-0.295023219367589	8.03736389508507	-4.28657400396765	0.00023872450723526	0.00451196641512288	0.35933813029592
Idi1	-0.59308300395257	7.6721668241966	-4.28563393548947	0.000239304312676224	0.00451945907296415	0.356996852563264
Epm2a	-0.371576499835312	6.38360743667297	-4.28429962636384	0.000240129677532354	0.0045315742974444	0.353673814089198
Pilra	0.438578725790514	5.4435775047259	4.28324280829012	0.000240785401789338	0.00454047208301455	0.351041947734307
2610528B01Rik	-0.34246602075099	6.82393895746692	-4.28117800216261	0.000242071691997358	0.00456123770716124	0.345900057206688
Dennd5a	0.280850666501975	10.0009494546314	4.2801310549507	0.000242726504254715	0.00457008206559336	0.343293013690544
1700028E10Rik	0.394202460968378	5.22968872589792	4.27944954879586	0.000243153697256838	0.00457463055159697	0.341596012639765
C920006O11Rik	-0.455045154973651	6.50902882986767	-4.2782208300056	0.000243925791922978	0.00458565603946126	0.338536498520754
1600020E01Rik	-0.403205560441371	6.51659341493384	-4.27752577850916	0.000244363622413279	0.00459038554725432	0.336805867567102
Fcgr3	0.548395916337285	8.23513862665406	4.2766152143267	0.000244938391689913	0.00459574550943535	0.334538679156736
Scrn3	-0.335834705862978	7.21666902835539	-4.27648310451174	0.00024502189399489	0.00459574550943535	0.334209747744585
Gnai2	0.263250166007902	10.9707120359168	4.27527696698844	0.000245785563430265	0.00460656349528693	0.331206726721593
Hp	0.414067027009221	12.5748345926276	4.27351878351587	0.000246903000837677	0.00462399039410743	0.326829426073122
Nusap1	0.474329436758893	5.84473062192817	4.27049416698505	0.000248837161064242	0.00465667476961982	0.319299666029973
Dock9	-0.402365500988148	9.73795683648393	-4.26884275055003	0.000249899543118972	0.00467287439345774	0.315188768879157
Vsig8	0.724303084650858	5.85638468903592	4.26855981084677	0.000250082014321624	0.00467287439345774	0.314484463321914
Mt2	0.524798982213436	11.5976890349716	4.2678922263886	0.000250513072343498	0.00467738271286201	0.312822707749087
Gm5144	0.382098705039525	6.97524889697543	4.26686177311817	0.000251179883623235	0.00468628267356416	0.31025776327821
Icam1	0.332686235342553	7.28751811436673	4.26628349628134	0.000251554861517035	0.00468972853021849	0.308818385555908
Baz1b	-0.256017669301713	9.07287379584121	-4.26556185198747	0.000252023584779345	0.00469491554835354	0.307022190429745
D18Ertd653e	0.326266028656123	7.91825645935728	4.26423398701062	0.00025288832956274	0.00470746659396019	0.303717197094319
Traf3ip3	0.355569007905138	5.18475582986768	4.26389393557667	0.000253110254765454	0.00470804176524481	0.302870846804382
Dbt	-0.314341926877475	10.029379600189	-4.26293670777625	0.000253736002535731	0.00471509556539779	0.300488460610029
Tmem160	0.39472881027668	8.16238127882798	4.26272882294599	0.000253872101569539	0.00471509556539779	0.299971077961864
Prkd1	-0.393868695487486	8.40366864744801	-4.25668111128152	0.000257863346180102	0.00478561749243584	0.284921024270989
Sgcd	0.268037989789196	8.79045053497164	4.25419641527228	0.000259521153062742	0.00481276022451794	0.278738547653123
Itga2	0.345158872529644	5.61565327599244	4.25346899671961	0.000260008492144658	0.0048151505497555	0.276928659593232
Cdk2ap1	-0.2762261198946	6.64157844990548	-4.25337455061726	0.000260071833597518	0.0048151505497555	0.276693671546722
Mc5r	-0.677040956521738	5.89166278166352	-4.2531296280309	0.000260236165392937	0.0048151505497555	0.276084291472338
Dlg2	-0.34848663323452	4.84550488374291	-4.25235021690062	0.000260759801056794	0.0048212198475962	0.274145107500045
Ccl27a	-0.434503899538867	6.24456395746692	-4.25156465234857	0.000261288629727622	0.00482737598820613	0.272190661951666
Sowahc	-0.348896161396578	9.24547810396975	-4.25069067003557	0.00026187823159596	0.00483464486585321	0.270016294378655
Kansl1l	-0.438982928853755	6.20943509924386	-4.2500471306594	0.000262313217661151	0.00483637498430003	0.268415280770792
Akap12	0.379869510869563	8.99643336389414	4.24997145765587	0.000262364414266377	0.00483637498430003	0.268227021693512
Mxd1	-0.339207986330702	8.08709665689981	-4.24960224773874	0.000262614345771158	0.00483736410005678	0.267308508812344
Eda2r	0.462272316205533	4.96316556427221	4.24838127500197	0.000263442551430292	0.00484899561056831	0.264271074405249
Rcl1	-0.309809782773387	7.41528118903592	-4.24656441323396	0.000264679762577906	0.00486813240932467	0.259751455072206
Aurkb	0.367554897891962	6.27457939319471	4.2450924748195	0.000265686324301039	0.00487960711357151	0.256090057917542
Nos1ap	0.302725900362317	6.3147668563327	4.24507307424717	0.000265699616425098	0.00487960711357151	0.256041800798233
A230045G11Rik	-0.368967392621871	8.02551197164461	-4.24267188788381	0.000267349876572727	0.00490326214465377	0.250069304645977
Mgst2	-0.447123958333334	7.18993226086957	-4.2426201411161	0.000267385552317401	0.00490326214465377	0.249940599431309
Cxcl16	0.537724429841894	7.51340728166352	4.23619295386868	0.000271853601002091	0.0049775663410562	0.233956489775412
Prdx3	-0.298758628129123	10.1721421814745	-4.23608172247456	0.000271931575829011	0.0049775663410562	0.233679891899911
Katnal1	-0.327690217391305	7.04412098298677	-4.23592224710534	0.00027204340912938	0.0049775663410562	0.233283328014174
Itpripl2	0.359954710803687	7.09602000661626	4.23562186100178	0.000272254181171912	0.00497772741035827	0.232536370106938
Atp8a1	0.404591253952567	8.23230341493384	4.2345662901558	0.000272996130808847	0.00498500819726118	0.229911583052634
Casp12	0.39622612055336	6.71545053591682	4.23447991928724	0.000273056928763394	0.00498500819726118	0.229696816878592
Fam189a2	0.414181214920946	6.89991335822306	4.23358974697473	0.000273684320327629	0.00499276370007013	0.227483387124057
Apip	-0.340600459650858	7.97097550661626	-4.23122067107947	0.000275361021765751	0.00501963590417063	0.221592951020087
Wfs1	0.631735951910406	8.01426320888469	4.23029987158275	0.000276015461704657	0.00502703571562103	0.21930361216124
Ptpn7	0.590077127964424	5.88691792533081	4.22993201258901	0.000276277341639037	0.00502703571562103	0.218389041700186
Asb13	-0.442407924736496	7.63308766824197	-4.2297895036692	0.000276378860450641	0.00502703571562103	0.21803473922439
Fam19a5	-0.301211096673257	5.4053789120983	-4.22906436499836	0.000276896000062838	0.00503272774155508	0.21623194154689
Gm17388	-0.40288482789855	6.07706836672968	-4.22862545907865	0.000277209476610101	0.00503471242485819	0.215140780090949
Crim1	0.365335143610013	9.58957151795841	4.22717205055139	0.000278250051073872	0.00504989010218458	0.211527582665135
Pck2	-0.275190218708828	7.93908475047259	-4.22513154730536	0.000279717505310515	0.0050727870757049	0.206455151975211
Atp10d	-0.416978205862979	7.65805450661626	-4.22468848416356	0.000280037153671057	0.00507423019651063	0.205353799008064
Plod2	0.426135402997362	6.91949984310019	4.22443592706792	0.000280219523479307	0.00507423019651063	0.204726007484529
Irf5	0.501737205204213	6.31657057277883	4.22416576845469	0.000280414733735595	0.00507423019651063	0.20405446899603
Cd81	0.308042104578396	12.8468383742911	4.22324161779726	0.000281083524526592	0.00508189124621472	0.20175733559281
9030425E11Rik	0.479545318181816	6.96947306521739	4.22301123684794	0.000281250493379732	0.00508189124621472	0.201184695655097
Cebpa	-0.374697080039526	10.9996654073724	-4.22243596002166	0.000281667855901504	0.00508570401212342	0.199754794217365
Hspa8	0.422614459815547	9.42772684310019	4.22035326461136	0.000283183996762892	0.0051093358596034	0.194578300921544
Spats2	0.321231885869562	7.58566162476371	4.21853588897526	0.000284513609282743	0.00512957016414226	0.190061549851192
Wwox	-0.259739240283268	6.1593517637051	-4.21717542165514	0.000285512996287344	0.00514382551644582	0.18668054094187
Rbfox2	-0.249201636528328	8.23761310680529	-4.21674114719057	0.000285832743414902	0.00514582453922839	0.185601322566568
Ccng1	0.348964592885375	11.1746950226843	4.21398056427216	0.000287873628996347	0.00517878354762333	0.178741350725902
Ankrd44	0.278629324604744	8.81313279111531	4.21214453961015	0.000289238994547571	0.00519648276248212	0.174179236814412
Ndufa5	-0.37962697760211	7.17152803969754	-4.21209064953643	0.000289279167009878	0.00519648276248212	0.17404533625134
Pcmtd2	-0.26991679561924	8.24547371550095	-4.21164095518433	0.000289614608523236	0.00519871933114616	0.172927991159266
Loxl2	0.389953065052701	7.62793950756144	4.20679904425613	0.000293250890336872	0.0052598734123873	0.160898498030154
Otop1	0.841826416337285	5.36129017013233	4.20653793635718	0.000293448265115335	0.0052598734123873	0.160249845002146
Tbc1d20	-0.248219107378135	9.98140426748582	-4.2053231208218	0.000294368294399148	0.00527252978471032	0.15723203624004
Retnla	0.438550719696975	11.6493394782609	4.20502682155656	0.000294593127756507	0.00527272492860339	0.156495997599766
Hdac3	-0.318241106060608	9.2727615	-4.20464487579559	0.000294883201518429	0.00527408663615616	0.155547215157793
Slc22a23	-0.446016853919631	7.90766887240076	-4.20432590540635	0.000295125664964391	0.00527459545954488	0.15475487796151
Odf2l	-0.318605567852437	7.12186304725898	-4.20256927405028	0.000296464506723227	0.00529468422659468	0.150391481447957
Mira	-0.652838438735179	7.04698487712665	-4.20130620976992	0.000297430892071943	0.00530809686169813	0.147254248837681
4932415G12Rik	-0.398693096179183	6.64511326559546	-4.19870861006112	0.000299428180923908	0.00533987478078918	0.140802695920777
Akap17b	0.343695377635047	5.35687303024575	4.19727481381258	0.000300536317556221	0.00535576144793248	0.137241885507621
Mavs	-0.379876646245059	9.28340138657845	-4.19680985445704	0.000300896543141635	0.00535830650452943	0.136087204726992
Pik3r6	0.3390991455863	7.11836625803403	4.19650493580342	0.000301133010312054	0.00535864561166129	0.135329979512717
Ly9	0.692405796442685	6.14908538090737	4.19447115816532	0.000302714945985589	0.00538290949405543	0.130279569136327
Atp5a1	-0.224198421607381	11.450432573724	-4.19376968778262	0.000303262481511053	0.00538664710756225	0.128537715751614
Ctcfl	0.475591971508564	5.49512208601134	4.19348048225213	0.000303488507981881	0.00538664710756225	0.127819588757905
Sell	0.377211790513833	5.82339476937618	4.19336243154551	0.000303580817674429	0.00538664710756225	0.127526458855987
Rap1b	0.427660571146244	8.2659537731569	4.19199715165592	0.000304650423590659	0.00539574540055894	0.124136442250922
Stard7	-0.27671113306983	7.75035916824197	-4.19189197367141	0.000304732978468355	0.00539574540055894	0.123875290065283
Trub2	-0.33286336116601	7.35606474574669	-4.19164863484573	0.000304924061757161	0.00539574540055894	0.123271094484332
Tinagl1	0.449638505270089	9.13646660396975	4.19159104873119	0.000304969298992883	0.00539574540055894	0.12312811240931
Csf2ra	0.694150196969696	8.99886893478261	4.19128543856275	0.000305209484963352	0.00539612120976096	0.122369309791914
4933407C03Rik	0.354348413702242	9.64880974858223	4.19025617107138	0.000306019790741595	0.00540656900546047	0.119813791575684
Meox1	0.444539139492754	6.13992753591682	4.18951486983392	0.000306604712548798	0.00541302274031351	0.117973308717199
2810055F11Rik	-0.278661618577075	7.84909420415879	-4.18885850953498	0.00030712353755377	0.00541830115000015	0.116343755506082
Cep164	0.36512274604743	6.2066553241966	4.18715840365268	0.000308471452014438	0.00543818841655782	0.112123060678113
Ttc4	-0.261854798583665	7.46182246408318	-4.18681175245025	0.000308747010849515	0.00543915570364342	0.111262493444355
Osbp2	-0.299414115283267	6.3172865463138	-4.18619512316585	0.000309237783371855	0.00544391029213053	0.109731727640127
LOC100861753	0.531442519433462	8.68201417958412	4.18505162374788	0.00031014993838928	0.00545607093614718	0.106893110300068
Zfp192	-0.3331399692029	7.42614911436673	-4.18399455647801	0.000310995521130894	0.0054670439470699	0.104269155387652
Tbc1d8b	0.33501317605402	6.7822889120983	4.18359828773632	0.000311313098408862	0.00546872603234841	0.103285524390667
Plxnc1	0.581174931159421	6.75350425330813	4.18282485841039	0.000311933866179246	0.00547296544846465	0.101365733722699
Zyg11a	-0.887767953722001	5.34650409640832	-4.18274434545755	0.000311998557781905	0.00547296544846465	0.101165889171555
Cox6c	-0.339490283926223	8.75186515406427	-4.18245014310714	0.000312235060514053	0.00547321856431674	0.100435642208659
5430417L22Rik	-0.322191814393943	8.46221865217391	-4.18166287162066	0.000312868805456664	0.005480429693877	0.0984815742383107
Cyth3	0.274577796772068	8.26931118903592	4.18088946194273	0.000313492634049559	0.00548446214886234	0.0965619664737707
Sec31b	-0.43446750378788	6.0287872826087	-4.18082575992539	0.000313544070751726	0.00548446214886234	0.0964038600536199
Mta1	-0.235163206851123	9.04333679962193	-4.18019804267735	0.000314051373884927	0.00548943983033184	0.0948459049253421
Pitpna	0.266574325428188	10.0383189310019	4.17984257159226	0.000314339016390509	0.00549057363427391	0.0939636635381884
Fcrls	0.398633671277997	8.12555970510397	4.17546958248102	0.000317899031973422	0.00554882403825563	0.0831113028829034
Arhgap6	0.396297761034257	6.49127284404537	4.17443905507431	0.000318743780708105	0.00555963143618681	0.0805541154408003
Gm7609	0.809838055665347	7.55328607372401	4.17321687117989	0.000319748520917027	0.00557321219697387	0.077521469878322
Aqp11	-0.444436924242425	7.22743415217391	-4.17267531698762	0.000320194728549799	0.00557385783550119	0.0761777369217542
5730455O13Rik	-0.254986552206854	6.93906742249527	-4.17262298923341	0.000320237876128771	0.00557385783550119	0.0760478999415541
Ddx54	0.226850434288535	8.40604048487713	4.17073039053756	0.000321802326123368	0.0055971348833003	0.0713521029876603
Ube2j1	0.23259414739789	9.26568210491493	4.16948122133983	0.000322839057149001	0.00560749990663793	0.0682529223227242
Lair1	0.638255517127797	6.70095463137996	4.16927959428304	0.000323006704926254	0.00560749990663793	0.0677527003065999
Hmox1	0.690408430830036	7.7144888147448	4.16919049153908	0.000323080819095426	0.00560749990663793	0.0675316440881693
Mtcp1	-0.367064420289855	6.03538374102079	-4.16788166225905	0.000324171426308243	0.00562246936860869	0.0642846355763256
Gm9958	-0.520712074440054	4.9650308194707	-4.16732047063568	0.000324640167442294	0.00562663963908774	0.0628924518245215
Foxred1	-0.271592118083005	7.56248251417769	-4.16555321701169	0.000326120679188843	0.00564832765937331	0.0585085028712751
Hdac9	0.402919413372859	6.26106411436673	4.16527715273659	0.000326352555020559	0.00564837434763812	0.0578237082881108
D3Ertd751e	-0.375665184453228	6.87799527410208	-4.16360342927095	0.000327761876454404	0.00566789135885659	0.0536720841165534
Usp15	-0.172184345191043	8.92557971172023	-4.16339221171339	0.000327940155714092	0.00566789135885659	0.0531481833093554
Mtmr10	0.299361003293805	8.20646975519849	4.16283543077291	0.000328410570393947	0.00567204409105061	0.0517671721798374
Tank	0.336412119071145	7.52844308412098	4.16244221795587	0.000328743192175292	0.00567381282517665	0.0507918844319617
Dhrs9	1.08164265052701	5.78231490170132	4.16187253524995	0.000329225683763839	0.00567816389226283	0.0493789229883443
Rdh10	-0.282063689723321	7.40797723534972	-4.16130289229689	0.000329708843662446	0.00568252039224101	0.0479660902996581
St3gal4	-0.408238360671938	7.85960459924386	-4.15825157901391	0.000332308899712083	0.00572332993871698	0.040398715066444
Mertk	-0.33241875461133	8.85375866446125	-4.15707723404748	0.000333314979268128	0.00573664872838148	0.0374865258300128
Vasp	0.334306357707507	7.85488736672968	4.15600658001835	0.000334234856220428	0.0057484663408295	0.0348315862983561
Tuba4a	-0.597014457180502	7.32288818714556	-4.15242902215712	0.000337326888533613	0.00579248794643458	0.0259609685006392
Syp	0.396210143774702	5.36976717202268	4.15229791477903	0.000337440739750295	0.00579248794643458	0.0256359083701501
Tmem173	0.473576418972334	7.30510720037807	4.15202896090352	0.000337674413532431	0.00579248794643458	0.0249690846071537
Psap	0.341634029314886	11.87179568431	4.15190513067041	0.000337782054219915	0.00579248794643458	0.0246620716538519
Rell1	0.348172536231886	7.78463324196597	4.15168952180383	0.000337969555586015	0.00579248794643458	0.0241275149090283
Cul5	-0.270593159255601	7.23641619376181	-4.14908044171391	0.000340246701134674	0.00582746365265127	0.0176591998015354
1700037H04Rik	-0.51297924901186	8.48042296786389	-4.14841030664216	0.000340834030126028	0.00583346910172645	0.015997935097797
D3Bwg0562e	0.535437392127801	5.9439878705104	4.14785487611431	0.000341321589669708	0.00583775981887551	0.0146210553172148
Pxmp2	-0.550202569169961	8.29984877126654	-4.14703648544364	0.000342041236746552	0.00584601131820771	0.0125923662771656
Stk40	-0.548903107213443	8.84770998676749	-4.14530674617279	0.000343567224745277	0.00586674174930198	0.00830476731160701
Aurka	0.433403873847167	5.72830970415879	4.14512243407903	0.00034373022340307	0.00586674174930198	0.00784791974255228
Optn	0.30814240167984	8.30395337145558	4.14372207246212	0.000344971156100347	0.00588384713719664	0.00437700145318853
Cd82	-0.349988744235838	6.38262917485822	-4.14151151279907	0.000346939088901757	0.00591332004500186	-0.00110168027168545
Slfn2	0.693337175395255	8.07116729584121	4.13920181567347	0.000349007163075827	0.00594445787226458	-0.00682556297469272
Vwa5a	0.235904837615283	9.36286783175803	4.13860581460107	0.000349542794912538	0.00594811117559765	-0.00830248695670299
Ano1	-0.543336210639001	8.45088556049149	-4.13842624310969	0.000349704337151708	0.00594811117559765	-0.00874746841570495
Spc25	0.494088988306982	5.07972432230624	4.13752212696976	0.00035051880323854	0.00595785270663246	-0.0109878374005481
Mir342	0.722238142292489	5.46873345935728	4.13604740491846	0.000351851330515655	0.00597638035278348	-0.0146419782742147
Sec22b	0.214033268774706	8.4839398241966	4.13446584276368	0.000353285974625704	0.00599661579244153	-0.018560618034833
Ankmy2	-0.252671326086956	8.49396125708885	-4.13385624082675	0.000353840494293269	0.0059987423203505	-0.0200709649369646
Metrn	0.235266247529644	5.83522999338374	4.13358247792277	0.000354089801114689	0.0059987423203505	-0.020749226830465
Unc93a	-0.671178359683791	5.41582230623819	-4.13352579083286	0.000354141445918606	0.0059987423203505	-0.0208896711424549
Nfkbie	0.418742700098813	5.89273503591682	4.13287366108039	0.000354736106135284	0.00600468823613339	-0.0225053235813393
Insr	-0.299321396080369	9.70429021455577	-4.13137518821572	0.000356106275796216	0.00602374418206831	-0.026217634809103
Nav1	0.326920512187083	7.82637348771267	4.1305960594131	0.000356820764144351	0.00603169036563902	-0.0281477587785099
Lama1	-0.437296825757577	5.20946613043478	-4.12805139292847	0.00035916422115084	0.00606714283377903	-0.0344512071864571
Egln3	-0.615747148386034	6.07606175330813	-4.1277047348213	0.000359484646478327	0.00606839629938688	-0.0353098721684368
Acad8	-0.279184546277997	8.13944279489603	-4.12713047018946	0.000360016077858641	0.00607320756666945	-0.0367322877459175
Irak4	0.358911534420288	8.54035050378072	4.12621391034163	0.000360865886204945	0.00608337936484752	-0.0390024785400493
Acvr1b	0.511511435770746	7.97786261058601	4.12581934011088	0.000361232332149423	0.00608539443482889	-0.0399797483632458
2610524H06Rik	0.745718597826084	5.60929899243856	4.12448740932083	0.000362472049792329	0.00610210801856676	-0.0432785549491195
Olfr686	-0.321328013669302	3.30139143005671	-4.1239864940886	0.000362939375122882	0.00610580466844952	-0.0445191313378697
Ldha	-0.249676380270095	7.53135948298677	-4.12037045117421	0.000366330688692159	0.00615865358356544	-0.0534739536821238
Csprs	0.628527886034254	6.12008097448015	4.11776138978001	0.000368797078586405	0.0061958914784189	-0.0599342619504419
Gpr165	-0.437703724637682	3.9826486389414	-4.1165000624163	0.00036999532334119	0.00621178796939166	-0.0630571956097654
Prr15	0.420783512681155	6.48883034120983	4.1162190584408	0.000370262798275092	0.00621204692054998	-0.0637529145444988
Ndufb8	-0.395983749341238	7.15426079017013	-4.11449364928635	0.000371909340149362	0.00623542693695319	-0.068024565473551
Cacna1d	0.484449220520422	5.72598235727788	4.1119698064656	0.000374330890025716	0.00627176010576056	-0.0742723835746073
Uqcrfs1	-0.392830478096182	7.01611609924386	-4.11117372529869	0.000375097940106426	0.00627700654959659	-0.0762429631288564
Gng7	-0.295014165184455	7.20322873440454	-4.11111623094312	0.000375153398018168	0.00627700654959659	-0.0763852792986635
Tiam1	0.325758398550723	6.80461090075614	4.10813175716967	0.000378043340133731	0.00632106930864038	-0.083772306680352
LOC100862290	0.278289978425559	3.22757070888469	4.10783119007742	0.000378335606011692	0.00632166735306044	-0.0845162058202771
Hmga1-rs1	0.526483583992093	8.039963768431	4.10570730393816	0.000380407219989423	0.00635197584272312	-0.0897725301674495
Alox5ap	0.391130051877471	6.83855072589792	4.10414854311392	0.00038193476046172	0.00637316459467809	-0.0936299540914591
C030006K11Rik	-0.436541092720685	8.34435806616257	-4.10326099912146	0.000382807239976847	0.00638184145304401	-0.0958262243129608
Scarb2	0.255652446475624	9.63172810302457	4.10291815428769	0.000383144793776932	0.00638184145304401	-0.0966745886625784
L2hgdh	-0.458319882246378	6.69263626465028	-4.10283006306213	0.000383231573095234	0.00638184145304401	-0.096892567116404
Mr1	-0.503736003952566	10.0172701285444	-4.09931291937391	0.000386712283075239	0.00643116085526764	-0.105594955332064
Magi1	0.365717060606061	6.65733569565217	4.09931008433316	0.000386715101335172	0.00643116085526764	-0.105601969493875
Gadd45b	0.588599308959156	7.44095148109641	4.09871759032923	0.000387304534750244	0.00643662006976029	-0.107067838057875
Dst	0.458712162714098	10.2305788676749	4.09641795274964	0.000389600731240645	0.00647041753514618	-0.112756946111468
C630016N16Rik	-0.511075976613971	7.07065689886578	-4.09503134654493	0.000390991770508021	0.00648479438999283	-0.116187026829291
Pygb	-0.480946626646906	10.434922415879	-4.09503048708162	0.000390992634242041	0.00648479438999283	-0.116189152842091
Pex11c	-0.286773278162056	6.68871108979206	-4.09441567323725	0.000391610987357946	0.00649068217513379	-0.117709968395319
Hist1h2be	0.609202930830039	10.3619255538752	4.09339982159206	0.000392634808916585	0.00650327789016006	-0.120222712588461
Melk	0.380739609354412	4.70504575519849	4.09169984190724	0.000394354056520096	0.00652720906782476	-0.124427430170681
Clpp	-0.254068135540184	7.99922724858223	-4.09134415118926	0.000394714720363787	0.00652720906782476	-0.125307154816782
Aldh4a1	-0.517035024868246	7.43711247542533	-4.09118700566807	0.000394874167009929	0.00652720906782476	-0.125695816315362
Hmmr	0.373065113306981	4.4010220831758	4.09037523473777	0.000395698840853611	0.00653645685769309	-0.127703494479754
Aldh6a1	-0.469477108036891	9.24926275992439	-4.08627077820991	0.000399894710525857	0.00659695486444836	-0.137853608281699
Ptpn12	0.249790568675889	9.5184113100189	4.08626898042993	0.00039989655796015	0.00659695486444836	-0.137858053712036
Eci1	-0.327166775856389	9.43063642060492	-4.08544464885994	0.000400744548003468	0.00660652182614949	-0.139896369835864
Cyr61	0.653373683135702	8.29868777599244	4.08490208913135	0.000401303650281062	0.00661131668771862	-0.141237912458021
Pqlc3	0.370170727108036	8.92500315028355	4.08291431232043	0.000403358637749583	0.00663214945338868	-0.146152657694518
Cpeb4	0.340340910408433	9.11677536294896	4.08279306092732	0.000403484325378444	0.00663214945338868	-0.146452436197825
B430010I23Rik	-0.720037605401846	6.403771268431	-4.08253798182062	0.000403748863647722	0.00663214945338868	-0.14708308144658
Tnf	0.474142787878786	5.5819577826087	4.08181825460595	0.000404496206524534	0.00663214945338868	-0.148862462943665
Srebf1	-0.550206247859029	9.44166887240076	-4.08177430238742	0.000404541889504186	0.00663214945338868	-0.148971124223878
Litaf	0.263918535079049	6.93910838090737	4.08175843242658	0.000404558385650891	0.00663214945338868	-0.149010358831411
Polh	0.308559783926217	6.86654851984877	4.08173376155251	0.000404584031293035	0.00663214945338868	-0.149071351497173
Trim29	0.445226996541503	5.48637969943289	4.08160206365969	0.000404720959908163	0.00663214945338868	-0.149396941037347
Tnfaip8l2	0.615272617424241	7.24549873913043	4.0785678977731	0.000407888366895098	0.00667536144461682	-0.156897632752726
Prim2	0.353690437582345	7.16188878355388	4.07855714801041	0.000407899632215894	0.00667536144461682	-0.156924205247463
Gm561	-0.290398276844535	6.92981253969754	-4.07734957052553	0.000409167087081374	0.00669166027087428	-0.159909154920846
Zfp839	-0.235882739295125	6.78982238374291	-4.07705902740135	0.000409472617904206	0.00669221627378452	-0.160627310471096
Sox6	-0.44160408234519	7.69582703308129	-4.07325688237013	0.000413491766938735	0.00674999891989565	-0.170024500359918
Il1rapl1	-0.373165013669302	4.11758653875236	-4.07319652197935	0.000413555886109001	0.00674999891989565	-0.170173671517045
Bnip3l	-0.228430923583668	10.4803518771267	-4.07290068813065	0.000413870284511584	0.00675065984915453	-0.170904772394414
Lrrtm1	-0.511187116930172	5.21786491871456	-4.07173336113156	0.000415113174640586	0.00676645456494173	-0.173789521847244
Sh3bgrl3	0.74385441930171	9.78341389981096	4.07104774997858	0.000415844887473302	0.00677390158404957	-0.175483765450245
Cyb5r4	0.335757411067192	7.64665028355387	4.06845159879425	0.000418627192141047	0.00680887919587966	-0.181898766536229
Baz2b	-0.211958167984191	8.28563957183365	-4.068393007287	0.000418690196940702	0.00680887919587966	-0.182043535717632
Pik3cg	0.377934508234518	7.17846565973535	4.06822597127665	0.000418869866120381	0.00680887919587966	-0.182456249909134
Ifi30	0.723893138010538	8.8752237362949	4.06801471798791	0.000419097206043554	0.00680887919587966	-0.182978212238574
Lat2	0.699667518774704	6.50296991115312	4.06705428111008	0.000420132318942404	0.00682119969213076	-0.185351188056189
Taldo1	-0.384537888010541	9.72167589413989	-4.06498290286444	0.00042237336932311	0.00685307048080142	-0.190468652958556
Tpk1	-0.274663454216075	6.19429893856333	-4.06426685509647	0.00042315081801822	0.00686116780320859	-0.19223758325127
Glb1	0.242272999835308	7.11261184593573	4.06327927441434	0.000424225406819917	0.00687406928105436	-0.194677218699292
Pparg	-0.34059833514493	10.9341665879017	-4.06209949581396	0.000425512666026088	0.00689039761292968	-0.197591503548074
Gas7	0.360724748023715	6.53193478166352	4.0618070661794	0.000425832333829189	0.00689104642124372	-0.198313838573659
Cytip	0.63047211248353	6.10639729111531	4.06131475492942	0.000426371037826776	0.00689523661304378	-0.199529883107876
Cox5a	-0.286485226449278	9.35838387901701	-4.06037354694229	0.000427402817340408	0.00690571372716658	-0.201854661058506
Rara	0.334569884222661	6.97116808412098	4.06021279175229	0.000427579288633295	0.00690571372716658	-0.202251715651601
Mcoln2	0.370551932312253	5.88374826654064	4.05830135123303	0.000429683131450228	0.00693268033897824	-0.206972628085484
Nrbp2	-0.750948338274048	9.23128859546314	-4.05818497334985	0.000429811553921884	0.00693268033897824	-0.207260047402079
Ctsh	0.471215688241106	8.42652646502836	4.05600512686404	0.000432224032607376	0.0069670330331206	-0.212643353799289
Kank2	-0.326939119565216	8.5248292362949	-4.04959349564984	0.000439397814566515	0.00707803826000414	-0.228474336005019
Sept6	-0.290924021574441	5.87266918714556	-4.04830444965503	0.000440854243594968	0.00709686067122246	-0.23165657045271
Ndufv1	-0.304855895915678	9.39719754253308	-4.04728188723752	0.000442012980976762	0.0071096910045751	-0.23418081133847
Slc6a9	-0.416336462450595	6.70340973534972	-4.0470922494215	0.00044222820376587	0.0071096910045751	-0.234648927837757
Gale	-0.343253733366275	7.04249140831758	-4.04528555699222	0.000444283849876862	0.00713808328817805	-0.239108503019251
Cyfip1	0.242943430171275	9.30409341587902	4.04043974481033	0.00044984416879724	0.00722270969653209	-0.251067915052475
Echdc2	-0.656894868741764	7.64603820226843	-4.03997396282657	0.000450382240705958	0.00722664108361917	-0.252217319914466
Zfp932	-0.526244727272728	4.66837982608696	-4.03868510742137	0.000451874447009739	0.00724586702732729	-0.255397685188199
A830010M20Rik	-0.386991246212121	6.80448258695652	-4.03813696962993	0.000452510548587922	0.00725134914206628	-0.256750206657138
Ccr2	0.549088712615283	7.84267407088847	4.03562926804022	0.000455431988589074	0.00729342221622242	-0.262937484609629
Actr3	0.349407250000001	10.8159951956522	4.03485859148934	0.00045633355720088	0.00730311483816421	-0.264838838539482
Acad10	-0.458015537055339	6.53849196597353	-4.03406947145886	0.000457258530084092	0.00731316919691923	-0.266785624379867
Zfyve28	0.459555885540185	5.69410522967864	4.03341826411187	0.000458023243392548	0.00731796093556941	-0.268392121234005
Gm13363	-0.392356100461134	10.8028564120983	-4.03330874067943	0.000458151980994222	0.00731796093556941	-0.268662305439088
Angel2	-0.241645256916996	6.90502835538752	-4.03189928406747	0.000459811900505456	0.00733971768125484	-0.27213918202518
LOC100862317	0.47971061676548	5.79586079678639	4.03150849309504	0.000460273187541768	0.007342325553498	-0.273103152828384
Brip1	0.468201638504611	4.71232167674858	4.03022662132187	0.000461789514237137	0.0073617492677157	-0.276265044587291
S100a11	0.400735575263505	12.1544739291115	4.02726446837258	0.000465312362270533	0.00741311472561057	-0.283570828107882
F2r	0.44955368906456	7.77237712665406	4.02548402543013	0.000467442587658721	0.0074422416120393	-0.287961581767891
Dnase2a	0.399147450263505	6.2893809073724	4.02507444494787	0.000467933995773136	0.00744525581654274	-0.28897159693839
Col4a2	0.563102766139659	9.79396581568998	4.02216140375939	0.000471443777292911	0.00749626021623295	-0.296154520494451
Fes	0.282982489295124	7.02507435538752	4.02135133288651	0.000472424407670723	0.00750645524493434	-0.298151802676792
Dpy19l3	0.302535682806322	6.38649653308129	4.02095094465668	0.000472909841397269	0.00750645524493434	-0.299138957482684
Dnajc28	-0.312542544960476	6.08712035349716	-4.02087772987676	0.000472998660853	0.00750645524493434	-0.29931946606253
Hyal3	-0.32665184453228	5.83190926275992	-4.01838028370029	0.00047603829483309	0.00754542400173069	-0.305476460058786
Klra2	0.413628952569169	4.62551275992439	4.0182637092373	0.000476180647869793	0.00754542400173069	-0.305763835093043
Macrod1	-0.32140689640975	7.10626071077505	-4.01792690986184	0.000476592161426928	0.00754542400173069	-0.306594091438572
Usp19	-0.260057690876154	8.26804228733459	-4.01785605569254	0.000476678778328925	0.00754542400173069	-0.306768754923755
Hist1h2an	0.527577248682475	9.66727383270321	4.01572513596419	0.000479291040051237	0.00757792902484592	-0.312021435672235
Sv2a	-0.364843708827406	4.90915264650284	-4.01555109739622	0.000479505015105522	0.00757792902484592	-0.312450414169359
Dok6	-0.420861220191041	5.55999149432892	-4.01527707225127	0.000479842111923815	0.00757792902484592	-0.313125837079352
Pmm1	-0.459759277503295	8.37613264083176	-4.01517953759493	0.000479962152389211	0.00757792902484592	-0.313366240405291
Th1l	-0.242904588768119	7.63526543761815	-4.01456753783398	0.000480716046729433	0.00758497291145558	-0.314874671219614
Abhd3	-0.504512680500658	7.07905734120983	-4.01315292255657	0.000482463127651388	0.00760342893019458	-0.31836118520752
Hist1h2ab	0.818796388998682	6.13714476937618	4.01312089668347	0.000482502752853377	0.00760342893019458	-0.318440114641138
Brp44	-0.401806103096179	7.81408790359168	-4.01227139713963	0.000483555002564606	0.00760972737265666	-0.320533706256205
Degs1	0.352127956357046	9.49376530340265	4.01211706870088	0.00048374640784125	0.00760972737265666	-0.320914039524103
D2hgdh	-0.304066478260868	7.54564107561437	-4.01205071443677	0.000483828726485149	0.00760972737265666	-0.321077564798594
Dopey2	0.310107462450588	8.55291824291115	4.00986985278813	0.000486542005765221	0.00764752185847554	-0.326451849748118
Cela1	0.696829847990776	7.26352158128544	4.00899026297879	0.000487640581327395	0.00765990424945505	-0.328619258089408
Trpv2	0.307416779150198	5.53098676937618	4.00793528518325	0.000488961443191125	0.00767576033687163	-0.33121872076256
Mcl1	0.360429356225298	7.76335691493384	4.00462425638688	0.000493129944163619	0.00773627027616586	-0.33937622527535
Slc7a6	-0.331211570981553	7.60254253308129	-4.00093984024452	0.000497809811467012	0.00780472049199489	-0.348452114616876
Psmd5	-0.264708228096179	9.08468966446125	-3.99683045998383	0.000503081229222466	0.00788224409421147	-0.358572897388424
Mpdz	0.259284943675887	8.70398802741021	3.99657525071006	0.000503410418264704	0.00788224409421147	-0.359201371941664
Hoxc6	-0.369061540513835	8.1658443610586	-3.99634006500113	0.000503713967718213	0.00788224409421147	-0.359780529775096
Gpr174	0.404143570487484	3.71918641776938	3.99607904150133	0.000504051077177691	0.00788251449753894	-0.360423306749474
Rbmx	-0.329511693017128	8.39511578449905	-3.99493173594623	0.000505535456205853	0.00790071455526281	-0.363248477708288
Rap1gds1	0.259627579545452	8.46359845652174	3.99467429132518	0.000505869129645052	0.00790091924539415	-0.3638823976574
Ptplad2	0.360929126976282	7.55236767485822	3.99265545372499	0.000508493293502047	0.00793687505487743	-0.368853212290904
Kpna4	0.227018003129114	8.90356175330813	3.99235059630726	0.000508890725799326	0.00793805115699379	-0.369603794032203
Slc2a6	0.319700487648223	5.65676496691871	3.99124259530521	0.000510337774826736	0.00795558810776707	-0.372331679819189
0610009O20Rik	-0.303658160079054	7.56992737996219	-3.99079602324672	0.000510922146228089	0.00795966322119943	-0.373431092740407
Rrad	0.669272341073783	6.08365863232514	3.990294410571	0.00051157933032235	0.00796486681940912	-0.374665980747162
Rbms3	0.19427618577075	9.43093100189036	3.98956413761896	0.000512537584716999	0.00797474830362068	-0.37646373777902
Gzma	0.455917598649538	4.81430056710775	3.98683209732593	0.000516138278734309	0.00802570600484907	-0.383188786815527
Mir18	0.413678633563903	4.07905403308129	3.98535971683568	0.000518089151209662	0.00805096167762505	-0.386812742256011
Hsd17b10	-0.37896368461792	7.80752914177694	-3.98498637795758	0.000518584973383562	0.00805358869187856	-0.38773159510499
Mocs1	-0.430629391139655	9.5885003147448	-3.98450772408613	0.000519221347376533	0.00805782298524576	-0.388909621603952
Zyx	0.244439505105403	8.61284184120983	3.98428966671174	0.000519511511951453	0.00805782298524576	-0.389446278460381
Atad3a	-0.294995369729906	7.65006675614367	-3.98345699390936	0.000520621006926329	0.00806995304195366	-0.391495499674654
Cpt2	-0.293311075922267	9.73114828071834	-3.98317506684191	0.000520997190659222	0.00807070820929427	-0.392189307340222
Nuf2	0.452966897233201	5.33834829867675	3.98093814184368	0.000523991515921953	0.00811199428480681	-0.397693913526392
Gramd1b	0.447322686594203	6.91039225047259	3.98010421752772	0.000525112141603017	0.00812423969990455	-0.399745868840022
C330013E15Rik	-0.286362812911728	6.3493572778828	-3.97943223620271	0.000526016870113944	0.0081331316065422	-0.401399284217137
Alg8	0.430591591897233	8.30680596786389	3.97858768154729	0.000527156127449143	0.00814563631166871	-0.403477238077895
Mum1	-0.337971673913045	7.37950498204159	-3.97707408891332	0.00052920397876104	0.00816926492740945	-0.40720108011139
Eya2	0.348477437417655	6.86643667296786	3.97696770073701	0.000529348214277079	0.00816926492740945	-0.40746281269792
Gnao1	0.445764688405799	7.31234337996219	3.97634107452527	0.000530198549181255	0.00817386131358796	-0.40900438863181
4930481A15Rik	-0.287971013833994	7.36613342816635	-3.97614202337316	0.000530468944731546	0.00817386131358796	-0.409494068181825
Hcls1	0.443383727108037	7.57262456332703	3.976015416901	0.000530641000638673	0.00817386131358796	-0.409805526254153
Fxn	-0.359286203722003	6.4495699442344	-3.9748884045223	0.000532175020314308	0.00819237073745561	-0.41257794322411
6430590A07Rik	-0.436092062582346	7.79055560775047	-3.97258214919149	0.000535327812428432	0.0082357610893328	-0.418250767487713
D230025D16Rik	-0.303765642951252	8.53500157655955	-3.97005507248187	0.000538803656000233	0.00828406419574656	-0.424465992076666
Trub1	-0.291124505928854	7.27498393194707	-3.96867312403896	0.000540713857178525	0.00830825045138525	-0.427864488418503
Cfl1	0.259566318511196	10.1314713298677	3.96828826058236	0.000541247024607968	0.00831126116416697	-0.428810904188489
Elane	-0.372910518939393	5.30701984782609	-3.96748356770054	0.000542363476756422	0.00832321933258952	-0.430789659935386
Spata6	0.208196374835308	7.86224428071834	3.96584305684389	0.000544646610898442	0.00835305561431425	-0.434823455074433
Plod1	0.369422486330695	9.41344360396976	3.96549899292359	0.000545126654180537	0.00835521860630194	-0.435669418671151
Nmt2	-0.24352049440053	8.22892834688091	-3.96400136037528	0.00054722104407328	0.00838210680685523	-0.439351532295961
Duox1	0.569373212285901	4.9510196758034	3.96275701379074	0.000548967261428791	0.00840363175476645	-0.442410694615318
Neurl4	-0.304580036396574	7.66828056049149	-3.96161908329753	0.000550568956754156	0.00842164940947004	-0.445208065983331
Gtf2h3	-0.272375254940714	7.59672016068053	-3.96143558337029	0.000550827673783401	0.00842164940947004	-0.445659147900812
Pik3ap1	0.667154158267454	8.19373116446125	3.95961338206847	0.000553403320832941	0.00845578316506427	-0.450138273820777
Fam164a	0.237716511693018	7.96991635160681	3.95879166387888	0.000554568689112813	0.00846833947451945	-0.452157988322751
Gng2	0.368098375658763	7.28248424669187	3.95833271474683	0.000555220628762516	0.00847304496376531	-0.453286009263704
Emr4	0.433232870223977	6.58498818431002	3.95793370354135	0.000555788040884567	0.00847645547997589	-0.454266690795951
Gm11744	0.347156694828721	4.79761743194707	3.95282818783014	0.000563099020834989	0.00858264592918933	-0.466813118228428
Gabrr2	0.591939777009221	5.33385948393195	3.95219183945283	0.00056401688251593	0.00859132267397256	-0.468376662094855
Anln	0.312965386363637	6.77492517391304	3.95165726025417	0.000564789094416711	0.00859777147683401	-0.469690112930644
E430018J23Rik	-0.370662466403161	6.06121849432892	-3.9499630654348	0.000567243296386084	0.00862980140909347	-0.473852472964509
Pus10	-0.268102656455866	8.2807093563327	-3.94877187792093	0.000568975141708137	0.0086508089713379	-0.476778803605288
Adam10	0.241835612154146	9.46184861342155	3.94819038396413	0.000569822458913633	0.00865835038371479	-0.478207263792043
Ctsz	0.509464126152832	10.6080537958412	3.94527202766906	0.000574093747329537	0.00871787707743916	-0.485375643863877
Senp7	-0.251657342226618	7.02331924574669	-3.94368861807424	0.000576424418752519	0.00874787944862967	-0.489264520050479
Gm15293	-0.509329572299078	3.88521345274102	-3.94164568650644	0.000579445271197592	0.00878831271011437	-0.494281504451722
Cab39l	0.226500915349142	9.81819583270321	3.94099291239412	0.000580413806978227	0.0087975883682567	-0.495884456877877
Zfp174	-0.299308572957841	6.57163201039698	-3.94033747285618	0.000581387904307707	0.00880450767203827	-0.497493898283672
Mir453	0.475373298089592	4.8036326389414	3.94020513292848	0.000581584780089195	0.00880450767203827	-0.497818854075925
Btrc	-0.203035518939398	8.29475897826087	-3.93966913151672	0.000582382836578011	0.00881117703517597	-0.499134962169024
Larp4b	0.289672458827399	10.1196632665406	3.93928297621573	0.00058295845546751	0.00881447490395843	-0.500083111864933
Cmtm3	0.448705494729907	8.2769995047259	3.93757781666011	0.00058550695397275	0.00884758086303642	-0.504269655256692
Uba6	0.287846945816861	8.2714823563327	3.93723191328219	0.000586025273697972	0.00884998706835798	-0.505118877736031
Glrx2	-0.226019711627142	6.29959987523629	-3.93647042021259	0.000587167930249619	0.008861813110185	-0.50698835296483
Tec	0.499170781455862	6.75155088279773	3.93580617887323	0.00058816645035675	0.00887145063371631	-0.508619011447224
Cops7a	-0.220332674571802	7.53215973534972	-3.9354436306898	0.000588712156921128	0.008871721913583	-0.50950901317121
Birc5	0.319385586956521	3.80299419376181	3.93530453084026	0.00058892166218191	0.008871721913583	-0.509850477946307
Stk10	0.543964098155469	8.39676906143667	3.93507712105531	0.000589264333869	0.008871721913583	-0.510408722005136
Mgat4a	0.358036450922268	7.04772637145558	3.9339175484967	0.000591014692393028	0.00888534915707934	-0.513255126764826
Psmb3	-0.331152971179183	6.26493620037807	-3.93387854110686	0.000591073662572044	0.00888534915707934	-0.513350875176753
Pion	0.464954380764162	7.09417202268431	3.93376124702975	0.000591251019135361	0.00888534915707934	-0.513638786628525
Sp3	-0.233503320652174	7.93045825425331	-3.93166399205122	0.000594431084492789	0.00892769561755593	-0.518786425930027
Pde2a	0.436417119400522	9.7790895879017	3.93139677025822	0.000594837482320862	0.00892835845875759	-0.519442270568063
Nrp2	0.402474063735175	8.59667690548204	3.93036797914861	0.000596404654419321	0.00894643281364491	-0.521967152371434
Uvrag	0.266440217391304	9.26066162570888	3.93006249451441	0.000596870787099819	0.00894797896524461	-0.522716852368228
Tmcc3	0.274854523386033	7.42800409451796	3.92942160079031	0.000597849881494382	0.00895720861964166	-0.52428965056859
Filip1l	0.347445600461135	6.18242265311909	3.92832463561754	0.000599529394047322	0.00897691460856033	-0.526981553044261
Olfr735	-0.620323890974968	5.0251409905482	-3.92628512918698	0.000602664364594756	0.00901837639939427	-0.531985981585488
Pycard	0.37217638405797	7.01114051701323	3.92419681812697	0.000605891103950305	0.00905484897804124	-0.53710958722171
Aasdh	-0.370310715909093	6.76632482608696	-3.92411157295543	0.000606023181216143	0.00905484897804124	-0.537318721147821
Anxa4	0.401822141304343	9.23170177410208	3.92399497653988	0.000606203879484218	0.00905484897804124	-0.537604768216863
Man1c1	0.495367811100127	8.83842470132325	3.92191430204303	0.000609437405725551	0.0090976343437383	-0.542708999023897
Prkcb	0.585436649703556	6.91722574007561	3.92130326941968	0.000610390223297769	0.00910634227808524	-0.544207850121889
Deptor	0.364126865283264	9.23494171455576	3.91944964950729	0.000613289672763143	0.00914406368718719	-0.548754435516998
Dido1	-0.325271463438735	8.76452898487713	-3.91826435534547	0.000615150834616034	0.00916626811967762	-0.551661498669313
Mrpl3	-0.284646739130435	7.79775047258979	-3.91765140574382	0.000616115478147246	0.00917509490901331	-0.553164749817337
Heg1	0.259145904808956	8.02163797258979	3.91565214844465	0.000619272232535138	0.00921443778885034	-0.558067549119412
Bmf	-0.284260210803688	5.75803497164461	-3.91550504691792	0.000619505129275542	0.00921443778885034	-0.558428266286
Sytl2	0.283662715909093	6.02541115217391	3.91471007367016	0.000620765256311793	0.0092276118860437	-0.560377620708286
Ermp1	0.281766890480894	10.7726043298677	3.91224260133562	0.000624692608624666	0.00927740615444507	-0.566427563405101
Wdr26	0.235464701416335	9.86408396408318	3.91213282749944	0.000624867898092137	0.00927740615444507	-0.566696696245788
Aen	0.265463930335965	6.09890485255198	3.90889452932415	0.000630060758612709	0.00934837911239539	-0.574635300602367
Ccnb2	0.456397918807641	6.98344061153119	3.90867966955051	0.000630406803732903	0.00934837911239539	-0.575161973005532
1700029I15Rik	-0.232615007411068	5.76947700189036	-3.90767508183937	0.000632027242426735	0.00936245082156436	-0.577624372378034
Epsti1	0.56765316452569	7.30025441020794	3.90742212928336	0.000632435911281256	0.00936245082156436	-0.57824437626332
Aim2	0.389866489789195	5.60293131758034	3.90738534652805	0.000632495358999621	0.00936245082156436	-0.578334532561604
Spna2	0.241545621047431	10.6493714546314	3.90378193804892	0.000638345910042024	0.00944338133187019	-0.587165757325709
Ddt	-0.404398221343873	8.77325519848771	-3.90348572344513	0.000638829214531839	0.00944486192042694	-0.58789163975684
Lrrc32	0.518824110671936	7.98112240075614	3.90297960186063	0.000639655838458759	0.00945141354595598	-0.589131877260177
Akap7	-0.396302426383404	8.62423519281663	-3.9024591002133	0.00064050704819274	0.00945832037732671	-0.590407315807386
Nlrp1c	0.520475405632411	6.23168872117202	3.90095667988003	0.000642970319404167	0.00948900987547012	-0.594088640156683
Nmb	-0.387387351778658	7.14939083175803	-3.90039405354112	0.000643895165922211	0.00949697202831766	-0.595467141976814
Psmb10	0.435727658267455	8.94257325141777	3.89997048570133	0.000644592292653484	0.00950010909909323	-0.596504904884602
Haus1	-0.296942192358365	7.16237366162571	-3.89979654674209	0.000644878784499836	0.00950010909909323	-0.596931057037421
Trim30d	0.540197682147562	6.14045022117202	3.8980172547153	0.000647816642324899	0.00953768755480255	-0.601290098612158
Dcun1d4	-0.254523221508563	7.58710302268431	-3.89715663285263	0.000649242377059773	0.00955297171642697	-0.603398355932607
Slfn9	0.630799626646906	5.75380875803403	3.89633357934749	0.000650608767207638	0.0095673649621715	-0.605414485911166
AB041803	-0.331089149868248	9.25517958412098	-3.89448522687789	0.000653687640773146	0.00960690852384911	-0.609941816620866
Kcnh2	0.268944335309613	6.62627047920605	3.89419112879886	0.000654178853696634	0.00960839810977785	-0.610662132664668
Haus6	0.228473046936757	6.57734640831758	3.89151502783326	0.000658665316227747	0.00966853209276299	-0.617215983263587
Cdca3	0.355876154150196	4.9552016389414	3.89024873282783	0.000660798803434094	0.00969358700128544	-0.620316827257517
Snora36b	-1.12536224950593	6.57931120132325	-3.89003546112513	0.000661158798553957	0.00969358700128544	-0.620839054865419
1810011O10Rik	-0.307755873353096	6.11030938846881	-3.88972604761774	0.000661681421202159	0.00969548175205019	-0.621596688668342
Ccdc99	0.476376647562581	4.8873588241966	3.88678644075185	0.00066666698406446	0.00976272994013826	-0.628793974563237
Pfn1	0.373319602437414	10.2849930018904	3.88471198242681	0.000670207512964999	0.0098087496226457	-0.633872310731189
Iah1	-0.250633484848487	8.75396160869565	-3.88225942588041	0.000674417252186815	0.00986450302516097	-0.639875456568321
Cdkn1b	-0.242028712450595	7.54146030056711	-3.88156389462552	0.000675615844250085	0.00987617324874708	-0.641577759606919
Col4a1	0.430729994894593	10.138287963138	3.8813143343929	0.000676046416634072	0.00987660935646908	-0.642188538030122
Acsl3	-0.427015260704875	7.00558207277883	-3.88057792022576	0.000677318546289196	0.00988933228189782	-0.643990800318169
Slc25a44	-0.53258563965745	8.70340107088847	-3.87980448740361	0.000678657163106018	0.00990301032676786	-0.645883577043615
Chd7	-0.376320269104085	7.87002678071834	-3.8788937392873	0.000680236779244483	0.00992018678181037	-0.648112288128043
Gpr132	0.36128612088274	5.94330230056711	3.87781595867712	0.000682110778323001	0.00994163349648059	-0.650749595080399
Tmem45b	0.461523444828721	11.343114084121	3.87563023866573	0.000685926841739251	0.00999134334604349	-0.656097497103663
4930594C11Rik	0.597687034255601	5.44241734971645	3.87525457003438	0.000686584838387742	0.00999502063018564	-0.657016593998079
Snora47	-0.4804898185112	7.7115170831758	-3.87473609607354	0.000687493984698386	0.0100023475483332	-0.658285039866109
AI662270	0.53878595750988	7.22367359924386	3.87388123493228	0.000688995577114782	0.0100137357377127	-0.660376372310516
Tspan17	0.373119915513836	10.0105539867675	3.87334965590778	0.000689930941874426	0.0100137357377127	-0.661676774413263
Lsm10	-0.379741436100138	8.47715264650284	-3.87332648828864	0.000689971735970663	0.0100137357377127	-0.661733448451241
Tnxb	0.392132461462451	9.27310018809074	3.87326272360857	0.000690084026606951	0.0100137357377127	-0.661889433088676
Scara5	-0.337948615942027	8.49820573440454	-3.8731354305997	0.000690308245491108	0.0100137357377127	-0.662200822440311
Plekhg1	0.370451799407114	7.36319313232514	3.87175569464093	0.000692743174556472	0.0100431460471287	-0.665575839295697
C1qbp	-0.256098484189724	8.62670289886579	-3.87040299938491	0.000695138593376591	0.0100719493076775	-0.668884444862808
Tmem50a	0.239054797101446	9.66589758412098	3.86949997521177	0.000696742251052967	0.010089253536693	-0.671093036983226
Prpf40b	-0.355314338438735	6.89302961531191	-3.86906032541798	0.000697524332046432	0.0100946474971323	-0.672168277944697
Dnajb2	-0.332234354249013	6.13135349905482	-3.86733190632019	0.000700607357954411	0.010133315108066	-0.676395160157748
Ndufs7	-0.289284207674577	10.1095571379962	-3.86664111299325	0.000701843293588284	0.0101452374274351	-0.67808438757123
Cxcl10	0.522024591732544	6.03063011814745	3.86480379769362	0.000705140991868206	0.0101869313514559	-0.682576918891832
Rras2	0.293859106719365	8.03960381190926	3.86311360465507	0.000708188098727019	0.0102249583369807	-0.686709279423727
Osbpl1a	-0.225204489295125	6.83258034026465	-3.86159533321224	0.000710936313824811	0.0102586278633058	-0.69042095335656
Lgr4	0.362281512681157	9.14955734120983	3.86104777878793	0.000711930013225747	0.0102669555915517	-0.69175946119228
Rwdd3	-0.332177893445325	4.48088596219282	-3.85900545442958	0.000715648491473557	0.0103090493332728	-0.696751577812096
Fam105a	0.511330697628458	6.46378859451796	3.85898521218958	0.000715685442231183	0.0103090493332728	-0.696801053491603
Acvr1c	-0.430625550230571	9.18278355387524	-3.85835487311224	0.000716837021395886	0.0103196058582494	-0.698341685668142
Trerf1	0.393283597496707	7.34182766257089	3.85539681660593	0.000722265566919839	0.0103916854420936	-0.705570788927325
Zfp768	-0.343279809617921	7.14228103308129	-3.85281722526996	0.000727032582500296	0.0104541686279477	-0.711873922263177
Gpx4	-0.223400033596842	8.09514020132325	-3.85167204658444	0.000729158755476661	0.0104786278061095	-0.714671808235558
Tnfaip6	0.583413208168642	5.44450378071834	3.85022214560812	0.000731859466565475	0.0105113102639701	-0.71821390970334
Gpr126	0.403615780632412	6.78485428638941	3.84940458025373	0.00073338667323481	0.0105271100457456	-0.720211080903863
Serpinb6d	-0.284072519104085	2.99624973724008	-3.84903007673128	0.000734087290424575	0.010531033387546	-0.72112589535435
Ptcd3	-0.514264084486166	8.40811766068053	-3.84814863921295	0.000735738875201853	0.0105485865725566	-0.723278935255228
Phf1	-0.505313323287218	7.62156663705104	-3.8471483033627	0.000737617675234569	0.0105693751301344	-0.725722261938299
Glrx	0.439947157444003	7.37376095935728	3.84623441552623	0.000739338238248004	0.0105875386541006	-0.727954308755964
Prune2	-0.990754885210806	7.92083160018904	-3.8460189623115	0.000739744443818928	0.0105875386541006	-0.728480505843074
Apoa1bp	-0.232219336627143	9.93164022306238	-3.84405941700663	0.000743448977651204	0.0106343839252418	-0.733265946715065
S1pr2	0.288680553689066	7.17778985538752	3.8434347065812	0.000744633830505951	0.0106451539365717	-0.734791442874211
Rrm2b	-0.24440587944664	7.69209120982987	-3.84265729239177	0.000746110903368869	0.0106600865648865	-0.73668974878775
Slc22a2	0.575361635210802	5.92134294328922	3.84084184228791	0.000749571463227344	0.0106992754060746	-0.741122399992104
Prelid1	0.236100422595522	10.4551650897921	3.84076305170511	0.00074972200869475	0.0106992754060746	-0.741314765995923
E130112N10Rik	-0.302329545454548	6.74967391304348	-3.83959259426187	0.000751961913238295	0.0107250308528189	-0.744172310318723
6230400D17Rik	-0.244579764328064	6.20446124858223	-3.83581420236368	0.000759237654682806	0.0108225397555306	-0.753395437413443
Trpt1	-0.342071491765484	6.86048624669187	-3.83520874290562	0.000760409959851628	0.0108329848962446	-0.754873175648347
Hephl1	-1.11880832476943	5.7950189026465	-3.83338155540605	0.000763958611917993	0.0108772524259566	-0.759332436399808
Tm4sf5	0.370128044960472	6.34576323345936	3.83037405833205	0.000769835100442855	0.0109545934673872	-0.766671148337979
Usp6nl	0.24305198847167	7.75604599810964	3.8300100214605	0.000770549419267404	0.0109568554750678	-0.767559355926916
Ppfibp2	0.26817797463768	6.37662255671077	3.82984003028595	0.00077088320188946	0.0109568554750678	-0.767974107707472
Fahd2a	-0.385173476284585	5.76326244612476	-3.82886438399067	0.00077280166444944	0.0109726334296062	-0.770354446541569
Tbrg1	0.249372637516469	8.7974946436673	3.82867392416488	0.000773176722768923	0.0109726334296062	-0.770819105137931
Tle4	0.256160416007903	7.03206464461248	3.82859666829624	0.000773328908026697	0.0109726334296062	-0.771007582175313
Tgfbi	0.286962026844531	10.1443933298677	3.82820951270915	0.000774092004372975	0.0109771412772016	-0.771952091401175
Lace1	-0.361078995882742	7.00660050378072	-3.82711155671947	0.000776260142925832	0.0110015569192352	-0.774630553264148
Zfp189	-0.346222824110673	6.55884451890359	-3.82320199866567	0.00078402897826703	0.011105274826649	-0.784166419202477
Glul	-0.382671710968385	9.44433860018904	-3.82132377438317	0.00078778841659772	0.0111513233946487	-0.788746793936254
4931408A02Rik	-0.320304787055337	4.88480592249527	-3.82112619824761	0.000788184912500121	0.0111513233946487	-0.789228586031178
LOC100503186	-0.725316070816865	7.04678875236295	-3.81948568714995	0.000791484680484221	0.0111915843001802	-0.793228762849337
Supv3l1	-0.24078008152174	7.60099165122873	-3.81773272066507	0.00079502565996253	0.0112352078070164	-0.797502689767169
Rab11fip2	-0.255882486001317	7.53703546502836	-3.81388823759283	0.000802846127437768	0.0113392238721096	-0.806874304507861
Gstm5	-0.547687153326746	7.66666471833648	-3.81270476070163	0.000805268754564028	0.0113669265320647	-0.809758780166558
Tjp2	0.421623613636362	7.54304704347826	3.81101389077456	0.000808742512996853	0.011409426431208	-0.813879542044223
Slc25a22	-0.34343434403821	8.30626811625709	-3.80928127787643	0.00081231731287302	0.0114533023415723	-0.818101572776923
Ccrl2	0.533946255270092	6.38946282136106	3.80866186077744	0.000813599086586799	0.0114648159451219	-0.819610854680367
Uqcrc1	-0.289753733366272	10.1603463865784	-3.8060267826209	0.000819074172759328	0.0115353726067579	-0.826030859734262
Cygb	0.441645883893278	9.74578112381853	3.80452610957008	0.000822208397935643	0.0115729001573512	-0.829686557291136
Clec4d	0.822973829545454	4.68944369565217	3.80006028799232	0.000831605387984865	0.0116984853837186	-0.840563378761301
Atl2	-0.309802590579714	9.58805576465028	-3.79536511103903	0.000841598829113814	0.0118323130304273	-0.851995418608172
Galnt7	0.385839097496706	6.61495746691871	3.79430754567447	0.000843866038283911	0.0118551536941089	-0.854569947088422
Neurl3	0.528167158761526	8.64003827882798	3.79415877443791	0.000844185455374546	0.0118551536941089	-0.854932100320947
Prr5	0.333898082509876	8.50807162098299	3.79391451242857	0.000844710152252838	0.0118557667496717	-0.855526698736629
Ankrd29	0.440411971837942	7.58819480718337	3.79133743060395	0.000850265523417761	0.0119186877556406	-0.861799420001548
Spa17	-0.459596838603424	6.27883774385633	-3.79125472300205	0.000850444408170516	0.0119186877556406	-0.862000716126315
Kntc1	0.274159665019763	4.38666043761815	3.79113645063036	0.000850700278713499	0.0119186877556406	-0.862288568908811
Fstl3	0.390969697628456	7.65731159451796	3.79093901273037	0.000851127584594963	0.0119186877556406	-0.862769090777012
Gm19528	0.639864627140975	8.7441055463138	3.79021072053516	0.000852705619151556	0.0119340049344743	-0.864541545341351
Fam26e	0.354426508563898	6.26829657655955	3.78987237814898	0.000853439703771673	0.0119374999654691	-0.865364944977009
Cldn5	0.629156565052699	8.06153985538752	3.78943832822362	0.000854382349728265	0.0119439066315388	-0.866421234421253
Rtn2	0.51299094021739	6.08936342249527	3.78869479468383	0.00085599949341786	0.0119533416504838	-0.86823060291175
Appl2	-0.394340027503291	7.66658979300567	-3.78868203712646	0.000856027266619489	0.0119533416504838	-0.868261647306536
Park2	-0.321296478260871	6.16206311909263	-3.78699372096109	0.000859710554148298	0.0119979763972474	-0.87236978647837
Hist1h2bl	0.382470902832676	10.9760790803403	3.7866879716025	0.000860379250779476	0.0120005133077029	-0.873113710213248
Aco2	-0.32010328820817	10.4974339962193	-3.78435780385665	0.000865492318710791	0.0120650020853768	-0.878782786390019
Aifm1	-0.341060523715415	7.99504442344045	-3.78142903602383	0.000871961252232514	0.0121483080963949	-0.885906960886501
Stard8	0.302143172760213	7.76764335255199	3.78012569404235	0.00087485526832638	0.0121817417758034	-0.889076871775802
Ndufs4	-0.298280632905135	8.55401071361059	-3.77650806020333	0.000882937609883807	0.0122873406737416	-0.897874025666511
Pik3cd	0.324692440711463	6.86244801512287	3.77543343337223	0.00088535258840993	0.0123139954254803	-0.900486832497446
Slc25a17	-0.257591673913046	9.38416509073724	-3.773740797774	0.000889169565538266	0.0123601089183622	-0.904601861555661
Ndufab1	-0.249402410737813	7.8333860463138	-3.77299087235943	0.000890865847516426	0.0123758681638723	-0.906424883862041
H2-Ke6	-0.436110401350461	8.1344719584121	-3.77279582404428	0.000891307554608186	0.0123758681638723	-0.906899019232344
Naip6	0.582784248682476	6.44018898487713	3.77072434892486	0.000896011918618252	0.01243418341569	-0.911934104497117
LOC100862007	0.823967446146243	6.02910459924386	3.76828972957819	0.000901572173022602	0.0125015720814398	-0.917850978903886
Madd	0.301455475625823	6.31045274196597	3.76815430085147	0.00090188246209527	0.0125015720814398	-0.918180083887748
Slc27a1	-0.528124420948618	10.2760464725898	-3.7673280136785	0.000903777892755474	0.0125208037913724	-0.920187976944557
Mzt1	-0.350021016139658	8.90403929300567	-3.76700370067748	0.000904522907119337	0.0125240851510467	-0.920976032892307
Gm7694	0.611591068181818	5.52689319565217	3.76498798948195	0.000909166957301877	0.0125802100399601	-0.925873670369805
Mmp3	0.440254690876152	3.87134834310019	3.764714768401	0.000909798237917744	0.0125802100399601	-0.926537472865253
Dusp4	-0.610990943840579	7.06774527504726	-3.76458089759036	0.000910107705154948	0.0125802100399601	-0.926862713333425
Tmem165	0.334340549736494	8.79645604914934	3.76260424493854	0.00091468915453004	0.0126326050298708	-0.931664666855206
Msr1	0.605796001646901	6.6132671710775	3.76250347919295	0.000914923313248369	0.0126326050298708	-0.931909443446354
4930506M07Rik	0.539263924901184	7.86001752930057	3.7614265539896	0.00091742954353514	0.0126601167581003	-0.934525367382692
Snn	-0.259609955862977	7.61259294139887	-3.76019170973407	0.000920311581859726	0.0126927807758897	-0.937524651364457
Fam70a	-0.322849363306984	5.58227252551985	-3.75941417307728	0.000922130856187761	0.0127107589941854	-0.939413062239874
Kctd21	-0.29064981455863	7.22074417202268	-3.75900847492458	0.00092308150710598	0.0127167506004103	-0.940398345538047
Polg2	-0.298389877470358	6.02552851512287	-3.75796471185512	0.000925531726515986	0.0127371364921853	-0.942933115337468
Igsf10	0.391035902503293	6.74140122873346	3.75793784435808	0.000925594881826824	0.0127371364921853	-0.942998360440517
9330159M07Rik	-0.471322213438734	7.69116111531191	-3.7568945970681	0.00092805043581007	0.0127638008041155	-0.945531692299844
Fam20c	0.795026740942028	8.62705385255198	3.75619188887782	0.000929708046369541	0.0127794671002921	-0.947237986390181
Elmo2	0.281864846014491	8.3126008194707	3.75508054315857	0.000932335523178517	0.0128077330826223	-0.949936353654083
BC028777	-0.31168300032938	5.33437775708885	-3.75488282559595	0.000932803736237405	0.0128077330826223	-0.950416393879719
Ptar1	-0.227568786890646	7.65336988090737	-3.75443148043203	0.00093387342752756	0.0128152808991338	-0.951512194402737
Reep4	0.377284942358365	7.53461483837429	3.75230641545843	0.000938926052000609	0.0128689113733979	-0.956671086939265
Dtna	-0.534520475790515	6.96698960396975	-3.75218786313415	0.000939208714897086	0.0128689113733979	-0.956958867083801
Mau2	-0.185544848814228	8.56939823534972	-3.75212944531038	0.000939348030542191	0.0128689113733979	-0.957100672716381
Bckdhb	-0.338611933959161	9.40285286672968	-3.75181564393695	0.000940096735706135	0.0128720134156741	-0.957862396262875
Pgm5	0.404046719038208	6.72797101417769	3.75060848487143	0.000942982386815869	0.0129002114982821	-0.960792508658852
Elmod3	-0.336465863636365	8.30101089130435	-3.75051634498439	0.00094320299926578	0.0129002114982821	-0.961016147893688
Dctn5	0.232652969038204	9.78216986200378	3.74923560540786	0.000946274752425168	0.012935045783844	-0.96412457416618
4930578M01Rik	-0.332377034584977	5.6598051899811	-3.74879862903801	0.000947325051068042	0.0129422246167533	-0.965185077218651
Dcst1	-0.391292138339919	6.3637736294896	-3.74725352299503	0.000951047989846037	0.0129858885084462	-0.968934656013357
Elk1	-0.335673996706195	7.92369486389414	-3.74687041071007	0.00095197332002791	0.0129913258280221	-0.969864309869013
Nus1	0.285810580039527	8.96817722306238	3.74604403829141	0.00095397226524753	0.0130114003593197	-0.971869487267549
Pdp2	-0.428149431653491	6.73486452362949	-3.74544011309324	0.000955435729083468	0.0130241531963447	-0.973334827884293
Coq10a	-0.303120208992099	7.43695566635161	-3.74403439600871	0.000958850677144218	0.0130634791536188	-0.976745367085284
Arnt	-0.219041187417652	9.53374876181474	-3.7419755500187	0.000963873921746505	0.0131239214229574	-0.981739920167677
D10Jhu81e	-0.325470288208168	9.41392125708885	-3.74178011396577	0.000964352093523321	0.0131239214229574	-0.98221399111396
Gmfb	0.318655743412386	9.51599779395085	3.74003806512614	0.000968624649217848	0.0131747920003439	-0.98643940849723
Pcbp4	-0.398661068511199	8.12554977882798	-3.73797645240747	0.000973704974084221	0.0132365873090346	-0.991439277421351
Mxra7	0.278502359848482	7.60832419565217	3.73528467026576	0.000980377567429687	0.0133199479199956	-0.997966359477264
Csnk1g3	0.269688735177864	8.58262287334593	3.73458148205405	0.000982128062452355	0.0133363791885404	-0.99967125959601
Crlf2	0.272094449934124	6.92001890359168	3.73411502973265	0.000983290926028129	0.0133448172703135	-1.00080214016409
3110021A11Rik	-0.266470795454546	6.10237145652174	-3.73367421386105	0.000984391119659254	0.0133523960017182	-1.00187083283267
Raph1	0.262129208498024	8.19826987145558	3.73119426266574	0.000990603160568218	0.0134292659490453	-1.00788248727656
Gabrg3	0.316769599472991	5.16241335916824	3.73079715963797	0.000991601431776858	0.0134354089541355	-1.00884500768962
Trhde	-0.600009288372859	7.61482949432892	-3.72918893336368	0.000995654429779761	0.0134829115804132	-1.01274283946634
H2-M2	0.403359298254285	5.04810964083176	3.72784514255761	0.000999053466506896	0.0135215111123168	-1.01599942270755
Cyc1	-0.412537722167327	8.49173575425331	-3.72694894285132	0.00100132667399119	0.0135425154633453	-1.0181711275288
Tlr9	0.363956960968379	6.35150598676749	3.7267453598033	0.00100184376852898	0.0135425154633453	-1.01866443835311
Itm2c	0.295484877305666	8.34489524385633	3.72658398458825	0.00100225384261713	0.0135425154633453	-1.01905546849342
Uqcr10	-0.379476011363638	6.80445652173913	-3.72591183100829	0.00100396363876541	0.013558185118363	-1.02068412330046
Stk35	-0.28127684387352	7.59827520510397	-3.72493009043545	0.00100646609226834	0.0135845363143732	-1.02306277970154
3110039I08Rik	-0.311067056324109	6.51667167958412	-3.72387225412846	0.00100916936228317	0.0136035750275203	-1.02562562203895
Actb	0.304349755599471	10.7118512816635	3.72381742610703	0.00100930966767907	0.0136035750275203	-1.02575844977403
L1cam	0.336846181159421	6.12341918809074	3.72373035230809	0.00100953252963299	0.0136035750275203	-1.02596939586796
Tril	0.531802534420287	6.9443856342155	3.72201115758532	0.00101394263896698	0.0136555356721204	-1.03013407036162
Gpx7	0.271217886693016	7.18042848204159	3.72056997003036	0.00101765415538802	0.0136980362171999	-1.03362489021458
Il18rap	0.450816699604742	4.70646124763705	3.71748389575991	0.00102564665359421	0.0137980826552854	-1.04109871392394
Golm1	0.258126880764164	7.15775754442344	3.71709816817111	0.00102664995209369	0.0138040451278238	-1.04203274867795
Gm10374	-0.376258894598157	6.55240516635161	-3.71641496494297	0.00102842936375334	0.0138204308064694	-1.04368705353649
Actg1	0.299626863965745	8.48608965595463	3.71570598449284	0.00103027911051406	0.0138333347594553	-1.04540368920393
Prc1	0.431753955698286	5.79690768714556	3.71552543666518	0.0010307506850773	0.0138333347594553	-1.04584083089172
Tubb5	0.3466693030303	9.47830560869565	3.7154019136264	0.00103107343800695	0.0138333347594553	-1.04613990110886
Fndc3b	0.33619650065876	10.1943403553875	3.71511684804215	0.00103181866324864	0.013835801291853	-1.04683008305009
Zc3h7b	-0.352639878787878	8.35254663043478	-3.71438541020603	0.00103373322280373	0.0138539363834805	-1.04860092705903
Proca1	-0.278072604413703	8.17554654064272	-3.71414127111901	0.00103437303903646	0.0138549771304851	-1.04919197800258
Plaur	0.495525774044795	6.87793714555766	3.71352206333476	0.00103599754130996	0.0138691990239682	-1.05069100850546
Pxdn	0.403615339426874	10.3583492438563	3.71260978017838	0.00103839549128622	0.0138937542227146	-1.05289941843031
Wnt11	0.309135816370224	6.14375456616257	3.71078495492473	0.00104320841552533	0.0139432654547693	-1.05731642771619
Lrmp	0.449059065217392	6.43485192249527	3.71077778867673	0.00104322735935221	0.0139432654547693	-1.05733377254619
Mrpl39	-0.233031068511202	8.82598393100189	-3.71037248268557	0.00104429932649541	0.01394975602901	-1.05831474032686
5031425E22Rik	-0.255917737812916	6.77890437901701	-3.7101663263173	0.00104484499024396	0.01394975602901	-1.05881369241657
Pet112l	-0.302674352272731	7.32662917391304	-3.70968923523981	0.0010461088482781	0.0139568811117427	-1.05996834842882
Myh9	0.356381752964428	10.4118564905482	3.709537451675	0.00104651125109554	0.0139568811117427	-1.0603356866886
Rftn1	0.422878632411066	7.52700173724008	3.70930688332305	0.00104712281556156	0.0139574845388482	-1.06089368782467
Hp1bp3	-0.164044412055338	8.2227547268431	-3.70901772349433	0.0010478902846655	0.0139601643004681	-1.06159347366506
Tspyl2	-0.32763173155468	8.42639942911153	-3.70872814316353	0.00104865942258471	0.0139628633868302	-1.06229426241629
Pcyt2	-0.480052289855072	8.43981647731569	-3.7074948624441	0.00105194127302545	0.0139989981722383	-1.0652786550785
A4galt	0.284813296607378	7.71590768714556	3.70678961617292	0.00105382250877055	0.0140164649493572	-1.06698514681433
Trdn	0.764003128458497	4.90041997448015	3.70641325773137	0.00105482778973099	0.0140222684496818	-1.06789578937862
Gm5	-0.483460556653492	4.62049621928166	-3.70571987886416	0.00105668231783414	0.0140359523197763	-1.06957343394398
4632427E13Rik	-0.263080495223979	8.04602585916824	-3.70560265405612	0.00105699616592975	0.0140359523197763	-1.06985705341817
Hist2h2be	-0.269460364624507	6.06130277126654	-3.70504879465478	0.00105848026014007	0.0140480907331245	-1.07119705532612
Sdhd	-0.262465534090909	9.61404986956522	-3.7039347835244	0.00106147149884129	0.0140802080519066	-1.07389211862772
Pramef8	0.245247445981554	6.89981490170132	3.70335586593517	0.00106302922511004	0.0140932857891674	-1.07529257414459
Coq9	-0.336563336627143	7.99417187523629	-3.70304920216335	0.00106385529043838	0.0140966545635184	-1.07603439831807
Gm20201	-0.520060662220028	5.29872400756144	-3.70236768920797	0.00106569334725117	0.0141078357802432	-1.07768292856373
4632404H12Rik	-0.371495937417655	5.43717404442344	-3.70231189647813	0.00106584395937729	0.0141078357802432	-1.0778178834743
Cnpy3	-0.255768528820819	7.47211210396975	-3.7006408246303	0.0010703646923113	0.0141600688173399	-1.08185971977827
LOC100862482	0.568373138010538	4.80107277977316	3.70022303554439	0.00107149786665823	0.0141674551618341	-1.08287015252911
Tnfrsf21	0.465086579710144	8.2054399584121	3.6990719353101	0.00107462609688293	0.0141933031725218	-1.08565395517072
Cpa3	-0.612933134387351	7.31185806616257	-3.69888240786823	0.00107514201434335	0.0141933031725218	-1.08611228276226
Fahd1	-0.360199959650856	5.72091131096408	-3.69886829689334	0.00107518043589622	0.0141933031725218	-1.08614640658433
Eepd1	-0.390034053194993	10.1269098241966	-3.69768158496337	0.0010784164518291	0.0142284003596252	-1.08901604230831
Rtn4rl1	0.410237682806325	7.29145727221172	3.6972072472449	0.00107971258075781	0.0142378792216999	-1.09016298722774
Polk	0.237678689723317	6.98342785160681	3.69625829786955	0.00108231017184436	0.0142645007996129	-1.09245741908255
Tspan32	0.385996763669301	4.84886137429111	3.69541578583861	0.00108462154111065	0.0142873236249135	-1.09449436514172
Srd5a3	0.220461835968379	7.57763633459357	3.69449218215659	0.00108716093850663	0.0143075163472161	-1.09672722129638
Arhgap15	0.4642764571805	6.41274574763705	3.69432147489236	0.00108763092635426	0.0143075163472161	-1.09713989759521
4930579G22Rik	-0.505622528491437	6.64289067296786	-3.69407236414855	0.00108831713046051	0.0143075163472161	-1.09774210104695
Mafb	0.67364459617918	8.34974866918714	3.69396303608635	0.00108861842110433	0.0143075163472161	-1.09800638857845
Bmp1	0.339825920948613	8.76461783175803	3.69380391665484	0.00108905707487533	0.0143075163472161	-1.09839103697765
Mmp2	0.459870717391306	8.81300882136106	3.69271153207542	0.00109207319535357	0.0143394970552393	-1.10103159766031
4933406C10Rik	-0.387420946805006	5.57058128449905	-3.69218308685139	0.0010935351917688	0.0143465846010021	-1.10230890231062
Hsd3b7	-0.373033322957843	8.41326244517958	-3.69207207439486	0.00109384256252088	0.0143465846010021	-1.10257722409568
Olfm1	0.456302425724637	9.02900756049149	3.69188551805287	0.00109435928953517	0.0143465846010021	-1.10302813365952
Ammecr1	0.3643462328722	6.46393793383743	3.69146662156881	0.00109552042815986	0.0143541714366974	-1.10404059020249
Bcl7b	-0.195040759552043	8.32712271644612	-3.68754486567651	0.00110644986745634	0.0144896723875287	-1.11351779321898
Arpc1a	-0.257359738636366	9.03150126086956	-3.68690411052445	0.00110824569748419	0.0145054824536353	-1.11506596073841
Ccl24	-0.426526530303033	7.46615397826087	-3.68649873068074	0.00110938332121249	0.0145126652519125	-1.11604538542187
Srek1	-0.323923489624507	7.95428598865784	-3.68284518914737	0.00111968807611918	0.0146336830786923	-1.12487124577814
Raf1	-0.327740998847167	9.24995116540643	-3.68276936960504	0.00111990291420228	0.0146336830786923	-1.12505437747397
Aspa	-0.594896755764164	8.35430878166352	-3.68258853437862	0.00112041548200488	0.0146336830786923	-1.12549115593406
Ppil4	-0.245305362154152	7.73354206049149	-3.6814630271345	0.00112361084341831	0.0146613873194427	-1.12820950475892
Aaas	0.368777999835309	6.90262208506616	3.68142238620339	0.0011237263915616	0.0146613873194427	-1.12830765729532
Mfap4	0.588334979084321	5.98259136862004	3.67892008289254	0.00113086327779803	0.0147466964786297	-1.1343504306636
Ehmt1	-0.207583935276682	7.72260176465028	-3.67793044650084	0.00113369808379418	0.0147758450413493	-1.13673997401478
BC034902	-0.343949135046117	10.1547069933837	-3.67673272642811	0.00113713825618734	0.0148128485528506	-1.13963171074193
Ddx58	0.238427206851117	8.24412098298677	3.67630556521124	0.00113836764975075	0.0148210296332577	-1.14066297173381
Pim3	-0.299595411890649	7.30112948960302	-3.67476583790365	0.00114280988452008	0.0148710097222185	-1.1443799351891
Epc1	-0.222685277338605	7.73334436011342	-3.67444571398065	0.00114373559727867	0.0148752018630766	-1.14515267278416
Fabp7	0.761973263833992	5.62804820226843	3.67358607865849	0.00114622506875388	0.0148997167956267	-1.1472276281215
Cnot10	-0.222093765645591	7.51357592911153	-3.67282263779174	0.0011484404142203	0.0149186903550468	-1.14907027951234
Rnf149	0.495240449110673	8.0392635463138	3.67266604573922	0.00114889532962261	0.0149186903550468	-1.149448219054
Ccdc62	-0.472848046277998	5.10973692533081	-3.67198794053608	0.00115086733027304	0.0149364277103261	-1.15108479411764
Ccni	-0.23195466831357	10.7366308289225	-3.67176644026177	0.00115151219423326	0.0149369313363541	-1.1516193563625
Psph	-0.290890343708827	6.8795304026465	-3.67149854053751	0.0011522926159595	0.0149391919058063	-1.1522658856512
Zmym5	-0.23944142193676	8.84362161342155	-3.67064332529402	0.00115478742140963	0.0149636649779505	-1.15432971044719
Rbm15	-0.289637682476944	7.73738342722117	-3.67013986262042	0.00115625857914452	0.0149748549351529	-1.15554461517451
Rprml	-0.325082952898551	6.14656962759924	-3.66983976744478	0.00115713635398973	0.0149783521956045	-1.15626875206441
Syn1	0.363770037384715	5.85599086389414	3.66852071997902	0.00116100229737556	0.0150205053129229	-1.1594514490317
6720401G13Rik	-0.592365776021082	7.36907687523629	-3.66755168641755	0.00116385045634926	0.0150494534875046	-1.1617894020754
Nol10	0.267925615447953	6.75950125992439	3.66703180015001	0.00116538131218838	0.0150613465234373	-1.1630436420001
Cry2	-0.413013987977602	8.01747172495274	-3.66554197510191	0.00116977917829517	0.0151102608114585	-1.16663760979039
A530099J19Rik	0.683906455862976	6.06489366729679	3.66517202881284	0.00117087375212045	0.0151164769485389	-1.16752998331654
Chac2	-0.385756890810277	6.58676512287335	-3.66305662484097	0.00117715196811777	0.0151730794568868	-1.17263221236168
Hdlbp	0.224909144598152	10.9710676597353	3.66305095343796	0.00117716884425778	0.0151730794568868	-1.17264589033663
Shcbp1	0.454168259881421	4.39416320037807	3.66294108752127	0.00117749581410055	0.0151730794568868	-1.17291085768063
Pcbp3	0.336467774209486	5.46541997353497	3.66252152261287	0.00117874529166065	0.0151730794568868	-1.17392271597414
Ube2c	0.382273002964426	5.89112633837429	3.66248198678373	0.00117886309752207	0.0151730794568868	-1.17401806224903
Gm15535	-0.465665346508565	4.47842026181474	-3.66245220571041	0.00117895184451587	0.0151730794568868	-1.17408988335162
Tns4	0.291318621706192	5.20466446219282	3.66131584491206	0.0011823430683573	0.0152087824962077	-1.17683024889141
Zfp644	-0.248517925065878	6.7024645557656	-3.66076227279304	0.00118399854309406	0.0152221325472594	-1.17816511661194
Fam196b	0.224523633069828	5.16610822306238	3.65872860029432	0.00119009981173496	0.0152874416591587	-1.18306856663256
Rin3	0.27507479759552	8.26728969848771	3.65865575128348	0.00119031893791794	0.0152874416591587	-1.18324420084426
Cldn25	-0.246581851613968	9.01633585538752	-3.65812684658718	0.00119191104178637	0.0152999164249307	-1.18451932593406
Tmem134	-0.355125714920952	9.82178166351607	-3.65647259968702	0.00119690411042898	0.0153560118196942	-1.18850717821903
Prkcdbp	0.477091856060602	10.6391413043478	3.65577438913292	0.00119901768313739	0.0153745386175565	-1.1901901840554
9530091C08Rik	-0.397596839756257	7.05313846975425	-3.65558362468758	0.00119959578680359	0.0153745386175565	-1.19064999753358
Slc25a10	-0.449228781620556	9.12876428922495	-3.65435190812596	0.00120333502683712	0.0154073105181557	-1.1936187302793
D930048N14Rik	-0.540954651350463	6.66121613232514	-3.65432952010937	0.0012034030977623	0.0154073105181557	-1.19367268815239
Tatdn2	0.310423005434783	7.78932277977316	3.65374617742289	0.00120517808476646	0.0154220244429668	-1.19507858271555
Ednra	-0.464339355731228	8.47401161247637	-3.65341689342542	0.00120618115697177	0.0154268504383633	-1.195872150874
Bmpr1a	0.28520009980237	8.31867194990548	3.65089515472702	0.00121389007628609	0.0155173935789144	-1.20194881961226
Krt80	0.281350185441372	6.22486373724008	3.65002458655469	0.00121656257342355	0.0155434946524608	-1.2040463628004
Zmat1	-0.287844753787883	6.67501023913043	-3.64882956667344	0.0012202404635142	0.0155824074941818	-1.2069254065989
Gxylt2	0.268313158761528	6.73150756143667	3.64809117241354	0.00122251844327075	0.0156034125079498	-1.20870421294589
Itih5	0.412361783596838	11.3260493856333	3.64734709759565	0.00122481815827848	0.0156230677146768	-1.21049660001538
Akap5	-0.299262787714097	5.8646309584121	-3.64707747354544	0.00122565253113121	0.0156230677146768	-1.21114606629228
Snhg5	-0.560079593708831	6.72435970699433	-3.6469781248877	0.0012259601136162	0.0156230677146768	-1.21138537236044
B3galt2	-0.497956879281954	10.3974551030246	-3.64673207908329	0.00122672219433519	0.0156247003625763	-1.21197802715276
Calhm2	0.317255653656126	5.95442722022684	3.64558087111921	0.00123029400925769	0.0156621002852093	-1.21475081000261
Yipf5	0.210945872364958	9.3175598610586	3.64499766965844	0.00123210737160587	0.0156770873931845	-1.21615540512752
Tmed5	0.228309178689065	8.69673361625709	3.64459151136355	0.00123337179435903	0.0156850780411623	-1.21713356766866
Pon2	0.215408432147562	9.25947069943289	3.64350878529945	0.00123674866743704	0.0157199111179233	-1.21974097515875
Tns3	0.3547691609025	7.45925252079395	3.64254314040478	0.00123976801299667	0.0157501662104722	-1.22206624206515
Akap8l	-0.359485202075099	7.78197778922495	-3.64214797068141	0.00124100569528446	0.0157577673188978	-1.22301775737484
AI503316	-0.462569599802375	9.16815555009452	-3.64138488393418	0.00124339912658751	0.0157800282563727	-1.2248550834036
Ier5	0.326990831027667	6.2748802778828	3.63959677119617	0.00124902527323608	0.0158376799121227	-1.22915998817863
Tor2a	-0.240343929018445	7.19505592344045	-3.63936268952484	0.00124976363314296	0.0158376799121227	-1.22972349790081
Klf8	0.430446035737812	5.35857986672968	3.63932908974124	0.00124986965142736	0.0158376799121227	-1.22980438251045
Ccbe1	-0.445703984025034	7.00321479206049	-3.63867093537322	0.00125194811873387	0.0158558650227723	-1.23138871130404
Ccdc6	0.225987594696965	8.841046	3.63794689239319	0.00125423857094385	0.015876714853355	-1.23313155392101
Tmem57	-0.245019560111992	8.89918750567108	-3.63687609351649	0.00125763347572945	0.0159115167570986	-1.23570888906286
Mknk2	-0.432149263339925	11.4264751077505	-3.63649468142957	0.00125884489070102	0.0159186717168894	-1.2366268674784
Mapkapk5	-0.298902611166012	8.03118305009452	-3.6358823325318	0.0012607921797924	0.0159351200323915	-1.23810060403787
Psmd1	-0.219458444334652	9.54433207372401	-3.63344150279514	0.00126858342610683	0.0160253752536284	-1.24397422330505
Ksr2	0.374283595520422	4.84695809640832	3.63270847048251	0.00127093248470362	0.0160468248043061	-1.24573797178544
Dok2	0.327364841732543	6.62813705293006	3.63139124300574	0.00127516434079883	0.0160920124645816	-1.24890709314891
A730085K08Rik	-0.312962232213439	4.77071794328922	-3.62916403199645	0.00128235108109026	0.0161718098204711	-1.25426478927544
Rgs18	0.553368188899868	5.99409577693762	3.62902532254177	0.00128279997561555	0.0161718098204711	-1.25459843206917
Tnfrsf11a	0.496655805994727	7.06592022967864	3.62826500105645	0.00128526327633444	0.0161945801168398	-1.25642719469908
Sox9	-0.634786179347826	6.66683837618147	-3.62760472613051	0.00128740619822216	0.016213292366573	-1.25801523017704
5730590G19Rik	0.354298105237153	4.24308218620038	3.626348475562	0.00129149301373276	0.0162564539409896	-1.26103642225011
Fam57a	0.319794442028983	8.01361726937618	3.62278538383064	0.0013031535724475	0.0163948560217157	-1.26960374400398
2700097O09Rik	-0.30979196953228	5.81533019754253	-3.62233350970741	0.00130463971164214	0.0164045020712735	-1.27069008314538
Trmt11	-0.253311785737813	6.57510239413989	-3.62214763502188	0.00130525150376399	0.0164045020712735	-1.2711369282935
Rnf144a	-0.290552674077734	8.27189902362949	-3.62170930710629	0.00130669533738358	0.016414277923117	-1.27219064776849
Gcat	-0.351970356389986	6.32185475708885	-3.62024201897617	0.00131153989770765	0.0164667408654624	-1.27571766763743
Ttc7b	0.300564337121211	9.21310806521739	3.61994681789988	0.00131251668652055	0.0164687858067989	-1.27642721198352
Dis3l	-0.226653874011858	7.66933127221172	-3.61978899438858	0.00131303919947902	0.0164687858067989	-1.2768065491202
2810008D09Rik	-0.529783294301713	7.2938098610586	-3.61944013787873	0.00131419489536508	0.0164748969436256	-1.27764502698287
Oscar	-0.35975593857049	4.11954848771266	-3.61827393108785	0.00131806554460307	0.0165150195283616	-1.28044783746387
Fam136a	-0.363613577733863	6.62982671644613	-3.61724979901576	0.00132147383911395	0.0165493110969524	-1.28290897359463
Ctsb	0.24341787878787	13.1743037173913	3.61686297913769	0.00132276341037308	0.0165509824961262	-1.28383850406163
Pex6	-0.329586765151513	7.5137205	-3.61680692083193	0.00132295039833517	0.0165509824961262	-1.28397321008548
Hexa	0.339351695652171	10.1787796153119	3.61634760807641	0.00132448345480735	0.0165617550619899	-1.28507689849026
2810055G20Rik	-0.489810196969698	7.18428008695652	-3.61612672765144	0.00132522130984002	0.016562578297321	-1.28560764020267
Cnpy4	0.261436924242423	6.97966367391304	3.61570554626626	0.00132662938797967	0.0165717728819802	-1.28661964797075
Klf4	0.360880545783925	7.8810129168242	3.61515967177651	0.0013284565124846	0.0165782515533932	-1.28793121480774
Zfp275	-0.253843050065878	7.02175803402647	-3.61514867716242	0.00132849333838966	0.0165782515533932	-1.2879576308528
Ttf2	0.318337589097497	5.98361767485822	3.61342211362938	0.00133428877950503	0.0166421463864782	-1.29210563993111
Col1a1	0.508688100625823	10.0232532637051	3.60929167911067	0.00134825362452563	0.0168078193374096	-1.30202649834072
Rbm28	0.273820267951248	8.0405348147448	3.60895290900099	0.00134940531366056	0.0168136720730426	-1.3028400391273
Gm7160	-0.340049461462454	5.88756994234405	-3.60791575822479	0.00135293721355928	0.0168459673568422	-1.30533056862139
Arl11	0.579306375329379	6.24790498204159	3.60779053664698	0.00135336425247698	0.0168459673568422	-1.30563125121908
Arhgap4	0.243543489624507	5.62090616351607	3.60680540624158	0.00135672840868906	0.0168793176984102	-1.30799664300183
Greb1l	-0.415414309453229	5.20056694801512	-3.60479724917895	0.00136361147123063	0.0169532071904037	-1.31281782692737
Ehbp1l1	0.30197147990777	8.15471250850662	3.60467160771096	0.00136404324671632	0.0169532071904037	-1.31311944055244
Sypl	-0.213563348978923	8.76094675519849	-3.60425735376001	0.00136546780567284	0.0169623586384138	-1.31411387228004
Irs1	-0.449937335309619	6.56949102079395	-3.60258469820333	0.00137123462998247	0.0170171351333385	-1.31812879815101
Synj1	0.266054511857706	7.70240107088847	3.60257786675505	0.00137125823155117	0.0170171351333385	-1.31814519474927
Ccnf	0.251691915019764	5.31426328544423	3.60215639500532	0.00137271511770838	0.0170266415656974	-1.31915677833549
Taf9b	-0.297333935935442	7.34427930056711	-3.60195182859768	0.00137342278028389	0.0170268500215677	-1.31964774998184
Gcfc1	-0.336200044631095	7.65245746597353	-3.60141054728694	0.00137529697109172	0.0170349002903277	-1.32094681762133
Il17re	-0.378359136034256	6.41966761247637	-3.60136508487168	0.00137545449881328	0.0170349002903277	-1.32105592414597
Pgf	0.51416337565876	4.88626983364839	3.60007795665956	0.00137992173598916	0.0170816429458508	-1.32414476925234
Ccl22	0.661814069664031	4.89723040831758	3.59978757694419	0.00138093151596291	0.0170855613164768	-1.32484157590673
Zfp771	-0.347668917654808	5.87003696691871	-3.59939323507831	0.00138230397519678	0.0170939607489713	-1.32578782746
Mst1r	-0.392427605401846	7.34459661625709	-3.59620483107438	0.00139344990433037	0.0172155226998661	-1.33343749626702
Aspm	0.355487071146244	4.74062696880907	3.59618169239561	0.00139353111199517	0.0172155226998661	-1.33349300355462
Neo1	-0.30658747743742	8.48060097637051	-3.59572055291004	0.00139515049519725	0.0172268933389937	-1.33459920704894
Bcl2l11	0.260620060441367	6.20280560680529	3.59445992597178	0.00139958682917936	0.0172674067538242	-1.33762304300593
Lmo4	0.302955778820818	9.20441635255198	3.59419023012252	0.00140053771761224	0.0172674067538242	-1.33826991487952
Serpinh1	0.347060395256918	9.3137843194707	3.59412416410969	0.00140077074813927	0.0172674067538242	-1.33842837356007
[truncated: 22,647 more rows]
