# Supplementary material for: Mechanism of Astragalus membranaceus Alleviating Acquired Hyperlipidemia Induced by High-Fat Diet through Regulating Lipid Metabolism
Source: Nutrients. 2022 Feb 23;14(5):954. doi: 10.3390/nu14050954 (PMC8912611; doi:10.3390/nu14050954)
Supplement: Supplementary file 1 [file nutrients-14-00954-s001.zip › nutrients-1560760 - supplementary/supplementary file 2. The gene expression matrix from GEO database/GSE139601/DEGs/normalize.txt]

id	GSM4144530	GSM4144531	GSM4144532	GSM4144533	GSM4144538	GSM4144539	GSM4144540	GSM4144541	GSM4144546	GSM4144547	GSM4144548	GSM4144549	GSM4144527	GSM4144528	GSM4144529	GSM4144534	GSM4144535	GSM4144536	GSM4144537	GSM4144542	GSM4144543	GSM4144544	GSM4144545
0610005C13Rik	5.82521739130435	5.8854347826087	5.65985506521739	5.66195652173913	6.2279347826087	6.01534421739131	5.69152173913043	5.90978260869565	6.82108695652174	6.87739130434783	5.45304347826087	6.475	5.675	5.36739130434783	5.41891304347826	5.94855073913044	6.0095652173913	6.37057969565217	6.38597826086957	6.29380434782609	6.19304347826087	5.17913043478261	5.78369565217391
0610007C21Rik	9.84326086956522	9.8904347826087	9.982029	10.158333326087	10.0439130434783	9.96521739130435	10.1815217391304	9.84608695652174	9.71456521739131	9.93978260869565	9.89554347826087	10.0186956521739	9.7295652173913	9.82	9.91521739130435	9.92695652173913	9.80695652173913	9.93021739130435	9.67836956521739	9.42326086956522	9.73967391304348	9.67663043478261	9.42695652173913
0610007L01Rik	8.79130434782609	9.02376810869565	8.8134057826087	8.99521739130435	8.90695652173913	9.01152173913044	9.02847826086957	9.00836956521739	8.9345652173913	8.89681160869565	9.13695652173913	9.17826086956522	9.15076086956522	9.05347826086957	9.02434782608696	9.00173913043478	9.02934782608696	9.06710145652174	8.8255652173913	8.88967391304348	9.10586956521739	9.12217391304348	9.06521739130435
0610007N19Rik	7.49782608695652	7.38739130434783	7.17891304347826	6.99217391304348	6.82710145652174	6.69065217391304	6.94195652173913	6.55217391304348	6.8504347826087	6.70641304347826	7.09891304347826	6.76771739130435	7.14192028260869	7.04826086956522	7.07880434782609	6.96608695652174	6.61630434782609	6.66086956521739	6.18913043478261	6.5754347826087	6.55684782608696	6.5995652173913	6.5445652173913
0610007P08Rik	8.17586956521739	8.00336956521739	8.03304347826087	7.97347826086957	7.81913043478261	7.85282608695652	7.8054347826087	7.9404347826087	7.75945652173913	8.00347826086957	8.01217391304348	7.77978260869565	7.89739130434783	7.88315217391304	8.16445652173913	7.8454347826087	8.0654347826087	7.9495652173913	8.02641304347826	7.73739130434783	8.07375	8.00826086956522	7.70304347826087
0610007P14Rik	8.99420291304348	8.93673913043478	8.69369565217391	9.03097826086957	9.07485506521739	9.01152173913044	9.23260869565217	8.8895652173913	9.28663043478261	9.11184782608696	8.87402173913043	9.28173913043478	8.89608695652174	8.88304347826087	9.0120652173913	9.1879347826087	9.12108695652174	9.00144926086957	8.71661593478261	8.91086956521739	9.08739130434783	8.71782608695652	8.88304347826087
0610007P22Rik	5.81130434782609	6.36304347826087	6.22923913043478	6.60880434782609	6.35021739130435	6.535	6.49315217391304	6.55217391304348	6.21652173913043	6.33391304347826	6.43021739130435	6.50652173913043	6.16815217391304	6.4695652173913	6.52913043478261	6.405	6.37057969565217	6.27478260869565	6.45228260869565	6.63760869565217	6.64961956521739	6.52739130434783	6.09409419565217
0610008F07Rik	4.90152173913043	4.99728260869565	5.19	5.01429347826087	5.0704347826087	5.17260869565217	5.08413043478261	5.46902173913043	5.26358695652174	5.3825	5.2464492826087	5.20663043478261	5.27434782608696	5.32507247826087	5.15569565217391	5.2314347826087	5.38673913043478	5.21391304347826	5.05326086956522	5.16434782608696	5.45336956521739	5.21405795652174	5.20239130434783
0610009B14Rik	5.28336956521739	5.05144926086956	5.08869565217391	4.98300723913044	4.95478260869565	4.99186956521739	5.40282608695652	5.0495652173913	5.13318841304348	4.91282608695652	5.09565217391304	5.3154347826087	5.00260869565217	5.23173913043478	4.80608695652174	5.2595652173913	4.74739130434783	5.38	4.90663043478261	4.92978260869565	5.02413043478261	5.18673913043478	5.47130434782609
0610009B22Rik	6.81347826086956	6.51934782608696	6.5398007173913	6.70717391304348	6.44630434782609	5.98913043478261	6.6325	6.44619565217391	6.46885869565217	6.60652173913043	6.4770652173913	6.26684782608696	6.37739130434783	6.58032608695652	6.54326086956522	6.26583332608696	6.58608695652174	6.34652173913044	6.54195652173913	6.31804347826087	5.74217391304348	6.20434782608696	6.3804347826087
0610009D07Rik	9.19891304347826	8.0145652173913	7.99152173913043	8.23652173913043	8.30559782608696	8.32554347826087	8.09	8.15510869565218	8.01217391304348	8.34739130434783	8.17565217391304	8.01282608695652	8.11130434782609	8.15478260869565	8.16445652173913	8.315	8.42086956521739	8.26815217391304	8.31391304347826	8.5425	8.05521739130435	7.99054347826087	8.32695652173913
0610009E02Rik	4.93271739130435	5.15260869565217	5.55195652173913	5.01429347826087	5.30152173913043	5.27086956521739	4.65728260869565	5.01971015217391	4.88695652173913	5.10304347826087	5.15239130434783	4.98654891304348	5.16173913043478	5.48673913043478	5.22739130434783	4.90728260869565	4.85510869565217	5.01891304347826	5.29304347826087	5.22369565217391	4.99326086956522	4.7954347826087	4.54804347826087
0610009L18Rik	6.12304347826087	6.70739130434783	6.0754347826087	6.0079347826087	6.32913043478261	6.2245652173913	6.56413043478261	6.40342391304348	6.43108695652174	6.09974636956522	6.31934782608696	6.565	6.30474639130435	6.36521739130435	6.42931158695652	6.26583332608696	6.2	5.98	6.09695652173913	6.0274637826087	6.29869565217391	6.41195652173913	6.00934782608696
0610009O20Rik	7.49782608695652	7.67521739130435	7.93724639130435	7.72561593478261	7.6729492826087	7.94681160869565	7.88304347826087	8.01880434782609	7.56891304347826	7.52315217391304	7.5075	7.62478260869565	7.30173913043478	7.70565217391304	7.55710143478261	7.42461956521739	7.54934782608696	7.3704347826087	7.09945652173913	7.38097826086956	7.50079710869565	7.4139492826087	7.22239130434783
0610010B08Rik	12.2709130434783	11.4186086956522	11.5544347826087	11.5027391304348	11.4241739130435	11.3545217391304	11.4426956521739	11.4375652173913	11.2724347826087	11.2384347826087	11.5863804347826	11.3628695652174	11.4897391304348	11.3848695652174	11.4401304347826	11.2504637826087	11.4089565217391	11.4465217391304	11.3053913043478	11.3717391304348	11.4333623043478	11.2504637826087	11.4213913043478
0610010F05Rik	9.04521739130435	8.63434782608696	8.7784057826087	8.79710145652174	8.41782608695652	8.78532608695652	8.31608695652174	8.71597826086957	8.90815217391304	8.65586956521739	8.88521739130435	8.89362319565217	8.90608695652174	8.64880434782609	9.0120652173913	8.5929347826087	8.71661593478261	8.6739855	8.86059782608696	8.9345652173913	8.84782608695652	8.72865941304348	9.06521739130435
0610010K14Rik	6.87521739130435	7.295	6.96565217391304	7.15478260869565	7.31695652173913	7.59108695652174	7.37008695652174	7.36673913043478	7.17597826086956	7.12858695652174	7.3654347826087	7.15086956521739	7.06402173913043	7.47169565217391	7.08826086956522	7.05739130434783	7.1195652173913	6.92623189130435	6.91978260869565	7.09021739130435	7.1069202826087	7.06913043478261	6.86847826086956
0610010O12Rik	6.9945652173913	6.84978260869565	6.55173913043478	6.72641304347826	6.55304347826087	6.49554347826087	6.71347826086957	6.76902173913043	6.78652173913043	6.27388284782609	6.68869565217391	6.86130434782609	6.8954347826087	6.99369565217391	6.86429347826087	6.99782608695652	6.90695652173913	6.71586956521739	6.72413043478261	7.09021739130435	6.88858695652174	6.87	6.82934782608696
0610011F06Rik	7.46641304347826	7.45891304347826	7.42413043478261	7.57163043478261	8.05141304347826	8.02108695652174	7.70369565217391	7.36673913043478	8.53413043478261	8.22652173913044	7.78217391304348	8.12478260869565	7.57858695652174	7.39521739130435	7.55710143478261	7.54891304347826	7.88086956521739	7.66967391304348	7.83173913043478	7.87184782608696	7.81347826086956	7.24289856521739	7.88304347826087
0610011L14Rik	6.58833334782609	7.36855071739131	7.02347826086956	7.11771739130435	7.14724639130435	6.92347826086957	7.5235145	7.1695652173913	7.22260869565217	7.29730434782609	7.12782608695652	7.15086956521739	7.12119565217391	7.2720652173913	7.11199276086957	7.11869565217391	6.95826086956522	7.21608695652174	6.91978260869565	7.20086956521739	6.97391304347826	7.22102173913043	6.92978260869565
0610012G03Rik	6.71760869565217	6.76163043478261	6.62369565217391	6.82826086956522	7.11608695652174	7.17989130434783	6.89586956521739	6.87945652173913	6.78652173913043	6.49630434782609	6.78913043478261	6.38478260869565	6.5504347826087	6.81402173913043	6.7404347826087	6.87739130434783	7.00891304347826	6.45282608695652	6.83910869565217	7.05739130434783	6.71326086956522	6.67876810869565	6.73326086956522
0610012H03Rik	5.47086956521739	5.46902173913043	5.3354347826087	5.29228260869565	6.10891304347826	6.1545652173913	5.31652173913043	4.94228260869565	6.60978260869565	6.58913043478261	5.29304347826087	6.26684782608696	5.49326086956522	5.34369565217391	4.89528984782609	5.30652173913044	6.42380434782609	6.14166667391304	6.24717391304348	6.29380434782609	5.54521739130435	5.405	5.70239130434783
0610030E20Rik	7.08217391304348	6.91782608695652	7.06847826086956	7.0979347826087	6.97478260869565	7.37026086956522	7.165	6.79847826086957	7.18978260869565	7.3295652173913	7.03054347826087	7.09010869565217	6.47985508695652	7.13260869565217	6.73108695652174	6.55695652173913	6.49260869565217	6.79391304347826	6.78010869565217	6.54304347826087	6.71858695652174	6.63934782608696	6.64934782608696
0610031J06Rik	8.61	9.54673913043478	9.24391304347826	9.53913043478261	9.485	9.47478260869565	9.60304347826087	9.39652173913043	9.19891304347826	9.46217391304348	9.3270652173913	9.45478260869565	9.575	9.67413043478261	9.8815942173913	9.79260869565217	9.4495652173913	9.55684782608696	9.38916667391305	9.01869565217391	9.69782608695652	9.75260869565217	9.17956521739131
0610031O16Rik	3.91065217391304	4.02902173913043	3.64565217391304	3.4575652173913	4.93177536956522	4.96228260869565	3.76695652173913	3.96804347826087	5.42771739130435	5.50304347826087	3.8714347826087	4.69304347826087	3.96050726086957	3.69934782608696	3.93666665217391	3.76217391304348	5.59931158695652	4.91413043478261	5.73503623913044	5.01173913043478	4.10858695652174	3.77652173913043	4.53113636956522
0610037L13Rik	7.3095652173913	7.26369565217391	7.34739130434783	7.31478260869565	7.39304347826087	7.27782608695652	7.45608695652174	7.03739130434783	7.45895652173913	7.45521739130435	7.42434782608696	7.50695652173913	7.22391304347826	6.81402173913043	7.29847826086957	7.0670652173913	7.22195652173913	7.11309782608696	7.30434782608696	7.18391304347826	7.44945652173913	6.76630434782609	7.175
0610037P05Rik	9.25326086956522	8.72478260869565	8.60402173913044	8.85521739130435	8.87347826086956	8.91608695652174	8.89608695652174	9.00836956521739	8.9654347826087	9.11184782608696	8.83347826086957	8.96804347826087	8.66695652173913	8.79576086956522	8.62521739130435	8.70130434782609	8.73913043478261	8.7	9.07282608695652	9.02826086956522	8.68478260869565	8.74	8.91413043478261
0610038B21Rik	4.65673913043478	4.61565217391304	4.43760869565217	4.47	4.42739130434783	4.3754347826087	4.60913043478261	4.50152173913043	4.54826086956522	4.44358695652174	4.38195652173913	4.505	4.57271739130435	4.57079710869565	5.15569565217391	4.7104347826087	4.65391304347826	4.59782608695652	4.59065217391304	4.60260869565217	4.59880434782609	4.67913043478261	4.64195652173913
0610038L08Rik	4.10036232608696	4.95076086956522	4.65054347826087	4.89897826086956	4.532971	4.60565217391304	4.27253623913043	4.73782608695652	4.71586956521739	4.37434782608696	4.85739130434783	4.55173913043478	4.45641304347826	4.08228260869565	4.66913043478261	3.94184782608696	4.10217391304348	4.98326086956522	4.59065217391304	4.57137682608696	4.74434782608696	4.42760869565217	4.59586956521739
0610039K10Rik	4.07902173913043	3.65438406521739	3.96304347826087	3.62739130434783	3.62347826086957	4.24652173913043	3.67521739130435	3.52666665217391	3.41221739130435	3.75739130434783	3.96923913043478	3.65673913043478	3.79119565217391	3.68086956521739	3.75260869565217	4.01076086956522	3.60130434782609	3.58778260869565	3.63152173913043	3.66586956521739	3.75004347826087	3.38304347826087	3.16836956521739
0610040B10Rik	6.40369565217391	5.83891304347826	5.96565217391304	6.2095652173913	6.60826086956522	6.39891304347826	6.56413043478261	6.19195652173913	6.40358695652174	6.33391304347826	6.06934782608696	6.20586956521739	5.72826086956522	6.19735506521739	5.96978260869565	5.9379347826087	6.05239130434783	6.13173913043478	6.22173913043478	5.60173913043478	5.82597826086957	5.87673913043478	5.905
0610040F04Rik	4.15086956521739	3.52217391304348	3.96304347826087	4.05826086956522	3.7025	3.98695652173913	3.59253623913043	3.56695652173913	3.92695652173913	3.98365217391304	3.80231882608696	3.89347826086957	5.13847826086957	3.73	3.5593297173913	3.96195652173913	3.75260869565217	3.85260869565217	3.77912647826087	3.94391304347826	4.0104347826087	4.22130434782609	3.98895652173913
0610040J01Rik	4.40260869565217	4.19722332608696	4.265	4.1424637826087	4.97516304347826	4.34195652173913	4.35347826086957	4.10586956521739	4.95826086956522	4.73565217391304	4.3720652173913	4.90847826086957	3.9804347826087	4.46663043478261	4.0879347826087	4.10521739130435	4.43086956521739	4.46594204347826	4.74891304347826	4.14173913043478	4.0720652173913	4.37521739130435	4.25521739130435
0610043K17Rik	6.22753623913044	6.23978260869565	6.32677536956522	6.07289856521739	6.05934782608696	6.1070652173913	6.43271739130435	6.37391304347826	5.92710143478261	6.18130434782609	6.30963769565217	5.89576086956522	5.52413043478261	6.40413043478261	5.84326086956522	5.69913043478261	6.00018117391304	5.49344202173913	6.31673913043478	5.94036230434783	6.10032608695652	5.71021739130435	5.73939613043478
0910001L09Rik	8.36695652173913	8.21641304347826	8.21228260869565	8.23652173913043	8.51673913043478	8.64550726086956	8.67913043478261	8.53369565217391	8.33847826086956	8.38891304347826	8.3195652173913	8.42967391304348	8.2939492826087	8.27913043478261	8.50847826086956	8.57673913043478	8.45434782608696	8.34739130434783	8.44543478260869	8.45130434782609	8.13021739130435	8.15218115217391	8.24902173913044
100043387	10.9167391304348	9.98885608695652	10.0821739130435	9.95282608695652	9.82130434782609	9.88	9.93695652173913	10.1232246304348	9.81494565217391	9.78239130434783	10.1628260869565	9.77869565217391	10.1436956521739	10.1658695652174	9.86968426086957	9.93695652173913	9.94173913043478	9.91739130434783	10.0883695652174	9.955	9.66130434782609	9.73391304347826	10.0297826086957
1010001B22Rik	5.08130434782609	4.77782608695652	5.15847826086957	5.19217391304348	4.52086956521739	5.30934782608696	5.46086956521739	4.9895652173913	5.15304347826087	4.65434782608696	5.37391304347826	5.17260869565217	4.72934782608696	5.20760869565217	4.87695652173913	4.67923913043478	4.56086956521739	5.38	5.1525	5.08771739130435	5.14282608695652	4.37521739130435	4.87782608695652
1010001N08Rik	6.83239130434783	6.6179347826087	7.05675726086956	6.5380797173913	6.66818839130435	6.49554347826087	6.65065217391304	6.29021739130435	6.52260869565217	6.34271739130435	6.68869565217391	6.49630434782609	6.1395652173913	6.56304347826087	6.3866847826087	6.03260869565217	6.39021739130435	6.28467391304348	6.005	6.24097826086957	6.18518115217391	5.99210145652174	6.01913043478261
1100001G20Rik	8.24076086956522	7.91347826086957	7.7419202826087	7.35554347826087	9.2204347826087	9.10021739130435	8.53413043478261	8.35695652173913	9.09786232608696	9.21608695652174	7.76347826086957	8.71173913043478	8.56217391304348	8.67782608695652	8.68923913043478	9.36586956521739	9.79460145652174	9.37891304347826	9.64630434782609	8.96978260869565	8.62521739130435	8.42217391304348	9.07891304347826
1110001J03Rik	4.84734782608696	5.17260869565217	4.93054347826087	4.9104347826087	5.49195652173913	5.94086956521739	5.88474308695652	5.70913043478261	5.25269565217391	5.3825	5.14195652173913	5.22416667391304	4.60913043478261	5.18934782608696	5.06052173913043	5.05326086956522	5.61184782608696	5.31239130434783	4.90663043478261	4.90747826086957	5.235	4.66086956521739	5.08086956521739
1110002B05Rik	8.66171739130435	7.80652173913044	7.72478260869565	7.84652173913044	7.35152173913044	7.5575	7.48576086956522	7.69786232608696	7.44608695652174	7.49905795652174	7.32391304347826	6.86130434782609	7.98728260869565	7.58945652173913	7.66369565217391	7.44586956521739	7.4694202826087	7.29521739130435	7.42260869565217	7.86260869565217	6.90663043478261	7.37315217391304	7.60086956521739
1110002E22Rik	4.05652173913044	4.12565217391304	3.78725154347826	4.1695652173913	3.84695652173913	4.10521739130435	4.29152173913043	4.19521739130435	3.89979710869565	3.94521739130435	4.22130434782609	4.02978260869565	3.84478260869565	4.36195652173913	4.10347826086957	3.89107143478261	4.07217391304348	3.71608695652174	3.86586956521739	4.35467391304348	4.66260869565217	4.45847826086957	4.34684782608696
1110002J07Rik	4.57913043478261	4.49076086956522	4.40141304347826	4.54695652173913	4.38844202173913	4.53771739130435	4.39521739130435	4.14065217391304	3.74097826086957	4.20967391304348	4.29978260869565	4.19565217391304	4.30869565217391	4.14108695652174	4.07517532608696	4.54826086956522	3.99554347826087	4.4195652173913	4.32554347826087	4.1695652173913	3.99163043478261	3.885	4.43695652173913
1110002L01Rik	6.87521739130435	6.6179347826087	6.84217391304348	6.69663043478261	6.79728260869565	6.46880434782609	6.54608695652174	6.90130434782609	6.75358695652174	7.00652173913043	6.63688406521739	6.70782608695652	6.77427536956522	6.4695652173913	6.88608695652174	6.42123186956522	6.86782608695652	6.74239130434783	6.54195652173913	6.78173913043478	6.82913043478261	6.58	6.7154347826087
1110002N22Rik	4.15086956521739	4.40913043478261	4.46184782608696	5.04083332608696	5.12507245652174	5.20594204347826	4.94347826086956	5.13086956521739	5.13318841304348	4.78576086956522	5.31413043478261	4.96608695652174	4.67224636956522	4.95666665217391	5.22739130434783	4.69086956521739	5.36336956521739	5.08358695652174	5.11152173913043	4.57137682608696	4.93326086956522	4.81652173913043	4.65130434782609
1110003E01Rik	8.35652173913043	8.13369565217391	7.94923913043478	8.08663043478261	7.70026810869565	7.92586956521739	7.90239130434783	7.73891304347826	7.69894928260869	7.8879347826087	7.96565217391304	7.83869565217391	8.28223604347826	8.11173913043478	7.97663043478261	8.01217391304348	7.99282608695652	7.91108695652174	7.62739130434783	7.88260869565217	7.86760869565217	7.84198913043478	7.91434782608696
1110004E09Rik	6.47929347826087	6.18913043478261	6.17695652173913	6.41413043478261	6.29782608695652	5.94086956521739	6.47326086956522	6.7054347826087	6.40358695652174	6.50829710869565	6.46789856521739	6.30771739130435	6.36586956521739	6.34521739130435	6.30086956521739	6.51967391304348	6.56630434782609	6.40358695652174	6.35239130434783	6.78173913043478	6.06137680434782	6.35239130434783	6.28630434782609
1110004F10Rik	9.27913043478261	8.90695652173913	8.84782608695652	8.97347826086957	8.86434782608696	9.28108695652174	8.97188404347826	8.98347826086957	8.88652173913044	8.90695652173913	8.89608695652174	8.99913043478261	8.92967391304348	8.71978260869565	8.75166667391304	8.96072463043478	8.9	8.95746376086957	8.95	8.9345652173913	8.91826086956522	8.74	8.65510869565217
1110005A03Rik	7.69173913043478	6.99978260869565	7.01304347826087	7.16826086956522	6.95826086956522	6.97434782608696	6.95326086956522	7.07978260869565	6.8704347826087	7.21547102173913	7.07847826086956	7.12782608695652	7.14192028260869	7.04826086956522	7.08826086956522	7.07739130434783	7.31847826086956	7.23457608695652	6.80586956521739	7.34246376086957	7.2825362173913	7.18423913043478	7.29847826086957
1110006O24Rik	4.58913043478261	5.5495652173913	5.70086956521739	5.54152173913043	5.68358695652174	5.98	5.90413043478261	5.35108695652174	5.84369565217391	5.83967391304348	5.70652173913043	5.62597826086956	5.32304347826087	5.53586956521739	5.01695652173913	6.08695652173913	5.23315217391304	5.34195652173913	5.3145652173913	5.22369565217391	5.4814855	5.3754347826087	5.66369565217391
1110007C09Rik	7.91402173913044	8.12190217391304	7.82391304347826	7.99217391304348	8.03228260869565	8.01076086956522	8.01891304347826	7.7710507173913	7.72630434782609	7.96217391304348	8.01217391304348	8.00347826086957	7.85478260869565	7.98521739130435	8.35695652173913	8.70130434782609	8.13652173913044	8.14449273913043	8.04760869565217	8.40423913043478	8.11173913043478	8.13913043478261	8.15630434782609
1110008F13Rik	9.89782608695652	9.90978260869565	9.88199276086957	9.94608695652174	10.12	10.0782608695652	9.88391304347826	10.0485289782609	9.78195652173913	9.82130434782609	9.68608695652174	9.65282608695652	9.90173913043478	10.0621739130435	10.158333326087	10.2013043478261	10.3297101521739	10.0754347826087	10.2260869565217	9.74591615217391	9.80782608695652	9.83309006521739	9.43891304347826
1110008J03Rik	5.18521739130435	5.40826086956522	5.32521739130435	5.54152173913043	5.70086956521739	5.82713767391304	5.91391304347826	5.86260869565217	5.59869565217391	5.39967391304348	5.86173913043478	5.6055797173913	5.3654347826087	5.33451086956522	5.51461956521739	5.41547102173913	5.70086956521739	5.43	5.42891304347826	5.14445652173913	5.47173913043478	5.595	5.51402173913043
1110008L16Rik	6.70565217391304	7.08670289130435	7.14315217391304	7.2879347826087	7.28181158695652	7.07782608695652	7.06532608695652	7.36673913043478	7.25826086956522	7.12858695652174	7.17369565217391	6.96239130434783	7.05576086956522	7.10728260869565	7.19510869565217	7.04496376086956	6.87739130434783	7.09413043478261	7.13869565217391	6.84913043478261	7.20909419565217	7.05847826086957	6.81875
1110008P14Rik	7.55369565217392	8.21641304347826	8.28565217391304	8.0404347826087	8.66028984782609	8.88565217391304	8.57614908695652	8.79141304347826	8.07195652173913	8.32782608695652	8.48043478260869	8.3695652173913	8.42391304347826	8.61739130434783	8.58619565217391	8.62739130434783	8.6455797173913	8.45578543478261	8.22594204347826	8.38130434782609	8.58336956521739	8.29782608695652	7.95673913043478
1110012J17Rik	5.23228260869565	5.4579347826087	5.44963769565217	5.33510869565217	5.60304347826087	5.35728260869565	5.63644926086956	5.6154347826087	5.53907608695652	5.61934782608696	5.71565217391304	5.6055797173913	5.72826086956522	5.59760869565217	5.61217391304348	5.27945652173913	5.23315217391304	5.29195652173913	5.55097826086956	5.84108695652174	5.7875	5.3154347826087	5.74884058695652
1110012L19Rik	5.97137682608696	6.13282608695652	5.8370652173913	5.59021739130435	6.17630434782609	6.0424637826087	6.21576086956522	5.89315217391304	5.7104347826087	6.27565217391304	5.71565217391304	5.75760869565217	5.97804347826087	5.70945652173913	5.99326086956522	5.70913043478261	5.71141304347826	5.79094202173913	5.99568839130435	5.82521739130435	5.66152173913043	5.48173913043478	5.62630434782609
1110014N23Rik	6.04032608695652	6.40717391304348	6.5398007173913	6.17094202173913	6.32007245652174	6.31673913043478	6.6604347826087	6.42561595652174	6.2254347826087	6.62663043478261	6.40057969565217	6.42630434782609	6.38869565217391	6.08217391304348	6.07978260869565	6.39728260869565	6.26239130434783	6.2154347826087	6.22173913043478	6.54304347826087	6.19304347826087	6.32347826086956	6.3804347826087
1110015O18Rik	2.64608695652174	2.66369565217391	2.69652173913043	3.02717391304348	2.4454347826087	2.60652173913043	2.66804347826087	2.62182608695652	2.52608695652174	2.7120652173913	2.55717391304348	3.00913043478261	2.71521739130435	2.98391304347826	2.46847826086957	2.60173913043478	2.737657	2.63565217391304	2.76260869565217	2.74217391304348	2.68521739130435	2.44315217391304	2.66326086956522
1110017D15Rik	7.12576086956522	5.35869565217391	5.08869565217391	5.18173913043478	5.0404347826087	5.13880434782609	5.23347826086956	5.15836956521739	4.86760869565217	5.29347826086957	5.32195652173913	5.20663043478261	5.28385869565217	5.25652173913043	5.29949273913043	5.6745652173913	4.88673913043478	5.17336956521739	5.24989130434783	5.65913043478261	5.34782608695652	5.30635265217391	5.35478260869565
1110017F19Rik	4.82739130434783	4.92826086956522	4.5595652173913	4.2204347826087	4.68315217391304	4.70304347826087	4.04126810869565	4.06978260869565	3.84347826086957	4.58913043478261	4.52304347826087	4.4520652173913	4.57271739130435	5.15721015217391	4.56709239130435	5.1542512173913	4.26489130434783	4.62890810869565	4.36102767391304	4.65086956521739	4.0395652173913	4.23565217391304	4.78652173913043
1110018G07Rik	5.97804347826087	6.53858695652174	6.47739130434783	6.57797102173913	6.47681158695652	6.16380434782609	6.359058	6.40342391304348	6.42652173913044	6.46326086956522	6.35961956521739	6.44565217391304	6.41260869565217	6.72	6.56271739130435	6.47833334782609	6.29844202173913	6.25173913043478	6.32652173913043	6.29913043478261	6.33826086956522	6.60717391304348	6.50663043478261
1110018J18Rik	9.98123189130435	9.42521739130435	9.47282608695652	9.45228260869565	9.60891304347826	9.46684782608696	9.47380434782609	9.17782608695652	9.7495652173913	9.51739130434783	9.54365941304347	9.50271739130435	9.38277173913043	9.5064855	9.37065217391304	9.27086956521739	9.68347826086956	9.42	9.46065217391304	9.65847826086956	9.55347826086957	9.45532608695652	9.58217391304348
1110019D14Rik	5.82521739130435	5.28336956521739	5.27847826086956	5.50434782608696	5.65438406521739	5.5645652173913	6.03054347826087	5.6154347826087	5.74920291304348	5.46773913043478	5.43384058695652	5.65760869565217	4.99413043478261	5.3154347826087	5.78608695652174	5.35869565217391	5.48652173913043	5.73260869565217	5.29304347826087	5.61413043478261	5.88532608695652	5.67445652173913	5.80847826086957
1110020A21Rik	4.77336956521739	4.44902173913044	4.8265942173913	4.33608695652174	4.33789854347826	5.0695652173913	4.68652173913044	4.15304347826087	4.49086956521739	4.59978260869565	4.56594204347826	4.68239130434783	4.60913043478261	4.84663043478261	4.81652173913043	4.38130434782609	4.73565217391304	4.03989130434783	4.47	4.23782608695652	4.40304347826087	4.12207508695652	4.45836956521739
1110020C17Rik	4.64260869565217	5.02760869565217	4.44934782608696	4.49853623913044	4.56478260869565	4.53771739130435	4.45826086956522	4.10586956521739	4.38565217391304	4.71489130434783	4.81532608695652	4.4520652173913	4.87695652173913	4.84663043478261	4.60521739130435	4.39709486956522	4.15152173913043	4.56800723913044	4.51130434782609	4.3654347826087	4.59880434782609	4.28782608695652	4.35521739130435
1110021J02Rik	6.285	6.37282608695652	6.27434782608696	6.30565217391304	6.00239130434783	5.76765941304348	6.30289854347826	6.24695652173913	6.14521739130435	6.24347826086957	6.28630434782609	6.225	6.18826086956522	6.57217391304348	6.3195652173913	6.0510507173913	6.51217391304348	6.25804347826087	6.26086956521739	6.45641304347826	6.23260869565217	6.2354347826087	6.3175362173913
1110021L09Rik	9.46173913043478	9.70760869565217	9.82467391304348	9.61260869565217	9.81630434782609	9.66195652173913	9.70621117391304	9.98905795652174	9.65630434782609	9.84326086956522	9.70304347826087	9.82673913043478	9.95282608695652	9.89260869565217	9.96565217391304	9.46195652173913	9.68347826086956	9.79260869565217	9.61985508695652	9.33434782608696	9.55347826086957	9.48478260869565	9.6995652173913
1110025L11Rik	8.18652173913043	5.9125	5.96565217391304	6.16152173913043	5.88630434782609	5.80028986956522	5.82865941304348	5.76123186956522	5.86195652173913	5.805	5.88108695652174	5.62597826086956	6.41260869565217	6.04086956521739	5.905	5.73793478260869	5.47693841304348	6.33630434782609	5.61173913043478	6.0685145	5.70568841304348	5.41565217391304	5.50434782608696
1110028F11Rik	3.94304347826087	3.96804347826087	4.18695652173913	3.99391304347826	3.7195652173913	3.93152173913043	4.02065217391304	3.98739130434783	3.88	3.35163043478261	3.97891304347826	4.10905213043478	4.03902173913044	3.8735507173913	3.54663043478261	3.68217391304348	3.9835652173913	3.56599967391304	4.23855073913044	4.12304347826087	3.85217391304348	4.18173913043478	4.25521739130435
1110028F18Rik	4.36521739130435	3.76130434782609	4.12054347826087	4.66804347826087	3.69091304347826	3.62739130434783	3.90420291304348	3.60326086956522	3.78130434782609	4.15822463043478	3.71753623913043	3.98076086956522	3.6104347826087	4.72108695652174	4.01260869565217	4.15826086956522	3.79347826086956	4.25434782608696	4.2479347826087	4.50152173913043	3.90630434782609	3.97565217391304	3.81826086956522
1110031I02Rik	7.33434782608696	7.85358695652174	7.71202897826087	8.00376810869565	7.84695652173913	8.00217391304348	8.07	7.79630434782609	7.74869565217391	7.78260869565217	7.91195652173913	7.88086956521739	7.73021739130435	7.68586956521739	7.6515942173913	7.71115943478261	7.7695652173913	7.77652173913043	7.70641304347826	7.52876808695652	7.6404347826087	7.39304347826087	7.60086956521739
1110032A03Rik	10.8686956521739	10.4909058043478	10.5158695652174	10.6678260869565	10.3739130434783	10.4645652173913	10.52	10.3877846956522	10.3002484347826	10.3877846956522	10.2786956521739	10.0895471086957	10.4978260869565	10.7474456521739	10.57	10.7091304347826	10.6033695652174	10.4438695652174	10.249347826087	10.4560869565217	10.2604347826087	10.216490673913	10.2233695652174
1110032A04Rik	3.19217391304348	3.22347826086957	3.18304347826087	3.24447204347826	3.77652173913043	3.61681160869565	3.0704347826087	3.24365941304348	3.66586956521739	2.82608695652174	3.17347826086957	2.97652173913044	3.09869565217391	3.28625604347826	3.34913043478261	3.22447826086957	3.08478260869565	2.96869565217391	2.95217391304348	2.90101447826087	3.12673913043478	3.16826086956522	3.13478260869565
1110032F04Rik	4.77869565217391	4.81532608695652	4.92	4.7179347826087	4.75152173913043	4.79130434782609	4.82677536956522	4.82065217391304	4.95413043478261	5.1454347826087	4.78195652173913	4.98654891304348	4.81739130434783	5.09450726086957	4.88108695652174	4.66413043478261	4.54804347826087	4.89217391304348	5.03391304347826	5.09173913043478	4.64347826086957	4.91126810869565	5.09478260869565
1110034A24Rik	7.40843873913044	6.93847826086956	7.06847826086956	7.00521739130435	6.49481884782609	6.94858695652174	7.01304347826087	6.67021739130435	6.78086956521739	6.85913043478261	6.89586956521739	6.77739130434783	6.97478260869565	7.00445652173913	6.87521739130435	6.98804347826087	6.80934782608696	6.96021739130435	6.87826086956522	7.00753626086957	6.84913043478261	6.69282608695652	6.73326086956522
1110034B05Rik	6.37873189130435	6.43619565217391	6.42336956521739	6.61985506521739	7.03065217391304	6.67	6.48195652173913	7.04847826086957	6.3079347826087	6.23239130434783	6.40913043478261	6.46565217391304	6.37739130434783	6.45898552173913	6.40804347826087	6.3185145	6.55630434782609	6.8954347826087	6.56068841304348	6.52695652173913	6.28978260869565	6.15952897826087	6.35119565217391
1110034G24Rik	6.76847826086957	6.55347826086956	6.46858695652174	6.34630434782609	6.21684782608695	6.64032608695652	6.42065217391304	6.38326086956522	6.25427534782609	5.98333334782609	6.26565217391304	6.00079710869565	6.35434782608696	6.35478260869565	6.26717391304348	6.3275362173913	6.13108695652174	6.11630434782609	5.99568839130435	6.28271739130435	5.99210145652174	6.21358695652174	6.00934782608696
1110035M17Rik	4.05652173913044	4.64782608695652	4.70510869565217	4.60478260869565	4.89804347826087	5.00347826086957	4.83984189130435	4.68788404347826	5.24152173913043	4.99949276086956	4.99905797826087	4.87427534782609	4.39217391304348	4.55035326086957	4.71	4.5675	4.9335507173913	4.92326086956522	4.80260869565217	4.90747826086957	4.98108695652174	4.85521739130435	4.84934782608696
1110036E04Rik	4.15086956521739	4.04891304347826	3.68532608695652	4.0017812173913	4.01	3.3704347826087	3.83108695652174	4.09652173913044	3.75086956521739	3.83286232608696	3.97891304347826	3.65673913043478	3.92913043478261	4.12271739130435	3.98282608695652	3.93108695652174	4.12094202173913	3.85260869565217	3.70347826086957	4.02402173913043	4.18967391304348	4.08086956521739	3.95873189130435
1110037F02Rik	8.44217391304348	8.60608695652174	8.63594202173913	8.57623186956522	8.39339130434782	8.35695652173913	8.40612317391304	8.40902173913044	8.33847826086956	8.27815217391304	8.66739130434783	8.42130434782609	8.4945652173913	8.49826086956522	8.56521739130435	8.25	8.23260869565217	8.31021739130435	8.27771739130435	8.20913043478261	8.53630434782609	8.61282608695652	8.28695652173913
1110038B12Rik	8.45923913043478	7.57652173913043	7.70065217391304	7.68913043478261	7.44478260869565	7.54673913043478	7.68239130434783	7.68978260869565	7.632788	7.72608695652174	7.72608695652174	7.74	7.62434782608696	8.0245652173913	8.04641304347826	7.82532608695652	7.67086956521739	7.66065217391304	7.42260869565217	8.05478260869565	7.74710869565217	7.26130434782609	7.81826086956522
1110038D17Rik	6.47929347826087	6.24913043478261	6.7795652173913	6.45282608695652	6.637029	6.34434782608696	6.45369565217391	6.67021739130435	6.27496376086957	6.255	6.40057969565217	6.51507247826087	5.8539855	5.92847826086957	6.1195652173913	5.80434782608696	6.33065217391304	6.05108695652174	6.0495652173913	5.54076086956522	5.95311595652174	6.04217391304348	5.98010869565217
1110038F14Rik	6.45565217391304	6.82652173913043	6.79173913043478	6.89804347826087	6.65717391304348	6.62369565217391	6.8279347826087	6.81820652173913	6.62913043478261	6.68510869565217	6.76880434782609	6.64961956521739	6.71094204347826	6.73040760869565	6.68291665217391	6.97826086956522	6.76326086956522	6.74239130434783	6.61949273913043	6.67876810869565	6.63833332608696	6.78217391304348	6.69652173913043
1110046J04Rik	3.83978260869565	4.02902173913043	3.91586956521739	4.30728260869565	3.84695652173913	3.91826086956522	3.68492754347826	4.16633695652174	3.95565217391304	4.07434782608696	4.51304347826087	4.05086956521739	4.05652173913044	4.11173913043478	4.49880434782609	4.4404347826087	4.08949273913043	3.69478260869565	3.86586956521739	4.47282608695652	4.27565217391304	4.93076086956522	4.79478260869565
1110049F12Rik	6.00275360869565	5.9315942173913	6.03521739130435	5.98739130434783	6.18130434782609	5.85130434782609	6.23326086956522	6.04391304347826	5.95510869565217	5.805	5.89652173913043	5.82521739130435	5.86565217391304	6.02021739130435	5.61217391304348	5.91521739130435	6.12315217391304	5.68413043478261	5.78760869565217	5.65913043478261	5.7875	5.90688404347826	5.66369565217391
1110050K14Rik	5.19673913043478	4.51315217391304	4.85695652173913	4.31757245652174	4.95478260869565	3.82891304347826	4.63934782608696	4.65869565217391	4.6354347826087	4.65434782608696	4.71373189130435	4.56152173913044	4.29989130434783	4.50855073913043	4.25608695652174	4.69086956521739	4.84684782608696	4.9335507173913	4.91557969565217	4.63978260869565	4.35369565217391	4.14938406521739	4.22173913043478
1110051M20Rik	5.23228260869565	5.75108695652174	5.29641304347826	5.57717391304348	5.60304347826087	5.21409419565217	5.50445652173913	5.51326086956522	5.46391304347826	5.37380434782609	5.63565217391304	5.94804347826087	5.26546195652174	5.54572465217391	5.50021739130435	5.32478260869565	5.74521739130435	5.54347826086957	5.11152173913043	5.76934782608696	5.80826086956522	5.72847826086957	5.38282608695652
1110054O05Rik	6.0770652173913	6.325	6.39304347826087	6.48173913043478	6.35021739130435	6.19195652173913	6.33239130434783	6.74608695652174	5.99934782608696	6.06902173913043	6.41942030434783	6.45565217391304	6.33347826086957	6.22576086956522	6.54326086956522	6.56717391304348	6.27478260869565	6.52124639130435	6.39563406521739	6.58717391304348	6.69173913043478	6.59086956521739	6.40094202173913
1110057K04Rik	9.26097826086956	9.51684782608696	9.50347826086957	9.55521739130435	9.50347826086957	9.42260869565217	9.61326086956522	9.57228260869566	9.59739130434783	9.52760869565217	9.51739130434783	9.41173913043478	9.45434782608696	9.40684782608696	9.40673913043478	9.34608695652174	9.4495652173913	9.17782608695652	9.51434782608696	9.30086956521739	9.34173913043478	9.36826086956522	9.39532608695652
1110058L19Rik	5.44782608695652	5.41989130434783	5.27847826086956	5.48086956521739	5.92195652173913	6.27876813043478	5.92217391304348	6.19195652173913	6.02021739130435	6.02815217391304	5.71565217391304	5.72739130434783	5.66391304347826	5.19869565217391	6.10054347826087	5.78608695652174	5.73608695652174	5.71163043478261	6.23391304347826	6.04615943478261	5.82597826086957	5.80079710869565	5.98010869565217
1110059E24Rik	8.92695652173913	7.77652173913043	8.00217391304348	8.06554347826087	7.99130434782609	8.12065217391304	7.755	7.87	8.1754347826087	7.90021739130435	7.81652173913043	7.96565217391304	7.96630434782609	7.89391304347826	7.90423913043478	7.73318841304348	7.8520652173913	7.75579710869565	7.96413043478261	8.30217391304348	7.82369565217391	7.63391304347826	8.06565217391304
1110059G10Rik	6.56423913043478	6.42695652173913	6.36195652173913	6.54576086956522	6.85739130434783	6.63065217391304	6.72195652173913	6.66086956521739	6.63865941304348	6.67217391304348	6.66217391304348	6.46565217391304	6.45565217391304	6.18391304347826	6.54326086956522	6.69539854347826	6.815	6.53934782608696	6.68	7.12347826086957	6.34521739130435	6.5695652173913	6.6304347826087
1110059M19Rik	5.13913043478261	6.70739130434783	5.59920289130435	5.89391304347826	6.58456521739131	6.5995652173913	6.24246376086957	6.31847826086956	5.60992754347826	6.72717391304348	7.69521739130435	7.6945652173913	7.54121334782609	7.24347826086956	7.90423913043478	8.47717391304348	8.13652173913044	8.17386956521739	7.92391304347826	7.66641304347826	8.15858695652174	7.76891304347826	7.8720652173913
1110067D22Rik	6.05260869565217	6.23978260869565	6.45869565217391	6.25239130434783	6.44630434782609	6.3805797173913	6.21	6.71434782608696	6.32608695652174	6.30260869565217	6.39326086956522	6.32804347826087	6.32304347826087	6.64579713043478	6.7404347826087	6.4404347826087	6.36152173913043	6.45282608695652	6.24717391304348	6.13195652173913	6.52804347826087	6.5695652173913	6.76173913043478
1190002F15Rik	4.28934782608696	4.50173913043478	4.58554347826087	4.4495652173913	4.94239130434783	4.47717391304348	5.03760869565217	4.60260869565217	4.67565217391304	4.49478260869565	4.48130434782609	4.43065217391304	4.51021739130435	4.68282608695652	4.39134782608696	4.7695652173913	4.53130434782609	4.75695652173913	4.94347826086956	4.78652173913043	4.54086956521739	4.80565217391304	4.39
1190002H23Rik	9.36510869565218	9.3904347826087	9.43913043478261	9.44402173913043	9.53913043478261	9.60304347826087	9.60304347826087	9.46304347826087	9.31891304347826	9.31760869565217	9.57887680434783	9.47260869565218	9.38277173913043	9.60630434782609	9.39913043478261	9.32282608695652	9.39184782608696	9.58304347826087	9.31760869565217	9.20608695652174	9.50586956521739	9.01434782608696	9.54239130434783
1190002N15Rik	8.71021739130435	8.88065217391304	9.02804347826087	9.0904347826087	8.88293478260869	8.86217391304348	8.9595652173913	8.59175465217391	8.81586956521739	9.02945652173913	9.4	9.63130434782609	8.88130434782609	8.68724639130435	8.87608695652174	8.0404347826087	8.91913043478261	8.77510869565218	8.91326086956522	8.42173913043478	8.88391304347826	8.7505797173913	8.62282608695652
1190003J15Rik	4.48423913043478	4.21739130434783	4.09717391304348	4.2204347826087	5.84739130434783	5.75623186956522	4.6295652173913	3.51521739130435	6.42239130434783	7.10673913043478	4.31608695652174	5.54728260869565	4.29989130434783	4.22065217391304	3.8495652173913	4.34673913043478	6.1745652173913	5.9075652173913	5.83	5.61413043478261	5.19739130434783	4.51130434782609	4.76934782608696
1190003K10Rik	3.34887680434783	3.4005797173913	3.61934782608696	3.5404347826087	3.43065217391304	3.44695652173913	3.5595652173913	3.36913043478261	3.52278984782609	3.4054347826087	3.71753623913043	3.56739130434783	3.44086956521739	3.35217391304348	3.70391304347826	3.67369565217391	4.10217391304348	3.58778260869565	3.53652173913043	3.64596836956522	3.5645652173913	2.83923913043478	3.76347826086957
1190005F20Rik	8.17586956521739	8.44195652173913	8.63594202173913	8.49282608695652	8.62739130434783	8.49891304347826	8.58586956521739	8.39869565217391	8.75847826086956	8.44634058695652	8.5895652173913	8.41086956521739	8.38610506521739	8.45141304347826	8.42260869565217	8.13336956521739	8.45434782608696	8.36962732608696	8.53608695652174	8.60434782608696	8.45652173913044	8.47608695652174	8.6145652173913
1190005I06Rik	6.00275360869565	6.22	6.25119565217391	6.27478260869565	6.33782608695652	6.56391304347826	6.56413043478261	6.25565217391304	6.06318839130435	5.88195652173913	6.41942030434783	6.37676086956522	5.51336956521739	6.35478260869565	6.02695652173913	5.92652173913043	5.83891304347826	5.72108695652174	5.67489130434783	5.72413043478261	5.74217391304348	5.72847826086957	5.905
1190007F08Rik	6.92130434782609	6.8170652173913	6.73362319565217	6.77108695652174	6.68913043478261	6.76052536956522	7.03826086956522	6.53891304347826	6.695	6.71576086956522	6.62934782608696	6.72847826086957	6.61402173913043	6.37413043478261	6.57833334782609	6.1804347826087	6.54717391304348	6.46445652173913	6.31673913043478	5.92007245652174	6.11913043478261	6.02760869565217	6.28630434782609
1190007I07Rik	4.5204347826087	4.79663043478261	4.9925	5.0704347826087	5.02565217391304	5.30934782608696	5.36608695652174	5.59815217391304	5.42771739130435	5.08144926086957	5.09565217391304	5.52217391304348	4.40108695652174	5.72717391304348	5.05010869565217	5.17934782608696	5.1929347826087	5.13369565217391	4.76934782608696	5.64597826086957	5.4354347826087	5.39315217391304	5.2340652173913
1200007C13Rik	3.47260869565217	3.67326086956522	4.27630434782609	3.54847826086957	3.61260869565217	3.43402173913044	3.84130434782609	3.81847826086957	3.61478260869565	3.80391304347826	3.97891304347826	3.63086956521739	3.75112319565217	3.68086956521739	3.8195652173913	3.71195652173913	3.66869565217391	3.75217391304348	3.62130434782609	3.74728260869565	3.5329347826087	3.57195652173913	3.76347826086957
1200009I06Rik	5.54880434782609	5.19434782608696	5.68963769565217	5.41503623913043	4.75926086956522	5.05097826086956	5.32347826086956	5.49402173913044	5.09086956521739	5.21130434782609	5.47282608695652	5.35586956521739	5.33434782608696	5.41891304347826	5.41891304347826	5.35869565217391	5.20369565217391	5.56260869565217	5.19021739130435	5.49108695652174	5.3754347826087	5.35586956521739	5.30517391304348
1200011I18Rik	8.04608695652174	7.74391304347826	7.82391304347826	7.8	7.71231882608696	7.91478260869565	7.74478260869565	7.96695652173913	7.79086956521739	7.79369565217391	7.89891304347826	7.88086956521739	7.7104347826087	7.78260869565217	7.87217391304348	7.75108695652174	7.74923913043478	7.61652173913043	7.77989130434783	7.83478260869565	7.77417391304348	7.89934782608696	7.81826086956522
1200011M11Rik	5.20752717391304	5.52086956521739	5.59920289130435	5.13173913043478	5.45586956521739	5.17260869565217	5.51402173913043	5.39065217391304	5.43760869565217	5.11358695652174	5.29304347826087	5.3154347826087	5.20369565217391	5.39423913043478	5.43	5.07547102173913	5.05130434782609	5.30152173913043	5.64684782608696	5.52152173913043	5.47173913043478	5.56304347826087	5.37586956521739
1200014J11Rik	7.89130434782609	7.75246376086957	7.77163043478261	7.70673913043478	7.63815217391304	7.60369565217391	7.62068841304348	7.6404347826087	7.79086956521739	7.63565217391304	7.86304347826087	7.75847826086957	7.89739130434783	7.81347826086956	7.92344202173913	7.50869565217391	7.25222826086956	7.76521739130435	7.90282608695652	7.63804347826087	7.55826086956522	7.72608695652174	7.75423913043478
1200016B10Rik	6.95663043478261	7.08670289130435	7.09489130434783	6.83822463043478	6.80652173913044	6.91586956521739	6.91695652173913	6.8604347826087	6.68	6.59778984782609	6.99217391304348	6.53565217391304	7.01304347826087	6.64579713043478	6.8454347826087	6.70652173913043	7.00891304347826	7.05637682608696	6.65076086956522	6.69760869565217	6.84913043478261	6.84913043478261	6.65152173913043
1300001I01Rik	9.91025363043478	10.1908592173913	10.7569565217391	10.2786956521739	10.2701268043478	10.4384058043478	10.2334782608696	10.4875	10.0247826086957	9.85510869565218	9.97652173913044	9.75913043478261	9.80490941304348	10.3387391304348	10.035	9.58673913043478	9.87913043478261	10.067318826087	9.74413043478261	9.46195652173913	9.76152173913043	9.80782608695652	9.46304347826087
1300002E11Rik	8.32695652173913	8.45239130434783	8.38021739130435	8.36608695652174	8.52572463043478	8.31152173913043	8.6895652173913	7.96695652173913	8.49478260869565	8.45578543478261	8.52608695652174	8.26869565217391	8.36577897826087	8.45141304347826	8.18010869565217	8.45630434782609	8.50521739130435	8.58913043478261	7.86326086956522	8.30217391304348	8.28097826086956	7.89934782608696	8.13456521739131
1300002K09Rik	5.5615942173913	5.22739130434783	5.42	5.52242754347826	5.92195652173913	5.46326086956522	4.85217391304348	5.09130434782609	6.58989130434783	6.05655073913043	5.4845652173913	5.86336956521739	5.29413043478261	5.63021739130435	5.33434782608696	5.91521739130435	6.2	6.2154347826087	6.1175	6.34905795652174	5.7520652173913	5.76347826086957	5.68992754347826
1300010F03Rik	8.83508695652174	9.32086956521739	9.33130434782609	9.33695652173913	9.47478260869565	9.48949276086956	9.32217391304348	9.41891304347826	9.69395963043478	9.62282608695652	9.33652173913043	9.59119565217391	9.07565217391304	9.42782608695652	9.24391304347826	8.94108695652174	9.1295652173913	9.29108695652174	9.31760869565217	9.10782608695652	9.36239130434783	9.40413043478261	9.29108695652174
1300014I06Rik	6.85094204347826	7.62434782608696	7.24347826086956	7.24141304347826	7.44478260869565	7.1504347826087	7.62068841304348	6.94065217391304	7.38	7.42485508695652	7.6670652173913	7.5485507173913	7.55869565217391	7.87282608695652	8.12449276086956	7.79697310869565	8.0845652173913	7.98108695652174	7.73739130434783	7.53891304347826	8.10413043478261	7.63391304347826	7.53782608695652
1300015D01Rik	8.09869565217391	8.74809782608696	8.76771739130435	8.41391304347826	8.05141304347826	8.51967391304348	8.0295652173913	7.78934782608696	8.30554347826087	8.81467391304348	7.86304347826087	8.00347826086957	9.1	9.2454347826087	8.84782608695652	8.77263043478261	8.5895652173913	8.85478260869565	8.54913043478261	9.24434782608696	8.88391304347826	8.51195652173913	8.99054347826087
1300017J02Rik	4.63195652173913	4.38804347826087	4.34586956521739	4.65728260869565	7.43413043478261	6.7504347826087	4.33304347826087	4.54869565217391	8.34902173913044	7.9929347826087	5.28239130434783	7.51492260869565	4.88695652173913	4.6215942173913	4.34510869565217	4.78652173913043	7.7695652173913	7.51239130434783	7.6495652173913	6.49836956521739	6.30760869565217	4.42760869565217	6.58630434782609
1300018I17Rik	7.30028986956522	7.21380434782609	7.23304347826087	7.39521739130435	7.00086956521739	7.245	7.40695652173913	7.13739130434783	7.17597826086956	7.34695652173913	7.17369565217391	7.28	7.30173913043478	7.62985506521739	7.52304347826087	7.32152173913043	7.28094204347826	7.15108695652174	7.26391304347826	7.32065217391304	7.24302536956522	7.20369565217391	7.27028986956522
1500001M20Rik	6.15173913043478	6.23978260869565	6.36195652173913	6.37565217391304	6.35925726086956	6.64032608695652	6.3840942173913	6.46608695652174	6.63865941304348	6.38384058695652	6.46789856521739	6.38478260869565	6.39891304347826	6.32188404347826	6.3866847826087	6.3275362173913	6.31108695652174	6.06253623913043	6.2	6.69760869565217	6.55684782608696	6.3629347826087	6.33782608695652
1500002O10Rik	4.99978260869565	4.7695652173913	4.60818841304348	4.7595652173913	4.74173913043478	4.96228260869565	4.76934782608696	4.63347826086957	4.67565217391304	4.65434782608696	4.69426086956522	4.63391304347826	4.76695652173913	4.93608695652174	4.77021739130435	4.53	4.75948617391304	4.78369565217391	4.60228260869565	4.58054347826087	4.51130434782609	4.5764855	4.34684782608696
1500002O20Rik	6.58833334782609	6.9675	6.79173913043478	7.2104347826087	6.59978260869565	6.99364130434783	6.95326086956522	6.87072463043478	6.84130434782609	6.7579347826087	6.8204347826087	6.94086956521739	6.85119565217391	7.28311593478261	7.17282608695652	7.08548913043478	6.73217391304348	6.96021739130435	6.93847826086956	7.26760869565217	7.22173913043478	6.89804347826087	7.02152173913043
1500003O03Rik	8.52557969565217	8.9924637826087	8.90144926086957	8.81137682608696	8.99869565217391	8.702029	8.9154347826087	9.09768117391304	9.03594204347826	8.98724639130435	9.07326086956522	8.99420291304348	9.15076086956522	9.65014495652174	9.08862317391304	9.05681160869565	9.01695652173913	9.17007247826087	9.09478260869565	9.56181160869565	8.96927534782609	9.1815942173913	9.29536230434783
1500009C09Rik	4.04608695652174	4.02902173913043	4.06760869565217	4.2204347826087	3.84695652173913	3.90608695652174	3.82239130434783	3.64461593478261	4.26901184782609	3.93391304347826	4.02840580434783	3.83386956521739	3.70326086956522	3.98550723913044	4.75937747826087	3.97228260869565	4.22217391304348	3.86391304347826	4.0345652173913	4.0125	3.82826086956522	4.00739130434783	3.78413043478261
1500009L16Rik	6.20263769565217	6.06489130434783	5.90532608695652	5.89391304347826	5.78434782608696	5.75623186956522	5.78608695652174	5.99474636956522	5.86195652173913	5.85239130434783	5.82586956521739	5.83489130434783	6.15884056521739	5.89456521739131	5.78608695652174	6.04152173913043	5.9754347826087	5.67478260869565	5.74478260869565	5.90652173913043	5.7520652173913	5.36572465217391	6.04681158695652
1500010J02Rik	7.14673913043478	7.56782608695652	7.76054347826087	7.65449276086956	7.70026810869565	7.5575	8.01891304347826	8.14532608695652	7.80108695652174	7.67880434782609	7.5810145	7.39144069565217	7.66934782608696	7.69478260869565	7.43391304347826	7.7234057826087	7.51275363043478	7.48695652173913	7.45271739130435	7.72608695652174	7.51130434782609	7.85130434782609	7.40076086956522
1500011B03Rik	6.55239130434783	6.34471013043478	6.25119565217391	6.46268115217391	5.80434782608696	6.23684782608696	6.21	5.93869565217391	5.81510869565218	6.08760869565217	6.34815217391304	5.85369565217391	6.12002173913043	6.63492752173913	6.03521739130435	6.31003623913044	6.27478260869565	6.09365943478261	5.89565217391304	6.67876810869565	5.96521739130435	6.14304347826087	5.68992754347826
1500011K16Rik	8.88173913043478	7.90260869565217	7.81173913043478	8.09619565217391	8.16619565217391	8.21478260869565	8.04891304347826	8.60260869565217	7.8604347826087	8.31619565217391	7.9954347826087	8.07369565217391	8.02706521739131	7.60782608695652	7.92344202173913	7.9645652173913	7.96891304347826	7.96184782608696	8.09173913043478	8.14076086956522	7.6404347826087	8.00826086956522	8.00347826086957
1500012F01Rik	6.93847826086956	6.24913043478261	6.39804347826087	6.30565217391304	6.39934782608696	6.40673913043478	6.3929347826087	6.57304347826087	5.90702173913043	5.89521739130435	6.33673913043478	6.00079710869565	6.28021739130435	5.89456521739131	6.17934782608696	6.50195652173913	6.40717391304348	6.60826086956522	6.46847826086957	6.39498189130435	6.43315217391304	6.43021739130435	6.06195652173913
1500012K07Rik	3.6195652173913	3.77782608695652	3.82619565217391	3.725	3.47347826086957	3.68	3.5595652173913	3.56695652173913	3.61478260869565	3.62739130434783	4.32695652173913	3.93304347826087	3.78034782608696	4.04391304347826	3.29365941304348	3.57818841304348	3.4398757826087	3.19347826086957	3.69347826086957	3.77652173913043	4.07967391304348	3.99507247826087	3.659
1500015A07Rik	3.8785145	4.15347826086956	4.0566897173913	4.19586956521739	4.07282608695652	3.79173913043478	3.98847826086957	3.96804347826087	4.23771739130435	3.53521739130435	4.23130434782609	4.08065217391304	4.39217391304348	4.29054347826087	4.01260869565217	4.48913043478261	3.95039854347826	4.03989130434783	3.86586956521739	3.47347826086957	4.18967391304348	4.24652173913043	3.59652173913043
1500015L24Rik	3.72007763043478	3.4005797173913	3.31652173913043	3.4435507173913	3.64521739130435	3.41141304347826	3.22673913043478	3.4495652173913	3.53391304347826	3.07478260869565	3.50760869565217	3.1719202826087	3.81967391304348	3.19416667391304	3.47913043478261	3.44565217391304	3.48369565217391	3.41	3.45673913043478	3.42858695652174	3.3204347826087	3.71313043478261	3.44815217391304
1500015O10Rik	5.19673913043478	4.53967391304348	4.34586956521739	4.41695652173913	4.56478260869565	4.01152173913044	4.63934782608696	5.03952897826087	4.71586956521739	4.41152173913043	4.27315217391304	4.57173913043478	4.30869565217391	4.12271739130435	4.2204347826087	4.47	4.61934782608696	4.44891304347826	4.635	4.50152173913043	4.25576086956522	4.33652173913043	4.44829710869565
1500016L03Rik	3.50985508695652	3.8004347826087	3.56695652173913	3.65637680434783	3.38565217391304	3.19782608695652	3.42239130434783	3.61478260869565	3.43993789130435	3.39786956521739	3.23776397826087	3.75065217391304	3.49369565217391	3.59902173913043	3.58576086956522	3.82441304347826	3.45	3.61681160869565	3.23130434782609	3.41010869565217	3.57521739130435	3.11565217391304	3.27817804347826
1500017E21Rik	6.16521739130435	5.85130434782609	5.79652173913043	5.98	6.65717391304348	6.40673913043478	6.37391304347826	6.33521739130435	6.41260869565217	6.5795652173913	5.69673913043478	6.19347826086956	5.7104347826087	6.08217391304348	5.95378260869565	5.79565217391304	6.40130434782609	6.10094202173913	6.05826086956522	5.71184782608696	5.98108695652174	5.49282608695652	5.86880434782609
1500026H17Rik	3.43467391304348	3.22347826086957	3.71076086956522	3.38173913043478	3.915	3.60760869565217	3.72782608695652	3.16173913043478	3.63582608695652	3.57655797826087	3.53014491304348	3.58876810869565	3.3595652173913	3.4854347826087	3.61804347826087	3.314	3.19434782608696	3.607971	3.26526086956522	3.46434782608696	3.39590580434783	3.82782608695652	3.49739130434783
1500031L02Rik	6.27326086956522	6.08402173913043	6.05434782608696	6.17094202173913	5.967971	6.07072465217391	6.3645	6.21782608695652	6.14521739130435	6.37554347826087	6.12637682608696	6.30771739130435	6.1795652173913	6.02021739130435	6.3195652173913	6.3275362173913	6.25271739130435	6.06253623913043	6.29565217391304	6.15173913043478	6.28978260869565	6.55728260869565	6.47666665217391
1500032L24Rik	6.52673913043478	6.43619565217391	6.6954347826087	6.50913043478261	6.88369565217391	6.89423913043478	6.75373189130435	6.99199276086956	6.7445652173913	6.76880434782609	6.80021739130435	6.61695652173913	6.52934782608696	6.64579713043478	6.64579713043478	6.87739130434783	6.5958152173913	6.58217391304348	6.71119565217391	6.71760869565217	6.54923913043478	6.62173913043478	6.60826086956522
1500035N22Rik	4.84734782608696	5.05144926086956	5.36905797826087	4.89897826086956	4.87695652173913	4.96228260869565	5.05326086956522	4.95195652173913	4.50119565217391	4.78576086956522	4.85739130434783	5.38300723913043	5.28385869565217	5.13362319565217	4.51032608695652	4.88695652173913	4.94347826086956	4.76619565217391	4.74891304347826	4.87695652173913	4.84695652173913	4.74836956521739	4.83847826086957
1520402A15Rik	5.6345652173913	5.44934782608696	5.5629347826087	5.94362319565217	5.61217391304348	5.5975	5.74717391304348	5.69833334782609	5.23097826086957	5.48347826086956	5.46260869565217	5.44173913043478	5.30347826086957	5.40695652173913	5.27565217391304	5.4045652173913	5.74521739130435	5.48173913043478	5.2814492826087	5.36054347826087	5.33717391304348	5.50673913043478	5.3654347826087
1600002D24Rik	3.57326086956522	3.41	3.42210869565217	3.12304347826087	3.44960869565217	3.53652173913043	3.59253623913043	3.63326086956522	3.54489130434783	3.66260869565217	3.5795652173913	3.64728260869565	3.37776680434783	3.55021739130435	3.58576086956522	3.57818841304348	3.65934782608696	3.3595652173913	3.65163043478261	3.57326086956522	3.59554347826087	3.636	3.62413043478261
1600002H07Rik	6.37873189130435	6.48489130434783	6.42336956521739	6.63644926086957	6.92439130434783	6.81717391304348	6.65065217391304	6.64076086956522	7.29434782608696	7.17021739130435	6.94431158695652	6.94086956521739	6.51760869565217	6.63492752173913	6.61880434782609	6.3275362173913	6.96782608695652	6.86771739130435	6.88858695652174	7.02	6.61858695652174	6.43768115217391	6.6304347826087
1600002K03Rik	5.47086956521739	5.8854347826087	5.17981884782609	5.78010869565217	5.71021739130435	5.79360506521739	5.7955797173913	6.06086956521739	5.63717391304348	5.68260869565217	5.6154347826087	5.6154347826087	5.7204347826087	5.60889130434783	5.78608695652174	6.27478260869565	6.05239130434783	6.02021739130435	5.97539854347826	5.30591786956522	5.905	5.56304347826087	5.78369565217391
1600010M07Rik	4.68130434782609	5.42565217391304	5.03391304347826	4.96434782608696	5.0604347826087	5.11173913043478	5.11130434782609	5.15369565217391	4.64445652173913	4.20967391304348	4.3754347826087	4.24847826086957	4.77869565217391	5.3	5.23326086956522	5.0704347826087	5.05130434782609	4.78673913043478	4.95021739130435	4.768	4.86673913043478	4.72291304347826	4.385
1600012F09Rik	7.41358695652174	7.0925	7.12717391304348	7.22021739130435	7.09423913043478	7.10141304347826	7.26481884782609	7.18536230434783	7.03326086956522	7.09	7.24347826086956	7.19195652173913	7.18271739130435	7.26846739130435	7.22456521739131	7.33282608695652	7.4904347826087	6.98173913043478	7.32673913043478	7.23239130434783	7.16304347826087	6.90347826086956	7.24347826086956
1600012H06Rik	6.49260869565217	6.70739130434783	6.4334347826087	6.54576086956522	6.62695652173913	6.9654347826087	6.86638586956522	6.73782608695652	6.68	6.5695652173913	6.58336956521739	6.61695652173913	6.46608695652174	6.79431158695652	6.75836956521739	6.54891304347826	6.5354347826087	6.58217391304348	6.56068841304348	6.58717391304348	6.85913043478261	6.47760869565217	6.58630434782609
1600012P17Rik	4.19757245652174	4.53967391304348	4.43760869565217	4.66804347826087	4.33789854347826	4.3754347826087	4.57173913043478	4.38434782608696	4.43695652173913	4.53652173913043	4.26282608695652	4.12565217391304	4.35391304347826	4.46663043478261	4.45978260869565	4.39709486956522	4.61217391304348	4.27391304347826	4.38862317391304	4.83782608695652	4.18086956521739	4.26630434782609	4.69434782608696
1600014C10Rik	8.00239130434783	8.19	8.36695652173913	8.2154347826087	8.53445652173913	8.43782608695652	8.56565217391304	8.46768117391304	8.64021739130435	8.55695652173913	8.37978260869565	8.51391304347826	7.96630434782609	8.4895652173913	8.1554347826087	7.98347826086956	8.11264493478261	8.27782608695652	8.35608695652174	8.01135869565217	8.13021739130435	8.21695652173913	8.12449276086956
1600014C23Rik	3.86934782608696	4.03819191304348	3.84434782608696	3.8954347826087	3.67739130434783	3.69273913043478	3.80141304347826	3.95508695652174	4.13173913043478	4.32354743478261	4.12608695652174	3.825	3.59195652173913	3.92130434782609	3.91826086956522	3.93108695652174	3.892	3.80217391304348	4.2104347826087	4.21282608695652	3.77	3.90445652173913	4.08760869565217
1600014K23Rik	4.11036232608696	4.95076086956522	4.94021739130435	4.51771739130435	4.85521739130435	4.52521739130435	4.57173913043478	5.33195652173913	4.99021739130435	4.90021936956522	4.70434782608696	4.62423913043478	4.85630434782609	4.80054347826087	5.36336956521739	4.99891304347826	4.80793478260869	5.1454347826087	4.792029	4.70347826086957	4.77913043478261	5.03119565217391	4.98967391304348
1600015I10Rik	5.02173913043478	5.03934782608696	5.11771739130435	5.15173913043478	5.08826086956522	5.13880434782609	4.75695652173913	5.39065217391304	5.01938406521739	5.12413043478261	5.02173913043478	5.1945652173913	5.24391304347826	5.46478260869565	4.84891304347826	5.37811595652174	5.39739130434783	5.27311593478261	5.20782608695652	5.0970652173913	5.11108695652174	4.87342391304348	5.17137682608696
1600016N20Rik	5.21869565217391	4.7695652173913	4.93054347826087	5.01429347826087	5.08826086956522	4.9304347826087	5.05326086956522	4.78630434782609	5.1879347826087	4.64347826086957	5.04	4.94630434782609	5.49326086956522	4.86663043478261	4.95521739130435	4.54826086956522	4.92369565217391	4.92326086956522	5.1804347826087	5.22369565217391	4.66260869565217	5.14869565217391	4.91608695652174
1600017P15Rik	4.76010869565217	4.19722332608696	4.8265942173913	4.7595652173913	3.9039492826087	5.41108695652174	5.02630434782609	4.63347826086957	5.27413043478261	4.66478260869565	5.13271739130435	4.70228260869565	4.72934782608696	5.14463767391304	5.25869565217391	4.81652173913043	4.72478260869565	4.8139855	4.77943017391304	4.99130434782609	5.09391304347826	4.34570652173913	4.42673913043478
1600019K03Rik	3.96782608695652	4.60445652173913	4.42913043478261	4.27782608695652	4.39913043478261	3.73920289130435	4.44934782608696	3.94326086956522	4.49086956521739	4.44358695652174	4.69426086956522	4.60260869565217	4.39217391304348	4.23086956521739	4.12380434782609	4.5395652173913	4.27434782608696	4.28228260869565	4.28608695652174	4.56130434782609	4.31489130434783	4.34570652173913	4.37891304347826
1600020E01Rik	6.94288043478261	6.63	6.89478260869565	6.91782608695652	6.91246376086957	6.77	6.74413043478261	6.0704347826087	6.6004347826087	7.04391304347826	6.53065217391304	6.45565217391304	6.07141304347826	6.59967391304348	6.1304347826087	6.37739130434783	6.30282608695652	6.27478260869565	6.31673913043478	6.13195652173913	6.46076086956522	6.18010869565217	6.52239130434783
1600021P15Rik	5.57391304347826	6.02782608695652	6.18815217391304	5.70347826086956	6.10891304347826	6.14391304347826	5.87434782608696	6.1604347826087	6.0529347826087	6.53065217391304	6.21369565217391	6.14442030434783	6.34402173913043	6.04086956521739	6.24369565217391	6.37217391304348	6.11380434782609	5.95065217391304	6.17695652173913	6.162029	5.88532608695652	6.2245652173913	6.20586956521739
1600025M17Rik	3.54847826086957	3.83	3.40295652173913	3.4698067826087	3.67739130434783	3.94245341304348	3.24913043478261	3.39978260869565	3.5595652173913	3.33869565217391	3.23776397826087	3.71086956521739	3.6695652173913	3.31659419565217	3.47913043478261	3.67369565217391	3.60130434782609	3.65335404347826	3.4884057826087	3.59416147826087	3.75004347826087	3.52739130434783	3.43739130434783
1600027N09Rik	6.96862317391304	6.64032608695652	6.51923913043478	6.59275363043478	6.54304347826087	6.62369565217391	6.69597826086957	6.2	6.50217391304348	6.56130434782609	6.67978260869565	6.7945652173913	6.44478260869565	6.56304347826087	6.4674637826087	6.70652173913043	6.52268115217391	6.5504347826087	6.24717391304348	6.63760869565217	6.71326086956522	6.2445652173913	6.25201086956522
1600029D21Rik	7.29673913043478	5.41391304347826	4.67804347826087	4.88695652173913	5.0404347826087	5.40804347826087	4.76195652173913	4.77663043478261	4.99880434782609	5.13478260869565	4.7695652173913	5.00847826086957	5.54978260869565	4.89391304347826	4.96913043478261	5.78608695652174	5.14039854347826	5.22152173913043	5.0394202826087	5.28326086956522	5.07217391304348	5.21405795652174	5.06413043478261
1600029I14Rik	3.70923913043478	3.48276086956522	3.49163043478261	3.5595652173913	3.23130434782609	3.59652173913043	3.4904347826087	3.47152173913043	3.46608695652174	3.68163043478261	3.51989130434783	3.33358695652174	3.46826086956522	3.49402173913044	3.39347826086957	3.85217391304348	3.65934782608696	3.55521739130435	2.99673913043478	3.24739130434783	3.73826086956522	3.52739130434783	3.47347826086957
1600029O15Rik	4.11891304347826	4.42760869565217	4.44934782608696	4.7595652173913	4.42739130434783	4.6545652173913	4.61836956521739	4.56934782608696	4.20673913043478	4.20967391304348	4.60586956521739	4.52260869565217	4.48869565217391	4.64326086956522	4.70152173913043	4.65869565217391	4.39217391304348	4.55630434782609	4.66119565217391	4.26739130434783	4.55	4.65130434782609	4.71760869565217
1700001C02Rik	5.93108695652174	5.11108695652174	5.0495652173913	5.08072465217391	4.83565217391304	5.11684782608696	4.86391304347826	5.43869565217391	5.2054347826087	4.87652173913043	5.46260869565217	4.8204347826087	5.01315217391304	4.72108695652174	4.97684782608696	5.33695652173913	5.06057969565217	4.87065217391304	4.55173913043478	5.01971015217391	5.2895652173913	5.46978260869565	4.95670289130435
1700001C19Rik	3.46434782608696	3.25673913043478	3.56695652173913	3.86570158695652	4.31695652173913	4.08184782608696	3.92391304347826	3.89565217391304	4.3495652173913	4.45413043478261	3.51989130434783	3.90347826086957	3.55652173913043	3.40884056521739	3.47913043478261	3.87130434782609	4.12094202173913	4.07217391304348	3.81989130434783	4.2995652173913	3.71673913043478	3.62565217391304	4.03913043478261
1700001D01Rik	3.25891304347826	4.02	3.93347826086957	3.84375	3.94391304347826	3.81489130434783	3.6954347826087	3.89565217391304	3.61478260869565	4.1384057826087	3.94304347826087	3.96141304347826	3.88032608695652	3.96869565217391	4.10347826086957	4.24608695652174	3.9835652173913	3.86391304347826	4.07739130434783	4.23782608695652	3.77	4.18173913043478	4.17565217391304
1700001G01Rik	4.90152173913043	5.06978260869565	4.73565217391304	4.95391304347826	4.48195652173913	4.77695652173913	4.915	4.75728260869565	4.43695652173913	4.61826086956522	4.62619565217391	4.46420947826087	4.85630434782609	4.71065217391304	4.47	4.63434782608696	4.89478260869565	4.61782608695652	4.73130434782609	4.56130434782609	4.28680434782609	4.72760869565217	4.66186956521739
1700001G11Rik	5.29630434782609	5.44934782608696	5.85626810869565	5.50434782608696	4.88695652173913	5.42021739130435	5.28608695652174	5.27391304347826	5.43760869565217	4.95195652173913	5.10673913043478	5.04510869565217	5.29413043478261	5.23173913043478	5.2875	4.86445652173913	5.15521739130435	5.38	4.75891304347826	5.175	5.3095652173913	5.07804347826087	5.16119565217391
1700001G17Rik	5.69369565217391	5.50065217391304	5.63847826086957	5.93369565217391	5.73876810869565	5.66420289130435	6.02260869565218	5.55876810869565	5.7104347826087	5.58782608695652	5.50758454347826	5.46173913043478	5.51336956521739	5.9054347826087	5.67101447826087	5.68347826086957	5.41913043478261	5.48173913043478	5.53989130434783	5.8595652173913	5.56869565217391	5.57304347826087	5.43902173913043
1700001J03Rik	2.66572463043478	3.26623191304348	2.77239130434783	3.01586956521739	2.84347826086957	3.18402897826087	3.04	3.36913043478261	3.43993789130435	2.90978260869565	2.90200593478261	3.08695652173913	2.78623186956522	2.84756917391304	2.40880434782609	3.05917391304348	2.94608695652174	2.98471673913043	2.91434782608696	2.87	3.09891304347826	3.28195652173913	2.45347826086957
1700001J11Rik	3.13673913043478	3.90782608695652	3.37260869565217	4.07130434782609	4.78934782608696	4.32923913043478	4.28271739130435	3.75217391304348	4.0954347826087	4.1695652173913	3.73884056521739	4.05086956521739	3.9804347826087	3.69934782608696	3.68347826086957	4.01076086956522	4.64391304347826	3.46391304347826	4.32554347826087	3.82923913043478	3.80521739130435	3.9145652173913	4.22173913043478
1700001K19Rik	4.13891304347826	4.61565217391304	4.71608695652174	4.38304347826087	4.46713767391304	4.34195652173913	4.27253623913043	4.33097826086957	4.57978260869565	4.1695652173913	4.57539854347826	4.39913043478261	4.28934782608696	4.60260869565217	4.32695652173913	4.08652173913043	4.44021739130435	4.16967391304348	4.18260869565217	4.56130434782609	4.24608695652174	4.0404347826087	4.05880434782609
1700001K23Rik	4.36521739130435	4.86760869565217	4.57565217391304	4.72695652173913	4.62945652173913	4.60565217391304	4.25934782608696	4.61054347826087	4.79391304347826	4.54673913043478	4.59760869565217	4.4195652173913	4.35391304347826	4.72108695652174	4.81652173913043	4.5675	4.56913043478261	4.52717391304348	4.4904347826087	4.57137682608696	4.79108695652174	4.64260869565217	4.86951086956522
1700001L05Rik	5.65782608695652	5.9045652173913	5.84333334782609	5.85304347826087	6.25804347826087	5.71934782608696	5.68217391304348	6.0995652173913	5.62826086956522	6.02815217391304	6.49463769565217	6.19347826086956	5.99530795652174	5.65033817391304	6.18413043478261	5.81608695652174	5.94076086956522	5.80681160869565	5.90521739130435	6.28271739130435	6.00239130434783	5.74695652173913	6.12152173913043
1700001L19Rik	5.20752717391304	4.53967391304348	4.69434782608696	4.66804347826087	4.4575	4.15989130434783	4.70434782608696	4.33097826086957	4.56978260869565	4.5804347826087	4.7695652173913	4.79391304347826	4.5204347826087	4.49826086956522	4.45978260869565	4.50630434782609	4.39217391304348	4.55630434782609	4.67173913043478	4.5516847826087	4.84695652173913	4.82608695652174	4.61239130434783
1700001O22Rik	5.05731884782609	4.96967391304348	4.79423913043478	4.97415217391304	4.98467391304348	4.4104347826087	4.9970652173913	5.13913043478261	5.12413043478261	5.08144926086957	5.19833332608696	4.80260869565217	4.80271739130435	4.92673913043478	5.0279347826087	5.13369565217391	4.91478260869565	4.90619565217391	5.03391304347826	5.19565217391304	5.24391304347826	5.115	5.26326086956522
1700001P01Rik	3.8785145	4.32391304347826	4.17615941304348	4.70228260869565	3.93347826086957	4.23021739130435	4.23021739130435	4.3195652173913	4.08333332608696	4.17826086956522	4.1754347826087	4.06239130434783	4.29989130434783	3.8879347826087	4.21086956521739	4.11565217391304	3.99554347826087	4.25434782608696	4.00086956521739	4.32673913043478	4.1204347826087	4.29896739130435	4.52163043478261
1700003C15Rik	5.40695652173913	3.125	3.35318841304348	3.39217391304348	3.43065217391304	4.2875	3.1619565	3.34438406521739	3.30521739130435	3.50405795652174	3.16173913043478	3.26673913043478	2.98826086956522	3.27217391304348	3.30619565217391	3.37076086956522	2.975	3.30934782608696	3.21913043478261	3.21902173913043	3.03130434782609	3.40811593478261	3.10934782608696
1700003D09Rik	5.23228260869565	5.51086956521739	5.61913043478261	5.63369565217391	5.57826086956522	5.09586956521739	6.03054347826087	5.63847826086957	5.95510869565217	5.79360506521739	5.83521739130435	5.5304347826087	5.52413043478261	5.66119565217391	5.56445652173913	5.48228260869565	5.31934782608696	5.64652173913043	5.29304347826087	6.25228260869565	5.73318841304348	5.38282608695652	5.98010869565217
1700003E16Rik	3.2095652173913	4.04891304347826	3.98391304347826	4.07130434782609	4.0395652173913	4.08184782608696	3.78304347826087	3.87434782608696	4.02434782608696	4.01173913043478	4.08931158695652	4.24565217391304	3.83550723913043	3.94304347826087	3.68347826086957	3.68217391304348	4.31608695652174	4.01202897826087	3.87630434782609	4.03744565217391	3.83619565217391	4.33652173913043	4.16782608695652
1700003E24Rik	4.15086956521739	4.19722332608696	4.27630434782609	4.4645652173913	4.47717391304348	4.41760869565217	4.11945652173913	4.34782608695652	4.70478260869565	4.44891304347826	4.39686265217391	4.77467391304348	4.28934782608696	4.28608695652174	4.51445652173913	4.71923913043478	4.40108695652174	4.35847826086956	4.64130434782609	4.65086956521739	4.38195652173913	4.53336956521739	4.43695652173913
1700003F12Rik	7.52434782608696	6.43619565217391	6.67978260869565	6.80489130434783	6.04086956521739	5.46326086956522	6.84695652173913	6.47326086956522	7.00808695652174	7.06630434782609	6.85945652173913	6.86130434782609	6.8954347826087	6.88949276086957	6.59086956521739	7.08548913043478	6.76326086956522	6.47489130434783	7.29018115217391	6.81521739130435	6.63833332608696	6.06108695652174	7.03173913043478
1700003F17Rik	4.99978260869565	5.53978260869565	5.58695652173913	5.66195652173913	5.14413043478261	5.1804347826087	5.24391304347826	5.33992752173913	5.29510869565217	5.89108695652174	5.46260869565217	4.90847826086957	5.7204347826087	5.99782608695652	5.77630434782609	5.31565217391304	4.90442030434783	5.69260869565217	5.49326086956522	6.162029	5.53586956521739	5.3154347826087	5.73210147826087
1700003G13Rik	4.93271739130435	5.16217391304348	5.27847826086956	5.12173913043478	5.11708334782609	4.89739130434783	5.23347826086956	5.21058695652174	5.2220652173913	5.55065217391304	5.29304347826087	4.98654891304348	5.04782608695652	5.53586956521739	5.19898552173913	4.91608695652174	5.20369565217391	5.24391304347826	5.25967391304348	5.08771739130435	5.15195652173913	5.14869565217391	4.89945652173913
1700003G18Rik	3.53804347826087	3.50152173913043	3.71076086956522	3.91304347826087	3.69091304347826	3.75086956521739	3.80141304347826	3.93347826086957	3.84347826086957	3.52315217391304	3.88434782608696	3.33358695652174	3.83550723913043	3.77478260869565	4.1790652173913	3.91883823913043	3.82782608695652	3.36934782608696	3.6438302173913	3.57326086956522	3.59554347826087	4.09369565217391	3.52326086956522
1700003H04Rik	3.08521739130435	3.63326086956522	3.33521739130435	3.38173913043478	3.69091304347826	3.19782608695652	3.58357763043478	3.10260869565217	3.25326086956522	3.33869565217391	3.1319762826087	3.5593297173913	3.29869565217391	3.40884056521739	3.93666665217391	3.89107143478261	3.59414595652174	3.28739130434783	3.71492752173913	3.32695652173913	3.3004347826087	3.2339492826087	3.37126086956522
1700003L19Rik	4.07902173913043	3.89908695652174	3.96304347826087	3.86570158695652	3.80391304347826	3.33130434782609	3.59253623913043	3.76347826086957	3.9945652173913	3.6904347826087	3.66347826086957	3.73	3.70326086956522	3.8315652173913	3.62673913043478	3.59521739130435	4.04304347826087	3.77467391304348	4.07739130434783	4.02402173913043	4.05076086956522	3.925	3.58576086956522
1700003M02Rik	5.68130434782609	4.37869565217391	4.38510869565217	4.3495652173913	3.9039492826087	4.2875	4.24913043478261	4.44983695652174	3.91739130434783	4.49478260869565	4.50195652173913	4.53173913043478	4.72934782608696	4.30108695652174	3.97173913043478	4.81652173913043	4.15152173913043	4.21021739130435	4.17217391304348	4.43663043478261	4.52119565217391	4.01434782608696	4.17565217391304
1700003M07Rik	4.99978260869565	4.95076086956522	5.29641304347826	5.21369565217391	5.13463767391304	5.05391304347826	5.31652173913043	5.35108695652174	5.39557969565217	5.34423913043478	5.19833332608696	5.135	5.08913043478261	5.19869565217391	5.45315217391304	5.19898552173913	5.64652173913043	5.07271739130435	4.8429347826087	5.10971013043478	5.19739130434783	5.02	5.13565217391304
1700003P14Rik	2.47782608695652	2.39891304347826	2.44315217391304	2.29434782608696	2.37347826086957	2.48728260869565	2.39076086956522	3.01195652173913	2.2495652173913	2.32434782608696	2.56739130434783	2.52423395652174	2.47695652173913	2.3504347826087	2.51869565217391	2.87652173913043	2.85188404347826	2.61354039130435	2.57673913043478	2.42481884782609	2.5387267173913	2.27782608695652	2.88
1700006A11Rik	2.78376813043478	2.84782608695652	2.85689441304348	2.88010869565217	2.69054347826087	2.71608695652174	2.65826086956522	2.95768115217391	2.83652173913043	2.82608695652174	2.57782608695652	2.82478260869565	2.78623186956522	2.91869565217391	3.20260869565217	2.60173913043478	2.50586956521739	2.74010869565217	2.80347826086957	2.66510869565217	3.06717391304348	2.90673913043478	2.55652173913043
1700006E09Rik	2.78782608695652	2.48826086956522	2.71608695652174	2.95201086956522	2.64239130434783	2.76789854347826	2.82	2.97666667391304	3.28391304347826	2.68434782608696	2.99369565217391	3.1719202826087	2.86913043478261	2.87739130434783	2.78673913043478	2.97130434782609	2.95434782608696	2.93130434782609	3.17096617391304	3.1175	2.78760869565217	3.01065217391304	2.95902173913043
1700006F04Rik	4.22260869565217	5.16217391304348	5.14710143478261	5.24565217391304	4.78934782608696	4.80565217391304	4.76934782608696	5.08086956521739	5.45586956521739	5.26673913043478	4.84739130434783	5.32478260869565	4.93365941304348	4.64326086956522	4.92717391304348	4.3704347826087	4.50391304347826	4.34434782608696	4.67173913043478	4.71576086956522	5.05355073913043	4.83623186956522	4.54804347826087
1700006H21Rik	2.92130434782609	2.75239130434783	3.28739130434783	3.06775363043478	3.05782608695652	3.12778986956522	3.04891304347826	3.20347826086957	2.81836956521739	3.12304347826087	3.11	3.04565217391304	3.21177019565217	3.02717391304348	3.03391304347826	3.0385145	3.03768773913044	2.76478260869565	3.28695652173913	3.20260869565217	2.71440217391304	3.16826086956522	2.84152173913043
1700006J14Rik	4.39304347826087	4.46826086956522	4.03771739130435	4.24573782608696	3.9039492826087	3.53652173913043	3.7395652173913	3.62434782608696	4.46478260869565	4.31130434782609	4.26282608695652	4.10905213043478	4.21086956521739	4.08228260869565	4.15841304347826	4.72717391304348	4.25434782608696	3.98108695652174	3.85746376086956	4.37663043478261	3.97315217391304	4.17163043478261	4.42673913043478
1700007B14Rik	3.72007763043478	3.66173913043478	3.71076086956522	3.92021739130435	3.46630434782609	3.71695652173913	3.65934782608696	3.58597826086956	3.64163043478261	3.53021739130435	3.49108695652174	3.86695652173913	3.45684782608696	3.51731884782609	3.8495652173913	3.61333332608696	3.93304347826087	3.65335404347826	3.40869565217391	3.67717391304348	3.8620652173913	3.69347826086957	3.84173913043478
1700007F19Rik	3.08521739130435	3.67326086956522	3.20231884782609	3.13844204347826	3.18282608695652	3.19782608695652	3.41152173913043	2.90478260869565	3.21695652173913	3.64492752173913	3.24934782608696	3.32467391304348	3.29869565217391	3.21347826086957	3.25940993478261	3.18065217391304	3.23021739130435	3.23700482608696	3.26526086956522	3.34553995652174	3.3004347826087	3.2339492826087	3.07869565217391
1700007G11Rik	3.31115217391304	2.86760869565217	2.78086956521739	2.98760869565217	2.50869565217391	2.86978260869565	2.9604347826087	2.85304347826087	2.68369565217391	3.0595652173913	3.00450310869565	2.80717391304348	3.04304347826087	2.96425723913043	2.59891304347826	2.89684782608696	2.7104347826087	2.97489130434783	3.11391304347826	2.8404347826087	3.00782608695652	2.95891304347826	3.0154347826087
1700007I08Rik	4.78369565217391	4.3035145	4.67804347826087	4.98300723913044	4.42739130434783	4.59586956521739	4.41804347826087	4.84782608695652	4.62826086956522	4.41152173913043	4.71373189130435	4.55173913043478	4.17217391304348	4.53	4.8370652173913	4.34673913043478	4.4095652173913	4.55630434782609	4.41760869565217	4.60260869565217	4.5885	4.62961956521739	4.62961956521739
1700007J10Rik	4.15086956521739	4.49076086956522	4.19586956521739	4.08623189130435	4.1810507173913	4.25717391304348	4.35347826086957	4.19521739130435	4.35866847826087	4.82021739130435	4.25391304347826	4.53173913043478	4.25652173913044	5.09450726086957	4.44961956521739	4.33815217391304	4.45086956521739	4.43065217391304	4.47913043478261	4.59065217391304	4.70663043478261	4.62961956521739	4.32865941304348
1700007K09Rik	3.63608695652174	4.02	4.01326086956522	4.38304347826087	4.32717391304348	4.32923913043478	4.05826086956522	3.64461593478261	3.64673913043478	3.5875652173913	3.38304347826087	3.96141304347826	3.81228260869565	3.85217391304348	4.2895652173913	3.74118013043478	3.86304347826087	4.12391304347826	4.17217391304348	3.62565217391304	4.345	3.94521739130435	3.58576086956522
1700007K13Rik	6.12304347826087	5.00884058695652	4.56739130434783	4.8679347826087	5.0804347826087	4.74782608695652	4.75695652173913	5.16739130434783	4.87717391304348	4.8475	4.72456521739131	4.89804347826087	5.04782608695652	4.76152173913044	5.01695652173913	5.13369565217391	4.9335507173913	4.67739130434783	4.61391304347826	4.94065217391304	4.76097826086957	4.74836956521739	4.7454347826087
1700007L15Rik	5.59717391304348	5.85913043478261	5.55195652173913	5.39482608695652	5.77391304347826	6.14391304347826	6.03054347826087	5.66382608695652	5.62826086956522	5.74217391304348	5.82586956521739	5.83489130434783	5.90554347826087	5.61945652173913	5.80688406521739	5.91521739130435	5.72413043478261	6.02021739130435	6.02721015217391	5.94036230434783	5.77097826086957	5.69239130434783	5.73939613043478
1700007M16Rik	2.81963767391304	3.25673913043478	2.99858695652174	3.28586956521739	4.0395652173913	3.69273913043478	3.50130434782609	3.48297102173913	3.27315217391304	3.26717391304348	3.8714347826087	3.49123189130435	3.07478260869565	3.12304347826087	3.0224637826087	3.37076086956522	3.28892856521739	2.96032608695652	3.34173913043478	3.4204347826087	3.4889202826087	3.74326086956522	3.69608695652174
1700007P06Rik	6.24637682608696	6.28594204347826	6.0754347826087	6.05467391304348	6.09942030434783	5.76765941304348	5.93304347826087	5.76123186956522	6.0304347826087	6.42126810869565	5.83521739130435	6.20586956521739	5.98438406521739	5.94705313043478	5.49173913043478	6.19070652173913	6.0324637826087	5.96065217391304	5.69239130434783	5.97782608695652	5.62663043478261	5.45804347826087	5.89565217391304
1700008A04Rik	4.32739130434783	4.0104347826087	4.2454347826087	4.50855073913043	4.40869565217391	4.15989130434783	4.11391304347826	4.00978260869565	4.20673913043478	4.045	4.02840580434783	4.20400395652174	4.30869565217391	4.16782608695652	4.22934782608696	3.95228260869565	3.78347826086957	4.26467391304348	4.21804347826087	4.12304347826087	4.17097826086957	4.08086956521739	3.76347826086957
1700008F21Rik	3.37641304347826	2.91565217391304	2.82239130434783	2.69652173913043	3.71065217391304	2.99784419565217	2.94608695652174	2.97666667391304	3.25326086956522	2.9895652173913	3.17347826086957	3.35353623913043	3.19434782608696	3.39112319565217	2.45978260869565	2.93521739130435	2.975	3.19347826086957	3.06221015217391	3.09913043478261	2.98952173913043	2.8120652173913	3.46434782608696
1700008I05Rik	3.33869565217391	3.01478260869565	3.16413043478261	3.22933332608696	3.29365941304348	3.17376810869565	3.19217391304348	3.24365941304348	3.19416667391304	3.16739130434783	3.34420291304348	3.21769410869565	3.26391304347826	3.13260869565217	2.78673913043478	3.39195652173913	3.21858695652174	3.26413043478261	3.27565217391304	3.26739130434783	3.44021739130435	3.40811593478261	3.68619565217391
1700008J07Rik	7.18271739130435	6.93847826086956	7.21239130434783	7.28	6.73945652173913	7.10630434782609	7.35173913043478	7.23521739130435	7.10347826086957	7.21547102173913	7.1195652173913	6.89445652173913	6.82934782608696	7.25304347826087	6.68291665217391	6.51065217391304	6.50086956521739	6.43315217391304	5.97539854347826	6.42304347826087	6.42304347826087	6.47760869565217	6.23728260869565
1700008K24Rik	3.56217391304348	3.91739130434783	3.7504347826087	4.03260869565217	3.37365217391304	4.20173913043478	3.94521739130435	3.76347826086957	3.76065217391304	3.3904347826087	3.62173913043478	3.63086956521739	3.68130434782609	4.19923913043478	3.64596836956522	3.64521739130435	3.6379347826087	3.70540673913043	3.85746376086956	3.67326086956522	3.63663043478261	3.69347826086957	3.73630434782609
1700008O03Rik	3.89717391304348	4.63782608695652	4.43760869565217	4.3495652173913	4.5120652173913	4.38695652173913	4.46836956521739	4.60260869565217	4.37858695652174	4.3929347826087	4.50195652173913	4.6545652173913	4.27869565217391	4.31130434782609	4.49880434782609	4.27934782608696	4.45086956521739	4.45717391304348	4.46010869565217	4.49086956521739	4.32673913043478	4.54347826086957	4.73586956521739
1700008P02Rik	4.02532608695652	3.62195652173913	3.48311595652174	3.8954347826087	3.9039492826087	3.53652173913043	3.81278984782609	3.74130434782609	3.59688404347826	3.43358695652174	3.47260869565217	3.39173913043478	3.49369565217391	3.71967391304348	3.607971	3.62347826086957	3.53521739130435	3.34782608695652	3.89586956521739	3.38184782608696	3.64628456521739	3.20605591304348	3.68619565217391
1700008P20Rik	4.70347826086957	4.98635869565217	4.76086956521739	5.04083332608696	4.71282608695652	5.01369565217391	4.81234782608696	4.97826086956522	4.81391304347826	4.97952897826087	5.10673913043478	5.38300723913043	4.94347826086956	4.66178260869565	4.71923913043478	4.80717391304348	4.72478260869565	4.99826086956522	5.0219202826087	5.29413043478261	4.80760869565217	5.17913043478261	5.05065217391304
1700009C05Rik	3.49965580434783	3.27478260869565	3.53014491304348	3.60217391304348	3.08521739130435	3.09695652173913	3.35173913043478	3.51521739130435	3.23565217391304	3.22304347826087	3.29072826086957	3.16173913043478	3.2895652173913	3.22282608695652	3.4679347826087	3.07782608695652	3.39936956521739	3.05086956521739	3.41954710869565	3.07782608695652	3.25492752173913	2.57869565217391	3.37126086956522
1700009J07Rik	5.61945652173913	5.27391304347826	5.06057969565217	5.04083332608696	5.18086956521739	5.11684782608696	5.05326086956522	5.6154347826087	5.10586956521739	5.10304347826087	5.4145652173913	4.89804347826087	5.12086956521739	5.29413043478261	4.80608695652174	4.98934782608696	5.05130434782609	5.16434782608696	5.50239130434783	5.3933152173913	4.75391304347826	5.17913043478261	5.29173913043478
1700009N14Rik	3.75141304347826	3.87362317391304	3.76889856521739	3.95554347826087	3.96369565217391	3.53652173913043	3.96547826086957	3.97833332608696	4.26901184782609	3.66260869565217	3.81413043478261	3.84375	4.00197756521739	4.15826086956522	3.95478260869565	3.45434782608696	4.0795652173913	3.63369565217391	3.52739130434783	3.24739130434783	4.1204347826087	3.39637682608696	3.73630434782609
1700009P17Rik	5.61945652173913	5.4904347826087	5.95010869565217	5.7524637826087	6.06967391304348	5.89108695652174	6.04108695652174	5.8014492826087	6.17565217391304	6.28282608695652	5.89652173913043	6.02826086956522	5.53452173913043	5.84434782608696	5.65065217391304	5.94855073913044	5.9754347826087	5.72108695652174	5.55097826086956	6.03663043478261	5.96521739130435	6.0095652173913	5.58782608695652
1700010B08Rik	4.24608695652174	4.15347826086956	4.74340580434783	4.1695652173913	4.01	4.2204347826087	4.40608695652174	4.5204347826087	3.68347826086957	4.22826086956522	4.1754347826087	3.99173913043478	4.32934782608696	4.02217391304348	4.21086956521739	4.02217391304348	4.30478260869565	4.26467391304348	4.14717391304348	4.14173913043478	4.41152173913043	4.18173913043478	3.92913043478261
1700010B13Rik	4.72554347826087	4.11565217391304	4.41086956521739	4.0495652173913	3.95304347826087	4.07333332608696	3.81278984782609	4.24695652173913	4.3495652173913	4.20967391304348	4.08021739130435	4.15434782608696	4.23021739130435	4.49826086956522	4.21086956521739	4.07195652173913	4.23380434782609	4.23130434782609	4.04608695652174	4.51130434782609	4.14	3.90445652173913	4.34684782608696
1700010D01Rik	2.62826086956522	3.07586956521739	3.09913043478261	2.88010869565217	3.5995652173913	2.75402173913043	2.82	3.03130434782609	3.68347826086957	3.29826086956522	2.855	3.34173913043478	3.18695652173913	3.0625	2.9515652173913	2.8675	2.8404347826087	3.06137680434783	3.30695652173913	2.87	3.40811593478261	3.90445652173913	3.78413043478261
1700010I02Rik	2.38826086956522	2.59231884782609	2.3404347826087	2.29434782608696	2.4454347826087	2.32347826086957	2.36347826086957	2.51986956521739	2.33565217391304	2.59347826086957	2.28608695652174	2.70347826086957	2.49913043478261	2.20086956521739	2.3904347826087	2.33695652173913	2.25239130434783	2.52608695652174	2.205	2.39717391304348	2.38173913043478	2.39826086956522	2.45347826086957
1700010I14Rik	4.58913043478261	4.36858695652174	4.85695652173913	4.72695652173913	4.42739130434783	5.11684782608696	4.56130434782609	4.84782608695652	4.85782608695652	4.96021739130435	5.22978260869565	5.03391304347826	4.90572826086957	4.90913043478261	4.90630434782609	4.5675	4.73565217391304	4.54739130434783	4.60228260869565	5.23315217391304	4.33608695652174	4.66086956521739	4.89945652173913
1700010J16Rik	3.02173913043478	3.19271739130435	3.14565217391304	2.83130434782609	3.03695652173913	3.2364855	3.36010869565217	3.33532608695652	3.03589373913043	2.90978260869565	3.22782608695652	3.06739130434783	2.80260869565217	3.25925465217391	2.9307142826087	2.94608695652174	3.14565217391304	3.43304347826087	3.63152173913043	3.08891304347826	3.31115217391304	3.19398552173913	3.21847826086957
1700010M22Rik	3.29054347826087	3.90782608695652	3.2125	3.51	3.19282608695652	3.42163043478261	3.75869565217391	3.3944202826087	3.30521739130435	3.47369565217391	3.33978260869565	3.42336956521739	3.50108695652174	3.79021739130435	3.05586956521739	3.59521739130435	3.3795652173913	3.59826086956522	3.5329347826087	3.41510869565217	3.44673913043478	3.17673913043478	3.43195652173913
1700011A15Rik	4.94545454347826	5.09130434782609	5.1370652173913	5.02358695652174	5.0704347826087	5.1804347826087	5.11130434782609	5.10282608695652	5.17126813043478	5.28385869565217	4.91847826086957	5.46173913043478	4.66334239130435	5.04740941304348	5.03902173913044	5.30652173913044	5.22608695652174	5.25304347826087	4.99905797826087	5.14445652173913	4.38195652173913	5.09728260869565	5.14724636956522
1700011B04Rik	4.32739130434783	4.41869565217391	4.14739130434783	4.25663043478261	3.9039492826087	4.05086956521739	4.04126810869565	4.12978260869565	3.88	4.17826086956522	3.62173913043478	3.69478260869565	3.86304347826087	4.08228260869565	3.92652173913043	4.16826086956522	4.25434782608696	4.14413043478261	4.29565217391304	3.9245652173913	3.77858695652174	3.82782608695652	4.07913043478261
1700011E24Rik	4.56880434782609	4.68652173913044	4.43760869565217	4.78086956521739	4.72369565217391	4.66521739130435	5.02630434782609	4.45978260869565	4.79391304347826	4.90021936956522	4.57539854347826	4.92804347826087	4.51021739130435	4.8095652173913	4.71923913043478	4.72717391304348	4.72478260869565	4.64652173913043	4.51130434782609	4.74434782608696	5.02413043478261	4.66913043478261	4.82
1700011F03Rik	3.25891304347826	3.59826086956522	3.41420291304348	3.5595652173913	3.5995652173913	3.51086956521739	3.57630434782609	3.36913043478261	3.76065217391304	3.66260869565217	3.72913043478261	3.49123189130435	3.57304347826087	3.52565217391304	4.00217391304348	3.37076086956522	3.65934782608696	3.46391304347826	3.59416147826087	3.41010869565217	3.70608695652174	3.36141304347826	3.63554347826087
1700011F14Rik	2.8404347826087	3.28565217391304	3.09086956521739	3.04652173913043	3.27478260869565	3.47086956521739	3.2820652173913	3.31826086956522	3.11559782608696	3.31652173913043	3.41221739130435	3.15282608695652	3.27217391304348	3.23173913043478	3.01065217391304	3.18065217391304	3.33217391304348	3.16478260869565	3.1829347826087	3.20260869565217	3.16426086956522	3.16826086956522	2.97565217391304
1700011H14Rik	6.29630434782609	3.64521739130435	3.48311595652174	3.86570158695652	3.80391304347826	3.48021739130435	3.59253623913043	3.68532608695652	3.79119565217391	3.67260869565217	3.80231882608696	3.63086956521739	4.5295652173913	3.70902173913043	3.71608695652174	4.74967391304348	3.62007247826087	3.81086956521739	3.36413043478261	3.85782608695652	3.8179347826087	3.78732917391304	3.4054347826087
1700011I03Rik	3.01065217391304	2.94695652173913	2.93880434782609	2.95201086956522	3.00913043478261	2.6754347826087	2.92217391304348	3.30913043478261	2.99652173913043	2.49913043478261	2.845	2.86499689130435	2.97717391304348	2.9545652173913	3.25021739130435	2.73326086956522	2.7104347826087	2.78467391304348	2.92315217391304	2.51063769565217	3.09891304347826	2.89717391304348	3.16836956521739
1700011J10Rik	5.5615942173913	5.96652173913043	5.57369565217391	5.82134058695652	5.90326086956522	6.18130434782609	6.13065217391304	5.98420291304348	5.98827897826087	6.01695652173913	5.82586956521739	6.05670291304348	5.76126810869565	5.70945652173913	5.73688404347826	5.82757245652174	5.65717391304348	5.88532608695652	5.97539854347826	5.78880434782609	5.95311595652174	5.86608695652174	5.6539492826087
1700011L22Rik	4.55978260869565	4.98635869565217	4.93054347826087	4.9104347826087	4.81565217391304	5.22478260869565	5.12304347826087	5.11684782608696	4.88695652173913	4.8295652173913	5.10673913043478	5.09304347826087	4.99413043478261	4.76152173913044	4.82739130434783	4.93347826086957	4.92369565217391	4.86152173913043	4.6979347826087	4.90747826086957	5.05355073913043	4.96184782608696	4.84934782608696
1700011M02Rik	5.81130434782609	6.6179347826087	6.66086956521739	6.72641304347826	6.75804347826087	6.2565942173913	6.67054347826087	6.61144926086957	6.46885869565217	6.53065217391304	6.23684782608696	6.19347826086956	6.72086956521739	6.63492752173913	6.29079708695652	6.65076086956522	5.96652173913043	5.99945652173913	6.68934782608696	6.17021739130435	6.59847826086957	6.43021739130435	6.30826086956522
1700012A03Rik	3.74130434782609	3.97891304347826	3.64565217391304	3.61405797826087	3.7025	3.75086956521739	3.67521739130435	3.63326086956522	3.46608695652174	3.84304347826087	3.73884056521739	3.63086956521739	3.53565217391304	3.5329347826087	3.79347826086956	3.62347826086957	3.57521739130435	3.58778260869565	3.57630434782609	3.6354347826087	3.58521739130435	3.69347826086957	3.62413043478261
1700012A16Rik	2.96635869565217	2.94695652173913	3.28739130434783	3.30695652173913	3.22050726086957	3.22565217391304	3.19217391304348	3.35565217391304	2.92586956521739	3.1454347826087	3.22782608695652	3.20628882608696	3.21177019565217	3.36021739130435	3.17565217391304	3.2578882173913	3.01478260869565	3.22782608695652	3.36413043478261	3.09913043478261	3.1545652173913	2.91891304347826	2.96787267391304
1700012B07Rik	4.45065217391304	4.28271739130435	4.95	4.49853623913044	4.72369565217391	4.23021739130435	4.34239130434783	4.39510869565217	4.32760869565217	4.30130434782609	4.38195652173913	4.33032608695652	4.54652173913043	4.43434782608696	4.85826086956522	4.80717391304348	4.4095652173913	4.1895652173913	4.22797102173913	4.46420947826087	4.43985506521739	4.44869565217391	4.82
1700012B09Rik	5.34826086956522	5.08086956521739	4.69434782608696	4.56594204347826	4.67086956521739	4.72413043478261	4.60913043478261	4.80619565217391	5.00913043478261	4.89489130434783	4.67521739130435	4.71913043478261	4.65467391304348	4.98673913043478	4.49880434782609	4.7104347826087	4.65391304347826	4.71641304347826	4.76934782608696	4.65086956521739	4.62152173913043	5.15902173913044	4.78652173913043
1700012B15Rik	5.86282608695652	6.2564492826087	6.25119565217391	6.1280797173913	6.20780434782609	6.14391304347826	6.05054347826087	6.23565217391304	6.0529347826087	6.01695652173913	5.90670289130435	5.9804347826087	6.0845652173913	6.19735506521739	6.11054347826087	6.2295652173913	5.99072465217391	6.05108695652174	5.97539854347826	6.30728260869565	5.91521739130435	5.98157608695652	5.9672645
1700012D01Rik	5.10340580434783	5.2360507173913	4.9925	4.95391304347826	5.21108695652174	5.06086956521739	5.38967391304348	5.09130434782609	5.12413043478261	5.12413043478261	5.2464492826087	5.28434782608696	4.9545652173913	5.53586956521739	5.38094204347826	5.48228260869565	5.3519202826087	4.89673913043478	5.0219202826087	5.30591786956522	5.15981884782609	5.17913043478261	5.03304347826087
1700012D14Rik	7.24021739130435	7.09822463043478	7.09489130434783	6.71695652173913	6.32007245652174	6.78065217391304	6.75373189130435	6.52260869565217	6.9304347826087	6.30260869565217	6.78913043478261	6.37676086956522	6.56228260869565	6.67884056521739	6.57833334782609	6.3275362173913	6.25271739130435	6.1654347826087	6.14630434782609	6.11385869565217	6.26565217391304	6.59086956521739	6.37260869565217
1700012I11Rik	3.48217391304348	3.76923189130435	3.60869565217391	3.80695652173913	3.38565217391304	3.53652173913043	3.96547826086957	3.63326086956522	4.0954347826087	3.65377847826087	4.1445652173913	3.87391304347826	3.80217391304348	3.8735507173913	3.87739130434783	3.66467391304348	3.4204347826087	3.46391304347826	3.61097826086956	3.78732917391304	3.80521739130435	3.885	4.04913043478261
1700012L04Rik	5.29630434782609	5.97565217391304	5.59920289130435	5.89391304347826	5.5610145	5.89108695652174	5.84108695652174	5.39065217391304	5.7375362173913	6.04782608695652	5.42318841304348	6.18304347826087	5.73978260869565	6.13923913043478	5.56445652173913	5.5525362173913	5.78652173913043	5.73260869565217	6.24717391304348	5.71184782608696	5.4354347826087	5.71021739130435	6.0685145
1700012P22Rik	4.47304347826087	4.45826086956522	3.96304347826087	3.98565217391304	3.81391304347826	3.88771739130435	4.1424637826087	3.84909091304348	3.89979710869565	3.78413043478261	3.88434782608696	3.85260869565217	4.00197756521739	3.66173913043478	3.2424637826087	4.5395652173913	3.80369565217391	3.84358695652174	3.39471013043478	3.85782608695652	3.76108695652174	3.79829710869565	3.81826086956522
1700013D24Rik	3.45565217391304	3.28565217391304	3.55826086956522	3.4698067826087	3.69091304347826	3.43402173913044	3.24913043478261	3.44065217391304	3.47757245652174	3.59826086956522	3.37260869565217	3.84375	3.6104347826087	3.4295652173913	3.43913043478261	3.47347826086957	3.47347826086957	3.43304347826087	3.28695652173913	3.48311595652174	3.64628456521739	3.37221013043478	3.39217391304348
1700013F07Rik	5.5615942173913	4.93927534782609	4.64086956521739	4.66804347826087	4.81565217391304	4.66521739130435	5.09391304347826	4.38434782608696	4.59891304347826	4.59978260869565	4.90663043478261	5.07217391304348	4.7375	4.89836956521739	4.86876813043478	4.82641304347826	4.52304347826087	4.60565217391304	4.57079710869565	5.03130434782609	4.92336956521739	4.68836956521739	5.06
1700013G23Rik	4.88619565217391	4.97695652173913	5.30760869565217	5.29228260869565	5.36532608695652	5.49804347826087	5.2645652173913	5.23239130434783	5.24152173913043	5.46773913043478	5.16217391304348	5.14673913043478	5.11326086956522	5.19869565217391	5.24902173913043	5.11369565217391	5.0805797173913	4.97415217391304	4.99905797826087	4.88695652173913	5.19739130434783	4.81652173913043	5.16119565217391
1700013G24Rik	4.84734782608696	4.96967391304348	5.11771739130435	5.04083332608696	4.82434782608696	5.08869565217391	5.19317028260869	4.90152173913043	4.54826086956522	5.35434782608696	5.1829347826087	5.22416667391304	4.79391304347826	5.02900363043478	5.16315217391304	5.06478260869565	5.20369565217391	5.01891304347826	5.08086956521739	4.94065217391304	5.20717391304348	4.85521739130435	5.00913043478261
1700013H16Rik	2.7579347826087	2.68347826086957	2.72527054347826	2.77391304347826	2.93086956521739	2.76789854347826	2.83108695652174	2.75608695652174	2.81836956521739	2.78782608695652	2.79684782608696	2.84391304347826	2.91913043478261	2.7212477826087	3.1454347826087	2.91652173913043	2.7604347826087	2.8725	2.84260869565217	2.86030632608696	2.71440217391304	2.85	2.88
1700013N06Rik	2.89260869565217	3.18108695652174	3.17405795652174	2.86391304347826	3.17086956521739	3.18402897826087	3.7395652173913	3.21611595652174	3.54489130434783	3.05	3.3004347826087	3.43054347826087	3.36768117391304	3.12304347826087	3.23197826086957	3.27478260869565	3.05733954347826	3.23700482608696	3.28695652173913	3.08891304347826	3.52086956521739	3.2339492826087	3.04934782608696
1700014N06Rik	3.91065217391304	3.86282608695652	3.93347826086957	4.38304347826087	4.17032608695652	4.18173913043478	4.08869565217391	4.12978260869565	4.11380434782609	4.08428852173913	3.84152173913043	4.4195652173913	4.07804347826087	3.8795652173913	4.06199276086956	4.61613043478261	3.96090580434783	4.18152173913044	4.35213767391304	4.0504347826087	4.43032608695652	4.44869565217391	4.11413043478261
1700015E13Rik	3.00391304347826	3.21215063043478	2.71608695652174	2.80173913043478	2.90391304347826	2.51695652173913	2.89304347826087	2.84347826086957	3.03589373913043	2.84021739130435	3.06413043478261	3.01782608695652	2.97717391304348	3.04652173913043	3.15482608695652	2.8675	2.62782608695652	2.93130434782609	2.81173913043478	3.09913043478261	2.80847826086957	2.99992752173913	2.83
1700015F17Rik	2.95413043478261	2.59231884782609	2.79608695652174	3.05757245652174	2.84347826086957	2.9741847826087	2.74608695652174	2.66565217391304	3.10507247826087	2.70413043478261	2.91391304347826	2.88339130434783	2.74260869565217	2.83641304347826	3.07413043478261	2.84731226086957	2.7604347826087	2.71478260869565	2.84260869565217	3.042029	2.68521739130435	2.94869565217391	2.9925
1700015G11Rik	2.83304347826087	2.82804347826087	2.88586956521739	2.93880434782609	2.74695652173913	2.86978260869565	2.98739130434783	3.01195652173913	3.34945652173913	3.15521739130435	3.16173913043478	3.36434782608696	2.94652173913043	3.27217391304348	3.25940993478261	2.94608695652174	3.03768773913044	2.94282830434783	2.81173913043478	3.3554347826087	2.80847826086957	3.25785715217391	3.27817804347826
1700015O11Rik	6.06489130434783	6.44673913043478	5.70086956521739	6.15173913043478	5.91260869565217	5.45380434782609	6.02260869565218	5.70913043478261	6.07391304347826	5.8265942173913	5.57445652173913	5.68492752173913	5.64402173913044	5.77673913043478	6.1195652173913	5.88195652173913	5.56239130434783	5.85586956521739	5.67489130434783	5.88130434782609	5.57847826086957	5.80079710869565	5.76086956521739
1700016C15Rik	2.87434782608696	2.79478260869565	2.97478260869565	3.02717391304348	2.98739130434783	2.82097826086956	2.86304347826087	3.03130434782609	2.97478260869565	2.85032608695652	3.07869565217391	2.68010869565217	2.97717391304348	3.30565217391304	2.70173913043478	3.1175	2.91869565217391	2.920559	2.94130434782609	2.93569565217391	2.78760869565217	2.9820652173913	3.16836956521739
1700016D06Rik	3.09913043478261	3.09913043478261	3.34358695652174	3.05757245652174	3.29365941304348	3.21347826086957	3.12260869565217	3.26150310869565	3.70391304347826	3.55391304347826	3.44330434782609	3.39939130434783	3.1204347826087	3.27217391304348	3.062029	3.2578882173913	3.2589372173913	3.28739130434783	3.21913043478261	3.46434782608696	3.2757142826087	3.35217391304348	3.22905795652174
1700016G22Rik	3.17086956521739	2.71913043478261	2.88586956521739	2.80173913043478	3.14815217391304	2.64420291304348	3.04891304347826	2.97666667391304	2.83652173913043	2.57086956521739	2.855	2.7385507173913	2.80260869565217	2.96425723913043	2.71304347826087	2.76282608695652	2.7604347826087	2.5484265	2.57673913043478	2.51063769565217	2.78760869565217	2.44315217391304	3.13478260869565
1700016H13Rik	4.27608695652174	4.19722332608696	3.80489130434783	4.05826086956522	4.60978260869565	3.93152173913043	4.40608695652174	3.82826086956522	4.3	4.20967391304348	4.02840580434783	4.15434782608696	4.11630434782609	4.05652173913044	4.40188406521739	4.1272167173913	4.18072580434783	4.00173913043478	4.27576086956522	4.12304347826087	4.19923913043478	4.38532608695652	3.82826086956522
1700016K19Rik	5.82521739130435	4.7695652173913	4.95836956521739	4.98300723913044	5.02565217391304	5.395	4.94347826086956	4.79695652173913	4.94173913043478	5.32365941304348	4.9764492826087	5.04510869565217	5.11326086956522	5.08195652173913	4.95521739130435	4.98934782608696	4.87630434782609	4.88695652173913	4.91557969565217	4.76108695652174	4.83673913043478	4.885	4.70641304347826
1700016L04Rik	4.21804347826087	4.06336956521739	4.03771739130435	4.02338932608696	3.84695652173913	4.00474636956522	4.09586956521739	3.88892513043478	4.13630434782609	3.82804347826087	4.01934782608696	4.02413043478261	3.8295652173913	3.94304347826087	4.11695652173913	3.95228260869565	4.06391304347826	3.9595652173913	3.68217391304348	3.78434782608696	4.22152173913044	4.06565217391304	4.34369565217391
1700016L21Rik	4.13891304347826	3.7490652173913	3.9054347826087	4.11369565217391	3.5995652173913	3.86434782608696	4.31413043478261	4.16633695652174	3.42130434782609	3.85369565217391	3.54	3.81391304347826	3.69282608695652	3.90782608695652	4.35478260869565	4.43065217391304	4.10217391304348	4.06239130434783	4.02217391304348	3.59416147826087	3.63663043478261	3.44586956521739	3.79565217391304
1700016M24Rik	3.98536230434783	4.29195652173913	4.07739130434783	4.0495652173913	4.0495652173913	3.62739130434783	4.10217391304348	4.63347826086957	4.01235506521739	4.01173913043478	4.30739130434783	3.96141304347826	3.94902173913043	4.345	3.8975	3.96195652173913	4.15152173913043	3.99173913043478	4.33369565217391	4.3654347826087	4.06304347826087	3.8070652173913	3.92913043478261
1700016P04Rik	3.18065217391304	3.01478260869565	3.63282608695652	3.62739130434783	3.7195652173913	3.71695652173913	3.46086956521739	3.25260869565217	3.30521739130435	3.1795652173913	3.26895652173913	3.51260869565217	3.44815217391304	3.38108695652174	3.23197826086957	3.45434782608696	3.65934782608696	3.71608695652174	3.57630434782609	3.2095652173913	3.22173913043478	3.59586956521739	3.29695652173913
1700017B05Rik	7.4195652173913	7.12076086956522	7.44673913043478	7.14304347826087	7.12641304347826	7.37891304347826	7.13086956521739	7.5479347826087	6.99782608695652	7.02423913043478	7.16195652173913	6.9814492826087	6.71094204347826	7.32391304347826	7.07880434782609	7.32152173913043	7.16869565217391	7.1604347826087	7.1595652173913	7.11260869565217	7.06141304347826	7.23282608695652	6.94054347826087
1700017D01Rik	2.42652173913043	2.64130434782609	2.63445652173913	2.50836956521739	2.74695652173913	2.58391304347826	2.73565217391304	2.81047826086957	2.74739130434783	2.54739130434783	2.73130434782609	2.98739130434783	2.42528986956522	2.62	2.86030632608696	2.50260869565217	2.63826086956522	2.59217391304348	2.73594204347826	2.71347826086957	2.57782608695652	2.69518115217391	2.81804347826087
1700017G19Rik	3.81079710869565	3.27478260869565	3.50108695652174	3.4698067826087	3.50869565217391	3.44695652173913	3.41152173913043	3.67521739130435	3.59034782608696	3.72804347826087	3.30695652173913	3.29565217391304	3.56521739130435	3.50590580434783	3.61804347826087	3.22447826086957	3.55652173913043	3.47260869565217	3.58586956521739	3.58304347826087	3.54282608695652	3.22572463043478	3.78413043478261
1700017J07Rik	4.41282608695652	4.53967391304348	4.35510869565217	4.28869565217391	4.48195652173913	4.51815217391304	4.39521739130435	4.23695652173913	4.16282608695652	4.53652173913043	4.27315217391304	4.08869565217391	4.35391304347826	4.53978260869565	4.06199276086956	4.74967391304348	4.56913043478261	3.925	4.6979347826087	4.185	4.44945652173913	4.78652173913043	4.21304347826087
1700017N19Rik	2.70989130434783	2.91565217391304	2.81445652173913	2.85347826086957	2.96739130434783	2.8420652173913	2.795	2.97666667391304	3.17608695652174	2.78782608695652	3.01478260869565	2.89217391304348	3.08619565217391	2.86847826086957	2.98739130434783	3.02717391304348	2.91869565217391	2.71478260869565	2.8929347826087	2.98884056521739	2.99847826086957	3.38304347826087	2.9004347826087
1700018A04Rik	4.1725	3.96804347826087	4.05195652173913	3.90434782608696	3.88586956521739	4.03195652173913	4.10858695652174	4.3195652173913	3.92695652173913	3.95065217391304	3.8445652173913	4.08579710869565	4.19243336956522	4.15347826086956	4.31478260869565	4.08108695652174	3.99554347826087	3.93521739130435	4.10663043478261	4.09187417391304	3.90630434782609	4.08760869565217	3.91108695652174
1700018A14Rik	5.31065217391304	4.57260869565217	4.73565217391304	4.78086956521739	4.96478260869565	4.6545652173913	4.75695652173913	4.7275	4.92228260869565	4.92347826086957	4.75940713043478	4.95670289130435	5.04782608695652	5.13362319565217	5.03902173913044	4.79804347826087	5.0120652173913	4.82304347826087	5.2814492826087	4.96652173913043	5.20717391304348	4.8654347826087	4.51076086956522
1700018B08Rik	6.45565217391304	5.69076086956522	5.57369565217391	6.02695652173913	5.42130434782609	5.12739130434783	5.68217391304348	5.59815217391304	5.27413043478261	5.85239130434783	5.42318841304348	5.62597826086956	5.62195652173913	5.75565217391304	5.74760869565217	5.76739130434783	5.83891304347826	5.74271739130435	5.16217391304348	5.70253623913043	5.40826086956522	5.70086956521739	5.82695652173913
1700018B24Rik	3.64673913043478	3.78981884782609	3.9054347826087	3.75130434782609	3.3969202826087	4.2204347826087	3.40186956521739	3.71739130434783	3.98536230434783	3.6154347826087	3.69652173913043	3.79364130434783	3.81228260869565	4.04391304347826	3.90822463043478	3.74118013043478	3.70902173913043	4.12391304347826	3.83195652173913	3.54326086956522	3.78805556521739	3.75217391304348	3.78413043478261
1700018C11Rik	4.42548913043478	4.48	4.21413043478261	4.50855073913043	4.37	4.21086956521739	4.05826086956522	4.2895652173913	4.43695652173913	4.23630434782609	4.3929347826087	4.54130434782609	4.28934782608696	4.77217391304348	3.99265217391304	4.45130434782609	3.90427536956522	4.38673913043478	4.10663043478261	4.19380434782609	3.8445652173913	4.39746047826087	4.2845652173913
1700018F24Rik	3.86934782608696	3.24365941304348	3.40295652173913	3.22933332608696	3.02847826086957	3.13695652173913	2.94608695652174	3.16173913043478	3.46608695652174	2.93826086956522	3.24934782608696	2.99869565217391	3.015	3.90782608695652	2.9515652173913	3.37076086956522	3.892	3.65335404347826	2.96021739130435	3.17347826086957	3.31115217391304	2.87739130434783	3.35163043478261
1700018G05Rik	4.60228260869565	4.85826086956522	5.27847826086956	5.62260869565217	5.37391304347826	5.86644926086957	5.8035145	5.66382608695652	5.27413043478261	5.46773913043478	5.33184782608696	5.44173913043478	4.92630434782609	5.17	5.69260869565217	5.11369565217391	5.29891304347826	5.44	5.50239130434783	4.86619565217391	5.25065217391304	5.39315217391304	5.29173913043478
1700018L24Rik	3.72007763043478	4.14597826086956	4.13673913043478	4.01235506521739	4.15097826086957	3.66782608695652	4.23855073913044	3.99760869565217	4.15217391304348	4.28695652173913	3.95427536956522	4.28489130434783	4.07804347826087	3.90782608695652	4.32695652173913	3.91883823913043	3.80369565217391	3.83434782608696	3.72260869565217	4.10565217391304	4.10858695652174	3.68260869565217	3.81826086956522
1700019A02Rik	2.5704347826087	2.93607143478261	2.77239130434783	2.98760869565217	2.74695652173913	2.64420291304348	2.91434782608696	2.66565217391304	2.545	2.62108695652174	2.81478260869565	2.69173913043478	2.94652173913043	2.68369565217391	3.0224637826087	2.78565217391304	2.90695652173913	2.76478260869565	2.74260869565217	2.59347826086957	2.71440217391304	2.59231884782609	2.51739130434783
1700019B03Rik	3.78739130434783	4.18413043478261	4.02532608695652	4.20880434782609	4.27934782608696	4.35391304347826	4.41804347826087	4.3195652173913	3.98536230434783	4.41152173913043	4.46173913043478	4.25597826086956	3.97152173913043	4.07304347826087	4.41173913043478	4.25521739130435	4.31608695652174	4.2204347826087	4.40739130434783	4.54141304347826	4.33608695652174	4.33652173913043	4.49188639130435
1700019B21Rik	2.80434782608696	2.79478260869565	2.71608695652174	2.92804347826087	2.86826086956522	2.79971015217391	3.0704347826087	2.87391304347826	3.15630434782609	2.67521739130435	2.93336956521739	3.01782608695652	2.90010869565217	2.88869565217391	2.97304347826087	2.92521739130435	2.96652173913043	2.96032608695652	2.99673913043478	2.94652173913043	2.88136232608696	2.86869565217391	3.13478260869565
1700019D03Rik	5.64695652173913	5.89478260869565	5.76809419565217	5.967971	6.1395652173913	6.05239130434783	6.31130434782609	6.20739130434783	5.95510869565217	5.8265942173913	6.37137682608696	6.19347826086956	6.04949276086957	5.9589855	6.16532608695652	6.28641304347826	6.29565217391304	6.05108695652174	6.16521739130435	5.28326086956522	5.85760869565217	6.2645652173913	6.79913043478261
1700019E08Rik	3.41666665217391	3.29695652173913	3.23695652173913	3.2095652173913	3.05782608695652	3.16217386956522	3.30695652173913	3.35565217391304	3.18663043478261	3.5875652173913	3.24934782608696	2.81695652173913	3.19434782608696	3.67195652173913	3.07413043478261	2.85695652173913	3.3619202826087	3.19347826086957	3.15978260869565	3.43695652173913	2.69565217391304	3.0595652173913	3.15559782608696
1700019E19Rik	8.39869565217391	8.06804347826087	7.90434782608696	8.075	8.09521739130435	8.25565217391304	8.40612317391304	7.845	8.30554347826087	8.12630434782609	7.95586956521739	8.09434782608696	8.17130434782609	8.19586956521739	8.22539856521739	8.26130434782609	8.2525	8.12304347826087	8.02641304347826	8.16478260869565	8.32586956521739	7.82065217391304	7.8720652173913
1700019G17Rik	5.50054347826087	5.41989130434783	5.64833334782609	5.67239130434783	5.49195652173913	4.63478260869565	5.16260869565217	5.42891304347826	5.515	5.2464492826087	5.12478260869565	5.52217391304348	5.19489130434783	5.35869565217391	5.14652173913043	4.94347826086956	5.0120652173913	5.3620652173913	4.98108695652174	4.94065217391304	4.98108695652174	5.39315217391304	5.07032608695652
1700019G24Rik	3.66739130434783	3.36913043478261	3.53862319565217	3.725	3.63468943478261	3.88771739130435	3.46086956521739	4.15304347826087	3.34945652173913	3.37108695652174	3.33521739130435	3.57826086956522	3.6695652173913	3.8120652173913	3.5264855	3.52619565217391	3.19434782608696	3.93304347826087	3.67239130434783	3.42858695652174	3.72586956521739	3.34173913043478	3.34130434782609
1700019M22Rik	2.36086956521739	2.47010869565217	3.18304347826087	2.62826086956522	2.6045652173913	3.41141304347826	3.51326086956522	3.63326086956522	2.65695652173913	3.02782608695652	2.73130434782609	2.53521739130435	2.62021739130435	2.86847826086957	2.81358695652174	2.75326086956522	2.86869565217391	3.13596273913043	2.4354347826087	2.60695652173913	2.76652173913043	3.39637682608696	3.07869565217391
1700019N12Rik	3.99289856521739	3.95760869565217	3.88739130434783	3.885	3.97572463043478	4.30934782608696	4.02065217391304	3.95508695652174	4.16282608695652	4.03398317391304	3.89565217391304	3.79364130434783	4.17217391304348	3.90782608695652	3.96260869565217	3.82441304347826	3.80369565217391	3.885	4.01141304347826	3.83739130434783	3.88586956521739	3.90445652173913	3.67847826086957
1700019N19Rik	3.91065217391304	3.89	3.7504347826087	4.17815217391304	3.915	3.2364855	3.6954347826087	4.16633695652174	4.50119565217391	3.89565217391304	3.94304347826087	3.83386956521739	3.93913043478261	4.15826086956522	3.54663043478261	3.84375	3.74256917391304	3.64343684782609	3.9795652173913	3.8195652173913	3.64628456521739	3.76347826086957	3.81826086956522
1700019O17Rik	4.24608695652174	4.86760869565217	4.39326086956522	4.47934782608696	4.50370773913044	4.50934782608696	4.81234782608696	4.816	4.79391304347826	5.02782608695652	5.02173913043478	4.56152173913044	4.75913043478261	4.43434782608696	4.63717391304348	4.7104347826087	4.51239130434783	4.55630434782609	4.46010869565217	4.78652173913043	4.91423913043478	4.85521739130435	4.80652173913044
1700019P21Rik	3.95536230434783	4.46826086956522	4.27630434782609	4.25663043478261	4.33789854347826	4.14673913043478	4.10217391304348	4.50152173913043	4.18445652173913	4.59978260869565	4.36288539130435	4.23565217391304	4.30869565217391	4.40538536956522	4.66913043478261	4.48913043478261	4.34428854347826	4.47630434782609	4.35213767391304	4.1695652173913	4.1604347826087	4.44869565217391	4.64195652173913
1700020A23Rik	2.88263973913043	3.19271739130435	3.1204347826087	3.41	3.61260869565217	3.53652173913043	3.40186956521739	3.56695652173913	3.59688404347826	3.53521739130435	3.41221739130435	3.6104347826087	3.3595652173913	3.24913043478261	3.53536230434783	3.48695652173913	3.30934782608696	3.43304347826087	3.14637682608696	3.43695652173913	3.73826086956522	3.24462732608696	3.54347826086956
1700020D05Rik	5.69369565217391	5.66804347826087	6.03521739130435	5.745	5.65438406521739	5.36663043478261	5.56565217391304	5.58782608695652	5.80760869565217	5.67152173913043	5.88826086956522	5.78844202173913	5.54423913043478	5.64137682608696	5.74760869565217	5.60173913043478	5.24213767391304	5.26152173913044	5.45514493478261	5.83	5.74217391304348	5.45804347826087	6.09409419565217
1700020G17Rik	3.03565217391304	2.8404347826087	3.44420289130435	3.67655797826087	3.73	3.04728260869565	3.02804347826087	3.26150310869565	3.04760869565217	3.5875652173913	3.09913043478261	3.41987319565217	3.30565217391304	2.9545652173913	3.22108695652174	3.26717391304348	3.33217391304348	3.3004347826087	3.29641304347826	3.46434782608696	3.25492752173913	3.38304347826087	3.43739130434783
1700020I14Rik	8.86260869565217	8.20913043478261	8.13934782608696	8.19478260869565	8.2045652173913	8.2045652173913	8.31608695652174	8.26804347826087	8.02891304347826	8.19434782608696	8.42086956521739	8.00347826086957	8.16130434782609	8.2595652173913	8.10771739130435	8.13891304347826	8.35826086956522	8.19217391304348	8.18652173913043	8.17521739130435	8.12244565217391	8.24630434782609	8.4145652173913
1700020L24Rik	4.68130434782609	6.1604347826087	5.71076086956522	5.62260869565217	5.66376086956522	5.68434782608696	5.91391304347826	5.44760869565217	5.2220652173913	5.85239130434783	5.52548913043478	5.51326086956522	5.3654347826087	6.06097826086957	6.1195652173913	5.56282608695652	5.37590580434783	5.40130434782609	5.29304347826087	5.56423913043478	4.84695652173913	5.45804347826087	5.4091062826087
1700020M21Rik	4.80554347826087	4.87782608695652	4.75152173913043	4.8170652173913	4.33789854347826	4.53771739130435	4.44934782608696	4.52978260869565	4.60913043478261	4.32354743478261	4.3720652173913	4.43065217391304	4.61735506521739	4.57079710869565	4.47913043478261	4.3	4.30478260869565	3.9595652173913	4.52173913043478	4.41869565217391	4.36260869565217	4.51130434782609	4.65130434782609
1700020N01Rik	4.57913043478261	4.15347826086956	4.37521739130435	4.69108695652174	4.35905797826087	4.05086956521739	4.6295652173913	4.50152173913043	4.56978260869565	4.12804347826087	4.56594204347826	4.49768117391304	4.35391304347826	4.49826086956522	4.5204347826087	4.43065217391304	4.52304347826087	4.76619565217391	4.31521739130435	4.72521739130435	4.40304347826087	4.21086956521739	4.32086956521739
1700020N15Rik	2.4004347826087	2.89445652173913	2.62	2.44304347826087	2.28695652173913	2.92704347826087	2.48739130434783	2.48739130434783	2.89782608695652	2.69554347826087	2.55717391304348	2.36369565217391	2.58478260869565	2.62913043478261	2.3995652173913	2.61086956521739	2.79478260869565	2.24217391304348	2.71695652173913	2.49913043478261	2.91471015217391	2.35326086956522	2.62130434782609
1700020N18Rik	4.04608695652174	3.85130434782609	4.43760869565217	4.25663043478261	4.08652173913043	3.94245341304348	4.32391304347826	4.74782608695652	4.33891304347826	4.03398317391304	4.3929347826087	3.88271739130435	4.40869565217391	4.49826086956522	3.92652173913043	4.04293478260869	4.02434782608696	4.37173913043478	4.3704347826087	4.28782608695652	4.01847826086957	3.9554347826087	4.34684782608696
1700020O03Rik	7.55369565217392	7.53902173913044	7.37026086956522	7.43521739130435	7.21695652173913	7.22260869565217	7.30782608695652	7.2570652173913	6.98847826086956	7.23358695652174	7.30108695652174	7.15086956521739	7.42304347826087	7.50869565217391	7.5479347826087	7.33282608695652	7.27304347826087	7.21608695652174	7.34260869565217	7.33130434782609	7.26391304347826	7.29086956521739	7.36304347826087
1700021A07Rik	4.35521739130435	4.22826086956522	4.42913043478261	4.9104347826087	4.24608695652174	4.91891304347826	4.05826086956522	4.7275	5.30663043478261	4.85695652173913	4.96478260869565	4.71913043478261	4.45641304347826	3.95065217391304	4.72934782608696	4.57913043478261	4.46076086956522	4.35391304347826	4.72369565217391	4.5516847826087	4.77	4.84695652173913	4.97880434782609
1700021C14Rik	6.06489130434783	5.61847826086957	5.78630434782609	5.63369565217391	6.09942030434783	5.92952897826087	6.14858695652174	5.58782608695652	5.9354347826087	5.77369565217391	5.71565217391304	5.93673913043478	5.69887680434783	5.84434782608696	5.74760869565217	5.21021739130435	5.80967391304348	5.50434782608696	5.58847826086956	5.53181160869565	5.56869565217391	5.23347826086956	5.37586956521739
1700021F05Rik	6.52673913043478	7.04141304347826	6.87391304347826	7.10782608695652	7.12641304347826	6.92347826086957	7.37008695652174	7.43336956521739	6.99782608695652	6.76880434782609	7.14404347826087	7.29673913043478	6.65152173913043	6.86886956521739	6.98217391304348	7.34188404347826	7.25222826086956	6.73217391304348	7.09945652173913	7.04	7.04130434782609	7.05130434782609	6.96021739130435
1700021F07Rik	5.33445652173913	5.24478260869565	5.15847826086957	5.30326086956522	5.05021739130435	5.12739130434783	5.40282608695652	5.21058695652174	5.5615942173913	5.37380434782609	5.09565217391304	5.18152173913044	4.98483695652174	5.58652173913043	4.84891304347826	4.89739130434783	4.58913043478261	4.87782608695652	5.37141304347826	5.0795652173913	4.96391304347826	4.96184782608696	5.1804347826087
1700021J08Rik	5.02173913043478	5.52086956521739	5.44963769565217	5.73547102173913	5.52369565217391	4.6545652173913	5.75782608695652	5.69833334782609	4.72652173913044	5.40826086956522	5.1829347826087	4.66178260869565	5.41478260869565	5.9170652173913	5.63065217391304	5.43318841304348	5.32931158695652	5.1454347826087	5.21826086956522	5.41130434782609	5.09391304347826	5.87673913043478	5.28239130434783
1700021K19Rik	7.1704347826087	7.49909419565217	7.90434782608696	7.57163043478261	7.60108695652174	7.87271739130435	7.62068841304348	7.56782608695652	7.53815217391304	7.3295652173913	7.67565217391304	7.48434782608696	7.60532608695652	7.53630434782609	7.60887680434783	7.55782608695652	7.57478260869565	7.68717391304348	7.42260869565217	7.16673913043478	7.77417391304348	7.69869565217391	7.60086956521739
1700021L23Rik	5.44782608695652	5.37802536956522	5.10565217391304	4.93291667391304	4.61847826086957	4.62782608695652	4.89652173913043	4.80619565217391	4.48	4.64347826086957	4.8254347826087	4.52260869565217	4.72934782608696	5.09450726086957	4.67923913043478	4.55847826086957	4.49478260869565	4.7475	4.73130434782609	4.58054347826087	4.17097826086957	4.56594204347826	4.52163043478261
1700021N21Rik	4.96652173913043	4.41869565217391	4.34586956521739	4.40673913043478	4.11913043478261	4.14673913043478	4.56130434782609	4.2895652173913	4.13173913043478	4.41152173913043	4.80565217391304	4.77467391304348	4.44811595652174	3.92130434782609	4.10347826086957	4.53	4.31608695652174	4.25434782608696	4.44260869565217	4.70347826086957	3.90630434782609	4.39746047826087	4.25521739130435
1700021P04Rik	3.29054347826087	3.52217391304348	3.37260869565217	3.4698067826087	3.20271739130435	3.24934782608696	2.75608695652174	2.74695652173913	2.93326086956522	3.78413043478261	3.21880434782609	3.41987319565217	3.04304347826087	3.17934782608696	3.11217391304348	3.06826086956522	3.24934782608696	3.09260869565217	3.21913043478261	2.72402173913043	2.86130434782609	3.11565217391304	3.16836956521739
1700022A21Rik	3.32413043478261	3.81079710869565	3.71076086956522	3.61405797826087	3.4089855	3.34195652173913	3.60652173913043	3.4495652173913	3.62673913043478	3.60717391304348	3.71753623913043	3.66614656521739	3.62885869565217	3.4204347826087	3.93666665217391	3.22447826086957	3.83586956521739	3.85260869565217	3.54663043478261	3.765	3.61478260869565	3.79829710869565	4.01108695652174
1700022A22Rik	2.995	2.93607143478261	3.41420291304348	2.89152173913043	3.1170652173913	3.24934782608696	3.37202895652174	3.18304347826087	3.15630434782609	3.1454347826087	3.08782608695652	3.36434782608696	3.09869565217391	3.10086956521739	3.16565217391304	3.0875	3.37166665217391	2.97489130434783	3.26526086956522	2.98	3.83619565217391	2.9820652173913	2.92039130434783
1700022E09Rik	2.60739130434783	2.35271739130435	2.50934782608696	2.72565217391304	2.61688406521739	2.47826086956522	2.62796136956522	2.7195652173913	2.40826086956522	2.52652173913043	2.45507245652174	3.01782608695652	2.41565217391304	2.37173913043478	2.34086956521739	2.6195652173913	2.52521739130435	2.61354039130435	2.58608695652174	2.64369565217391	2.76652173913043	2.69518115217391	2.87
1700022H16Rik	3.59802173913043	3.91739130434783	3.98391304347826	3.84375	3.64521739130435	4.10521739130435	4.38282608695652	3.71739130434783	3.82007245652174	3.73630434782609	3.91304347826087	4.08065217391304	3.74097826086957	3.8120652173913	3.7845652173913	3.90902173913044	3.54521739130435	4.04989130434783	3.89586956521739	3.59416147826087	4.05076086956522	4.16108695652174	3.53449791304348
1700022I11Rik	4.06773913043478	3.87362317391304	3.73	3.83434782608696	3.74086956521739	3.21347826086957	3.50130434782609	3.55582608695652	3.85217391304348	3.73630434782609	3.79108695652174	3.68347826086957	3.6104347826087	3.38108695652174	4.15841304347826	4.24608695652174	3.74256917391304	3.82608695652174	3.57630434782609	3.97684782608696	3.8445652173913	3.70304347826087	3.71739130434783
1700022N22Rik	4.03771739130435	4.23840580434783	4.1645652173913	4.55630434782609	4.38844202173913	4.69304347826087	4.25934782608696	3.69608695652174	4.0954347826087	4.80934782608696	4.33673913043478	3.65673913043478	4.06434782608696	4.52021739130435	4.27608695652174	4.16826086956522	4.20191304347826	3.99173913043478	3.9795652173913	4.33608695652174	4.40304347826087	4.31757245652174	3.95873189130435
1700022P22Rik	4.56880434782609	4.19722332608696	4.63173913043478	4.40673913043478	4.15097826086957	4.44326086956522	4.27253623913043	4.40728260869565	4.42592391304348	4.37434782608696	4.42391304347826	4.19565217391304	4.54652173913043	4.49826086956522	4.51032608695652	4.4404347826087	4.13165217391304	4.19746376086957	4.38862317391304	4.63978260869565	4.48	3.875	4.59586956521739
1700023A16Rik	2.90652173913043	3.07586956521739	3.24739130434783	3.4698067826087	3.09673913043478	3.21347826086957	3.08130434782609	3.56695652173913	3.27315217391304	3.1795652173913	3.47260869565217	3.23	3.6104347826087	3.57745343478261	3.45695652173913	3.22447826086957	3.50173913043478	2.85326086956522	3.12220495652174	3.46434782608696	3.17478260869565	3.636	3.28739130434783
1700023C21Rik	4.21086956521739	4.04891304347826	4.01326086956522	4.12391304347826	3.54782608695652	3.93152173913043	4.05826086956522	3.70695652173913	3.76978260869565	4.045	4.10815217391304	3.85260869565217	3.75112319565217	3.63369565217391	4.14652173913043	3.77369565217391	3.7304347826087	4.29152173913043	3.83195652173913	4.07217391304348	3.75004347826087	3.82782608695652	3.68619565217391
1700023E05Rik	3.85902173913044	4.22826086956522	4.12054347826087	4.1424637826087	4.09684782608696	4.01152173913044	4.40608695652174	4.15304347826087	4.25804347826087	4.25586956521739	4.35391304347826	4.12565217391304	4.27869565217391	3.89608695652174	4.27608695652174	4.1272167173913	3.88195652173913	3.94945652173913	4.23855073913044	3.95304347826087	4.3929347826087	3.9554347826087	4.02217391304348
1700023F02Rik	3.18065217391304	3.1454347826087	3.47347826086957	3.34771739130435	2.89260869565217	3.34195652173913	2.9604347826087	3.95508695652174	3.0595652173913	3.38086956521739	2.96652173913043	3.56739130434783	3.44815217391304	3.23173913043478	3.69347826086957	3.49830434782609	3.19434782608696	3.12391304347826	2.81173913043478	3.53152173913043	3.06717391304348	2.95891304347826	3.25695652173913
1700023F06Rik	5.60889130434783	5.71173913043478	5.87608695652174	6.11584058695652	5.79467391304348	5.5645652173913	5.87434782608696	6.08054347826087	5.57826086956522	5.71304347826087	5.85260869565217	5.85369565217391	5.7204347826087	5.87478260869565	5.50021739130435	5.76739130434783	5.64652173913043	5.96971013043478	5.755	5.62695652173913	5.86608695652174	5.72	6.1415942173913
1700023H06Rik	3.8254347826087	4.23840580434783	3.41420291304348	3.69565217391304	4.23877469565217	4.45717391304348	3.92391304347826	4.20434782608696	3.83217391304348	4.53652173913043	3.50760869565217	4.08065217391304	3.76119565217391	4.24231882608696	4.1790652173913	4.38826086956522	4.27434782608696	4.01202897826087	3.86586956521739	4.44570652173913	4.09684782608696	4.67913043478261	4.55268115217391
1700023L04Rik	6.5995652173913	6.33554347826087	6.36195652173913	6.41413043478261	5.97869565217391	5.92007245652174	6.31130434782609	5.88108695652174	6.40358695652174	6.84913043478261	6.02760869565217	6.10934782608696	5.91586956521739	6.28304347826087	6.0604347826087	5.63304347826087	5.87510869565217	5.99945652173913	5.965	5.94036230434783	5.905	6.0095652173913	5.86880434782609
1700024B18Rik	3.73162560869565	4.02	4.02532608695652	4.3495652173913	4.01782608695652	3.70608695652174	3.97652173913044	3.98739130434783	3.9945652173913	4.22826086956522	3.75195652173913	4.02065217391304	3.9804347826087	3.76304347826087	3.54663043478261	3.96195652173913	3.86304347826087	3.9595652173913	3.81989130434783	3.86652173913043	3.99163043478261	3.96641304347826	3.58576086956522
1700024F13Rik	3.50985508695652	3.31739130434783	3.18304347826087	3.13844204347826	2.82217391304348	3.09695652173913	3.13478260869565	3.44065217391304	2.97478260869565	3.10608695652174	2.93336956521739	3.23920289130435	3.07478260869565	3.38108695652174	2.98739130434783	3.28403726086957	3.55652173913043	3.12391304347826	3.23130434782609	3.24739130434783	2.950415	3.27195652173913	3.4054347826087
1700024F20Rik	6.62358695652174	6.93847826086956	6.83130434782609	6.90826086956522	5.94086956521739	6.47880434782609	6.90608695652174	6.29869565217391	6.42239130434783	6.76880434782609	6.63688406521739	6.52625	6.07141304347826	6.69771739130435	6.36521739130435	6.53891304347826	6.13108695652174	5.89652173913043	6.06978260869565	6.27173913043478	6.14130434782609	6.19369565217391	6.04681158695652
1700024G13Rik	5.11489130434783	3.57613043478261	3.61934782608696	3.3279347826087	3.55710145652174	3.27257245652174	3.84130434782609	3.4495652173913	3.30521739130435	3.39786956521739	3.65492754347826	3.41987319565217	3.78034782608696	3.68086956521739	3.58576086956522	3.84375	3.97163043478261	3.505	3.8070652173913	3.55347826086957	3.3004347826087	3.22572463043478	3.36021739130435
1700024P03Rik	3.56217391304348	3.20347826086957	3.1204347826087	3.29565217391304	3.38565217391304	2.98485836956522	2.87478260869565	3.15260869565217	3.5015942173913	3.1795652173913	2.86760869565217	3.4706832173913	3.17608695652174	3.33521739130435	3.25940993478261	2.71347826086957	3.14565217391304	2.8725	3.17096617391304	3.31275363043478	3.09891304347826	3.13652173913043	3.04934782608696
1700024P04Rik	2.92130434782609	2.86760869565217	3.25858695652174	3.3279347826087	3.16108695652174	2.9741847826087	3.32467391304348	2.89478260869565	3.43195652173913	3.19195652173913	3.08782608695652	3.25782608695652	3.22933332608696	3.23173913043478	3.1454347826087	3.4005797173913	3.14565217391304	3.10282608695652	3.12220495652174	3.09913043478261	3.14565217391304	3.55054347826087	3.38130434782609
1700024P16Rik	4.97760869565217	5.21409419565217	4.83695652173913	5.22315217391304	4.5764855	5.23536232608696	4.80188406521739	5.21058695652174	4.89826086956522	4.75695652173913	4.33673913043478	4.83782608695652	5.44717391304348	4.3825	4.78304347826087	4.50630434782609	4.82728260869565	4.71641304347826	4.82391304347826	4.57137682608696	4.71673913043478	4.85521739130435	4.79478260869565
1700024h08rik	4.04608695652174	3.7490652173913	3.5995652173913	3.7707142826087	3.55710145652174	3.61681160869565	3.7490652173913	3.67521739130435	3.80130434782609	3.22304347826087	3.56927536956522	3.63916667391304	3.31217391304348	3.65438406521739	3.86086956521739	3.43819873913043	3.90427536956522	3.68347826086957	3.71492752173913	3.4204347826087	3.73826086956522	3.4204347826087	3.78413043478261
1700025B11Rik	3.78739130434783	4.05826086956522	4.04826086956522	4.45847826086957	4.23086956521739	4.74782608695652	4.30130434782609	4.2895652173913	4.08333332608696	3.72804347826087	3.90369565217391	4.00086956521739	3.70326086956522	3.8120652173913	3.8195652173913	4.01076086956522	4.01434782608696	3.97007245652174	3.86586956521739	3.94391304347826	3.95260869565217	4.0404347826087	4.36739130434783
1700025C18Rik	4.42548913043478	4.10521739130435	4.27630434782609	4.60478260869565	4.12913043478261	4.25717391304348	4.65728260869565	4.47086956521739	3.75086956521739	4.15822463043478	4.58717391304348	4.27565217391304	4.55630434782609	4.70201086956522	4.12380434782609	4.69086956521739	4.13165217391304	4.25434782608696	4.68826086956522	4.31630434782609	4.92336956521739	4.73852173913043	4.4770652173913
1700025D23Rik	2.82735506521739	3.23221739130435	3.28739130434783	3.04652173913043	2.85478260869565	2.88086956521739	3.04	3.26150310869565	3.16739130434783	3.12304347826087	3.16173913043478	3.35353623913043	2.96733695652174	2.9545652173913	2.63717391304348	2.99858695652174	3.17376810869565	3.38021739130435	3.00804347826087	2.82217391304348	3.16426086956522	2.9895652173913	2.88
1700025E21Rik	3.91065217391304	4.31413043478261	4.31690217391304	4.42391304347826	3.825	3.95304347826087	4.2204347826087	4.11847826086957	4.12336956521739	4.11619565217391	4.19521739130435	4.18586956521739	4.10759317391304	3.94304347826087	4.43782608695652	4.07815217391304	4.31608695652174	3.70540673913043	3.88739130434783	4.46420947826087	4.25576086956522	4.41760869565217	4.08760869565217
1700025F22Rik	2.55195652173913	2.52130434782609	2.69652173913043	2.56369565217391	2.48934782608696	3.01782608695652	2.59989130434783	2.69739130434783	2.6379347826087	2.71754658695652	2.69184782608696	3.23920289130435	2.74260869565217	2.4870652173913	2.56032608695652	2.55260869565217	2.82608695652174	2.88188406521739	2.76260869565217	2.88113043478261	3.22173913043478	2.7725	2.73695652173913
1700025F24Rik	3.32413043478261	3.24365941304348	3.38152173913043	3.13260869565217	2.76909091304348	3.2364855	3.25925465217391	3.18304347826087	3.54489130434783	3.23021739130435	3.17347826086957	2.97652173913044	3.23705313043478	3.11391304347826	3.08239130434783	2.94608695652174	3.10304347826087	2.77559004347826	3.2545652173913	3.48311595652174	3.54282608695652	3.21595652173913	3.07869565217391
1700025G04Rik	8.40891304347826	8.78521739130435	8.55496376086956	8.52451086956522	8.69369565217391	8.722971	9.02847826086957	8.47869565217391	8.63115941304348	8.73858695652174	8.90521739130435	8.85391304347826	8.73163043478261	8.66826086956522	8.73384058695652	9.22065217391304	8.9960507173913	9.1004347826087	8.81760869565217	8.76130434782609	8.90652173913043	8.812971	9.11695652173913
1700025H01Rik	4.93271739130435	5.02760869565217	5.0495652173913	4.99391304347826	4.85521739130435	4.96228260869565	5.00630434782609	5.21058695652174	5.00913043478261	5.33434782608696	4.84739130434783	5.22416667391304	4.91550723913043	4.89836956521739	5.07032608695652	4.94347826086956	5.02173913043478	5.04771739130435	5.08086956521739	5.15373189130435	5.35876810869565	5.115	4.67402173913044
1700025K23Rik	5.5615942173913	5.73173913043478	5.03885869565217	5.47108695652174	5.49195652173913	5.5975	5.75782608695652	4.84782608695652	5.43760869565217	5.79360506521739	5.73702897826087	5.48347826086956	4.82391304347826	5.38094204347826	5.60065217391304	5.2314347826087	5.29228260869565	5.12195652173913	5.1525	5.12771739130435	5.81684782608696	5.57304347826087	5.35478260869565
1700025K24Rik	4.65673913043478	3.99097826086957	4.22304347826087	3.84375	3.95304347826087	4.09369565217391	4.32391304347826	4.38434782608696	3.69347826086957	3.44541545652174	4.01065217391304	3.53014491304348	3.770559	3.8735507173913	3.97173913043478	3.97981884782609	4.04304347826087	3.98108695652174	4.22797102173913	3.70884782608696	4.0104347826087	4.13554347826087	3.77347826086957
1700025M24Rik	4.36521739130435	4.18413043478261	4.54826086956522	4.45847826086957	4.31695652173913	3.97565217391304	4.24913043478261	4.16633695652174	4.20673913043478	4.15822463043478	4.0974637826087	4.09739130434783	4.42913043478261	4.31130434782609	4.20010869565217	4.04293478260869	4.21228260869565	4.28228260869565	3.95086956521739	3.77652173913043	4.01847826086957	4.05054347826087	3.92913043478261
1700025N21Rik	3.09913043478261	3.48276086956522	3.32632410869565	3.20101447826087	3.30478260869565	3.47086956521739	3.15326086956522	3.3004347826087	3.10507247826087	3.085	3.41221739130435	3.35353623913043	3.32065217391304	3.3995652173913	3.17565217391304	3.47347826086957	3.4398757826087	3.27478260869565	3.32673913043478	3.18304347826087	3.82826086956522	3.36141304347826	3.28739130434783
1700025N23Rik	4.08876810869565	4.16304347826087	5.08869565217391	5.14108695652174	4.92021739130435	4.07333332608696	4.52913043478261	4.5595652173913	4.23771739130435	4.5804347826087	4.20239130434783	4.40869565217391	4.6	4.82065217391304	4.07517532608696	4.39709486956522	4.64391304347826	4.62890810869565	4.65217391304348	4.3654347826087	5.00514491304348	4.09369565217391	4.58804347826087
1700025O08Rik	3.63608695652174	3.76130434782609	3.85434782608696	3.65637680434783	3.92619565217391	3.3704347826087	3.63326086956522	3.64461593478261	3.82007245652174	3.22304347826087	3.49731884782609	3.53014491304348	3.76119565217391	3.64286232608696	3.75260869565217	3.48695652173913	3.5145652173913	3.91521739130435	3.4264347826087	3.69152173913043	3.77858695652174	3.83434782608696	3.84586956521739
1700026D08Rik	4.85695652173913	3.90782608695652	4.09717391304348	4.24573782608696	4.17032608695652	4.2204347826087	4.04126810869565	4.0779347826087	3.88963769565217	4.34492752173913	4.22130434782609	4.49768117391304	4.5204347826087	4.19923913043478	4.3795652173913	4.23695652173913	4.20191304347826	3.99173913043478	3.96952897826087	4.31630434782609	3.94304347826087	4.06090580434783	4.39
1700026D11Rik	3.78739130434783	3.67326086956522	3.82619565217391	3.84375	3.50869565217391	3.30858695652174	3.77652173913043	3.81847826086957	3.62673913043478	3.6154347826087	3.99173913043478	3.71810041304348	3.63815217391304	3.62347826086957	3.8975	3.41	4.10217391304348	3.80217391304348	3.76217391304348	3.95304347826087	3.6870652173913	3.81826086956522	3.9057142826087
1700026F02Rik	4.63195652173913	4.92826086956522	4.80489130434783	4.53815217391304	5.01565217391304	5.05391304347826	5.04347826086957	5.0495652173913	5.2054347826087	4.54673913043478	4.64434782608696	4.81282608695652	4.72934782608696	4.63282608695652	4.95521739130435	4.82641304347826	4.81746376086956	4.8139855	4.97326086956522	4.77608695652174	4.74434782608696	5.03119565217391	4.83847826086957
1700026J04Rik	6.87521739130435	6.86021739130435	6.66086956521739	7.0104347826087	7.19130434782609	7.33807971739131	7.06532608695652	6.89021739130435	7.10347826086957	7.25391304347826	7.06717391304348	6.97195652173913	6.81065217391304	7.14724639130435	7.22108695652174	7.38583332608696	7.52217391304348	7.11309782608696	7.08952897826087	6.76413043478261	7.35586956521739	7.17597826086956	7.23347826086956
1700026J12Rik	3.54847826086957	3.13478260869565	3.1204347826087	3.37260869565217	3.03695652173913	3.18402897826087	3.30695652173913	3.42130434782609	3.62673913043478	3.50405795652174	3.36402173913043	3.37304347826087	3.29869565217391	3.30565217391304	3.41934782608696	3.16913043478261	3.35217391304348	3.38021739130435	3.17096617391304	3.31275363043478	3.45434782608696	3.43304347826087	3.4054347826087
1700026J14Rik	4.42548913043478	4.88782608695652	4.44934782608696	4.8170652173913	4.59913043478261	4.57804347826087	4.56130434782609	5.01971015217391	4.25804347826087	4.32354743478261	4.16521739130435	4.27565217391304	4.47847826086957	4.345	4.91695652173913	4.53	4.58913043478261	4.52717391304348	4.45130434782609	3.96836956521739	4.55	4.13554347826087	4.2845652173913
1700026L06Rik	6.47929347826087	6.22	6.1304347826087	6.19070652173913	5.75565217391304	6.08010869565217	6.19891304347826	6.0904347826087	6.11739130434783	5.85239130434783	5.92739130434783	6.00079710869565	6.1795652173913	6.09097826086956	6.0179347826087	6.71673913043478	6.31108695652174	6.27478260869565	6.28304347826087	6.20223913043478	6.0825	6.08471013043478	6.02760869565217
1700027A15Rik	3.91065217391304	4.11565217391304	3.79608695652174	3.92021739130435	4.2204347826087	4.11565217391304	3.81278984782609	4.26782608695652	3.83217391304348	3.98365217391304	3.92201447826087	4.00086956521739	4.04826086956522	4.19923913043478	3.95478260869565	3.79434782608696	3.96090580434783	4.12391304347826	4.22797102173913	4.02402173913043	4.19923913043478	3.72076086956522	3.94978260869565
1700027A23Rik	3.2095652173913	3.32510869565217	3.30695652173913	3.54847826086957	3.26260869565217	3.2364855	3.2145652173913	3.39978260869565	3.63582608695652	3.52315217391304	3.16173913043478	3.20628882608696	3.31217391304348	3.24913043478261	3.31782608695652	3.30434782608696	3.27033817391304	3.19347826086957	3.40869565217391	3.0595652173913	3.08695652173913	3.22572463043478	3.52326086956522
1700027D21Rik	4.26630434782609	4.10971013043478	4.33108695652174	4.01235506521739	4.48195652173913	4.72413043478261	4.46217391304348	4.36858695652174	4.60282608695652	4.83728260869565	4.23731226086957	4.71489130434783	4.21086956521739	4.18586956521739	4.33608695652174	3.99980434782609	4.42036232608696	4.37173913043478	4.61391304347826	4.6904347826087	4.00034782608696	4.05054347826087	4.44829710869565
1700027F09Rik	2.72369565217391	3.69152173913043	2.85689441304348	2.98760869565217	2.86826086956522	2.88086956521739	2.66804347826087	2.69739130434783	3.00369565217391	2.81173913043478	2.98391304347826	2.99869565217391	2.86913043478261	2.9545652173913	2.8404347826087	2.6195652173913	2.86869565217391	2.66579708695652	3.27565217391304	2.72402173913043	2.95880434782609	2.93826086956522	2.84152173913043
1700027I24Rik	2.36086956521739	2.75239130434783	2.23035715217391	2.46	2.97717391304348	2.73086956521739	2.46347826086957	2.4295652173913	2.88782608695652	2.51869565217391	2.58913043478261	2.49434782608696	2.72434782608696	2.83641304347826	2.83304347826087	2.66565217391304	2.72804347826087	2.50869565217391	2.71695652173913	2.64369565217391	2.33173913043478	2.56739130434783	2.55652173913043
1700027J07Rik	4.62141304347826	4.12565217391304	4.44934782608696	4.41695652173913	4.77108695652174	4.47717391304348	4.44021739130435	4.43985506521739	4.70478260869565	4.45413043478261	4.20239130434783	4.29123913043478	4.54652173913043	4.28130434782609	4.47	4.38826086956522	4.70530434782609	4.4195652173913	4.53152173913043	4.37663043478261	4.18967391304348	4.38532608695652	4.39891304347826
1700028B04Rik	5.64695652173913	5.20369565217391	5.08	5.32489130434783	5.27518115217391	5.20594204347826	5.2645652173913	5.31521739130435	4.82413043478261	5.37380434782609	4.74086956521739	5.02210143478261	4.21086956521739	5.36739130434783	4.61586956521739	4.93347826086957	5.03119565217391	5.08358695652174	5.09130434782609	4.94065217391304	5.17108695652174	5.68358695652174	5.01652173913044
1700028D13Rik	3.23565217391304	4.10521739130435	4.15608695652174	3.75130434782609	3.54782608695652	3.64596836956522	4.00086956521739	4.12978260869565	4.42592391304348	3.77478260869565	3.72913043478261	4.19565217391304	3.69282608695652	4.07304347826087	4.23695652173913	4.24608695652174	3.82782608695652	4.47630434782609	4.04608695652174	3.90577639130435	4.44945652173913	3.79829710869565	3.9404347826087
1700028E10Rik	4.5204347826087	5.28336956521739	5.15847826086957	5.52242754347826	5.10586956521739	4.83984189130435	5.04347826086957	5.21058695652174	5.12413043478261	5.03804347826087	4.78652173913043	4.86070289130435	5.43695652173913	5.29413043478261	5.31594204347826	5.6745652173913	5.65717391304348	5.40959541304348	5.43663043478261	5.30591786956522	5.58782608695652	5.55521739130435	5.115
1700028I16Rik	4.74760869565217	4.71565217391304	4.79423913043478	4.7595652173913	4.30065217391304	4.56739130434783	4.83984189130435	4.14065217391304	4.89826086956522	4.5720652173913	5.11673913043478	5.05467391304348	4.66334239130435	4.97702897826087	5.19898552173913	4.70086956521739	4.75948617391304	4.47630434782609	4.5804347826087	4.79423913043478	4.59880434782609	5.02	4.52163043478261
1700028J19Rik	5.21869565217391	5.06047826086957	4.95836956521739	5.57717391304348	5.0404347826087	4.56739130434783	5.47076086956522	5.25304347826087	5.01938406521739	5.02782608695652	5.38532608695652	5.04510869565217	4.96478260869565	4.87695652173913	5.36336956521739	4.92510869565217	5.13431158695652	5.09391304347826	5.05326086956522	5.55532608695652	4.79108695652174	4.93076086956522	5.52402173913043
1700028K03Rik	3.76130434782609	3.69978260869565	3.80489130434783	3.62739130434783	3.54782608695652	3.95304347826087	3.93347826086957	4.34391304347826	3.95565217391304	3.89565217391304	3.74630434782609	3.59945652173913	3.6104347826087	3.62347826086957	3.47913043478261	4.09608695652174	3.83586956521739	3.885	3.58586956521739	3.44673913043478	3.20804347826087	3.64891304347826	4.11413043478261
1700028M03Rik	2.77652173913043	3.01478260869565	2.84369565217391	3.00391304347826	3.1170652173913	3.01782608695652	3.60652173913043	3.36913043478261	3.15630434782609	3.1454347826087	2.96652173913043	3.62242754347826	3.22021739130435	2.97478260869565	2.80260869565217	2.84731226086957	3.09260869565217	3.05086956521739	3.30695652173913	2.8404347826087	3.06717391304348	2.89717391304348	3.0154347826087
1700028P14Rik	3.18065217391304	2.97847826086957	2.96326086956522	2.56369565217391	2.85478260869565	2.88086956521739	3.09108695652174	2.92380434782609	2.86804347826087	3.01717391304348	3.03288043478261	3.12140095652174	3.015	2.9004347826087	2.98739130434783	3.18065217391304	3.23021739130435	2.9004347826087	2.83304347826087	3.17347826086957	2.95880434782609	2.89717391304348	2.97565217391304
1700028P15Rik	3.43467391304348	3.77782608695652	3.74	3.49875	3.47347826086957	3.44695652173913	4.08869565217391	4.09652173913044	3.90789854347826	3.73630434782609	3.56152173913043	3.6104347826087	3.64565217391304	3.45626810869565	3.72434782608696	3.71195652173913	3.6907142826087	3.69478260869565	4.02217391304348	3.58304347826087	4.25576086956522	3.33217391304348	4.08760869565217
1700029B22Rik	3.12940217391304	3.16413043478261	3.09913043478261	3.365	2.84347826086957	2.79971015217391	3.0704347826087	2.7195652173913	3.11559782608696	2.93826086956522	3.15260869565217	3.26673913043478	3.63815217391304	3.34217391304348	3.00021739130435	2.90695652173913	3.27913043478261	2.89242234782609	3.14637682608696	3.33717391304348	2.95880434782609	3.24462732608696	3.49739130434783
1700029E06Rik	3.31115217391304	2.42826086956522	2.89445652173913	2.88010869565217	2.98739130434783	3.27257245652174	3.08130434782609	3.25260869565217	3.09521739130435	3.06826086956522	3.20347826086957	2.84391304347826	2.62021739130435	2.45913043478261	2.87112319565217	2.82277173913043	2.98485836956522	2.89242234782609	2.88347826086957	2.83086956521739	2.91471015217391	2.95891304347826	2.94965217391304
1700029F09Rik	5.89260869565217	5.57739130434783	5.95010869565217	5.64978260869565	5.88630434782609	5.64731882608696	5.71021739130435	6.11836956521739	5.87402173913044	5.85239130434783	5.62630434782609	6.2154347826087	5.80434782608696	5.5124637826087	5.94173913043478	6.03260869565217	5.63673913043478	5.66449273913044	5.97539854347826	6.01945652173913	6.42304347826087	6.18010869565217	6.33782608695652
1700029F12Rik	4.18521739130435	3.34173913043478	4.46184782608696	4.1424637826087	3.63468943478261	3.53652173913043	3.7395652173913	3.68532608695652	3.58010869565217	3.47369565217391	3.63304347826087	3.10945652173913	4.17217391304348	3.90782608695652	3.1454347826087	3.75123189130435	3.60869565217391	4.03173913043478	3.60184782608696	3.59416147826087	3.6870652173913	3.40811593478261	3.36021739130435
1700029G01Rik	6.56423913043478	6.68826086956522	6.65108695652174	6.97434782608696	6.6994202826087	6.82782608695652	7.15326086956522	6.68141304347826	6.68	6.98978260869565	6.98166667391304	7.12782608695652	6.20978260869565	6.92	6.49913043478261	6.31003623913044	6.4845652173913	6.45282608695652	6.44152173913043	6.18010869565217	6.75143115217391	6.80065217391304	6.56391304347826
1700029H14Rik	5.1505797173913	4.825	4.60818841304348	4.89897826086956	4.92021739130435	4.85826086956522	4.72608695652174	4.59347826086957	4.70478260869565	4.68032608695652	4.8254347826087	4.84945652173913	4.645	4.53978260869565	4.72934782608696	4.72717391304348	4.84684782608696	4.76619565217391	4.97326086956522	4.82934782608696	4.83673913043478	4.49032608695652	4.79478260869565
1700029I01Rik	8.76173913043478	7.98021739130435	7.63760869565217	7.46565217391304	7.35152173913044	7.45260869565217	7.44478260869565	7.50336956521739	7.48173913043478	7.38978260869565	7.61223102173913	7.62478260869565	7.82326086956522	7.69478260869565	7.89369565217391	8.51108695652174	7.90217391304348	8.03826086956522	8.13673913043478	8.5187732826087	7.68989130434783	8.16586956521739	8.38275363043478
1700029I15Rik	5.91673913043478	5.86782608695652	6.09731884782609	6.10413043478261	5.84739130434783	5.74760869565217	5.86304347826087	6.00586956521739	5.81510869565218	5.93304347826087	5.56239130434783	5.80826086956522	5.50260869565217	5.57673913043478	5.63065217391304	5.80434782608696	5.72413043478261	5.80681160869565	5.63565217391304	5.63565217391304	5.66869565217391	5.61992754347826	5.52402173913043
1700029J03Rik	4.08876810869565	4.45826086956522	4.63173913043478	4.4319347826087	4.39913043478261	4.0404347826087	4.46836956521739	4.5104347826087	4.3495652173913	4.54673913043478	4.46173913043478	4.30130434782609	4.55630434782609	4.31130434782609	4.1790652173913	4.49852173913043	4.23380434782609	4.32402173913044	4.07739130434783	4.44570652173913	3.96173913043478	4.45847826086957	4.35521739130435
1700029J07Rik	4.74760869565217	5.08086956521739	4.61869565217391	4.80565217391304	4.86673913043478	5.00347826086957	4.80188406521739	4.39510869565217	5.31891304347826	5.32365941304348	5.33184782608696	5.18152173913044	4.37434782608696	4.5804347826087	4.2895652173913	4.64586956521739	4.56913043478261	4.80260869565217	4.33369565217391	4.74434782608696	5.10304347826087	4.37521739130435	4.59586956521739
1700029J11Rik	4.18521739130435	4.41869565217391	4.47467391304348	4.4319347826087	4.66108695652174	4.20173913043478	4.57173913043478	4.54869565217391	4.22934782608696	4.41152173913043	4.0974637826087	4.10905213043478	4.2204347826087	4.47641304347826	4.33608695652174	4.46076086956522	3.88195652173913	4.39884386956522	4.32554347826087	4.47282608695652	4.345	4.24652173913043	4.60369565217391
1700029M03Rik	2.49130434782609	2.59231884782609	2.78086956521739	2.6379347826087	2.89260869565217	2.73086956521739	2.59989130434783	2.77695652173913	2.79695652173913	2.70413043478261	2.87695652173913	2.70347826086957	2.48760869565217	2.69985508695652	2.91869565217391	2.61086956521739	2.92804347826087	2.49913043478261	2.79532608695652	2.68532608695652	2.74434782608696	2.80086956521739	2.34521739130435
1700029M20Rik	3.58782608695652	4.0104347826087	4.0030797173913	3.79619565217391	3.77652173913043	3.93152173913043	4.13326086956522	4.10586956521739	3.52278984782609	3.72804347826087	3.68630434782609	4.08869565217391	3.99173913043478	3.98550723913044	4.23695652173913	3.7825	4.11173913043478	4.02338932608696	3.93041063043478	3.75565217391304	3.6870652173913	3.925	3.9057142826087
1700029N11Rik	3.11434782608696	2.94695652173913	3.31652173913043	3.05757245652174	3.1170652173913	2.79971015217391	3.18118013043478	2.86391304347826	2.97478260869565	3.22304347826087	3.12130434782609	2.93826086956522	3.015	3.16913043478261	3.08239130434783	2.79478260869565	2.98485836956522	2.84347826086957	2.93315217391304	2.90978260869565	3.22173913043478	3.10576086956522	3.24717391304348
1700029P11Rik	5.05021739130435	5.25173913043478	4.87695652173913	4.87420289130435	5.00989130434783	4.51815217391304	5.10510869565217	4.59847826086957	4.89826086956522	4.87869565217391	4.93826086956522	5.06873189130435	4.89876086956522	4.9145652173913	5.15569565217391	4.84695652173913	4.76630434782609	4.77913043478261	4.90663043478261	4.70949273913044	5.01608695652174	5.03949273913044	4.985
1700030A11Rik	3.58782608695652	4.10521739130435	3.94304347826087	3.99391304347826	4.12913043478261	3.79173913043478	3.87434782608696	3.90652173913043	4.00173913043478	4.1384057826087	4.1754347826087	3.94217391304348	3.89282608695652	3.84260869565217	4.09608695652174	3.57818841304348	3.95039854347826	3.89413043478261	3.77	3.90577639130435	3.64628456521739	4.23565217391304	3.91673913043478
1700030C10Rik	5.64695652173913	6.11532608695652	5.79652173913043	5.7524637826087	5.73876810869565	5.86644926086957	5.75782608695652	6.1295652173913	5.65728260869565	5.61934782608696	5.45304347826087	5.56702897826087	5.65478260869565	5.89456521739131	5.48195652173913	5.37811595652174	5.55380434782609	5.78554347826087	5.32387680434783	5.64597826086957	5.85760869565217	5.50673913043478	5.21423913043478
1700030F04Rik	3.74130434782609	3.97891304347826	3.93347826086957	3.52086956521739	3.7195652173913	3.65717391304348	3.81278984782609	3.98739130434783	3.74097826086957	4.26684782608696	3.62173913043478	3.91395652173913	3.83550723913043	4.14990036956522	3.95478260869565	4.4404347826087	3.66869565217391	4.29152173913043	4.41760869565217	3.77652173913043	3.8445652173913	3.43304347826087	4.5395652173913
1700030F18Rik	3.32413043478261	3.32510869565217	3.56695652173913	3.57789856521739	3.96369565217391	3.77782608695652	3.80141304347826	3.51521739130435	3.76978260869565	3.69652173913043	3.48	3.63916667391304	3.47695134782609	3.71967391304348	3.36	3.58739130434783	3.56684782608696	3.22782608695652	3.44663043478261	3.53152173913043	3.47521739130435	3.69347826086957	3.87760869565217
1700030J22Rik	4.3745652173913	4.59260869565217	4.12913043478261	4.8475	4.55445652173913	4.48760869565217	4.64652173913043	4.47086956521739	4.37858695652174	5.03804347826087	4.63347826086957	4.61228260869565	4.66334239130435	4.61217391304348	4.8370652173913	4.65869565217391	4.29315217391304	4.27391304347826	4.70739130434783	4.6904347826087	4.64347826086957	4.5764855	4.79478260869565
1700030K09Rik	6.60989130434783	6.60478260869565	6.42336956521739	6.59275363043478	6.32007245652174	6.30916667391304	6.22304347826087	6.37391304347826	6.21652173913043	6.06902173913043	6.32804347826087	6.51507247826087	6.2414855	6.57217391304348	6.39728260869565	6.00260869565217	6.22326086956522	6.37057969565217	6.23391304347826	6.27173913043478	6.24054347826087	6.28115943478261	6.08391304347826
1700030L20Rik	2.89260869565217	3.08913043478261	2.80507247826087	2.91695652173913	2.98739130434783	3.09695652173913	3.2820652173913	3.01195652173913	2.86804347826087	2.9004347826087	3.1319762826087	2.72565217391304	2.69739130434783	2.94239130434783	2.70173913043478	2.81358695652174	2.91869565217391	2.96032608695652	2.90205534782609	2.53391304347826	3.04304347826087	2.6604347826087	2.79434782608696
1700030M09Rik	5.23228260869565	4.56282608695652	4.77108695652174	4.65728260869565	4.43760869565217	4.46782608695652	4.75695652173913	4.35423913043478	4.76321739130435	4.87652173913043	4.74086956521739	4.29123913043478	5.02391304347826	4.60260869565217	4.72934782608696	4.54826086956522	4.98673913043478	4.55630434782609	4.77943017391304	4.72521739130435	4.5885	4.27586956521739	4.37891304347826
1700030N03Rik	6.00275360869565	4.32391304347826	4.33608695652174	4.57634056521739	4.17032608695652	3.81489130434783	3.93347826086957	4.40728260869565	4.19489130434783	4.54673913043478	4.35391304347826	4.61228260869565	3.97152173913043	4.14990036956522	4.41173913043478	4.32021739130435	4.38260869565217	4.2204347826087	4.70739130434783	4.37663043478261	4.46881423913044	4.03130434782609	3.98895652173913
1700030O20Rik	3.62804347826087	3.61021739130435	3.79608695652174	3.7707142826087	3.27478260869565	3.79173913043478	3.70608695652174	3.48297102173913	4.06416667391304	3.29826086956522	3.89565217391304	3.63086956521739	3.79119565217391	3.77478260869565	4.15841304347826	3.67369565217391	3.74256917391304	3.81826086956522	4.07739130434783	3.78732917391304	4.0720652173913	4.13554347826087	3.9057142826087
1700031A10Rik	3.02173913043478	3.32510869565217	3.70304347826087	3.59260869565217	3.28471015217391	3.66782608695652	3.29924639130435	3.52666665217391	3.84347826086957	3.15521739130435	3.48833332608696	3.19380434782609	3.45684782608696	3.24086956521739	2.78673913043478	3.38130434782609	4.00615943478261	3.10282608695652	3.68217391304348	3.83739130434783	3.37260869565217	3.20605591304348	3.46434782608696
1700031F05Rik	4.19757245652174	4.37869565217391	4.1104347826087	4.1424637826087	4.27934782608696	5.28985508695652	4.5395652173913	4.24695652173913	4.24652173913043	4.30130434782609	4.3720652173913	4.20400395652174	4.02217391304348	4.11173913043478	4.60521739130435	3.7825	4.23380434782609	4.34434782608696	4.2479347826087	3.88826086956522	4.20913043478261	3.96641304347826	5.02358695652174
1700031L13Rik	3.02782608695652	2.76260869565217	2.76260869565217	2.86391304347826	2.61688406521739	2.68478260869565	2.76619565217391	2.69739130434783	2.90717391304348	2.59347826086957	2.74913043478261	2.59717391304348	2.98826086956522	2.74913043478261	2.67565217391304	2.62816426086957	2.86030632608696	2.68521739130435	2.705	2.64369565217391	2.83304347826087	2.85	2.80608695652174
1700031M16Rik	3.06239130434783	2.97847826086957	3.82619565217391	3.06775363043478	2.95358695652174	3.34195652173913	3.19217391304348	3.26150310869565	3.28391304347826	3.00826086956522	3.1319762826087	3.00913043478261	3.38978260869565	3.17934782608696	3.15482608695652	3.23586956521739	3.20804347826087	3.44304347826087	2.96021739130435	3.365	3.58521739130435	3.51717391304348	2.79434782608696
1700031P21Rik	2.40717391304348	2.52130434782609	2.50934782608696	2.71021739130435	2.56975156521739	2.36608695652174	2.56347826086957	2.59260869565217	2.72565217391304	2.54739130434783	2.56739130434783	2.80717391304348	2.47695652173913	2.49826086956522	2.47826086956522	2.34521739130435	2.385	2.51869565217391	2.49913043478261	2.60695652173913	2.48217391304348	2.94869565217391	2.6504347826087
1700034E13Rik	3.2270652173913	3.38130434782609	3.60869565217391	3.51	3.47347826086957	3.47086956521739	3.48173913043478	3.33532608695652	3.78130434782609	3.81326086956522	3.72913043478261	3.52108695652174	3.30565217391304	3.46608695652174	3.19239130434783	3.45434782608696	3.5145652173913	3.06137680434783	3.32673913043478	3.55347826086957	2.950415	3.43304347826087	3.38130434782609
1700034F02Rik	3.30108695652174	3.52217391304348	3.85434782608696	3.51	4.17032608695652	3.94245341304348	3.2389492826087	3.69608695652174	3.59034782608696	3.6154347826087	3.71753623913043	3.87391304347826	3.70326086956522	3.13260869565217	3.56862319565217	3.79434782608696	3.6907142826087	3.78521739130435	3.77	3.26739130434783	3.67826086956522	4.20173913043478	3.54347826086956
1700034G24Rik	4.72554347826087	4.74934782608696	4.92	4.8170652173913	5.0604347826087	4.69304347826087	4.72608695652174	4.66858695652174	4.99880434782609	4.59978260869565	4.92989130434783	4.87427534782609	4.60913043478261	4.70201086956522	4.34510869565217	4.60565217391304	4.40108695652174	4.61782608695652	4.67173913043478	4.51130434782609	4.74434782608696	4.75760869565217	4.68445652173913
1700034H14Rik	8.52181160869565	8.10902173913044	8.33304347826087	8.44163043478261	8.26478260869565	8.29652173913044	8.48367586956522	7.80434782608696	8.1754347826087	8.26869565217391	8.09286956521739	8.02173913043478	7.79282608695652	8.08695652173913	7.71695652173913	7.74152173913043	8.11264493478261	7.92217391304348	7.93344202173913	7.64652173913043	7.57847826086957	7.34597826086956	7.6115942173913
1700034H15Rik	4.90152173913043	4.84730434782609	4.98086956521739	4.88695652173913	4.95478260869565	4.64434782608696	4.85217391304348	5.17913043478261	4.84695652173913	4.45413043478261	4.8254347826087	4.96608695652174	4.89586956521739	4.87695652173913	4.81652173913043	4.66896739130435	4.61934782608696	4.73717391304348	4.66119565217391	4.82	4.5885	4.99021739130435	5.08086956521739
1700034I23Rik	2.92130434782609	3.1084057826087	3.25858695652174	2.62826086956522	2.84347826086957	3.58630434782609	3.50130434782609	2.48739130434783	2.88	3.0395652173913	2.97478260869565	2.7695652173913	3.21177019565217	2.99880434782609	2.97304347826087	3.09641304347826	2.54565217391304	3.31782608695652	2.97434782608696	3.17347826086957	3.28739130434783	3.11565217391304	3.64728260869565
1700034J05Rik	4.02532608695652	3.88163043478261	4.0566897173913	3.95554347826087	4.21065217391304	3.64596836956522	4.00086956521739	3.98739130434783	3.93646563043478	3.90608695652174	3.66347826086957	3.78217391304348	3.93913043478261	4.0125	4.33608695652174	3.7325	3.96090580434783	4.10217391304348	3.72260869565217	3.89630434782609	3.99163043478261	4.10326086956522	3.96815217391304
1700034K08Rik	4.65673913043478	3.67326086956522	4.23445652173913	4.12391304347826	3.56782608695652	3.60760869565217	3.37202895652174	3.80717391304348	3.40521739130435	3.79478260869565	3.77231882608696	3.51260869565217	3.97152173913043	3.96869565217391	3.607971	3.7825	3.62007247826087	3.70540673913043	4.01141304347826	3.96836956521739	3.88586956521739	3.60663767391304	3.19347826086957
1700034O15Rik	4.01434782608696	3.8004347826087	3.72037265217391	3.99391304347826	3.7025	3.89565217391304	3.83108695652174	4.08804347826087	4.02434782608696	4.17826086956522	3.85130434782609	3.86304347826087	3.94902173913043	3.95065217391304	4.01260869565217	3.87130434782609	3.60869565217391	3.84358695652174	4.53152173913043	3.79586956521739	4.37217391304348	3.636	3.6075362173913
1700034P13Rik	3.63608695652174	4.05826086956522	3.76141304347826	3.85413043478261	4.1395652173913	4.38695652173913	3.81278984782609	4.00978260869565	3.28391304347826	3.85369565217391	3.75195652173913	4.02978260869565	3.64565217391304	3.74	4.21086956521739	4.06427536956522	3.70902173913043	3.91521739130435	3.84260869565217	3.70884782608696	3.98376813043478	4.22130434782609	3.84586956521739
1700036G14Rik	3.33869565217391	3.69978260869565	3.97539854347826	4.01235506521739	3.4995652173913	3.9995652173913	3.68492754347826	3.89565217391304	3.37847826086957	3.66260869565217	3.63304347826087	4.01108695652174	3.99173913043478	3.86315217391304	3.95478260869565	3.7825	3.79347826086956	3.885	4.12608695652174	3.8195652173913	4.30478260869565	4.34570652173913	4.25521739130435
1700036O09Rik	2.53695652173913	2.76260869565217	2.57184782608696	3.33869565217391	2.51973913043478	2.68478260869565	2.62796136956522	2.79695652173913	2.68369565217391	2.56152173913044	2.81478260869565	2.71521739130435	2.73434782608696	2.56782608695652	2.87112319565217	2.66565217391304	2.61652173913043	2.79478260869565	2.74260869565217	2.83086956521739	2.31260869565217	2.70565217391304	2.78152173913043
1700037C06Rik	4.03771739130435	4.13608695652174	4.31690217391304	4.07130434782609	4.07282608695652	3.94245341304348	4.4297727173913	4.11847826086957	4.66521739130435	4.58913043478261	4.22130434782609	4.16445652173913	3.94902173913043	4.14108695652174	4.13434782608696	4.17847826086957	3.99554347826087	4.09065217391304	4.39891304347826	4.16	4.35369565217391	4.30826086956522	4.42673913043478
1700037C18Rik	5.28336956521739	5.15260869565217	5.17981884782609	5.17260869565217	4.9095652173913	5.11684782608696	5.28608695652174	5.48130434782609	4.96869565217391	5.07032608695652	5.13271739130435	5.07217391304348	5.10195652173913	5.49934782608696	5.2875	4.98934782608696	5.14478260869565	5.11233695652174	4.81380434782609	5.56423913043478	5.20717391304348	5.2035507173913	5.00913043478261
1700037F24Rik	5.33445652173913	5.11108695652174	4.65967391304348	4.95391304347826	4.66108695652174	4.68478260869565	5.05326086956522	4.96155797826087	5.12413043478261	5.2745652173913	5.01141304347826	5.1945652173913	4.69826086956522	4.93608695652174	5.07032608695652	4.71923913043478	4.67086956521739	5.02961956521739	4.86951086956522	5.03130434782609	4.77913043478261	4.81652173913043	5.19021739130435
1700037H04Rik	8.36695652173913	8.71445652173913	9.03934782608696	9.22423913043478	8.65326086956522	8.44826086956522	8.86521739130435	9.11152173913043	8.3695652173913	8.49782608695652	8.67913043478261	8.73934782608696	8.44869565217391	8.83434782608696	8.62521739130435	8.37760869565217	8.19630434782609	8.25809782608696	8.02641304347826	7.93217391304348	7.7579347826087	8.00076086956522	7.88304347826087
1700039E15Rik	4.47304347826087	4.15347826086956	4.77108695652174	4.23152717391304	3.94391304347826	4.15989130434783	3.90420291304348	3.96804347826087	3.86065217391304	4.19739130434783	4.0395652173913	4.20400395652174	4.37434782608696	4.39347826086957	4.25608695652174	4.21873189130435	4.23380434782609	4.505	4.23855073913044	4.03744565217391	4.1204347826087	3.9145652173913	4.21304347826087
1700039E22Rik	3.83978260869565	4.08565217391304	4.07739130434783	4.56594204347826	4.1810507173913	4.26782608695652	3.71684782608696	3.7745652173913	4.0954347826087	3.6904347826087	3.83195652173913	4.05086956521739	3.50478260869565	4.25989130434783	3.96260869565217	4.03239130434783	3.55652173913043	4.24478260869565	3.94094202173913	4.07217391304348	4.08804347826087	4.08086956521739	4.24246373913043
1700039M10Rik	4.40260869565217	4.86760869565217	4.31690217391304	4.77021739130435	4.95478260869565	4.8495652173913	4.73630434782609	4.73782608695652	5.15304347826087	4.92347826086957	4.73304347826087	4.63391304347826	4.72934782608696	5.09450726086957	4.88695652173913	4.93347826086957	4.9654347826087	4.68634058695652	4.85141304347826	4.98217391304348	4.99326086956522	4.8654347826087	4.92652173913044
1700040D17Rik	2.98391304347826	3.7490652173913	3.50108695652174	3.68608695652174	3.17086956521739	3.9995652173913	3.36010869565217	3.46076086956522	3.25326086956522	3.43358695652174	3.5795652173913	3.39939130434783	3.18695652173913	3.36021739130435	3.1454347826087	3.64521739130435	3.57521739130435	3.505	3.2545652173913	3.41010869565217	3.58521739130435	3.90445652173913	3.50608695652174
1700040F15Rik	4.42548913043478	3.23221739130435	2.81445652173913	3.02717391304348	2.46565217391304	2.2804347826087	2.10804347826087	2.75608695652174	2.46815217391304	3.19195652173913	3.15260869565217	2.10804347826087	2.52521739130435	2.84756917391304	2.93913043478261	2.73326086956522	3.21858695652174	2.94282830434783	2.90205534782609	2.75982608695652	3.66782608695652	2.88630434782609	2.74902173913044
1700040F17Rik	3.18065217391304	3.24365941304348	3.53014491304348	3.3279347826087	3.66521739130435	3.93152173913043	3.24913043478261	3.12135265217391	3.39518115217391	3.44541545652174	3.40132608695652	3.73	3.52728260869565	3.34217391304348	3.62673913043478	3.54630434782609	3.56684782608696	3.3004347826087	3.28695652173913	3.41010869565217	3.23478260869565	3.9145652173913	3.04934782608696
1700040I03Rik	7.14673913043478	6.97869565217391	7.01304347826087	7.0979347826087	7.15847826086957	7.02369565217391	7.05739130434783	7.07065217391304	6.98079710869565	7.17021739130435	6.91311593478261	7.04166667391304	6.99391304347826	6.85847826086956	7.04913043478261	7.10673913043478	6.93869565217391	7.05637682608696	7.06782608695652	6.55239130434783	6.95304347826087	6.76630434782609	6.7245652173913
1700040L02Rik	7.40843873913044	5.83891304347826	5.47130434782609	5.20260869565217	5.21108695652174	5.81826086956522	5.38967391304348	5.3795652173913	5.83478260869565	5.48347826086956	5.38532608695652	5.42152173913043	6.12002173913043	5.49934782608696	5.43	5.83739130434783	5.66608695652174	5.3620652173913	5.12152173913043	5.345	5.62663043478261	5.75434782608696	5.12478260869565
1700040N02Rik	4.3	4.56282608695652	4.38510869565217	4.57634056521739	4.42739130434783	4.03195652173913	4.37217391304348	4.5395652173913	4.46478260869565	4.36391304347826	4.48130434782609	4.19565217391304	4.25652173913044	4.53	4.54902173913043	4.27934782608696	4.34428854347826	4.31336956521739	4.30551382608696	4.38804347826087	4.20913043478261	4.34570652173913	4.34684782608696
1700041C23Rik	2.32945652173913	2.48826086956522	2.75407608695652	2.64608695652174	2.50869565217391	2.98485836956522	2.72503382608696	2.79695652173913	2.65695652173913	2.30086956521739	3.01478260869565	2.69173913043478	2.59434782608696	2.66413043478261	2.23695652173913	2.66565217391304	3.02652173913043	2.5595652173913	2.59641304347826	2.69652173913043	2.78760869565217	3.36141304347826	2.79434782608696
1700041M05Rik	4.08876810869565	3.97891304347826	3.95239130434783	3.81739130434783	4.27934782608696	4.6545652173913	3.71684782608696	3.80717391304348	4.02434782608696	4.26684782608696	3.46391304347826	4.02065217391304	4.10759317391304	4.86663043478261	4.3030797173913	4.3	3.75260869565217	4.47630434782609	4.30551382608696	3.20260869565217	3.7971117826087	3.97565217391304	3.42336956521739
1700041M19Rik	3.39282608695652	3.35130434782609	3.16413043478261	3.28586956521739	3.19282608695652	3.66782608695652	3.44673913043478	3.66413043478261	3.21695652173913	3.085	3.29072826086957	3.6104347826087	3.05180123913043	3.35217391304348	3.31782608695652	3.45434782608696	3.45	3.43304347826087	3.0820652173913	2.96260869565217	3.26413043478261	3.19398552173913	3.46434782608696
1700042B14Rik	3.33869565217391	3.65438406521739	3.37260869565217	3.19217391304348	3.20271739130435	2.92704347826087	3.36010869565217	2.90478260869565	2.7560145	2.76065217391304	2.66	2.635	3.51282608695652	3.3995652173913	2.8404347826087	3.22447826086957	3.08478260869565	3.47260869565217	3.27565217391304	2.28847826086957	2.72434782608696	2.40782608695652	2.66326086956522
1700042G07Rik	5.48543478260869	5.71173913043478	5.71076086956522	5.66195652173913	5.23902173913043	5.58782608695652	5.43565217391304	5.66382608695652	5.515	5.45695652173913	5.60608695652174	5.85369565217391	5.64402173913044	5.49934782608696	5.3519202826087	5.74695652173913	5.46934782608696	5.49344202173913	5.56065217391304	5.5485507173913	5.42760869565217	5.44	5.46173913043478
1700042G15Rik	4.1725	4.75930434782609	4.28854347826087	4.30728260869565	4.08652173913043	4.53771739130435	4.38282608695652	4.22902173913043	4.15217391304348	4.25586956521739	4.0974637826087	4.24565217391304	4.00197756521739	4.36195652173913	4.59521739130435	4.05239130434783	4.26489130434783	4.44891304347826	3.85746376086956	3.96836956521739	3.89565217391304	3.90445652173913	3.97804347826087
1700042O10Rik	3.19217391304348	3.28565217391304	3.43326086956522	3.5404347826087	3.46195652173913	3.35521739130435	3.42239130434783	3.26150310869565	3.39518115217391	3.77478260869565	3.38304347826087	3.29565217391304	3.03521739130435	3.19416667391304	3.68347826086957	3.61333332608696	3.02652173913043	3.49217391304348	3.1929347826087	3.57326086956522	3.4889202826087	3.40811593478261	3.81826086956522
1700044C05Rik	4.65673913043478	4.90815217391304	4.87695652173913	4.72695652173913	4.532971	4.95195652173913	4.67804347826087	4.93260869565217	4.73565217391304	5.04782608695652	4.84739130434783	4.83782608695652	5.11326086956522	4.77217391304348	4.8370652173913	5.14423913043478	4.69434782608696	4.84521739130435	4.71565217391304	4.6904347826087	5.00514491304348	4.67913043478261	5.04188404347826
1700044K03Rik	6.40369565217391	5.36608695652174	5.36905797826087	5.315	5.60304347826087	5.80847826086957	5.86304347826087	5.45782608695652	5.54967391304348	5.41913043478261	5.14195652173913	5.21632852173913	5.46478260869565	5.985	5.54217391304348	6.06967391304348	5.49652173913043	5.49344202173913	5.69239130434783	5.12771739130435	5.49909419565217	5.54423913043478	5.56231882608696
1700045H11Rik	4.19757245652174	4.62695652173913	4.58554347826087	4.9104347826087	5.09586956521739	4.51815217391304	5.01652173913044	4.90152173913043	4.96869565217391	4.4864492826087	4.31608695652174	4.60260869565217	4.83565217391304	4.82065217391304	4.4295652173913	4.65869565217391	4.75948617391304	4.63784586956522	4.83447826086956	4.38804347826087	4.69655797826087	4.42760869565217	4.73586956521739
1700045I19Rik	4.63195652173913	4.80608695652174	5.16891304347826	4.8475	4.24608695652174	4.50934782608696	4.4297727173913	5.10282608695652	4.79391304347826	4.79771739130435	4.9764492826087	4.52260869565217	4.76695652173913	5.17	4.5395652173913	4.67923913043478	4.97565217391304	4.62890810869565	4.93347826086957	4.80402173913043	4.85695652173913	4.6095652173913	4.84934782608696
1700046C09Rik	3.17086956521739	3.47260869565217	3.2095652173913	3.49875	3.16108695652174	3.41141304347826	3.7395652173913	3.44065217391304	3.59034782608696	3.39786956521739	3.35478260869565	3.23920289130435	3.71528984782609	3.25925465217391	3.2424637826087	3.55652173913043	3.4204347826087	3.41	3.36413043478261	3.19347826086957	3.26413043478261	3.66130434782609	3.42336956521739
1700047F07Rik	3.50985508695652	3.69978260869565	3.73	3.59260869565217	3.61260869565217	4.06304347826087	3.4904347826087	3.61478260869565	3.96521739130435	3.83286232608696	3.74630434782609	3.69478260869565	3.58217391304348	3.65438406521739	3.25021739130435	3.66467391304348	3.62007247826087	3.58778260869565	3.78739130434783	3.65695652173913	3.40811593478261	3.74326086956522	3.56489130434783
1700047G03Rik	6.5029347826087	8.65608695652174	6.985	7.2879347826087	7.78086956521739	7.85282608695652	7.37008695652174	9.60739130434783	6.78652173913043	8.03007245652174	7.29065217391304	8.21	10.5704347826087	9.93371117391304	11.4401304347826	11.0904347826087	10.57	10.7625	10.1708695652174	10.6302173913043	10.4173913043478	10.3119565217391	10.3239130434783
1700047L14Rik	3.02173913043478	3.1545652173913	3.14565217391304	3.01586956521739	3.18282608695652	2.905	2.9354347826087	3.24365941304348	3.28391304347826	3.00826086956522	3.18304347826087	3.31363043478261	3.06739130434783	3.08836956521739	3.53536230434783	3.05917391304348	3.4089855	3.32695652173913	3.41954710869565	2.95347826086957	3.05565217391304	3.19398552173913	3.12140095652174
1700047M11Rik	3.69934782608696	3.66173913043478	3.57565217391304	3.91304347826087	4.65130434782609	4.0404347826087	4.27253623913043	4.37369565217391	4.21855073913043	4.31130434782609	3.79108695652174	3.75065217391304	3.50478260869565	3.8735507173913	4.42	4.33815217391304	4.34428854347826	3.85260869565217	3.50836956521739	3.64596836956522	4.23565217391304	3.93626460869565	4.06978260869565
1700048M11Rik	4.08428852173913	4.31413043478261	4.30739130434783	4.5504347826087	4.37478260869565	4.22489130434783	4.08869565217391	3.64461593478261	4.02065217391304	4.19282608695652	4.44021739130435	4.22347826086957	4.06137682608696	4.40538536956522	4.75413043478261	3.97673913043478	3.99554347826087	4.63369565217391	4.06434782608696	4.01760869565217	4.1845652173913	4.18673913043478	4.21873189130435
1700048O20Rik	5.68130434782609	5.52086956521739	5.46086956521739	5.9045652173913	5.46304347826087	5.14673913043478	5.53760869565217	5.60668115217391	5.5615942173913	6.13152173913043	5.39458695652174	5.49326086956522	5.0585652173913	5.71847826086957	5.61217391304348	5.72717391304348	5.58065217391304	5.73260869565217	5.58010869565217	5.22369565217391	5.4814855	5.14869565217391	5.04188404347826
1700049E15Rik	5.43260869565217	4.87782608695652	5.30760869565217	5.16239130434783	5.02565217391304	5.19652173913043	5.28608695652174	5.01021739130435	5.2220652173913	5.07032608695652	5.4845652173913	5.4104347826087	4.99413043478261	5.01934782608696	4.96478260869565	5.28846015217391	5.11701993478261	5.05760869565217	4.90663043478261	5.2520652173913	5.22684782608696	5.02	5.07032608695652
1700049E22Rik	3.4084937826087	4.12565217391304	4.07739130434783	4.27782608695652	4.48195652173913	3.93152173913043	3.82239130434783	4.16633695652174	4.35866847826087	4.24608695652174	4.34570652173913	4.39134782608696	4.14326086956522	4.14108695652174	3.98282608695652	4.07815217391304	4.33576086956522	4.37934782608696	4.20173913043478	4.12304347826087	4.49188639130435	4.45847826086957	3.74630434782609
1700049G17Rik	6.95663043478261	6.02782608695652	6.67978260869565	5.79217391304348	5.98717391304348	5.46326086956522	6.08	6.45565217391304	6.14521739130435	6.11065217391304	6.2984057826087	5.7975	6.14923913043478	6.55282608695652	5.50021739130435	5.41547102173913	5.9069202826087	6.27478260869565	5.78760869565217	5.97782608695652	6.0825	6.18010869565217	6.04681158695652
1700049L16Rik	4.23445652173913	4.86760869565217	4.42913043478261	4.17815217391304	4.07282608695652	4.02245652173913	4.44021739130435	4.15304347826087	5.0954347826087	4.38478260869565	4.73304347826087	4.40869565217391	4.2204347826087	4.60260869565217	4.4295652173913	4.14869565217391	4.57913043478261	4.03173913043478	4.45130434782609	4.67826086956522	4.31489130434783	4.71760869565217	4.29123913043478
1700051A21Rik	4.18521739130435	4.09608695652174	4.19586956521739	4.01235506521739	4.08652173913043	3.96347826086957	3.84130434782609	3.73010869565217	4.46478260869565	3.97347826086957	4.15434782608696	4.16445652173913	3.8735507173913	4.17863043478261	3.95478260869565	4.05239130434783	3.83586956521739	4.09065217391304	4.0870652173913	3.99347826086957	3.78805556521739	4.07217391304348	3.97804347826087
1700052I22Rik	3.10652173913043	2.96869565217391	3.2767632826087	3.34771739130435	3.05782608695652	3.11565217391304	2.9354347826087	3.10260869565217	3.19416667391304	3.01717391304348	3.22782608695652	3.23	3.07478260869565	3.19416667391304	3.20260869565217	3.02717391304348	3.13478260869565	3.07468380434783	3.2095652173913	3.18304347826087	3.45434782608696	3.19398552173913	3.16836956521739
1700052K11Rik	7.14673913043478	6.75347826086957	6.76347826086956	6.87739130434783	6.93271739130435	6.90565217391304	6.88760869565217	7.24413043478261	6.89293478260869	7.15967391304348	6.87847826086957	6.52625	6.9304347826087	7.06619565217391	6.99217391304348	6.60652173913043	6.91978260869565	6.69760869565217	6.58	6.58717391304348	6.82913043478261	7.18423913043478	6.89673913043478
1700052N19Rik	5.0704347826087	5.3245652173913	5.15847826086957	5.17260869565217	5.49195652173913	4.91891304347826	5.34782608695652	4.816	5.47652173913044	4.96021739130435	5.44152173913043	5.14673913043478	5.03532608695652	5.01934782608696	5.11369565217391	4.96710143478261	5.13431158695652	4.80260869565217	4.9895652173913	5.31565217391304	4.80760869565217	5.24366847826087	5.05065217391304
1700054A03Rik	2.95413043478261	3.43304347826087	3.20231884782609	3.16130434782609	3.23130434782609	3.18402897826087	3.43391304347826	3.26150310869565	3.08282608695652	3.361	3.1319762826087	2.59717391304348	3.14815217391304	3.00847826086957	3.1454347826087	3.14804347826087	2.93608695652174	3.11391304347826	3.17096617391304	2.98884056521739	2.99847826086957	2.9820652173913	2.94965217391304
1700054K19Rik	4.78369565217391	4.7695652173913	4.87695652173913	4.97415217391304	4.70347826086957	5.25978260869565	4.45826086956522	4.88913043478261	4.9104347826087	4.86597826086957	4.64434782608696	4.79391304347826	4.77552173913043	4.72108695652174	4.95521739130435	4.83644926086957	4.83673913043478	4.85423913043478	5.14163043478261	4.66704710869565	4.86673913043478	4.66086956521739	4.78652173913043
1700054M17Rik	4.55978260869565	5.01869565217391	4.8154347826087	4.92217391304348	4.62945652173913	4.70304347826087	4.64652173913043	4.76695652173913	5.00913043478261	4.75695652173913	4.87782608695652	4.59102767391304	4.93365941304348	4.64326086956522	4.95521739130435	4.87608695652174	5.09858695652174	4.94432608695652	4.82391304347826	4.53130434782609	4.45880434782609	4.93076086956522	4.8879347826087
1700054N08Rik	4.91326086956522	5.05144926086956	5.62836956521739	5.54152173913043	5.6354347826087	5.36663043478261	5.42141304347826	5.72847826086957	5.64746376086957	5.78369565217391	5.62630434782609	5.55836956521739	5.43695652173913	5.5124637826087	5.45315217391304	5.52086956521739	5.24213767391304	5.81673913043478	5.55097826086956	5.8595652173913	5.60586956521739	5.92304347826087	5.89565217391304
1700054O13Rik	5.12608695652174	4.99728260869565	5.03108695652174	4.88695652173913	5.11708334782609	5.05391304347826	4.97695652173913	5.17913043478261	5.2054347826087	4.8295652173913	4.96478260869565	4.89804347826087	4.91550723913043	4.97702897826087	5.06052173913043	4.96710143478261	4.84684782608696	5.00913043478261	5.01086956521739	4.86619565217391	5.05355073913043	4.8654347826087	5.09858695652174
1700054O19Rik	3.6195652173913	4.45826086956522	4.28854347826087	4.19586956521739	4.07282608695652	4.91891304347826	4.44934782608696	4.5104347826087	4.25804347826087	4.02217391304348	4.75010869565217	3.79364130434783	3.84478260869565	4.80054347826087	4.27608695652174	4.78652173913043	4.19217391304348	4.51565217391304	3.93041063043478	3.93375	4.71673913043478	4.1125	4.75695652173913
1700055C04Rik	3.68784782608696	4.55141304347826	4.0566897173913	4.56594204347826	4.39913043478261	4.27608695652174	4.5104347826087	4.36478260869565	4.46478260869565	4.34492752173913	4.53311593478261	4.23565217391304	4.1354347826087	4.31130434782609	4.3795652173913	4.32021739130435	4.50391304347826	4.34434782608696	4.36102767391304	4.19380434782609	4.24608695652174	4.42760869565217	4.13586956521739
1700055N04Rik	5.08130434782609	4.74934782608696	4.51869565217391	4.77021739130435	4.23086956521739	4.76695652173913	4.9970652173913	4.34391304347826	5.11608695652174	4.35391304347826	4.7695652173913	4.91869565217391	4.5295652173913	4.89836956521739	4.94599802173913	4.5675	4.64391304347826	4.52717391304348	4.77943017391304	4.61188406521739	4.67608695652174	4.72760869565217	4.72695652173913
1700056E22Rik	4.84734782608696	5.20369565217391	5.23623186956522	5.62260869565217	5.27518115217391	5.14673913043478	5.25282608695652	5.6725	5.34195652173913	5.72445652173913	5.54231884782609	5.50282608695652	5.20369565217391	5.63021739130435	5.70630434782609	5.45213769565217	5.47693841304348	5.49344202173913	5.52036230434783	5.74847826086957	5.41847826086956	5.88836956521739	5.56231882608696
1700056N10Rik	4.3745652173913	5.22739130434783	5.52391304347826	5.32489130434783	5.0704347826087	5.36663043478261	4.9654347826087	5.13913043478261	4.84695652173913	5.13478260869565	5.23880434782609	5.1945652173913	5.24391304347826	4.89836956521739	4.95521739130435	5.43318841304348	5.02173913043478	4.7475	5.56065217391304	5.23315217391304	5.40826086956522	5.54423913043478	5.13565217391304
1700057G04Rik	3.09913043478261	3.07586956521739	3.05538043478261	2.98760869565217	3.10652173913043	3.15186956521739	3.18118013043478	3.03130434782609	3.15630434782609	2.78782608695652	2.91391304347826	3.31363043478261	3.42532608695652	3.12304347826087	2.7695652173913	3.33869565217391	3.19434782608696	3.47260869565217	3.05451691304348	3.05119565217391	3.23478260869565	2.88630434782609	2.90995652173913
1700057H15Rik	3.79913043478261	3.97891304347826	4.12054347826087	4.32717391304348	4.19072465217391	4.24652173913043	4.07739130434783	4.0779347826087	4.11380434782609	4.02217391304348	3.94304347826087	4.22347826086957	3.89282608695652	4.32413043478261	3.92652173913043	4.15826086956522	4.43086956521739	4.15521739130435	3.94094202173913	3.79586956521739	4.10858695652174	4.07217391304348	3.8575362173913
1700057H21Rik	2.94369565217391	3.7490652173913	3.57565217391304	3.43539854347826	3.92619565217391	4.08184782608696	3.65521739130435	3.71739130434783	3.33869565217391	3.64492752173913	3.65492754347826	3.51260869565217	3.40021739130435	3.74	3.50582608695652	3.42108695652174	3.6379347826087	3.67431158695652	3.63152173913043	3.41010869565217	3.7971117826087	3.52739130434783	3.43739130434783
1700057K13Rik	4.88619565217391	4.75930434782609	5.01217391304348	5.04083332608696	4.88695652173913	4.91891304347826	5.02630434782609	5.16739130434783	4.93239130434783	4.92347826086957	4.92989130434783	5.02210143478261	5.00260869565217	4.92673913043478	5.09391304347826	5.06478260869565	5.09858695652174	4.6666847826087	5.1525	4.82934782608696	4.89673913043478	5.02	4.86951086956522
1700058G18Rik	4.78369565217391	4.72760869565217	4.95	5.21369565217391	4.733083	4.6545652173913	5.01652173913044	5.13086956521739	5.29510869565217	5.09356884782609	4.7695652173913	4.96608695652174	4.77552173913043	4.78304347826087	4.87695652173913	4.7695652173913	4.86565217391304	5.23228260869565	5.17126813043478	5.00130434782609	4.92336956521739	4.95195652173913	5.01652173913044
1700060C16Rik	3.52	3.68347826086957	3.84434782608696	3.93326086956522	3.78659419565217	3.43402173913044	3.84130434782609	3.89565217391304	3.68347826086957	4.10576086956522	4.05880434782609	3.59945652173913	3.90427536956522	3.70902173913043	4.07517532608696	4.03239130434783	3.96090580434783	3.72728260869565	3.81989130434783	3.53152173913043	3.75004347826087	4.09369565217391	3.97804347826087
1700060C20Rik	4.26630434782609	3.99097826086957	4.34586956521739	4.37228260869565	4.20152173913043	4.08184782608696	4.06434782608696	4.00978260869565	4.05217391304348	3.66260869565217	4.42391304347826	3.90347826086957	4.39217391304348	4.14990036956522	4.00217391304348	4.24608695652174	4.49478260869565	4.01202897826087	4.18260869565217	4.26739130434783	4.1204347826087	4.27586956521739	3.92913043478261
1700061F12Rik	3.29054347826087	3.85130434782609	3.42210869565217	3.4575652173913	3.4089855	3.30858695652174	3.57630434782609	3.71739130434783	3.38677534782609	3.42239130434783	3.56152173913043	3.25782608695652	3.40021739130435	3.66173913043478	3.33934782608696	3.47347826086957	3.43086956521739	3.49217391304348	3.56695652173913	3.26739130434783	3.45434782608696	3.58492752173913	3.14565217391304
1700061G19Rik	3.21782608695652	3.83	3.71076086956522	3.58630434782609	3.67739130434783	3.28391304347826	3.39195652173913	3.65492754347826	3.68347826086957	3.59826086956522	3.66347826086957	3.6104347826087	3.79119565217391	3.63369565217391	3.61804347826087	4.3704347826087	3.7304347826087	3.7445652173913	4.26608695652174	4.00217391304348	3.58521739130435	3.45652173913044	3.52326086956522
1700061I17Rik	4.25652173913044	3.70739130434783	3.65565217391304	3.65637680434783	3.89176086956522	3.77782608695652	3.63326086956522	3.75217391304348	4.27847826086956	4.15822463043478	3.76217391304348	4.21328063043478	3.68130434782609	4.09358695652174	3.8195652173913	3.75123189130435	3.53521739130435	3.65335404347826	3.81989130434783	3.69152173913043	3.45434782608696	3.67260869565217	4.13586956521739
1700061J05Rik	3.74130434782609	3.9994202826087	3.78725154347826	4.1695652173913	3.73	3.70608695652174	3.9549347826087	4.05217391304348	3.90789854347826	3.85369565217391	4.30739130434783	3.94217391304348	3.89282608695652	3.8315652173913	4.31478260869565	3.79434782608696	3.97163043478261	3.71608695652174	3.89586956521739	3.95304347826087	3.40811593478261	3.45652173913044	3.87760869565217
1700061J23Rik	4.41282608695652	4.80608695652174	5.00282608695652	5.01429347826087	4.62945652173913	4.75869565217391	4.72608695652174	4.16633695652174	4.58913043478261	4.19739130434783	4.78652173913043	4.60260869565217	4.71934782608696	4.63282608695652	4.20010869565217	4.3554347826087	4.38260869565217	4.83375	4.38862317391304	4.67826086956522	4.5675	4.83623186956522	4.5
1700063A18Rik	4.80554347826087	4.42760869565217	4.65967391304348	4.67804347826087	4.95478260869565	4.57804347826087	4.46836956521739	4.26782608695652	4.78369565217391	5.05826086956522	4.68315217391304	4.74891304347826	4.40869565217391	4.44652173913043	4.24608695652174	4.34673913043478	5.15521739130435	4.6666847826087	4.74	4.65086956521739	4.57880434782609	4.72760869565217	4.58804347826087
1700063D05Rik	3.53804347826087	3.97891304347826	3.81717391304348	3.95554347826087	4.11913043478261	4.11565217391304	4.45826086956522	3.70695652173913	3.59034782608696	3.90608695652174	3.5875652173913	3.88271739130435	3.93913043478261	3.95934782608696	4.35478260869565	3.96195652173913	3.92295289130435	3.98108695652174	3.83195652173913	4.07217391304348	3.98376813043478	4.00739130434783	4.06978260869565
1700063H04Rik	4.31690217391304	4.68652173913044	4.53728260869565	4.57634056521739	4.47375	4.32923913043478	4.86391304347826	4.44983695652174	4.56978260869565	4.52304347826087	4.33673913043478	4.36355073913044	4.845	4.74239130434783	4.61586956521739	4.61613043478261	4.44021739130435	4.4195652173913	4.12608695652174	4.90747826086957	4.01847826086957	4.38532608695652	4.31130434782609
1700063K16Rik	5.7844202826087	5.06978260869565	5.27847826086956	5.315	4.58891304347826	5.17260869565217	5.04347826086957	5.70913043478261	5.11608695652174	5.1454347826087	4.66478260869565	4.69304347826087	5.01315217391304	4.76152173913044	4.86876813043478	5.2314347826087	5.00271739130435	5.29195652173913	4.97326086956522	4.5516847826087	4.86673913043478	4.42760869565217	5.28239130434783
1700063O14Rik	3.58782608695652	3.50152173913043	3.64565217391304	3.4698067826087	3.35532608695652	3.68	4.02065217391304	3.66413043478261	3.76065217391304	3.64492752173913	3.5875652173913	3.63086956521739	3.60271739130435	3.77478260869565	3.74326086956522	3.86239130434783	3.54521739130435	3.49217391304348	3.73282608695652	3.9245652173913	3.67826086956522	3.86590580434783	3.76347826086957
1700064H15Rik	2.70989130434783	2.97847826086957	3.06554347826087	3.22933332608696	2.85478260869565	2.88086956521739	3.19217391304348	3.07434782608696	3.25326086956522	3.1795652173913	3.02260869565217	2.7695652173913	3.11119565217391	3.4204347826087	3.04728260869565	2.94608695652174	2.7104347826087	3.14565217391304	2.92315217391304	2.8404347826087	3.03130434782609	2.88630434782609	2.85130434782609
1700064J06Rik	4.05652173913044	4.16304347826087	4.40141304347826	4.15217391304348	4.15097826086957	4.18173913043478	4.49869565217391	3.79597826086957	4.22934782608696	4.07434782608696	3.94304347826087	4.37311595652174	3.81967391304348	4.45782608695652	3.97173913043478	4.4404347826087	4.22217391304348	4.30173913043478	4.19434782608696	3.95304347826087	4.37217391304348	3.83434782608696	4.41771739130435
1700064M15Rik	3.4084937826087	3.55521739130435	3.22782608695652	3.42565217391304	3.43065217391304	3.35521739130435	3.51326086956522	3.52666665217391	3.40521739130435	3.20652173913044	3.23776397826087	3.31363043478261	3.32065217391304	3.4295652173913	3.53536230434783	3.41	3.45	3.32695652173913	3.26526086956522	3.54326086956522	3.5004347826087	3.82782608695652	3.32130434782609
1700065D16Rik	3.03565217391304	3.59826086956522	3.297971	3.76217391304348	3.5995652173913	3.56521739130435	3.59253623913043	4.01597826086957	3.76978260869565	3.88572463043478	3.78173913043478	3.58876810869565	3.72260869565217	3.29565217391304	3.54663043478261	3.46413043478261	3.53521739130435	3.84358695652174	3.62130434782609	3.59416147826087	3.3004347826087	3.69347826086957	4.10521739130435
1700065I16Rik	2.42	2.27239130434783	2.58673913043478	2.6379347826087	2.30239130434783	2.63565217391304	2.46347826086957	2.73086956521739	2.39869565217391	2.36086956521739	2.32804347826087	2.56782608695652	2.3745652173913	2.4745652173913	2.46847826086957	2.81358695652174	2.45739130434783	2.4529347826087	2.52565217391304	2.43521739130435	2.22919256521739	2.50733334782609	2.46260869565217
1700065I17Rik	4.07902173913043	4.13608695652174	4.01326086956522	4.26782608695652	4.2204347826087	3.95304347826087	4.59934782608696	3.96804347826087	3.73218091304348	4.27586956521739	4.73304347826087	4.06239130434783	4.03902173913044	4.14990036956522	3.83347826086957	4.24608695652174	4.52304347826087	4.30173913043478	4.10663043478261	4.30739130434783	4.29554347826087	4.13554347826087	4.00086956521739
1700065J11Rik	4.06773913043478	4.39891304347826	4.09717391304348	4.32717391304348	4.09684782608696	4.02245652173913	4.27253623913043	4.10586956521739	4.59891304347826	4.10576086956522	3.95427536956522	3.97007245652174	3.8735507173913	4.02217391304348	3.71608695652174	3.82441304347826	3.96090580434783	4.09065217391304	4.30551382608696	4.57137682608696	4.14	3.69347826086957	3.87760869565217
1700065J18Rik	3.94304347826087	4.1729347826087	3.91586956521739	4.08623189130435	3.74086956521739	4.44326086956522	4.27253623913043	4.50152173913043	4.07260869565217	3.89565217391304	3.91304347826087	4.02978260869565	3.79119565217391	4.00217391304348	4.32695652173913	4.23695652173913	3.81659419565217	4.25434782608696	4.11565217391304	3.82923913043478	4.24608695652174	4.13554347826087	4.12439130434783
1700065O20Rik	3.11434782608696	3.33391304347826	3.2767632826087	3.26271739130435	2.93086956521739	2.86978260869565	3.25925465217391	3.26150310869565	3.09521739130435	3.1454347826087	3.24934782608696	2.81695652173913	3.38978260869565	3.32612647826087	3.23197826086957	3.0875	3.15347826086957	3.20652173913044	3.07195652173913	2.90978260869565	3.19347826086957	2.90673913043478	2.9004347826087
1700066B17Rik	2.79586956521739	3.125	3.297971	3.09768115217391	3.13695652173913	3.04728260869565	3.19217391304348	3.34438406521739	2.90717391304348	3.15521739130435	2.855	3.19380434782609	3.0595652173913	3.14195652173913	3.16565217391304	3.14053830434783	3.3795652173913	2.8725	3.05451691304348	2.88113043478261	2.93608695652174	3.37221013043478	3.09
1700066B19Rik	4.63195652173913	4.825	4.4195652173913	4.64586956521739	4.55445652173913	4.32923913043478	4.59934782608696	4.33097826086957	4.51771739130435	4.5720652173913	4.67521739130435	4.4404347826087	4.78402173913044	4.73108695652174	4.80608695652174	4.7595652173913	4.81746376086956	4.67739130434783	4.54173913043478	4.62967391304348	4.52119565217391	4.07217391304348	5.00913043478261
1700066C05Rik	6.9945652173913	6.47510869565217	6.33521739130435	6.2304347826087	5.60304347826087	5.35728260869565	6.14858695652174	6.04391304347826	6.14521739130435	5.90177536956522	6.30963769565217	5.91521739130435	6.12002173913043	6.805	6.03521739130435	5.74695652173913	5.85065217391304	5.93	5.64684782608696	5.8595652173913	5.82597826086957	6.28884058695652	6.23728260869565
1700066J03Rik	3.95536230434783	4.81532608695652	5.01217391304348	3.83434782608696	4.75152173913043	4.07333332608696	4.5395652173913	4.52978260869565	4.64445652173913	4.53652173913043	4.68315217391304	4.81282608695652	4.75913043478261	5.3154347826087	5.09391304347826	4.23695652173913	4.58913043478261	4.45717391304348	4.93347826086957	5.08771739130435	4.79108695652174	4.25728260869565	5.00913043478261
1700066J24Rik	4.25652173913044	4.12565217391304	4.63173913043478	4.2204347826087	3.825	4.23021739130435	4.25934782608696	4.06304347826087	4.52586956521739	4.3354347826087	4.24347826086957	4.77467391304348	4.57271739130435	4.60260869565217	4.63717391304348	4.64586956521739	4.28586956521739	4.4195652173913	4.46010869565217	4.62967391304348	4.40304347826087	4.41760869565217	4.42673913043478
1700066M21Rik	6.16521739130435	5.96652173913043	6.50913043478261	6.26434782608696	6.54304347826087	6.09826086956522	6.40152173913043	6.495	6.84130434782609	6.27388284782609	6.19554347826087	6.34815217391304	6.63391304347826	6.15043478260869	6.36521739130435	6.31003623913044	6.54717391304348	6.66086956521739	6.60913043478261	5.98862319565217	6.39934782608696	6.18826086956522	6.44170289130435
1700066N21Rik	3.75141304347826	3.22347826086957	3.37260869565217	3.41987319565217	3.71065217391304	3.33130434782609	3.41152173913043	3.75217391304348	3.35945652173913	3.33869565217391	3.45565217391304	3.40869565217391	3.51282608695652	3.65438406521739	3.47913043478261	3.30434782608696	3.48369565217391	3.16478260869565	3.44663043478261	3.59416147826087	3.4889202826087	3.21595652173913	3.56489130434783
1700066O22Rik	4.38434782608696	4.44902173913044	4.54826086956522	4.51771739130435	4.5764855	4.4104347826087	4.45826086956522	4.34391304347826	4.05217391304348	4.42304347826087	4.48130434782609	4.10905213043478	4.5804347826087	4.48760869565217	4.6279347826087	4.43065217391304	4.45086956521739	4.4195652173913	4.46010869565217	4.47282608695652	4.35369565217391	4.59934782608696	4.45836956521739
1700067G17Rik	4.05652173913044	3.89908695652174	3.78725154347826	4.03260869565217	3.96369565217391	3.9995652173913	4.11391304347826	4.06978260869565	3.61478260869565	4.01173913043478	3.97891304347826	4.18586956521739	3.97152173913043	3.85217391304348	3.96260869565217	3.94184782608696	4.25434782608696	4.07217391304348	4.12608695652174	3.95304347826087	4.23565217391304	3.64891304347826	3.98895652173913
1700067K01Rik	3.77782608695652	4.38804347826087	4.15608695652174	4.38304347826087	3.84695652173913	4.19217391304348	4.19026086956522	4.52978260869565	4.26901184782609	3.91739130434783	4.12608695652174	4.33032608695652	3.8735507173913	4.29054347826087	4.07517532608696	4.27177536956522	4.15152173913043	4.26467391304348	4.14717391304348	4.5516847826087	4.18967391304348	4.24652173913043	4.30130434782609
1700067P10Rik	2.55739130434783	2.42826086956522	2.91413043478261	2.68304347826087	2.77652173913043	2.83130434782609	2.68872463043478	2.88391304347826	2.81836956521739	2.59347826086957	2.95434782608696	3.00913043478261	3.13695652173913	2.53883541304348	2.80260869565217	2.34521739130435	2.65565217391304	2.78467391304348	2.71695652173913	3.08891304347826	3.1545652173913	2.73695652173913	3.17684782608696
1700069L16Rik	3.4084937826087	3.44317391304348	3.54782608695652	3.42565217391304	3.92619565217391	3.70608695652174	3.43391304347826	3.76347826086957	3.04760869565217	3.44541545652174	3.46391304347826	3.21769410869565	3.65521739130435	3.31659419565217	3.48939130434783	3.0385145	3.30934782608696	3.53521739130435	3.4884057826087	3.23695652173913	3.3529347826087	3.01826086956522	3.42336956521739
1700069P05Rik	5.05731884782609	5.41989130434783	5.43891304347826	5.29228260869565	5.2645652173913	5.0695652173913	5.525	4.97826086956522	5.35989130434783	5.15521739130435	5.21891304347826	5.12282608695652	5.28385869565217	5.39423913043478	5.31594204347826	4.91608695652174	5.05130434782609	5.31239130434783	5.05326086956522	5.345	5.04347826086957	5.13815217391304	5.25231882608696
1700071K01Rik	5.28336956521739	5.15260869565217	4.92	5.88173913043478	4.65130434782609	5.13880434782609	4.2204347826087	5.24391304347826	4.70478260869565	5.12413043478261	4.92989130434783	4.35347826086957	5.42760869565217	5.25652173913043	5.21880434782609	4.34673913043478	4.54108695652174	5.06663043478261	5.1804347826087	5.56423913043478	4.77913043478261	4.95195652173913	4.97880434782609
1700071M16Rik	3.10652173913043	3.35934782608696	3.06554347826087	3.04652173913043	2.82217391304348	3.35521739130435	2.87478260869565	2.81804347826087	2.89782608695652	3.15521739130435	2.99369565217391	2.80717391304348	3.07478260869565	3.23173913043478	2.82217391304348	2.98271739130435	2.86030632608696	3.04	2.87391304347826	3.07782608695652	3.13565217391304	3.19398552173913	3.03405797826087
1700072B07Rik	2.81173913043478	3.44317391304348	2.87739130434783	2.87166667391304	2.88	2.81130434782609	2.99760869565217	3.42130434782609	3.02630434782609	3.16739130434783	3.01478260869565	3.06739130434783	2.83652173913043	2.94239130434783	2.88347826086957	3.19260869565217	3.28892856521739	3.27478260869565	3.07195652173913	3.37260869565217	3.3004347826087	2.68478260869565	2.96787267391304
1700072O05Rik	3.33869565217391	4.04891304347826	3.44420289130435	3.57789856521739	3.5995652173913	3.65717391304348	3.41152173913043	3.75217391304348	3.08282608695652	3.24913043478261	3.25922360869565	3.14510869565217	4.05652173913044	3.64286232608696	3.86869565217391	3.79434782608696	3.4204347826087	3.57742236956522	3.54663043478261	3.46434782608696	3.45434782608696	3.64891304347826	3.72782608695652
1700073E17Rik	4.02532608695652	3.48276086956522	3.9054347826087	3.84375	3.62347826086957	3.4995652173913	4.04126810869565	3.81847826086957	3.70391304347826	3.88572463043478	4.21086956521739	3.84375	3.76119565217391	3.76304347826087	3.8495652173913	3.7825	4.05210145652174	3.6245652173913	3.63152173913043	3.88826086956522	4.10858695652174	3.67260869565217	3.6075362173913
1700074H08Rik	2.87434782608696	2.88	2.96326086956522	2.91695652173913	3.1170652173913	2.82097826086956	2.87478260869565	2.49913043478261	2.97478260869565	2.92082297826087	2.70239130434783	2.7695652173913	2.74260869565217	2.74913043478261	2.98739130434783	2.95347826086957	3.15347826086957	2.79478260869565	2.60717391304348	3.05119565217391	3.45434782608696	2.9820652173913	3.03405797826087
1700074P13Rik	3.09913043478261	3.1084057826087	2.90413043478261	3.02717391304348	2.67554347826087	2.79971015217391	2.6395652173913	2.94739130434783	2.85369565217391	3.0595652173913	3.04260869565217	3.09811593478261	2.71521739130435	3.32612647826087	2.93913043478261	3.26717391304348	2.93608695652174	2.51869565217391	2.95217391304348	2.98884056521739	2.47130434782609	3.02847826086957	2.68358695652174
1700080E11Rik	4.96652173913043	4.46826086956522	4.85695652173913	5.16239130434783	4.61847826086957	4.2875	5.2645652173913	4.5104347826087	5.0954347826087	5.35434782608696	4.64434782608696	4.77467391304348	4.75913043478261	5.33451086956522	5.00739130434783	4.78652173913043	4.9654347826087	5.08358695652174	4.4904347826087	4.90747826086957	4.5675	5.36572465217391	4.83847826086957
1700080G11Rik	3.29054347826087	3.30724636956522	3.08173913043478	3.365	5.72771739130435	5.57673913043478	3.89467391304348	3.65492754347826	6.2254347826087	6.09974636956522	3.8714347826087	5.51326086956522	3.2895652173913	3.51731884782609	4.04072465217391	4.23695652173913	5.77565217391304	5.76289856521739	5.755	4.79423913043478	4.52119565217391	3.85434782608696	4.97880434782609
1700080N15Rik	2.86869565217391	3.21215063043478	3.31652173913043	3.13844204347826	2.94260980434783	3.48021739130435	3.17210143478261	3.10260869565217	3.18663043478261	2.96913043478261	3.02260869565217	3.19380434782609	3.08619565217391	3.10086956521739	3.44826086956522	3.20260869565217	3.4204347826087	3.06137680434783	3.03583852173913	2.94652173913043	2.76652173913043	3.12608695652174	3.45652173913044
1700080O16Rik	3.37641304347826	3.07586956521739	3.15260869565217	2.93880434782609	3.28471015217391	2.89304347826087	3.72782608695652	3.43195652173913	3.30521739130435	3.20652173913044	3.32579710869565	3.66614656521739	3.44086956521739	3.13260869565217	2.91869565217391	3.68217391304348	3.19434782608696	3.48173913043478	3.03583852173913	3.19347826086957	3.40811593478261	3.14739130434783	3.39217391304348
1700081H04Rik	3.91065217391304	3.9994202826087	4.38510869565217	3.99391304347826	3.61260869565217	3.57630434782609	3.70608695652174	3.59119047826087	4.12336956521739	3.93391304347826	3.96923913043478	3.94217391304348	4.06434782608696	4.11173913043478	3.70391304347826	3.93108695652174	3.77467391304348	3.70540673913043	3.62130434782609	4.12304347826087	3.70608695652174	3.72076086956522	4.21304347826087
1700081H22Rik	3.97663043478261	3.71768117391304	3.84434782608696	3.81739130434783	3.64521739130435	3.43402173913044	3.81278984782609	3.80717391304348	3.58010869565217	3.88572463043478	3.81413043478261	3.73	3.66173913043478	3.77478260869565	3.80257245652174	3.82441304347826	3.81659419565217	3.97007245652174	3.69347826086957	3.8195652173913	3.61478260869565	4.01434782608696	3.75518634782609
1700083H02Rik	2.7579347826087	2.73521739130435	2.78782608695652	3.02717391304348	2.84347826086957	3.35521739130435	3.0704347826087	2.91478260869565	2.77826086956522	2.81173913043478	2.96652173913043	2.77739130434783	2.73434782608696	2.66413043478261	2.90652173913043	2.74208695652174	2.8404347826087	2.75304347826087	2.90205534782609	2.72402173913043	2.94467391304348	2.85	3.0045652173913
1700084C01Rik	4.0504347826087	3.8045652173913	3.82619565217391	3.86570158695652	3.5995652173913	3.54579708695652	3.70934782608696	3.84909091304348	3.74097826086957	4.13304347826087	3.85130434782609	3.71413043478261	3.87619565217391	3.96869565217391	3.93195652173913	3.86570158695652	3.95508695652174	3.90967391304348	3.81326086956522	3.89413043478261	3.55282608695652	3.8315652173913	3.95873189130435
1700084E18Rik	5.08130434782609	5.44934782608696	5.62836956521739	5.45239130434783	5.83717391304348	5.64731882608696	5.47076086956522	5.45782608695652	5.85286956521739	5.49282608695652	5.27391304347826	5.53739130434783	5.18217391304348	5.69804347826087	5.51461956521739	5.56282608695652	5.06057969565217	4.98326086956522	5.34239130434783	5.42163043478261	5.33717391304348	5.45804347826087	5.20239130434783
1700084F23Rik	2.93521739130435	3.33391304347826	3.13695652173913	3.5404347826087	3.12521739130435	2.89304347826087	3.27195652173913	3.54557969565217	3.81123186956522	3.50405795652174	3.38304347826087	3.02652173913043	3.32065217391304	3.23173913043478	3.17565217391304	3.14053830434783	3.48369565217391	3.65335404347826	3.31782608695652	3.3554347826087	3.71673913043478	3.20605591304348	3.38130434782609
1700084J12Rik	3.69934782608696	4.32391304347826	4.17615941304348	3.93326086956522	4.37923913043478	4.1272167173913	4.52	4.25739130434783	4.3495652173913	4.5720652173913	4.1754347826087	4.13521739130435	4.11630434782609	4.14990036956522	4.13434782608696	4.61613043478261	4.31608695652174	4.39884386956522	4.18260869565217	4.27608695652174	4.49188639130435	3.64891304347826	4.26608695652174
1700084M14Rik	2.13717391304348	2.19228260869565	2.40695652173913	2.49826086956522	2.46565217391304	2.26021739130435	2.24217391304348	2.29434782608696	1.93869565217391	2.19326086956522	2.52354039130435	2.26152173913043	2.50695652173913	2.31934782608696	2.0195652173913	3.16913043478261	2.45739130434783	2.23521739130435	2.69652173913043	2.17532608695652	2.40695652173913	2.255	2.73695652173913
1700085B03Rik	3.8254347826087	3.97891304347826	3.96304347826087	4.0017812173913	3.73	3.81489130434783	4.08869565217391	3.7745652173913	4.05217391304348	3.74652173913043	4.01065217391304	4.34195652173913	3.82619565217391	4.05652173913044	4.13434782608696	3.62347826086957	3.60869565217391	3.75217391304348	3.89586956521739	4.16	3.90630434782609	4.16108695652174	4.03913043478261
1700085C21Rik	2.93521739130435	2.93607143478261	2.99858695652174	2.95201086956522	2.77652173913043	2.98485836956522	3.00782608695652	2.96754658695652	3.03589373913043	2.96913043478261	3.23776397826087	3.26673913043478	3.40021739130435	2.99880434782609	2.78673913043478	3.01591786956522	3.01478260869565	2.8725	2.97434782608696	3.23695652173913	3.14565217391304	3.07173913043478	3.22905795652174
1700086L19Rik	4.07902173913043	3.1545652173913	3.0095652173913	3.54847826086957	2.62913043478261	3.2364855	3.2389492826087	3.15260869565217	3.17608695652174	3.21565217391304	3.06413043478261	3.1719202826087	4.12565217391304	3.25925465217391	3.04728260869565	3.22447826086957	3.4089855	3.28739130434783	3.11391304347826	3.14565217391304	2.79739130434783	3.07173913043478	3.14565217391304
1700086O06Rik	5.91673913043478	5.98608695652174	6.18815217391304	6.25239130434783	5.6920652173913	6.2245652173913	6.03054347826087	6.08054347826087	6.06318839130435	5.85239130434783	6.08760869565217	6.10007245652174	5.72826086956522	6.18391304347826	6.02695652173913	5.91521739130435	5.74521739130435	5.95065217391304	5.95311595652174	6.00003623913043	6.20413043478261	5.87673913043478	6.01913043478261
1700086P04Rik	3.63608695652174	3.89	4.20550726086956	3.69565217391304	3.81391304347826	3.94245341304348	3.94521739130435	3.97833332608696	3.91739130434783	3.91739130434783	3.78173913043478	3.92295289130435	3.8735507173913	4.07304347826087	3.77630434782609	3.97228260869565	3.6907142826087	4.13391304347826	4.23855073913044	3.85782608695652	3.97315217391304	3.89434782608696	3.659
1700088E04Rik	6.7320652173913	6.70739130434783	6.67065217391304	6.66086956521739	6.52124639130435	6.70282608695652	6.75373189130435	6.43663043478261	6.65086956521739	6.88739130434783	6.76061595652174	6.59630434782609	6.50657608695652	6.84880434782609	6.64579713043478	6.83717391304348	6.27478260869565	6.47489130434783	6.29565217391304	6.50679347826087	6.46885869565217	6.47760869565217	6.33782608695652
1700091E21Rik	3.79913043478261	3.71768117391304	3.61934782608696	3.80695652173913	3.71065217391304	4.32923913043478	3.83108695652174	3.81847826086957	4.105	3.76452897826087	3.81413043478261	4.25597826086956	3.54608695652174	3.57745343478261	3.5593297173913	3.7825	3.60869565217391	4.06239130434783	3.84260869565217	3.78732917391304	3.76108695652174	3.22572463043478	4.03913043478261
1700091H14Rik	6.0875	4.50173913043478	4.48681160869565	4.36296443478261	3.95304347826087	4.32923913043478	4.16304347826087	4.45978260869565	3.88	4.06434782608696	3.68630434782609	4.08869565217391	3.92021739130435	4.345	3.58576086956522	3.87130434782609	3.65934782608696	4.32402173913044	3.63152173913043	4.97439130434783	3.45434782608696	3.99507247826087	4.51076086956522
1700092C02Rik	2.53695652173913	2.75239130434783	2.69652173913043	2.84260869565217	2.83326086956522	2.56489130434783	2.59101447826087	2.55739130434783	2.67521739130435	2.78782608695652	2.59869565217391	2.7695652173913	2.66217391304348	3.04652173913043	2.625	2.85695652173913	2.70108695652174	2.69641304347826	2.47826086956522	2.45739130434783	2.85304347826087	2.79195652173913	2.63978260869565
1700092C17Rik	3.03565217391304	3.19271739130435	3.13695652173913	3.13844204347826	3.20271739130435	3.11565217391304	3.18118013043478	3.0820652173913	3.13695652173913	3.02782608695652	3.24934782608696	2.65304347826087	3.14815217391304	3.25925465217391	2.91869565217391	3.35086956521739	3.28892856521739	3.17413043478261	3.12220495652174	3.05119565217391	3.47521739130435	3.34173913043478	3.38130434782609
1700092E19Rik	2.995	3.01478260869565	3.25858695652174	3.35565217391304	3.4089855	3.40021739130435	3.12260869565217	3.50594204347826	3.58010869565217	3.361	3.46391304347826	3.5593297173913	3.03521739130435	2.9545652173913	3.03391304347826	3.0385145	3.18405795652174	3.56599967391304	3.24447204347826	3.0595652173913	3.51054347826087	3.09521739130435	3.37126086956522
1700092K14Rik	4.85695652173913	4.46826086956522	4.4195652173913	4.70228260869565	4.37	4.14673913043478	4.61836956521739	4.88913043478261	4.92228260869565	4.5804347826087	4.66478260869565	4.7385652173913	4.37434782608696	4.60260869565217	4.49880434782609	4.86445652173913	4.26489130434783	4.4195652173913	4.60228260869565	4.71576086956522	4.23565217391304	4.72760869565217	4.75695652173913
1700092M07Rik	4.94545454347826	5.10108695652174	5.09565217391304	5.21369565217391	4.98467391304348	5.14673913043478	5.05326086956522	5.20010869565217	5.10586956521739	5.19811593478261	5.04	4.92804347826087	5.03532608695652	5.115	5.3519202826087	4.93347826086957	5.34108695652174	4.8139855	5.19021739130435	5.13565217391304	4.72641304347826	4.95195652173913	4.92652173913044
1700093K21Rik	3.40097826086957	3.97891304347826	3.80489130434783	3.90434782608696	3.76507247826087	3.4995652173913	4.0504347826087	3.7745652173913	4.105	3.48601447826087	3.8714347826087	3.52108695652174	3.58217391304348	3.65438406521739	3.63565217391304	3.84375	3.80369565217391	3.65335404347826	3.85094204347826	3.70884782608696	3.83619565217391	3.61521739130435	3.77347826086957
1700094D03Rik	8.02608695652174	6.2564492826087	6.47739130434783	6.2304347826087	6.2375	5.89108695652174	6.13065217391304	5.52329710869565	5.86195652173913	6.08760869565217	6.23684782608696	6.02021739130435	5.76126810869565	6.09097826086956	5.94173913043478	6.38663043478261	5.76434782608696	5.52478260869565	5.52036230434783	6.09	5.77815217391304	5.45804347826087	5.6539492826087
1700094J05Rik	5.76086956521739	5.47996376086957	5.4904347826087	5.40695652173913	5.49195652173913	5.25978260869565	5.7955797173913	5.65146739130435	5.59869565217391	5.2464492826087	5.10673913043478	5.28434782608696	5.32304347826087	5.69804347826087	5.53282608695652	5.81608695652174	5.03119565217391	5.44	5.5995652173913	5.29413043478261	5.50804347826087	5.46978260869565	5.58782608695652
1700094M24Rik	3.29054347826087	2.95869565217391	3.13695652173913	3.04652173913043	3.13695652173913	2.83130434782609	3.5304347826087	3.38086956521739	3.22597826086957	3.45565217391304	3.25922360869565	3.43054347826087	3.09869565217391	3.25925465217391	3.04728260869565	3.21152173913043	3.11391304347826	2.96032608695652	3.23130434782609	3.23695652173913	2.88136232608696	3.24462732608696	3.19347826086957
1700095A13Rik	4.11036232608696	4.28271739130435	4.38510869565217	4.60478260869565	4.25673913043478	5.17260869565217	4.56130434782609	4.64597826086957	3.98536230434783	4.12804347826087	4.23130434782609	3.89347826086957	3.99173913043478	4.29054347826087	4.3030797173913	4.18902173913044	4.27434782608696	4.25434782608696	4.14717391304348	4.33608695652174	4.62152173913043	4.34570652173913	4.04913043478261
1700095A21Rik	2.47782608695652	2.28521739130435	2.37565217391304	2.38434782608696	2.89260869565217	2.51695652173913	2.29	2.69739130434783	3.0595652173913	2.47	2.41869565217391	2.55673913043478	2.52521739130435	2.78782608695652	2.30173913043478	2.41326086956522	2.14304347826087	2.47826086956522	2.32347826086957	2.5704347826087	2.18989130434783	2.71608695652174	2.47217391304348
1700095B10Rik	3.25891304347826	3.57613043478261	3.21739130434783	3.12304347826087	3.18282608695652	2.79971015217391	3.0704347826087	3.71739130434783	3.10507247826087	3.74652173913043	3.30695652173913	3.34173913043478	3.32847826086957	3.20347826086957	3.41934782608696	2.93521739130435	3.3619202826087	3.46391304347826	3.07195652173913	3.17347826086957	3.76108695652174	4.03130434782609	3.15559782608696
1700095B22Rik	4.31690217391304	4.04891304347826	4.27630434782609	3.81739130434783	3.97572463043478	3.76326086956522	4.52913043478261	4.20434782608696	4.3495652173913	4.41152173913043	4.10815217391304	4.18586956521739	4.00197756521739	4.07304347826087	4.2895652173913	4.1272167173913	3.70902173913043	3.84358695652174	4.15478260869565	4.2995652173913	3.92021739130435	3.78732917391304	4.08760869565217
1700095J03Rik	3.50985508695652	3.64521739130435	3.20231884782609	3.3279347826087	3.62347826086957	4.0404347826087	3.4904347826087	3.55582608695652	3.58010869565217	3.56739130434783	3.62173913043478	3.1719202826087	3.58217391304348	3.59902173913043	3.20260869565217	3.59521739130435	3.35217391304348	3.27478260869565	3.40869565217391	3.74	3.44021739130435	3.90445652173913	3.98895652173913
1700095J07Rik	3.8254347826087	3.64521739130435	3.5995652173913	3.59260869565217	3.81391304347826	3.72771739130435	3.89467391304348	3.94326086956522	3.52278984782609	3.16739130434783	3.37260869565217	3.34173913043478	3.45684782608696	3.56695652173913	3.5593297173913	3.39195652173913	3.6907142826087	3.45282608695652	3.52739130434783	3.55347826086957	3.67826086956522	3.64891304347826	3.46434782608696
1700096J18Rik	4.49478260869565	4.71565217391304	4.42913043478261	4.65728260869565	4.42739130434783	4.44326086956522	4.79130434782609	4.78630434782609	4.58913043478261	4.4754347826087	4.3720652173913	4.55173913043478	4.49869565217391	4.47641304347826	4.57586956521739	4.80717391304348	4.57913043478261	4.4195652173913	4.39891304347826	4.46420947826087	4.38195652173913	4.38532608695652	4.76934782608696
1700096K18Rik	8.1104347826087	7.54869565217391	7.77163043478261	8.03047102173913	7.90565217391304	8.13010869565217	8.05902173913043	7.74978260869565	7.79086956521739	7.75652173913043	7.61223102173913	7.23304347826087	7.22391304347826	7.68586956521739	7.20851447826087	6.70652173913043	7.08086956521739	6.88478260869565	6.92891304347826	6.9404347826087	7.04130434782609	7.06913043478261	7.1195652173913
1700097N02Rik	6.74663043478261	5.9125	6.45	5.68358695652174	5.6354347826087	5.5645652173913	5.91391304347826	6.0995652173913	6.02021739130435	5.83967391304348	5.88826086956522	6.01021739130435	5.93326086956522	6.5195652173913	6.0179347826087	6.3185145	5.78652173913043	5.92007245652174	6.12695652173913	5.869471	5.92326086956522	6.13315217391304	5.78369565217391
1700100L14Rik	3.86934782608696	3.78981884782609	3.84434782608696	3.885	4.19072465217391	4.31923913043478	4.06434782608696	4.15304347826087	4.05217391304348	4.07434782608696	4.21086956521739	3.98076086956522	3.91304347826087	3.84260869565217	4.35478260869565	4.3704347826087	4.58913043478261	4.03173913043478	3.68217391304348	4.10565217391304	4.10858695652174	4.0404347826087	3.81826086956522
1700101E01Rik	4.42548913043478	4.81532608695652	4.51869565217391	4.63565217391304	4.27934782608696	4.61735506521739	4.48913043478261	4.5395652173913	4.32760869565217	4.53652173913043	4.616	4.86070289130435	4.79391304347826	4.73108695652174	4.6279347826087	4.83644926086957	4.44021739130435	4.63784586956522	4.6804347826087	4.79423913043478	4.85695652173913	4.31757245652174	4.77847826086956
1700101I11Rik	4.68130434782609	5.08086956521739	4.83695652173913	4.87695652173913	4.94239130434783	5.07869565217391	4.72608695652174	5.11684782608696	4.78369565217391	4.80934782608696	5.11673913043478	4.74891304347826	4.42913043478261	5.27565217391304	5.23913043478261	4.86445652173913	5.06978260869565	4.87782608695652	5.43663043478261	5.14445652173913	4.85695652173913	4.49032608695652	4.80652173913044
1700101O22Rik	4.06773913043478	4.20869565217391	4.29847826086957	4.30728260869565	4.59913043478261	4.51815217391304	4.34239130434783	4.66858695652174	4.85782608695652	4.31130434782609	4.11847826086957	4.30130434782609	3.9804347826087	4.3825	4.15841304347826	4.57913043478261	4.43086956521739	4.24478260869565	4.43380434782609	4.15108695652174	4.23565217391304	4.14938406521739	4.32086956521739
1700102H20Rik	4.10036232608696	4.63782608695652	4.14739130434783	4.32717391304348	5.29333332608696	4.60565217391304	5.09391304347826	4.69695652173913	4.60913043478261	4.49478260869565	4.62619565217391	4.69304347826087	4.54652173913043	4.44652173913043	4.42	4.38826086956522	4.58913043478261	4.4195652173913	4.60228260869565	4.46420947826087	4.81695652173913	4.52304347826087	4.55268115217391
1700102P08Rik	4.30804347826087	4.12565217391304	4.17615941304348	4.2204347826087	3.96369565217391	4.31923913043478	4.44934782608696	4.00978260869565	3.97565217391304	3.96358695652174	4.25391304347826	4.63391304347826	4.15275365217391	4.16782608695652	4.32695652173913	4.18902173913044	3.892	4.09065217391304	4.44260869565217	3.99347826086957	4.0720652173913	3.98391304347826	4.51076086956522
1700104A03Rik	3.96782608695652	4.74934782608696	4.29847826086957	4.20880434782609	4.37	4.23021739130435	4.25934782608696	4.00978260869565	4.28869565217391	4.38478260869565	4.05880434782609	3.99173913043478	4.17217391304348	4.6215942173913	4.06199276086956	3.84375	4.26489130434783	3.94945652173913	4.35213767391304	4.22130434782609	3.92021739130435	3.44586956521739	4.18369565217391
1700105P06Rik	5.17152173913043	5.26478260869565	4.8995652173913	5.12173913043478	5.3545652173913	5.12739130434783	5.47076086956522	5.37	5.2054347826087	5.23536232608696	5.49652173913043	5.03391304347826	5.19489130434783	5.25652173913043	5.05010869565217	5.03130434782609	4.9970652173913	4.92326086956522	5.29304347826087	5.0970652173913	5.06260869565217	5.02	5.06
1700106J16Rik	4.93271739130435	4.43804347826087	4.29847826086957	3.93326086956522	4.32717391304348	4.60565217391304	4.72608695652174	4.69695652173913	4.39521739130435	4.19739130434783	4.48130434782609	4.00086956521739	4.38304347826087	4.40538536956522	4.27608695652174	4.38826086956522	4.58913043478261	4.19746376086957	4.43380434782609	4.38804347826087	4.43985506521739	4.43782608695652	4.32865941304348
1700106N22Rik	7.37693478260869	7.24402173913044	7.34739130434783	7.65449276086956	7.25978260869565	7.33807971739131	7.40695652173913	7.31847826086956	7.49336956521739	7.30945652173913	7.29065217391304	7.32652173913043	7.29086956521739	7.41614130434783	7.43391304347826	7.31054347826087	7.14724639130435	7.3795652173913	7.26391304347826	7.24347826086956	7.2945652173913	7.24289856521739	7.23347826086956
1700108F19Rik	3.91065217391304	3.86282608695652	4.06760869565217	3.93326086956522	4.09684782608696	4.11565217391304	4.05826086956522	3.93347826086957	4.21855073913043	3.99265217391304	3.94304347826087	4.00086956521739	3.94902173913043	4.31130434782609	4.5204347826087	4.01076086956522	4.25434782608696	4.24478260869565	4.0870652173913	3.99347826086957	4.37217391304348	3.99507247826087	3.92913043478261
1700108J01Rik	3.53804347826087	3.7490652173913	3.68532608695652	3.41987319565217	3.97572463043478	3.87630434782609	4.07739130434783	3.99760869565217	3.76978260869565	4.10576086956522	3.89565217391304	3.79364130434783	3.9804347826087	4.19923913043478	3.87739130434783	3.81326086956522	3.79347826086956	3.53521739130435	3.75239130434783	3.8195652173913	3.87362317391304	4.21086956521739	4.02217391304348
1700108M19Rik	3.04304347826087	3.23221739130435	3.06554347826087	3.19217391304348	3.43065217391304	2.9741847826087	3.09108695652174	3.12135265217391	2.96369565217391	3.02782608695652	3.02260869565217	3.21769410869565	3.07478260869565	2.83641304347826	3.04728260869565	2.8354347826087	2.98485836956522	3.46391304347826	3.09467391304348	3.05119565217391	3.22173913043478	2.9895652173913	2.90995652173913
1700109F18Rik	5.44782608695652	5.79510869565217	5.54152173913043	5.66195652173913	5.75565217391304	5.55673913043478	5.92217391304348	5.66382608695652	5.61913043478261	5.73271739130435	6.0379347826087	5.52217391304348	5.38717391304348	5.73739130434783	5.83521739130435	5.75826086956522	5.30804347826087	5.31239130434783	5.51217391304348	5.68326086956522	5.46184782608696	4.91126810869565	5.44971015217391
1700109G14Rik	2.79586956521739	3.07586956521739	3.12978260869565	2.9004347826087	2.99891304347826	3.19782608695652	3.17210143478261	3.10260869565217	3.17608695652174	3.10608695652174	3.28391304347826	3.18315217391304	2.75304347826087	3.18876813043478	3.22108695652174	2.70173913043478	3.14565217391304	3.21756213043478	2.97434782608696	2.96260869565217	3.39590580434783	2.90673913043478	2.71478260869565
1700109G15Rik	2.62826086956522	3.24365941304348	3.05538043478261	2.97688406521739	3.24086956521739	2.77739130434783	2.80782608695652	2.7195652173913	2.93326086956522	2.94652173913043	2.82478260869565	3.05576086956522	2.86913043478261	2.9004347826087	2.9515652173913	2.78565217391304	2.77652173913043	2.67521739130435	2.65565217391304	3.042029	2.91471015217391	2.91891304347826	2.76271739130435
1700109H08Rik	6.06489130434783	6.21108695652174	6.25119565217391	5.83326086956522	5.38094204347826	5.58782608695652	5.50445652173913	5.59815217391304	5.65728260869565	5.45695652173913	5.80739130434783	4.99608695652174	5.83510869565217	5.77673913043478	5.71521739130435	5.57304347826087	5.11701993478261	5.49344202173913	5.49326086956522	5.45380434782609	5.59782608695652	5.29557969565217	5.28239130434783
1700109I08Rik	2.69021739130435	2.73521739130435	2.9895652173913	2.88010869565217	2.91695652173913	2.99784419565217	2.6395652173913	2.76652173913043	2.85369565217391	2.85908695652174	2.73130434782609	2.58459626086956	2.85717391304348	2.73097826086957	2.88347826086957	2.78565217391304	2.70108695652174	3.02652173913043	2.74260869565217	2.70347826086957	2.75536232608696	2.45478260869565	3.0154347826087
1700109K24Rik	3.95536230434783	4.05826086956522	4.0566897173913	3.8954347826087	4.30065217391304	3.61681160869565	3.9145652173913	4.03521739130435	3.84347826086957	3.89565217391304	3.74630434782609	3.89347826086957	3.74097826086957	3.57745343478261	3.93666665217391	3.76217391304348	4.0795652173913	3.91521739130435	4.01141304347826	3.94391304347826	4.00034782608696	3.85434782608696	3.76347826086957
1700110C19Rik	4.3745652173913	4.77782608695652	5.29641304347826	4.95391304347826	4.85521739130435	4.1272167173913	4.45826086956522	4.56934782608696	4.56978260869565	4.66478260869565	4.77782608695652	4.4195652173913	4.85630434782609	5.07217391304348	5.0279347826087	4.70086956521739	4.42036232608696	4.49467391304348	4.8429347826087	5.08771739130435	4.52119565217391	4.97065217391304	4.5395652173913
1700110I01Rik	5.86923186956522	5.09130434782609	5.24815217391304	5.05108695652174	5.21514491304348	5.2934057826087	5.19317028260869	4.92681160869565	5.15789856521739	5.13057969565217	5.32195652173913	5.00007247826087	5.0209057826087	5.26420291304348	4.80224639130435	5.08072465217391	5.15521739130435	5.04188404347826	5.10119565217391	5.08163041304348	5.2895652173913	5.115	5.33971013043478
1700110K17Rik	3.88782608695652	4.24695652173913	4.1104347826087	4.08623189130435	4.1810507173913	4.03195652173913	4.10217391304348	3.95508695652174	4.11380434782609	3.79478260869565	3.81413043478261	3.86304347826087	4.26782608695652	3.8120652173913	3.86869565217391	4.09608695652174	4.0795652173913	4.03173913043478	4.05572465217391	4.33608695652174	4.27565217391304	4.16108695652174	4.22173913043478
1700110M21Rik	4.21086956521739	4.53967391304348	4.32695652173913	4.41695652173913	4.5120652173913	4.365	4.59934782608696	4.44983695652174	4.3	4.45413043478261	4.47282608695652	4.28489130434783	4.5804347826087	4.14990036956522	4.5204347826087	4.4404347826087	4.20191304347826	4.55630434782609	4.47913043478261	4.25021739130435	4.29554347826087	4.20173913043478	4.36739130434783
1700111N16Rik	3.15282608695652	3.06369565217391	3.34358695652174	3.2095652173913	3.51945652173913	3.47086956521739	3.32467391304348	3.21611595652174	3.11559782608696	3.33869565217391	3.26895652173913	3.10945652173913	3.18695652173913	3.4204347826087	3.17565217391304	3.21152173913043	3.50173913043478	3.12391304347826	3.13478260869565	3.28645410869565	2.93608695652174	3.25785715217391	3.20652173913044
1700112D23Rik	3.75141304347826	4.32391304347826	4.12913043478261	4.47	4.3495652173913	4.77695652173913	4.31413043478261	4.45978260869565	3.98536230434783	4.20967391304348	4.21086956521739	4.20400395652174	3.9804347826087	4.07304347826087	4.36681160869565	4.09608695652174	4.00615943478261	3.81826086956522	4.22797102173913	4.38804347826087	4.18086956521739	4.41760869565217	4.19380434782609
1700112E06Rik	6.285	6.40717391304348	6.49315217391304	6.60880434782609	6.83782608695652	6.68	6.74413043478261	6.44619565217391	6.56782608695652	6.68510869565217	6.51141304347826	6.66086956521739	6.20978260869565	6.32188404347826	6.25923913043478	6.5295652173913	6.40130434782609	6.33630434782609	6.20978260869565	6.17021739130435	6.07204347826087	6.40130434782609	6.1754347826087
1700112H15Rik	4.31690217391304	4.67804347826087	4.47467391304348	4.616	4.39913043478261	4.67586956521739	4.44934782608696	4.3195652173913	4.61826086956522	4.86597826086957	4.42391304347826	4.43065217391304	4.54652173913043	4.41586956521739	4.59521739130435	4.4404347826087	4.46076086956522	4.26467391304348	4.635	4.44570652173913	4.23565217391304	4.51130434782609	4.35521739130435
1700112K13Rik	2.59260869565217	2.60304347826087	2.84369565217391	2.90695652173913	2.72501691304348	2.71608695652174	2.54086956521739	2.86391304347826	2.55573913043478	2.57782608695652	2.70239130434783	2.64347826086957	2.75304347826087	2.42086956521739	2.74086956521739	2.89684782608696	2.6004347826087	2.71478260869565	2.76260869565217	2.38173913043478	2.64010869565217	2.61688406521739	2.43239130434783
1700113A16Rik	6.33239130434783	6.39782608695652	6.08695652173913	6.5380797173913	6.42695652173913	6.91586956521739	6.93369565217391	5.85369565217391	6.62913043478261	6.72717391304348	6.20565217391304	6.12108695652174	6.38869565217391	6.43869565217391	6.26717391304348	6.27478260869565	6.06217391304348	6.22559782608696	5.74478260869565	6.03663043478261	6.34521739130435	6.2245652173913	5.88754347826087
1700113H08Rik	3.40097826086957	3.61021739130435	3.60869565217391	3.67655797826087	3.62347826086957	3.62739130434783	3.60652173913043	3.46076086956522	3.53391304347826	3.78413043478261	3.90369565217391	3.63086956521739	3.62009317391304	3.58876810869565	3.5264855	3.76217391304348	3.3619202826087	3.42130434782609	3.85746376086956	3.8195652173913	3.43021739130435	3.58492752173913	3.59652173913043
1700119H24Rik	4.98923913043478	4.99728260869565	5.17981884782609	5.42996376086956	5.09586956521739	4.94152173913043	5.27496376086957	5.60668115217391	5.57086956521739	5.40826086956522	5.51739130434783	5.47282608695652	5.87619565217391	5.44652173913043	5.66130434782609	5.47253623913043	5.6195652173913	5.40959541304348	5.42891304347826	5.3933152173913	4.93326086956522	5.3754347826087	5.63097826086956
1700119I11Rik	4.03771739130435	3.97891304347826	4.02532608695652	4.105	3.61260869565217	3.96347826086957	4.04126810869565	3.80717391304348	4.57978260869565	4.05471013043478	3.75195652173913	3.87391304347826	4.10759317391304	4.28130434782609	4.09608695652174	4.08652173913043	3.93304347826087	4.1125	3.70347826086957	4.07217391304348	4.02778986956522	4.06090580434783	3.75518634782609
1700120B22Rik	5.29630434782609	5.36608695652174	5.42	5.49222826086956	4.77914032608696	5.62826086956522	5.68217391304348	5.41826086956522	5.7375362173913	5.1454347826087	5.4145652173913	5.65	5.0585652173913	5.43594204347826	4.98913043478261	5.39097826086957	5.17663043478261	4.86152173913043	5.39739130434783	5.10971013043478	5.47173913043478	5.13815217391304	5.06
1700120C14Rik	5.69369565217391	5.9479347826087	5.39739130434783	5.36590580434783	5.65438406521739	5.62826086956522	5.98228260869565	5.14775360869565	5.69945652173913	5.30304347826087	5.58594202173913	5.50282608695652	5.92326086956522	5.61945652173913	5.71521739130435	5.87236956521739	5.80967391304348	5.3895652173913	5.45514493478261	4.98217391304348	5.55800723913043	5.115	5.21423913043478
1700120E14Rik	4.5204347826087	4.24695652173913	3.87771739130435	3.75130434782609	4.27934782608696	4.21086956521739	4.25934782608696	4.14065217391304	4.07260869565217	3.5875652173913	3.80231882608696	4.20400395652174	4.00197756521739	4.30108695652174	4.32695652173913	4.3	4.46076086956522	4.33423913043478	4.01141304347826	4.1695652173913	4.29554347826087	3.96641304347826	4.15989130434783
1700120G07Rik	3.93217391304348	4.09608695652174	4.09717391304348	4.03260869565217	4.26868576086957	4.14673913043478	4.07739130434783	4.11847826086957	4.21855073913043	4.02217391304348	3.80231882608696	4.14449273913043	4.17217391304348	4.14990036956522	3.93666665217391	4.11565217391304	4.04304347826087	4.04989130434783	4.16304347826087	3.80391304347826	3.92021739130435	3.9554347826087	3.95873189130435
1700120G11Rik	3.37641304347826	2.85521739130435	3.68532608695652	3.00391304347826	2.88	3.27257245652174	2.83108695652174	3.38086956521739	3.15630434782609	2.78782608695652	3.04260869565217	3.23	3.23705313043478	3.21347826086957	3.22108695652174	3.1175	3.27033817391304	3.43304347826087	3.1929347826087	3.45565217391304	3.19347826086957	3.51717391304348	3.28739130434783
1700120K04Rik	4.60228260869565	5.13173913043478	4.85695652173913	4.69108695652174	4.58891304347826	5.0354347826087	4.81234782608696	5.0495652173913	5.00913043478261	4.74739130434783	4.78652173913043	4.61228260869565	4.90572826086957	5.40695652173913	4.97684782608696	4.69086956521739	5.05130434782609	4.6666847826087	4.1385507173913	4.44570652173913	4.38195652173913	4.32739130434783	4.16782608695652
1700121L16Rik	4.61217391304348	4.24695652173913	4.27630434782609	4.25663043478261	4.37923913043478	4.21086956521739	4.24913043478261	4.22902173913043	3.94615941304348	4.42304347826087	3.99173913043478	4.19565217391304	4.28934782608696	4.45782608695652	4.72934782608696	4.74967391304348	3.75260869565217	4.505	4.54173913043478	4.38804347826087	4.31489130434783	4.53336956521739	4.46804347826087
1700121N20Rik	3.94304347826087	3.81079710869565	4.12054347826087	4.2204347826087	4.11913043478261	3.95304347826087	4.17978260869565	4.02434782608696	3.68347826086957	3.73630434782609	4.0495652173913	4.08869565217391	3.90427536956522	4.12271739130435	4.02304347826087	3.72260869565217	4.02434782608696	3.80217391304348	4.38862317391304	4.0504347826087	4.55	4.23565217391304	4.06978260869565
1700122O11Rik	3.05260869565217	2.97847826086957	3.22782608695652	3.06775363043478	3.05782608695652	3.12778986956522	3.2389492826087	3.10260869565217	3.13695652173913	2.94652173913043	2.88391304347826	3.36434782608696	3.12978260869565	3.00847826086957	3.28266304347826	3.23586956521739	2.8404347826087	3.53521739130435	3.0820652173913	3.24739130434783	3.08695652173913	3.31782608695652	3.16836956521739
1700123I01Rik	4.27608695652174	4.22826086956522	4.265	4.47	4.39913043478261	4.26782608695652	4.32391304347826	4.41869565217391	4.54826086956522	4.26684782608696	4.44423913043478	4.56152173913044	4.55630434782609	4.30108695652174	4.27608695652174	4.3704347826087	4.54108695652174	4.4195652173913	4.50152173913043	4.70347826086957	4.43985506521739	4.71760869565217	4.43695652173913
1700123K08Rik	4.83717391304348	4.92826086956522	4.95836956521739	4.80565217391304	4.66108695652174	4.66521739130435	5.06228260869565	4.87782608695652	5.46391304347826	5.03804347826087	5.38532608695652	4.38195652173913	4.98483695652174	4.75173913043478	4.49880434782609	4.33815217391304	4.30478260869565	5.12195652173913	4.62630434782609	5.23315217391304	4.50173913043478	4.28782608695652	4.92652173913044
1700123L14Rik	3.96782608695652	4.0104347826087	4.2454347826087	4.67804347826087	4.1604347826087	4.32923913043478	3.93347826086957	4.04478260869565	3.87021739130435	4.06434782608696	3.92201447826087	4.22347826086957	4.60913043478261	4.10217391304348	4.1790652173913	4.23695652173913	4.13165217391304	4.39884386956522	3.74326086956522	4.00217391304348	4.1604347826087	4.09369565217391	3.84586956521739
1700123M08Rik	4.57913043478261	4.93927534782609	4.72586956521739	4.77021739130435	4.59913043478261	4.89739130434783	4.6295652173913	4.88913043478261	4.66521739130435	4.66478260869565	4.8254347826087	4.505	4.43782608695652	4.72108695652174	4.8370652173913	4.71923913043478	4.55173913043478	4.73717391304348	5.03391304347826	4.34521739130435	5.07217391304348	4.92	4.75695652173913
1700123O12Rik	3.32413043478261	3.76923189130435	3.63282608695652	3.725	3.84695652173913	3.82891304347826	3.41152173913043	3.69608695652174	3.65652173913043	3.64492752173913	3.65492754347826	3.38304347826087	3.6104347826087	3.82110247826087	3.83347826086957	3.79434782608696	3.76347826086957	3.56599967391304	3.55652173913043	3.20260869565217	3.3204347826087	3.21595652173913	3.58576086956522
1700123O20Rik	8.15641304347826	7.74391304347826	7.73289856521739	7.69826086956522	7.9495652173913	7.93614130434782	7.90239130434783	8.01880434782609	8.08119565217391	7.95260869565217	7.85369565217391	7.79793754347826	7.88652173913044	7.94195652173913	7.99010869565217	7.7234057826087	7.99282608695652	7.81565217391304	8.09173913043478	7.9925	8.24913043478261	8.00076086956522	8.14449273913043
1700123O21Rik	3.2270652173913	3.50152173913043	3.68532608695652	3.60217391304348	3.5270652173913	3.95304347826087	3.80141304347826	3.4495652173913	3.19416667391304	3.5875652173913	3.64521739130435	3.63086956521739	3.50478260869565	3.62347826086957	3.69347826086957	3.56695652173913	3.68010869565217	3.64343684782609	3.75239130434783	3.60608695652174	3.70608695652174	3.9554347826087	3.78413043478261
1700124L16Rik	4.26630434782609	4.86760869565217	5.0704347826087	4.8475	4.72369565217391	4.76695652173913	4.5804347826087	4.86902173913044	4.82413043478261	4.76586956521739	4.27315217391304	4.39134782608696	4.74782608695652	4.95666665217391	4.87695652173913	4.80717391304348	4.57913043478261	4.95391304347826	4.6979347826087	4.77608695652174	5.04347826086957	4.70739130434783	4.35521739130435
1700125D06Rik	6.5029347826087	5.86782608695652	6.14	6.44336956521739	5.71021739130435	5.71141304347826	6.18617391304348	6.00586956521739	6.23478260869565	6.3629347826087	6.49463769565217	6.36804347826087	6.30474639130435	6.41413043478261	5.89652173913043	5.92652173913043	6.07204347826087	5.83469565217391	6.10695652173913	6.28271739130435	6.17695652173913	6.09275363043478	6.1754347826087
1700125G02Rik	5.43260869565217	5.03934782608696	5.11771739130435	5.52242754347826	5.13463767391304	5.14673913043478	5.27496376086957	5.2629347826087	5.40603260869565	5.07032608695652	5.2464492826087	5.05467391304348	5.18217391304348	5.24391304347826	5.24902173913043	5.13369565217391	5.39739130434783	5.46086956521739	5.11152173913043	4.98217391304348	5.11108695652174	5.51641304347826	5.20239130434783
1700125G22Rik	2.81173913043478	2.69195652173913	2.92217391304348	3.09768115217391	2.86826086956522	3.06739130434783	3.0704347826087	2.9885507173913	2.89782608695652	3.2389492826087	3.16173913043478	3.40869565217391	3.14815217391304	3.19416667391304	3.07413043478261	3.16913043478261	2.82608695652174	2.74010869565217	3.1829347826087	2.93569565217391	3.5329347826087	3.27195652173913	2.89152173913043
1700125H03Rik	4.21086956521739	4.825	4.61869565217391	4.72695652173913	4.33789854347826	4.32923913043478	4.5395652173913	4.5204347826087	4.42592391304348	4.43434782608696	4.49188639130435	4.83782608695652	4.59010869565217	4.65347826086956	4.60521739130435	4.4195652173913	4.47282608695652	4.76619565217391	4.31521739130435	4.74434782608696	4.52119565217391	4.36565217391304	4.62961956521739
1700125H20Rik	4.63195652173913	4.52304347826087	4.84695652173913	4.9104347826087	4.37923913043478	4.4104347826087	4.79130434782609	4.5204347826087	4.53608695652174	4.50195652173913	4.65445652173913	4.54130434782609	4.62684782608696	4.85684782608696	4.53	4.7104347826087	4.62782608695652	4.54739130434783	4.6804347826087	4.57137682608696	4.67608695652174	4.83623186956522	4.44829710869565
1700126H18Rik	3.31115217391304	3.55521739130435	3.74	3.5595652173913	3.62347826086957	3.16217386956522	3.22673913043478	3.62434782608696	3.98536230434783	3.93391304347826	3.88434782608696	3.83386956521739	3.62009317391304	3.47695134782609	3.54663043478261	3.4304347826087	3.6379347826087	3.7445652173913	3.6438302173913	3.74728260869565	3.69554347826087	3.59586956521739	4.04913043478261
1700128A07Rik	4.61217391304348	4.87782608695652	4.54826086956522	4.50855073913043	4.1604347826087	4.26782608695652	4.5395652173913	4.40728260869565	4.56978260869565	4.50195652173913	4.57539854347826	4.59102767391304	4.5295652173913	4.50855073913043	4.5395652173913	4.32021739130435	4.71565217391304	4.34434782608696	4.4904347826087	4.51130434782609	4.55	4.19130434782609	4.41771739130435
1700128E19Rik	2.89933332608696	3.51260869565217	3.49163043478261	3.60217391304348	3.07478260869565	3.17376810869565	3.36010869565217	3.07434782608696	3.44815217391304	3.63565217391304	3.40132608695652	3.53014491304348	3.2895652173913	3.31659419565217	3.50582608695652	3.24739130434783	3.20804347826087	3.34782608695652	3.24447204347826	3.49195652173913	3.41900363043478	3.78732917391304	3.55347826086957
1700128F08Rik	2.62173913043478	3.0454347826087	2.79608695652174	2.61076086956522	2.80260869565217	2.76789854347826	2.9604347826087	2.79695652173913	2.8094492826087	2.52652173913043	2.69184782608696	2.68010869565217	2.93826086956522	3.17934782608696	2.59101447826087	2.27695652173913	3.60869565217391	3.00594202173913	2.78695652173913	2.41565217391304	2.66347826086957	2.74913043478261	2.61307454347826
1700129C05Rik	2.66021739130435	2.84782608695652	2.75407608695652	2.72565217391304	2.70239130434783	2.39282608695652	2.54086956521739	2.69739130434783	3.08282608695652	2.86771739130435	2.74913043478261	2.65304347826087	2.73434782608696	2.50673913043478	2.38173913043478	2.91652173913043	2.6754347826087	2.96869565217391	2.80347826086957	2.5704347826087	2.79739130434783	2.46782608695652	2.90995652173913
1810006J02Rik	2.81963767391304	2.79478260869565	3.38152173913043	3.2095652173913	2.99891304347826	2.52630434782609	3.09108695652174	3.60326086956522	2.81836956521739	3.37108695652174	2.81478260869565	2.84391304347826	3.18695652173913	3.30565217391304	3.765	3.53652173913043	2.77652173913043	3.28739130434783	2.96021739130435	2.89260869565217	3.06717391304348	2.85978260869565	3.43739130434783
1810006K21Rik	6.00275360869565	6.22869565217391	6.27434782608696	6.1280797173913	6.21684782608695	6.21336956521739	6.08	6.22717391304348	6.60978260869565	6.14217391304348	6.19554347826087	5.95782608695652	5.97391304347826	6.15043478260869	6.03521739130435	6.4304347826087	6.37057969565217	6.12369565217391	6.02721015217391	6.50679347826087	6.14130434782609	6.14304347826087	6.2254347826087
1810007C17Rik	3.04304347826087	2.55195652173913	2.47	2.22850932608696	2.4454347826087	2.36608695652174	2.52677019565217	2.51986956521739	2.38478260869565	2.85032608695652	2.36347826086957	2.47076086956522	2.68565217391304	2.59186334782609	2.43630434782609	2.56420773913043	2.51652173913043	2.49021739130435	2.52565217391304	2.46782608695652	2.3004347826087	2.49779502173913	2.72565217391304
1810007D17Rik	5.1505797173913	4.71565217391304	5.20934782608696	4.96434782608696	4.532971	5.16434782608696	5.07217391304348	5.13913043478261	5.00913043478261	4.90021936956522	5.05130434782609	5.30438406521739	4.99413043478261	5.09450726086957	5.13760869565217	5.08419565217391	5.27318839130435	4.8139855	5.27163043478261	5.11804347826087	4.95315217391304	5.06760869565217	5.09858695652174
1810007I06Rik	6.30771739130435	3.06369565217391	3.01909419565217	2.79391304347826	3.05782608695652	2.73086956521739	3.24913043478261	2.64021739130435	3.28391304347826	2.85032608695652	3.62173913043478	2.69173913043478	2.70578502173913	3.50590580434783	3.1025	2.81358695652174	2.86030632608696	2.85326086956522	3.00804347826087	2.65478260869565	2.93608695652174	3.0595652173913	3.24717391304348
1810008A18Rik	7.09565217391304	7.31173913043478	7.37934782608696	7.4804347826087	7.03065217391304	7.41804347826087	7.18536230434783	7.6495652173913	7.28413043478261	7.3604347826087	7.44594204347826	7.33847826086957	6.94086956521739	7.3429347826087	7.30902173913043	7.41373189130435	7.56304347826087	7.17086956521739	7.47130434782609	7.39152469565217	7.26391304347826	7.15945652173913	7.4295652173913
1810008I18Rik	5.03630434782609	4.38804347826087	3.9945652173913	3.98565217391304	7.05782608695652	6.57282608695652	4.34239130434783	4.40728260869565	8.24565217391304	7.69076086956522	5.07315217391304	6.91884056521739	4.25652173913044	4.19923913043478	4.04072465217391	4.64586956521739	7.52217391304348	7.6295652173913	7.67478260869565	6.53521739130435	5.54521739130435	3.71313043478261	6.45391304347826
1810009A15Rik	8.52181160869565	8.25869565217391	8.03304347826087	8.29039854347826	8.23652173913043	8.55326086956522	8.28760869565217	8.38891304347826	8.07195652173913	8.37065217391304	8.24434782608696	8.28065217391304	8.53315217391304	8.2595652173913	8.22539856521739	8.33673913043478	8.0954347826087	7.88945652173913	8.38152173913043	8.32	8.2939492826087	8.05369565217391	8.35527173913044
1810009J06Rik	3.18065217391304	3.27478260869565	3.61934782608696	3.08902173913043	2.84347826086957	2.55434782608696	3.00782608695652	3.01195652173913	2.88	3.0395652173913	3.09913043478261	2.71521739130435	3.04304347826087	2.67434782608696	3.765	2.71347826086957	2.7604347826087	3.20652173913044	2.775	2.8404347826087	2.76652173913043	3.01826086956522	2.63978260869565
1810010D01Rik	4.84734782608696	4.84730434782609	4.78304347826087	5.11108695652174	4.48195652173913	4.21086956521739	4.83984189130435	4.82608695652174	4.77239130434783	4.90021936956522	4.81532608695652	4.89804347826087	4.70739130434783	4.68282608695652	5.11369565217391	4.65869565217391	4.80793478260869	4.35391304347826	4.50152173913043	5.06076086956522	4.87695652173913	4.36565217391304	4.34684782608696
1810010H24Rik	5.91673913043478	6.49586956521739	6.66086956521739	6.99217391304348	6.68913043478261	6.97434782608696	6.95326086956522	6.80804347826087	6.8704347826087	6.62663043478261	6.80021739130435	6.74717391304348	6.00521739130435	6.33521739130435	6.43913043478261	5.81608695652174	6.19039852173913	6.10094202173913	5.98630434782609	5.65913043478261	6.07204347826087	6.07789854347826	6.56391304347826
1810011H11Rik	5.57391304347826	6.30525363043478	6.38199276086956	6.31615941304348	6.19184782608696	5.75623186956522	6.10213043478261	6.01534421739131	5.94355073913044	6.20173913043478	6.00945652173913	5.72739130434783	6.57217391304348	6.26217391304348	6.3754347826087	6.22202897826087	6.60739130434783	6.60826086956522	6.17695652173913	6.58717391304348	6.38847826086957	6.15952897826087	6.1415942173913
1810011O10Rik	6.15760869565217	6.07032608695652	5.99239130434783	6.4045652173913	6.39934782608696	6.74561593478261	6.2945652173913	6.02434782608696	6.35239130434783	6.39391304347826	6.01934782608696	6.23554347826087	5.72826086956522	6.17347826086957	6.0904347826087	5.98217391304348	5.86391304347826	5.76826086956522	5.86054347826087	5.95275363043478	6.07204347826087	5.89735506521739	6.0579347826087
1810012K16Rik	4.22260869565217	4.74054347826087	4.58554347826087	4.79369565217391	4.54586956521739	4.83984189130435	5.45010869565217	4.80619565217391	4.94173913043478	4.80934782608696	4.48130434782609	4.77467391304348	4.46652173913044	4.6215942173913	4.51032608695652	4.90728260869565	4.72478260869565	4.97415217391304	4.792029	4.70347826086957	5.05355073913043	4.61826086956522	4.68445652173913
1810012P15Rik	6.04032608695652	6.01731884782609	6.0079347826087	5.98739130434783	5.90326086956522	5.85130434782609	5.99260869565217	5.79239130434783	5.6775	6.23239130434783	6.01934782608696	6.00079710869565	6.14923913043478	6.09097826086956	5.96318839130435	5.62173913043478	6.28612319565217	5.99945652173913	5.755	5.44326086956522	5.93336956521739	5.72847826086957	5.47130434782609
1810013A23Rik	4.78369565217391	5.57739130434783	5.51461956521739	5.89391304347826	5.52369565217391	5.29775360869565	5.23347826086956	5.87236956521739	5.515	5.475314	6.01934782608696	5.69478260869565	5.72826086956522	6.09097826086956	5.89652173913043	5.07547102173913	5.48652173913043	5.3620652173913	5.68413043478261	5.73260869565217	5.83695652173913	4.92	6.0579347826087
1810013D10Rik	7.38760869565217	7.14695652173913	6.99521739130435	7.33434782608696	7.33637682608696	7.23347826086956	7.27481884782609	7.38652173913044	7.49336956521739	7.3604347826087	7.32391304347826	7.24347826086956	6.8954347826087	7.0160145	6.95130434782609	6.87739130434783	7.23297102173913	7.01304347826087	7.00391304347826	6.81521739130435	6.82913043478261	7.02260869565217	7.12869565217391
1810013L24Rik	8.59282608695652	8.41347826086957	8.53630434782609	8.50297102173913	8.37978260869565	7.91478260869565	8.20913043478261	8.60260869565217	8.24565217391304	8.28869565217391	8.67913043478261	8.24391304347826	8.48043478260869	8.28869565217391	8.28478260869565	8.07	8.34739130434783	8.14449273913043	8.39308695652174	8.62369565217391	8.2939492826087	8.26869565217391	8.47869565217391
1810014B01Rik	4.45065217391304	5.25608695652174	4.61869565217391	5.09086956521739	5.24478260869565	5.66420289130435	5.16260869565217	5.22021739130435	5.38739130434783	5.15521739130435	5.22978260869565	4.88695652173913	5.14913043478261	5.52369565217391	5.51461956521739	4.53	5.36336956521739	5.12195652173913	5.11152173913043	5.13565217391304	4.87695652173913	4.95195652173913	5.34434782608696
1810014F10Rik	5.72054347826087	5.71173913043478	5.95695652173913	6.05467391304348	5.71021739130435	5.45380434782609	5.58652173913043	5.92952897826087	5.68706521739131	5.77369565217391	5.88826086956522	5.86336956521739	5.50260869565217	5.59760869565217	5.83521739130435	5.655	5.72413043478261	5.43	5.77097826086957	5.57717391304348	5.49030193478261	5.595	5.6745652173913
1810018F18Rik	4.32739130434783	3.8004347826087	4.0030797173913	4.45847826086957	4.21065217391304	4.31923913043478	4.61836956521739	4.30119565217391	4.25804347826087	4.30130434782609	4.3929347826087	4.30130434782609	4.23782608695652	4.67347826086957	3.95478260869565	4.45130434782609	4.34428854347826	4.28228260869565	4.29565217391304	4.17673913043478	4.18967391304348	4.1125	4.23086956521739
1810019D21Rik	4.99978260869565	5.16217391304348	4.38510869565217	4.69108695652174	5.29333332608696	5.46326086956522	4.85217391304348	5.03952897826087	5.52690217391304	5.77369565217391	5.16217391304348	5.22416667391304	5.82565217391304	4.74239130434783	4.89528984782609	5.02152173913043	5.50608695652174	4.97415217391304	5.36217391304348	5.75880434782609	4.68826086956522	4.99949276086956	5.16119565217391
1810019J16Rik	4.43380434782609	3.88163043478261	4.05195652173913	4.09608695652174	3.69091304347826	3.75086956521739	4.09586956521739	3.8804347826087	4.27507082608696	4.13304347826087	3.93702895652174	3.99586956521739	4.53771739130435	4.00217391304348	4.09171934782609	4.14869565217391	4.145	4.15016304347826	4.27025363043478	4.0504347826087	3.94304347826087	3.89641304347826	4.11891304347826
1810019N24Rik	4.19757245652174	4.86760869565217	4.46184782608696	4.20880434782609	3.9995652173913	4.46782608695652	4.29152173913043	4.34391304347826	4.53608695652174	4.02217391304348	3.86195652173913	4.34195652173913	4.17217391304348	4.17863043478261	3.64596836956522	4.2625	4.20191304347826	4.73717391304348	4.29565217391304	4.15108695652174	4.345	4.43782608695652	4.15275365217391
1810020D17Rik	7.93228260869565	7.41760869565217	7.47869565217391	7.65449276086956	7.71231882608696	7.63173913043478	7.72608695652174	7.78934782608696	7.74869565217391	7.97195652173913	7.81652173913043	7.6154347826087	7.41673913043478	7.55804347826087	7.29847826086957	7.245	7.64065217391304	7.66065217391304	7.69652173913043	7.39152469565217	7.52188404347826	7.42518117391304	7.6115942173913
1810020O05Rik	4.19757245652174	4.13608695652174	3.89565217391304	4.31757245652174	4.12913043478261	4.31923913043478	4.32391304347826	4.15304347826087	4.47304347826087	4.26684782608696	4.02840580434783	3.79364130434783	4.1354347826087	4.21086956521739	4.34510869565217	4.4404347826087	4.03434782608696	4.00173913043478	4.0345652173913	4.21282608695652	4.36260869565217	4.62961956521739	4.25521739130435
1810021B22Rik	6.09942030434783	6.12347826086957	6.39304347826087	6.23989130434783	6.49224639130435	6.44934782608696	6.43271739130435	6.18130434782609	6.35739130434783	6.42126810869565	6.19554347826087	6.06934782608696	5.46478260869565	6.02021739130435	5.76826086956522	5.58123186956522	5.86391304347826	5.66449273913044	5.94195652173913	5.93	5.83695652173913	5.94195652173913	5.68992754347826
1810022K09Rik	7.30478260869565	6.50855073913043	6.65108695652174	6.86190217391304	7.12641304347826	7.16021739130435	7.09822463043478	6.98173913043478	6.97152173913044	7.04847826086957	6.72434782608696	7.04166667391304	6.85847826086956	6.69771739130435	6.87521739130435	7.04021739130435	7.08086956521739	7.24347826086956	6.895	6.95673913043478	6.54336956521739	6.60239130434783	6.93369565217391
1810024B03Rik	3.01065217391304	3.4005797173913	3.24739130434783	3.21847826086957	3.4995652173913	3.31869565217391	3.17210143478261	3.38086956521739	3.23565217391304	3.67260869565217	3.41221739130435	3.52108695652174	3.02478260869565	3.78521739130435	3.25940993478261	3.67369565217391	3.3795652173913	3.58778260869565	3.38304347826087	3.4204347826087	3.43021739130435	3.34173913043478	3.6075362173913
1810026B05Rik	8.37978260869565	7.88130434782609	8.16739130434783	8.0404347826087	7.84695652173913	7.56782608695652	7.6914492826087	7.89391304347826	7.74869565217391	7.69076086956522	7.89891304347826	7.60615941304348	7.99554347826087	7.88315217391304	7.72815217391304	7.855	7.60271739130435	7.61652173913043	7.82108695652174	7.98217391304348	7.62869565217391	7.82065217391304	7.72311593478261
1810026J23Rik	7.04880434782609	7.09822463043478	7.12347826086957	7.22021739130435	7.15847826086957	7.06630434782609	6.93369565217391	7.2570652173913	7.125	7.10673913043478	7.07847826086956	7.40184782608696	6.99391304347826	7.1370652173913	7.09836956521739	6.56717391304348	7.20173913043478	6.77255434782609	7.02108695652174	6.64811593478261	7.00467391304348	7.17597826086956	7.02152173913043
1810027O10Rik	7.0304347826087	6.58260869565217	6.32677536956522	6.87739130434783	7.04858695652174	7.20199276086957	6.91695652173913	7.00108695652174	6.44630434782609	6.76880434782609	6.80021739130435	6.64961956521739	6.74413043478261	6.7095652173913	6.55239130434783	6.9195652173913	7.22195652173913	7.10402173913044	6.83910869565217	6.84913043478261	7.05130434782609	7.02260869565217	6.79913043478261
1810029B16Rik	5.12608695652174	4.96010869565217	5.3354347826087	5.40695652173913	5.03260869565217	5.25978260869565	5.69152173913043	5.33195652173913	4.96869565217391	5.42902173913043	5.22978260869565	5.22416667391304	5.29413043478261	5.53586956521739	5.15569565217391	5.61217391304348	4.9335507173913	5.50434782608696	5.58847826086956	5.8595652173913	5.31913043478261	5.05782608695652	5.40110869565217
1810030J14Rik	2.62826086956522	2.91565217391304	3.09086956521739	2.95201086956522	2.99891304347826	2.70565217391304	2.78521739130435	3.31826086956522	2.7670652173913	2.59347826086957	2.64826086956522	3.16173913043478	2.97717391304348	2.98391304347826	2.68913043478261	3.18065217391304	2.74913043478261	2.72804347826087	2.66565217391304	3.01782608695652	2.61434782608696	2.85	2.49779502173913
1810030N24Rik	7.04108695652174	6.60478260869565	6.62369565217391	6.72641304347826	6.90521739130435	6.69065217391304	6.81065217391304	7.06007247826087	6.80829710869565	6.78184782608696	6.84913043478261	6.67021739130435	6.75434782608696	7.09782608695652	6.79	6.89695652173913	6.76326086956522	6.98173913043478	6.53304347826087	7.33130434782609	6.73271739130435	6.89804347826087	7.04304347826087
1810030O07Rik	8.15641304347826	8.21641304347826	8.13934782608696	8.23652173913043	7.99130434782609	8.17386956521739	8.09	8.10407608695652	8.28717391304348	8.1554347826087	8.26782608695652	8.0404347826087	8.05336956521739	8.05673913043478	8.02173913043478	7.79697310869565	8.02641304347826	7.98108695652174	8.06597826086957	7.96358695652174	8.11173913043478	8.19478260869565	8.14449273913043
1810031K17Rik	8.03764002173913	7.93369565217391	8.13934782608696	8.01478260869565	7.82673913043478	8.00217391304348	7.88304347826087	7.85760869565217	7.97369565217391	7.93271739130435	7.87326086956522	7.8704347826087	7.85478260869565	7.82413043478261	7.71695652173913	7.88326086956522	7.66	7.66967391304348	7.76847826086957	8.05478260869565	7.8954347826087	7.94677536956522	7.77344202173913
1810032O08Rik	5.25833332608696	5.20369565217391	5.03108695652174	5.02358695652174	4.96478260869565	5.22478260869565	5.20289856521739	5.01971015217391	4.70478260869565	4.99949276086956	4.98913043478261	4.77467391304348	5.0695652173913	5.09450726086957	5.34282608695652	4.9545652173913	4.81746376086956	5.1454347826087	5.30304347826087	4.76108695652174	4.95315217391304	4.26630434782609	4.73586956521739
1810033B17Rik	5.81130434782609	4.95076086956522	5.51461956521739	5.20260869565217	5.13463767391304	4.96228260869565	4.89652173913043	5.25304347826087	5.44739130434783	5.365	5.75978260869565	5.51326086956522	4.83565217391304	4.93608695652174	4.57586956521739	5.2314347826087	5.22608695652174	5.19565217391304	5.05326086956522	5.345	5.26695652173913	5.29557969565217	5.29173913043478
1810034E14Rik	4.00326086956522	4.99728260869565	4.32695652173913	4.52869565217391	4.81565217391304	5.13880434782609	5.21282608695652	5.44760869565217	4.9104347826087	4.85695652173913	4.49188639130435	4.80260869565217	4.59010869565217	4.80054347826087	4.84891304347826	5.11369565217391	4.88673913043478	4.51565217391304	4.8429347826087	5.00130434782609	5.02413043478261	5.06760869565217	5.14724636956522
1810035I16Rik	6.88782608695652	5.97565217391304	6.17695652173913	6.03641304347826	5.31630434782609	4.44326086956522	6.08	6.32728260869565	6.16695652173913	6.7579347826087	6.43021739130435	6.13260869565217	6.03641304347826	5.79826086956522	5.80688406521739	5.59021739130435	5.78652173913043	5.99945652173913	5.68413043478261	6.5175	5.65391304347826	6.01826086956522	6.1528442173913
1810035L17Rik	7.20228260869565	6.36304347826087	6.6045652173913	6.72641304347826	6.47195652173913	6.83695652173913	6.45369565217391	6.73782608695652	6.51239130434783	6.48311595652174	6.43021739130435	6.6384057826087	6.51760869565217	6.48119565217391	6.41847826086957	6.62913043478261	6.73217391304348	6.67141304347826	6.45228260869565	6.76413043478261	6.37594204347826	6.2445652173913	6.18518115217391
1810037I17Rik	8.25836956521739	7.73521739130435	7.48478260869565	7.69315217391304	7.50956521739131	7.47315217391304	7.71485508695652	7.41619565217391	7.51826086956522	7.76054347826087	7.58586956521739	7.42467391304348	7.80413043478261	7.9625	7.82532608695652	7.67663043478261	7.69804347826087	7.6404347826087	7.74358695652174	8.15630434782609	7.53010869565217	7.59836956521739	7.66760869565217
1810041L15Rik	6.05260869565217	5.55684782608696	5.62836956521739	5.42996376086956	5.52369565217391	5.11684782608696	5.69152173913043	5.65146739130435	5.31891304347826	5.46773913043478	5.74760869565217	5.6154347826087	5.3760145	5.3154347826087	5.37184782608696	5.72717391304348	5.39739130434783	5.52478260869565	5.36217391304348	5.31565217391304	5.50804347826087	5.3754347826087	5.30076086956522
1810043G02Rik	7.37693478260869	7.31173913043478	7.16108695652174	7.27086956521739	6.93271739130435	6.88413043478261	7.27481884782609	7.07065217391304	6.89293478260869	6.90913043478261	6.91311593478261	7.03173913043478	6.9304347826087	7.12641304347826	7.00222826086956	6.78086956521739	6.93869565217391	6.74239130434783	6.60913043478261	6.95057969565217	6.94130434782609	6.7570652173913	6.6304347826087
1810043H04Rik	7.23239130434783	6.5645652173913	6.67065217391304	6.82826086956522	7.10681158695652	7.06630434782609	7.165	6.89021739130435	6.9055797173913	6.98978260869565	7.00108695652174	6.86130434782609	6.63391304347826	6.805	6.68291665217391	6.86826086956522	7.04152173913043	6.67141304347826	6.9825	6.83652173913043	6.88858695652174	7.20369565217391	7.04304347826087
1810044D09Rik	5.69369565217391	6.06489130434783	5.6704347826087	5.83326086956522	5.75565217391304	5.81826086956522	5.97521739130435	5.30326086956522	5.07739130434783	5.63065217391304	5.53413043478261	5.24391304347826	5.72826086956522	5.48673913043478	5.68130434782609	5.66608695652174	5.51483695652174	5.81673913043478	5.04347826086957	5.24231882608696	5.15981884782609	5.35586956521739	5.26326086956522
1810046J19Rik	8.62173913043478	8.23652173913043	8.25951086956522	8.48141304347826	8.52572463043478	8.48739130434783	8.43521739130435	8.46768117391304	8.34902173913044	8.75869565217391	8.29565217391304	8.51391304347826	8.75434782608696	8.65913043478261	8.76282608695652	8.65369565217391	8.79869565217391	8.60086956521739	8.38152173913043	9.00702897826087	8.51086956521739	8.5754347826087	8.46847826086957
1810046K07Rik	5.61945652173913	5.3145652173913	5.01217391304348	5.27163043478261	5.5424637826087	5.73913043478261	5.05326086956522	5.70913043478261	4.85782608695652	5.12413043478261	4.9764492826087	4.95670289130435	5.17239130434783	5.52369565217391	5.48195652173913	5.19898552173913	5.0805797173913	5.30152173913043	5.49326086956522	5.30591786956522	5.17108695652174	5.19434782608696	5.19021739130435
1810048J11Rik	6.53934782608696	6.33554347826087	6.38199276086956	6.77108695652174	6.45565217391304	6.0424637826087	6.6325	6.41413043478261	6.51239130434783	6.28282608695652	6.59318841304348	6.62739130434783	5.98438406521739	6.16231884782609	6.72217391304348	6.29847826086957	6.06217391304348	6.8054347826087	6.18913043478261	6.34905795652174	6.45282608695652	6.16920289130435	6.7504347826087
1810049H13Rik	6.09942030434783	6.14152173913044	6.19554347826087	6.4045652173913	5.83717391304348	6.39021739130435	6.59391304347826	5.6725	6.07391304347826	5.98333334782609	5.95695652173913	5.82521739130435	5.89478260869565	6.07072465217391	5.97869565217391	5.84739130434783	5.98228260869565	5.83469565217391	5.46369565217391	5.78880434782609	5.57847826086957	5.53565217391304	5.52402173913043
1810053B23Rik	4.03771739130435	4.22826086956522	3.64565217391304	3.93326086956522	3.98673913043478	3.63608695652174	3.75869565217391	3.83739130434783	3.91739130434783	4.045	3.97891304347826	3.67431158695652	3.68130434782609	3.92130434782609	3.80257245652174	3.74118013043478	4.23380434782609	4.01202897826087	4.0345652173913	3.88826086956522	3.97315217391304	4.07217391304348	3.9404347826087
1810055G02Rik	7.6825	8.08782608695652	8.09521739130435	8.30217391304348	8.69369565217391	8.67695652173913	8.60528984782609	8.86391304347826	8.69434782608696	8.76586956521739	8.58021739130435	8.76217391304348	8.32173913043478	8.62989130434783	8.77065217391304	9.00173913043478	9.09753623913043	8.91663043478261	8.53608695652174	8.76130434782609	8.96402173913044	8.85282608695652	9.03413043478261
1810058I24Rik	8.00239130434783	8.00336956521739	8.08304347826087	8.05	7.90565217391304	7.92586956521739	7.94673913043478	7.8361975	7.88260869565217	8.11434782608696	7.75565217391304	7.70706521739131	7.92521739130435	8.08695652173913	8.17130434782609	8.29429347826087	8.13652173913044	8.07239130434783	8.10989130434783	7.84434782608696	8.05521739130435	8.29782608695652	7.74358695652174
1810059C17Rik	5.40695652173913	4.9175	5.08869565217391	5.25902173913043	4.98467391304348	4.68478260869565	4.92630434782609	5.18967391304348	5.34195652173913	4.92347826086957	4.99905797826087	4.63391304347826	4.645	4.88695652173913	5.21880434782609	4.79804347826087	4.98673913043478	5.49344202173913	4.20173913043478	5.38239130434783	4.52119565217391	5.2035507173913	4.77847826086956
1810062G17Rik	4.96652173913043	5.61847826086957	5.4904347826087	5.55413043478261	5.66376086956522	6.11652173913043	5.92217391304348	5.65146739130435	6.32608695652174	5.78369565217391	5.60608695652174	5.69478260869565	5.41478260869565	5.39423913043478	5.68130434782609	5.85978260869565	5.10978260869565	5.80681160869565	5.35233695652174	5.45380434782609	5.67521739130435	5.61173913043478	5.52402173913043
1810063B05Rik	7.90332015217391	7.59644928260869	7.09489130434783	7.445	7.88565217391304	7.90478260869565	7.72608695652174	7.7710507173913	7.84152173913044	7.8879347826087	7.64923913043478	7.86130434782609	7.30173913043478	7.44326086956522	7.4445652173913	7.62264493478261	7.79630434782609	7.83641489130435	8.0004347826087	7.7704347826087	7.4615942173913	7.33565217391304	7.72311593478261
1810063B07Rik	5.28336956521739	5.35869565217391	5.43891304347826	5.61224639130435	5.75565217391304	5.68434782608696	5.81836956521739	5.3604347826087	5.89565217391304	5.2464492826087	5.38532608695652	5.4104347826087	5.44717391304348	5.89456521739131	6.06978260869565	5.29619565217391	5.67445652173913	5.49344202173913	5.50239130434783	5.71184782608696	5.33717391304348	5.69239130434783	5.64195652173913
1810063I02Rik	3.65673913043478	3.64521739130435	3.19304347826087	3.14857143478261	2.93086956521739	3.34195652173913	3.37202895652174	3.47152173913043	3.34945652173913	3.27826086956522	3.80231882608696	3.32467391304348	3.04304347826087	3.54130434782609	3.01065217391304	3.64521739130435	3.38945652173913	3.3595652173913	3.33432365217391	3.24739130434783	3.38304347826087	3.39637682608696	3.43739130434783
1810064F22Rik	3.59802173913043	3.35130434782609	3.1204347826087	2.90695652173913	3.38565217391304	3.15186956521739	3.24913043478261	3.14333334782609	3.38677534782609	2.85032608695652	3.14117236956522	2.98739130434783	3.81967391304348	3.28625604347826	3.28266304347826	3.27478260869565	3.11391304347826	2.86391304347826	3.37452173913043	3.06869565217391	3.01739130434783	3.20605591304348	3.42336956521739
1810065E05Rik	3.13673913043478	3.18108695652174	3.42210869565217	3.18086956521739	3.21086956521739	2.73086956521739	3.34173913043478	3.36913043478261	3.59688404347826	3.19871739130435	3.04260869565217	3.34173913043478	2.89152173913043	3.69	3.45695652173913	3.1175	3.38945652173913	3.20652173913044	3.28695652173913	3.28645410869565	3.22173913043478	3.13652173913043	3.10934782608696
1810074P20Rik	9.19891304347826	8.93673913043478	8.82369565217392	8.97347826086957	8.75326086956522	8.80521739130435	8.80586956521739	8.88304347826087	8.84739130434783	8.80173913043478	9.02	8.63782608695652	9.02086956521739	8.86434782608696	8.91782608695652	8.75304347826087	8.81217391304348	8.85478260869565	8.74739130434783	8.73239130434783	8.93739130434783	8.69826086956522	8.84695652173913
2010001A14Rik	4.74760869565217	4.78652173913043	4.79423913043478	4.73739130434783	5.11708334782609	4.99186956521739	4.79130434782609	4.67826086956522	5.13318841304348	4.80934782608696	4.84739130434783	4.80260869565217	4.97516304347826	4.69282608695652	4.72934782608696	4.45130434782609	4.56913043478261	5.08358695652174	5.09130434782609	4.56130434782609	4.83673913043478	4.99949276086956	5.04188404347826
2010001E11Rik	2.97445652173913	3.08913043478261	3.09086956521739	3.1054347826087	2.4454347826087	2.95086956521739	3.00782608695652	2.95768115217391	3.01472826086957	3.19195652173913	3.01478260869565	3.1719202826087	3.27830434782609	3.03725295652174	3.19239130434783	3.05917391304348	3.4398757826087	2.75304347826087	2.76260869565217	3.15416667391304	2.92652173913043	2.85978260869565	3.05841304347826
2010001M06Rik	6.5145652173913	6.02782608695652	5.97804347826087	6.2304347826087	5.98717391304348	6.09826086956522	6.23326086956522	6.34471013043478	6.25427534782609	5.90177536956522	6.19554347826087	6.15510869565217	6.1304347826087	6.35478260869565	6.29079708695652	6.20130434782609	6.08413043478261	5.95065217391304	6.34423913043478	6.31804347826087	6.13108695652174	6.19369565217391	6.03630434782609
2010001M09Rik	5.28336956521739	5.4904347826087	5.58695652173913	5.39482608695652	5.62315217391304	5.76765941304348	5.23347826086956	5.54728260869565	5.42771739130435	5.69239130434783	5.57445652173913	5.47282608695652	5.41478260869565	5.23173913043478	5.46260869565217	5.16586956521739	5.64652173913043	5.27311593478261	5.20782608695652	5.71184782608696	5.62663043478261	5.43	5.42971013043478
2010002M12Rik	4.47304347826087	4.10521739130435	4.13673913043478	3.82608695652174	4.12913043478261	4.07333332608696	4.15304347826087	5.14775360869565	3.69347826086957	3.87391304347826	4.73304347826087	4.81282608695652	3.73065217391304	3.76304347826087	4.58449273913044	4.28869565217391	4.45086956521739	4.31336956521739	4.38862317391304	3.95304347826087	4.0720652173913	4.31757245652174	4.4770652173913
2010002N04Rik	5.48543478260869	5.53978260869565	5.5629347826087	5.17260869565217	5.0704347826087	5.29775360869565	5.11130434782609	4.86902173913044	5.28380434782609	5.3825	5.10673913043478	5.34391304347826	5.46478260869565	5.40695652173913	5.44130434782609	5.64347826086957	5.28347826086956	5.47130434782609	5.11152173913043	5.36054347826087	4.92336956521739	5.23347826086956	4.85836956521739
2010003K11Rik	6.44619565217391	6.79076086956522	7.19108695652174	7.35554347826087	7.5844202826087	7.95884058695652	7.60978260869565	7.85760869565217	7.78086956521739	7.58765217391304	7.1845652173913	7.30782608695652	6.71094204347826	7.40498552173913	6.91978260869565	6.71673913043478	6.9495652173913	7.07391304347826	6.9825	6.76413043478261	6.67010869565217	6.66032608695652	6.88804347826087
2010003K15Rik	5.47086956521739	4.9175	5.0704347826087	4.8475	5.57826086956522	5.80847826086957	5.21282608695652	5.11684782608696	6.17565217391304	5.96478260869565	5.11673913043478	5.6055797173913	4.90572826086957	5.28434782608696	5.08086956521739	5.12391304347826	5.72413043478261	5.45	5.77895652173913	5.84108695652174	5.45336956521739	4.92	5.91402173913044
2010003O02Rik	7.25054347826087	7.17532608695652	6.8529347826087	6.9470652173913	7.21695652173913	7.37891304347826	7.50626086956522	6.95869565217391	7.195	7.23358695652174	7.3975	7.30782608695652	7.09010869565217	7.1595652173913	7.42260869565217	7.11869565217391	7.4694202826087	7.445	7.02108695652174	7.06815217391304	7.43076086956522	7.19369565217391	7.07326086956522
2010005H15Rik	3.40097826086957	2.66369565217391	3.5854347826087	3.52086956521739	3.26260869565217	3.5525	2.90434782608696	4.12978260869565	2.79695652173913	3.06826086956522	3.26895652173913	3.39173913043478	3.11119565217391	3.00847826086957	2.74913043478261	3.56695652173913	3.892	3.33717391304348	3.47728260869565	3.56297102173913	4.29554347826087	2.59231884782609	4.13586956521739
2010009K17Rik	4.28934782608696	4.28271739130435	4.78304347826087	4.53815217391304	4.61847826086957	4.05086956521739	4.2104347826087	4.24695652173913	4.14123189130435	4.56304347826087	4.49188639130435	4.59102767391304	4.80271739130435	4.44652173913043	4.3030797173913	4.09608695652174	4.24489130434783	4.38673913043478	4.53152173913043	3.87782608695652	4.345	4.07217391304348	4.13586956521739
2010010A06Rik	4.10036232608696	3.87362317391304	4.87695652173913	4.53815217391304	4.23086956521739	4.51815217391304	4.5395652173913	4.39510869565217	4.95130434782609	4.74739130434783	4.3929347826087	4.94630434782609	4.43782608695652	4.35380434782609	4.35478260869565	4.54826086956522	5.0120652173913	4.40869565217391	4.47	4.23782608695652	4.63347826086957	4.41760869565217	4.36739130434783
2010011I20Rik	7.84032608695652	7.18423913043478	7.44673913043478	7.68913043478261	7.47336956521739	7.68054347826087	7.78260869565217	7.52565217391304	7.75945652173913	7.74788043478261	7.71717391304348	7.4645652173913	7.29086956521739	7.41614130434783	6.87521739130435	7.44586956521739	7.56304347826087	7.35434782608696	7.13869565217391	7.18391304347826	7.02260869565217	7.36478260869565	7.06391304347826
2010012O05Rik	6.79163043478261	6.92681158695652	6.66086956521739	6.76130434782609	7.09822463043478	6.9845652173913	7.02188406521739	7.07065217391304	7.02916667391304	6.94086956521739	6.53065217391304	6.74717391304348	6.82934782608696	7.11608695652174	6.80739130434783	6.5295652173913	6.75347826086957	6.58217391304348	6.45228260869565	7.02900363043478	6.54923913043478	6.61347826086957	6.85760869565217
2010013B24Rik	3.46434782608696	3.89908695652174	3.7504347826087	3.59260869565217	3.5995652173913	3.64596836956522	3.9145652173913	3.83739130434783	3.63582608695652	3.62739130434783	3.36402173913043	3.73	3.56521739130435	4.30108695652174	3.62673913043478	3.35962732608696	3.97163043478261	3.90445652173913	3.89586956521739	3.77652173913043	3.61478260869565	3.885	4.00086956521739
2010015L04Rik	5.77257245652174	4.96010869565217	4.94021739130435	5.29228260869565	5.09586956521739	4.82391304347826	4.83195652173913	5.01971015217391	4.86760869565217	5.15521739130435	4.9764492826087	4.94630434782609	5.04782608695652	4.79304347826087	4.89528984782609	5.05326086956522	4.85510869565217	5.12195652173913	4.90663043478261	4.97439130434783	4.96391304347826	4.885	4.71760869565217
2010015M23Rik	5.33445652173913	4.79663043478261	5.23623186956522	4.67804347826087	5.02565217391304	4.61735506521739	4.915	4.94228260869565	4.99880434782609	4.26684782608696	4.46173913043478	4.83782608695652	4.5295652173913	4.57079710869565	4.5204347826087	4.39709486956522	4.32695652173913	4.83375	4.1385507173913	4.32673913043478	4.72641304347826	4.77782608695652	4.86951086956522
2010016I18Rik	9.13456521739131	9.40989130434783	9.21681158695652	9.13858695652174	8.69369565217391	8.61521739130435	9.54608695652174	7.9979347826087	8.85686956521739	9.14652173913043	8.62217391304348	8.21	7.19304347826087	8.55641304347826	7.17282608695652	6.5295652173913	7.50195928260869	7.29521739130435	7.00391304347826	6.32804347826087	7.41271739130435	7.23282608695652	7.16304347826087
2010106C02Rik	4.76010869565217	4.63782608695652	4.68630434782609	4.47934782608696	4.86673913043478	5.0695652173913	4.65728260869565	4.56934782608696	4.56978260869565	4.27586956521739	4.616	4.90847826086957	4.79391304347826	4.57079710869565	4.84891304347826	4.50630434782609	4.45086956521739	4.44	4.75891304347826	4.91869565217391	4.3929347826087	4.4783385	4.23086956521739
2010106E10Rik	3.74130434782609	4.06663043478261	3.56695652173913	3.53126810869565	3.84695652173913	3.61681160869565	3.46086956521739	3.18304347826087	4.16282608695652	3.57655797826087	3.31630434782609	3.48021739130435	3.41934782608696	3.00847826086957	3.48939130434783	3.314	3.17376810869565	3.82608695652174	3.20260869565217	3.43695652173913	3.1545652173913	3.4808022826087	3.86695652173913
2010106G01Rik	10.1522463695652	9.6169202826087	9.73413043478261	9.55521739130435	9.38456521739131	9.31391304347826	9.2804347826087	9.33434782608696	9.67311595652174	9.52760869565217	9.50391304347826	9.30891304347826	9.78434782608696	9.37847826086957	9.68478260869565	9.58673913043478	9.61217391304348	9.74639752173913	9.64630434782609	9.59217391304348	9.62695652173913	9.70434782608696	9.4954347826087
2010107E04Rik	9.91782608695652	9.07565217391304	9.19086956521739	9.28108695652174	9.31891304347826	9.08862317391304	8.89608695652174	9.38	9.00144926086957	9.06217391304348	9.02	8.82	9.24695652173913	9.33478260869565	8.92782608695652	9.04217391304348	8.9960507173913	9.02173913043478	9.02	9.15630434782609	8.4984057826087	8.44478260869565	8.71260869565217
2010107G12Rik	4.94545454347826	5.06047826086957	5.20934782608696	5.29228260869565	4.87695652173913	5.5645652173913	5.02630434782609	4.64597826086957	5.38739130434783	5.03804347826087	5.33184782608696	5.28434782608696	5.12804347826087	5.33451086956522	5.17239130434783	4.48913043478261	5.25231882608696	5.40130434782609	5.03391304347826	4.88695652173913	5.11108695652174	5.07804347826087	4.45836956521739
2010107G23Rik	6.3629347826087	5.94108695652174	6.04304347826087	5.99782608695652	5.65438406521739	5.72804347826087	6.04108695652174	5.86260869565217	6.0095652173913	5.83967391304348	6.41942030434783	6.2895652173913	6.03641304347826	6.00869565217391	5.74760869565217	5.72717391304348	6.07204347826087	5.81673913043478	6.28304347826087	5.9672645	5.93336956521739	6.15173913043478	5.54152173913043
2010107H07Rik	6.77934782608696	6.74173913043478	6.56130434782609	6.68608695652174	6.66818839130435	6.99364130434783	6.84695652173913	6.7795652173913	6.7175	6.7579347826087	6.58336956521739	6.76771739130435	6.71094204347826	6.73040760869565	6.73108695652174	6.93695652173913	6.87739130434783	6.81521739130435	6.5225	6.55239130434783	6.99217391304348	6.62173913043478	6.36173913043478
2010109A12Rik	4.25652173913044	4.69434782608696	4.5595652173913	4.3495652173913	4.69434782608696	4.70304347826087	4.38282608695652	4.48141304347826	4.66521739130435	4.58913043478261	4.08931158695652	4.46420947826087	4.5295652173913	4.39347826086957	4.3795652173913	4.24608695652174	4.46076086956522	4.21021739130435	4.65217391304348	4.40891304347826	3.76108695652174	4.58891304347826	4.15989130434783
2010109I03Rik	5.79739130434783	5.14228260869565	5.3354347826087	5.50434782608696	5.22	5.27086956521739	5.2645652173913	4.67826086956522	4.5595652173913	5.11358695652174	5.77021739130435	5.18152173913044	5.52413043478261	5.45514493478261	5.2875	5.02152173913043	5.3519202826087	5.15489130434783	5.21826086956522	5.03130434782609	4.66260869565217	5.09728260869565	5.20239130434783
2010109K11Rik	7.67086956521739	7.36855071739131	7.65826086956522	7.59224636956522	7.48173913043478	7.37026086956522	7.60152173913044	7.63108695652174	7.84152173913044	7.90021739130435	7.44594204347826	7.91722826086957	7.54121334782609	7.90413043478261	7.62434782608696	7.65166667391304	7.68217391304348	7.59130434782609	7.68434782608696	8.01135869565217	7.49010869565217	7.59173913043478	8.06565217391304
2010110K18Rik	4.03771739130435	3.87362317391304	4.42913043478261	3.95554347826087	4.08652173913043	3.97565217391304	4.23855073913044	4.0779347826087	4.37858695652174	3.65377847826087	3.99173913043478	4.02978260869565	4.04826086956522	4.19923913043478	4.59521739130435	3.98922463043478	4.06391304347826	4.01202897826087	3.93041063043478	3.97684782608696	4.46881423913044	4.27586956521739	3.80521739130435
2010110P09Rik	6.94288043478261	6.91782608695652	6.96565217391304	6.81695652173913	6.88369565217391	6.78065217391304	6.97478260869565	6.5920652173913	6.35739130434783	6.64961956521739	6.98166667391304	6.99217391304348	6.77427536956522	7.12641304347826	6.637029	6.70652173913043	6.79288043478261	6.84967391304348	6.78913043478261	6.93152173913044	6.76913043478261	6.7920652173913	6.82934782608696
2010111I01Rik	6.41413043478261	6.6604347826087	6.45869565217391	6.74239130434783	6.37057969565217	6.39891304347826	6.37391304347826	6.38326086956522	6.31815217391304	5.93304347826087	6.61869565217391	6.72847826086957	6.52934782608696	6.25239130434783	6.40804347826087	6.51065217391304	6.07204347826087	6.37057969565217	6.35239130434783	6.47913043478261	6.45282608695652	6.5695652173913	6.21576086956522
2010204K13Rik	2.94369565217391	3.03565217391304	2.93880434782609	3.13260869565217	3.12521739130435	3.12778986956522	3.01739130434783	3.12135265217391	3.09521739130435	3.085	3.35478260869565	3.12140095652174	3.19434782608696	3.32612647826087	3.18304347826087	3.10608695652174	2.91869565217391	3.13596273913043	3.10514493478261	3.15416667391304	3.13565217391304	3.30478260869565	3.0045652173913
2010300C02Rik	6.96862317391304	6.38978260869565	6.8529347826087	6.37565217391304	6.4104347826087	6.08010869565217	6.71347826086957	6.43663043478261	6.58989130434783	6.98	6.67086956521739	6.62739130434783	6.85119565217391	6.40413043478261	6.21938406521739	6.42123186956522	5.69173913043478	6.15369565217391	6.47369565217391	6.35961956521739	6.14934782608696	6.27423913043478	6.3175362173913
2010300F17Rik	3.19217391304348	3.30724636956522	3.33521739130435	3.34771739130435	3.29365941304348	3.41141304347826	3.18118013043478	3.42130434782609	3.56826086956522	3.412971	3.32579710869565	3.18315217391304	3.45684782608696	3.33521739130435	3.50582608695652	2.81358695652174	3.27033817391304	3.44304347826087	3.34173913043478	3.34553995652174	3.38304347826087	3.37221013043478	3.55347826086957
2010305A19Rik	5.36217391304348	6.09478260869565	6.1304347826087	6.30565217391304	5.98717391304348	6.40673913043478	6.17554347826087	6.29021739130435	5.89565217391304	6.05655073913043	6.09826086956522	6.35847826086956	5.62195652173913	6.17347826086957	6.05054347826087	5.92652173913043	5.88532608695652	5.66449273913044	5.99568839130435	6.00967391304348	5.82597826086957	6.28884058695652	5.48304347826087
2010308F09Rik	3.39282608695652	3.33391304347826	3.40295652173913	3.30695652173913	3.62347826086957	3.91826086956522	3.60652173913043	3.97833332608696	3.87021739130435	3.49347826086957	3.35478260869565	3.58876810869565	3.49369565217391	3.37115217391304	3.90822463043478	3.55652173913043	3.71891304347826	3.43304347826087	3.78739130434783	3.6354347826087	3.39590580434783	3.38304347826087	3.48688889130435
2010310C07Rik	4.13891304347826	4.27362317391304	4.01326086956522	4.27782608695652	4.0495652173913	4.30934782608696	4.35347826086957	4.10586956521739	4.03326086956522	3.93391304347826	4.28974636956522	4.05086956521739	4.03902173913044	4.30108695652174	3.75260869565217	4.06427536956522	3.90427536956522	4.03173913043478	3.9795652173913	4.00217391304348	4.0720652173913	3.75217391304348	3.81826086956522
2010315B03Rik	5.51217391304348	5.29413043478261	5.25923913043478	5.15173913043478	5.5610145	5.71934782608696	5.24391304347826	5.74097826086956	4.99021739130435	5.02782608695652	5.4845652173913	5.135	5.31329710869565	5.03782608695652	5.16315217391304	5.31565217391304	5.11701993478261	5.38	4.96478260869565	5.40347826086956	5.27717391304348	5.2754347826087	5.61326086956522
2010317E24Rik	5.39268117391304	5.03934782608696	5.0704347826087	4.88695652173913	4.9095652173913	4.3754347826087	5.17173913043478	5.03130434782609	4.86760869565217	4.8295652173913	5.23880434782609	5.1945652173913	4.93365941304348	5.17	5.21073913043478	4.69086956521739	4.76967391304348	5.04771739130435	4.99905797826087	5.0704347826087	5.0345652173913	4.89489130434783	5.40110869565217
2010320M18Rik	6.5145652173913	6.31384060869565	6.1495652173913	6.39663043478261	6.39032608695652	6.76052536956522	6.75373189130435	6.71434782608696	6.63865941304348	6.80695652173913	6.35961956521739	6.42630434782609	6.26217391304348	6.38478260869565	6.29079708695652	6.25804347826087	6.33065217391304	6.05108695652174	6.5225	6.4129347826087	5.92326086956522	6.14304347826087	6.50065217391304
2010320O07Rik	3.77782608695652	3.84152173913043	4.48681160869565	4.4319347826087	4.33789854347826	4.31923913043478	3.98847826086957	4.31086956521739	3.87021739130435	3.99265217391304	4.01065217391304	4.0404347826087	4.43782608695652	4.22065217391304	4.41173913043478	4.11565217391304	4.28586956521739	4.08086956521739	4.07739130434783	4.11497102173913	3.87362317391304	4.21086956521739	3.55347826086957
2010321M09Rik	6.80239130434783	7.08670289130435	7.21239130434783	7.0104347826087	7.14724639130435	7.12565217391304	6.94195652173913	7.55782608695652	6.84130434782609	7.11659419565217	7.14404347826087	7.18565217391304	7.03173913043478	6.9845652173913	7.32010869565217	7.22510869565218	6.86782608695652	7.05637682608696	7.18217391304348	7.23239130434783	7.15869565217391	7.22102173913043	7.62094204347826
2200002D01Rik	6.33239130434783	6.15101447826087	6.18815217391304	6.38760869565217	6.10891304347826	6.17369565217391	6.28543478260869	6.04391304347826	6.39478260869565	6.51913043478261	6.00945652173913	6.225	6.30474639130435	6.24282608695652	6.15681160869565	6.54891304347826	6.4445652173913	6.23521739130435	6.30717391304348	6.24097826086957	6.22347826086957	6.19369565217391	6.1528442173913
2200002J24Rik	2.89260869565217	2.94695652173913	3.39195652173913	3.41987319565217	2.93086956521739	3.57630434782609	3.37202895652174	3.07434782608696	3.17608695652174	3.32695652173913	3.12130434782609	3.1719202826087	3.47695134782609	2.87739130434783	3.2424637826087	2.97130434782609	3.38945652173913	3.31782608695652	3.44663043478261	3.49195652173913	2.74434782608696	3.67260869565217	2.92039130434783
2200002K05Rik	4.03771739130435	4.53	3.77836956521739	3.98565217391304	4.48195652173913	4.05086956521739	4.06434782608696	3.90652173913043	4.17405795652174	3.74652173913043	4.01934782608696	3.77521739130435	4.49869565217391	4.23086956521739	3.94583332608696	4.3095652173913	4.05210145652174	4.4195652173913	4.27576086956522	4.0125	3.89565217391304	4.02304347826087	4.00086956521739
2210008F06Rik	4.77336956521739	4.48	4.39326086956522	3.97760869565217	4.58891304347826	4.2875	4.64652173913043	4.63347826086957	4.92228260869565	4.68032608695652	4.75940713043478	4.60260869565217	4.57271739130435	4.5804347826087	4.58449273913044	4.40869565217391	4.81746376086956	4.26467391304348	4.60228260869565	4.71576086956522	4.5885	4.66086956521739	4.43695652173913
2210009G21Rik	5.46070047826087	6.44673913043478	6.26260869565217	6.14065217391304	6.13065217391304	5.63739130434783	6.23326086956522	6.27478260869565	6.2254347826087	6.20173913043478	6.37137682608696	6.10007245652174	6.15884056521739	6.25239130434783	6.25923913043478	6.13	6.08413043478261	6.22559782608696	6.46255434782609	6.28271739130435	6.17695652173913	6.53565217391304	6.29739130434783
2210010C04Rik	4.08876810869565	4.09608695652174	3.96304347826087	4.15217391304348	3.62347826086957	3.39086956521739	3.30695652173913	4.04478260869565	3.43993789130435	2.96913043478261	3.21016304347826	3.88271739130435	3.76119565217391	3.89608695652174	3.28266304347826	3.29304347826087	3.74256917391304	4.82304347826087	3.89586956521739	3.20260869565217	2.95880434782609	3.71313043478261	3.4054347826087
2210010C17Rik	4.08876810869565	4.43804347826087	4.35510869565217	4.39521739130435	4.56478260869565	4.1272167173913	4.1424637826087	3.87434782608696	4.17405795652174	4.21945652173913	4.10815217391304	4.25597826086956	4.05652173913044	4.47641304347826	4.0879347826087	4.32865941304348	4.58913043478261	4.25434782608696	4.20173913043478	4.59065217391304	4.02778986956522	4.07217391304348	3.98895652173913
2210012G02Rik	4.94545454347826	5.26072463043478	5.2645652173913	5.46749276086957	5.37086956521739	5.62413043478261	5.2179347826087	5.69152173913043	5.505	5.365	5.59021739130435	5.3729347826087	5.08913043478261	5.11	5.27195652173913	5.14775360869565	5.02173913043478	5.28684782608696	5.18510869565217	5.3654347826087	5.42760869565217	5.52380434782609	5.41673913043478
2210013O21Rik	7.85086956521739	7.70760869565217	7.71202897826087	7.72561593478261	7.72594202173913	7.75989130434783	7.65695652173913	7.80434782608696	7.68108695652174	7.55586956521739	7.69521739130435	7.63369565217391	7.64445652173913	7.83282608695652	7.68391304347826	7.68108695652174	7.6504347826087	7.41108695652174	7.60978260869565	7.43152173913044	7.82369565217391	7.71608695652174	7.57652173913043
2210016F16Rik	8.3895652173913	8.51391304347826	8.42967391304348	8.46	8.46869565217391	8.51086956521739	8.47652173913044	8.52385869565217	8.19884058695652	8.38130434782609	8.4625	8.47880434782609	8.67652173913043	8.51695652173913	8.70054347826087	8.50054865217391	8.67565217391304	8.58913043478261	8.64021739130435	8.55608695652174	8.3133152173913	8.49413043478261	8.31978260869565
2210016L21Rik	7.69173913043478	7.54869565217391	7.44673913043478	7.49054347826087	7.46434782608696	7.64173913043478	7.88304347826087	7.7804347826087	7.69894928260869	7.71608695652174	7.74608695652174	7.39144069565217	7.44217391304348	7.48902173913044	7.56641304347826	7.86304347826087	7.6504347826087	7.59130434782609	7.65849802173913	7.69619565217391	7.68989130434783	7.52782608695652	7.58880434782609
2210018M11Rik	7.78329710869565	8.32673913043478	8.3045652173913	8.185	8.37978260869565	8.23478260869565	8.32652173913043	8.17532608695652	8.42413043478261	8.26869565217391	8.49826086956522	8.17315217391304	8.14391304347826	8.36695652173913	8.18731882608696	8.33673913043478	8.11264493478261	8.17386956521739	8.19492754347826	8.14076086956522	8.35608695652174	8.36478260869565	8.47869565217391
2210019I11Rik	3.78739130434783	3.76130434782609	4.06760869565217	3.79619565217391	3.95304347826087	4.08184782608696	3.75869565217391	3.92391304347826	3.76978260869565	4.02217391304348	3.93304347826087	3.96141304347826	3.9804347826087	4.19923913043478	3.7845652173913	3.68217391304348	3.892	3.94	3.69347826086957	3.85782608695652	4.06304347826087	3.84326086956522	4.48469565217391
2210020M01Rik	5.5615942173913	5.41989130434783	5.19	5.00478260869565	5.24478260869565	5.30934782608696	5.33760869565217	5.33195652173913	5.44739130434783	5.26673913043478	5.4845652173913	5.10304347826087	5.10195652173913	5.34369565217391	5.23913043478261	5.4045652173913	5.30804347826087	5.24391304347826	5.1525	5.15373189130435	5.31913043478261	5.30635265217391	4.96673913043478
2210021J22Rik	6.15173913043478	6.265	6.26260869565217	6.22	6.38130434782609	6.35260869565217	6.6604347826087	6.53005434782609	6.46885869565217	6.62663043478261	6.40057969565217	6.44565217391304	6.34402173913043	6.4995652173913	6.30963769565217	6.39728260869565	6.75347826086957	6.32510869565217	6.32652173913043	6.3375	6.355	6.32347826086956	6.35119565217391
2210039B01Rik	5.18521739130435	4.92826086956522	4.9925	5.05108695652174	4.95478260869565	4.86913043478261	4.87380434782609	4.71739130434783	5.15304347826087	4.77608695652174	5.04	5.11347826086956	5.01315217391304	4.99739130434783	5.22739130434783	5.11369565217391	5.45917873913043	5.07271739130435	4.9545652173913	5.06076086956522	4.91423913043478	5.18673913043478	4.87782608695652
2210403K04Rik	6.77934782608696	7.36	7.14315217391304	7.31478260869565	7.5479347826087	7.69684782608696	8.0295652173913	6.84239130434783	7.35130434782609	7.62391304347826	7.81652173913043	7.41086956521739	7.02242754347826	7.47913043478261	6.98217391304348	7.9645652173913	7.23297102173913	8.21315217391304	6.84913043478261	7.83478260869565	7.53934782608696	6.81260869565217	7.30684782608696
2210404J11Rik	7.565	7.58003952173913	7.75108695652174	7.83152173913043	7.47336956521739	7.36391304347826	7.38782608695652	7.43686956521739	7.45895652173913	7.478	7.59471013043478	7.40184782608696	7.4129347826087	7.54782608695652	7.33992752173913	7.29869565217391	7.1375362173913	7.3025362173913	7.30434782608696	7.49913043478261	7.43826086956522	7.38934782608696	7.42413043478261
2210404O07Rik	5.89260869565217	5.10108695652174	4.74340580434783	5.25902173913043	4.733083	5.02336956521739	5.00630434782609	4.71739130434783	4.59891304347826	4.94347826086956	4.86836956521739	4.95670289130435	5.03532608695652	5.38094204347826	5.3975362173913	5.13369565217391	5.4295652173913	5.08358695652174	5.06188404347826	5.0795652173913	4.98108695652174	5.3154347826087	4.83847826086957
2210404O09Rik	4.12836956521739	3.9994202826087	3.98391304347826	3.93326086956522	4.01782608695652	3.0875	4.0504347826087	4.04478260869565	3.92695652173913	3.73630434782609	3.97891304347826	4.01108695652174	3.75112319565217	3.56695652173913	3.59826086956522	4.2625	3.33217391304348	3.53521739130435	3.66086956521739	3.86652173913043	3.87362317391304	4.03130434782609	4.03108695652174
2210406O10Rik	4.96652173913043	4.67804347826087	4.88695652173913	4.65728260869565	5.05021739130435	4.69304347826087	4.44934782608696	4.68788404347826	5.08521739130435	4.73565217391304	4.83673913043478	4.61228260869565	4.39217391304348	4.63282608695652	4.41173913043478	4.67923913043478	4.61217391304348	4.39884386956522	4.02217391304348	4.70347826086957	4.50173913043478	4.55396739130435	4.65130434782609
2210407C18Rik	3.14521739130435	3.49115943478261	3.28739130434783	3.20101447826087	3.06739130434783	3.30858695652174	3.38173913043478	3.27217391304348	3.52278984782609	2.99847826086957	3.12130434782609	3.23920289130435	3.50478260869565	3.36021739130435	3.09239130434783	3.0875	2.93608695652174	3.27478260869565	3.20260869565217	3.50217391304348	3.08695652173913	3.4204347826087	3.26739130434783
2210408F21Rik	7.81173913043478	7.54869565217391	7.63760869565217	7.53119565217391	7.64826086956522	7.3975	7.42461956521739	7.20630434782609	7.74869565217391	7.86217391304348	7.61223102173913	7.56608695652174	7.28076086956522	7.61746376086957	7.48173913043478	7.26760869565217	7.51275363043478	7.40010869565217	7.49782608695652	7.20086956521739	7.55826086956522	7.34597826086956	7.4295652173913
2210408I21Rik	7.84032608695652	7.30304347826087	7.20173913043478	7.39521739130435	7.39304347826087	7.32673913043478	7.48576086956522	7.55782608695652	7.632788	7.42485508695652	7.38782608695652	7.43	7.33369565217391	7.30630434782609	7.33217391304348	7.14347826086957	7.35217391304348	7.36326086956522	7.42260869565217	6.91663043478261	7.35586956521739	7.46641304347826	7.36304347826087
2210409D07Rik	6.0875	5.85130434782609	5.96565217391304	5.93369565217391	5.61217391304348	5.79360506521739	5.90413043478261	5.69833334782609	5.98827897826087	5.91130434782609	5.93652173913044	6.25717391304348	5.82565217391304	5.7895652173913	5.63065217391304	5.85978260869565	5.66608695652174	5.54347826086957	5.81905795652174	5.90652173913043	5.68413043478261	5.89735506521739	5.62141304347826
2210409E12Rik	3.85304347826087	4.23840580434783	4.31188404347826	4.14782608695652	4.37	5.04083332608696	4.49869565217391	4.24141304347826	4.14123189130435	4.54173913043478	3.9845652173913	4.32565217391304	4.23347826086956	3.78521739130435	4.39586956521739	4.53608695652174	4.145	4.1895652173913	4.3654347826087	4.29217391304348	4.33608695652174	3.91804347826087	4.18804347826087
2210414B05Rik	2.63826086956522	2.38913043478261	3.09913043478261	2.71608695652174	2.70239130434783	2.75402173913043	2.42173913043478	2.4295652173913	2.60652173913043	2.59347826086957	2.59869565217391	2.7385507173913	2.41565217391304	2.83641304347826	2.59101447826087	2.81358695652174	3.03768773913044	3.06137680434783	2.48739130434783	2.73434782608696	2.67521739130435	3.24462732608696	2.68358695652174
2210415F13Rik	5.61945652173913	4.98635869565217	4.49869565217391	4.64586956521739	5.0704347826087	4.68478260869565	3.93347826086957	4.34391304347826	4.19489130434783	3.91739130434783	4.0495652173913	4.06239130434783	11.2702391304348	4.96663043478261	4.5395652173913	5.87236956521739	4.48391304347826	4.57913043478261	4.2570652173913	4.09608695652174	3.93257245652174	4.29896739130435	3.92913043478261
2210416O15Rik	4.85695652173913	5.03934782608696	4.8154347826087	5.05108695652174	4.97516304347826	4.79597826086957	4.82217391304348	4.78630434782609	4.7454347826087	5.04782608695652	4.80565217391304	5.09304347826087	4.77552173913043	4.67347826086957	4.795	4.65869565217391	5.11701993478261	4.75695652173913	4.82391304347826	4.77608695652174	4.72641304347826	4.67913043478261	4.95670289130435
2210417A02Rik	4.18521739130435	4.50173913043478	4.42913043478261	4.17815217391304	4.82434782608696	4.53771739130435	4.19026086956522	4.21663043478261	5.61913043478261	5.2745652173913	4.00130434782609	4.91869565217391	4.47847826086957	4.30108695652174	4.3795652173913	4.63434782608696	4.67086956521739	5.09391304347826	4.60228260869565	5.45380434782609	5.01608695652174	4.64260869565217	4.8879347826087
2210417K05Rik	5.61945652173913	5.64811593478261	5.70086956521739	5.64	5.68358695652174	5.68434782608696	5.85152173913044	5.89315217391304	6.18586956521739	5.71304347826087	6.00945652173913	6.2154347826087	5.49326086956522	5.6695652173913	5.76	6.0510507173913	5.78652173913043	5.61869565217391	5.39739130434783	6.07731882608696	5.7520652173913	5.96318839130435	5.76086956521739
2210418O10Rik	9.86072465217391	9.05369565217391	9.32086956521739	9.1	8.98550726086957	8.85043478260869	9.02362317391304	9.05289856521739	8.98072465217391	8.92362317391304	9.23898552173913	8.66826086956522	9.22420291304348	9.07681160869565	8.75818839130435	8.72311595652174	9.04333330434783	8.96101447826087	8.95	8.84224639130435	8.63826089130435	8.83768117391304	8.63840582608696
2210420H20Rik	3.37641304347826	3.64521739130435	3.22782608695652	3.35565217391304	3.43982919565217	3.57630434782609	3.42239130434783	3.39978260869565	3.40521739130435	3.54434782608696	3.3004347826087	3.37304347826087	3.20347826086957	2.9304347826087	3.30619565217391	3.14053830434783	3.79347826086956	3.45282608695652	3.67239130434783	3.74	3.43021739130435	3.46869565217391	3.22905795652174
2300002M23Rik	4.69347826086956	4.43804347826087	4.3654347826087	4.8679347826087	4.0395652173913	3.93152173913043	4.29152173913043	4.08804347826087	3.87021739130435	4.3929347826087	3.70739130434783	3.80391304347826	3.89282608695652	4.27304347826087	3.77630434782609	4.16826086956522	3.6907142826087	4.04989130434783	4.00086956521739	4.10565217391304	4.32673913043478	3.76347826086957	4.31130434782609
2300003K06Rik	3.06239130434783	3.34173913043478	2.88586956521739	2.80173913043478	2.61688406521739	2.61934782608696	2.78521739130435	2.96754658695652	3.56826086956522	3.50405795652174	2.945	3.01782608695652	2.84304347826087	3.19416667391304	2.91869565217391	2.50260869565217	2.74913043478261	2.83391304347826	3.27565217391304	3.27717391304348	3.09891304347826	3.21595652173913	3.36021739130435
2300005B03Rik	4.06773913043478	3.97891304347826	3.92521739130435	4.31757245652174	3.96369565217391	4.39913043478261	4.02065217391304	4.37369565217391	3.70391304347826	3.88572463043478	4.01065217391304	3.71086956521739	4.19243336956522	4.02217391304348	4.23695652173913	4.22847826086957	4.33576086956522	4.30173913043478	3.91739130434783	4.185	4.1604347826087	3.81826086956522	3.77347826086957
2300009A05Rik	8.60173913043478	8.23652173913043	8.39869565217391	8.84630434782609	8.54282608695652	8.73550726086957	8.59695652173913	8.07195652173913	8.50958695652174	8.46521739130435	8.3544202826087	8.17315217391304	8.12304347826087	8.55641304347826	8.13427536956522	7.92413043478261	7.96021739130435	7.91108695652174	7.67478260869565	7.33130434782609	7.90619565217391	7.82065217391304	7.66391304347826
2310001A20Rik	9.19891304347826	9.65326086956522	10.0877717391304	9.90173913043478	9.86852484782609	10.0000776304348	9.90326086956522	9.81018634782609	9.56630434782609	9.69913043478261	9.6704347826087	9.67413043478261	9.63065217391304	9.84608695652174	9.63934782608696	9.54163043478261	9.56532608695652	9.57565217391304	9.53826086956522	8.9345652173913	9.55347826086957	9.26304347826087	9.41652173913043
2310001H17Rik	4.78369565217391	5.14228260869565	5.21858695652174	5.12173913043478	5.40695652173913	5.04673913043478	5.54739130434783	4.06978260869565	5.29510869565217	5.2464492826087	4.99905797826087	5.04510869565217	4.87695652173913	4.57079710869565	4.70152173913043	5.2314347826087	4.75948617391304	5.30152173913043	5.01086956521739	5.2520652173913	5.35876810869565	5.21405795652174	4.8879347826087
2310001H18Rik	2.79586956521739	3.00166665217391	2.77239130434783	2.85347826086957	2.65304347826087	3.24934782608696	2.8404347826087	2.55739130434783	3.26271739130435	3.10608695652174	2.99369565217391	3.09811593478261	2.88113043478261	2.64369565217391	3.30619565217391	3.01591786956522	2.54565217391304	2.91	2.90205534782609	2.97130434782609	2.33173913043478	3.67260869565217	2.48869565217391
2310001K24Rik	5.08130434782609	4.93927534782609	5.35913043478261	5.29228260869565	5.3445652173913	5.09586956521739	5.78608695652174	5.14775360869565	5.68706521739131	5.56181160869565	5.07315217391304	5.16434782608696	4.82391304347826	5.52369565217391	5.21073913043478	5.17934782608696	5.0404347826087	4.9335507173913	4.72369565217391	5.00130434782609	4.96391304347826	4.96184782608696	5.27350241304348
2310002D06Rik	3.52739130434783	3.94391304347826	3.52065217391304	3.99391304347826	3.94391304347826	3.80347826086957	3.59253623913043	4.1854347826087	3.60652173913043	3.63565217391304	3.59729469565217	3.49123189130435	3.48380434782609	3.97695652173913	3.75260869565217	3.57818841304348	3.71891304347826	3.83434782608696	3.50836956521739	3.96130434782609	3.8620652173913	3.62565217391304	3.48688889130435
2310002J15Rik	5.41945652173913	5.51086956521739	5.16891304347826	5.81163043478261	5.10586956521739	5.23536232608696	5.40282608695652	5.29413043478261	5.11608695652174	5.29347826086957	5.17173913043478	5.44173913043478	4.91550723913043	5.20760869565217	5.03902173913044	5.22108695652174	4.80793478260869	5.205	4.88695652173913	5.01173913043478	5.06260869565217	5.18673913043478	5.21423913043478
2310002L09Rik	3.34887680434783	3.4005797173913	3.39195652173913	3.93326086956522	3.07478260869565	3.70608695652174	3.46086956521739	3.46076086956522	3.74097826086957	3.67260869565217	3.44330434782609	3.59945652173913	3.49369565217391	3.22282608695652	3.62673913043478	3.22447826086957	3.57521739130435	3.41	3.38304347826087	3.32695652173913	3.11869565217391	3.59586956521739	3.81826086956522
2310002L13Rik	3.60869565217391	3.72960869565217	3.84434782608696	4.0495652173913	3.48260869565217	3.72771739130435	3.98847826086957	3.57978260869565	3.47757245652174	3.54434782608696	3.50760869565217	3.89347826086957	3.69282608695652	3.50590580434783	3.58576086956522	3.1175	3.33217391304348	3.71608695652174	3.54663043478261	3.56297102173913	3.69554347826087	3.44586956521739	3.64728260869565
2310003C23Rik	8.00239130434783	7.65449276086956	7.84391304347826	7.8	7.53760869565217	7.35804347826087	7.81579708695652	7.55782608695652	7.56891304347826	7.55586956521739	7.5075	7.4645652173913	7.49010869565217	7.71608695652174	7.52304347826087	7.49652173913043	7.56304347826087	7.36326086956522	7.51934782608696	7.43152173913044	7.36565217391304	7.23282608695652	7.41086956521739
2310003F16Rik	5.31586956521739	5.68413043478261	5.3645652173913	5.42007245652174	5.33652173913043	5.48908213043478	5.34369565217391	5.72445652173913	5.38239130434783	5.31413043478261	5.42318841304348	5.29891304347826	5.56032608695652	5.45961352173913	5.55413043478261	5.34782608695652	5.27318839130435	5.54076086956522	5.66586956521739	5.47478260869565	5.46641304347826	5.405	5.2340652173913
2310003H01Rik	7.04880434782609	6.70739130434783	7.28210143478261	7.00086956521739	6.94130434782609	7.01304347826087	7.30782608695652	7.17778984782609	6.84130434782609	7.07565217391304	6.98166667391304	6.77739130434783	6.63391304347826	7.02826086956522	6.8945652173913	7.11869565217391	6.9495652173913	6.9495652173913	6.89902173913043	6.97478260869565	6.90663043478261	7.15945652173913	6.99701086956522
2310003L06Rik	3.10652173913043	3.25673913043478	3.26817391304348	3.00391304347826	3.04760869565217	2.91652173913043	3.24913043478261	3.03130434782609	3.43993789130435	3.02782608695652	3.37260869565217	3.01782608695652	3.53565217391304	3.07173913043478	3.23197826086957	3.55652173913043	3.28892856521739	2.96869565217391	3.10514493478261	3.135	2.93608695652174	3.21595652173913	3.26739130434783
2310003L22Rik	5.44782608695652	5.46902173913043	5.55195652173913	5.15173913043478	5.66376086956522	5.87568841304348	5.525	5.98420291304348	5.40603260869565	5.83967391304348	5.88108695652174	5.57717391304348	5.46478260869565	5.04740941304348	5.19898552173913	5.33695652173913	5.73608695652174	5.60764491304348	5.3145652173913	5.51119565217391	5.2895652173913	5.39315217391304	5.62141304347826
2310004I24Rik	6.62358695652174	6.27478260869565	6.37260869565217	6.50913043478261	6.27673913043478	5.98	6.25695652173913	5.88108695652174	6.08463767391304	5.94195652173913	6.11652173913043	6.06934782608696	6.32304347826087	6.33521739130435	6.19347826086956	5.655	6.15739130434783	6.06253623913043	5.68413043478261	6.20223913043478	6.14130434782609	5.87673913043478	5.98010869565217
2310004N24Rik	5.97804347826087	5.67891304347826	5.5629347826087	5.17260869565217	5.70086956521739	6.0424637826087	6.10213043478261	5.93869565217391	5.41695652173913	5.56181160869565	5.88108695652174	5.62597826086956	5.7104347826087	6.08217391304348	5.79652173913043	6.22202897826087	5.86391304347826	5.62728260869565	5.93082608695652	6.56391304347826	5.79717391304348	6.18826086956522	6.18518115217391
2310005A03Rik	4.715	3.9994202826087	3.96304347826087	4.3495652173913	3.66521739130435	3.77782608695652	3.39195652173913	3.82826086956522	3.89979710869565	4.23630434782609	3.95427536956522	4.00086956521739	3.96050726086957	4.5804347826087	4.34510869565217	3.59521739130435	3.48369565217391	3.38021739130435	3.54663043478261	3.96130434782609	3.61478260869565	3.4204347826087	3.48688889130435
2310005E17Rik	5.97804347826087	5.16217391304348	5.74978260869565	5.73547102173913	5.49195652173913	5.41108695652174	5.53760869565217	5.78369565217391	5.57086956521739	5.43717391304348	5.47282608695652	5.51326086956522	5.3654347826087	5.74586956521739	5.15569565217391	5.36804347826087	5.87510869565217	5.12195652173913	5.47336956521739	5.55532608695652	5.26695652173913	5.73902173913043	5.56231882608696
2310005G13Rik	3.12065217391304	3.28565217391304	3.47347826086957	3.53126810869565	3.2504347826087	3.31869565217391	3.34173913043478	3.68532608695652	3.48939130434783	3.13478260869565	3.69652173913043	3.59945652173913	3.09869565217391	3.0158937173913	3.44826086956522	3.18065217391304	3.29869565217391	2.93130434782609	3.30695652173913	3.34553995652174	3.2757142826087	3.31782608695652	3.07869565217391
2310006M14Rik	5.66869565217391	5.10108695652174	4.9925	4.99391304347826	5.01565217391304	5.00347826086957	5.12304347826087	5.24391304347826	4.85782608695652	5.05826086956522	5.0620652173913	4.92804347826087	4.97516304347826	5.03782608695652	5.03902173913044	5.11369565217391	5.0404347826087	5.00913043478261	5.0219202826087	4.95695652173913	4.67608695652174	4.58891304347826	4.92652173913044
2310007B03Rik	4.23445652173913	3.77782608695652	3.91586956521739	3.83434782608696	3.53695652173913	3.72771739130435	3.76695652173913	3.30913043478261	3.74097826086957	3.92630434782609	4.0695652173913	3.65673913043478	3.81228260869565	3.82110247826087	3.65758695652174	3.6920652173913	3.5145652173913	3.44304347826087	3.61097826086956	3.53152173913043	3.40811593478261	3.21595652173913	3.5145652173913
2310007L24Rik	5.44782608695652	5.42985506521739	5.59920289130435	5.50434782608696	5.22	5.28065217391304	5.12304347826087	5.30326086956522	5.0954347826087	4.78576086956522	5.14195652173913	4.82891304347826	5.50260869565217	5.40695652173913	5.58130434782609	5.53195652173913	5.44804347826087	5.24391304347826	4.86951086956522	5.0970652173913	5.66869565217391	4.89489130434783	4.99891304347826
2310008H04Rik	7.04108695652174	6.74173913043478	6.56130434782609	6.79173913043478	6.44630434782609	6.64032608695652	6.75373189130435	6.98173913043478	7.00808695652174	6.50829710869565	6.76061595652174	6.59630434782609	6.52934782608696	6.59967391304348	6.80739130434783	6.69539854347826	6.5958152173913	6.74239130434783	6.67152173913043	6.85913043478261	6.68	6.71521739130435	6.99701086956522
2310008H09Rik	6.00275360869565	5.82695652173913	5.95695652173913	6.08304347826087	6.25804347826087	6.69065217391304	6.28543478260869	6.26478260869565	6.19710143478261	6.06902173913043	6.17804347826087	6.31847826086956	5.90554347826087	6.09097826086956	6.4674637826087	6.65076086956522	6.40130434782609	6.32510869565217	6.5225	6.46875	6.24054347826087	6.44891304347826	6.39
2310008N11Rik	4.16152173913043	4.09608695652174	4.28854347826087	4.57634056521739	4.1604347826087	4.3754347826087	4.34239130434783	4.21663043478261	4.18445652173913	4.5804347826087	4.21086956521739	4.35347826086957	3.99173913043478	4.08228260869565	4.8370652173913	4.45130434782609	4.77858695652174	4.1895652173913	4.56152173913044	3.97684782608696	4.24608695652174	4.34570652173913	4.30130434782609
2310009A05Rik	7.11673913043478	6.50855073913043	6.52972826086956	6.33673913043478	6.91246376086957	6.77	6.65065217391304	6.78934782608696	6.695	6.59778984782609	6.45699276086957	6.48478260869565	6.33347826086957	6.66677536956522	6.62739130434783	6.58521739130435	6.54717391304348	6.58217391304348	6.69826086956522	6.72826086956522	6.53764493478261	6.11739130434783	6.42141304347826
2310009B15Rik	5.09365943478261	5.78297102173913	5.64833334782609	5.44065217391304	6.27673913043478	5.94086956521739	6.05054347826087	6.53005434782609	5.69945652173913	5.78369565217391	5.89652173913043	5.53739130434783	5.3760145	5.55413043478261	5.87673913043478	6.05971015217391	5.87510869565217	5.31239130434783	5.78760869565217	5.62695652173913	5.7520652173913	5.76347826086957	5.71141304347826
2310010J17Rik	5.03630434782609	5.33423913043478	4.95836956521739	5.25902173913043	5.52369565217391	5.53869565217391	5.35608695652174	5.27391304347826	5.88434782608696	5.19811593478261	5.36336956521739	5.28434782608696	4.77552173913043	5.21826086956522	5.08086956521739	5.2595652173913	5.13431158695652	5.12195652173913	4.76934782608696	5.15373189130435	5.12119565217391	5.25518115217391	5.10586956521739
2310010M20Rik	4.18521739130435	4.3035145	4.1104347826087	4.12391304347826	4.50370773913044	3.69273913043478	4.24913043478261	3.84909091304348	4.14123189130435	3.51347826086957	4.47282608695652	3.75989130434783	4.09739130434783	4.10217391304348	4.15841304347826	3.88086956521739	3.93304347826087	4.13391304347826	4.19434782608696	4.0504347826087	3.92021739130435	4.24652173913043	4.42673913043478
2310011J03Rik	7.14673913043478	6.97869565217391	7.26391304347826	7.26086956521739	7.28181158695652	7.32673913043478	7.50626086956522	7.51347826086957	7.27579708695652	7.03528986956522	6.8204347826087	7.03173913043478	7.02242754347826	7.33369565217391	7.09836956521739	7.33282608695652	7.0595652173913	7.15108695652174	7.20217391304348	7.06815217391304	7.04130434782609	7.21228260869565	6.9695652173913
2310014F06Rik	5.01195652173913	5.57739130434783	6.03521739130435	5.967971	5.71021739130435	5.28065217391304	6.10213043478261	5.33195652173913	6.11739130434783	5.99260869565217	6.2245652173913	6.37676086956522	6.1795652173913	6.35478260869565	6.50945652173913	6.08695652173913	5.95695652173913	5.96065217391304	6.14630434782609	6.36804347826087	6.05311593478261	6.3629347826087	6.18518115217391
2310014L17Rik	4.12836956521739	4.49076086956522	4.79423913043478	4.55630434782609	4.19072465217391	4.82391304347826	4.89652173913043	4.70641304347826	4.41695652173913	4.54673913043478	4.25391304347826	4.86070289130435	4.55630434782609	4.69282608695652	5.03902173913044	4.48913043478261	4.44021739130435	4.2204347826087	4.5804347826087	4.76108695652174	4.65369565217391	4.27586956521739	4.64195652173913
2310015A10Rik	6.77934782608696	6.76163043478261	6.52972826086956	6.25239130434783	5.67380434782609	6.58228260869565	6.56413043478261	6.03521739130435	6.13510869565217	5.99260869565217	6.38282608695652	6.15510869565217	6.34402173913043	6.02021739130435	6.3195652173913	6.09695652173913	6.21028984782609	6.22559782608696	5.43663043478261	6.27173913043478	6.28163043478261	5.83358695652174	5.9554347826087
2310015B20Rik	4.24608695652174	3.86282608695652	4.02532608695652	4.2204347826087	4.06297102173913	3.97565217391304	3.79130434782609	4.02434782608696	3.83217391304348	3.99265217391304	4.02840580434783	4.01108695652174	3.9804347826087	3.98550723913044	3.75260869565217	3.99980434782609	4.12094202173913	4.10217391304348	4.0345652173913	3.87782608695652	3.66782608695652	3.73218091304348	4.13586956521739
2310015D24Rik	3.2270652173913	3.34173913043478	3.78725154347826	3.79619565217391	3.64521739130435	3.42163043478261	3.64521739130435	3.79597826086957	3.69347826086957	4.06434782608696	3.70739130434783	3.64728260869565	3.71528984782609	3.67195652173913	3.74326086956522	3.87130434782609	3.5145652173913	3.94945652173913	3.6438302173913	3.55347826086957	3.55282608695652	3.5604347826087	3.64728260869565
2310016D03Rik	4.13891304347826	4.13608695652174	3.91586956521739	4.07130434782609	4.26868576086957	4.39913043478261	4.23855073913044	4.0779347826087	4.19489130434783	4.1475	4.16521739130435	4.33032608695652	4.48869565217391	4.69282608695652	4.40188406521739	4.25521739130435	3.9835652173913	4.23130434782609	4.51130434782609	4.19380434782609	4.65369565217391	4.40717391304348	3.84586956521739
2310016M24Rik	8.52967391304348	7.28565217391304	7.50956521739131	7.57163043478261	7.57565217391304	7.84391304347826	7.74478260869565	7.42304347826087	7.42782608695652	7.19347826086956	7.25282608695652	7.34869565217391	7.27086956521739	7.38463769565217	7.32010869565217	7.25673913043478	7.4369492826087	7.40010869565217	7.12521739130435	7.21014491304348	7.03065217391304	7.11626810869565	7.07326086956522
2310020H05Rik	2.83304347826087	2.68347826086957	2.40695652173913	2.51695652173913	2.43565217391304	2.9741847826087	2.95347826086957	2.65673913043478	2.64869565217391	2.65478260869565	2.49869565217391	2.92565217391304	2.79478260869565	2.51217391304348	2.42782608695652	2.22347826086957	2.64652173913043	2.91	2.48739130434783	2.74217391304348	2.88136232608696	2.63858695652174	2.66326086956522
2310021P13Rik	7.39847826086956	8.24723604347826	8.15652173913043	8.14369565217391	7.71231882608696	7.73847826086957	7.85141304347826	7.59978260869565	7.69894928260869	7.7645652173913	7.62413043478261	7.88086956521739	7.98728260869565	8.0145652173913	8.18010869565217	8.01217391304348	7.6504347826087	7.55869565217391	7.44326086956522	7.6845652173913	7.90619565217391	7.57217391304348	7.7114492826087
2310022A10Rik	5.29630434782609	5.83891304347826	6.05434782608696	5.79217391304348	5.88630434782609	5.80847826086957	6.05054347826087	6.30880434782609	5.85286956521739	5.81608695652174	6.04989130434783	5.50282608695652	5.93326086956522	5.9054347826087	6.57833334782609	6.4404347826087	6.08413043478261	6.07239130434783	6.02721015217391	6.34905795652174	6.30760869565217	6.4895652173913	6.1754347826087
2310022B05Rik	7.87126810869565	8.19	8.15652173913043	8.01478260869565	7.98119565217391	7.52282608695652	8.40612317391304	8.07195652173913	7.89260869565217	7.90021739130435	7.95586956521739	7.74880434782609	7.73021739130435	8.04760869565217	8.3470652173913	8.095	8.04608695652174	7.93945652173913	7.78949276086957	8.14076086956522	8.05521739130435	8.18347826086957	7.65304347826087
2310026L22Rik	5.86282608695652	5.565	4.87695652173913	5.37608695652174	5.23902173913043	5.35728260869565	5.67152173913043	5.40826086956522	5.1879347826087	4.97952897826087	6.17804347826087	5.135	5.02391304347826	5.35869565217391	5.05010869565217	5.50195652173913	4.91478260869565	5.56260869565217	5.42891304347826	5.26065217391304	5.14282608695652	5.25518115217391	5.30076086956522
2310028H24Rik	6.52673913043478	7.24402173913044	7.04478260869565	7.2104347826087	6.93271739130435	7.03231884782609	7.165	6.8604347826087	6.57869565217391	6.8170652173913	6.88739130434783	6.97195652173913	6.82021739130435	6.9845652173913	7.08826086956522	7.245	6.78217391304348	6.9495652173913	7.0304347826087	7.21014491304348	7.24302536956522	6.98978260869565	6.77282608695652
2310030A07Rik	3.17086956521739	2.69195652173913	2.84369565217391	2.83130434782609	2.99891304347826	3.12778986956522	3.12260869565217	2.60304347826087	3.1458152173913	2.7695652173913	3.15260869565217	3.23920289130435	2.80260869565217	3.04652173913043	2.80260869565217	2.82277173913043	2.74913043478261	2.8725	3.15978260869565	2.86030632608696	3.46492752173913	3.24462732608696	3.46434782608696
2310030G06Rik	5.87659419565217	5.4904347826087	5.94097826086957	5.48086956521739	6.2375	5.66420289130435	5.93304347826087	5.71956521739131	6.38326086956522	6.3629347826087	5.83521739130435	6.225	6.06108695652174	5.49934782608696	5.56445652173913	5.46173913043478	5.72413043478261	5.8745652173913	6.24717391304348	5.71184782608696	5.47173913043478	5.56304347826087	5.68992754347826
2310030N02Rik	6.83239130434783	6.44673913043478	6.41413043478261	6.2304347826087	6.35021739130435	6.0345652173913	6.11369565217391	6.495	6.55905795652174	6.54259058695652	6.39326086956522	6.43434782608696	6.03641304347826	6.03054347826087	6.41847826086957	5.97782608695652	6.10141304347826	6.26684782608696	6.24717391304348	6.18010869565217	6.10913043478261	6.05228260869565	6.20586956521739
2310033E01Rik	5.58594202173913	5.77195652173913	5.16891304347826	5.51347826086957	5.94086956521739	5.31771739130435	5.68217391304348	5.41826086956522	5.72701086956522	5.60764491304348	5.19833332608696	5.34391304347826	5.68793478260869	5.52369565217391	5.31594204347826	5.73793478260869	5.45917873913043	5.89652173913043	5.68413043478261	5.44326086956522	5.3805797173913	5.33478260869565	5.43902173913043
2310033P09Rik	8.34717391304348	8.83731884782609	8.44869565217391	8.80521739130435	9.12478260869565	9.37612319565217	9.21173913043478	9.16260869565217	8.9545652173913	9.15554347826087	8.9329347826087	9.02086956521739	8.58119565217391	8.83434782608696	8.77065217391304	9.06434782608696	8.88891304347826	9.04173913043478	9.00836956521739	9.2545652173913	8.98565217391304	8.92782608695652	9.06521739130435
2310034C09Rik	2.27978260869565	2.55195652173913	2.60760869565217	2.57782608695652	2.55652173913043	2.53608695652174	2.54086956521739	2.44391304347826	2.48413043478261	2.45782608695652	2.71347826086957	2.71521739130435	2.79478260869565	3.03725295652174	2.82217391304348	2.79478260869565	2.40086956521739	2.41804347826087	2.62861352173913	2.66510869565217	2.50260869565217	2.85978260869565	2.49779502173913
2310034G01Rik	4.99978260869565	4.98635869565217	5.06057969565217	5.23347826086956	4.72369565217391	4.86913043478261	4.5495652173913	4.79695652173913	4.82413043478261	5.30304347826087	4.64434782608696	5.12282608695652	4.82391304347826	4.67347826086957	4.73782608695652	4.7695652173913	4.56913043478261	4.43065217391304	4.81380434782609	4.78652173913043	4.67608695652174	4.70739130434783	4.72695652173913
2310034O05Rik	3.70923913043478	4.06663043478261	4.31690217391304	4.01235506521739	4.09684782608696	4.09369565217391	3.93347826086957	4.22902173913043	4.14123189130435	4.30130434782609	4.19521739130435	4.27565217391304	4.77552173913043	4.31130434782609	4.26652173913044	4.16826086956522	4.17065217391304	4.24478260869565	4.18260869565217	4.37663043478261	3.92021739130435	4.45847826086957	4.32086956521739
2310035C23Rik	8.19358695652174	8.29253623913044	8.10855073913043	8.06554347826087	8.00163043478261	8.05456521739131	7.88304347826087	7.95826086956522	7.84152173913044	7.88	8.07369565217391	7.88880434782609	8.26152173913044	7.83282608695652	8.09521739130435	8.03065217391304	8.12304347826087	8.01217391304348	8.03782608695652	7.89217391304348	8.06565217391304	8.07695652173913	8.04355071739131
2310035K24Rik	6.66369565217391	7.08670289130435	7.00434782608696	7.17891304347826	6.88369565217391	7.32673913043478	7.13086956521739	7.2570652173913	6.98847826086956	6.83891304347826	6.89586956521739	6.86130434782609	6.68021739130435	6.84880434782609	6.8454347826087	6.9195652173913	6.84489130434783	6.77255434782609	6.75804347826087	6.66844202173913	7.08173913043478	6.8227355	6.97869565217391
2310036O22Rik	8.57423913043478	9.20869565217391	9.11597826086956	9.07434782608696	9.12478260869565	9.1245652173913	9.07	9.03478260869565	8.89739130434783	9.06217391304348	9.08739130434783	9.23217391304348	9.31586956521739	9.49565217391304	9.16826086956522	9.14423913043478	9.23898552173913	9.17782608695652	8.87173913043478	9.43108695652174	9.35239130434783	8.85282608695652	9.23010869565217
2310039H08Rik	7.25054347826087	6.99978260869565	7.04478260869565	7.22971015217391	7.63815217391304	8.05456521739131	7.6404347826087	7.27782608695652	7.47136956521739	7.81336956521739	7.34565217391304	7.35804347826087	6.85119565217391	7.38463769565217	7.33217391304348	6.96608695652174	7.41358695652174	7.33434782608696	7.31478260869565	7.20086956521739	7.04130434782609	6.95826086956522	7.09173913043478
2310039L15Rik	3.36684782608696	3.50152173913043	3.34358695652174	3.20101447826087	3.5270652173913	3.77782608695652	3.93347826086957	3.67521739130435	3.79119565217391	4.32354743478261	3.75195652173913	3.83386956521739	3.46826086956522	3.70902173913043	3.65758695652174	4.05239130434783	3.76347826086957	3.885	3.67239130434783	3.61489130434783	4.26608695652174	3.30478260869565	3.659
2310040G24Rik	5.86282608695652	6.1604347826087	5.78630434782609	5.82134058695652	5.93082608695652	5.78514491304348	6.01184782608696	5.88108695652174	5.88434782608696	5.89108695652174	5.91652173913043	6.17369565217391	6.03641304347826	6.08217391304348	5.54217391304348	5.98673913043478	5.82782608695652	5.40130434782609	6.03869565217391	5.81858695652174	5.66869565217391	5.55521739130435	5.73939613043478
2310042D19Rik	3.33869565217391	3.94391304347826	3.55826086956522	3.60217391304348	3.13695652173913	3.3704347826087	3.7395652173913	3.64461593478261	3.54489130434783	3.5605652173913	3.51989130434783	3.51260869565217	3.48380434782609	3.66173913043478	3.73347826086957	3.68217391304348	3.64717391304348	3.42130434782609	3.27565217391304	3.52	3.87362317391304	3.64891304347826	3.75518634782609
2310042E22Rik	4.11891304347826	4.22826086956522	4.29108695652174	4.7995652173913	4.31695652173913	4.34195652173913	4.49869565217391	4.69695652173913	4.44652173913043	4.20967391304348	4.22739130434783	4.4520652173913	4.17217391304348	4.31130434782609	4.07517532608696	4.2845652173913	3.93304347826087	4.12934782608696	4.50152173913043	4.48565217391304	4.25195652173913	4.28228260869565	4.32865941304348
2310043J07Rik	5.16014493478261	5.15260869565217	5.32521739130435	5.00478260869565	5.12507245652174	4.89739130434783	5.06228260869565	5.10282608695652	4.84695652173913	4.49478260869565	4.95597826086957	4.84945652173913	4.90572826086957	4.86663043478261	5.08086956521739	4.91608695652174	4.95413043478261	5.33173913043478	5.37826086956522	4.87695652173913	4.91423913043478	4.94141304347826	4.72695652173913
2310043L19Rik	5.18521739130435	5.20369565217391	5.20934782608696	5.44065217391304	5.38094204347826	5.27086956521739	5.28608695652174	5.46902173913043	5.19673913043478	5.32365941304348	5.34282608695652	5.4104347826087	5.04782608695652	5.13362319565217	5.41891304347826	5.56282608695652	5.3519202826087	4.97415217391304	5.58010869565217	5.35402173913043	5.62663043478261	5.36572465217391	5.24391304347826
2310043O21Rik	3.76130434782609	4.03819191304348	3.73	4.07130434782609	3.74086956521739	4.06304347826087	3.78304347826087	3.95508695652174	4.08333332608696	4.43434782608696	3.96260869565217	4.08065217391304	3.51282608695652	4.22065217391304	3.765	3.7325	3.60130434782609	3.91521739130435	4.19434782608696	3.8195652173913	3.97315217391304	3.85434782608696	4.18369565217391
2310044G17Rik	6.9945652173913	6.83467391304348	7.19108695652174	7.04184782608696	7.23402173913043	7.17989130434783	7.30782608695652	7.1695652173913	6.89293478260869	7.10673913043478	6.99217391304348	7.1395652173913	6.90744565217391	6.805	6.79804347826087	7.10673913043478	6.63521739130435	6.92623189130435	6.82826086956522	7.11260869565217	6.84913043478261	6.9195652173913	6.95108695652174
2310044H10Rik	8.75014493478261	8.645	8.68434782608696	8.84630434782609	8.79804347826087	9.0295652173913	9.0375	9.03478260869565	8.66673913043478	8.77586956521739	8.53641304347826	8.53521739130435	8.91782608695652	8.75028986956522	8.74130434782609	8.76282608695652	8.84695652173913	8.74728260869565	8.40565217391304	8.31239130434783	8.79934782608696	8.60086956521739	8.47869565217391
2310045N01Rik	9.03521739130435	8.95510869565218	9.1745652173913	9.19347826086957	9.17275360869565	9.52282608695652	9.46282608695652	9.60739130434783	9.12065217391304	9.23467391304348	9.28304347826087	9.12217391304348	8.91782608695652	9.38521739130435	9.26630434782609	9.19934782608696	9.29347826086956	9.27913043478261	9.08347826086957	8.90144926086957	9.1604347826087	9.11260869565217	8.99054347826087
2310046A06Rik	4.30804347826087	4.08565217391304	4.07739130434783	4.08623189130435	4.33789854347826	4.10521739130435	4.03130434782609	4.03521739130435	4.04239130434783	4.37434782608696	4.27315217391304	3.64728260869565	4.03902173913044	4.10217391304348	3.83347826086957	3.86239130434783	4.08949273913043	3.99173913043478	3.99065217391304	3.77652173913043	4.0395652173913	4.06090580434783	3.91673913043478
2310046O06Rik	5.34826086956522	5.99717391304348	5.88586956521739	6.09365943478261	5.94086956521739	6.20263769565217	5.82865941304348	6.0995652173913	5.90702173913043	5.59717391304348	5.70652173913043	5.93673913043478	5.62195652173913	6.05108695652174	6.23739130434783	5.9045652173913	5.83891304347826	6.09365943478261	6.16521739130435	5.64597826086957	5.84739130434783	6.03554347826087	5.83717391304348
2310047B19Rik	6.24637682608696	6.46076086956522	6.4334347826087	6.82826086956522	6.73326086956522	6.89423913043478	6.42585145652174	6.75630434782609	6.57869565217391	6.37554347826087	6.5204347826087	6.28369565217391	6.70630434782609	6.67282608695652	7.02695652173913	6.49271739130435	6.5354347826087	6.23521739130435	6.69826086956522	5.6395652173913	6.565	6.69684782608696	5.80521739130435
2310047D07Rik	5.09365943478261	5.02760869565217	4.95	5.00478260869565	5.10586956521739	4.85826086956522	5.00630434782609	4.5104347826087	4.35866847826087	4.9335507173913	4.8254347826087	4.59102767391304	4.81347826086956	5.09450726086957	4.67923913043478	4.90728260869565	4.61934782608696	4.87782608695652	4.72369565217391	4.85521739130435	4.85695652173913	4.67913043478261	4.5395652173913
2310047M10Rik	6.51934782608696	6.45565217391304	6.565	6.69663043478261	6.42695652173913	6.44086956521739	6.52673913043478	6.68141304347826	6.47652173913044	6.34663043478261	6.35369565217391	6.43434782608696	6.47072463043478	6.69173913043478	6.61478260869565	6.4454347826087	6.49586956521739	6.44728260869565	6.46847826086957	6.43768115217391	6.6254347826087	6.39086956521739	6.43108695652174
2310050B05Rik	4.60228260869565	4.35521739130435	4.64086956521739	4.69108695652174	4.47375	4.31923913043478	4.19026086956522	4.56934782608696	4.58913043478261	4.65434782608696	4.36288539130435	4.7385652173913	4.5804347826087	4.78304347826087	4.66913043478261	4.4404347826087	4.83673913043478	4.68634058695652	5.04347826086957	4.70347826086957	4.3929347826087	4.71760869565217	4.80652173913044
2310050C09Rik	3.99289856521739	4.16304347826087	4.17615941304348	4.4404347826087	4.24608695652174	4.365	4.23855073913044	4.24695652173913	4.21855073913043	4.21945652173913	4.08021739130435	3.98076086956522	4.30869565217391	4.04391304347826	4.34510869565217	4.01076086956522	4.48391304347826	4.24478260869565	4.26608695652174	3.9245652173913	4.50173913043478	4.34570652173913	3.9057142826087
2310057J18Rik	3.41666665217391	2.86760869565217	3.09086956521739	2.90695652173913	2.96739130434783	2.81130434782609	2.9695652173913	2.86391304347826	2.95347826086957	3.11391304347826	3.07423913043478	3.03565217391304	2.85065217391304	3.15934782608696	2.88347826086957	2.85695652173913	2.737657	2.8725	3.10514493478261	2.91833332608696	2.79739130434783	2.80086956521739	3.49739130434783
2310057M21Rik	7.20228260869565	7.23480434782609	7.05675726086956	7.07032608695652	7.02108695652174	7.1504347826087	7.17717391304348	7.48576086956522	7.14510869565217	7.19347826086956	7.3654347826087	7.31804347826087	6.94978260869565	7.10728260869565	7.18391304347826	7.16826086956522	7.1375362173913	7.25244565217391	7.23635869565217	7.47298913043478	7.34804347826087	7.62434782608696	7.4195652173913
2310057N15Rik	2.60016304347826	2.33913043478261	2.39565217391304	2.48565217391304	2.6045652173913	2.93826086956522	2.73565217391304	2.64913043478261	2.41869565217391	2.60260869565217	2.74913043478261	2.635	2.71521739130435	2.71021739130435	2.42086956521739	2.77391304347826	2.74913043478261	2.9004347826087	2.64586956521739	2.41565217391304	2.65239130434783	2.73695652173913	2.56695652173913
2310058D17Rik	6.37873189130435	6.22	6.26260869565217	6.62934782608696	6.01152173913044	6.23684782608696	6.02260869565218	6.50521739130435	6.17565217391304	6.05655073913043	6.43822463043478	6.10934782608696	6.03641304347826	6.10891304347826	6.34905795652174	5.9045652173913	5.91913043478261	6.17565217391304	6.18913043478261	6.36804347826087	6.22347826086957	6.16920289130435	6.19608695652174
2310061C15Rik	6.24637682608696	6.99978260869565	6.89478260869565	6.88804347826087	7.21695652173913	7.31695652173913	7.0845652173913	7.18536230434783	7.195	7.10673913043478	7.13673913043478	7.50695652173913	7.1595652173913	7.19119565217391	7.74130434782609	7.46391304347826	7.26181158695652	7.26291667391304	7.49782608695652	7.56902173913043	7.42304347826087	7.44586956521739	7.31619565217391
2310061I04Rik	7.63717391304348	7.58608695652174	7.80108695652174	7.87173913043478	7.66	7.43554347826087	7.65695652173913	7.85760869565217	7.70840456521739	7.82072465217391	7.52565217391304	7.6154347826087	7.56967391304348	7.77195652173913	7.40032608695652	7.33282608695652	7.1375362173913	7.2825362173913	7.1695652173913	7.10076086956522	7.37934782608696	6.95826086956522	7.15179317391304
2310061J03Rik	6.56423913043478	7.14695652173913	7.19108695652174	7.36663043478261	6.76891304347826	6.97434782608696	7.19489130434783	6.91978260869565	6.84130434782609	7.06630434782609	6.88739130434783	6.88315217391304	6.95989130434783	7.1370652173913	6.73108695652174	6.7920652173913	6.58608695652174	6.7245652173913	6.71119565217391	6.3889492826087	6.75143115217391	6.84913043478261	6.61913043478261
2310061N02Rik	3.63608695652174	3.30724636956522	3.38152173913043	3.17065217391304	3.29365941304348	2.905	3.04891304347826	3.17347826086957	3.74097826086957	3.1454347826087	3.21016304347826	3.23920289130435	3.35130434782609	3.38108695652174	2.98739130434783	2.95347826086957	3.18405795652174	2.74010869565217	3.15978260869565	3.05119565217391	2.80847826086957	3.01065217391304	3.20652173913044
2310065F04Rik	3.95536230434783	3.9994202826087	3.64565217391304	3.68608695652174	3.61260869565217	3.84217391304348	4.00086956521739	3.80717391304348	3.76065217391304	3.72804347826087	3.79108695652174	3.62242754347826	3.46826086956522	3.78521739130435	3.62673913043478	3.7825	3.68010869565217	3.89413043478261	3.70347826086957	3.95304347826087	3.7971117826087	3.96641304347826	3.58576086956522
2310067B10Rik	6.87521739130435	7.41760869565217	7.73289856521739	7.50717391304348	7.21695652173913	7.27782608695652	7.56336956521739	7.06007247826087	7.125	7.17021739130435	7.34565217391304	7.22021739130435	7.30173913043478	7.59891304347826	7.23217391304348	7.04496376086956	6.99677536956522	7.3704347826087	7.06782608695652	6.76413043478261	7.09	7.05130434782609	6.95108695652174
2310067E19Rik	7.20228260869565	7.77652173913043	7.99152173913043	8.05	7.83608695652174	7.77119565217391	7.45608695652174	7.57637682608696	7.49336956521739	7.77344202173913	8.16195652173913	8.0404347826087	7.58652173913043	7.36304347826087	7.33217391304348	7.16826086956522	6.79288043478261	7.55869565217391	7.55782608695652	7.44159419565217	7.50079710869565	7.39304347826087	7.60086956521739
2310068J16Rik	4.02532608695652	4.19722332608696	4.86673913043478	4.50855073913043	4.98467391304348	5.00347826086957	4.52913043478261	4.2895652173913	4.80326086956522	4.52304347826087	4.8254347826087	4.86070289130435	4.62684782608696	4.31130434782609	4.51032608695652	4.08652173913043	4.45086956521739	4.61782608695652	4.59065217391304	4.50152173913043	4.45880434782609	4.35521739130435	4.42673913043478
2310069B03Rik	3.19217391304348	3.30724636956522	3.297971	3.365	3.37365217391304	3.26161491304348	3.41152173913043	3.32695652173913	3.87021739130435	3.361	3.39173913043478	3.36434782608696	3.2895652173913	3.33521739130435	3.36	3.54630434782609	3.30934782608696	3.38021739130435	3.63152173913043	3.2095652173913	3.36188404347826	3.39637682608696	3.35163043478261
2310069G16Rik	3.40097826086957	3.56599967391304	3.45471015217391	3.365	3.43982919565217	3.53652173913043	3.47152173913043	3.43195652173913	3.88	2.96913043478261	3.18304347826087	3.87391304347826	3.46826086956522	3.24913043478261	3.39347826086957	3.77369565217391	3.48369565217391	3.41	3.24447204347826	3.61489130434783	3.16426086956522	3.25785715217391	3.26739130434783
2310075C17Rik	3.86934782608696	3.50152173913043	3.66576086956522	3.725	3.54782608695652	3.30858695652174	3.33459626086957	3.48297102173913	3.56826086956522	3.38086956521739	3.61	3.5395652173913	3.49369565217391	3.93304347826087	3.94583332608696	3.58739130434783	3.12304347826087	3.505	3.33432365217391	3.58304347826087	3.87362317391304	3.66130434782609	3.41434782608696
2310079F23Rik	5.89260869565217	5.9479347826087	5.91733695652174	6.25239130434783	5.88630434782609	5.81826086956522	6.23326086956522	6.03521739130435	5.7185507173913	5.68260869565217	5.78	5.53739130434783	5.87619565217391	5.92847826086957	5.92152173913043	5.78608695652174	5.87510869565217	5.58782608695652	5.92152173913043	5.88130434782609	5.73318841304348	5.96318839130435	5.85833334782609
2310079G19Rik	3.38423913043478	3.49115943478261	3.70304347826087	3.94565217391304	3.64521739130435	3.88771739130435	3.68492754347826	4.22902173913043	3.73218091304348	3.69652173913043	3.67536232608696	4.01108695652174	3.73065217391304	3.64286232608696	3.75260869565217	3.83405797826087	3.62007247826087	3.7445652173913	3.70347826086957	3.58304347826087	3.75004347826087	3.67260869565217	3.54347826086956
2310081J21Rik	5.87659419565217	4.89536230434783	5.21405795652174	5.16239130434783	4.96137682608696	4.792029	5.00630434782609	5.20594204347826	4.83608695652174	4.84442030434783	5.15775360869565	4.63391304347826	5.11708334782609	5.23710143478261	4.87695652173913	5.00514491304348	4.73565217391304	5.05144926086956	5.09450726086957	5.10355073913043	4.76097826086957	4.85876813043478	4.87427534782609
2310081O03Rik	3.39282608695652	3.35934782608696	3.28739130434783	3.4575652173913	3.30478260869565	3.40021739130435	3.40186956521739	3.27217391304348	3.21695652173913	3.38086956521739	3.28391304347826	3.46086956521739	3.56521739130435	3.69	3.93666665217391	3.86239130434783	3.08478260869565	3.43304347826087	3.27565217391304	3.68217391304348	2.77652173913043	3.50673913043478	3.53449791304348
2400001E08Rik	6.9945652173913	7.24402173913044	7.04478260869565	7.4245652173913	7.36304347826087	7.63173913043478	7.29652173913043	7.57637682608696	7.14510869565217	7.3295652173913	7.08952897826087	7.34869565217391	7.14192028260869	7.02826086956522	7.46467391304348	7.54	7.1375362173913	7.06492752173913	7.07826086956522	7.40271739130435	7.16826086956522	7.24289856521739	7.08217391304348
2400003C14Rik	9.50880434782609	9.48391304347826	9.48304347826087	9.36891304347826	9.3304347826087	9.30391304347826	9.29282608695652	9.21304347826087	9.3595652173913	9.27086956521739	9.47347826086957	9.38097826086956	9.41717391304348	9.2804347826087	9.52608695652174	9.295	9.05021739130435	9.19978260869565	9.21934782608696	9.41239130434783	9.57847826086956	9.20608695652174	9.42695652173913
2400009B08Rik	9.31108695652174	9.07565217391304	9.06434782608696	9.11086956521739	8.90695652173913	8.9570652173913	9.05478260869565	8.97246376086956	8.67391304347826	8.66695652173913	8.63217391304348	8.4398007173913	8.83293478260869	9.00413043478261	8.9495652173913	8.3279347826087	8.70184782608696	8.5095652173913	8.44543478260869	8.38130434782609	8.25945652173913	8.3095652173913	8.03423913043478
2410001C21Rik	9.16130434782609	9.45532608695652	9.58304347826087	9.61260869565217	9.84173913043478	9.67311595652174	9.63163043478261	10.0485289782609	9.49376813043478	9.48076086956522	9.65239130434783	9.66434782608696	9.48315217391304	9.39173913043478	9.59739130434783	10.0230434782609	9.77717391304348	9.68521739130435	9.79782608695652	9.64576086956522	9.73967391304348	9.71608695652174	9.67467391304348
2410002F23Rik	7.32152173913043	6.80804347826087	7.03286232608696	7.02141304347826	6.74608695652174	6.77	6.88760869565217	6.53891304347826	6.60978260869565	6.49630434782609	6.77826086956522	6.58521739130435	6.95989130434783	6.59967391304348	6.74913043478261	6.76086956521739	6.815	6.76239130434783	6.44152173913043	6.74119565217391	7.04130434782609	6.50913043478261	6.5445652173913
2410002I01Rik	6.37873189130435	6.64032608695652	6.67065217391304	6.59275363043478	6.54304347826087	6.61478260869565	6.73211956521739	6.41413043478261	6.50217391304348	6.53065217391304	6.60586956521739	6.55547102173913	6.59108695652174	6.79431158695652	6.86429347826087	6.59434782608696	6.55630434782609	6.69760869565217	6.2	6.49836956521739	6.85913043478261	6.55728260869565	6.40094202173913
2410002O22Rik	7.81945652173913	7.85358695652174	7.71202897826087	7.79	7.8954347826087	7.81260869565217	7.93693841304348	8.32891304347826	7.9495652173913	7.93271739130435	8.03745395652174	7.91722826086957	7.75891304347826	7.92344202173913	8.00217391304348	7.88326086956522	8.01478260869565	7.96184782608696	8.22594204347826	7.94271739130435	7.87695652173913	7.93521739130435	8.00347826086957
2410003K15Rik	7.9804347826087	7.55804347826087	7.4904347826087	7.79	7.30511858695652	7.40782608695652	7.54260869565217	7.49391304347826	7.4104347826087	7.41597826086957	7.54826086956522	7.3704347826087	7.54121334782609	7.51847826086957	7.17282608695652	7.47315217391304	7.40152173913043	7.13260869565217	7.65849802173913	7.45239130434783	7.2825362173913	7.49782608695652	7.30684782608696
2410003L11Rik	3.8785145	4.16304347826087	4.22304347826087	4.25663043478261	3.79576086956522	4.82391304347826	4.24913043478261	4.11847826086957	3.68347826086957	3.92630434782609	4.26282608695652	4.0404347826087	4.00197756521739	4.08228260869565	4.65891304347826	4.21873189130435	4.61934782608696	3.98108695652174	3.83195652173913	4.12304347826087	3.93257245652174	3.94521739130435	3.74630434782609
2410004B18Rik	6.33239130434783	6.44673913043478	6.31597826086957	6.31615941304348	6.48195652173913	6.50586956521739	6.46347826086956	6.65152173913043	6.2254347826087	5.88195652173913	6.19554347826087	6.13260869565217	6.2414855	6.59967391304348	6.68291665217391	6.59434782608696	6.85739130434783	6.51239130434783	6.45228260869565	6.50679347826087	6.34521739130435	6.53565217391304	5.99826086956522
2410004I01Rik	3.43467391304348	3.4005797173913	3.0095652173913	3.38173913043478	3.32402173913043	2.905	3.05772947826087	3.16173913043478	2.98586956521739	3.37108695652174	3.19347826086957	3.36434782608696	3.22933332608696	3.02717391304348	3.17565217391304	3.19260869565217	3.55652173913043	3.08478260869565	3.45673913043478	3.05119565217391	3.60666665217391	2.91891304347826	3.14565217391304
2410004N09Rik	7.51507	7.10913043478261	7.23304347826087	7.37833334782609	7.01010869565217	7.1695652173913	7.31891304347826	7.00108695652174	7.1554347826087	7.24358695652174	6.92184782608695	7.1395652173913	7.13021739130435	7.03978260869565	6.90967391304348	7.0670652173913	6.95826086956522	7.05637682608696	6.82826086956522	7.0794202826087	6.92347826086957	6.2645652173913	7.0554347826087
2410004P03Rik	6.39326086956522	5.55684782608696	5.76809419565217	5.76086956521739	5.42130434782609	4.97304347826087	5.59760869565217	5.89315217391304	5.25269565217391	5.69239130434783	5.66673913043478	5.35586956521739	5.58782608695652	5.8224637826087	5.8679347826087	5.80434782608696	5.4295652173913	5.84369565217391	5.20782608695652	5.62695652173913	5.55800723913043	5.56304347826087	5.34434782608696
2410006H16Rik	8.78347826086956	7.34086956521739	7.24347826086956	7.02141304347826	7.66	7.6515942173913	7.89282608695652	7.35586956521739	7.31695652173913	7.38086956521739	7.35478260869565	7.2879347826087	7.63369565217391	7.78260869565217	7.28934782608696	7.86304347826087	7.58677536956522	7.55869565217391	7.4804347826087	7.83478260869565	7.59	7.48565217391304	7.73282608695652
2410007B07Rik	4.02532608695652	3.78981884782609	3.82619565217391	3.74130434782609	3.7025	3.80347826086957	4.10217391304348	3.98739130434783	3.43195652173913	3.91739130434783	3.59729469565217	4.01108695652174	4.35391304347826	4.32413043478261	4.44961956521739	4.14869565217391	4.12094202173913	3.85260869565217	3.75239130434783	3.83739130434783	4.1204347826087	4.21086956521739	4.31130434782609
2410012E07Rik	3.13673913043478	3.11695652173913	3.22782608695652	3.09768115217391	3.36478260869565	3.61681160869565	3.17210143478261	3.46076086956522	3.33869565217391	3.4054347826087	3.38304347826087	3.56739130434783	3.37776680434783	3.46608695652174	3.21173913043478	3.56695652173913	3.13478260869565	2.96869565217391	3.35333334782609	3.4204347826087	3.63663043478261	3.49913043478261	3.36021739130435
2410012M07Rik	3.63608695652174	3.99097826086957	3.61934782608696	3.76217391304348	4.06297102173913	2.74208695652174	3.36010869565217	3.48297102173913	3.24462732608696	3.20652173913044	3.53014491304348	3.49123189130435	3.24739130434783	3.76304347826087	3.92652173913043	3.76217391304348	3.6907142826087	3.02652173913043	3.81989130434783	3.90577639130435	3.64628456521739	2.95891304347826	3.38130434782609
2410015M20Rik	8.43086956521739	8.32673913043478	8.19	8.48141304347826	8.7654347826087	8.88565217391304	8.53413043478261	8.20260869565217	8.25565217391304	8.55695652173913	8.51695652173913	8.63782608695652	8.50391304347826	8.23764493478261	8.60760869565217	8.36695652173913	8.45434782608696	8.46753623913044	8.58304347826087	8.16478260869565	8.61608695652174	8.34652173913043	8.16586956521739
2410016O06Rik	6.42486956521739	6.8910507173913	6.89478260869565	6.89804347826087	7.05782608695652	7.04478260869565	7.07431158695652	7.31847826086956	7.125	7.27739130434783	7.19434782608696	7.20818839130435	6.39891304347826	7.1595652173913	7.03173913043478	7.245	7.0595652173913	6.64021739130435	7.0304347826087	7.13510869565217	7.05130434782609	7.20369565217391	7.34326086956522
2410017I17Rik	3.48217391304348	4.02	3.76889856521739	4.1424637826087	3.74086956521739	4.07333332608696	4.10217391304348	4.31086956521739	4.02434782608696	3.79478260869565	4.46173913043478	4.32086956521739	4.09739130434783	3.8795652173913	3.68347826086957	4.03239130434783	4.32695652173913	3.79347826086956	4.17217391304348	4.20282608695652	4.06304347826087	4.29896739130435	4.00086956521739
2410017P09Rik	6.44619565217391	6.35347826086957	6.38199276086956	6.51923913043478	6.74608695652174	6.51739130434783	6.53565217391304	6.72070652173913	6.41260869565217	6.39391304347826	6.43822463043478	6.48478260869565	6.39891304347826	6.44934782608696	6.27876813043478	6.81326086956522	6.99677536956522	6.57130434782609	6.41673913043478	6.52695652173913	6.45282608695652	6.42065217391304	6.41217391304348
2410018M08Rik	5.83586956521739	5.40826086956522	5.98739130434783	5.88173913043478	5.21108695652174	5.42021739130435	5.43565217391304	5.55876810869565	5.7104347826087	5.805	5.52548913043478	5.65760869565217	5.53452173913043	5.83391304347826	5.88754347826087	5.5525362173913	5.79905795652174	5.50434782608696	5.53989130434783	5.51119565217391	5.7260507173913	5.69239130434783	5.61326086956522
2410019O14Rik	4.3	4.62695652173913	4.69434782608696	4.52869565217391	4.62945652173913	4.53771739130435	4.31413043478261	4.50152173913043	4.38565217391304	4.045	4.43579710869565	4.43065217391304	4.19243336956522	4.57079710869565	4.90630434782609	4.3554347826087	4.31608695652174	4.45717391304348	4.64434782608696	4.19380434782609	4.18086956521739	4.6095652173913	4.56679347826087
2410021H03Rik	2.63826086956522	2.59231884782609	2.42173913043478	2.21347826086957	2.64239130434783	2.51695652173913	2.59101447826087	2.74695652173913	2.50217391304348	2.49021739130435	2.72434782608696	2.64347826086957	2.51652173913043	2.52677019565217	2.73384317391304	2.4454347826087	2.57673913043478	2.8049637826087	2.44478260869565	2.45739130434783	2.56565217391304	2.34347826086957	2.44315217391304
2410022L05Rik	6.23652173913043	6.1604347826087	5.93	6.16152173913043	6.19184782608696	6.12637682608696	6.55452897826087	6.30880434782609	5.88434782608696	5.66239130434783	6.23684782608696	5.92561593478261	6.26217391304348	6.07072465217391	6.24369565217391	6.15173913043478	6.2414855	6.42391304347826	6.27434782608696	6.07731882608696	6.325	6.03554347826087	6.09409419565217
2410022M11Rik	6.6904347826087	6.43619565217391	6.73362319565217	6.64282608695652	6.637029	6.87521739130435	6.8279347826087	6.95869565217391	6.78652173913043	6.60652173913043	6.74152173913043	6.59630434782609	6.73211956521739	7.0160145	6.30963769565217	6.28641304347826	6.70695652173913	6.56130434782609	6.43	6.52695652173913	6.94130434782609	6.45923913043478	6.79054347826087
2410042D21Rik	8.08347826086957	7.15717391304348	7.35804347826087	7.35554347826087	7.19130434782609	6.89423913043478	7.40695652173913	7.35586956521739	7.195	7.26391304347826	7.64923913043478	7.34869565217391	7.7704347826087	7.12641304347826	7.38032608695652	7.41373189130435	7.4904347826087	7.20467391304348	7.29018115217391	7.6845652173913	7.30847826086957	7.70804347826087	7.66391304347826
2410057H14Rik	2.72369565217391	2.90695652173913	2.82239130434783	2.69652173913043	3.02847826086957	2.85188404347826	2.64826086956522	2.83197232608696	3.37847826086957	2.92082297826087	3.07869565217391	2.84391304347826	2.93826086956522	3.12304347826087	2.71304347826087	2.87652173913043	2.6754347826087	2.9004347826087	2.75304347826087	2.96260869565217	2.76652173913043	2.71608695652174	2.87
2410066E13Rik	8.83508695652174	8.85652173913043	8.3133152173913	8.39521739130435	8.41782608695652	8.54090580434783	8.81532608695652	7.7269202826087	8.52423913043478	8.35854347826087	8.5895652173913	8.54434782608696	8.43391304347826	8.70804347826087	8.71141304347826	8.73239130434783	8.53608695652174	8.55086956521739	8.32478260869565	8.5425	8.66586956521739	8.68434782608696	8.64521739130435
2410075B13Rik	4.91326086956522	5.16217391304348	5.38739130434783	4.87695652173913	5.0404347826087	5.25978260869565	5.6154347826087	5.28391304347826	5.12413043478261	4.85695652173913	5.45304347826087	5.43163043478261	5.12086956521739	5.17	5.32489130434783	5.06478260869565	5.03119565217391	5.15489130434783	4.8429347826087	5.46304347826087	4.94318841304348	5.21405795652174	5.26326086956522
2410076I21Rik	3.69934782608696	4.50173913043478	4.2454347826087	4.49853623913044	4.48195652173913	3.94245341304348	4.52913043478261	4.7275	4.3495652173913	4.3354347826087	4.21086956521739	4.37311595652174	4.16152173913043	4.53978260869565	4.45978260869565	4.38826086956522	4.12094202173913	4.59782608695652	4.50152173913043	4.51130434782609	4.64347826086957	4.08086956521739	4.90765217391304
2410080I02Rik	4.11036232608696	4.50173913043478	4.21413043478261	4.45847826086957	4.4575	4.10521739130435	4.68652173913044	4.44983695652174	4.105	4.35391304347826	4.60586956521739	4.43065217391304	3.93913043478261	4.53	4.42	4.18902173913044	4.28586956521739	4.4195652173913	4.12608695652174	4.56130434782609	4.31489130434783	4.7954347826087	4.41771739130435
2410088K16Rik	4.68130434782609	4.9175	4.95	4.8370652173913	4.95478260869565	4.53771739130435	4.94347826086956	4.94228260869565	4.84695652173913	4.66478260869565	5.15239130434783	4.80260869565217	4.82391304347826	4.82065217391304	4.85826086956522	5.09450726086957	5.34108695652174	4.87782608695652	4.85141304347826	4.90747826086957	5.04347826086957	4.58891304347826	4.64195652173913
2410089E03Rik	7.81173913043478	7.56782608695652	7.52804347826087	7.67880434782609	7.19771739130435	7.31695652173913	7.2229347826087	7.27782608695652	7.23239130434783	7.32065217391304	7.49782608695652	7.44282608695652	7.44804347826087	7.47169565217391	7.49913043478261	7.42461956521739	7.1104347826087	7.30847826086957	7.42260869565217	7.23239130434783	7.72717391304348	7.54934782608696	7.55695652173913
2410091C18Rik	8.18652173913043	8.04706521739131	8.12010869565217	8.14369565217391	8.12478260869565	8.3904347826087	8.12244565217391	8.42086956521739	8.02891304347826	7.96217391304348	8.43233695652174	8.09434782608696	8.06086956521739	8.03695652173913	8.09521739130435	7.77173913043478	7.91195652173913	7.97083332608696	8.11815217391304	7.73739130434783	8.03413043478261	7.76891304347826	7.91434782608696
2410124H12Rik	3.57326086956522	4.345	3.98391304347826	4.41695652173913	3.97572463043478	4.02245652173913	4.08869565217391	4.2895652173913	3.59688404347826	3.76452897826087	3.72913043478261	3.85260869565217	4.06434782608696	3.8735507173913	3.92652173913043	4.25521739130435	3.92295289130435	4.33423913043478	3.85746376086956	3.57326086956522	3.67826086956522	3.925	3.46434782608696
2410127L17Rik	8.78347826086956	8.21641304347826	8.54478260869565	8.5654347826087	8.35652173913043	8.24565217391304	8.29586956521739	8.56905795652174	8.19884058695652	8.21402173913043	8.26782608695652	8.17315217391304	8.44869565217391	8.38	8.245	7.88326086956522	8.31239130434783	8.24891304347826	8.21434782608696	8.03565217391304	8.13021739130435	8.15891304347826	7.93521739130435
2410131K14Rik	7.21260869565217	7.30304347826087	7.37934782608696	7.3245652173913	7.76188404347826	7.6215942173913	7.73521739130435	7.87	7.6224637826087	7.60065217391304	7.465	7.52782608695652	7.1695652173913	7.24347826086956	7.27086956521739	7.05739130434783	7.67086956521739	7.48695652173913	7.35434782608696	7.21014491304348	7.36565217391304	7.29086956521739	7.49847826086957
2410137F16Rik	3.32413043478261	3.18108695652174	3.41420291304348	3.30695652173913	3.61260869565217	3.81489130434783	3.44673913043478	4.19521739130435	3.70391304347826	3.81326086956522	3.53014491304348	3.51260869565217	3.27217391304348	3.10086956521739	3.59826086956522	3.79434782608696	3.50173913043478	3.72728260869565	3.76217391304348	3.51	3.1080507173913	3.64891304347826	3.73630434782609
2410137M14Rik	3.66739130434783	3.7490652173913	3.41420291304348	3.39217391304348	4.10815217391304	3.28391304347826	3.22673913043478	3.46076086956522	3.53391304347826	3.5875652173913	3.40132608695652	3.30565217391304	3.40021739130435	3.4204347826087	3.38304347826087	3.61333332608696	3.48369565217391	3.10282608695652	3.41954710869565	3.65695652173913	3.44021739130435	3.45652173913044	3.35163043478261
2410141K09Rik	4.40826086956522	3.57613043478261	3.55826086956522	3.54847826086957	3.51945652173913	3.5045652173913	3.56724639130435	3.62009317391304	3.41221739130435	3.62217391304348	3.62673913043478	3.69478260869565	3.58217391304348	3.4995652173913	3.44478260869565	3.52619565217391	3.43514491304348	3.47717391304348	3.38876813043478	3.53760869565217	3.6195652173913	3.67260869565217	3.75108695652174
2410152P15Rik	5.27108695652174	5.03934782608696	5.14710143478261	5.49222826086956	5.19163043478261	4.72413043478261	4.98804347826087	4.86902173913044	4.97978260869565	4.94347826086956	4.90663043478261	4.76010869565217	4.94347826086956	5.0605507173913	5.06052173913043	5.06478260869565	5.1654347826087	4.99097826086957	4.87739130434783	4.95695652173913	5.01608695652174	4.98065217391304	4.95670289130435
2500002B13Rik	7.38760869565217	6.5645652173913	6.97391304347826	6.56369565217391	6.74608695652174	6.49554347826087	6.73211956521739	6.43663043478261	6.79695652173913	6.84913043478261	6.67086956521739	6.74717391304348	6.45565217391304	6.99369565217391	6.36521739130435	6.48329710869565	6.51217391304348	6.34652173913044	6.38597826086957	6.69760869565217	6.61858695652174	6.5454347826087	6.47666665217391
2500003M10Rik	7.615	7.72608695652174	7.6914492826087	7.62434782608696	7.48173913043478	7.45971013043478	7.57434782608696	7.6204347826087	7.43538043478261	7.37134056521739	7.52565217391304	7.50695652173913	7.54121334782609	7.665	7.3895652173913	7.2170652173913	7.36195652173913	7.50420291304348	7.53891304347826	7.17565217391304	7.49010869565217	7.52782608695652	7.57652173913043
2510002D24Rik	6.40369565217391	6.66731884782609	6.59318841304348	6.8480797173913	7.01010869565217	7.16021739130435	6.93369565217391	6.68141304347826	7.10347826086957	6.76880434782609	6.7504347826087	6.83260869565217	6.52934782608696	6.63492752173913	6.49913043478261	6.67108695652174	6.63521739130435	6.83891304347826	7.09945652173913	6.62876810869565	7.12576086956522	6.7570652173913	6.89673913043478
2510003D18Rik	3.54847826086957	3.72960869565217	3.5854347826087	3.75130434782609	3.69091304347826	3.65717391304348	3.7490652173913	3.74130434782609	3.34945652173913	3.48601447826087	3.62173913043478	3.75989130434783	3.69282608695652	3.46608695652174	3.83347826086957	4.1272167173913	3.82782608695652	3.72728260869565	3.73282608695652	3.70884782608696	3.63663043478261	3.77652173913043	3.659
2510003E04Rik	7.1704347826087	7.54869565217391	7.47869565217391	7.67880434782609	7.53760869565217	7.6515942173913	7.70369565217391	7.31847826086956	7.305	7.42485508695652	7.47652173913044	7.3704347826087	7.49905795652174	7.56913043478261	7.45413043478261	7.25673913043478	7.34378260869565	7.41108695652174	7.3325	7.04847826086957	7.50079710869565	7.30009058695652	7.40076086956522
2510009E07Rik	7.67086956521739	7.55804347826087	7.70065217391304	7.8	7.88565217391304	7.77119565217391	7.89282608695652	7.94989130434783	7.3895652173913	7.64815217391304	7.6670652173913	7.7269202826087	7.53	7.49782608695652	7.60887680434783	7.65166667391304	7.56304347826087	7.6404347826087	7.5904347826087	7.45239130434783	7.62869565217391	7.66	7.91434782608696
2510012J08Rik	6.25815217391304	6.73119565217391	6.96565217391304	7.07032608695652	6.71858695652174	7.10630434782609	6.84695652173913	6.9304347826087	6.31815217391304	6.74717391304348	6.77826086956522	6.42630434782609	6.74413043478261	6.44934782608696	6.695	6.86826086956522	6.45518117391304	6.68	6.69826086956522	6.5175	6.54923913043478	6.67876810869565	6.60826086956522
2510039O18Rik	8.60173913043478	9.08826086956522	9.03934782608696	9.01173913043478	9.14695652173913	9.18739130434783	9.47380434782609	9.22420291304348	8.91782608695652	9.13423913043478	9.25565217391304	9.28173913043478	9.01010869565217	9.16836956521739	9.29391304347826	9.54163043478261	9.10923913043478	9.19978260869565	8.70695652173913	9.18445652173913	9.20054347826087	9.40413043478261	9.30173913043478
2510049J12Rik	4.88619565217391	4.38804347826087	4.29847826086957	4.18695652173913	5.23072465217391	4.83984189130435	4.19026086956522	3.89565217391304	5.35108695652174	5.99260869565217	4.3720652173913	5.20663043478261	4.68807245652174	4.29054347826087	4.07517532608696	4.11565217391304	5.47693841304348	5.17336956521739	5.37141304347826	4.59065217391304	4.38195652173913	4.17163043478261	4.44829710869565
2600006L11Rik	4.42548913043478	4.22826086956522	4.4195652173913	4.48826086956522	4.27934782608696	3.95304347826087	4.27253623913043	4.65869565217391	3.97565217391304	4.10576086956522	4.28974636956522	4.34195652173913	4.27869565217391	4.41586956521739	4.27608695652174	4.3554347826087	4.36467391304348	4.44891304347826	3.81989130434783	4.57137682608696	4.63347826086957	4.44869565217391	4.60369565217391
2610001J05Rik	8.18652173913043	7.55804347826087	7.57478260869565	7.70673913043478	7.82673913043478	7.92586956521739	7.6315652173913	7.6495652173913	7.49336956521739	7.48173913043478	7.465	7.63369565217391	7.65184782608696	7.665	7.58471013043478	7.98347826086956	7.80739130434783	7.76521739130435	7.71608695652174	7.91434782608696	7.61822463043478	7.46641304347826	7.50923913043478
2610002D18Rik	3.65673913043478	3.94391304347826	4.1104347826087	4.4404347826087	4.37923913043478	4.02245652173913	4.4297727173913	4.37369565217391	4.04239130434783	4.03398317391304	3.88434782608696	4.15434782608696	4.27869565217391	4.36195652173913	3.93666665217391	3.77369565217391	4.22217391304348	4.14413043478261	4.26608695652174	4.16	3.98376813043478	3.96641304347826	4.02217391304348
2610002I17Rik	5.08130434782609	4.88782608695652	4.86673913043478	5.42007245652174	4.62945652173913	5.14673913043478	5.02630434782609	5.11684782608696	4.75507247826087	4.79771739130435	5.04	4.67184782608696	5.04782608695652	5.15721015217391	5.3519202826087	5.16586956521739	4.72478260869565	5.21391304347826	4.97326086956522	4.92978260869565	5.01608695652174	4.80565217391304	5.17137682608696
2610002J02Rik	5.68130434782609	5.99717391304348	5.79652173913043	6.07289856521739	5.71934782608696	5.67402173913043	6.10213043478261	6.20739130434783	5.72701086956522	5.98333334782609	5.78949276086957	6.2154347826087	5.88532608695652	6.21576086956522	5.73688404347826	5.91521739130435	5.89565217391304	5.89652173913043	5.71297102173913	5.869471	5.95311595652174	5.64565217391304	5.64195652173913
2610002M06Rik	7.18271739130435	7.13021739130435	7.14315217391304	7.14304347826087	6.96971015217391	7.03231884782609	6.81065217391304	7.04847826086957	7.38	6.95	7.06717391304348	7.06673913043478	7.30173913043478	6.87858695652174	7.05869565217391	7.01760869565217	7.02108695652174	7.12347826086957	7.18217391304348	7.17565217391304	7.01326086956522	7.1504347826087	7.18536230434783
2610005L07Rik	9.24847826086956	8.46847826086957	8.98847826086956	8.80521739130435	8.44217391304348	8.18565217391304	8.3445652173913	8.19434782608696	8.59282608695652	8.53608695652174	8.79695652173913	8.38021739130435	8.46086956521739	8.62271739130435	7.79858695652174	8.42673913043478	8.13652173913044	8.47152173913043	8.12369565217391	8.19586956521739	8.39951086956522	8.42217391304348	8.29608695652174
2610008E11Rik	7.80380434782609	7.18423913043478	7.37934782608696	7.43521739130435	6.98	7.20199276086957	7.11260869565217	7.17778984782609	7.08434782608696	6.92108695652174	7.28021739130435	7.06673913043478	7.1595652173913	7.28311593478261	6.99217391304348	6.93695652173913	7.06974636956522	6.92623189130435	7.08952897826087	6.79391304347826	7.1970652173913	6.74663043478261	7.00978260869565
2610015P09Rik	6.76847826086957	6.44673913043478	6.45869565217391	6.62934782608696	6.29782608695652	6.58228260869565	6.55452897826087	6.57304347826087	6.61891304347826	6.56130434782609	6.74152173913043	6.46565217391304	6.41260869565217	6.37413043478261	6.19347826086956	6.33532608695652	6.39021739130435	6.45282608695652	6.46255434782609	6.53521739130435	6.58586956521739	6.47760869565217	6.33782608695652
2610016A17Rik	8.98557971739131	9.80782608695652	9.28663043478261	9.81717391304348	10.2701268043478	10.5523550652174	10.5640217391304	10.183333326087	10.0247826086957	10.4847826086957	10.8534782608696	10.9054347826087	9.49434782608696	9.9695652173913	9.83239130434783	10.3467391304348	10.5798913043478	10.4909058043478	10.0426086956522	10.249347826087	10.4433913043478	10.216490673913	10.2477717391304
2610017I09Rik	4.81652173913043	4.61565217391304	4.32695652173913	4.30728260869565	4.4575	4.70304347826087	4.5895652173913	5.0004347826087	4.59891304347826	4.19739130434783	4.58717391304348	4.70228260869565	5.73978260869565	4.76152173913044	5.06052173913043	4.54826086956522	4.31608695652174	4.36365943478261	4.68826086956522	4.74434782608696	4.74434782608696	4.83623186956522	4.71760869565217
2610018G03Rik	7.96130434782609	6.79913043478261	6.8529347826087	6.47326086956522	6.49224639130435	6.52646739130435	6.3645	6.6304347826087	6.52260869565217	6.37554347826087	6.50304347826087	6.39663043478261	7.03173913043478	6.41413043478261	6.71434782608696	5.9672645	6.97847826086957	6.29237319565217	6.81673913043478	5.75880434782609	6.39934782608696	6.76630434782609	5.4091062826087
2610019E17Rik	7.57347826086956	6.87858695652174	6.95586956521739	7.04184782608696	7.10681158695652	6.9845652173913	7.35173913043478	6.495	6.7445652173913	6.42126810869565	6.96369565217391	7.00336956521739	6.41260869565217	6.57217391304348	6.88608695652174	6.97826086956522	6.42380434782609	7.23457608695652	6.23391304347826	6.61804347826087	7.1779347826087	6.18010869565217	6.37260869565217
2610019F03Rik	6.98282608695652	7.34086956521739	7.13297102173913	7.37833334782609	7.47336956521739	7.31695652173913	7.46630434782609	7.58826086956522	7.65195652173913	7.57478260869565	7.75565217391304	7.55710143478261	7.44217391304348	7.38463769565217	7.40032608695652	7.17782608695652	7.09173913043478	7.52217391304348	7.21869565217391	7.56902173913043	7.4615942173913	7.59173913043478	7.53782608695652
2610020C07Rik	4.81652173913043	5.21409419565217	5.0495652173913	4.8170652173913	4.94239130434783	4.86913043478261	5.17173913043478	4.9895652173913	5.11608695652174	4.87652173913043	4.9764492826087	4.88695652173913	4.46652173913044	5.12478260869565	5.34282608695652	5.84739130434783	5.0805797173913	5.06663043478261	5.38913043478261	5.46304347826087	5.15195652173913	5.595	5.30076086956522
2610020H08Rik	7.0304347826087	6.71891304347826	7.00434782608696	6.75260869565218	6.17358695652174	6.535	6.70521739130435	6.40342391304348	6.76583332608696	6.89673913043478	6.64458991304348	6.0375	6.04949276086957	6.42673913043478	6.1304347826087	5.85978260869565	5.74521739130435	5.85586956521739	6.14630434782609	5.75880434782609	6.14130434782609	6.16920289130435	5.93304347826087
2610021A01Rik	7.23239130434783	7.44869565217391	7.02347826086956	7.22971015217391	7.19771739130435	7.27782608695652	7.07431158695652	7.18536230434783	7.43538043478261	7.19347826086956	7.33434782608696	7.41086956521739	7.4804347826087	7.07467391304348	7.88304347826087	7.10673913043478	7.28923913043478	7.4229347826087	7.3325	7.37282608695652	7.26391304347826	7.28090580434783	7.4295652173913
2610021K21Rik	4.98923913043478	4.41869565217391	4.265	4.7595652173913	4.85521739130435	4.51815217391304	5.09391304347826	5.31521739130435	4.95826086956522	4.69304347826087	4.85739130434783	4.76010869565217	4.70739130434783	5.12478260869565	4.2895652173913	4.84695652173913	4.98673913043478	4.61782608695652	4.75891304347826	4.71576086956522	4.89673913043478	4.62961956521739	4.70641304347826
2610027L16Rik	6.37873189130435	6.32934782608696	6.29630434782609	6.2245652173913	7.46782608695652	7.24119565217391	5.95695652173913	6.46608695652174	7.84152173913044	7.60065217391304	6.12637682608696	7.18239130434783	5.88836956521739	6.2984057826087	6.10717391304348	6.36641304347826	7.30695652173913	7.32152173913043	7.45271739130435	6.98695652173913	6.58586956521739	6.02260869565218	6.74536230434783
2610028E06Rik	3.79913043478261	4.04891304347826	4.08652173913043	4.27782608695652	4.19072465217391	3.69273913043478	4.31413043478261	4.08804347826087	4.15217391304348	4.10576086956522	4.1445652173913	3.83386956521739	4.06434782608696	4.12271739130435	3.93666665217391	4.03239130434783	3.892	4.09065217391304	4.20173913043478	4.06304347826087	3.87362317391304	4.40717391304348	4.10521739130435
2610028H24Rik	6.46695652173913	5.06047826086957	5.1370652173913	5.04083332608696	5.16239130434783	4.67586956521739	5.14471013043478	5.11684782608696	5.03152173913043	4.95195652173913	4.8254347826087	5.15532608695652	5.19489130434783	4.84663043478261	5.11369565217391	5.33695652173913	5.1245652173913	4.88695652173913	5.08086956521739	4.58054347826087	5.09391304347826	4.61826086956522	5.06
2610029G23Rik	7.3095652173913	7.07579193478261	7.03286232608696	7.16826086956522	7.20684782608696	7.31695652173913	6.87695652173913	7.35586956521739	7.45895652173913	6.98	7.05739130434783	7.34869565217391	7.25934782608696	6.9004347826087	7.35391304347826	7.50869565217391	7.21021739130435	7.22576086956522	7.26391304347826	7.87184782608696	7.43826086956522	7.38369565217391	7.49847826086957
2610029I01Rik	7.29336956521739	7.15717391304348	6.89478260869565	7.16826086956522	7.02108695652174	6.955	6.69597826086957	7.33032608695652	6.8704347826087	6.97079708695652	6.95608695652174	6.86130434782609	7.41673913043478	7.39521739130435	7.15	7.46391304347826	7.41358695652174	7.36326086956522	7.27463769565217	7.49369565217391	7.42304347826087	7.31967391304348	7.52804347826087
2610034B18Rik	8.01478260869565	8.12190217391304	8.0404347826087	8.31217391304348	8.00163043478261	8.45652173913044	8.31608695652174	8.04355071739131	7.95669565217391	8.00347826086957	8.1	8.11652173913044	7.92521739130435	8.00347826086957	8.09521739130435	7.94434782608696	8.32108695652174	8.20260869565217	8.07304347826087	7.36304347826087	8.17739130434783	8.09673913043478	7.99304347826087
2610034M16Rik	4.11036232608696	3.76130434782609	4.03771739130435	3.95554347826087	3.89176086956522	4.09369565217391	4.08869565217391	3.55582608695652	3.94615941304348	3.73630434782609	4.16521739130435	3.91395652173913	4.16152173913043	3.71967391304348	3.69347826086957	3.99980434782609	3.7304347826087	4.06239130434783	4.07739130434783	4.31630434782609	3.99163043478261	3.98391304347826	3.94978260869565
2610035D17Rik	5.43260869565217	5.29413043478261	5.01217391304348	5.70347826086956	5.17260869565217	5.53869565217391	5.6154347826087	5.23239130434783	5.35108695652174	5.13478260869565	5.25608695652174	5.47282608695652	5.21391304347826	4.88695652173913	5.05010869565217	5.10391304347826	5.0404347826087	5.25304347826087	5.19021739130435	5.01173913043478	5.33717391304348	5.30635265217391	4.91608695652174
2610035F20Rik	5.12608695652174	5.06978260869565	4.92	4.97415217391304	4.84565217391304	4.9304347826087	5.13362319565217	5.05978260869565	5.15304347826087	5.12413043478261	5.17173913043478	5.45304347826087	4.98483695652174	4.95666665217391	4.86876813043478	4.99891304347826	5.39739130434783	5.11233695652174	4.8429347826087	4.83782608695652	5.02413043478261	5.2035507173913	4.7454347826087
2610037D02Rik	4.76010869565217	4.56282608695652	4.3654347826087	4.41695652173913	4.37923913043478	4.55869565217391	4.74739130434783	4.5595652173913	4.6354347826087	4.49478260869565	4.49188639130435	4.505	4.35391304347826	4.91847826086957	4.05108695652174	4.39709486956522	4.32695652173913	4.61782608695652	4.3704347826087	4.52260869565217	4.43032608695652	4.52304347826087	4.67402173913044
2610039C10Rik	6.90858695652174	6.58260869565217	6.65108695652174	6.5380797173913	6.09942030434783	6.52646739130435	6.48195652173913	6.42561595652174	6.62913043478261	6.72717391304348	6.68869565217391	6.53565217391304	7.04326086956522	6.41413043478261	6.74913043478261	7.00717391304348	6.95826086956522	6.44271739130435	6.58	7.18391304347826	6.71326086956522	6.59086956521739	7.04304347826087
2610042L04Rik	6.71760869565217	6.50855073913043	6.68695652173913	6.295	6.33782608695652	6.2245652173913	6.42065217391304	6.83536232608696	6.48195652173913	6.40342391304348	6.61869565217391	6.54532608695652	6.71094204347826	6.83652173913043	6.27876813043478	6.65076086956522	6.62369565217391	6.63021739130435	6.71119565217391	6.5175	6.42304347826087	5.96318839130435	6.25201086956522
2610044O15Rik	8.03764002173913	7.31173913043478	7.15130434782609	7.33434782608696	7.29434782608696	7.60369565217391	7.25434782608696	7.42304347826087	6.98847826086956	7.05623189130435	7.41673913043478	7.20818839130435	7.39608695652174	7.14724639130435	7.30902173913043	7.62264493478261	7.41358695652174	7.56913043478261	7.3975	7.145	7.52188404347826	7.52782608695652	7.40076086956522
2610100L16Rik	4.02532608695652	3.95760869565217	4.04826086956522	3.93326086956522	3.89176086956522	3.93152173913043	3.9549347826087	3.84909091304348	3.89979710869565	3.66260869565217	3.96923913043478	4.16445652173913	3.70326086956522	3.90782608695652	3.83347826086957	4.19760869565217	4.14021739130435	4.01202897826087	3.96952897826087	3.93375	3.97315217391304	4.10326086956522	3.95873189130435
2610101N10Rik	9.07434782608696	9.00891304347826	9.02804347826087	9.07434782608696	8.87347826086956	8.89782608695652	9.0120652173913	8.91	8.97608695652174	9.01152173913044	9.25565217391304	8.99913043478261	8.9924637826087	9.03391304347826	8.84782608695652	8.85239130434783	8.96884056521739	9.05608695652174	9.14152173913044	9.23195652173913	8.97347826086957	8.83293478260869	8.93630434782609
2610109H07Rik	4.50826086956522	4.95076086956522	5.16891304347826	4.92217391304348	4.9095652173913	5.35728260869565	4.9970652173913	4.96155797826087	4.93239130434783	4.95195652173913	4.85739130434783	4.64478260869565	5.03532608695652	5.13362319565217	4.95521739130435	5.03130434782609	4.68239130434783	4.68634058695652	4.65217391304348	4.90747826086957	4.92336956521739	5.03949273913044	4.75695652173913
2610203C20Rik	7.72608695652174	7.83478260869565	7.62717391304348	7.77173913043478	7.52589130434783	7.30673913043478	7.48576086956522	6.60195652173913	7.41847826086957	7.09565217391304	7.84532608695652	7.85108695652174	7.92521739130435	7.78260869565217	7.25173913043478	7.68108695652174	6.55630434782609	7.2825362173913	6.74608695652174	7.145	7.41271739130435	6.41195652173913	7.28978260869565
2610203C22Rik	6.27326086956522	6.90934782608696	6.83130434782609	6.82826086956522	6.74608695652174	6.51739130434783	6.6604347826087	6.60195652173913	6.50217391304348	6.07731882608696	6.82842391304348	6.77739130434783	6.75434782608696	6.85847826086956	6.75836956521739	6.65076086956522	6.45518117391304	6.77255434782609	6.59978260869565	6.68826086956522	7.00467391304348	6.55728260869565	6.92978260869565
2610206C17Rik	2.95413043478261	2.86760869565217	2.78782608695652	3.28586956521739	3.18282608695652	2.76789854347826	2.87478260869565	2.51986956521739	2.65695652173913	3.30652173913043	2.7695652173913	2.86499689130435	2.76173913043478	2.82434782608696	3.19239130434783	3.18065217391304	2.86030632608696	2.74010869565217	2.42481884782609	2.98	3.33304347826087	3.07173913043478	2.53130434782609
2610209C05Rik	5.39268117391304	5.50065217391304	5.72163043478261	5.315	5.43869565217391	5.51535023913043	5.88474308695652	5.53469565217391	5.52690217391304	5.66239130434783	5.4845652173913	5.26760869565217	5.3654347826087	5.47815217391304	5.48195652173913	5.54217391304348	5.50608695652174	5.47130434782609	5.07065217391304	5.29413043478261	5.54521739130435	5.84112319565217	5.40110869565217
2610301B20Rik	6.11239130434783	6.15101447826087	6.11826086956522	5.93369565217391	6.06967391304348	6.0424637826087	6.5045652173913	5.9495652173913	6.0304347826087	6.04782608695652	6.2245652173913	6.15510869565217	6.27315217391304	6.16231884782609	6.22869565217391	6.33532608695652	6.00018117391304	5.92007245652174	6.03869565217391	5.95760869565217	6.20413043478261	6.20434782608696	6.18518115217391
2610301G19Rik	7.8604347826087	7.80652173913044	7.9145652173913	7.62434782608696	7.48173913043478	7.52282608695652	7.60152173913044	7.53782608695652	7.24141304347826	7.435	7.465	7.32652173913043	7.55869565217391	7.44326086956522	7.27086956521739	7.32152173913043	7.45891304347826	7.23457608695652	7.30434782608696	7.16673913043478	7.22173913043478	7.20369565217391	7.27028986956522
2610305D13Rik	4.34492752173913	4.55687823913043	4.38510869565217	4.08949273913043	4.2275942173913	4.58717391304348	4.0954347826087	4.43572465217391	4.25362317391304	4.00173913043478	4.26724639130435	4.03427534782609	4.12101447826087	4.16231882608696	4.45978260869565	4.24246373913043	4.14449273913043	4.2204347826087	4.28971013043478	4.1636232173913	4.26985508695652	4.31442030434783	4.24246373913043
2610306M01Rik	5.21869565217391	5.52086956521739	5.53195652173913	5.52242754347826	5.36532608695652	5.68434782608696	5.74717391304348	5.40826086956522	5.31891304347826	5.29347826086957	5.11673913043478	5.10304347826087	5.46478260869565	5.36739130434783	5.46260869565217	5.02152173913043	5.20369565217391	5.17336956521739	5.3145652173913	5.06076086956522	5.46184782608696	4.99021739130435	5.1804347826087
2610307P16Rik	5.08130434782609	5.4579347826087	5.47130434782609	5.64	5.32673913043478	5.45380434782609	5.525	5.30326086956522	5.5615942173913	5.45695652173913	5.43384058695652	5.25630434782609	5.3654347826087	5.43594204347826	5.33434782608696	5.62173913043478	5.23315217391304	5.33173913043478	5.34239130434783	5.345	5.54521739130435	5.48478260869565	5.53340580434783
2610316D01Rik	3.41666665217391	2.82804347826087	2.94965217391304	3.09768115217391	2.97717391304348	2.77739130434783	3.10169082608696	2.91478260869565	3.09521739130435	2.76065217391304	3.01478260869565	3.20628882608696	3.04304347826087	3.02717391304348	3.27108695652174	2.91652173913043	3.21858695652174	2.86391304347826	2.85239130434783	3.07782608695652	2.67521739130435	2.85	3.09
2610318N02Rik	3.94304347826087	4.61565217391304	4.61869565217391	4.57634056521739	4.38844202173913	5.0695652173913	4.31413043478261	4.61054347826087	4.93239130434783	4.96021739130435	4.32695652173913	4.60260869565217	4.31858695652174	4.47641304347826	4.07517532608696	4.77782608695652	4.42036232608696	4.72652173913044	4.39891304347826	4.61188406521739	4.55913043478261	4.27586956521739	4.76934782608696
2610507B11Rik	8.52586956521739	8.21641304347826	8.10086956521739	8.37021739130435	7.69565217391304	7.92586956521739	7.96891304347826	7.96695652173913	8.01217391304348	8.03007245652174	7.96565217391304	7.86130434782609	8.185	8.31532608695652	7.94260869565217	7.77173913043478	7.87282608695652	7.72608695652174	8.04760869565217	7.94271739130435	7.69869565217391	7.94677536956522	7.90021739130435
2610507I01Rik	8.03764002173913	7.59644928260869	7.94923913043478	7.97347826086957	8.12478260869565	8.2045652173913	8.145	7.58826086956522	7.90369565217391	7.81336956521739	7.92478260869565	7.6504347826087	7.4804347826087	7.60782608695652	7.34456521739131	7.42461956521739	7.79630434782609	7.73521739130435	7.25445652173913	7.15570652173913	7.65434782608696	7.31967391304348	7.67365943478261
2610524H06Rik	6.05260869565217	5.47996376086957	4.98086956521739	5.25902173913043	5.09586956521739	5.47221015217391	5.35608695652174	5.71956521739131	4.21855073913043	5.01869565217391	5.17173913043478	5.20663043478261	6.84021739130435	5.34369565217391	5.81630434782609	6.5295652173913	5.56239130434783	5.51391304347826	5.84739130434783	6.30728260869565	6.31608695652174	6.27423913043478	5.63097826086956
2610528A11Rik	5.91673913043478	5.75108695652174	5.63847826086957	6.04434782608696	5.30152173913043	5.71934782608696	5.71913043478261	5.55876810869565	5.505	5.40826086956522	5.0620652173913	5.06347826086956	5.39557969565217	6.09097826086956	6.03521739130435	5.89260869565217	5.9069202826087	6.245	5.85626810869565	6.25228260869565	5.22684782608696	5.52637682608696	6.0754347826087
2610528B01Rik	7.12576086956522	6.98826086956522	7.44673913043478	7.14304347826087	6.92439130434783	6.92347826086957	6.95326086956522	7.00108695652174	6.95869565217391	6.68510869565217	6.87847826086957	6.82442030434783	6.65152173913043	6.73040760869565	6.73108695652174	6.34434782608696	6.55630434782609	6.83891304347826	6.84913043478261	6.62876810869565	6.68	6.81260869565217	6.27478260869565
2610528E23Rik	6.55239130434783	6.71891304347826	6.79173913043478	6.80489130434783	6.89532608695652	6.9845652173913	6.95326086956522	7.45782608695652	6.70673913043478	6.56130434782609	7.01065217391304	6.95173913043478	6.94086956521739	6.78492754347826	6.92891304347826	6.97826086956522	6.80358695652174	6.76239130434783	6.97260869565217	6.88055434782609	6.75143115217391	6.67876810869565	6.79054347826087
2610528J11Rik	4.65673913043478	4.13608695652174	4.03771739130435	3.60217391304348	4.08652173913043	4.42239130434783	3.78304347826087	3.57978260869565	3.93646563043478	4.12804347826087	4.0495652173913	3.91395652173913	5.00260869565217	3.8315652173913	4.03130434782609	3.95228260869565	4.19217391304348	4.39884386956522	4.59065217391304	3.84695652173913	4.00034782608696	3.50673913043478	3.80521739130435
2700007P21Rik	7.49782608695652	6.8910507173913	6.94260869565217	6.99217391304348	6.6994202826087	6.72217391304348	6.84695652173913	6.6954347826087	6.70673913043478	6.7579347826087	6.69782608695652	6.9304347826087	6.97130434782609	6.64579713043478	6.83652173913043	6.66086956521739	6.56630434782609	6.75347826086957	6.81673913043478	6.76413043478261	6.50239130434783	6.84021739130435	6.82934782608696
2700012I20Rik	4.67010869565217	4.92826086956522	5.19	5.18173913043478	4.9095652173913	5.20594204347826	4.92630434782609	5.13086956521739	4.99880434782609	5.08144926086957	4.78652173913043	5.1945652173913	4.96478260869565	4.90913043478261	5.0279347826087	4.91608695652174	5.0404347826087	4.99097826086957	5.21826086956522	4.63978260869565	4.68826086956522	5.13815217391304	5.13565217391304
2700023E23Rik	4.90152173913043	5.44934782608696	5.0704347826087	5.27163043478261	5.47130434782609	5.28065217391304	5.32695652173913	5.39065217391304	5.99934782608696	5.45695652173913	5.82586956521739	5.66739130434783	5.16173913043478	5.39423913043478	5.48195652173913	5.50195652173913	5.14478260869565	5.34195652173913	5.24989130434783	5.60173913043478	5.645	5.28652173913043	5.48304347826087
2700029M09Rik	6.11239130434783	6.65076086956522	6.50913043478261	6.27478260869565	6.58456521739131	6.62369565217391	6.62369565217391	7.15405797826087	6.25427534782609	6.20173913043478	6.65184782608696	6.50652173913043	6.72086956521739	6.62195652173913	6.74913043478261	6.95586956521739	6.85739130434783	6.71586956521739	6.75804347826087	6.60655797826087	6.575	6.5695652173913	6.50065217391304
2700033N17Rik	5.54880434782609	5.62826086956522	5.55195652173913	5.76086956521739	6.04086956521739	5.98	6.15717391304348	5.52329710869565	5.65728260869565	5.60764491304348	5.67615943478261	5.55836956521739	5.12086956521739	5.49934782608696	5.19898552173913	5.11369565217391	5.61184782608696	5.42021739130435	5.45514493478261	5.16434782608696	5.21652173913044	5.3445652173913	4.84934782608696
2700038G22Rik	4.67010869565217	5.565	5.6704347826087	5.7524637826087	5.87568841304348	5.41108695652174	5.27496376086957	5.92130434782609	5.54967391304348	5.13478260869565	5.96652173913043	5.6055797173913	4.97516304347826	5.39423913043478	5.77630434782609	6.0510507173913	5.20369565217391	5.16434782608696	5.23228260869565	5.43271739130435	5.68413043478261	5.24366847826087	4.96673913043478
2700046A07Rik	4.1725	4.55141304347826	4.08652173913043	4.36296443478261	4.44663043478261	4.67586956521739	4.08869565217391	4.37369565217391	4.85782608695652	4.80934782608696	4.55380434782609	4.24565217391304	4.30869565217391	4.19923913043478	4.49880434782609	4.22847826086957	4.05210145652174	4.26467391304348	4.34228260869565	4.81173913043478	4.48	4.34570652173913	4.42673913043478
2700046G09Rik	6.43521739130435	6.39782608695652	6.32677536956522	6.64282608695652	6.54304347826087	6.74086956521739	6.58413043478261	6.5920652173913	6.62913043478261	6.34271739130435	6.54195652173913	6.51507247826087	6.52934782608696	6.53021739130435	6.3754347826087	6.47326086956522	6.4845652173913	6.40358695652174	6.26086956521739	6.30728260869565	6.36521739130435	6.37413043478261	6.29739130434783
2700049A03Rik	6.66369565217391	6.87858695652174	6.95586956521739	6.83822463043478	6.82710145652174	6.74086956521739	6.62369565217391	7.07978260869565	6.91811593478261	6.88739130434783	6.94431158695652	6.69760869565217	7.09945652173913	6.87858695652174	6.90967391304348	6.97826086956522	6.5958152173913	6.57130434782609	6.91978260869565	6.68826086956522	6.79119565217391	6.97847826086957	7.16304347826087
2700050L05Rik	7.19282608695652	7.06521739130435	7.37026086956522	7.3050197826087	7.35152173913044	7.31695652173913	7.04652173913043	7.44804347826087	7.4104347826087	7.12858695652174	7.30108695652174	7.35804347826087	7.22391304347826	7.14724639130435	7.33217391304348	7.07739130434783	7.0595652173913	6.90478260869565	7.27463769565217	7.22095652173913	7.48	7.16826086956522	7.35413043478261
2700054A10Rik	3.89717391304348	4.12565217391304	4.23445652173913	4.20880434782609	4.23086956521739	4.32923913043478	4.30130434782609	4.31086956521739	4.64445652173913	4.42304347826087	4.08931158695652	4.26731884782609	4.40869565217391	4.12271739130435	4.71923913043478	4.3095652173913	4.05210145652174	4.16967391304348	4.44260869565217	3.98536230434783	4.20913043478261	4.28782608695652	4.23086956521739
2700060E02Rik	10.9678260869565	9.945	10.1522463695652	10.0765217391304	9.95630434782609	10.0000776304348	9.87094202173913	10.0485289782609	10.1001086956522	9.90304347826087	10.015652173913	9.90304347826087	10.1008695652174	10.0621739130435	10.0684782608696	9.79260869565217	9.90326086956522	9.70760869565217	10.06	10.395652173913	9.81739130434783	9.9995652173913	9.87239130434783
2700062C07Rik	5.37782608695652	6.09478260869565	5.54152173913043	5.47108695652174	5.6920652173913	5.76765941304348	6.59391304347826	6.27478260869565	5.54967391304348	5.805	5.55108695652174	6.05670291304348	5.42760869565217	4.97702897826087	6.21938406521739	6.13	5.54315217391304	5.57782608695652	5.57065217391304	5.46304347826087	5.66152173913043	5.23347826086956	5.68992754347826
2700069I18Rik	4.28934782608696	4.52304347826087	4.71608695652174	4.85728260869565	4.43760869565217	4.58717391304348	4.66782608695652	4.11847826086957	4.71586956521739	4.4754347826087	4.27315217391304	5.02210143478261	4.6	4.11173913043478	4.1790652173913	4.3704347826087	3.82782608695652	4.6666847826087	4.3704347826087	4.46420947826087	4.61021739130435	4.64260869565217	4.32086956521739
2700070H01Rik	5.0704347826087	4.38804347826087	4.63173913043478	4.37228260869565	4.77914032608696	4.39913043478261	4.11391304347826	5.0495652173913	4.39521739130435	4.40108695652174	5.07315217391304	4.51239130434783	4.85630434782609	4.37108695652174	4.5204347826087	4.10521739130435	4.51239130434783	4.52717391304348	4.43380434782609	4.66704710869565	4.73521739130435	4.02304347826087	4.37891304347826
2700078E11Rik	8.65789856521739	8.47217391304348	8.387971	8.32380434782609	8.36235508695652	8.22539856521739	8.145	8.472971	8.33550726086957	8.36634056521739	8.3824637826087	8.25967391304348	8.57637682608696	8.37463769565217	8.44413043478261	8.34094204347826	8.40384056521739	8.24891304347826	8.57724639130435	8.54760869565217	8.30014491304348	8.48007247826087	8.5454347826087
2700081L22Rik	2.65380434782609	3.29695652173913	2.89445652173913	2.9695652173913	2.85478260869565	3.38130434782609	2.9695652173913	3.32695652173913	2.89782608695652	3.19871739130435	2.81478260869565	3.10945652173913	2.98826086956522	3.36021739130435	3.21173913043478	2.91652173913043	2.82608695652174	2.85326086956522	3.14637682608696	2.94652173913043	2.93608695652174	2.57869565217391	3.05841304347826
2700081O15Rik	6.76847826086957	7.22391304347826	7.38739130434783	7.20130434782609	6.92439130434783	6.9335507173913	7.28471630434783	7.27782608695652	6.9055797173913	7.01528986956522	7.52565217391304	7.23304347826087	7.28076086956522	7.45358695652174	7.18391304347826	7.05739130434783	7.03173913043478	7.04427536956522	6.91978260869565	7.02900363043478	6.94130434782609	6.5454347826087	6.7245652173913
2700086A05Rik	5.64695652173913	5.86782608695652	5.55195652173913	5.77065217391304	5.53315217391304	5.70369565217391	5.69152173913043	5.77358695652174	5.6670652173913	5.63065217391304	6.07789854347826	6.00079710869565	5.49326086956522	5.73739130434783	5.91333332608696	5.5525362173913	5.58065217391304	5.63695652173913	5.55097826086956	5.57717391304348	5.645	5.87673913043478	5.66369565217391
2700089E24Rik	9.81695652173913	9.40076086956522	9.51489130434783	9.59021739130435	9.85478260869565	9.87532608695652	9.73586956521739	9.87173913043478	9.89195652173913	9.7779347826087	9.70304347826087	9.68391304347826	9.70413043478261	9.69869565217391	9.76689439130435	9.54913043478261	9.68347826086956	9.82652173913043	9.68949276086957	9.65847826086956	9.64445652173913	9.52913043478261	9.84956521739131
2700089I24Rik	3.4084937826087	3.85130434782609	3.79608695652174	3.82608695652174	3.94391304347826	3.79173913043478	3.5304347826087	3.85695652173913	3.42130434782609	3.28923913043478	3.51989130434783	3.59945652173913	3.41	3.69934782608696	3.38304347826087	3.42108695652174	3.2589372173913	3.522971	3.44663043478261	3.20260869565217	3.40811593478261	3.04891304347826	3.30710143478261
2700090O03Rik	4.86603260869565	4.35521739130435	4.23445652173913	4.05826086956522	3.95304347826087	4.06304347826087	4.06434782608696	4.22902173913043	4.28869565217391	4.1475	4.08931158695652	4.01108695652174	4.26782608695652	4.80054347826087	4.23695652173913	4.16826086956522	3.9835652173913	4.13391304347826	4.54173913043478	4.32673913043478	3.98376813043478	4.33652173913043	4.66186956521739
2700094K13Rik	5.97804347826087	6.00739130434783	6.15884056521739	6.28369565217391	6.35021739130435	6.4154347826087	6.3929347826087	6.20739130434783	6.48195652173913	6.17304347826087	6.40057969565217	6.45565217391304	6.2414855	6.10891304347826	6.19347826086956	6.23855071739131	6.27478260869565	5.99945652173913	6.56068841304348	6.28271739130435	6.13108695652174	6.20434782608696	6.19608695652174
2700097O09Rik	6.05260869565217	5.77195652173913	6.18815217391304	6.28369565217391	5.85891304347826	6.11652173913043	5.88474308695652	6.01534421739131	6.15652173913043	5.44608695652174	5.86173913043478	5.92561593478261	5.84423913043478	5.75565217391304	5.88754347826087	5.50195652173913	5.56239130434783	5.58782608695652	5.64684782608696	5.2720652173913	5.80826086956522	5.56304347826087	5.76086956521739
2700099C18Rik	3.77782608695652	3.88163043478261	3.74	3.4575652173913	4.2904347826087	4.63478260869565	4.24913043478261	4.26782608695652	4.54826086956522	4.21945652173913	4.45217391304348	3.78217391304348	3.6104347826087	3.95065217391304	4.47	4.18902173913044	3.93304347826087	4.57913043478261	3.91739130434783	4.37663043478261	4.1504347826087	4.81652173913043	4.76934782608696
2810001G20Rik	4.90152173913043	5.3145652173913	5.1370652173913	5.29228260869565	5.21108695652174	5.08869565217391	4.85217391304348	4.43985506521739	5.26358695652174	4.60989130434783	5.32195652173913	5.28434782608696	5.11326086956522	5.09450726086957	5.08086956521739	5.1542512173913	5.08913043478261	4.99826086956522	4.6979347826087	4.91869565217391	5.31913043478261	4.69688406521739	5.14724636956522
2810002D19Rik	5.29630434782609	5.89478260869565	5.64833334782609	5.93369565217391	5.43869565217391	5.70369565217391	6.05054347826087	5.70913043478261	5.74920291304348	5.63065217391304	5.97847826086957	5.92561593478261	5.76126810869565	5.61945652173913	5.72565217391304	5.63304347826087	5.92985506521739	5.50434782608696	5.97539854347826	5.61413043478261	5.7520652173913	5.93347826086957	5.74884058695652
2810002N01Rik	8.26869565217391	7.98021739130435	8.12978260869565	7.99217391304348	8.2045652173913	8.45652173913044	8.23652173913043	8.18652173913043	8.00260869565217	8.11434782608696	8.17565217391304	7.97434782608696	8.09086956521739	8.11173913043478	7.93217391304348	7.97347826086957	7.91195652173913	8.00217391304348	8.04760869565217	7.93217391304348	8.04521739130435	7.72608695652174	8.06565217391304
2810004N23Rik	7.26130434782609	7.22391304347826	7.26391304347826	7.59224636956522	7.46434782608696	7.37026086956522	7.55152502173913	7.67913043478261	7.45895652173913	7.24358695652174	7.60108695652174	7.77978260869565	6.8954347826087	6.91	7.17282608695652	7.00717391304348	7.06974636956522	7.02369565217391	7.32217391304348	7.41188406521739	7.1779347826087	7.04130434782609	6.98641304347826
2810006K23Rik	6.43521739130435	6.77021739130435	6.71565217391304	6.76130434782609	6.96971015217391	6.69065217391304	6.81771739130435	6.95869565217391	6.86108695652174	6.8170652173913	6.90565217391304	6.87192934782609	6.5504347826087	6.41413043478261	6.79804347826087	6.53891304347826	6.68	6.57130434782609	6.29565217391304	6.445	6.6604347826087	6.77481884782609	6.56391304347826
2810007J24Rik	5.37782608695652	4.07434782608696	3.33521739130435	3.56760869565217	8.32065217391304	7.91478260869565	3.48173913043478	3.44065217391304	9.45282608695652	9.16565217391304	5.16217391304348	8.3695652173913	4.67224636956522	4.00217391304348	3.86086956521739	4.33815217391304	8.9	8.6739855	9.06130434782609	8.20913043478261	7.1779347826087	3.925	7.64195652173913
2810008D09Rik	8.12038043478261	7.58608695652174	7.60934782608696	7.59224636956522	7.43413043478261	7.57739130434783	7.60978260869565	6.5920652173913	7.67086956521739	7.63565217391304	7.57217391304348	7.56608695652174	6.8954347826087	7.6404347826087	7.26130434782609	7.18673913043478	7.26181158695652	7.04427536956522	6.91978260869565	7.33130434782609	6.99217391304348	6.30695652173913	6.35119565217391
2810008M24Rik	9.24478260869565	8.40391304347826	8.52608695652174	8.49282608695652	8.7654347826087	8.98793478260869	8.71358695652174	8.95217391304348	8.80413043478261	8.71108695652174	8.94565217391304	8.84695652173913	8.50391304347826	8.46989130434782	8.51826086956522	8.95130434782609	8.78260869565217	8.79695652173913	8.83493478260869	9.36782608695652	8.77739130434783	8.63594202173913	9.06521739130435
2810011L19Rik	5.33445652173913	4.825	5.21858695652174	5.11108695652174	4.92021739130435	4.90826086956522	5.15385267391304	5.10282608695652	4.82413043478261	4.9895652173913	5.14195652173913	5.02210143478261	5.30347826086957	5.07217391304348	4.86876813043478	5.1542512173913	4.84684782608696	4.87065217391304	5.08086956521739	4.85521739130435	4.84695652173913	5.06760869565217	4.91608695652174
2810013P06Rik	7.92391304347826	7.33282608695652	7.37026086956522	7.50717391304348	7.43413043478261	7.29652173913043	7.49739130434783	7.07978260869565	7.45895652173913	7.435	7.34565217391304	7.3704347826087	6.9820652173913	7.435	6.97445652173913	7.10673913043478	7.12782608695652	7.02369565217391	6.93847826086956	6.83652173913043	7.16826086956522	6.81260869565217	7.10967391304348
2810021B07Rik	8.35652173913043	7.82608695652174	7.44673913043478	7.79	7.76188404347826	7.63173913043478	7.6404347826087	7.92260869565217	7.94217391304348	8.07652173913043	7.57217391304348	7.64195652173913	7.13021739130435	7.31489130434783	7.4445652173913	7.54	7.4694202826087	7.81565217391304	7.50869565217391	7.65652173913044	7.79626086956522	7.91478260869565	7.72311593478261
2810021J22Rik	4.73565217391304	5.89478260869565	5.53195652173913	5.86891304347826	5.87568841304348	5.81826086956522	5.77565217391304	5.48130434782609	5.60992754347826	5.177029	5.51739130434783	5.47282608695652	5.58782608695652	5.75565217391304	5.91333332608696	5.80434782608696	5.38673913043478	5.31239130434783	5.77895652173913	5.42163043478261	5.69423913043478	5.46978260869565	5.88754347826087
2810025M15Rik	6.3629347826087	6.6179347826087	6.40380434782609	6.60880434782609	6.79239130434783	6.86021739130435	6.98130434782609	7.02108695652174	6.98847826086956	6.63731884782609	6.61869565217391	6.80005434782609	6.44934782608696	6.84880434782609	6.97923913043478	7.0670652173913	6.64282608695652	6.84967391304348	6.39563406521739	6.87032608695652	6.66391304347826	6.59670289130435	6.86847826086956
2810029C07Rik	5.61945652173913	4.92826086956522	4.88695652173913	4.88695652173913	4.95478260869565	5.04673913043478	5.05326086956522	4.40728260869565	4.9104347826087	5.05826086956522	5.09565217391304	4.84945652173913	4.6795652173913	4.74239130434783	4.40188406521739	4.65869565217391	4.87630434782609	4.86152173913043	4.94347826086956	4.66704710869565	4.89673913043478	5.07804347826087	4.59586956521739
2810030D12Rik	4.28934782608696	3.99097826086957	4.42913043478261	4.4319347826087	4.11913043478261	4.39913043478261	4.32391304347826	4.31086956521739	3.87021739130435	4.11619565217391	4.35391304347826	4.59102767391304	4.2204347826087	4.31130434782609	4.45978260869565	4.40869565217391	4.61934782608696	4.47630434782609	4.46010869565217	4.00217391304348	4.87695652173913	3.94521739130435	4.08760869565217
2810030E01Rik	3.32413043478261	3.34173913043478	3.87771739130435	3.49875	3.65521739130435	4.09369565217391	3.54173913043478	3.87434782608696	3.62673913043478	4.045	3.80231882608696	3.5593297173913	3.51282608695652	3.39112319565217	3.75260869565217	3.43819873913043	3.70902173913043	3.72728260869565	3.70347826086957	3.6354347826087	3.77	3.46869565217391	4.25521739130435
2810032G03Rik	4.61217391304348	4.43804347826087	4.46184782608696	4.93291667391304	5.13463767391304	5.09586956521739	4.5895652173913	4.74782608695652	4.54826086956522	4.53652173913043	4.77782608695652	4.72782608695652	4.60913043478261	4.63282608695652	5.19021739130435	4.80717391304348	4.85510869565217	4.91413043478261	5.01086956521739	4.96652173913043	5.25065217391304	5.29557969565217	4.93586956521739
2810039B14Rik	4.73565217391304	4.53967391304348	4.93054347826087	4.40673913043478	4.56478260869565	3.9995652173913	4.89652173913043	4.74782608695652	4.71586956521739	4.71489130434783	5.08426086956522	4.87427534782609	4.61735506521739	4.84663043478261	4.41173913043478	4.7595652173913	5.05130434782609	5.05760869565217	4.81380434782609	4.65086956521739	5.0345652173913	4.7954347826087	4.72695652173913
2810046L04Rik	7.55369565217392	8.02652173913043	8.05652173913044	8.0404347826087	7.77130434782609	7.77119565217391	7.86239130434783	7.85760869565217	7.78086956521739	7.7645652173913	8.05434782608696	7.6945652173913	7.85478260869565	8.17521739130435	7.90423913043478	8.0404347826087	7.842971	8.02282608695652	7.49782608695652	7.97217391304348	7.83478260869565	7.89152173913044	7.77344202173913
2810047C21Rik1	3.50985508695652	3.53391304347826	3.94304347826087	3.53126810869565	3.96369565217391	4.52521739130435	4.0504347826087	3.76347826086957	3.03589373913043	3.71695652173913	3.19347826086957	3.58876810869565	3.79119565217391	3.07173913043478	3.7845652173913	3.45434782608696	3.96090580434783	3.18347826086957	4.00086956521739	4.13217391304348	3.60666665217391	4.24652173913043	3.37126086956522
2810049E08Rik	3.57326086956522	3.21215063043478	3.36347826086957	3.37260869565217	3.14815217391304	3.38130434782609	3.29924639130435	3.32695652173913	3.7225	3.30652173913043	3.44330434782609	3.38304347826087	3.40021739130435	3.34217391304348	3.17565217391304	3.16913043478261	3.28892856521739	3.46391304347826	3.56695652173913	3.39217391304348	3.34297341304348	3.17673913043478	3.64728260869565
2810055F11Rik	7.93228260869565	7.70760869565217	8.04641304347826	8.09619565217391	8.0404347826087	7.94681160869565	8.145	7.70815217391304	8.01217391304348	8.23789856521739	7.91195652173913	8.00347826086957	7.78086956521739	7.70565217391304	7.69576086956522	7.36304347826087	7.6504347826087	7.78684782608696	7.8104347826087	7.91434782608696	7.62869565217391	7.6504347826087	7.75423913043478
2810055G20Rik	7.6495652173913	7.02900363043478	7.25347826086957	7.14304347826087	7.66	7.59108695652174	7.8054347826087	7.40391304347826	6.99782608695652	6.98	7.78217391304348	7.7269202826087	7.39608695652174	6.87858695652174	6.50945652173913	7.11869565217391	6.91978260869565	7.03398547826087	7.35434782608696	6.12315217391304	6.96369565217391	7.09945652173913	6.81875
2810402E24Rik	6.12304347826087	5.67891304347826	5.23623186956522	5.98739130434783	5.75565217391304	5.98	5.97521739130435	5.74097826086956	6.13510869565217	5.97391304347826	5.77021739130435	5.94804347826087	5.49326086956522	5.0605507173913	5.46260869565217	5.52086956521739	5.52434782608696	5.58782608695652	5.76141304347826	5.68326086956522	5.59782608695652	5.57304347826087	5.77369565217391
2810403A07Rik	8.3895652173913	8.17739130434783	8.34652173913043	8.22652173913044	8.29429347826087	8.05456521739131	8.19635093478261	7.91347826086957	8.16478260869565	8.06586956521739	8.45282608695652	8.10623189130435	8.15445652173913	7.95826086956522	7.85320652173913	8.01217391304348	8.0845652173913	7.9495652173913	7.92391304347826	7.9925	7.94108695652174	7.69869565217391	8.10695652173913
2810403D21Rik	5.31065217391304	4.95076086956522	5.21858695652174	5.22315217391304	5.30152173913043	5.53869565217391	5.30652173913044	5.51326086956522	5.30663043478261	5.05826086956522	5.57445652173913	5.35586956521739	5.3654347826087	4.71065217391304	5.16315217391304	4.99891304347826	5.09858695652174	4.84521739130435	5.4070652173913	4.67826086956522	5.07217391304348	5.2245652173913	4.66186956521739
2810404F17Rik	3.10652173913043	3.11695652173913	3.10934782608696	3.17065217391304	3.14815217391304	3.38130434782609	3.2145652173913	3.31826086956522	2.8094492826087	3.35163043478261	3.4325	3.07804347826087	3.06739130434783	3.16913043478261	3.25940993478261	3.54630434782609	3.4204347826087	3.46391304347826	2.98576086956522	3.3554347826087	3.14565217391304	3.10576086956522	3.25695652173913
2810404M03Rik	3.2095652173913	3.50152173913043	3.34358695652174	3.19217391304348	3.10652173913043	2.99784419565217	3.24913043478261	3.38086956521739	3.32652173913043	3.16739130434783	3.21016304347826	3.23	3.27830434782609	3.20347826086957	3.15482608695652	3.16913043478261	3.47347826086957	3.3904347826087	3.34173913043478	3.34553995652174	3.40811593478261	3.31782608695652	3.48688889130435
2810405F15Rik	3.46434782608696	3.28565217391304	3.22782608695652	3.18086956521739	2.98739130434783	2.98485836956522	3.29924639130435	3.2270652173913	3.21695652173913	3.69652173913043	3.51989130434783	3.51260869565217	3.31217391304348	3.19416667391304	3.16565217391304	3.28403726086957	3.06597826086957	3.54539854347826	2.87391304347826	3.6354347826087	3.34297341304348	3.45652173913044	3.75518634782609
2810405K02Rik	8.3895652173913	8.36695652173913	8.33304347826087	8.38514491304348	8.75326086956522	8.66782608695652	8.44826086956522	8.65445652173913	8.16478260869565	8.47673913043478	8.3544202826087	8.32239130434782	8.87173913043478	8.79576086956522	8.72311595652174	8.46673913043478	8.54652173913044	8.95746376086957	8.88782608695652	8.387971	8.56565217391304	8.38369565217391	8.38275363043478
2810407C02Rik	10.5139130434783	9.7295652173913	9.76689439130435	9.91336956521739	10.111847826087	9.94217391304348	9.85369565217391	10.183333326087	10.110652173913	10.0439130434783	10.1261413043478	10.2280331304348	9.92007245652174	9.69869565217391	9.93945652173913	9.8625	10.1430434782609	9.99934782608696	9.95282608695652	10.165	9.73967391304348	9.94347826086956	10.095652173913
2810408A11Rik	3.94304347826087	4.08565217391304	4.19586956521739	4.07130434782609	4.24608695652174	4.83984189130435	4.40608695652174	4.12978260869565	4.21855073913043	4.00173913043478	4.26282608695652	4.52260869565217	4.08869565217391	4.3825	4.15841304347826	4.04293478260869	3.80369565217391	4.1895652173913	3.79869565217391	3.96836956521739	4.55	4.66913043478261	4.16782608695652
2810408B13Rik	6.2504347826087	5.63369565217391	5.68963769565217	5.55413043478261	5.44304347826087	5.29347826086957	5.17590580434783	5.51326086956522	4.8295652173913	4.93909419565217	5.40025363043478	4.99949276086956	5.69887680434783	5.65652173913043	5.21594204347826	5.24152173913043	4.92847826086957	5.09391304347826	5.34673913043478	4.98217391304348	5.0495652173913	5.11108695652174	5.04188404347826
2810408M09Rik	6.20263769565217	5.76141304347826	5.72163043478261	6.27478260869565	5.73876810869565	6.1070652173913	6.17554347826087	5.39065217391304	5.59869565217391	5.75369565217391	5.80739130434783	5.9804347826087	5.90554347826087	5.59760869565217	6.54326086956522	5.78608695652174	5.1929347826087	5.60764491304348	5.33434782608696	5.71184782608696	5.89478260869565	5.55521739130435	5.72173913043478
2810410L24Rik	4.30804347826087	5.53978260869565	5.29641304347826	5.45239130434783	5.2645652173913	5.30934782608696	5.68217391304348	4.90152173913043	5.2220652173913	5.11358695652174	5.55108695652174	5.17260869565217	4.94347826086956	5.23173913043478	5.12673913043478	5.42289856521739	4.9654347826087	5.49344202173913	4.59065217391304	5.12771739130435	4.67608695652174	4.84695652173913	4.93586956521739
2810417H13Rik	5.64695652173913	4.97695652173913	4.92	4.74934782608696	5.00434782608696	5.25250723913044	5.18152173913044	5.01021739130435	5.35989130434783	4.8475	5.21091304347826	4.99608695652174	4.5204347826087	5.25652173913043	4.78304347826087	5.12391304347826	5.21652173913044	5.42021739130435	5.65714976086957	5.40347826086956	5.07217391304348	5.86608695652174	5.40110869565217
2810422J05Rik	6.39326086956522	6.42695652173913	6.63152173913043	6.4995652173913	6.58456521739131	6.77	6.55452897826087	6.53891304347826	6.18586956521739	6.72717391304348	6.40913043478261	6.34815217391304	5.9654347826087	6.42673913043478	6.0604347826087	6.39728260869565	6.28612319565217	6.25804347826087	6.12695652173913	6.3375	6.19304347826087	6.15173913043478	6.01913043478261
2810422O20Rik	4.68130434782609	4.87782608695652	4.54826086956522	4.80565217391304	5.09586956521739	5.16434782608696	4.90630434782609	5.11684782608696	4.48	4.80934782608696	4.99905797826087	5.28434782608696	4.71934782608696	4.93608695652174	4.8370652173913	4.78652173913043	5.15521739130435	4.38673913043478	4.96478260869565	4.79423913043478	4.98108695652174	4.99949276086956	5.20239130434783
2810425M01Rik	4.84734782608696	4.87782608695652	5.09565217391304	5.20260869565217	5.13463767391304	5.01369565217391	5.19317028260869	5.21058695652174	5.06717391304348	5.26673913043478	5.17173913043478	5.07217391304348	5.03532608695652	4.8095652173913	4.99760869565217	4.7695652173913	5.00271739130435	5.29195652173913	4.792029	5.06076086956522	4.85695652173913	4.72760869565217	5.2245652173913
2810428I15Rik	7.72608695652174	7.57652173913043	7.53652173913043	7.68913043478261	7.92434782608696	8.00217391304348	7.90913043478261	8.20260869565217	7.53815217391304	7.52315217391304	7.8004347826087	7.74	7.73021739130435	8.07652173913043	8.16445652173913	7.88326086956522	8.04608695652174	8.00217391304348	7.93344202173913	7.75858695652174	7.40184782608696	7.6504347826087	7.38021739130435
2810429I04Rik	3.37641304347826	3.32510869565217	3.12978260869565	3.42565217391304	3.21086956521739	3.43402173913044	3.1619565	3.48297102173913	3.43195652173913	3.21565217391304	3.33521739130435	3.58876810869565	3.52	3.36021739130435	3.4679347826087	3.57818841304348	3.35217391304348	3.81826086956522	3.43608695652174	3.2095652173913	3.3529347826087	3.5604347826087	3.20652173913044
2810430I11Rik	4.07902173913043	4.29195652173913	4.30739130434783	4.67804347826087	4.1810507173913	3.79173913043478	4.2104347826087	4.5595652173913	4.37858695652174	4.4754347826087	4.33673913043478	4.30130434782609	4.16152173913043	4.32413043478261	4.10347826086957	4.50630434782609	4.49478260869565	4.38673913043478	4.36102767391304	4.3654347826087	4.31489130434783	4.06090580434783	4.31130434782609
2810432D09Rik	6.44619565217391	6.24913043478261	6.31597826086957	6.67152173913043	6.46434782608696	6.64032608695652	6.70521739130435	6.6954347826087	6.7445652173913	6.49630434782609	6.46789856521739	6.5754347826087	6.01173913043478	6.10021739130435	6.20263769565217	6.58521739130435	6.25271739130435	6.30115941304348	6.23391304347826	6.36804347826087	6.61858695652174	6.43768115217391	6.64282608695652
2810433D01Rik	3.8254347826087	4.07434782608696	3.83434782608696	4.07130434782609	3.7195652173913	3.62739130434783	4.2104347826087	4.5104347826087	4.0954347826087	3.62739130434783	3.56927536956522	3.5015942173913	4.12565217391304	4.37108695652174	4.0879347826087	4.07815217391304	3.95039854347826	4.04989130434783	4.19434782608696	3.82923913043478	4.5885	4.19130434782609	3.88771739130435
2810442I21Rik	3.44673913043478	3.52217391304348	3.85434782608696	3.33869565217391	3.9039492826087	4.20173913043478	3.86434782608696	3.95508695652174	3.24462732608696	3.412971	3.90369565217391	3.7404347826087	3.6695652173913	3.61054347826087	4.07517532608696	3.75123189130435	3.95039854347826	3.81086956521739	3.63152173913043	3.60608695652174	3.5004347826087	4.18173913043478	3.70695652173913
2810442N19Rik	3.41666665217391	4.48	4.3654347826087	4.89897826086956	4.68315217391304	5.09586956521739	4.86391304347826	4.86902173913044	4.52586956521739	4.65434782608696	4.57539854347826	4.88695652173913	4.48869565217391	4.72108695652174	4.35478260869565	4.33815217391304	4.77858695652174	4.60565217391304	4.31521739130435	4.52260869565217	4.53130434782609	4.66086956521739	4.35521739130435
2810453I06Rik	8.53913043478261	8.29253623913044	8.3133152173913	8.46	8.23652173913043	8.19478260869565	8.0295652173913	8.09521739130435	8.22431158695652	8.27815217391304	8.28565217391304	8.41086956521739	8.32173913043478	8.46989130434782	8.42260869565217	8.14663043478261	8.35826086956522	8.31021739130435	7.85282608695652	8.24565217391304	8.21260869565217	8.2554347826087	8.29608695652174
2810454H06Rik	4.49478260869565	4.66826086956522	4.73565217391304	4.78086956521739	4.33789854347826	4.72413043478261	4.60913043478261	4.35423913043478	4.89826086956522	4.5804347826087	4.66478260869565	4.82891304347826	4.5295652173913	4.57079710869565	4.24608695652174	4.05239130434783	4.55173913043478	4.58891304347826	4.29565217391304	4.61934782608696	4.32673913043478	4.45847826086957	4.33826086956522
2810459M11Rik	6.04032608695652	6.13282608695652	6.49315217391304	6.2304347826087	6.10891304347826	5.92007245652174	6.3840942173913	6.1295652173913	7.14510869565217	6.37554347826087	6.43021739130435	6.30771739130435	6.35434782608696	6.7095652173913	5.99782608695652	6.08695652173913	6.23228260869565	6.33630434782609	6.33521739130435	6.71760869565217	5.99210145652174	6.20434782608696	6.21576086956522
2810468N07Rik	4.86603260869565	5.03934782608696	5.01217391304348	5.345	4.58891304347826	4.82391304347826	4.68652173913044	4.84782608695652	5.2220652173913	4.92347826086957	5.30369565217391	5.36608695652174	4.88695652173913	4.82065217391304	5.11369565217391	4.51858695652174	4.73565217391304	4.71641304347826	5.08086956521739	4.98217391304348	5.00514491304348	4.89489130434783	5.34434782608696
[truncated: 23,639 more rows]
