# Supplementary material for: Mechanism of Astragalus membranaceus Alleviating Acquired Hyperlipidemia Induced by High-Fat Diet through Regulating Lipid Metabolism
Source: Nutrients. 2022 Feb 23;14(5):954. doi: 10.3390/nu14050954 (PMC8912611; doi:10.3390/nu14050954)
Supplement: Supplementary file 1 [file nutrients-14-00954-s001.zip › nutrients-1560760 - supplementary/supplementary file 2. The gene expression matrix from GEO database/GSE139601/DEGs/up.xls]

id	logFC	AveExpr	t	P.Value	adj.P.Val	B
Tsc22d2	1.0108539178195	8.59121455671077	12.0931906075328	6.50009754311298e-12	5.27975593978365e-08	17.094278821712
Slc5a7	3.59490750148221	6.80835853875236	12.0457215178657	7.07043222668689e-12	5.27975593978365e-08	17.0164758113928
Hmgcs1	0.859215109189721	10.9494991011342	11.9377326273098	8.56894577583974e-12	5.27975593978365e-08	16.8384639084733
Col12a1	1.64564804644269	6.5632866852552	11.5961447567772	1.58703545610628e-11	6.51901264186591e-08	16.2659702693709
Postn	1.32217418692358	9.94985625425331	11.4354408941473	2.13025587425775e-11	7.50032661099379e-08	15.9916094539242
Cdkn1a	2.15101669054677	9.16536546975425	11.2842639115727	2.81735402180022e-11	8.67956340266102e-08	15.7305297269489
Bcar3	0.852913411561264	9.79614276748582	11.0333096484321	4.5067932162711e-11	1.00976750552925e-07	15.2906618659946
1700047G03Rik	2.86889820569829	9.06877981758034	10.7768154163909	7.33941574149443e-11	1.39144031049901e-07	14.8326012072243
Ear11	2.84930177025692	6.10744927599244	10.5030568962353	1.24573563601737e-10	1.80602355795789e-07	14.3340790209747
Pcolce2	1.34708996096838	9.10182131285444	10.3774870135972	1.59265174361479e-10	1.96346978040535e-07	14.1020384165411
Peg3	2.20810796508564	7.43087409924386	10.3769758246132	1.59425161171519e-10	1.96346978040535e-07	14.1010894171014
Duoxa1	1.42383796969697	6.08805686956522	10.1530911120517	2.48233868006723e-10	2.7808963231335e-07	13.6820247218296
Synpo2	1.50663395075757	8.46713169565217	10.0647528029652	2.96124634488968e-10	3.17316858331091e-07	13.5147781688463
Sfrp5	3.76959980237154	8.31160207939508	10.0387186188049	3.11984746235479e-10	3.1760880336128e-07	13.4652829552685
Col6a3	0.81788016567852	8.92585072778828	9.82528749263471	4.8003932390403e-10	4.22537470604955e-07	13.055959576273
Atp2a3	1.18504199538867	7.53649653402647	9.76886486408708	5.38474172395205e-10	4.57628774236283e-07	12.9466861715686
Rab7l1	0.748535079710146	8.0493446758034	9.74257769756229	5.68155480813332e-10	4.6675866600418e-07	12.8956231825693
Krt79	1.27638751581027	6.81025598582231	9.49751913622326	9.4087987313193e-10	7.02694707673016e-07	12.414899765419
Malt1	0.842188734519105	8.82548519187146	9.19874497626215	1.7585208082891e-09	1.14053957476561e-06	11.817241189149
Nedd9	1.09776152882082	8.18657633081285	9.1209272763743	2.07355712276581e-09	1.2464607036021e-06	11.6594761388127
Col6a2	0.886987129117257	9.56010948204159	8.92352366998979	3.16088689669498e-09	1.65751528629669e-06	11.2553504467147
Gm5627	1.06536047908432	8.14829347731569	8.87293676242543	3.52440724479606e-09	1.77270491745395e-06	11.1508822339365
Prelp	0.839187254940709	9.18273629584121	8.73862976656823	4.71320439784475e-09	2.19172897338268e-06	10.8717235214868
Hn1l	0.845611633234521	8.66521250756144	8.71235325342775	4.99037958754957e-09	2.23079332578996e-06	10.816801656647
Sept11	0.63135897134387	9.28422180151229	8.70805480919921	5.03729162646847e-09	2.23079332578996e-06	10.807807731498
Dse	0.529759550724638	8.54981253875236	8.70519528529068	5.06875055766605e-09	2.23079332578996e-06	10.8018230721352
Col6a1	0.811847547760207	8.55435885255199	8.68601584841865	5.2850389480757e-09	2.23812259426865e-06	10.7616520292228
Sec24d	0.631871708827404	8.99492596219282	8.67203635956161	5.44864706873808e-09	2.23812259426865e-06	10.7323385783456
Lbp	0.904827355072463	11.2858206408318	8.61511624960558	6.17043571268225e-09	2.49305833729126e-06	10.6126906165177
Tpm4	0.534280579380761	9.04228575897921	8.55094723774641	7.10308607187235e-09	2.82359127947364e-06	10.4772414811546
Rap1gap2	0.743063093050063	7.31316302457467	8.52226136205601	7.56574474309707e-09	2.95976737997413e-06	10.4164975456554
Adcy5	1.54860369944005	8.57987870226843	8.49842571915042	7.97367956693214e-09	3.02337394779399e-06	10.3659334227826
Anxa5	0.628471123682477	11.8895526153119	8.45212253250358	8.8319692659251e-09	3.26996481323564e-06	10.2674718286662
Anxa6	0.656975104907767	11.4999823563327	8.43450197923421	9.18302722316353e-09	3.28007085423317e-06	10.2299208393669
Slc4a7	0.654272480895914	8.38090658506616	8.42658723599017	9.34534873476554e-09	3.29036378452902e-06	10.2130391513077
Srpx2	1.0940534794137	8.87824087240076	8.3553223100879	1.0946521196727e-08	3.69572549882924e-06	10.0606261357245
Lipf	1.82336217885376	5.4645732268431	8.29310275338212	1.25741647906419e-08	4.02471253805404e-06	9.92695654253791
Anxa1	0.686792847002634	11.7819157221172	8.25592972563455	1.3663252258281e-08	4.31723737381531e-06	9.84682827865313
Anxa2	0.746277064723321	11.1722689820416	8.24172379635905	1.41046219489502e-08	4.32349240694556e-06	9.81615390826421
Lhfpl2	0.831771070487482	7.93139315689981	8.21677790748744	1.49154256578841e-08	4.48299488736843e-06	9.7622184983894
Pkp2	0.751373106554677	9.4326268100189	8.20105215071069	1.54509948668322e-08	4.58801469262587e-06	9.72817167445246
Vgll3	1.39953488570487	9.08919029678639	8.16942858321842	1.6588567911946e-08	4.86716481854548e-06	9.65959736565622
Adap2	0.793240560276679	9.64134451795841	8.10360802001551	1.92402006739056e-08	5.3885680205577e-06	9.51640555516379
Tagln2	0.610615018115941	7.95083909924386	8.05523730105642	2.14632874185953e-08	5.79074188482088e-06	9.41077765117477
Sept9	0.853289279808954	8.02279142911153	8.05418010208124	2.15147163529449e-08	5.79074188482088e-06	9.4084652683547
Cfb	0.793562212121207	10.2604040652174	8.05210536103082	2.16160128785004e-08	5.79074188482088e-06	9.40392677581609
C1qa	0.527991602602105	9.16183837334593	8.00823145768272	2.38765854453316e-08	6.32755188049079e-06	9.30780777264518
Fam114a1	0.518803798748351	8.71643273345936	7.98487777022038	2.51773859667962e-08	6.53180899513326e-06	9.25653172557853
Lbh	0.827179341732544	8.76258166162571	7.96536492325575	2.63198951395406e-08	6.75708474592831e-06	9.21362873702318
Unc79	1.42712587714097	5.56219124196597	7.95354552812268	2.70376687503615e-08	6.84195791147328e-06	9.18761483134484
Mest	1.4186168168643	11.0379433327032	7.95082496535649	2.72057078359321e-08	6.84195791147328e-06	9.18162417276939
Acta2	0.752000465744402	10.7086367807183	7.9445164498434	2.75994952217571e-08	6.85383558649158e-06	9.16772878971001
Timp1	1.26903903359684	5.59695888563327	7.94119578997195	2.78091194777716e-08	6.85383558649158e-06	9.16041228457917
Grid1	0.518620496541503	4.90175267769376	7.90377359519803	3.0287526138516e-08	7.31829773735163e-06	9.07784978315858
Stambpl1	1.01153518955863	7.31644376275992	7.85568644196881	3.38084301569402e-08	7.93564352045665e-06	8.97146395073172
Adra1a	0.805752084156784	4.89906083553875	7.80163627657004	3.8270775346092e-08	8.89831631301683e-06	8.85149227869756
Dusp3	0.512419961956521	8.88125058506616	7.78559333028367	3.97082486758371e-08	9.06156941541372e-06	8.81580279578291
Saa3	1.81714871722661	7.35691351512287	7.7675344739939	4.13927278633949e-08	9.19067721550658e-06	8.77558494557921
Serpinf1	0.797708439888009	7.54748676654064	7.76357490487641	4.17717533973246e-08	9.19202351991483e-06	8.76676062864252
Stim2	0.631480329051382	8.87100301606805	7.74318517797965	4.37806233390087e-08	9.54882515763902e-06	8.72128477779119
Fam198b	0.937079804347824	8.04691860207939	7.71981671301952	4.62051665380827e-08	9.81909929346644e-06	8.66909293555156
Cacna1e	1.537395256917	5.21716186200378	7.7046541400548	4.78515317918994e-08	9.99448180121315e-06	8.63518706088884
Bpifb6	0.610701027667983	5.81732199149338	7.68513885273603	5.00593779593358e-08	1.03677599091243e-05	8.59150003621398
Ptpn22	1.14628362549407	6.82667217958412	7.5628816670083	6.64816446758385e-08	1.32857229042902e-05	8.31659479447693
Myl4	0.606902219861659	6.54528224102079	7.53438154780066	7.10472787138081e-08	1.38970732633374e-05	8.25220894869093
Palld	0.96445844433465	6.71452662192817	7.50265095306014	7.65097637470871e-08	1.47317159164899e-05	8.18039178999915
Il4ra	0.575709706357047	7.6081969120983	7.4988630319341	7.71899871671031e-08	1.47474761528715e-05	8.17180907296472
Syk	0.914794083992095	7.34070163799622	7.48294043666782	8.01177241453268e-08	1.49589502218616e-05	8.13570966766087
Map4k4	0.47460144993412	9.59473692533081	7.47220539427299	8.21555532861879e-08	1.52204296676671e-05	8.11135152624651
Thbs1	1.75282952042161	8.99102866918714	7.46593234499454	8.33708514621055e-08	1.52204296676671e-05	8.09711038882918
Fam49a	0.577727078557311	9.12298429300567	7.37160322600237	1.04034637149955e-07	1.72083064912603e-05	7.88230813096456
Fam111a	0.685832135704873	7.27086899243856	7.30302606300658	1.22292999723809e-07	1.98291662578486e-05	7.72538018514984
Trp53inp2	0.939358090579713	9.31859577882798	7.262356506503	1.34639123654483e-07	2.14084893005703e-05	7.6320116825064
Sema3c	0.632825592555994	9.63425121455577	7.23869307876861	1.42402303924649e-07	2.23150027362494e-05	7.57758242025562
Col14a1	0.592395972167324	8.28094689792061	7.20656954851467	1.53679640006389e-07	2.36724275474842e-05	7.50357278479496
Ppic	0.543064888010539	9.63208175803403	7.19480100118965	1.58036212139107e-07	2.40429659529656e-05	7.4764243900551
C1qb	0.843077731884053	10.6751802920605	7.18041267491016	1.63534647171728e-07	2.45760665499659e-05	7.44320727720898
Trim67	1.01430066469038	5.5563991294896	7.15559585893466	1.73482263566398e-07	2.5602657891362e-05	7.38584965942938
Nedd4l	0.757237574604744	8.85217672589792	7.14265541984489	1.78912598914194e-07	2.62469042430907e-05	7.35590857151663
Thbs2	0.854641800395256	7.73311673062382	7.13173490368456	1.83630347032293e-07	2.67796067038928e-05	7.33062374343978
Samd4	0.470356688899868	6.71571558128544	7.12168135088262	1.88085961349615e-07	2.71302037087074e-05	7.30733221519849
Actn1	0.695860625164688	9.14782102362949	7.04530904768404	2.25751632724747e-07	3.1560416421855e-05	7.12996014529806
Dtx4	0.735751812911726	7.94127441776938	7.04363746380647	2.26657214422963e-07	3.1560416421855e-05	7.12606935443909
Ccl2	1.3833867551054	7.27989692816635	7.03780080612513	2.29848436781094e-07	3.18249695107126e-05	7.11248103334018
Ccr5	0.86685762532938	5.53950511247637	6.97724187118949	2.65797474086434e-07	3.61925113057141e-05	6.97123110398672
Ret	0.817654074769432	7.66867724952741	6.96986518709658	2.70552572211239e-07	3.66375752457044e-05	6.95399284732176
Lpgat1	0.502199992094861	11.6149078440454	6.96458673787641	2.74008378832879e-07	3.69027896432521e-05	6.94165353866314
Edem1	0.398649381587616	7.6966608147448	6.93973378740442	2.90895699922282e-07	3.87355999529101e-05	6.88350697230298
App	0.483474560770746	11.8080883714556	6.93768800684886	2.92332288859907e-07	3.87355999529101e-05	6.87871706487794
Lxn	0.495455095685113	8.89417296786389	6.93149699241303	2.96724040797023e-07	3.89191778029108e-05	6.86421839277309
Wwtr1	0.383047596837937	9.65153906805293	6.93128448179261	2.96875980968402e-07	3.89191778029108e-05	6.86372062881636
Ltc4s	1.04997569367589	9.45241198393195	6.91974008704584	3.05250481688307e-07	3.93775854539245e-05	6.83667145250174
Nek6	0.809000330698287	8.29606175236295	6.91768872393778	3.06763629276698e-07	3.93775854539245e-05	6.8318632007661
Gfra2	0.788577352108037	8.03678638941399	6.90176278809301	3.18774704345441e-07	4.07073645766723e-05	6.79451557127508
Paqr9	1.10569746327404	8.85863973062382	6.88945342277436	3.28386469492889e-07	4.1718623335679e-05	6.76562686575972
Slc8a1	0.693285165843214	5.60011736011342	6.88630824534569	3.30889504528788e-07	4.18210396339308e-05	6.75824238283631
Slc41a2	0.76410710342556	6.53040629584121	6.87309278081185	3.41621508760538e-07	4.29571617597563e-05	6.72720035053945
Snrnp25	0.506830257905137	6.87923282986768	6.86641146041528	3.47181852400815e-07	4.34347407830989e-05	6.71149802505589
Hspb7	1.95583948056653	8.43501260302457	6.86052322371595	3.52158735304157e-07	4.34975888683846e-05	6.69765489113483
Lcp1	0.89187225625823	9.68739602835539	6.8509338466102	3.60420322672811e-07	4.39748478841292e-05	6.67510103413902
St14	1.16518554726614	5.23365154253308	6.82908102607573	3.79994467856474e-07	4.59085473274052e-05	6.62366055780941
Large	0.564843408761529	8.69640910491493	6.81592793778246	3.92295808195512e-07	4.71635243355443e-05	6.59266979624904
Ptprj	0.57663567737154	8.75717690548204	6.80729564588997	4.00589288163033e-07	4.77495471341006e-05	6.57231892682636
Kif11	0.617717252140973	5.85667848109641	6.80468957221479	4.03128074098374e-07	4.77495471341006e-05	6.56617319751211
Prps1	1.15355272332016	8.14987847637051	6.8028603387321	4.04919879535301e-07	4.77495471341006e-05	6.56185892987399
Tifab	0.75517868972332	6.51456915595463	6.79302163868029	4.14697636616735e-07	4.82105563776229e-05	6.53864705658465
Nup210	0.822939176383398	6.37938878544423	6.78594640734503	4.21877691346633e-07	4.85969625502456e-05	6.52194739043474
Sez6l	0.669472333827404	5.72431285349716	6.78393999727028	4.23936823350759e-07	4.85969625502456e-05	6.51721052344155
Dock2	0.946637042984192	8.27531660207939	6.73510089096555	4.77350899930706e-07	5.30280311266483e-05	6.4017534850636
Lrg1	1.05484491534914	9.44410759357278	6.71791669265846	4.97737543457403e-07	5.47644620359427e-05	6.36105936868801
Cyth4	0.896227904150198	9.00490942155009	6.70491633462227	5.13749113300025e-07	5.57791217902749e-05	6.33024893314334
Ptpre	0.859512927536231	7.26526071172023	6.69833271186067	5.22057088859922e-07	5.64325395264984e-05	6.31463805333398
Mycbp2	0.622268333168636	10.2193336502836	6.67174656122748	5.57024792034523e-07	5.89203134097976e-05	6.25154395668508
Flna	0.496378184123845	9.82005828733459	6.66044025668998	5.72610882357452e-07	6.00534800280075e-05	6.22468583613926
Clic4	0.515030113636366	11.0897141956522	6.6418361331117	5.9923166678976e-07	6.25388945927369e-05	6.18045805723483
Dock8	1.33958560853096	8.56027502835539	6.63666571094552	6.06851780775335e-07	6.25388945927369e-05	6.16815893764135
Tm6sf1	0.651514326745719	9.38343257655955	6.63565835447313	6.08347873392743e-07	6.25388945927369e-05	6.16576231787935
Lep	0.618572081027672	12.8307548865785	6.63492427092458	6.09440478184055e-07	6.25388945927369e-05	6.16401576965007
Nap1l1	0.522006351943343	9.88980169187146	6.63352126653377	6.11534269124791e-07	6.25388945927369e-05	6.16067752932955
Lilra6	0.654688732707509	5.58222432325142	6.62648324893494	6.22148744862423e-07	6.31007323698735e-05	6.14392804051252
Arhgef6	0.568338931653491	7.35635412854442	6.61681112014851	6.37043096521892e-07	6.42393049527316e-05	6.12090003515123
Pam	0.478523235507248	9.74566837712665	6.61582137545825	6.38587588794094e-07	6.42393049527316e-05	6.11854295691635
Pgm1	0.341231552371541	7.39111601417769	6.60114745825965	6.61939244119258e-07	6.57177097426899e-05	6.08358325785177
Fxyd5	0.70967736281291	8.67953168620038	6.59283878801642	6.75545552411776e-07	6.63326521304408e-05	6.06377696972684
E2f8	0.641180719696969	5.01907797826087	6.57238437664687	7.10269610325206e-07	6.86482541806864e-05	6.01498257635781
Tubb6	0.595606665678525	8.18132577126654	6.5569427076154	7.3768484625395e-07	7.07431156450384e-05	5.97811336493061
Pdlim7	0.773398384716733	7.67625393761815	6.552198570393	7.4632234424405e-07	7.11383650588509e-05	5.96678040621993
Itgam	0.902702156126481	8.32364287901701	6.54427748698133	7.60974363795789e-07	7.21345160388885e-05	5.9478523489833
Slc3a2	0.527380363636363	9.78573082608696	6.53907131622626	7.70763796629544e-07	7.25047501211135e-05	5.93540777873054
Sncg	0.546284583003956	12.6217013223062	6.52994032181273	7.88244276414066e-07	7.38671803669242e-05	5.9135738374625
Sipa1l1	0.618792736495385	8.72420069281664	6.5119528657974	8.23870751988958e-07	7.57653677370144e-05	5.87053393152253
Ubd	2.21556323978919	5.25284183931947	6.50889303301588	8.30092469964899e-07	7.6053750984219e-05	5.86320869585176
Ncf2	0.794829487648222	7.44383072778828	6.49269413162887	8.63837102930234e-07	7.85613625048655e-05	5.82441045350467
Ephx1	0.560688406291169	9.61851764177694	6.4863644669976	8.77399469492519e-07	7.92102099820976e-05	5.80924192588119
Gtse1	0.566486772397892	5.65631190926276	6.4783354435698	8.94915592120942e-07	8.04966776766888e-05	5.78999437499725
Kdelr3	0.530727656291172	6.55452977221172	6.4601396139221	9.35941851953985e-07	8.35768945045576e-05	5.74634705796021
Akap2	0.611000492259546	8.07425567202268	6.4574248580525	9.42225011617191e-07	8.38342152935643e-05	5.73983177452906
Tnip3	1.55373391403162	6.98810523062382	6.43479105011855	9.96310751210793e-07	8.76966956226472e-05	5.68547900856535
Ccrn4l	0.641546936758889	6.63062570888469	6.43326870454015	1.00006009184988e-06	8.77134556004702e-05	5.68182116111174
Crip1	0.6646487465415	9.98970217769376	6.42946571899008	1.00948925570565e-06	8.79147427424782e-05	5.67268231067052
Ucp2	0.768179733366269	8.25612098298677	6.42239926667243	1.02725098501219e-06	8.9146576678206e-05	5.65569676493583
Tbc1d9	0.534766688076417	6.34692344139887	6.41650834048333	1.04230102949076e-06	9.01352672730852e-05	5.64153250453414
Zim1	1.16647658777997	5.74410444234405	6.40058015160358	1.08412824290067e-06	9.3099040677805e-05	5.60321487802401
Il27ra	0.427187912384713	6.83301855954631	6.39528162854514	1.09841768819992e-06	9.36733645099486e-05	5.59046217883578
Col18a1	0.417933272233199	7.7227811899811	6.37225745909706	1.16277240148453e-06	9.83548288341568e-05	5.53501025499451
Mrc2	1.2657125890975	7.11570463137996	6.37183503497574	1.16398831445365e-06	9.83548288341568e-05	5.5339923279555
Gpc6	0.591683246706192	7.51431348393195	6.37005281168182	1.16913256243375e-06	9.83548288341568e-05	5.52969743732453
Ptrf	0.509929765810272	10.4922176162571	6.37000339277022	1.16927553551927e-06	9.83548288341568e-05	5.52957834014269
Irak2	0.512147315546772	8.53702788279773	6.35156996970772	1.22386598731063e-06	0.000101130777876039	5.48513582522832
Mpeg1	1.25267927602108	8.58414371172023	6.35097842720715	1.22566017244335e-06	0.000101130777876039	5.48370900976799
Itgax	1.60323671557971	7.10005040926276	6.35057117002931	1.22689696441353e-06	0.000101130777876039	5.48272667275198
Lgals3	0.912600505599472	7.39594254253308	6.34796821859146	1.23483187900249e-06	0.000101445554966318	5.47644771335575
Plekho1	0.685427095191036	7.65310885349716	6.34566499112836	1.24189665240336e-06	0.000101686993007087	5.47089114003431
Cotl1	0.786501428524374	8.17987870132325	6.34432168141206	1.24603601277557e-06	0.000101688091294261	5.4676501143421
Cd44	1.12428304858366	6.97977788374291	6.3387578122848	1.26333093817042e-06	0.00010208542394147	5.45422396371015
Kif23	0.500803355237153	5.40688783837429	6.32705675183884	1.30050440890664e-06	0.000104225410443254	5.42597710920264
Itga4	0.750116764163371	7.51191272778828	6.31698474189904	1.33339308888412e-06	0.000105668186715878	5.40165087351386
Ccl9	0.866417488142291	10.9153301030246	6.31159505247382	1.3513386842421e-06	0.000106747093627663	5.38862898971151
Slamf9	0.89480456554677	7.89857199149338	6.28346326059073	1.44907528263462e-06	0.000113960246230785	5.32060947673025
1110059M19Rik	1.49597811347167	7.11643397637051	6.28267931802218	1.45189959086531e-06	0.000113960246230785	5.31871277003788
Cltb	0.488793647397889	8.71144297448015	6.26401738988549	1.52081177943692e-06	0.000118157135654055	5.27354180827837
Igfbp5	0.524758040513829	10.6438531824197	6.26176778695673	1.52934051260422e-06	0.000118157135654055	5.268094160688
Arhgap11a	0.690334622694332	6.12195321266541	6.25311473189807	1.56260210415773e-06	0.000119231862102388	5.24713486963866
Calu	0.389017347990775	9.27498897258979	6.24823106880538	1.58169834873938e-06	0.000120316473774787	5.23530223068808
Tnfrsf12a	0.763709240447956	7.27005749905482	6.23599455924566	1.63059509904797e-06	0.000122898002480539	5.20564328337915
Tpcn2	0.680779233201577	7.8321362637051	6.23127361180986	1.64986837020052e-06	0.000123971511743787	5.19419639316003
Cd300lb	1.00565239344532	5.83049921172023	6.21374939284896	1.72345980190193e-06	0.000127942025209045	5.15168493104593
H2-Ab1	0.703343216073778	11.5804213931947	6.21265038639195	1.72818471944063e-06	0.000127942025209045	5.14901781478939
Pea15a	0.470860235836625	9.19306238090737	6.21023800304931	1.73860242859385e-06	0.000128292201961449	5.14316289719362
Prps2	0.468415679183136	7.25916981758034	6.20808178887772	1.74796792313383e-06	0.000128472107010957	5.13792919566612
Hist1h2bn	1.04021203886693	5.42879253308129	6.2072794682174	1.75146587501751e-06	0.000128472107010957	5.13598162785554
Fas	0.457416005270092	8.75602866918715	6.20512187989196	1.76090785899027e-06	0.000128781409770547	5.13074392636845
Ptprc	0.824094532279316	8.69119376181474	6.19869390917572	1.78934569635692e-06	0.000130474006013055	5.11513669621543
Sh2d1b1	0.77142320339262	4.80249994328922	6.17885522052215	1.88009287751586e-06	0.000134961383948151	5.06694103960862
Lgmn	0.806792654808962	9.50394612476371	6.17807787202935	1.88374243602061e-06	0.000134961383948151	5.06505174116536
Il1rn	1.00101298303689	5.55934467485822	6.1730778117519	1.90738988565779e-06	0.000135601293821069	5.0528979145607
P2ry6	0.882895202733864	8.15606521833648	6.16248986888019	1.95846587906828e-06	0.000138426428414415	5.02715296919858
Abcg1	0.821067593050064	7.89339391587902	6.1598486340148	1.97142239606669e-06	0.000138426428414415	5.02072893198206
Laptm5	0.742173088932805	7.32954473818526	6.15630827405239	1.98892632503847e-06	0.000139258744905961	5.01211691922977
Arntl	1.03580451251647	6.65064744801512	6.1485747949166	2.02771292517928e-06	0.000141572274090562	4.99330060960494
Clec4a3	0.838368741765483	8.09024338374291	6.14531222247747	2.04430582470488e-06	0.000142327574451064	4.98536063309473
Ctsk	1.22875439113966	6.98193446786389	6.14398335210775	2.05110372621989e-06	0.000142398598412438	4.98212631193565
Selplg	0.835183410902502	7.30943856427221	6.13807964448195	2.0815832787243e-06	0.000143705046183303	4.96775519329902
Tbxas1	0.710189666501976	7.01456836767486	6.12869796744756	2.13096878192227e-06	0.000146294865178987	4.94491058931806
Wdfy4	0.709468874176546	7.18180214272212	6.12480316072508	2.15181941392257e-06	0.000146830829587802	4.93542404518213
LOC100862132	0.916759222002632	8.57428339603025	6.12390656806966	2.1566485559841e-06	0.000146830829587802	4.93324000750236
Kcnj14	0.670256502799735	6.16944785822306	6.11818293384284	2.18773727823622e-06	0.000147856283805472	4.9192957340177
4632434I11Rik	0.414854907773387	4.82058689792061	6.11672884669732	2.19570764391855e-06	0.000147856313092941	4.91575267483037
Npr3	0.516894765480888	12.3646471342155	6.11556120193281	2.20212927222726e-06	0.000147883992922694	4.91290741433497
Mmp12	2.26392072908432	8.57288358601134	6.11447514129389	2.20811934575799e-06	0.000147883992922694	4.91026083199612
Rel	0.590532237483528	7.60807720415879	6.11324892649387	2.21490232851609e-06	0.000147936267719804	4.90727257162272
Prkcd	0.697583989624503	8.43252205482042	6.10753630796984	2.24678264273182e-06	0.00014885538981927	4.89334906335954
Metrnl	0.671716353260869	6.85886735916824	6.10349745263861	2.26960320195643e-06	0.000149964183687448	4.88350310239294
Slc15a3	1.25587253096179	5.79129048582231	6.09150414926185	2.33876608602303e-06	0.000153709943882996	4.85425618688165
Entpd1	0.408209515974967	8.11316524858223	6.07708361894293	2.42476855776294e-06	0.000158401133751912	4.81907145571947
Dclk1	0.715705287220025	7.18648314461248	6.07631760831771	2.42942581182434e-06	0.000158401133751912	4.81720189151791
Clock	0.393731468050062	10.7052929376181	6.07360847408364	2.44597004505558e-06	0.000159059044143641	4.81058938129868
Cd200r1	0.997875084156786	5.63224007466919	6.07073466855916	2.46364501428314e-06	0.000159786829005322	4.80357415419094
Gm19765	0.883058301712779	5.32057498487713	6.06591093050887	2.49360494506636e-06	0.00016130547893991	4.79179714927131
Itga5	0.564739377635046	8.0301738563327	6.06096999320068	2.52467655318464e-06	0.000162712432833793	4.77973165826231
Cd53	0.997662807641634	9.30576627032136	6.05979908796899	2.53209737460895e-06	0.000162712432833793	4.77687202595418
Sh3pxd2b	0.763739297101448	7.35650756238185	6.05931672967796	2.53516084590507e-06	0.000162712432833793	4.77569395225788
Gcnt2	0.45888353474967	5.86669581190926	6.05536423420786	2.56040548119914e-06	0.000163905853219828	4.76603984070605
Emp3	0.628174180665349	10.1461825085066	6.04609443615544	2.62061807825282e-06	0.000167325785379842	4.74339210100058
Mtap7	0.56642333349802	6.35874684971645	6.04366215365573	2.63665397707933e-06	0.000167914661289657	4.73744823652154
Atp8b4	1.07402928919631	6.15570573251418	6.0391960668477	2.66635857979072e-06	0.000169368746282274	4.72653280305776
Daglb	0.708600131752306	8.60154064272212	6.03083846894716	2.72286244143995e-06	0.000172070942901869	4.7061011007619
Mmd	0.251671371376808	10.0287833062382	6.0284353050144	2.73933368713013e-06	0.000172228617482166	4.70022488296924
Pld4	0.655537165678522	9.16460774952741	6.02587715373279	2.75697840958322e-06	0.000172896920820835	4.69396908453976
Nans	0.40745745685112	6.29858774385633	6.01780855939854	2.81339083122426e-06	0.000175788366718148	4.67423376254232
Pltp	0.791224444005273	11.3047356616257	6.01724848691422	2.8173498682816e-06	0.000175788366718148	4.67286362761802
Lpxn	0.862019542654807	6.51183664177694	6.01292560483369	2.84809837445926e-06	0.000176811668858748	4.66228733244739
Rac2	0.682350625823451	9.0252854442344	6.00911600519775	2.87547827830578e-06	0.000176980673838206	4.65296536029864
Osbpl8	0.367357543478258	9.39680686862004	6.00902080152572	2.87616592696345e-06	0.000176980673838206	4.65273238230538
Gpr155	0.450559400527008	6.15875787996219	6.00855339968826	2.87954435645218e-06	0.000176980673838206	4.65158856588042
Dusp9	0.66335529331357	5.9384404536862	5.99943564747415	2.94626033928416e-06	0.000180182462337462	4.62927166749017
Cybb	0.911615769433464	9.15164146219282	5.99466842758432	2.98176540164753e-06	0.000181453308861741	4.61760015915561
Adamts2	0.501214591567852	9.47144139886578	5.98196090030404	3.07854490140271e-06	0.000186422156363566	4.58647814076365
Cdkl4	2.02100418824111	4.88945631285444	5.9689387042701	3.18103123645213e-06	0.00019168629793056	4.55456989229489
Atp6v0d2	2.57947059700263	6.66066770037807	5.96239345035517	3.23384417468865e-06	0.000194393472022869	4.53852615968731
Sirpb1b	1.21713174967062	5.27382025708885	5.96077470157323	3.24704238764863e-06	0.000194711938408731	4.5345576731797
Efhd2	0.625268951745715	8.57146705482042	5.95601981102808	3.28612764010397e-06	0.000196141634355672	4.52289930452211
Cd52	1.10524291831357	7.93952741020794	5.93919458070138	3.42830605959403e-06	0.000202623575886701	4.48162945977134
Slc25a24	0.4567613629776	8.22606884026465	5.93304050290787	3.48185559547093e-06	0.000204633271732829	4.4665279779367
Elf4	0.509512242588933	7.95664776275992	5.93242954000496	3.48721797158923e-06	0.000204633271732829	4.46502855018816
Acer3	0.6993113937747	5.81706217202268	5.92787730374102	3.52743733246499e-06	0.000206286429015789	4.45385537259273
Tubb2a	0.790201471179182	7.76905166918715	5.9273496107383	3.53212988090006e-06	0.000206286429015789	4.45256006255045
Cilp	1.22894172891963	7.49595069281663	5.92408333796611	3.56131671654988e-06	0.000206589201290834	4.44454189673922
Mki67	0.822585640316206	7.5471061758034	5.92141859253584	3.58530958552716e-06	0.000206589201290834	4.43799967244892
C1qc	0.549877059288537	8.20761783270321	5.92005144629358	3.59768270126776e-06	0.000206589201290834	4.43464294053733
Fmr1	0.5012375171278	10.9760466965974	5.91950216694919	3.60266604811845e-06	0.000206589201290834	4.43329425674695
Fgf13	1.49163002239789	7.18151780056711	5.91903633828946	3.60689777477841e-06	0.000206589201290834	4.43215045405506
Mgmt	0.352437307806323	7.3192151852552	5.9183925509776	3.61275443302562e-06	0.000206589201290834	4.4305696570384
Fbln5	0.588905355401845	9.04768903591682	5.90982068383013	3.69166014055925e-06	0.000209160128331548	4.40951821105224
Lsp1	0.505118988142291	8.38297810302458	5.90758656733742	3.71251134920337e-06	0.000209859070441437	4.40403042129366
Angptl4	1.0855404333004	10.7330619083176	5.90060344377015	3.77845902602947e-06	0.000211344576143787	4.38687451276837
Hist2h2aa1	0.412327325263501	12.0041085378072	5.90026694472643	3.78166672398808e-06	0.000211344576143787	4.38604770384591
Mtap4	0.392700374505926	8.98059703780718	5.89067597608754	3.87426395201273e-06	0.0002143045344508	4.36247761348449
Oxtr	1.31408857476943	8.03064351039698	5.89008727997874	3.88002194968769e-06	0.0002143045344508	4.36103061134999
Inpp5d	0.594593708827404	7.18307561436673	5.88797478367125	3.9007556911044e-06	0.000214593805274462	4.35583789104818
Nckap1l	0.888433911725954	8.48386150850662	5.88674219146183	3.91290522307927e-06	0.000214782766432097	4.35280787917609
Stap1	1.17195514871542	5.93073881568998	5.87142706774454	4.06710540885304e-06	0.00021981991207586	4.31514849657352
Iqgap1	0.573130135869562	9.97084571172023	5.86815290680701	4.10086296724778e-06	0.000221159450089253	4.30709479417184
Abcg3	0.507341071805006	5.5176323241966	5.86452791913034	4.13856924062408e-06	0.000222487786803682	4.2981770534845
Tlr8	1.14852580533597	7.72044833081285	5.86405173913998	4.14354841121846e-06	0.000222487786803682	4.29700553067302
Gltp	0.607891454710142	10.0400975018904	5.85483713644602	4.24110608190782e-06	0.000226443184669036	4.27433143592685
Ptafr	0.81041513768116	8.97335977599244	5.85449470288072	4.24477608200498e-06	0.000226443184669036	4.27348867923383
Wdr1	0.354313377799736	10.1189484886578	5.84933138872191	4.30050540887864e-06	0.000228427276524187	4.2607801270207
Cd180	1.18105292177207	7.36538279773157	5.84219999953751	4.37869905527851e-06	0.000230940849695339	4.24322377108268
Cnn2	0.499898165843213	8.6664760557656	5.83402470432964	4.47011436271549e-06	0.000234904986318733	4.22309215982732
Slc11a1	0.96065497364954	8.14040926275992	5.83076363778915	4.50711697789104e-06	0.000236345542632133	4.21506022504019
3110082D06Rik	1.04159395586298	6.61278497164461	5.82890928082511	4.52829630423692e-06	0.000236520470926599	4.21049258430942
Cdr2	0.473858146574438	8.85618698676749	5.82803744417167	4.53828872937997e-06	0.000236520470926599	4.2083449813818
Slco3a1	0.409010758399211	6.78295683553875	5.82766642652265	4.54254787039694e-06	0.000236520470926599	4.20743103090194
Emr1	0.800303359025033	8.42673566446125	5.82711898440696	4.54883969890481e-06	0.000236520470926599	4.20608246206086
Cd68	1.29616671146245	9.94637320982987	5.82479370558521	4.57566306498419e-06	0.000237414298736001	4.20035408938426
Sod3	0.641261705698286	10.5433667523629	5.8190330887192	4.64280772867285e-06	0.0002398881326643	4.18616073387456
Pros1	0.450930086627139	8.87913595085066	5.78191010874729	5.1001335927352e-06	0.000260244083905904	4.09462876294936
Cd97	0.4314444673913	10.4616788431002	5.77959151719315	5.13016778025554e-06	0.000261235775025161	4.08890818981775
Man2b1	0.43246514426877	9.14612161247637	5.77769073831013	5.15492343304335e-06	0.000261416137717668	4.08421814398379
B930092H01Rik	0.857856002635046	6.23372400850662	5.76870381521807	5.27361808248399e-06	0.000265794665155215	4.06203954234988
S100a4	1.01535312417655	7.17722353402647	5.76245683672445	5.3577531039571e-06	0.000269484046939034	4.04661894177134
Slc7a8	0.758927536890644	9.7249580973535	5.76062439258407	5.38268972175928e-06	0.000269637745696096	4.04209497805783
B4galnt1	0.830861056818183	6.44653197826087	5.7596882873057	5.39547395771223e-06	0.00026972992122064	4.0397838044059
Adamts5	0.644996928359687	11.1464936994329	5.75667663437494	5.4368126865711e-06	0.000270698354491377	4.03234778371878
C1qtnf1	0.438752472990779	6.04265516824197	5.75293660954361	5.48859625970356e-06	0.000272725692372286	4.02311234412902
Arhgdib	0.520772580862976	7.17646475425331	5.73957348696813	5.677736284214e-06	0.00028042783258665	3.99010500636579
Fermt3	0.676416279973648	6.88142312665406	5.73836894808699	5.69510631825368e-06	0.00028072318063936	3.98712906344626
Tlr3	0.397971955204214	8.71633079017013	5.732682890141	5.77783171556019e-06	0.00028423241609121	3.97307950522374
Cerk	0.69702421212121	7.76710265217391	5.72985620753743	5.8194085173848e-06	0.000285139447951224	3.96609417255907
Cyb5r2	0.498121430994729	4.49032136011342	5.72309456294191	5.9200972745344e-06	0.000287829964102693	3.94938218226743
Creb3l1	0.643131037714095	7.78637695463138	5.71963364728798	5.97231527123934e-06	0.000289311759316628	3.9408268530299
Ciita	0.510918148880106	7.28445179584121	5.71945697783075	5.97499332517097e-06	0.000289311759316628	3.94039010397105
Lta4h	0.32241549687088	8.80117033364839	5.71519973633337	6.03989605239127e-06	0.000291880937465167	3.92986493832136
Rab31	0.526438624176548	8.60338972967864	5.7008595123865	6.2638167125328e-06	0.000301519583392741	3.89440137580004
Car12	0.645824604907773	4.83077179111531	5.69407483047687	6.37267035002025e-06	0.000304530881231548	3.87761728889529
Nkd1	0.768159732542818	7.67685719092628	5.69053553657334	6.43021317601805e-06	0.000306535849006075	3.86886032313557
Tmem176a	0.611692191699605	8.66724952646503	5.68333482587019	6.54891376373555e-06	0.000311591754094645	3.85104131278884
Ubash3b	0.632996542160735	6.11359798393195	5.6804932657544	6.59636398644494e-06	0.000312080576351474	3.84400846270919
Dcbld2	0.527604907773386	8.25517155009452	5.67853965504342	6.6291884416258e-06	0.000312669207525305	3.83917293273971
Igsf6	1.26097680270092	9.20527099621928	5.67750411662324	6.64665451222266e-06	0.000312669207525305	3.83660967726059
Tspan6	0.482910904479577	7.98835775141777	5.6774435383754	6.64767770604804e-06	0.000312669207525305	3.83645972618833
Plxnb2	0.3601803372859	8.7575409584121	5.67634456893312	6.66626750728475e-06	0.000312946340922933	3.83373936803306
Serping1	0.464530000164686	11.5533534149338	5.66113503542005	6.92901856723501e-06	0.000322278559649313	3.79608089244335
Tln1	0.412652338109353	9.72064351134216	5.6610543240313	6.93044050207481e-06	0.000322278559649313	3.79588100713298
Daxx	0.487442728260865	7.86366977221172	5.6575867288328	6.99181073015296e-06	0.000324520088993126	3.78729290218995
Atp8b1	0.556350893939392	8.203148	5.65055776885589	7.117903889019e-06	0.000329132944181543	3.76988175007595
Il7r	1.93040431307642	6.89714083270321	5.64213925059207	7.271958121668e-06	0.000335626741323276	3.74902383842153
Vldlr	0.418656070981553	8.95139287996219	5.63695767770866	7.36845154884119e-06	0.000339444592285495	3.73618330338339
Plekho2	0.609094202898549	8.26384215500945	5.62489728056616	7.59809456460394e-06	0.000348719997465975	3.7062887770951
Mgl2	0.534097186264822	7.69175472495274	5.62362317145295	7.62277417512955e-06	0.000349202402082236	3.70312999162706
Ephb2	0.801549744894596	7.33604311531191	5.61686522289459	7.75503901480186e-06	0.000354602396213	3.68637368418575
Prex1	0.472079653491435	6.90635995746692	5.61209970726676	7.84970253588928e-06	0.000358103567530691	3.67455566580236
Myo1g	0.663972332674573	5.58990705765595	5.6062904497586	7.96668229804298e-06	0.000360931713083763	3.66014710969706
Tpx2	0.632753455368906	6.12322085727788	5.60268895991707	8.04008890256197e-06	0.000363589047876224	3.65121323911861
Bmp3	1.2205527002635	8.33577158128544	5.60161219673166	8.06216841110979e-06	0.000363919785091963	3.64854204034584
Pde7a	0.448502055006587	6.34716493572779	5.59952693732148	8.1051021830594e-06	0.000364877030871745	3.64336876794893
S100a6	0.704201580533596	9.77052394612476	5.59914531992763	8.11298437546523e-06	0.000364877030871745	3.64242198938384
Bgn	0.505555201581032	10.0357412920605	5.59243567980966	8.25284384628456e-06	0.000370491055438122	3.62577397426892
Col5a2	0.440461682641635	7.74569785727788	5.58934233604899	8.31814229717721e-06	0.000372743518284054	3.61809769753819
Was	0.707052949275361	6.43967659168242	5.58241855335859	8.46619949184466e-06	0.000378689569284943	3.60091362851861
Ctss	1.22947955912385	10.3531320916824	5.57460690571362	8.63644630987343e-06	0.000385062171258515	3.58152205111516
Arrb1	0.459654149538864	9.32421865122873	5.5744493058429	8.63991644510099e-06	0.000385062171258515	3.58113078373617
Tnfaip2	0.81666858629776	6.67388075141777	5.56794974391427	8.78426319993438e-06	0.000390788719901774	3.56499310106005
Ptpn6	0.472972458168643	7.95658156332703	5.56281055333541	8.90012299386389e-06	0.000395028019947177	3.55223105746873
Ikzf1	0.604652777173913	6.29504529017013	5.56230464634713	8.9116115836497e-06	0.000395028019947177	3.55097465374454
Ear2	0.924955083003951	8.81884260491493	5.55743342156175	9.023002134803e-06	0.000398656530909555	3.53887625054091
Capg	0.859493577733859	6.15871613137996	5.55731101083598	9.02581937221178e-06	0.000398656530909555	3.53857220516158
Cd300ld	1.0215554983531	8.12867130718336	5.55480446269482	9.08370265814181e-06	0.000400495412723727	3.53234618909305
Phf8	0.538619895256916	7.78694864555766	5.55129477402914	9.16538272585293e-06	0.000403375040466734	3.5236277727569
Creb3	0.405953632081683	8.77213684215501	5.54390046255512	9.33990790731207e-06	0.000410323298188259	3.50525691002768
Osmr	0.471765754117262	9.51968809073724	5.53549652703141	9.54234742765675e-06	0.00041633542378937	3.48437333490877
Cyp4v3	0.736635147233207	10.0908540595463	5.53541518951036	9.54432826588469e-06	0.00041633542378937	3.48417119070684
Dhrs3	0.42461154907773	10.9098474328922	5.52936406241431	9.69286534368359e-06	0.000422067772544922	3.4691314174902
Itpk1	0.865345840909088	8.50544604347826	5.52417665168935	9.822060322074e-06	0.000426572007808126	3.45623649071412
Rassf4	0.734721964426877	8.44339143950851	5.52382337669084	9.83092187109534e-06	0.000426572007808126	3.45535825280256
Vcan	0.401416609354413	7.42993777693762	5.51959657170437	9.93757605504141e-06	0.000430442002552813	3.44484984197646
Pigu	0.49849967374835	8.92672810302457	5.5092209769213	1.02043687032023e-05	0.000438839387079861	3.41904989416641
Atf3	1.13070745998024	7.6674174536862	5.50860343654221	1.02204742426292e-05	0.000438839387079861	3.41751410433467
Gpnmb	2.38488010540184	8.52371077504726	5.50580598380913	1.02937546607168e-05	0.000440451175986159	3.41055668936614
Gpc1	0.392002773550725	6.64052457466919	5.50210896143392	1.03914151230142e-05	0.000442576224079233	3.40136124478621
Tln2	0.465206081357049	8.54905749905482	5.50149898894584	1.04076179184511e-05	0.000442576224079233	3.39984400446541
Tyrobp	0.924749533267455	7.7280489905482	5.50121206645414	1.04152483147754e-05	0.000442576224079233	3.39913030790845
Gm6682	0.638566372035569	10.2523270311909	5.49713319320205	1.05243351699837e-05	0.000446194402315491	3.38898388588789
Slc38a1	0.541843159255596	7.23847511058601	5.49667712452107	1.05366039985237e-05	0.000446194402315491	3.3878493257143
Myo1f	1.02358043017128	7.3410502637051	5.49102370682848	1.06898938413916e-05	0.000451909302941574	3.37378427426212
Cd1d1	0.540612922101449	8.94076717107751	5.48549781834465	1.08419041291375e-05	0.000456633219824284	3.36003460033434
Il2rg	0.60190148830698	7.81390910491493	5.48494536962939	1.08572209209215e-05	0.000456633219824284	3.35865987881757
Sash3	0.696745857213439	6.44313720888469	5.48006060555872	1.09936074766083e-05	0.00046079668344981	3.34650375052078
Fstl1	0.457448945981554	8.65213137996219	5.47853134686843	1.10366604915413e-05	0.000461815848004289	3.34269776918495
Rad50	0.510513833992091	8.2876370510397	5.47710589131412	1.10769445718035e-05	0.000462715891384185	3.3391500029602
Sirpb1a	1.01140766238472	5.58581695085066	5.46983899172351	1.12846321796802e-05	0.000470593984264635	3.32106176690013
Ffar2	0.597658378458497	6.34783238752363	5.46715063970029	1.13624584635266e-05	0.000473039106912293	3.31436931396408
Aldh3b1	0.609023385375494	6.73418540170132	5.46493766837549	1.14269295764579e-05	0.000474920921317675	3.30885996213923
Itgb2	1.16601185770751	9.11209806238185	5.45579717702952	1.16971622720352e-05	0.000483626409328711	3.28610096919398
Ncaph	0.441306369565218	5.72791393761815	5.45556743712741	1.17040369424072e-05	0.000483626409328711	3.28552887413977
Pla2g7	0.925180747694331	7.09723771266541	5.44921480580305	1.18957569049962e-05	0.000489453797463333	3.26970841509457
2610029I01Rik	0.371069117588932	7.1920179584121	5.43807439765385	1.22396640417026e-05	0.000501149630136205	3.24195890675717
Tnip1	0.512428415678524	7.65014933648393	5.4380312335335	1.22410158785197e-05	0.000501149630136205	3.24185137583291
Tlr13	1.44114053573781	6.8928522362949	5.43551675317505	1.2320026568979e-05	0.000502714196720292	3.23558709058903
Bcat1	0.302362276021079	5.48602486389414	5.43447792545564	1.23528190915384e-05	0.00050321913938852	3.23299896973929
Unc93b1	0.536889569664028	9.53001451701323	5.43219619139172	1.24251561040682e-05	0.00050475789567946	3.22731407293954
Fbn1	0.683816866271412	10.319968573724	5.43163693934548	1.24429510690983e-05	0.00050475789567946	3.22592066184472
Lox	0.548299022891962	8.81949748015123	5.42009008595722	1.28161709677025e-05	0.000518665598801305	3.19714700145536
Bmp2k	0.332685486824769	9.94190030529301	5.41016459819135	1.31460108613166e-05	0.000527681732390892	3.17240765374024
Dap	0.475605487318841	10.1764643979206	5.40700140613485	1.32529200341877e-05	0.000531108076687138	3.16452222791881
Aim1	0.521272092885375	7.3605268705104	5.40035801113656	1.34803198860501e-05	0.000537598647106136	3.1479593208528
Ptger2	0.617224144268774	5.18310176465028	5.39606073656848	1.36295078877507e-05	0.000542177244372938	3.13724433620716
Cap1	0.340777459650853	10.5268051020794	5.39362290485987	1.37148818396264e-05	0.000543797957123662	3.13116531098619
Zdhhc2	0.78238306916996	7.08075929395085	5.39336272250323	1.37240253725115e-05	0.000543797957123662	3.13051649618272
Gm10851	0.500843107872199	7.11019186862004	5.39211537621267	1.3767946155089e-05	0.000544047807574838	3.12740594737711
Ccl7	1.10834884107378	7.22733380623819	5.38982710874752	1.38488885363409e-05	0.000546111530986651	3.12169940137949
Dusp15	0.607661397891962	4.99917139319471	5.38493175948568	1.4023667780159e-05	0.000551239738612121	3.10949029960927
Kcnn4	0.908910520092226	6.51197290453686	5.37539880751985	1.43704414008897e-05	0.000561289855414149	3.08571126949116
Abhd12	0.393521529150195	8.46405200850662	5.37428129993418	1.44116550501067e-05	0.000562008940450837	3.08292344100454
Cd84	1.20320284436759	7.9766095831758	5.36962770052673	1.4584566659383e-05	0.000567853443739578	3.07131347841018
Fn1	0.606491270256912	11.7084396672968	5.35605052429586	1.51011101803872e-05	0.000585191763373935	3.03743426130021
Vav1	0.61678688883399	6.65453213705104	5.35074208012256	1.53080563683623e-05	0.000592279995690198	3.02418550463022
Gm16197	0.710071779479577	6.14177496880907	5.35012152345361	1.53324344757832e-05	0.000592293385721241	3.02263663310835
BC013712	0.566910407114621	7.87835932514178	5.33937092721501	1.57610376651266e-05	0.000606947709835486	2.99580073999221
Phf16	0.56634675559947	7.84111058601134	5.33740089095575	1.58408798960971e-05	0.000609070711262419	2.99088246574779
Mcm5	0.54104806472332	6.27497739508507	5.32520911275208	1.634415214354e-05	0.000625493748027463	2.96044097151294
Mageb18	0.982542032444003	4.55224091587902	5.32204384261623	1.64774313080935e-05	0.0006282955404534	2.95253646931251
Evl	0.839186018280632	8.26740097069943	5.32170056355494	1.64919514183618e-05	0.0006282955404534	2.95167918330661
Hsdl2	0.274043971673253	9.87634530529301	5.31906986518486	1.6603654803598e-05	0.000631502586866475	2.94510923622895
Qpct	0.603429238471672	7.5951515415879	5.30853009053617	1.70588981054492e-05	0.000647323822291735	2.91878373842294
Lilrb3	0.679076908432148	6.39179584026465	5.30613091137484	1.71642729044198e-05	0.000647323822291735	2.91279050848674
Adam12	0.628769761528326	7.40051669754253	5.30612508393212	1.71645296503803e-05	0.000647323822291735	2.91277595101199
Adam8	1.48136821969697	6.76501276086957	5.30583714224898	1.71772206353483e-05	0.000647323822291735	2.9120566448798
Hist1h2bc	0.379408050889328	11.939024258034	5.30431549785664	1.72444442246372e-05	0.000648864995970088	2.90825536605484
Ccl6	0.807224888504608	9.62537222022684	5.28972896851001	1.79024711350123e-05	0.000668521672111385	2.87181077005983
Glt25d1	0.47047265876153	8.82970069187146	5.28622592985414	1.80642362217815e-05	0.000673541854647545	2.8630569469074
Olfml3	0.60339632740448	7.15795132325142	5.28395809298585	1.81697468618948e-05	0.000676452539513988	2.85738950315752
Lrrc25	0.635296165184454	5.92140674385633	5.28270781282709	1.82281814427944e-05	0.000676768772892621	2.85426488866894
Cdc42se2	0.392285060111988	7.82164825519849	5.2793199242072	1.83874762008262e-05	0.000681400106522365	2.84579775916281
Atp6v1b2	0.431587121212118	8.53676086956522	5.27855957006823	1.84234196722808e-05	0.000681400106522365	2.84389738545764
Mtap1a	0.713855880270091	6.80879686483932	5.27457103087347	1.86131299218392e-05	0.000685708819213227	2.83392830263549
H2-Eb1	0.565383571310935	9.70150936200378	5.27126867793509	1.87716924686988e-05	0.000688462994915997	2.82567376630298
Ly86	0.727228261528323	8.80842076275992	5.27057877686196	1.88049897065849e-05	0.000688659400161207	2.82394923457131
Pdlim1	0.509088273386032	9.37622337712665	5.26892978680761	1.8884817712721e-05	0.000690556702296324	2.81982720350077
H2-Aa	0.540203466567849	10.3804472032136	5.26378520666479	1.91360708127282e-05	0.000696643428730426	2.8069663807211
Atp6v0a1	0.667978823781288	10.2387102816635	5.25932964371238	1.9356395687567e-05	0.000703624967722383	2.79582709639643
Arhgap9	0.583914874176545	5.80068472967864	5.25858076810686	1.93936774114144e-05	0.000703941934435521	2.79395476074527
Plp2	0.452526349143609	9.31635318147448	5.25442024617353	1.96021255218235e-05	0.000709418481073218	2.78355220758145
Clic1	0.591210417490117	7.90032829206049	5.25147805391414	1.97508957136091e-05	0.000712709481343501	2.77619540288182
Mrc1	0.43131418906456	9.94092830056711	5.2485872708586	1.98981750798728e-05	0.000714883998569309	2.76896679074983
Cd59a	0.484055564229251	11.4529436720227	5.242563050374	2.02086641630034e-05	0.000724727706384452	2.7539016748914
Adcy7	0.631997493741765	7.52907640642722	5.24213372652738	2.02309771156578e-05	0.000724727706384452	2.75282798273742
Sema4d	0.867609244071145	5.71824669281663	5.23815356631091	2.04390212462608e-05	0.000731117732417046	2.74287367596047
Lamb3	0.612126979413704	5.58646108979206	5.23651866462994	2.05251016522497e-05	0.000733132833799053	2.73878462983322
Hfe	0.41875933185112	9.54568683081285	5.23533603892283	2.05875966362235e-05	0.000734161204250987	2.73582670167506
Tlr1	0.657220466073779	6.36390737145558	5.2281301621787	2.09725524716347e-05	0.000743725939879007	2.717802480711
Fam38a	0.480072935770755	9.41044378449905	5.22318145173815	2.12411192439918e-05	0.000749863210546883	2.70542295958447
Blnk	0.974175448287219	6.70461168903592	5.22270203592216	2.12673206269687e-05	0.000749863210546883	2.70422361826903
Enc1	0.606251373023714	8.49845778166352	5.22060257425603	2.1382446134687e-05	0.000751771422875174	2.69897134650487
Cdca7l	0.813189765645586	6.3678178100189	5.21179558694657	2.18722673537644e-05	0.000765715768751246	2.67693683063045
Tm4sf19	1.84966101482213	6.1034640831758	5.20994853793793	2.1976421250961e-05	0.000767593533391586	2.6723152530061
Arhgap23	0.31011308712121	6.56659997826087	5.20916815332815	2.20205766871996e-05	0.000767636680385745	2.67036258121841
Vat1	0.674751316370221	8.49080497920605	5.20570468741974	2.2217626607183e-05	0.000772321051284391	2.66169604625097
Tuba1a	0.773082902832676	7.98690166729679	5.20324782731152	2.23584831824203e-05	0.000774822877932118	2.65554803774188
Tmed3	0.34785482921607	8.35939373534972	5.20313084412395	2.23652124538746e-05	0.000774822877932118	2.65525529516004
Ncf4	0.670448505599472	6.74505749905482	5.20280595734104	2.23839117539425e-05	0.000774822877932118	2.65444228507459
Mfge8	0.694795013010534	10.9211181493384	5.19435213193997	2.28760604344765e-05	0.00078964059589371	2.63328569864423
Prcp	0.598554094861658	9.12845530623819	5.19208872423548	2.30096677102753e-05	0.000790929247402295	2.62762083436762
Fgr	0.508484572793149	6.11273235727788	5.18976602242502	2.31475924743224e-05	0.000793456973744296	2.62180737371064
Slc39a10	0.330205863636362	8.30721802173913	5.187213222734	2.33001417145477e-05	0.000796698836800757	2.61541777764914
Lyn	0.448713767951249	8.09538616257089	5.18710186805857	2.33068190105228e-05	0.000796698836800757	2.61513905420915
C4b	0.677808740283265	10.2393119102079	5.18477374532074	2.34468653941142e-05	0.000799351048674727	2.60931160438531
Klf14	0.723897125823451	6.6444242268431	5.18473382664995	2.34492740481955e-05	0.000799351048674727	2.60921168353154
Hr	0.81717803096179	7.49724637712665	5.1804820836471	2.3707252495529e-05	0.000807028929564651	2.59856877341009
Irf8	0.502821752799733	5.31345037996219	5.17780114251687	2.38713889246067e-05	0.00081149551922187	2.59185754436568
Hist2h3c2	0.693533372200264	7.51568896786389	5.17700768322018	2.39201864092289e-05	0.000812034317137542	2.58987122038279
Dusp10	0.792139738471672	7.90251338941399	5.17134728967775	2.42712262734651e-05	0.000821687696065689	2.5757005079627
Kif20a	0.47651249983531	5.70983669376181	5.16972673211814	2.43726803722172e-05	0.000823990508166894	2.57164326047882
Pip4k2a	0.549617506587614	8.45653355387524	5.16478216498422	2.46848797923645e-05	0.000832024060872887	2.55926342367739
Apobec1	0.768677857542821	8.87578203875236	5.1645316804398	2.47008021190253e-05	0.000832024060872887	2.55863625697593
Slc13a3	0.450646407114625	6.05223849905482	5.16425664568101	2.4718296921558e-05	0.000832024060872887	2.55794761864433
Adam9	0.242833771903822	9.78680214272212	5.16280480204081	2.48108548832529e-05	0.000832841664743554	2.55431241666564
Smc2	0.471113854743082	6.66747715879017	5.16239192583384	2.48372402656217e-05	0.000832841664743554	2.55327862258516
Fbln2	0.436265645586294	9.52507088846881	5.15690563741704	2.51905430753771e-05	0.000842396369926382	2.53954104826727
Cmtm7	0.404980429183135	6.69543840453686	5.1512768142311	2.55582859906603e-05	0.000851229076386234	2.52544552663683
Ccdc109b	0.666604084321475	7.25036862003781	5.14951017716658	2.56748151185156e-05	0.000852907051100203	2.52102135467828
Vhl	0.44972579364295	7.24167139224953	5.14946382026887	2.56778800582793e-05	0.000852907051100203	2.52090526217792
Pip5k1c	0.449202625823448	8.14669731379962	5.14382552321448	2.60534234934447e-05	0.000863054671262684	2.50678464259386
Smpd3	0.563950811758893	7.93210207844991	5.13557814116453	2.66127319260656e-05	0.000878042022824381	2.48612796532098
Col5a1	0.381631527832675	6.82706049338374	5.12822545436667	2.71215516424659e-05	0.000890063597576849	2.46771037459872
Tle3	0.379576745718049	9.56601134215501	5.12591585027594	2.72833933445421e-05	0.00089418419198083	2.46192475234298
Panx1	0.537467995223977	5.79698046691871	5.12459186366969	2.73766075744193e-05	0.000896047636492878	2.45860805599493
Traf3	0.419673033432145	6.8728629489603	5.12094598156724	2.76349533344831e-05	0.00090091410037258	2.44947454507221
Ifngr2	0.404819194664032	8.95551264744802	5.11580188844163	2.80036414512701e-05	0.000910333441587902	2.43658710321686
Vim	0.400248546277995	11.3781064877127	5.11537173950649	2.8034694561601e-05	0.000910333441587902	2.43550942019152
Adm	0.477642181488799	6.88518273534972	5.10959220402677	2.84553052265103e-05	0.000920353612352458	2.4210290104518
Taok3	0.444587506093542	7.78170730907372	5.10499971217992	2.87940522270486e-05	0.000927303974900071	2.40952200641276
Fam174b	0.380829489953886	5.80624212381853	5.1046408203128	2.88206948297271e-05	0.000927303974900071	2.40862273719017
Ect2	0.558659417654809	6.24584435916824	5.10271252567942	2.89642685556723e-05	0.000930182083304923	2.40379097983619
Racgap1	0.411467390974969	6.17734705293006	5.10242644742744	2.89856301216498e-05	0.000930182083304923	2.40307414024541
Lum	0.733023716073781	8.69287728449905	5.09647559330693	2.9433595503627e-05	0.000940422321822205	2.38816228925001
Mical2	0.61013081110013	7.04910500567108	5.09579250447864	2.94854604956532e-05	0.000940422321822205	2.3864505193788
Fam122b	0.623234655138338	6.0822550415879	5.08921190107631	2.99898418840931e-05	0.000952486653447626	2.36995936336206
Brox	0.324546044631093	8.65049846880907	5.08714239623242	3.01502502169886e-05	0.000956348863382112	2.36477289098194
Gdf3	0.548275854413701	4.99044665500945	5.08090180381316	3.06392075917246e-05	0.000968120397827748	2.34913239449511
Krr1	0.611771932476943	7.22771187712665	5.08016911538642	3.06971354447409e-05	0.000968708835046204	2.34729602575853
Nfam1	0.580724631916995	6.75587192722117	5.05956452950654	3.23720856368309e-05	0.00100822311490823	2.29564829437198
Ywhaz	0.293524110013175	9.3211751758034	5.04777686405429	3.3371341472936e-05	0.00103716277672381	2.2660965492874
Gusb	0.644476638010538	8.98074736672968	5.04634941098954	3.34944357891136e-05	0.00103967741115679	2.26251769835093
Sash1	0.298452459321473	8.81022605482042	5.04475357904946	3.36325907180681e-05	0.00104046334660039	2.25851664036734
Prr13	0.342528682971015	6.57680568714556	5.04322596499618	3.37653767161636e-05	0.00104046334660039	2.25468656419151
Clec4a2	0.762759493906454	5.25952929962193	5.0422612574894	3.3849504229038e-05	0.00104046334660039	2.25226779603673
Fcgr2b	0.412299077733861	9.48530245746692	5.03916373406915	3.41210520425899e-05	0.0010472570966895	2.24450137432326
Dpep2	1.13824352025691	6.76770825425331	5.03858405011499	3.41721135051196e-05	0.00104751978786962	2.24304790909142
Myo9b	0.368719256587614	8.29330655387524	5.037853828324	3.42365444738996e-05	0.00104819114919718	2.24121698375969
Pik3r5	0.986753797266138	7.27225634688091	5.03456343549364	3.45283904564344e-05	0.00105581477815047	2.23296665715948
Fyn	0.406779203886693	7.07886420982987	5.02349745380382	3.5528382719265e-05	0.00108102780308519	2.20521814827839
Plcg2	0.52960968560606	7.1317155	5.02246398109157	3.56232478827464e-05	0.0010825777648806	2.20262653410084
Map2k6	0.333855678853754	6.38307892249527	5.01949856669011	3.58968671897476e-05	0.00108820933426632	2.19519011774822
Myo1e	0.941701800559946	8.02312066729679	5.01680782918939	3.61469700917722e-05	0.00109444499371231	2.18844236150078
Evi2a	0.665247583333333	7.90421865217391	4.99880564686433	3.78659390816557e-05	0.00114228143770684	2.14329343465243
Lcp2	0.641377688735174	8.54067942722117	4.99676537054821	3.80658716114452e-05	0.00114690888965242	2.13817610897338
Kirrel	0.466811321310933	8.36184481852552	4.99542055487811	3.81982337829609e-05	0.0011494916603356	2.1348030651451
Frmd4a	0.486142261363635	7.17283947826087	4.99220300349839	3.85167985858949e-05	0.0011576646560341	2.12673272999545
Ckap2	0.480088109354413	5.19362003780718	4.99145256760706	3.85914812854239e-05	0.00115849652589593	2.12485044414593
Soat1	1.00081214690382	7.97608588185255	4.98554677696974	3.91843224054371e-05	0.00117486229927543	2.11003687434929
Slc37a2	1.26333900197629	6.46566897920605	4.98462658935587	3.92775142311484e-05	0.00117522084032769	2.10772870400356
Mrgprg	0.787337093708826	6.26959751039698	4.98228099491785	3.95160725987237e-05	0.00117967468637318	2.10184502470941
Btk	0.58011067193676	6.54152032136106	4.98208290911557	3.95362854395946e-05	0.00117967468637318	2.1013481430455
Ap2m1	0.300218978919633	9.5181527362949	4.97672013845317	4.00874729264969e-05	0.0011903564551162	2.08789584500362
Gm885	0.595933521409749	5.6204796805293	4.97414357870255	4.035503228031e-05	0.00119542082401505	2.08143248750096
Clec7a	1.00577272859025	7.66834058034026	4.96880239740365	4.09154091785946e-05	0.00120911411824417	2.06803369575556
Tfpi2	1.13021343807641	6.76246439792061	4.96738100304668	4.10658493535677e-05	0.00121210649481201	2.06446794027123
Ehd3	1.02500510062583	9.49861958979206	4.96229431292233	4.1608791584527e-05	0.00122227685028874	2.05170706839165
Cysltr1	0.523352958992096	6.61131222495274	4.952957059525	4.26242691574719e-05	0.00124468926262447	2.02828196827373
Ccr1	0.676241217061922	5.52290642627599	4.94165195324383	4.38871402947338e-05	0.00128005024817042	1.99991845566359
Arhgap30	0.556181653162055	7.09379554064272	4.94026990471867	4.40440822980114e-05	0.00128310928169833	1.99645091177011
B4galt5	0.649381311594199	7.90869894612476	4.93619318024405	4.45103163823023e-05	0.00129516087078893	1.98622232859166
Bcl2a1b	0.788443950428193	4.98257403969754	4.92148665156033	4.62338022975936e-05	0.00134214168601471	1.94932186196177
Slc7a1	0.516097659584979	6.50186554914934	4.92040695428071	4.63629437321399e-05	0.00134430718967332	1.94661268435245
LOC100862652	0.734553959815544	5.82232593005671	4.91908819818339	4.65211702080013e-05	0.0013473099423577	1.94330364510724
Rhoc	0.535925247694335	9.57647943005671	4.91492844694327	4.70238250321867e-05	0.00136026900439351	1.93286584014575
Csf1r	0.477678968050064	9.72125708979206	4.90846961681728	4.78151237784277e-05	0.00137669572505039	1.91665879757593
Dnajb13	0.618665623023715	5.50302425992439	4.90662764617379	4.80432316122177e-05	0.00138164934225755	1.91203670524431
Sfpi1	0.798816700263504	7.48985979867675	4.90534922891289	4.82021914801211e-05	0.00138460514128096	1.90882873227371
Fcer1g	0.805408438899866	9.96714884215501	4.90382650721681	4.83922175752536e-05	0.00138844539506368	1.90500770172027
Tnfrsf1b	0.582097745059289	8.0960168563327	4.90076993159785	4.87759318944656e-05	0.00139782746217558	1.89733765267776
Sec23a	0.271282388504609	9.14127756805293	4.90009030077514	4.8861665139008e-05	0.00139820764140819	1.89563220473957
Prss23	0.586643883728592	8.15895951323251	4.89884900159037	4.90186416777455e-05	0.00139989970195795	1.89251731215322
Col1a2	0.580407115118576	7.88883238657845	4.89803158717076	4.91222894622877e-05	0.00140123604871243	1.89046610192423
Hist1h4i	0.512609795619237	6.49185806710775	4.89631248113855	4.93409897442072e-05	0.00140584743726674	1.88615218196799
Plek	0.612820298418971	7.71840318620038	4.89410193504115	4.96236467902616e-05	0.00141226835888313	1.8806050139542
Zfp106	0.325508413537547	7.1155005510397	4.88587835006927	5.06895207702e-05	0.00143798799938287	1.85996838755895
Pld3	0.783229304183134	8.54041494801512	4.8825183017369	5.11316074711149e-05	0.00144186452829874	1.85153641968192
Map4k1	0.5783139828722	6.91707860775047	4.88073894728979	5.13672848792939e-05	0.00144471706283601	1.84707114390403
Zmiz1	0.384312180500661	9.65096633270321	4.87679202883884	5.18939568235756e-05	0.001453384613493	1.83716632638606
Casp8	0.494841120553355	10.1298559489603	4.87395666103916	5.22756463538107e-05	0.00146241269016574	1.83005090684903
Ccdc3	0.434205230401842	7.48143903591682	4.87153704241902	5.26035958906897e-05	0.0014699186216802	1.8239787912811
Golga3	0.339592665843217	8.3896179905482	4.87034626795125	5.27657479145503e-05	0.00147111382703847	1.820990493135
Ankrd23	0.440612813570485	6.33116083837429	4.85828782967758	5.44363111731781e-05	0.0015040777188051	1.79072905382214
Runx1	0.662416225790512	7.16290602646503	4.85517021637319	5.48767889012671e-05	0.001514550211938	1.78290512913356
Egr2	0.830361632411067	6.31689849810964	4.85445992405817	5.49776429454755e-05	0.00151563645193981	1.78112258489068
Rgs19	0.377732351449274	7.8981939905482	4.85077532675425	5.55038088356685e-05	0.0015238704403709	1.77187573030286
Fmnl1	0.42633749127141	7.98824816068053	4.85063713381542	5.55236409743189e-05	0.0015238704403709	1.7715289212008
Olfr111	1.75240230220685	3.8313592731569	4.848631947544	5.58122074472955e-05	0.00153008639015133	1.7664967005805
Ankrd50	0.285036505764164	7.85882482703214	4.8447674971478	5.63725910813768e-05	0.00154201873450789	1.75679844916927
Emb	0.417841184947298	6.06330025330813	4.84268613215767	5.66767445228616e-05	0.00154519363441421	1.75157503391868
Vav3	0.511907939393938	6.97639256521739	4.84168190206513	5.68240825271451e-05	0.00154749871598234	1.74905480620268
Nceh1	0.707797374670617	5.46655103969754	4.83697544860985	5.75197368166984e-05	0.00155783674020258	1.73724342659845
Ccna2	0.607137955039526	6.04593494045369	4.8361779667905	5.76384549309995e-05	0.00155859726950381	1.73524205455401
Tpd52	0.605811922924902	6.69691005009452	4.83593752740726	5.76742964289327e-05	0.00155859726950381	1.73463864433949
Sdf2l1	0.59178359617918	7.61344360396975	4.83459194284717	5.78752912128188e-05	0.00155890101336736	1.73126174545363
Spnb2	0.359640153326737	12.2339130425331	4.83409782066137	5.79492762372954e-05	0.00155918980583448	1.73002168912335
Pmepa1	0.633187692687747	9.96408553780718	4.83150939858156	5.8338393942735e-05	0.00156623971363033	1.72352574758561
Col8a1	0.548804619235834	6.62602552079395	4.82326507834056	5.95953135022995e-05	0.00158959534261653	1.70283570937088
A930038C07Rik	0.595127359354413	5.66359955954631	4.82093121284096	5.99560388226452e-05	0.00159576299440919	1.69697862815958
AF357425	0.492889653820817	8.05171111342155	4.81955234337281	6.01701867280014e-05	0.00159973508316971	1.6935182140597
Ptprk	0.434241326910408	8.22103812192817	4.81244868651839	6.12856471670781e-05	0.00162239104197616	1.67569091965692
Trem2	1.37633607822793	7.05380324574669	4.80309759756585	6.27856856743326e-05	0.00165322223197607	1.65222368849297
Cxcr7	0.395476503623185	7.4354513241966	4.79804633353581	6.36112300135724e-05	0.00166948512293403	1.63954730483866
Fam83d	0.722681024044794	5.21647999338374	4.79766332554429	6.36742682608939e-05	0.00166948512293403	1.6385861325804
Arpc2	0.326734006752302	11.3455918383743	4.79612623311812	6.39278846900086e-05	0.00167384249172824	1.63472875054453
Tdrd7	0.28830857427536	8.25645856994329	4.78663124479158	6.55171351544943e-05	0.00170330729221273	1.61090102764635
Coro1c	0.293570323122529	7.73864018714556	4.78207044816341	6.62945300520485e-05	0.00171988946069767	1.59945585738714
Plxnd1	0.525039250988144	9.69098883742911	4.77442283938003	6.76188791100381e-05	0.00175240262307676	1.58026472396723
Mfap5	0.481907397891961	9.5689629584121	4.76572589159122	6.91571908714278e-05	0.00178476243582954	1.55844085014429
Mdfic	0.381623574604738	8.02896187807183	4.76473555287415	6.93345705368559e-05	0.00178746843666459	1.55595575941778
Rgs1	1.34264546261528	5.20343611436673	4.7606943609862	7.00631263853261e-05	0.00180247997170433	1.54581514295818
Clec4a1	0.538192521739131	7.84024968431002	4.75831481781849	7.04956987568116e-05	0.00181171740517245	1.5398441892049
Moxd1	0.435612018445322	4.18370212476371	4.74636849124268	7.27081681068724e-05	0.0018531184189886	1.50986823840849
Leprotl1	0.289610862483531	9.17435322589792	4.7458056489314	7.28141058603947e-05	0.00185390129445794	1.50845597857306
9930111J21Rik2	0.460190382740445	8.60219250189036	4.74352134809904	7.32456446253215e-05	0.00185912683567011	1.50272434280556
Galnt9	0.301053196310936	5.25799464461248	4.74295634287055	7.33527771858798e-05	0.00185993060341892	1.50130667285751
Glipr2	0.47636286660079	6.42985712098299	4.73861119976075	7.41819362838762e-05	0.00187902158443208	1.49040427279432
Mxra8	0.357389656620551	6.9759436020794	4.73732076871725	7.4429985051154e-05	0.00188336900571945	1.48716649240202
Pamr1	0.645645009387352	6.63882684688091	4.73662903188026	7.45632936530047e-05	0.001884807113202	1.48543088484598
Cenpe	0.422677041996049	5.33973635160681	4.73298192087879	7.52701135080924e-05	0.00189808052560742	1.47628016543189
Cd83	0.581436919301713	6.61381222589792	4.73272871765512	7.53194333378259e-05	0.00189808052560742	1.47564487619657
Sesn2	0.461642378129116	7.67727716635161	4.73133379454738	7.55917222757527e-05	0.00190299651400225	1.4721450150263
Mustn1	0.529697520421605	10.4242997778828	4.73071771872537	7.57122938672561e-05	0.00190408693331877	1.47059928870305
Eya1	0.723241654479579	5.79010712098299	4.7297141563993	7.5909112573473e-05	0.00190566817811117	1.46808137367493
Tmeff2	0.384906398386033	6.02874448582231	4.72960876230315	7.59298121766279e-05	0.00190566817811117	1.46781694300716
Cyba	0.783293669795782	8.22925488374291	4.72613085859584	7.66160592002192e-05	0.00191575513506818	1.45909106346721
Ptx3	0.445400281126482	5.28211987901701	4.72569425835095	7.67026451543598e-05	0.00191575513506818	1.45799566698217
Slamf8	0.847035984025032	6.50264492533081	4.72521348865396	7.67981040918349e-05	0.00191575513506818	1.45678945556649
Samhd1	0.409216172760207	10.0870097438563	4.7238020390191	7.70790414528985e-05	0.00192081906536717	1.45324826242197
LOC100038947	0.893862704380764	4.11984073724008	4.7198440668658	7.78723438824894e-05	0.00193207959138465	1.44331822602878
Sdc3	0.604285250494071	9.48093050567108	4.71560552175569	7.87309490004589e-05	0.0019481957520736	1.43268450428559
Plekhm3	0.400306323451909	7.6915957778828	4.71036242980189	7.98061711276145e-05	0.00197282135768424	1.41953091200979
Fcgr4	0.963626482378126	5.31284551512287	4.70333009659731	8.12714376184351e-05	0.00200502087241637	1.40188920385477
Fhl2	0.411471508563901	6.3783034026465	4.701907009379	8.15712144506148e-05	0.00201040415134985	1.39831925921556
Mir3109	0.636831630599471	5.93036847731569	4.70097666864068	8.17677910899443e-05	0.00201323574345931	1.39598543147338
Card11	0.737231278985508	5.61840107183365	4.70020979057361	8.19301853133602e-05	0.00201522090542223	1.39406167210797
Stat6	0.32667489986825	9.55549306805293	4.6982301355198	8.2350891276224e-05	0.0020215253409225	1.38909563285875
Trim36	0.644155139657444	5.14126260302457	4.6978469944902	8.24325638086145e-05	0.0020215253409225	1.38813451646135
Atg12	0.329461189229248	8.06666451984877	4.69376435749346	8.33078927886149e-05	0.00203489229501309	1.37789329513212
Pid1	0.374485890316205	8.60351921928166	4.6891326327131	8.43122169120232e-05	0.00205331906918352	1.36627503550063
Ccdc88a	0.428863685111988	8.31590582041588	4.68739629644799	8.46918318591544e-05	0.00206052802369271	1.36191968928389
Lpar3	0.558710746870884	4.77867989886578	4.68670591013994	8.48432457627013e-05	0.00206217616870566	1.36018797060224
Myof	0.605987979249008	9.02895093572779	4.68520636262108	8.51730568899117e-05	0.00206815286710223	1.35642663523691
Mis18bp1	0.510500267292491	4.71453417674858	4.68008394457687	8.63093909324491e-05	0.00209005961086422	1.34357830923676
Tnc	0.65613180714756	6.03366509073724	4.67928782994804	8.64873544241929e-05	0.00209005961086422	1.34158149450049
Casp4	0.424276653820816	7.58015465689981	4.67923462175054	8.64992616684861e-05	0.00209005961086422	1.34144803811626
Aldh1a2	0.400291879281951	7.6736263100189	4.67478512161964	8.75008232369023e-05	0.00210805991153147	1.33028802441148
Casq1	0.622937088932805	5.15124165122873	4.67315878529203	8.78697925921623e-05	0.00211075916981134	1.32620902279071
Ubap2	0.396558325098814	10.1719965793951	4.67036475060636	8.85073175681529e-05	0.00211987497452351	1.31920144545594
Ctps	0.403001210309617	7.09077110964083	4.66080861441739	9.07229610871361e-05	0.00216480581963286	1.29523535950663
Fcgr1	0.675868464756254	7.26745037807183	4.65846049075535	9.12758259937487e-05	0.0021716317526039	1.28934672555974
Serpinb9	0.5559111506917	7.11620116446125	4.65838251353529	9.12942434087554e-05	0.0021716317526039	1.28915117596616
Rab3il1	0.432449494400523	7.49027174007561	4.65804870064425	9.13731285989712e-05	0.0021716317526039	1.28831404864054
Gla	0.70811091897233	7.48372967863894	4.65436092033593	9.22491590815746e-05	0.00218823173698218	1.27906608695682
C330027C09Rik	0.433014840579711	5.42957493100189	4.6479038577553	9.38033120749596e-05	0.00221656417008577	1.26287422337577
1300015D01Rik	0.588066452569169	8.56501275992439	4.64701828684776	9.40184927856678e-05	0.00221825092474159	1.26065361981379
Exoc4	0.380022641963105	8.68485643383743	4.64491523410435	9.45314840557874e-05	0.00222111583318	1.25538020428782
Anxa3	0.376156399703552	9.66388941398866	4.64489407529504	9.45366594581603e-05	0.00222111583318	1.255327148977
Cpt1a	0.505100028162053	9.58104464933837	4.64423520191626	9.46979604443566e-05	0.00222278660296344	1.25367504167501
Nln	0.325531399868247	8.85296550283554	4.63854973090258	9.61013239480407e-05	0.00225143843158119	1.23941929361361
Zwilch	0.351297047101448	4.79057986672968	4.63781647113125	9.62838245088903e-05	0.00225357183176269	1.23758077353896
Psd4	0.519101888998682	5.53008979111531	4.63111129306952	9.79688293788598e-05	0.00229083469532389	1.22076931646693
Tmem106a	0.591717996376811	8.23725582797732	4.62834663909532	9.86721400930066e-05	0.00230291057266311	1.21383799944763
Sirpa	0.516847002635043	8.75326559546314	4.6267413363942	9.90828334315666e-05	0.00231030795908646	1.20981340169285
Plekha2	0.346768501482212	6.81327032136106	4.62538320703967	9.94316253936411e-05	0.00231624937566321	1.20640853417498
Bax	0.325611933794464	7.88722091398866	4.62337620434826	9.99493083325833e-05	0.00232611015407446	1.20137700914864
1300014I06Rik	0.470761003293806	7.56991408128544	4.6170348256303	0.000101602766723627	0.00235569312198543	1.18547995279468
Oas1g	0.609172981060604	6.09929347826087	4.61249875101279	0.000102802257305232	0.00237902763713122	1.17410922196866
Dbn1	0.312022124670616	7.99052930056711	4.61159912990191	0.000103041824153742	0.00238233470740444	1.17185417715001
LOC100862216	0.67333333399209	9.5391485510397	4.60725645652055	0.00010420613910202	0.00240474204523258	1.16096887933828
5031439G07Rik	0.481195405961791	8.12573929017013	4.60140159963289	0.000105796728060475	0.00243460892603031	1.14629398763415
Ccnd1	0.413611935770749	8.05497321928166	4.60005952914774	0.000106164733552082	0.00244079852903415	1.14293029484748
Cstb	0.578161381916992	8.62314142722117	4.5947047842045	0.000107645822496896	0.00247024109986826	1.12950996861064
E230016K23Rik	0.475544039525692	4.53202691020794	4.59057578663552	0.000108801961784271	0.00249444944198618	1.11916224421906
Bex6	0.677673144433466	4.3070308752363	4.58834331331127	0.000109432224635048	0.00250656747988419	1.11356763077933
Svep1	0.492423967885376	7.07532293572779	4.58772586359432	0.000109607183665322	0.00250824387058079	1.11202031850526
Gatsl3	0.408905247529645	7.34555734120983	4.58127536157488	0.000111451777942832	0.00254435215703724	1.09585623033817
Rasgrp1	0.514114422266138	5.52177956427221	4.58112626251275	0.000111494779258307	0.00254435215703724	1.09548262335636
Bst1	0.39129519384058	5.91723981190926	4.58059605853276	0.000111647828484192	0.00254548786384959	1.09415406320242
Adssl1	0.753115580698284	6.5522403610586	4.57912238466008	0.000112074324057123	0.00255055031288732	1.09046144674019
Hilpda	0.546825181818179	6.9248267173913	4.57911368131765	0.000112076847717965	0.00255055031288732	1.09043963878899
5430435G22Rik	0.778281829216071	7.86230306143667	4.57741513532212	0.00011257045415354	0.00255470664186755	1.08618364040704
Rab11fip5	0.329999978754937	7.64667873440454	4.5752801472366	0.000113193974704073	0.0025641348350704	1.08083419088703
Gpr77	0.648335640316205	6.9602909584121	4.5712220993987	0.000114388649370173	0.00258407209200484	1.0706667034707
Ak8	0.326473046277997	6.2723935094518	4.57004879897341	0.000114736406277454	0.00258718524164147	1.06772708431193
Slamf7	0.907178784749672	7.78725257277883	4.56530807943763	0.000116152304797711	0.00261194316062444	1.05585001400246
Fyb	0.639376647562583	6.53623267202268	4.5622724398343	0.000117068103643701	0.00263013717630141	1.04824512381427
Sfrp4	0.639439726449275	5.66069218620038	4.5581719472016	0.000118316610382986	0.00265334957188269	1.03797305410211
Hck	0.645555967885375	6.78150834877127	4.54977045565794	0.000120916361910183	0.00270426919749399	1.0169284335171
Gpr137b	0.704489390645583	7.13485467958412	4.54884950662682	0.000121204786580711	0.00270826216687961	1.01462172847598
Itgb7	0.459243683794464	6.04670652268431	4.54596931200821	0.000122111253101562	0.00272111568168272	1.00740788672355
Slc9a4	0.654558904973648	5.40990075708885	4.54339616074365	0.000122926809375872	0.00273434489519652	1.00096332803177
Itgal	0.442172267951252	6.42265122778828	4.54262347995692	0.000123172769476807	0.0027373454251807	0.999028165160295
Fam123b	0.2811045222332	7.45612003780718	4.53301016207084	0.000126274284379631	0.00278867026238385	0.974953639985706
Itga7	0.413603013833992	9.47814981096408	4.53183957964197	0.000126657231840184	0.00279456115305779	0.972022397861952
Diap1	0.355678030961792	7.67400724669187	4.53145650117967	0.00012678280476399	0.00279456115305779	0.971063146652181
Casc5	0.381905743412382	5.39593257655955	4.5311566122317	0.000126881194931091	0.00279456115305779	0.970312210788417
Prkx	0.370289443346506	8.31478969754253	4.52868557605243	0.000127694820947256	0.00280997014023757	0.964124751006634
A630033H20Rik	0.553148293478262	4.24650958601134	4.52408962399194	0.000129221984453341	0.00283597954482372	0.952617135037458
Snx20	0.523569388998681	6.4987783563327	4.51710009665478	0.000131579511104898	0.00286729321900205	0.935117916651176
Smc4	0.348511747200262	7.95072542438563	4.51240913976858	0.000133185767653396	0.00289516899790725	0.923374561735894
Cd72	0.831241435441373	5.92013358506616	4.51233550876258	0.000133211135422658	0.00289516899790725	0.923190240700588
Rgs10	0.475809180665348	6.37004883459357	4.51122553996332	0.000133594132876205	0.00289704316080135	0.920411674219918
Blvra	0.403831466897235	7.98856553308129	4.51106387593016	0.000133650007053118	0.00289704316080135	0.920006987484603
Ncf1	0.659332726284585	7.75817422778828	4.51053371638706	0.000133833404003692	0.00289846931025923	0.918679868959337
Mcm6	0.414840908267457	6.75098218620038	4.50622698816168	0.000135332557731535	0.00292836366799947	0.907899503197518
Kcnk6	0.430089788208168	7.67785846030246	4.50551522394475	0.000135581928372114	0.00292990639782878	0.906117927301233
Tph2	0.629579016139658	4.52001303308129	4.50534506261689	0.000135641613240389	0.00292990639782878	0.905692009405372
Parp14	0.36950077042161	8.74803056049149	4.50388484767611	0.000136154869337586	0.00293841760918927	0.90203710551081
Hist1h2af	0.678986742424241	8.69885869565217	4.50250119892977	0.000136643000901035	0.00294170786227804	0.898573927683675
Grtp1	0.412729743741764	7.17423125425331	4.5022436883731	0.000136734039497735	0.00294170786227804	0.897929405234299
Cd37	0.53729265546772	7.46425771928166	4.50152986759271	0.000136986715548254	0.00294170786227804	0.896142799675942
Crip2	0.378748256422922	9.71116009546314	4.50142612303965	0.00013702347747688	0.00294170786227804	0.89588314160027
Rasgef1b	0.688559508399208	5.34751155293006	4.49984041511088	0.000137586600401144	0.00295122659137215	0.89191439302253
Lipa	0.752098447957842	10.6174772939509	4.4983900786394	0.000138103671193964	0.00295974180890995	0.888284547993359
Lgals1	0.270528107048735	12.9197574026465	4.49246993641381	0.000140234493275909	0.00299499074634148	0.873468775214429
Gpr156	0.566516658761527	6.12749921361059	4.49211439132496	0.000140363502784723	0.00299515055379418	0.872579034338258
Ankdd1a	0.431661590579708	4.89787649621928	4.49156321851336	0.000140563729877873	0.00299682844859001	0.871199751752618
Gas2l3	0.875714895915681	6.4222455879017	4.48931141057751	0.000141384718867295	0.00301172669075483	0.865564850773051
Ankrd13a	0.219139382411067	9.33024480245747	4.48838739339461	0.000141722989827945	0.0030163253949046	0.863252663426561
Loxl1	0.398243302042161	9.15932892344045	4.48420642684261	0.000143263707846116	0.00304648606003052	0.85279101134483
Hist1h3i	0.456826139328063	2.54262759924386	4.48266825563229	0.000143834730059929	0.00305599203194569	0.848942379415855
Camk1d	0.589720989130434	6.8499495926276	4.4804502747429	0.000144662120266252	0.00307092387259436	0.843392992449463
Bcl2a1d	0.683454380105399	5.95262129773157	4.47053735517855	0.000148418414189856	0.00313984569624308	0.818593583832898
H60a	0.512456519104084	5.26690674102079	4.46685167138588	0.000149839698913882	0.00316719487086753	0.809374161062432
Btla	0.376862481719367	5.164986768431	4.46212738570085	0.000151681357412198	0.00319532160018701	0.797557691649632
Gm14005	0.355496430171277	6.00099198109641	4.45939801551457	0.000152755610591693	0.00321504250951568	0.790731421255625
Aldh18a1	0.459852050724637	5.98719675614367	4.45774957779786	0.000153408090249159	0.00322052452494102	0.78660878055278
Wisp2	0.592186950922264	7.27483065406427	4.44454125847969	0.000158737493309186	0.00331546123737136	0.75358034456938
Ptpro	0.443404946146246	6.53883286011342	4.4398560282082	0.000160671944118368	0.00335018674682004	0.741866628886284
Atad2	0.341783185111987	7.01492438563327	4.42971660610404	0.000164939156242749	0.00343335341618142	0.71652049820373
Gda	0.282151797101445	9.6464276710775	4.42516308129404	0.000166892093780682	0.00347107387621831	0.705139501483544
Lilrb4	0.939280248023712	10.8280319773157	4.42336245176928	0.000167670698460275	0.00348303959925994	0.700639340681003
Olr1	0.603852967061923	4.54289344801512	4.42104589804607	0.000168677718183892	0.00349239988154571	0.694850026078542
Lyz2	0.538628841897227	11.4543683809074	4.42051492439403	0.000168909383218473	0.00349239988154571	0.693523106432478
Ppap2a	0.351064605401845	8.30922292722117	4.41693220637131	0.000170480839030964	0.00351898723513998	0.684570175885304
E2f1	0.309095027009223	6.78598928827977	4.41504096706641	0.000171316241931692	0.00352736850346573	0.679844395196315
Elmo1	0.342924626646901	7.98514571455576	4.41469998960362	0.000171467292704694	0.00352753163272111	0.678992389896243
Gpr65	0.688631834650855	6.61331758034027	4.41268724814288	0.000172361631006151	0.00354002063148132	0.673963251969776
H2-DMa	0.50562390085639	7.83103812287335	4.41103864758583	0.000173097628429574	0.00355217664469216	0.669844138860605
Ostf1	0.343916065217394	9.20404379206049	4.41048727278277	0.000173344480916521	0.003554282925681	0.668466533671179
Csf2rb2	0.818245115612647	7.55724645746692	4.40834651259741	0.000174306235497961	0.00357057161614618	0.663118020471375
Mutyh	0.46653106916996	6.04375157655955	4.40769001907221	0.000174602234370088	0.00357115906081758	0.661477875792984
Smap2	0.383265810276677	8.03052930056711	4.40722290390214	0.000174813151431937	0.00357250823398965	0.660310877261677
D430019H16Rik	0.457429045948614	7.76304426654064	4.40393483069283	0.000176305017222904	0.00359703100536067	0.652096591915405
Skil	0.456977655632409	6.26739209073724	4.40277756934003	0.000176833101886428	0.00360482103316204	0.64920565696882
Lmna	0.439136611989461	7.77338689413989	4.40056175075885	0.000177848630544676	0.00362252673421826	0.64367056670643
Gna12	0.363243577075096	9.19505671077505	4.39773986177362	0.000179150339933218	0.0036460274797639	0.636621918049372
Sp100	0.411951589262183	6.94254448109641	4.39363530278013	0.000181060689282617	0.00368186612876187	0.62637015893832
Oasl1	0.433129282608696	5.78923030907372	4.39259759218613	0.000181546866263752	0.0036887090403433	0.623778471109423
4632428N05Rik	0.38609221162714	9.81483999432892	4.38960967005859	0.000182954008157457	0.0037111806461306	0.616316464165569
Gm9753	0.634084964262186	5.7599800463138	4.38757131434932	0.000183920184848645	0.00372464821345908	0.611226190091651
Hspg2	0.62634019927536	10.7711062655955	4.38492477106911	0.00018518222598911	0.00374098454239969	0.604617482020569
Sparc	0.275071916007906	12.0726008185255	4.38058103579973	0.000187272314171168	0.00377392760021472	0.593771587009056
Grk5	0.366588716567852	8.44685885538752	4.37879303866158	0.000188139458891501	0.00378830482339863	0.589307450384852
Fblim1	0.602022123517784	6.68815611342155	4.37631769133112	0.000189346557363886	0.00380949816554312	0.583127502359153
Itgb1	0.274977272727272	10.7605108695652	4.37496065643803	0.000190011581866101	0.0038197597444306	0.579739686169232
Sucnr1	0.397710527832672	8.83640201512287	4.37170402652141	0.000191617017458615	0.0038426306039748	0.571610011011914
Mamdc2	0.784315714591567	6.98707309357278	4.37023176632285	0.000192347229571409	0.00385413806505443	0.567934949680474
Adam17	0.305134222661396	8.07164933837429	4.36928447726327	0.000192818530206606	0.00386044313198376	0.565570392551297
Ticam2	0.461304238636365	5.55802110869565	4.36316979733568	0.000195888520537746	0.00391237315816313	0.550308668276319
Gatm	0.472284899044794	5.74613001512287	4.35703075630639	0.000199019681697604	0.00396206710429657	0.534988455860925
Eps8	0.312631273880102	7.95971016540643	4.35424145396086	0.000200458748854728	0.00398427929376906	0.528028420518615
C3ar1	0.925054623023716	8.50852552079395	4.34995138266706	0.00020269233497991	0.00401571968481901	0.517324531929559
Arhgap25	1.07878884140316	7.12495667958412	4.34615501952157	0.000204689520985818	0.00404877843837598	0.507853438165851
Aldh1a3	0.468976447957838	7.17256301134216	4.34463893476819	0.000205492561367525	0.00406140310141462	0.504071396669415
AF251705	0.829329707345192	4.43492701039698	4.34408988616572	0.000205784154185807	0.00406390726287131	0.502701770489588
Cd74	0.426154810276683	12.167095778828	4.34050518968632	0.000207698085990328	0.0040951416218541	0.493760063714931
Gab2	0.361601338274044	9.25051827410208	4.3387141351342	0.000208660985783077	0.00411083825388466	0.48929274943134
Dapp1	0.396026021080367	7.23916824196597	4.33473023067805	0.000210818752462117	0.00414011073560266	0.479356699266753
C5ar1	0.775711463109354	6.13552142438563	4.33151339329608	0.000212577246219116	0.00416800223573297	0.471334512945637
Fam124a	0.344160768445319	6.85953371172023	4.31978609379231	0.000219112456369825	0.00427572889920088	0.442094682294822
Clec12a	0.931131149044793	7.6825126020794	4.31851196628181	0.000219834407971336	0.00427757818035447	0.438918442562568
Kif21b	0.569764492753624	6.66338374291115	4.31839382934471	0.000219901466952411	0.00427757818035447	0.438623947634324
Il10ra	0.53143362977602	6.7983034026465	4.31654554835074	0.000220953273732216	0.00429126429031063	0.43401662734419
Fads3	0.385764837121211	12.4095054347826	4.31612874418913	0.000221191156195452	0.00429250176030954	0.432977667063095
Gtf2ird1	0.37631389789196	6.79961389319471	4.31459757217828	0.000222067229776616	0.00429597248435988	0.429161044352745
Fez2	0.464374531291174	8.38982896786389	4.31355114787823	0.000222667934693637	0.00430421483800736	0.426552803970558
Basp1	0.523221786396572	7.79896235255199	4.3129071874796	0.000223038406143493	0.00430476309664286	0.424947753096525
Zswim6	0.351833660902499	7.80606899905482	4.30934554722253	0.000225098520595622	0.0043282696688687	0.416070996201257
Tgfb1	0.453279809617916	9.03701244517958	4.30900065713313	0.000225299013010822	0.0043282696688687	0.415211465593588
Ms4a8a	0.391777391633725	5.99601008223062	4.30896922806502	0.000225317292264812	0.0043282696688687	0.415133138889628
Cxcr4	0.574640916996046	7.53667609073724	4.30794251236627	0.000225915245263142	0.00433637627317399	0.412574422678961
Thy1	0.353051437747034	6.91228969848771	4.30572002995809	0.000227215015275419	0.00434778048639594	0.407035944358412
Myl12a	0.391515976943348	7.52953843100189	4.30004946520353	0.000230565104073064	0.00440482128338073	0.392906338346707
Clcn5	0.36589640991436	7.1783959442344	4.29976888127359	0.000230732138149984	0.00440482128338073	0.39220725359784
Jph1	0.389486408102766	6.53527520604915	4.29910480018336	0.000231127950911374	0.00440896244439762	0.390552694463841
Anpep	0.897756140480894	9.0984131342155	4.29709193684909	0.000232331807861442	0.00442849940955383	0.385537834117189
Il10rb	0.29380783876811	9.70297754064272	4.29381823792251	0.000234303074564823	0.0044609772497928	0.377382339297599
Mms22l	0.420174571146246	5.74497479489603	4.2936617939266	0.000234397692870311	0.0044609772497928	0.376992622611512
Ms4a6d	0.761248488471673	6.27177615028355	4.29264707340355	0.000235012324968914	0.00446922358116037	0.374464901313917
4933439K11Rik	0.334437325922266	4.12025021928166	4.291090287813	0.000235958410055843	0.00448106159327296	0.370587012430589
Eif2c2	0.256475902832674	9.13038279773157	4.28950853610427	0.000236923544745079	0.00448291664313185	0.366647113729192
Pilra	0.438578725790514	5.4435775047259	4.28324280829012	0.000240785401789338	0.00454047208301455	0.351041947734307
Dennd5a	0.280850666501975	10.0009494546314	4.2801310549507	0.000242726504254715	0.00457008206559336	0.343293013690544
1700028E10Rik	0.394202460968378	5.22968872589792	4.27944954879586	0.000243153697256838	0.00457463055159697	0.341596012639765
Fcgr3	0.548395916337285	8.23513862665406	4.2766152143267	0.000244938391689913	0.00459574550943535	0.334538679156736
Gnai2	0.263250166007902	10.9707120359168	4.27527696698844	0.000245785563430265	0.00460656349528693	0.331206726721593
Hp	0.414067027009221	12.5748345926276	4.27351878351587	0.000246903000837677	0.00462399039410743	0.326829426073122
Nusap1	0.474329436758893	5.84473062192817	4.27049416698505	0.000248837161064242	0.00465667476961982	0.319299666029973
Vsig8	0.724303084650858	5.85638468903592	4.26855981084677	0.000250082014321624	0.00467287439345774	0.314484463321914
Mt2	0.524798982213436	11.5976890349716	4.2678922263886	0.000250513072343498	0.00467738271286201	0.312822707749087
Gm5144	0.382098705039525	6.97524889697543	4.26686177311817	0.000251179883623235	0.00468628267356416	0.31025776327821
Icam1	0.332686235342553	7.28751811436673	4.26628349628134	0.000251554861517035	0.00468972853021849	0.308818385555908
D18Ertd653e	0.326266028656123	7.91825645935728	4.26423398701062	0.00025288832956274	0.00470746659396019	0.303717197094319
Traf3ip3	0.355569007905138	5.18475582986768	4.26389393557667	0.000253110254765454	0.00470804176524481	0.302870846804382
Tmem160	0.39472881027668	8.16238127882798	4.26272882294599	0.000253872101569539	0.00471509556539779	0.299971077961864
Sgcd	0.268037989789196	8.79045053497164	4.25419641527228	0.000259521153062742	0.00481276022451794	0.278738547653123
Itga2	0.345158872529644	5.61565327599244	4.25346899671961	0.000260008492144658	0.0048151505497555	0.276928659593232
Akap12	0.379869510869563	8.99643336389414	4.24997145765587	0.000262364414266377	0.00483637498430003	0.268227021693512
Eda2r	0.462272316205533	4.96316556427221	4.24838127500197	0.000263442551430292	0.00484899561056831	0.264271074405249
Aurkb	0.367554897891962	6.27457939319471	4.2450924748195	0.000265686324301039	0.00487960711357151	0.256090057917542
Nos1ap	0.302725900362317	6.3147668563327	4.24507307424717	0.000265699616425098	0.00487960711357151	0.256041800798233
Cxcl16	0.537724429841894	7.51340728166352	4.23619295386868	0.000271853601002091	0.0049775663410562	0.233956489775412
Itpripl2	0.359954710803687	7.09602000661626	4.23562186100178	0.000272254181171912	0.00497772741035827	0.232536370106938
Atp8a1	0.404591253952567	8.23230341493384	4.2345662901558	0.000272996130808847	0.00498500819726118	0.229911583052634
Casp12	0.39622612055336	6.71545053591682	4.23447991928724	0.000273056928763394	0.00498500819726118	0.229696816878592
Fam189a2	0.414181214920946	6.89991335822306	4.23358974697473	0.000273684320327629	0.00499276370007013	0.227483387124057
Wfs1	0.631735951910406	8.01426320888469	4.23029987158275	0.000276015461704657	0.00502703571562103	0.21930361216124
Ptpn7	0.590077127964424	5.88691792533081	4.22993201258901	0.000276277341639037	0.00502703571562103	0.218389041700186
Crim1	0.365335143610013	9.58957151795841	4.22717205055139	0.000278250051073872	0.00504989010218458	0.211527582665135
Plod2	0.426135402997362	6.91949984310019	4.22443592706792	0.000280219523479307	0.00507423019651063	0.204726007484529
Irf5	0.501737205204213	6.31657057277883	4.22416576845469	0.000280414733735595	0.00507423019651063	0.20405446899603
Cd81	0.308042104578396	12.8468383742911	4.22324161779726	0.000281083524526592	0.00508189124621472	0.20175733559281
9030425E11Rik	0.479545318181816	6.96947306521739	4.22301123684794	0.000281250493379732	0.00508189124621472	0.201184695655097
Hspa8	0.422614459815547	9.42772684310019	4.22035326461136	0.000283183996762892	0.0051093358596034	0.194578300921544
Spats2	0.321231885869562	7.58566162476371	4.21853588897526	0.000284513609282743	0.00512957016414226	0.190061549851192
Ccng1	0.348964592885375	11.1746950226843	4.21398056427216	0.000287873628996347	0.00517878354762333	0.178741350725902
Ankrd44	0.278629324604744	8.81313279111531	4.21214453961015	0.000289238994547571	0.00519648276248212	0.174179236814412
Loxl2	0.389953065052701	7.62793950756144	4.20679904425613	0.000293250890336872	0.0052598734123873	0.160898498030154
Otop1	0.841826416337285	5.36129017013233	4.20653793635718	0.000293448265115335	0.0052598734123873	0.160249845002146
Retnla	0.438550719696975	11.6493394782609	4.20502682155656	0.000294593127756507	0.00527272492860339	0.156495997599766
Akap17b	0.343695377635047	5.35687303024575	4.19727481381258	0.000300536317556221	0.00535576144793248	0.137241885507621
Pik3r6	0.3390991455863	7.11836625803403	4.19650493580342	0.000301133010312054	0.00535864561166129	0.135329979512717
Ly9	0.692405796442685	6.14908538090737	4.19447115816532	0.000302714945985589	0.00538290949405543	0.130279569136327
Ctcfl	0.475591971508564	5.49512208601134	4.19348048225213	0.000303488507981881	0.00538664710756225	0.127819588757905
Sell	0.377211790513833	5.82339476937618	4.19336243154551	0.000303580817674429	0.00538664710756225	0.127526458855987
Rap1b	0.427660571146244	8.2659537731569	4.19199715165592	0.000304650423590659	0.00539574540055894	0.124136442250922
Tinagl1	0.449638505270089	9.13646660396975	4.19159104873119	0.000304969298992883	0.00539574540055894	0.12312811240931
Csf2ra	0.694150196969696	8.99886893478261	4.19128543856275	0.000305209484963352	0.00539612120976096	0.122369309791914
4933407C03Rik	0.354348413702242	9.64880974858223	4.19025617107138	0.000306019790741595	0.00540656900546047	0.119813791575684
Meox1	0.444539139492754	6.13992753591682	4.18951486983392	0.000306604712548798	0.00541302274031351	0.117973308717199
Cep164	0.36512274604743	6.2066553241966	4.18715840365268	0.000308471452014438	0.00543818841655782	0.112123060678113
LOC100861753	0.531442519433462	8.68201417958412	4.18505162374788	0.00031014993838928	0.00545607093614718	0.106893110300068
Tbc1d8b	0.33501317605402	6.7822889120983	4.18359828773632	0.000311313098408862	0.00546872603234841	0.103285524390667
Plxnc1	0.581174931159421	6.75350425330813	4.18282485841039	0.000311933866179246	0.00547296544846465	0.101365733722699
Cyth3	0.274577796772068	8.26931118903592	4.18088946194273	0.000313492634049559	0.00548446214886234	0.0965619664737707
Pitpna	0.266574325428188	10.0383189310019	4.17984257159226	0.000314339016390509	0.00549057363427391	0.0939636635381884
Fcrls	0.398633671277997	8.12555970510397	4.17546958248102	0.000317899031973422	0.00554882403825563	0.0831113028829034
Arhgap6	0.396297761034257	6.49127284404537	4.17443905507431	0.000318743780708105	0.00555963143618681	0.0805541154408003
Gm7609	0.809838055665347	7.55328607372401	4.17321687117989	0.000319748520917027	0.00557321219697387	0.077521469878322
Ddx54	0.226850434288535	8.40604048487713	4.17073039053756	0.000321802326123368	0.0055971348833003	0.0713521029876603
Ube2j1	0.23259414739789	9.26568210491493	4.16948122133983	0.000322839057149001	0.00560749990663793	0.0682529223227242
Lair1	0.638255517127797	6.70095463137996	4.16927959428304	0.000323006704926254	0.00560749990663793	0.0677527003065999
Hmox1	0.690408430830036	7.7144888147448	4.16919049153908	0.000323080819095426	0.00560749990663793	0.0675316440881693
Hdac9	0.402919413372859	6.26106411436673	4.16527715273659	0.000326352555020559	0.00564837434763812	0.0578237082881108
Mtmr10	0.299361003293805	8.20646975519849	4.16283543077291	0.000328410570393947	0.00567204409105061	0.0517671721798374
Tank	0.336412119071145	7.52844308412098	4.16244221795587	0.000328743192175292	0.00567381282517665	0.0507918844319617
Dhrs9	1.08164265052701	5.78231490170132	4.16187253524995	0.000329225683763839	0.00567816389226283	0.0493789229883443
Vasp	0.334306357707507	7.85488736672968	4.15600658001835	0.000334234856220428	0.0057484663408295	0.0348315862983561
Syp	0.396210143774702	5.36976717202268	4.15229791477903	0.000337440739750295	0.00579248794643458	0.0256359083701501
Tmem173	0.473576418972334	7.30510720037807	4.15202896090352	0.000337674413532431	0.00579248794643458	0.0249690846071537
Psap	0.341634029314886	11.87179568431	4.15190513067041	0.000337782054219915	0.00579248794643458	0.0246620716538519
Rell1	0.348172536231886	7.78463324196597	4.15168952180383	0.000337969555586015	0.00579248794643458	0.0241275149090283
D3Bwg0562e	0.535437392127801	5.9439878705104	4.14785487611431	0.000341321589669708	0.00583775981887551	0.0146210553172148
Aurka	0.433403873847167	5.72830970415879	4.14512243407903	0.00034373022340307	0.00586674174930198	0.00784791974255228
Optn	0.30814240167984	8.30395337145558	4.14372207246212	0.000344971156100347	0.00588384713719664	0.00437700145318853
Slfn2	0.693337175395255	8.07116729584121	4.13920181567347	0.000349007163075827	0.00594445787226458	-0.00682556297469272
Vwa5a	0.235904837615283	9.36286783175803	4.13860581460107	0.000349542794912538	0.00594811117559765	-0.00830248695670299
Spc25	0.494088988306982	5.07972432230624	4.13752212696976	0.00035051880323854	0.00595785270663246	-0.0109878374005481
Mir342	0.722238142292489	5.46873345935728	4.13604740491846	0.000351851330515655	0.00597638035278348	-0.0146419782742147
Sec22b	0.214033268774706	8.4839398241966	4.13446584276368	0.000353285974625704	0.00599661579244153	-0.018560618034833
Metrn	0.235266247529644	5.83522999338374	4.13358247792277	0.000354089801114689	0.0059987423203505	-0.020749226830465
Nfkbie	0.418742700098813	5.89273503591682	4.13287366108039	0.000354736106135284	0.00600468823613339	-0.0225053235813393
Nav1	0.326920512187083	7.82637348771267	4.1305960594131	0.000356820764144351	0.00603169036563902	-0.0281477587785099
Irak4	0.358911534420288	8.54035050378072	4.12621391034163	0.000360865886204945	0.00608337936484752	-0.0390024785400493
Acvr1b	0.511511435770746	7.97786261058601	4.12581934011088	0.000361232332149423	0.00608539443482889	-0.0399797483632458
2610524H06Rik	0.745718597826084	5.60929899243856	4.12448740932083	0.000362472049792329	0.00610210801856676	-0.0432785549491195
Csprs	0.628527886034254	6.12008097448015	4.11776138978001	0.000368797078586405	0.0061958914784189	-0.0599342619504419
Prr15	0.420783512681155	6.48883034120983	4.1162190584408	0.000370262798275092	0.00621204692054998	-0.0637529145444988
Cacna1d	0.484449220520422	5.72598235727788	4.1119698064656	0.000374330890025716	0.00627176010576056	-0.0742723835746073
Tiam1	0.325758398550723	6.80461090075614	4.10813175716967	0.000378043340133731	0.00632106930864038	-0.083772306680352
LOC100862290	0.278289978425559	3.22757070888469	4.10783119007742	0.000378335606011692	0.00632166735306044	-0.0845162058202771
Hmga1-rs1	0.526483583992093	8.039963768431	4.10570730393816	0.000380407219989423	0.00635197584272312	-0.0897725301674495
Alox5ap	0.391130051877471	6.83855072589792	4.10414854311392	0.00038193476046172	0.00637316459467809	-0.0936299540914591
Scarb2	0.255652446475624	9.63172810302457	4.10291815428769	0.000383144793776932	0.00638184145304401	-0.0966745886625784
Magi1	0.365717060606061	6.65733569565217	4.09931008433316	0.000386715101335172	0.00643116085526764	-0.105601969493875
Gadd45b	0.588599308959156	7.44095148109641	4.09871759032923	0.000387304534750244	0.00643662006976029	-0.107067838057875
Dst	0.458712162714098	10.2305788676749	4.09641795274964	0.000389600731240645	0.00647041753514618	-0.112756946111468
Hist1h2be	0.609202930830039	10.3619255538752	4.09339982159206	0.000392634808916585	0.00650327789016006	-0.120222712588461
Melk	0.380739609354412	4.70504575519849	4.09169984190724	0.000394354056520096	0.00652720906782476	-0.124427430170681
Hmmr	0.373065113306981	4.4010220831758	4.09037523473777	0.000395698840853611	0.00653645685769309	-0.127703494479754
Ptpn12	0.249790568675889	9.5184113100189	4.08626898042993	0.00039989655796015	0.00659695486444836	-0.137858053712036
Cyr61	0.653373683135702	8.29868777599244	4.08490208913135	0.000401303650281062	0.00661131668771862	-0.141237912458021
Pqlc3	0.370170727108036	8.92500315028355	4.08291431232043	0.000403358637749583	0.00663214945338868	-0.146152657694518
Cpeb4	0.340340910408433	9.11677536294896	4.08279306092732	0.000403484325378444	0.00663214945338868	-0.146452436197825
Tnf	0.474142787878786	5.5819577826087	4.08181825460595	0.000404496206524534	0.00663214945338868	-0.148862462943665
Litaf	0.263918535079049	6.93910838090737	4.08175843242658	0.000404558385650891	0.00663214945338868	-0.149010358831411
Polh	0.308559783926217	6.86654851984877	4.08173376155251	0.000404584031293035	0.00663214945338868	-0.149071351497173
Trim29	0.445226996541503	5.48637969943289	4.08160206365969	0.000404720959908163	0.00663214945338868	-0.149396941037347
Tnfaip8l2	0.615272617424241	7.24549873913043	4.0785678977731	0.000407888366895098	0.00667536144461682	-0.156897632752726
Prim2	0.353690437582345	7.16188878355388	4.07855714801041	0.000407899632215894	0.00667536144461682	-0.156924205247463
Sh3bgrl3	0.74385441930171	9.78341389981096	4.07104774997858	0.000415844887473302	0.00677390158404957	-0.175483765450245
Cyb5r4	0.335757411067192	7.64665028355387	4.06845159879425	0.000418627192141047	0.00680887919587966	-0.181898766536229
Pik3cg	0.377934508234518	7.17846565973535	4.06822597127665	0.000418869866120381	0.00680887919587966	-0.182456249909134
Ifi30	0.723893138010538	8.8752237362949	4.06801471798791	0.000419097206043554	0.00680887919587966	-0.182978212238574
Lat2	0.699667518774704	6.50296991115312	4.06705428111008	0.000420132318942404	0.00682119969213076	-0.185351188056189
Glb1	0.242272999835308	7.11261184593573	4.06327927441434	0.000424225406819917	0.00687406928105436	-0.194677218699292
Gas7	0.360724748023715	6.53193478166352	4.0618070661794	0.000425832333829189	0.00689104642124372	-0.198313838573659
Cytip	0.63047211248353	6.10639729111531	4.06131475492942	0.000426371037826776	0.00689523661304378	-0.199529883107876
Rara	0.334569884222661	6.97116808412098	4.06021279175229	0.000427579288633295	0.00690571372716658	-0.202251715651601
Mcoln2	0.370551932312253	5.88374826654064	4.05830135123303	0.000429683131450228	0.00693268033897824	-0.206972628085484
Ctsh	0.471215688241106	8.42652646502836	4.05600512686404	0.000432224032607376	0.0069670330331206	-0.212643353799289
Cyfip1	0.242943430171275	9.30409341587902	4.04043974481033	0.00044984416879724	0.00722270969653209	-0.251067915052475
Ccr2	0.549088712615283	7.84267407088847	4.03562926804022	0.000455431988589074	0.00729342221622242	-0.262937484609629
Actr3	0.349407250000001	10.8159951956522	4.03485859148934	0.00045633355720088	0.00730311483816421	-0.264838838539482
Zfyve28	0.459555885540185	5.69410522967864	4.03341826411187	0.000458023243392548	0.00731796093556941	-0.268392121234005
LOC100862317	0.47971061676548	5.79586079678639	4.03150849309504	0.000460273187541768	0.007342325553498	-0.273103152828384
Brip1	0.468201638504611	4.71232167674858	4.03022662132187	0.000461789514237137	0.0073617492677157	-0.276265044587291
S100a11	0.400735575263505	12.1544739291115	4.02726446837258	0.000465312362270533	0.00741311472561057	-0.283570828107882
F2r	0.44955368906456	7.77237712665406	4.02548402543013	0.000467442587658721	0.0074422416120393	-0.287961581767891
Dnase2a	0.399147450263505	6.2893809073724	4.02507444494787	0.000467933995773136	0.00744525581654274	-0.28897159693839
Col4a2	0.563102766139659	9.79396581568998	4.02216140375939	0.000471443777292911	0.00749626021623295	-0.296154520494451
Fes	0.282982489295124	7.02507435538752	4.02135133288651	0.000472424407670723	0.00750645524493434	-0.298151802676792
Dpy19l3	0.302535682806322	6.38649653308129	4.02095094465668	0.000472909841397269	0.00750645524493434	-0.299138957482684
Klra2	0.413628952569169	4.62551275992439	4.0182637092373	0.000476180647869793	0.00754542400173069	-0.305763835093043
Hist1h2an	0.527577248682475	9.66727383270321	4.01572513596419	0.000479291040051237	0.00757792902484592	-0.312021435672235
Hist1h2ab	0.818796388998682	6.13714476937618	4.01312089668347	0.000482502752853377	0.00760342893019458	-0.318440114641138
Degs1	0.352127956357046	9.49376530340265	4.01211706870088	0.00048374640784125	0.00760972737265666	-0.320914039524103
Dopey2	0.310107462450588	8.55291824291115	4.00986985278813	0.000486542005765221	0.00764752185847554	-0.326451849748118
Cela1	0.696829847990776	7.26352158128544	4.00899026297879	0.000487640581327395	0.00765990424945505	-0.328619258089408
Trpv2	0.307416779150198	5.53098676937618	4.00793528518325	0.000488961443191125	0.00767576033687163	-0.33121872076256
Mcl1	0.360429356225298	7.76335691493384	4.00462425638688	0.000493129944163619	0.00773627027616586	-0.33937622527535
Mpdz	0.259284943675887	8.70398802741021	3.99657525071006	0.000503410418264704	0.00788224409421147	-0.359201371941664
Gpr174	0.404143570487484	3.71918641776938	3.99607904150133	0.000504051077177691	0.00788251449753894	-0.360423306749474
Rap1gds1	0.259627579545452	8.46359845652174	3.99467429132518	0.000505869129645052	0.00790091924539415	-0.3638823976574
Ptplad2	0.360929126976282	7.55236767485822	3.99265545372499	0.000508493293502047	0.00793687505487743	-0.368853212290904
Kpna4	0.227018003129114	8.90356175330813	3.99235059630726	0.000508890725799326	0.00793805115699379	-0.369603794032203
Slc2a6	0.319700487648223	5.65676496691871	3.99124259530521	0.000510337774826736	0.00795558810776707	-0.372331679819189
Rrad	0.669272341073783	6.08365863232514	3.990294410571	0.00051157933032235	0.00796486681940912	-0.374665980747162
Rbms3	0.19427618577075	9.43093100189036	3.98956413761896	0.000512537584716999	0.00797474830362068	-0.37646373777902
Gzma	0.455917598649538	4.81430056710775	3.98683209732593	0.000516138278734309	0.00802570600484907	-0.383188786815527
Mir18	0.413678633563903	4.07905403308129	3.98535971683568	0.000518089151209662	0.00805096167762505	-0.386812742256011
Zyx	0.244439505105403	8.61284184120983	3.98428966671174	0.000519511511951453	0.00805782298524576	-0.389446278460381
Nuf2	0.452966897233201	5.33834829867675	3.98093814184368	0.000523991515921953	0.00811199428480681	-0.397693913526392
Gramd1b	0.447322686594203	6.91039225047259	3.98010421752772	0.000525112141603017	0.00812423969990455	-0.399745868840022
Alg8	0.430591591897233	8.30680596786389	3.97858768154729	0.000527156127449143	0.00814563631166871	-0.403477238077895
Eya2	0.348477437417655	6.86643667296786	3.97696770073701	0.000529348214277079	0.00816926492740945	-0.40746281269792
Gnao1	0.445764688405799	7.31234337996219	3.97634107452527	0.000530198549181255	0.00817386131358796	-0.40900438863181
Hcls1	0.443383727108037	7.57262456332703	3.976015416901	0.000530641000638673	0.00817386131358796	-0.409805526254153
Cfl1	0.259566318511196	10.1314713298677	3.96828826058236	0.000541247024607968	0.00831126116416697	-0.428810904188489
Spata6	0.208196374835308	7.86224428071834	3.96584305684389	0.000544646610898442	0.00835305561431425	-0.434823455074433
Plod1	0.369422486330695	9.41344360396976	3.96549899292359	0.000545126654180537	0.00835521860630194	-0.435669418671151
Duox1	0.569373212285901	4.9510196758034	3.96275701379074	0.000548967261428791	0.00840363175476645	-0.442410694615318
Pik3ap1	0.667154158267454	8.19373116446125	3.95961338206847	0.000553403320832941	0.00845578316506427	-0.450138273820777
Fam164a	0.237716511693018	7.96991635160681	3.95879166387888	0.000554568689112813	0.00846833947451945	-0.452157988322751
Gng2	0.368098375658763	7.28248424669187	3.95833271474683	0.000555220628762516	0.00847304496376531	-0.453286009263704
Emr4	0.433232870223977	6.58498818431002	3.95793370354135	0.000555788040884567	0.00847645547997589	-0.454266690795951
Gm11744	0.347156694828721	4.79761743194707	3.95282818783014	0.000563099020834989	0.00858264592918933	-0.466813118228428
Gabrr2	0.591939777009221	5.33385948393195	3.95219183945283	0.00056401688251593	0.00859132267397256	-0.468376662094855
Anln	0.312965386363637	6.77492517391304	3.95165726025417	0.000564789094416711	0.00859777147683401	-0.469690112930644
Adam10	0.241835612154146	9.46184861342155	3.94819038396413	0.000569822458913633	0.00865835038371479	-0.478207263792043
Ctsz	0.509464126152832	10.6080537958412	3.94527202766906	0.000574093747329537	0.00871787707743916	-0.485375643863877
Cab39l	0.226500915349142	9.81819583270321	3.94099291239412	0.000580413806978227	0.0087975883682567	-0.495884456877877
Mir453	0.475373298089592	4.8036326389414	3.94020513292848	0.000581584780089195	0.00880450767203827	-0.497818854075925
Larp4b	0.289672458827399	10.1196632665406	3.93928297621573	0.00058295845546751	0.00881447490395843	-0.500083111864933
Cmtm3	0.448705494729907	8.2769995047259	3.93757781666011	0.00058550695397275	0.00884758086303642	-0.504269655256692
Uba6	0.287846945816861	8.2714823563327	3.93723191328219	0.000586025273697972	0.00884998706835798	-0.505118877736031
Tec	0.499170781455862	6.75155088279773	3.93580617887323	0.00058816645035675	0.00887145063371631	-0.508619011447224
Birc5	0.319385586956521	3.80299419376181	3.93530453084026	0.00058892166218191	0.008871721913583	-0.509850477946307
Stk10	0.543964098155469	8.39676906143667	3.93507712105531	0.000589264333869	0.008871721913583	-0.510408722005136
Mgat4a	0.358036450922268	7.04772637145558	3.9339175484967	0.000591014692393028	0.00888534915707934	-0.513255126764826
Pion	0.464954380764162	7.09417202268431	3.93376124702975	0.000591251019135361	0.00888534915707934	-0.513638786628525
Pde2a	0.436417119400522	9.7790895879017	3.93139677025822	0.000594837482320862	0.00892835845875759	-0.519442270568063
Nrp2	0.402474063735175	8.59667690548204	3.93036797914861	0.000596404654419321	0.00894643281364491	-0.521967152371434
Uvrag	0.266440217391304	9.26066162570888	3.93006249451441	0.000596870787099819	0.00894797896524461	-0.522716852368228
Tmcc3	0.274854523386033	7.42800409451796	3.92942160079031	0.000597849881494382	0.00895720861964166	-0.52428965056859
Filip1l	0.347445600461135	6.18242265311909	3.92832463561754	0.000599529394047322	0.00897691460856033	-0.526981553044261
Pycard	0.37217638405797	7.01114051701323	3.92419681812697	0.000605891103950305	0.00905484897804124	-0.53710958722171
Anxa4	0.401822141304343	9.23170177410208	3.92399497653988	0.000606203879484218	0.00905484897804124	-0.537604768216863
Man1c1	0.495367811100127	8.83842470132325	3.92191430204303	0.000609437405725551	0.0090976343437383	-0.542708999023897
Prkcb	0.585436649703556	6.91722574007561	3.92130326941968	0.000610390223297769	0.00910634227808524	-0.544207850121889
Deptor	0.364126865283264	9.23494171455576	3.91944964950729	0.000613289672763143	0.00914406368718719	-0.548754435516998
Heg1	0.259145904808956	8.02163797258979	3.91565214844465	0.000619272232535138	0.00921443778885034	-0.558067549119412
Sytl2	0.283662715909093	6.02541115217391	3.91471007367016	0.000620765256311793	0.0092276118860437	-0.560377620708286
Ermp1	0.281766890480894	10.7726043298677	3.91224260133562	0.000624692608624666	0.00927740615444507	-0.566427563405101
Wdr26	0.235464701416335	9.86408396408318	3.91213282749944	0.000624867898092137	0.00927740615444507	-0.566696696245788
Aen	0.265463930335965	6.09890485255198	3.90889452932415	0.000630060758612709	0.00934837911239539	-0.574635300602367
Ccnb2	0.456397918807641	6.98344061153119	3.90867966955051	0.000630406803732903	0.00934837911239539	-0.575161973005532
Epsti1	0.56765316452569	7.30025441020794	3.90742212928336	0.000632435911281256	0.00936245082156436	-0.57824437626332
Aim2	0.389866489789195	5.60293131758034	3.90738534652805	0.000632495358999621	0.00936245082156436	-0.578334532561604
Spna2	0.241545621047431	10.6493714546314	3.90378193804892	0.000638345910042024	0.00944338133187019	-0.587165757325709
Lrrc32	0.518824110671936	7.98112240075614	3.90297960186063	0.000639655838458759	0.00945141354595598	-0.589131877260177
Nlrp1c	0.520475405632411	6.23168872117202	3.90095667988003	0.000642970319404167	0.00948900987547012	-0.594088640156683
Psmb10	0.435727658267455	8.94257325141777	3.89997048570133	0.000644592292653484	0.00950010909909323	-0.596504904884602
Trim30d	0.540197682147562	6.14045022117202	3.8980172547153	0.000647816642324899	0.00953768755480255	-0.601290098612158
Slfn9	0.630799626646906	5.75380875803403	3.89633357934749	0.000650608767207638	0.0095673649621715	-0.605414485911166
Kcnh2	0.268944335309613	6.62627047920605	3.89419112879886	0.000654178853696634	0.00960839810977785	-0.610662132664668
Haus6	0.228473046936757	6.57734640831758	3.89151502783326	0.000658665316227747	0.00966853209276299	-0.617215983263587
Cdca3	0.355876154150196	4.9552016389414	3.89024873282783	0.000660798803434094	0.00969358700128544	-0.620316827257517
Ccdc99	0.476376647562581	4.8873588241966	3.88678644075185	0.00066666698406446	0.00976272994013826	-0.628793974563237
Pfn1	0.373319602437414	10.2849930018904	3.88471198242681	0.000670207512964999	0.0098087496226457	-0.633872310731189
Col4a1	0.430729994894593	10.138287963138	3.8813143343929	0.000676046416634072	0.00987660935646908	-0.642188538030122
Gpr132	0.36128612088274	5.94330230056711	3.87781595867712	0.000682110778323001	0.00994163349648059	-0.650749595080399
Tmem45b	0.461523444828721	11.343114084121	3.87563023866573	0.000685926841739251	0.00999134334604349	-0.656097497103663
4930594C11Rik	0.597687034255601	5.44241734971645	3.87525457003438	0.000686584838387742	0.00999502063018564	-0.657016593998079
AI662270	0.53878595750988	7.22367359924386	3.87388123493228	0.000688995577114782	0.0100137357377127	-0.660376372310516
Tspan17	0.373119915513836	10.0105539867675	3.87334965590778	0.000689930941874426	0.0100137357377127	-0.661676774413263
Tnxb	0.392132461462451	9.27310018809074	3.87326272360857	0.000690084026606951	0.0100137357377127	-0.661889433088676
Plekhg1	0.370451799407114	7.36319313232514	3.87175569464093	0.000692743174556472	0.0100431460471287	-0.665575839295697
Tmem50a	0.239054797101446	9.66589758412098	3.86949997521177	0.000696742251052967	0.010089253536693	-0.671093036983226
Cxcl10	0.522024591732544	6.03063011814745	3.86480379769362	0.000705140991868206	0.0101869313514559	-0.682576918891832
Rras2	0.293859106719365	8.03960381190926	3.86311360465507	0.000708188098727019	0.0102249583369807	-0.686709279423727
Lgr4	0.362281512681157	9.14955734120983	3.86104777878793	0.000711930013225747	0.0102669555915517	-0.69175946119228
Fam105a	0.511330697628458	6.46378859451796	3.85898521218958	0.000715685442231183	0.0103090493332728	-0.696801053491603
Trerf1	0.393283597496707	7.34182766257089	3.85539681660593	0.000722265566919839	0.0103916854420936	-0.705570788927325
Tnfaip6	0.583413208168642	5.44450378071834	3.85022214560812	0.000731859466565475	0.0105113102639701	-0.71821390970334
Gpr126	0.403615780632412	6.78485428638941	3.84940458025373	0.00073338667323481	0.0105271100457456	-0.720211080903863
Glrx	0.439947157444003	7.37376095935728	3.84623441552623	0.000739338238248004	0.0105875386541006	-0.727954308755964
S1pr2	0.288680553689066	7.17778985538752	3.8434347065812	0.000744633830505951	0.0106451539365717	-0.734791442874211
Slc22a2	0.575361635210802	5.92134294328922	3.84084184228791	0.000749571463227344	0.0106992754060746	-0.741122399992104
Prelid1	0.236100422595522	10.4551650897921	3.84076305170511	0.00074972200869475	0.0106992754060746	-0.741314765995923
Tm4sf5	0.370128044960472	6.34576323345936	3.83037405833205	0.000769835100442855	0.0109545934673872	-0.766671148337979
Usp6nl	0.24305198847167	7.75604599810964	3.8300100214605	0.000770549419267404	0.0109568554750678	-0.767559355926916
Ppfibp2	0.26817797463768	6.37662255671077	3.82984003028595	0.00077088320188946	0.0109568554750678	-0.767974107707472
Tbrg1	0.249372637516469	8.7974946436673	3.82867392416488	0.000773176722768923	0.0109726334296062	-0.770819105137931
Tle4	0.256160416007903	7.03206464461248	3.82859666829624	0.000773328908026697	0.0109726334296062	-0.771007582175313
Tgfbi	0.286962026844531	10.1443933298677	3.82820951270915	0.000774092004372975	0.0109771412772016	-0.771952091401175
Tjp2	0.421623613636362	7.54304704347826	3.81101389077456	0.000808742512996853	0.011409426431208	-0.813879542044223
Ccrl2	0.533946255270092	6.38946282136106	3.80866186077744	0.000813599086586799	0.0114648159451219	-0.819610854680367
Cygb	0.441645883893278	9.74578112381853	3.80452610957008	0.000822208397935643	0.0115729001573512	-0.829686557291136
Clec4d	0.822973829545454	4.68944369565217	3.80006028799232	0.000831605387984865	0.0116984853837186	-0.840563378761301
Galnt7	0.385839097496706	6.61495746691871	3.79430754567447	0.000843866038283911	0.0118551536941089	-0.854569947088422
Neurl3	0.528167158761526	8.64003827882798	3.79415877443791	0.000844185455374546	0.0118551536941089	-0.854932100320947
Prr5	0.333898082509876	8.50807162098299	3.79391451242857	0.000844710152252838	0.0118557667496717	-0.855526698736629
Ankrd29	0.440411971837942	7.58819480718337	3.79133743060395	0.000850265523417761	0.0119186877556406	-0.861799420001548
Kntc1	0.274159665019763	4.38666043761815	3.79113645063036	0.000850700278713499	0.0119186877556406	-0.862288568908811
Fstl3	0.390969697628456	7.65731159451796	3.79093901273037	0.000851127584594963	0.0119186877556406	-0.862769090777012
Gm19528	0.639864627140975	8.7441055463138	3.79021072053516	0.000852705619151556	0.0119340049344743	-0.864541545341351
Fam26e	0.354426508563898	6.26829657655955	3.78987237814898	0.000853439703771673	0.0119374999654691	-0.865364944977009
Cldn5	0.629156565052699	8.06153985538752	3.78943832822362	0.000854382349728265	0.0119439066315388	-0.866421234421253
Rtn2	0.51299094021739	6.08936342249527	3.78869479468383	0.00085599949341786	0.0119533416504838	-0.86823060291175
Hist1h2bl	0.382470902832676	10.9760790803403	3.7866879716025	0.000860379250779476	0.0120005133077029	-0.873113710213248
Stard8	0.302143172760213	7.76764335255199	3.78012569404235	0.00087485526832638	0.0121817417758034	-0.889076871775802
Pik3cd	0.324692440711463	6.86244801512287	3.77543343337223	0.00088535258840993	0.0123139954254803	-0.900486832497446
Naip6	0.582784248682476	6.44018898487713	3.77072434892486	0.000896011918618252	0.01243418341569	-0.911934104497117
LOC100862007	0.823967446146243	6.02910459924386	3.76828972957819	0.000901572173022602	0.0125015720814398	-0.917850978903886
Madd	0.301455475625823	6.31045274196597	3.76815430085147	0.00090188246209527	0.0125015720814398	-0.918180083887748
Gm7694	0.611591068181818	5.52689319565217	3.76498798948195	0.000909166957301877	0.0125802100399601	-0.925873670369805
Mmp3	0.440254690876152	3.87134834310019	3.764714768401	0.000909798237917744	0.0125802100399601	-0.926537472865253
Tmem165	0.334340549736494	8.79645604914934	3.76260424493854	0.00091468915453004	0.0126326050298708	-0.931664666855206
Msr1	0.605796001646901	6.6132671710775	3.76250347919295	0.000914923313248369	0.0126326050298708	-0.931909443446354
4930506M07Rik	0.539263924901184	7.86001752930057	3.7614265539896	0.00091742954353514	0.0126601167581003	-0.934525367382692
Igsf10	0.391035902503293	6.74140122873346	3.75793784435808	0.000925594881826824	0.0127371364921853	-0.942998360440517
Fam20c	0.795026740942028	8.62705385255198	3.75619188887782	0.000929708046369541	0.0127794671002921	-0.947237986390181
Elmo2	0.281864846014491	8.3126008194707	3.75508054315857	0.000932335523178517	0.0128077330826223	-0.949936353654083
Reep4	0.377284942358365	7.53461483837429	3.75230641545843	0.000938926052000609	0.0128689113733979	-0.956671086939265
Pgm5	0.404046719038208	6.72797101417769	3.75060848487143	0.000942982386815869	0.0129002114982821	-0.960792508658852
Dctn5	0.232652969038204	9.78216986200378	3.74923560540786	0.000946274752425168	0.012935045783844	-0.96412457416618
Nus1	0.285810580039527	8.96817722306238	3.74604403829141	0.00095397226524753	0.0130114003593197	-0.971869487267549
Gmfb	0.318655743412386	9.51599779395085	3.74003806512614	0.000968624649217848	0.0131747920003439	-0.98643940849723
Mxra7	0.278502359848482	7.60832419565217	3.73528467026576	0.000980377567429687	0.0133199479199956	-0.997966359477264
Csnk1g3	0.269688735177864	8.58262287334593	3.73458148205405	0.000982128062452355	0.0133363791885404	-0.99967125959601
Crlf2	0.272094449934124	6.92001890359168	3.73411502973265	0.000983290926028129	0.0133448172703135	-1.00080214016409
Raph1	0.262129208498024	8.19826987145558	3.73119426266574	0.000990603160568218	0.0134292659490453	-1.00788248727656
Gabrg3	0.316769599472991	5.16241335916824	3.73079715963797	0.000991601431776858	0.0134354089541355	-1.00884500768962
H2-M2	0.403359298254285	5.04810964083176	3.72784514255761	0.000999053466506896	0.0135215111123168	-1.01599942270755
Tlr9	0.363956960968379	6.35150598676749	3.7267453598033	0.00100184376852898	0.0135425154633453	-1.01866443835311
Itm2c	0.295484877305666	8.34489524385633	3.72658398458825	0.00100225384261713	0.0135425154633453	-1.01905546849342
Actb	0.304349755599471	10.7118512816635	3.72381742610703	0.00100930966767907	0.0136035750275203	-1.02575844977403
L1cam	0.336846181159421	6.12341918809074	3.72373035230809	0.00100953252963299	0.0136035750275203	-1.02596939586796
Tril	0.531802534420287	6.9443856342155	3.72201115758532	0.00101394263896698	0.0136555356721204	-1.03013407036162
Gpx7	0.271217886693016	7.18042848204159	3.72056997003036	0.00101765415538802	0.0136980362171999	-1.03362489021458
Il18rap	0.450816699604742	4.70646124763705	3.71748389575991	0.00102564665359421	0.0137980826552854	-1.04109871392394
Golm1	0.258126880764164	7.15775754442344	3.71709816817111	0.00102664995209369	0.0138040451278238	-1.04203274867795
Actg1	0.299626863965745	8.48608965595463	3.71570598449284	0.00103027911051406	0.0138333347594553	-1.04540368920393
Prc1	0.431753955698286	5.79690768714556	3.71552543666518	0.0010307506850773	0.0138333347594553	-1.04584083089172
Tubb5	0.3466693030303	9.47830560869565	3.7154019136264	0.00103107343800695	0.0138333347594553	-1.04613990110886
Fndc3b	0.33619650065876	10.1943403553875	3.71511684804215	0.00103181866324864	0.013835801291853	-1.04683008305009
Plaur	0.495525774044795	6.87793714555766	3.71352206333476	0.00103599754130996	0.0138691990239682	-1.05069100850546
Pxdn	0.403615339426874	10.3583492438563	3.71260978017838	0.00103839549128622	0.0138937542227146	-1.05289941843031
Wnt11	0.309135816370224	6.14375456616257	3.71078495492473	0.00104320841552533	0.0139432654547693	-1.05731642771619
Lrmp	0.449059065217392	6.43485192249527	3.71077778867673	0.00104322735935221	0.0139432654547693	-1.05733377254619
Myh9	0.356381752964428	10.4118564905482	3.709537451675	0.00104651125109554	0.0139568811117427	-1.0603356866886
Rftn1	0.422878632411066	7.52700173724008	3.70930688332305	0.00104712281556156	0.0139574845388482	-1.06089368782467
A4galt	0.284813296607378	7.71590768714556	3.70678961617292	0.00105382250877055	0.0140164649493572	-1.06698514681433
Trdn	0.764003128458497	4.90041997448015	3.70641325773137	0.00105482778973099	0.0140222684496818	-1.06789578937862
Pramef8	0.245247445981554	6.89981490170132	3.70335586593517	0.00106302922511004	0.0140932857891674	-1.07529257414459
LOC100862482	0.568373138010538	4.80107277977316	3.70022303554439	0.00107149786665823	0.0141674551618341	-1.08287015252911
Tnfrsf21	0.465086579710144	8.2054399584121	3.6990719353101	0.00107462609688293	0.0141933031725218	-1.08565395517072
Rtn4rl1	0.410237682806325	7.29145727221172	3.6972072472449	0.00107971258075781	0.0142378792216999	-1.09016298722774
Polk	0.237678689723317	6.98342785160681	3.69625829786955	0.00108231017184436	0.0142645007996129	-1.09245741908255
Tspan32	0.385996763669301	4.84886137429111	3.69541578583861	0.00108462154111065	0.0142873236249135	-1.09449436514172
Srd5a3	0.220461835968379	7.57763633459357	3.69449218215659	0.00108716093850663	0.0143075163472161	-1.09672722129638
Arhgap15	0.4642764571805	6.41274574763705	3.69432147489236	0.00108763092635426	0.0143075163472161	-1.09713989759521
Mafb	0.67364459617918	8.34974866918714	3.69396303608635	0.00108861842110433	0.0143075163472161	-1.09800638857845
Bmp1	0.339825920948613	8.76461783175803	3.69380391665484	0.00108905707487533	0.0143075163472161	-1.09839103697765
Mmp2	0.459870717391306	8.81300882136106	3.69271153207542	0.00109207319535357	0.0143394970552393	-1.10103159766031
Olfm1	0.456302425724637	9.02900756049149	3.69188551805287	0.00109435928953517	0.0143465846010021	-1.10302813365952
Ammecr1	0.3643462328722	6.46393793383743	3.69146662156881	0.00109552042815986	0.0143541714366974	-1.10404059020249
Aaas	0.368777999835309	6.90262208506616	3.68142238620339	0.0011237263915616	0.0146613873194427	-1.12830765729532
Mfap4	0.588334979084321	5.98259136862004	3.67892008289254	0.00113086327779803	0.0147466964786297	-1.1343504306636
Ddx58	0.238427206851117	8.24412098298677	3.67630556521124	0.00113836764975075	0.0148210296332577	-1.14066297173381
Fabp7	0.761973263833992	5.62804820226843	3.67358607865849	0.00114622506875388	0.0148997167956267	-1.1472276281215
Rnf149	0.495240449110673	8.0392635463138	3.67266604573922	0.00114889532962261	0.0149186903550468	-1.149448219054
Syn1	0.363770037384715	5.85599086389414	3.66852071997902	0.00116100229737556	0.0150205053129229	-1.1594514490317
Nol10	0.267925615447953	6.75950125992439	3.66703180015001	0.00116538131218838	0.0150613465234373	-1.1630436420001
A530099J19Rik	0.683906455862976	6.06489366729679	3.66517202881284	0.00117087375212045	0.0151164769485389	-1.16752998331654
Hdlbp	0.224909144598152	10.9710676597353	3.66305095343796	0.00117716884425778	0.0151730794568868	-1.17264589033663
Shcbp1	0.454168259881421	4.39416320037807	3.66294108752127	0.00117749581410055	0.0151730794568868	-1.17291085768063
Pcbp3	0.336467774209486	5.46541997353497	3.66252152261287	0.00117874529166065	0.0151730794568868	-1.17392271597414
Ube2c	0.382273002964426	5.89112633837429	3.66248198678373	0.00117886309752207	0.0151730794568868	-1.17401806224903
Tns4	0.291318621706192	5.20466446219282	3.66131584491206	0.0011823430683573	0.0152087824962077	-1.17683024889141
Fam196b	0.224523633069828	5.16610822306238	3.65872860029432	0.00119009981173496	0.0152874416591587	-1.18306856663256
Rin3	0.27507479759552	8.26728969848771	3.65865575128348	0.00119031893791794	0.0152874416591587	-1.18324420084426
Prkcdbp	0.477091856060602	10.6391413043478	3.65577438913292	0.00119901768313739	0.0153745386175565	-1.1901901840554
Tatdn2	0.310423005434783	7.78932277977316	3.65374617742289	0.00120517808476646	0.0154220244429668	-1.19507858271555
Bmpr1a	0.28520009980237	8.31867194990548	3.65089515472702	0.00121389007628609	0.0155173935789144	-1.20194881961226
Krt80	0.281350185441372	6.22486373724008	3.65002458655469	0.00121656257342355	0.0155434946524608	-1.2040463628004
Gxylt2	0.268313158761528	6.73150756143667	3.64809117241354	0.00122251844327075	0.0156034125079498	-1.20870421294589
Itih5	0.412361783596838	11.3260493856333	3.64734709759565	0.00122481815827848	0.0156230677146768	-1.21049660001538
Calhm2	0.317255653656126	5.95442722022684	3.64558087111921	0.00123029400925769	0.0156621002852093	-1.21475081000261
Yipf5	0.210945872364958	9.3175598610586	3.64499766965844	0.00123210737160587	0.0156770873931845	-1.21615540512752
Tmed5	0.228309178689065	8.69673361625709	3.64459151136355	0.00123337179435903	0.0156850780411623	-1.21713356766866
Pon2	0.215408432147562	9.25947069943289	3.64350878529945	0.00123674866743704	0.0157199111179233	-1.21974097515875
Tns3	0.3547691609025	7.45925252079395	3.64254314040478	0.00123976801299667	0.0157501662104722	-1.22206624206515
Ier5	0.326990831027667	6.2748802778828	3.63959677119617	0.00124902527323608	0.0158376799121227	-1.22915998817863
Klf8	0.430446035737812	5.35857986672968	3.63932908974124	0.00124986965142736	0.0158376799121227	-1.22980438251045
Ccdc6	0.225987594696965	8.841046	3.63794689239319	0.00125423857094385	0.015876714853355	-1.23313155392101
Ksr2	0.374283595520422	4.84695809640832	3.63270847048251	0.00127093248470362	0.0160468248043061	-1.24573797178544
Dok2	0.327364841732543	6.62813705293006	3.63139124300574	0.00127516434079883	0.0160920124645816	-1.24890709314891
Rgs18	0.553368188899868	5.99409577693762	3.62902532254177	0.00128279997561555	0.0161718098204711	-1.25459843206917
Tnfrsf11a	0.496655805994727	7.06592022967864	3.62826500105645	0.00128526327633444	0.0161945801168398	-1.25642719469908
5730590G19Rik	0.354298105237153	4.24308218620038	3.626348475562	0.00129149301373276	0.0162564539409896	-1.26103642225011
Fam57a	0.319794442028983	8.01361726937618	3.62278538383064	0.0013031535724475	0.0163948560217157	-1.26960374400398
Ttc7b	0.300564337121211	9.21310806521739	3.61994681789988	0.00131251668652055	0.0164687858067989	-1.27642721198352
Ctsb	0.24341787878787	13.1743037173913	3.61686297913769	0.00132276341037308	0.0165509824961262	-1.28383850406163
Hexa	0.339351695652171	10.1787796153119	3.61634760807641	0.00132448345480735	0.0165617550619899	-1.28507689849026
Cnpy4	0.261436924242423	6.97966367391304	3.61570554626626	0.00132662938797967	0.0165717728819802	-1.28661964797075
Klf4	0.360880545783925	7.8810129168242	3.61515967177651	0.0013284565124846	0.0165782515533932	-1.28793121480774
Ttf2	0.318337589097497	5.98361767485822	3.61342211362938	0.00133428877950503	0.0166421463864782	-1.29210563993111
Col1a1	0.508688100625823	10.0232532637051	3.60929167911067	0.00134825362452563	0.0168078193374096	-1.30202649834072
Rbm28	0.273820267951248	8.0405348147448	3.60895290900099	0.00134940531366056	0.0168136720730426	-1.3028400391273
Arl11	0.579306375329379	6.24790498204159	3.60779053664698	0.00135336425247698	0.0168459673568422	-1.30563125121908
Arhgap4	0.243543489624507	5.62090616351607	3.60680540624158	0.00135672840868906	0.0168793176984102	-1.30799664300183
Ehbp1l1	0.30197147990777	8.15471250850662	3.60467160771096	0.00136404324671632	0.0169532071904037	-1.31311944055244
Synj1	0.266054511857706	7.70240107088847	3.60257786675505	0.00137125823155117	0.0170171351333385	-1.31814519474927
Ccnf	0.251691915019764	5.31426328544423	3.60215639500532	0.00137271511770838	0.0170266415656974	-1.31915677833549
Pgf	0.51416337565876	4.88626983364839	3.60007795665956	0.00137992173598916	0.0170816429458508	-1.32414476925234
Ccl22	0.661814069664031	4.89723040831758	3.59978757694419	0.00138093151596291	0.0170855613164768	-1.32484157590673
Aspm	0.355487071146244	4.74062696880907	3.59618169239561	0.00139353111199517	0.0172155226998661	-1.33349300355462
Bcl2l11	0.260620060441367	6.20280560680529	3.59445992597178	0.00139958682917936	0.0172674067538242	-1.33762304300593
Lmo4	0.302955778820818	9.20441635255198	3.59419023012252	0.00140053771761224	0.0172674067538242	-1.33826991487952
Serpinh1	0.347060395256918	9.3137843194707	3.59412416410969	0.00140077074813927	0.0172674067538242	-1.33842837356007
Ntn4	0.350737429841895	7.20521802079395	3.59395562640235	0.00140136539231698	0.0172674067538242	-1.33883260564296
Dbf4	0.381149647727272	5.08439689130435	3.59379435474899	0.00140193463095034	0.0172674067538242	-1.33921940502706
Bcl10	0.265582727602106	7.47902567769376	3.59243473728175	0.00140674264734992	0.0173072230130402	-1.34248015094765
Ahnak2	0.452943974802372	7.27098377599244	3.59129422382821	0.00141078827007496	0.0173331444188771	-1.34521513857254
Ripk3	0.276714963109352	6.0532584026465	3.58810310622251	0.00142216828306115	0.0174625256134145	-1.35286615542286
Dusp5	0.422279479578389	6.19484924385633	3.58747598177305	0.00142441522608097	0.0174744338785424	-1.35436950735289
Cd80	0.555540182641633	6.31092863988658	3.58671702221207	0.00142713916419612	0.0174904385085916	-1.35618879059155
F830045P16Rik	0.271084210144927	3.82512997731569	3.58289762531395	0.00144092457366595	0.0176418415512026	-1.36534241152528
Ltbp3	0.2891635102108	9.66273550850662	3.58194905352828	0.00144436838350705	0.0176576900694022	-1.3676153157665
Entpd7	0.382809619894601	7.38464083270321	3.58045203191394	0.00144981971529994	0.0176892359917239	-1.37120200853012
Mid1	0.414618739789193	6.77018903497164	3.57985831524964	0.00145198726715582	0.0177069164702238	-1.37262436015846
Cd9	0.326196254117259	6.32586137334594	3.57520207480274	0.00146909646135357	0.0178361336879409	-1.38377671402463
Brca1	0.270103631422925	4.17025405198488	3.57353854511986	0.00147525665561812	0.0178844936224123	-1.38776003321878
Fermt2	0.194841074440051	9.0904221805293	3.5726062025804	0.00147872022435984	0.0179176689525923	-1.38999227912253
Ndc80	0.563407716238471	5.73983602551985	3.56963918982596	0.00148979533822677	0.018017989134408	-1.39709481874551
Dcstamp	0.619946199769434	5.64679190170132	3.56960490283983	0.00148992379517664	0.018017989134408	-1.39717688561054
Gm19763	0.528293867259551	5.24878486767486	3.56869884811989	0.00149332227109245	0.0180399498684789	-1.39934546574906
Calr	0.19759215629117	11.5311574461248	3.56853553578613	0.00149393563586648	0.0180399498684789	-1.39973632477315
Leprel1	0.495447463109355	7.56643320699433	3.5659023051086	0.00150385949047452	0.018142007343238	-1.40603773823731
Muc13	0.399385624176547	4.35653266446125	3.56301063855428	0.00151483146450471	0.0182459593023738	-1.41295595482496
Lepre1	0.386407774044794	7.29118777599244	3.56046156736133	0.00152456829633576	0.0183290293812152	-1.41905309304691
Fkbp7	0.25605443132411	8.55523708128544	3.55842625705706	0.0015323865277944	0.0183923246051066	-1.42392039883669
Pdk4	0.560781731060604	8.96931710869565	3.55840539597513	0.00153246686368147	0.0183923246051066	-1.4239702822492
2310022A10Rik	0.36001037615283	6.02697416540643	3.55838139316026	0.00153255930344755	0.0183923246051066	-1.42402767812116
Coro2a	0.261283844532276	6.51787397637051	3.55769572638544	0.0015352022466366	0.0183940663930995	-1.4256672038125
Pstpip1	0.434134734025033	5.89070836011342	3.5529617587645	0.00155357138174289	0.018569020501666	-1.43698412150766
Frrs1	0.537374424901183	7.99614918147448	3.55117682613712	0.00156055296856668	0.0186249943600966	-1.44124993023276
Slc30a7	0.190226328722003	7.63085688185255	3.55099210845302	0.0015612772193443	0.0186249943600966	-1.44169134887432
March1	0.340626327569169	5.56807078166352	3.55033932574371	0.00156383931287002	0.0186444463619179	-1.44325124233914
Cd226	0.545586023880102	5.66603812192817	3.55019131652377	0.00156442080160862	0.0186444463619179	-1.44360491367127
Hprt	0.365524580698283	9.72691151323251	3.54927036371227	0.00156804372344367	0.0186785914006732	-1.44580544802647
Hist1h2ag	0.626152111495388	3.7223567362949	3.5474750334134	0.00157512989766035	0.018735835645626	-1.45009471879928
Kif22	0.420829599637679	5.19425425236295	3.5454270040928	0.00158325163420089	0.0188233573451593	-1.45498689431122
Ostc	0.322890861495388	8.35551906238185	3.54459776996994	0.00158655168299456	0.0188534970005227	-1.45696745473116
Fap	0.353763449110669	7.23627756805293	3.5442977601168	0.00158774726509882	0.0188586116123497	-1.45768396903678
Tpm3	0.26716869779315	6.83921353119093	3.54161989141155	0.00159845796808416	0.0189493001834546	-1.46407869047859
Sh3bp2	0.450327048913041	6.8209640831758	3.53811705462565	0.00161257476699934	0.0191026450572567	-1.47244114305302
Nlrp1a	0.462614069169961	3.77161433742911	3.53802597280518	0.00161294345387288	0.0191026450572567	-1.47265855146845
Sptlc2	0.184003194005269	9.51318570510397	3.53519815955109	0.0016244310538778	0.0192202245577879	-1.47940754647696
Ppp1r18	0.31998243132411	6.18338532041588	3.53439055176496	0.00162772647343083	0.0192407418053603	-1.48133471058861
Folr2	0.371838723484844	10.0813030434783	3.53355188417824	0.00163115553314496	0.0192627979251992	-1.4833358448529
Asb4	0.337275695322792	3.75946639413989	3.53250641516991	0.00163544000897271	0.0192949040024612	-1.48583021594574
Fgd2	0.307477493577075	6.74412570888469	3.53193485710812	0.001637786971142	0.0193133481773998	-1.48719379063021
Slc48a1	0.34090940596179	11.2948061597353	3.53036555786098	0.00164424781528178	0.0193709998352938	-1.49093733355943
Zdhhc9	0.349404934782605	8.26249096880907	3.52681975174511	0.00165893765217572	0.0195067640150395	-1.49939387178753
Ifitm6	0.292508930335967	6.17673776559546	3.52656713942181	0.00165998906370336	0.01950981901003	-1.49999623464832
Mfsd7a	0.280636392951251	6.80953292344045	3.52443360861777	0.00166889510676636	0.0195864708577923	-1.50508316743328
Fkbp11	0.406640725461132	5.50522763137996	3.52324333638295	0.00167388391462789	0.0196263287154705	-1.50792068411797
Atp6v1e1	0.25273352602108	10.0857875812854	3.5217444050199	0.00168018709974628	0.0196908660296466	-1.51149358703977
Nab2	0.22351628063241	6.96541509073724	3.51979303358949	0.00168842753194879	0.0197780346731986	-1.51614421655566
Diap3	0.443147780961789	5.715225268431	3.51897065695076	0.00169191213005199	0.0198094376994116	-1.51810390973112
Zfp423	0.251848390480897	7.68817593856333	3.51599395235752	0.00170458382244723	0.0199165624092382	-1.52519606556528
Cd48	0.538208059453227	6.94464539981096	3.51587266046627	0.00170510211326352	0.0199165624092382	-1.52548500926333
1810011H11Rik	0.329085060770751	6.20113941493384	3.51456834875546	0.00171068526781468	0.0199628546925002	-1.52859196240871
Cdk14	0.212703392621867	8.06907372400756	3.51406692308313	0.00171283637775998	0.0199741881068417	-1.52978629200765
Cdca4	0.183607542490114	7.27304040075614	3.51396420702519	0.00171327735364211	0.0199741881068417	-1.53003094133601
Nucb2	0.43524566518445	8.40651543950851	3.51227845714817	0.00172053036887565	0.020049263107002	-1.53404573682951
Acot7	0.269385978754937	6.81760790831758	3.51015208365789	0.00172972188151885	0.0201278212898553	-1.5391090441886
Fam13b	0.259399739459814	8.2451287268431	3.50856194296614	0.00173662672014271	0.0201891047852063	-1.54289483394837
Iqgap3	0.33400252602108	5.09721014650284	3.5071746745524	0.00174267256484801	0.020240295962886	-1.54619717713446
F7	1.09280906653491	7.43184467674858	3.50318601689335	0.00176016999824047	0.0204242701396585	-1.55568969110843
Fam83a	0.360465303853752	6.1683590094518	3.50260967695383	0.00176271239837941	0.0204441457743337	-1.55706102101153
Fam158a	0.280600214756257	8.40327709546314	3.50064460939861	0.00177140779949585	0.0205214936904979	-1.56173610905001
Sri	0.240075209815547	9.19676906049149	3.50053831183654	0.00177187935459627	0.0205214936904979	-1.56198897716335
Mmgt2	0.290337614624504	5.53043320699433	3.49989214206896	0.00177474851248296	0.0205450689707164	-1.56352607776424
Crybg3	0.237926219367589	8.10949732230624	3.4967240258805	0.00178888138190363	0.0206698408525068	-1.57106102254484
Tnfrsf23	0.536039361001316	7.08451701323251	3.49257910873283	0.00180753738143349	0.0208560703664839	-1.58091581252582
1500003O03Rik	0.283676985177866	9.0552851342155	3.49168124504506	0.0018116035092979	0.0208932054703584	-1.58305003623882
Wsb2	0.211512034914358	8.41003927032136	3.49041737273751	0.0018173422701091	0.0209397931692889	-1.58605396004608
Mir485	0.325329326086956	4.3206466342155	3.49012191979761	0.00181868636017439	0.0209454878658215	-1.58675613024623
Rhog	0.35544728145586	7.85985129584121	3.4874055806899	0.00183108912844718	0.0210686380297429	-1.59321084220875
Jak1	0.213945925889323	10.3945025189036	3.48542787710319	0.00184017107824681	0.0211435227946251	-1.59790933458297
Fancd2	0.22561621969697	4.9323267173913	3.48446519934846	0.00184460771612821	0.0211747562979487	-1.60019608244572
Cd209e	0.39761046607378	4.00165382797732	3.48382242523554	0.0018475758299983	0.0211989543324665	-1.60172281487942
Parvb	0.414273168313565	7.13475504064272	3.48336296582465	0.00184970030823856	0.021213454535527	-1.60281407723903
Ccl5	0.726590580533597	7.8013374026465	3.48033173632388	0.00186377603764703	0.0213450856058776	-1.61001236803259
Mapkapk2	0.171568841238475	9.35555828638941	3.48011232442968	0.00186479893042433	0.0213468808356889	-1.61053332769874
Dact2	0.276167450757574	6.78619919565217	3.47889150849382	0.00187050033321274	0.021382352139314	-1.61343176929407
C230081A13Rik	0.337019962944662	9.65389481379962	3.47749569987141	0.00187703977553258	0.021437220717227	-1.61674526538275
2410007B07Rik	0.306761453063242	3.97470515689981	3.47671213921842	0.00188072055066438	0.021460922973443	-1.61860516008739
Rnase6	0.4901895	6.32874039130435	3.47668318971645	0.00188085667542956	0.021460922973443	-1.61867387327597
Clec4b1	0.748306050889329	5.07089697542533	3.47269767128818	0.00189968900509687	0.0216457398148948	-1.62813191032403
Tdpoz4	0.27535573254282	2.71314114744801	3.47206942250043	0.00190267429857182	0.0216697369512944	-1.629622480764
Reep5	0.305892509057969	10.6048134952741	3.47130977813876	0.00190629005285641	0.0216908701028158	-1.63142467845092
Ramp2	0.325550066534914	7.42258191587902	3.47058873681276	0.00190972825103425	0.0217199642247301	-1.63313517257076
Myl12b	0.247374737812912	10.3734441427221	3.46548554668136	0.00193423530869767	0.0219508309626897	-1.64523787110017
Nfkb2	0.3768505685112	7.45312539508507	3.4640577154002	0.00194114680576912	0.0220163387827822	-1.64862304788199
Elp3	0.222447299077729	9.08955812854442	3.46113257325902	0.00195538125111748	0.0221370355144884	-1.65555667501019
AB124611	0.409986273386032	6.7624330510397	3.45989902182471	0.00196141441006769	0.0221951421260461	-1.65848004443629
Fos	0.679117124176547	6.57774653402647	3.45871206800663	0.00196723676217871	0.0222108610964658	-1.66129265423431
Prkch	0.297921606719364	8.05476685538752	3.45509913825329	0.00198506290953224	0.022390782823035	-1.66985187600402
Cdk6	0.402635429183137	7.42251827410208	3.45481879708099	0.00198645266036151	0.0223962087224473	-1.67051589369536
Mast3	0.216496486001318	6.91462633931947	3.45419160348973	0.00198956531043249	0.0224107982819557	-1.67200140251068
Rrbp1	0.200913538208164	9.98705828638941	3.45139472357788	0.00200350357776149	0.0225369005830715	-1.67862471304373
Fam100a	0.372509286890644	7.63627255387524	3.44899707490043	0.00201552784977585	0.0226205370608267	-1.68430116406167
Cdk1	0.469111330039524	5.67044454914934	3.44858483122645	0.00201760232241355	0.0226335124434248	-1.68527702009592
Dlgap5	0.294684274703557	5.62368580529301	3.44810932228695	0.00201999773470783	0.02265007469045	-1.68640258770755
Slc35b2	0.215283268115944	7.25468257750473	3.44784416291207	0.00202133469619276	0.0226547589460513	-1.68703021837282
Rnf122	0.312984245223981	7.13848944517958	3.44644498763436	0.00202840375000575	0.0227236540102917	-1.69034178814523
Hmgb2	0.409642838768118	6.29218425803403	3.44553184374828	0.00203303018724823	0.0227611336263119	-1.69250277338397
Layn	0.295006861495387	7.30141934499055	3.44210996545439	0.0020504585644992	0.0229186402633321	-1.70059903839688
Gm4610	0.482860966732542	3.47697624858223	3.44168775175073	0.00205261903481357	0.0229323883644674	-1.70159781964026
P2ry1	0.334078776844532	6.62558900378072	3.43350697447028	0.00209491970596046	0.0233414968684908	-1.72094190079281
Arhgap20	0.255082063570487	7.96678129489603	3.43177108769751	0.00210400390628861	0.0234109617491599	-1.72504452209641
Ehd4	0.401894816534913	7.42446298109641	3.42981095464997	0.00211430765992932	0.0234937901652921	-1.7296762782147
Mthfd2	0.441459620223976	6.06835901039697	3.42655298920043	0.00213154228128475	0.0236213988599568	-1.73737278259256
Ptgfrn	0.359447135046112	8.15877000661626	3.42562981167232	0.00213645066159657	0.0236545206674345	-1.73955320912163
Tsr1	0.247758427865612	7.43012208506616	3.42435808444497	0.00214323021444572	0.0236870187736454	-1.74255653486642
Tbc1d1	0.258763339262187	7.48930891587902	3.42317534898674	0.00214955411467683	0.023737035929401	-1.74534935271076
Abat	0.432660572463766	6.90666194045369	3.42315145367645	0.00214968206582906	0.023737035929401	-1.74540577378564
Gm15987	0.405683465744399	4.93400441115312	3.42297145865721	0.00215064611501081	0.0237370461937109	-1.74583076966634
Slc25a25	0.412766848978919	6.83620794045369	3.41991730048518	0.00216706830281905	0.0238648638924389	-1.75304093327295
Pmaip1	0.276056159420288	5.2730359168242	3.41943934120196	0.00216964928846672	0.0238698476713766	-1.75416908430362
Ccne1	0.318229580533595	5.81152646786389	3.41671368257916	0.00218442505688643	0.0239809977514579	-1.76060155159397
Atp6ap2	0.220139712450592	8.44584278638941	3.41495424961983	0.00219401479858415	0.0240541319955094	-1.7647528157327
Mafk	0.258339649044794	7.17041666729679	3.41475639056785	0.00219509577890462	0.0240552825997703	-1.76521960463287
Itsn1	0.230541558300395	7.48473062570888	3.41401074727237	0.00219917416681631	0.0240892651179354	-1.76697864150602
Kif4	0.276814583827404	3.75664087523629	3.41252368356304	0.00220732983606644	0.024167859235759	-1.77048635576463
Mast4	0.236332888504609	6.24008191587902	3.40707376744233	0.00223747131209592	0.0244544203804505	-1.78333718641298
Hsph1	0.450229880928855	7.57537413327032	3.40424917718287	0.00225324997818731	0.0245723889214179	-1.78999472056448
Pvalb	0.262902734189722	4.55175134026465	3.39691616801457	0.00229471955380997	0.0249143868384143	-1.8072695501238
Atp6v0e	0.24210750905797	10.2155932126654	3.39595273937016	0.00230022270094788	0.0249631390081733	-1.80953818937101
Dna2	0.296360012681158	5.85762508034026	3.3938648220495	0.00231219298451872	0.0250709671343812	-1.81445394921517
B2m	0.161835474308308	13.6166115311909	3.39129407378509	0.00232701448051244	0.0251873512897275	-1.82050501791053
5031425F14Rik	0.330107321310934	4.77590579678639	3.39096510458546	0.00232891777593542	0.0251968865257702	-1.82127923438135
Ifnar2	0.190520226613964	10.2564888837429	3.39067894656015	0.00233057461040074	0.0252037480684233	-1.82195267486044
Nup93	0.268438874999998	7.06421865217391	3.3901155400895	0.00233384003801679	0.0252279919197201	-1.82327852957882
Gm10485	0.688757960144924	4.91835223818526	3.38865460553528	0.00234232811829358	0.0253086448064286	-1.82671615959399
Map3k14	0.338900691040843	5.75372243194707	3.38725442886703	0.00235049130861489	0.0253717895358269	-1.83001033324064
Pdgfa	0.250564341073781	6.85104284971645	3.38712273102569	0.00235126054125735	0.0253717895358269	-1.8303201519357
Rab8b	0.479149044137021	7.69161657183365	3.38681542941194	0.00235305640658227	0.0253736733271026	-1.8310430613122
Zmat3	0.264926218708826	7.63150094517958	3.38670217532663	0.00235371859716132	0.0253736733271026	-1.83130947918893
Arhgap39	0.328109604084321	7.6216321294896	3.38639859536274	0.00235549450524954	0.0253736733271026	-1.83202360238816
Rars	0.213669030467722	9.09595463232514	3.38557584758445	0.00236031402616695	0.0254138486190085	-1.8339588708187
Ndufb3	0.369386253787875	8.71860743478261	3.38481782461294	0.0023647628692957	0.0254506312998523	-1.83574174620068
Ndn	0.18818203573781	7.2655677362949	3.38416772999408	0.00236858476134531	0.0254672464419639	-1.83727066074911
Renbp	0.431985123517789	6.25987996124764	3.38402806312747	0.00236940664170345	0.0254672464419639	-1.83759912044486
Akap13	0.242626641469037	8.93315790642722	3.38324706464476	0.00237400759016225	0.0255055758793107	-1.83943573471756
Map3k8	0.314086792325428	7.13315102930057	3.38283647580851	0.00237642989028722	0.0255135380387531	-1.84040122475781
Havcr2	0.738775746870882	4.81610448582231	3.37965236504198	0.00239529638481963	0.0256717328884315	-1.84788717510096
Bak1	0.289047815711461	7.924143036862	3.37958066991238	0.00239572286145388	0.0256717328884315	-1.84805570391483
Gm3993	0.399748577075098	5.7795778194707	3.3789637504898	0.00239939563658033	0.0256999151930286	-1.84950580148766
Armcx3	0.255097014986823	6.92871336767486	3.37821952065526	0.00240383361386287	0.025725090424344	-1.85125502277615
Nt5dc2	0.363345685111989	7.11427221172023	3.37682631034244	0.00241216299844319	0.0258030248522703	-1.85452922477438
Mtap7d1	0.297494628129121	8.68038088374291	3.3751839460156	0.00242201792740789	0.0258635415246512	-1.85838834908474
Ext1	0.228741215250329	9.2548629489603	3.37451913882463	0.00242601816706645	0.0258950384346123	-1.85995028087422
Ms4a7	0.576039335474309	7.0531863289225	3.37106863927998	0.00244688349142816	0.0260613182928861	-1.86805529489753
Hs6st1	0.310977712450589	7.98912098204159	3.37064342057698	0.00244946682417697	0.0260775634335488	-1.86905390270204
Gm19269	0.24476748682477	2.97856180529301	3.36967112618621	0.00245538375210451	0.0261179922116391	-1.8713371248125
Ccl11	0.410849096837943	9.81969956805293	3.36741813558716	0.00246914772535579	0.0262112790501872	-1.87662687687186
Klhl25	0.240062858201583	5.22912728544423	3.3670168599754	0.00247160703721244	0.026222654773628	-1.87756889087664
AI467606	0.369523676383398	5.98468000283554	3.36524327154367	0.00248250537404346	0.0263156247091076	-1.88173199336532
Rbp7	0.358035903162054	7.13541934499055	3.3640552461557	0.00248983159446622	0.0263819387262315	-1.8845201768316
Dpysl3	0.171497447957838	7.24970620699433	3.35870322465847	0.00252309680192706	0.0266960178246535	-1.89707647138467
Mctp1	0.415455370223977	6.72058916257089	3.35855068174657	0.00252405121251437	0.0266960178246535	-1.89743424429654
Capn2	0.212080568511192	10.8393031559546	3.35809732528538	0.00252688978051312	0.0267057142069153	-1.89849750825033
Plxna4	0.377897891963108	7.29009971644612	3.35727307521291	0.00253205852859052	0.0267374098096153	-1.90043050195977
Slc9a7	0.422976942687747	5.28206505954631	3.35633730863888	0.00253793900429858	0.0267673841920198	-1.90262481125864
Ufsp2	0.226226725131751	8.5493317362949	3.35568276223998	0.0025420601239298	0.0267856407928063	-1.90415954682354
Hells	0.434362098649538	5.32999684971645	3.35425475612835	0.00255107358665625	0.026848860681353	-1.90750746184757
Ap2a2	0.185064547266139	10.2075421729679	3.35382062254694	0.00255381993952433	0.026852152828292	-1.90852517199329
Gm19951	0.406926329710144	4.45638626275992	3.35236902027508	0.00256302368358663	0.0269144787838416	-1.91192771891473
Selp	0.415226173089592	7.06922653024575	3.35127588294805	0.00256997582978645	0.0269759899066937	-1.91448967361536
Crtac1	0.500848977108036	6.82659262854442	3.35007440169857	0.00257763810829858	0.0270448994538641	-1.91730520104806
Pcdh19	0.313973703227933	7.26155324574669	3.34943309057218	0.00258173703912708	0.027070520416319	-1.91880788678573
Atp1a1	0.302024042325428	9.38652961625709	3.34666204518012	0.00259952087295186	0.0272050069786716	-1.92529964870416
Rbms1	0.19669861725955	9.20948267202268	3.34593530848929	0.00260420449160835	0.0272424549661202	-1.9270018599345
Sept8	0.277856861166008	7.43506801512287	3.34365752495451	0.00261893722483648	0.027361732447359	-1.93233616368104
Chst11	0.398157665678522	7.92287492344045	3.34274615108789	0.00262485459760196	0.0274119349205499	-1.93447012390914
Hspa5	0.216723895915676	8.79292139224953	3.34205986271801	0.00262931908305096	0.027446928471357	-1.9360769115958
Xpr1	0.19778686660079	8.89840764272212	3.34166283892103	0.00263190518528384	0.0274520743838367	-1.93700639723064
Gm11627	0.260631314723318	4.74491546030246	3.34164219004977	0.00263203975367224	0.0274520743838367	-1.93705473788703
Ddx21	0.284575864953882	6.75325488468809	3.33959525349878	0.00264541274700631	0.0275737511995928	-1.94184623769968
Kif3b	0.249519379117258	6.82564272117202	3.33946003196068	0.00264629848719432	0.0275737511995928	-1.94216272848535
F630028O10Rik	0.345094698945981	6.64785326181474	3.33775071439717	0.00265751981363829	0.0276593046144127	-1.94616304201169
Sesn3	0.206784035408429	8.50533994990548	3.33743981011371	0.00265956578676858	0.0276689144705354	-1.94689057022152
Mrpl54	0.294991489130432	8.65120667958412	3.3372685411729	0.00266069351098386	0.0276689672032524	-1.94729133564488
Arl4c	0.383887764822135	5.86265012665406	3.33683994858506	0.00266351761910471	0.02767498113004	-1.94829419950046
Fhdc1	0.419923920125164	4.70978547448015	3.33658981744	0.00266516714002757	0.0276804506249977	-1.94887945957489
Gp49a	0.805102930171278	7.66592785066163	3.33302668609658	0.0026887723799162	0.0278903552505954	-1.95721477109149
Nuak2	0.299068402009221	6.22187933175803	3.33277408719467	0.00269045347749702	0.0278960523375649	-1.95780555702765
Wdhd1	0.213273521409748	5.98288957183365	3.33212107392911	0.00269480413425918	0.0279267284264555	-1.95933276783751
Prdx5	0.216130756752298	9.34918512098299	3.33198999171379	0.00269567828152794	0.0279267284264555	-1.95963931828839
Dtl	0.332221671936759	5.53024732136106	3.32911951443673	0.00271488962099141	0.0280549977354106	-1.96635113750007
Sla	0.454927678359684	6.73295604725898	3.32503350390264	0.00274246507549189	0.0283043527012451	-1.97590146419676
Mtpn	0.223075098814228	10.4227533081285	3.32346939853942	0.00275309244957967	0.0284021416962498	-1.97955613612193
Sod2	0.243261199604738	11.0249836172023	3.32269825851175	0.00275834665587987	0.0284444400338139	-1.98135773938618
Hist1h1e	0.484960636363634	7.68760617391304	3.32206200348146	0.00276268912470843	0.0284773049634312	-1.98284409617135
H2-DMb1	0.435657709980236	4.55413732325142	3.32182095620456	0.00276433601134638	0.0284823684513557	-1.98340717969514
Micalcl	0.283754989295125	4.12229707277883	3.32133293921991	0.00276767315873261	0.0285048360510339	-1.9845471350923
Nipal3	0.242403928194992	6.48871613232514	3.31691009754103	0.00279809573029852	0.0287820815396233	-1.99487558390193
Mki67ip	0.225641139657444	7.8563156899811	3.31640299688486	0.00280160444578763	0.0288061506762127	-1.99605946469455
AA467197	0.380244729907772	5.10985255198488	3.31397670863986	0.00281845137015019	0.0289431468619674	-2.00172296171951
Sh3tc2	0.23682339706851	6.40440768809074	3.31303388125108	0.00282502430963947	0.0289864900646854	-2.00392331400829
Lrrk1	0.304727363801054	7.50678519754253	3.31205003815403	0.00283189900930254	0.0290328548183321	-2.00621913893008
Ywhaq	0.292565217391304	8.05203119092628	3.30929107032347	0.00285126404630751	0.0292070879822505	-2.01265590767735
Abhd2	0.491404808300393	8.29018273440454	3.30716201546809	0.00286629530377906	0.0293244973254209	-2.01762169578604
Iqgap2	0.68027901416337	8.93481490170132	3.30645641194377	0.00287129380462578	0.0293559972748937	-2.01926717495503
Cdc42ep3	0.209203581686427	6.30783317674858	3.30639116384387	0.00287175644850153	0.0293559972748937	-2.01941932796488
Ppip5k2	0.234546084321472	8.15011825047259	3.30519918933036	0.00288022089077808	0.0293937573805866	-2.02219871285135
Npas2	0.508147784090906	5.45439193478261	3.30482153145639	0.00288290774502607	0.0294090001175135	-2.0230792376562
Orc2	0.21074536231884	7.50285881096408	3.30447662186449	0.00288536372980276	0.0294214158401038	-2.02388337551601
Aff2	0.405416115942027	6.29901543950851	3.30112791026275	0.00290931425675228	0.0296415705547402	-2.03168907458046
Ggt7	0.224182312252964	4.94474480151229	3.29682627748432	0.00294036258264555	0.0299177515623814	-2.04171161973638
B430306N03Rik	0.451152010540185	5.09603103402647	3.29603594079926	0.00294610182425398	0.0299544659903315	-2.04355252070218
Pde8a	0.22486845750988	7.98904201228734	3.29580697233334	0.00294776656348568	0.0299590328757394	-2.04408581705173
Snrpn	0.22606993725296	6.75936436672968	3.29539044919434	0.00295079727205969	0.0299651213709036	-2.04505591594589
Palmd	0.243050080862977	11.1347360586011	3.29456778991946	0.00295679196855023	0.0300108901135546	-2.04697178591342
Lpcat2	0.314616819005269	5.28415248771267	3.29443788243378	0.002957739677263	0.0300108901135546	-2.04727430758127
Tlr7	0.502420948616599	6.58767958412098	3.29345394492575	0.00296492730197925	0.0300590696357797	-2.04956550266519
Arhgap10	0.291990005599471	8.25421865122873	3.29219354029204	0.00297415919186688	0.0300784273462253	-2.05250010035269
Mlkl	0.311118797101448	8.07663136672968	3.29108816600916	0.00298227843177308	0.0301358073921605	-2.05507339115922
Cd22	0.343445045289854	5.20505041115312	3.29071826573844	0.00298500022192075	0.0301466930668554	-2.05593443902248
Grap2	0.352534491930172	5.62215921172023	3.29060935436298	0.00298580206833539	0.0301466930668554	-2.05618795417083
Srgn	0.276850236495388	9.2649564536862	3.28769958810463	0.0030073021476785	0.0303344678559982	-2.06295989592255
Bcl2a1c	0.459282883893281	4.71903686294896	3.28759305305715	0.00300809216262516	0.0303344678559982	-2.06320779335513
Galnt10	0.27837478096179	7.41772211625709	3.28373129054734	0.00303686508355629	0.0305420078619625	-2.07219170398623
Ubtd2	0.269289084980234	7.75731425803403	3.28053624331611	0.00306087147352668	0.0307033937063649	-2.07962154428123
Ncs1	0.316475133728589	5.05149957844991	3.27345874283746	0.00311470418545413	0.0311041326396688	-2.09606989153242
Snx18	0.22769740826746	8.54258475141777	3.27300596769709	0.00311817903959323	0.0311262213891514	-2.09712169296361
Bub1	0.392018870882739	4.16182217013233	3.27264052563507	0.0031209863819136	0.0311416317281954	-2.09797057802395
Kif2c	0.338658320981552	5.00402016257089	3.27169421031332	0.00312826737530517	0.0312016502354396	-2.10016860400861
Agpat4	0.430720576086956	6.19538689508507	3.27069234294672	0.00313599367643409	0.0312660599309849	-2.10249539582352
Mob3a	0.263129390645585	6.41294896219282	3.26881941920969	0.00315048696438073	0.0313753014676685	-2.10684444208498
Ada	0.275748212121211	5.27149039130435	3.26597056376155	0.00317265649524263	0.0315625364622984	-2.11345782425853
Ly96	0.520438115283268	9.21969236672968	3.26364247452775	0.00319088531499655	0.0316851569191801	-2.11886063995195
Gm19279	0.373405908267456	5.82186925141777	3.26333377145883	0.00319331002906988	0.0316964635426727	-2.11957693801432
Kcne1l	0.382568399703558	6.43657860964083	3.26272241283093	0.0031981172110676	0.0317060716709221	-2.12099542458038
Grn	0.281009140316202	10.8692190453686	3.26271984811542	0.00319813739243335	0.0317060716709221	-2.12100137506854
Serpine1	0.873393172266139	8.79110349905482	3.26255224233618	0.00319945652419557	0.0317063954544929	-2.12139023931135
Foxp1	0.235930854249011	8.38434917485822	3.2623872475774	0.00320075561945854	0.0317065204972569	-2.12177303815305
Fignl1	0.275590961791831	4.91050030056711	3.26207023048226	0.00320325310113637	0.0317137535153249	-2.12250851795172
Stc1	0.623723099802371	5.61129268903592	3.26196794300873	0.00320405933024259	0.0317137535153249	-2.12274581903959
Hpcal1	0.37265739690382	7.4977194905482	3.26153750985523	0.00320745414967551	0.0317346105872752	-2.12374436781006
Aloxe3	0.265357376811592	4.20102236862004	3.25673558633216	0.00324556321143361	0.0320655669782209	-2.13488074427124
Dynlt1f	0.230014937582348	9.83135678355388	3.25666727576686	0.00324610848051047	0.0320655669782209	-2.13503912077319
Clip2	0.238962038208168	7.41328528638941	3.25375937282352	0.00326940218477282	0.0322568800023663	-2.14177983175811
Mbnl2	0.241398224967063	7.94398393005671	3.25120520569395	0.00328999538523977	0.0324340905058477	-2.14769862828412
Slc9a6	0.210632678524378	10.0038013752363	3.25095334752155	0.00329203278517169	0.0324411995295248	-2.14828216368927
Cdk18	0.671758617588933	6.64357356710775	3.24718638308299	0.00332265130088436	0.0326775993462075	-2.15700781803209
Cyp1b1	0.366166695981553	7.46828292344045	3.24541233828638	0.00333716608946188	0.0327853675987077	-2.16111578038089
Tnfaip3	0.383459456192359	6.95077741020794	3.24246293882329	0.00336143291021306	0.0329669222065703	-2.16794343985252
Siglec1	0.389236934617916	7.95841524952741	3.24082511032746	0.00337498196211238	0.0330340768221691	-2.17173385144891
BC017643	0.242852602108035	6.40577551984877	3.24017310061563	0.00338039041463812	0.0330738793803776	-2.17324258259527
Gpr56	0.420434509222661	9.0973062362949	3.23756277678857	0.00340212708149768	0.0332337788547728	-2.17928160076649
Plch2	0.241429512516468	4.52108223062382	3.23722370824686	0.00340496044993029	0.0332482786247947	-2.18006589991547
Gatad2a	0.198998761363635	8.512757	3.23665659837162	0.00340970449720096	0.0332814166487188	-2.18137760908468
Gm19845	0.486650002305665	4.93389209168242	3.23506649418861	0.00342304024464067	0.0333851404311096	-2.18505499307508
M6pr	0.203501589920943	10.3734178147448	3.23380542104226	0.00343365227581348	0.0334672224000647	-2.18797093138107
Arhgdia	0.246329495388665	10.6232095122873	3.23293500992376	0.00344099536459726	0.0335072191844583	-2.18998329328004
Acvrl1	0.240099526679841	7.5574019584121	3.2326530320945	0.00344337747475866	0.0335107479837066	-2.19063517094832
Prpf18	0.223452023386037	7.19006159451796	3.23198716499115	0.00344900894576618	0.0335454911118206	-2.19217443662758
Ckap2l	0.375032096673254	4.12561619659735	3.23128771599755	0.00345493400010812	0.0335766180467921	-2.19379119783998
Kctd12	0.323601015316206	7.66388858884688	3.22960203704594	0.00346925382045821	0.0336892157836931	-2.19768704044715
Atp7a	0.287246321805005	7.92082734593573	3.22883926643063	0.00347575234846984	0.0337390281135832	-2.19944964728859
Col16a1	0.268408404150198	6.26241966068053	3.22867013656772	0.00347719486317586	0.0337397419676505	-2.19984044950461
Pkig	0.270282855731224	6.51433364839319	3.22842323657681	0.00347930171913662	0.0337468989255573	-2.20041093778822
D030045P18Rik	0.215368164196311	3.17637686294896	3.22792509281316	0.00348355624710544	0.0337748730394023	-2.20156189858505
Gm11974	0.361464922924901	5.41306474574669	3.22653196703319	0.00349548126569323	0.0338638487713346	-2.20478034149708
Cbfb	0.273505106719368	7.6071600510397	3.22219698817387	0.00353284069102933	0.034172053246118	-2.21479162255379
Camkk1	0.238337617918313	4.84179552741021	3.22162417589532	0.00353780597751604	0.0342066559913144	-2.21611408632144
Vcam1	0.39553550065876	7.67744270321361	3.21989354397341	0.00355284846628185	0.0343386287450912	-2.2201090649632
Naip2	0.483300256752304	5.86963846880907	3.21810008191668	0.00356850214303696	0.0344764029076006	-2.22424817910368
Dync1i2	0.169969149209487	8.96607340831758	3.21627092042037	0.00358453590937515	0.0345906311755912	-2.22846873741848
Mir504	0.40067581949934	3.25816094990548	3.21521197989992	0.00359384992298918	0.0346398221360936	-2.23091167114963
Slc6a13	0.412766094202899	9.16521784215501	3.2121675835414	0.00362075736462656	0.034863341602022	-2.23793318340463
P2ry14	0.458480842885375	5.94393226181475	3.21210826632029	0.00362128355518853	0.034863341602022	-2.23806996461594
Cfp	0.304282772233201	8.62939429867675	3.20915162903877	0.00364760488036281	0.0350756417797198	-2.24488647491257
Neil3	0.284238855237155	4.98923440359168	3.20750513654598	0.00366234255048346	0.0352036249996939	-2.24868136376311
Mid2	0.248990334980233	8.92754851890359	3.20704087181956	0.00366650852341107	0.0352299294612043	-2.24975127487902
Map1lc3a	0.248979467391305	7.64118462570888	3.20670470292016	0.00366952790859225	0.0352452006372427	-2.25052594677317
Lctl	0.828466952239789	7.75438038657845	3.20305122131532	0.00370249750632265	0.0355065188874817	-2.25894297259354
Fxyd2	0.293693452569168	5.39000315122873	3.20194446475349	0.00371254126668798	0.0355751524334339	-2.26149199774939
Oxct1	0.211442708498019	10.3755908497164	3.2015270021079	0.00371633653474584	0.0355976798427306	-2.26245338427776
Ulbp1	0.456208361989463	5.53848219848771	3.2011989192428	0.00371932185009135	0.0356124344667255	-2.26320890015883
Rnd3	0.352358543642951	7.81072597920605	3.1999279829184	0.00373090827594969	0.0356632391143108	-2.26613534363714
Cd300a	0.485569825098811	6.03458412287335	3.19801739946162	0.00374839147738259	0.0357934352388885	-2.27053374960601
Naalad2	0.324365118577072	7.09662570888469	3.19490615917361	0.00377703060295316	0.0360210823026784	-2.27769394989813
9030619P08Rik	0.741448725790514	5.26628465689981	3.19464444997086	0.00377944923846991	0.0360210823026784	-2.27829611831547
Cenpf	0.227094861330697	5.22752966918715	3.19386371175898	0.00378667344786537	0.0360751270955122	-2.28009240539774
P2rx7	0.46300889328063	7.73209120982987	3.19112773128449	0.00381209474617852	0.0362612455091917	-2.2863858219012
Nexn	0.347401870718051	6.59345699432892	3.18918647775783	0.00383023147329666	0.036419708677033	-2.29084984797979
Coro1a	0.345188570487483	7.48346880907372	3.18851046506202	0.00383656680765577	0.0364518217199245	-2.29240411988919
2310061C15Rik	0.329023386034255	7.2222140831758	3.18598429406857	0.0038603305655276	0.0366634709510571	-2.29821104551256
Tcerg1	0.216311565546771	8.38181688279773	3.185793940419	0.0038621269593039	0.0366664025573975	-2.29864853684829
Nox4	0.494475735507243	6.103656268431	3.1853625497498	0.00386620103287129	0.0366909474994785	-2.29963996615227
Ear1	0.607003963109355	3.3471721852552	3.18183707970172	0.00389965120369536	0.0369230901138209	-2.30774021092169
Il1rl1	0.314366464920951	6.15512303213611	3.18161551606373	0.00390176271274629	0.036928895475555	-2.30824916123874
Sfxn3	0.330743305006584	8.94458254442344	3.18109381384815	0.00390673890134943	0.0369507419725206	-2.30944749800366
Ldb2	0.249942359683793	8.71991808506616	3.18090213854541	0.00390856870576812	0.0369507419725206	-2.30988775116932
Rnf128	1.07766562351779	4.7777815047259	3.17948969555145	0.00392207788397063	0.0370642375492101	-2.3131316144494
Kcna3	0.232729374176547	6.21767512098299	3.1764368436903	0.00395143035120151	0.0373130085960584	-2.32014088270488
Vmn1r45	0.310845764986825	3.1261848241966	3.1749747688246	0.00396556264503762	0.0374321167941774	-2.32349679242139
Cyp4f39	0.403884936264824	4.88576622495274	3.17269213276928	0.00398772373605343	0.0376268909643081	-2.32873487516598
Fuca2	0.318966053359684	7.47476869943289	3.17097327601927	0.00400448997244827	0.0377561820432135	-2.33267820398302
H2afx	0.326180380928854	8.4369022637051	3.17078365580495	0.00400634373375931	0.0377592151672015	-2.33311316894398
Prkar2b	0.185738622529636	11.8208531020794	3.17042404324755	0.00400986163943298	0.0377779242987253	-2.33393804563714
Nlrc4	0.235535352108035	4.89186715028355	3.17012746048062	0.00401276519370882	0.0377908333833197	-2.33461831611768
Prrx1	0.358470413208169	7.74040674291115	3.16922241148861	0.00402163816463617	0.0378599290319415	-2.33669406092898
Loxl3	0.197644650527008	7.20028355387524	3.1682687608344	0.00403100804786914	0.0379037576695009	-2.3388810106595
Krtcap2	0.214370059288536	7.81298676748582	3.16774640031366	0.00403614928692614	0.0379241080158527	-2.34007879382776
Clec9a	0.478462886528325	5.46145084971645	3.16516621805349	0.00406163696279616	0.0381149427216476	-2.34599401010594
Commd9	0.204397178030303	7.42024336956522	3.16507910260643	0.00406250020770305	0.0381149427216476	-2.34619369260681
Klri2	0.309116786231884	4.14267843761815	3.1593739487787	0.00411941969544477	0.0385252664903421	-2.3592658726066
Plce1	0.303040732048744	8.79997479395085	3.15710931130091	0.00414222570084877	0.0387000437116106	-2.36445211542756
9030625A04Rik	0.302698272727272	7.84291547826087	3.15710360248249	0.00414228334460881	0.0387000437116106	-2.36446518723668
Fanci	0.232664584815545	4.25662690831758	3.15663114878087	0.00414705653544822	0.0387299565640989	-2.36554695762298
Klrk1	0.403695187088274	5.40282251701323	3.15633003889217	0.00415010140281724	0.0387437118082704	-2.36623636953864
Ppp1r3a	0.197095000658761	3.02951192060491	3.15542389800799	0.00415927740994407	0.0387999814706592	-2.36831087717917
Dck	0.28058341831357	6.90943210586011	3.1549258339211	0.00416432934755851	0.0388196840378833	-2.36945103361583
Pde1b	0.312208715085637	6.40450803402647	3.14957267262626	0.00421900116081477	0.0392273754937222	-2.38170063930696
Limch1	0.257361539855073	7.07365919659735	3.14652704050131	0.0042504135467202	0.0394411491989706	-2.38866607336894
Diras2	0.334444993412386	5.65678166351607	3.1444627033854	0.00427183266942579	0.0395812711571393	-2.39338566280368
Spag5	0.316692166007905	5.06781201417769	3.14159032109087	0.00430180860656396	0.0397981887827986	-2.39995049043497
Nup160	0.208393721014493	7.61659892816635	3.13926144573299	0.00432626087420445	0.0399943831604062	-2.40527128917573
Creb3l2	0.256153108366272	8.60457624385633	3.1389532927367	0.00432950634900447	0.0400093788817264	-2.40597520469902
Sepn1	0.239160352108033	7.55130434593573	3.13808231867875	0.00433869212759408	0.0400642211227739	-2.407964618614
Sec23b	0.213849912055336	7.22364681663516	3.13790861354862	0.00434052635784927	0.0400661470470236	-2.40836135519672
4930435E12Rik	0.193738335144927	3.39586247731569	3.1373950267986	0.00434595391054848	0.0401012280342111	-2.40953431587056
Ikbip	0.228199001482213	7.5896609952741	3.13266822544094	0.00439621364396967	0.0405043295212249	-2.42032588327916
Nup155	0.200771527173911	7.9979565510397	3.13050297801533	0.00441942263879571	0.0406806243674125	-2.42526698392999
Plekha1	0.200960464426877	7.86533880907372	3.12968034936902	0.00442827110591044	0.040693202713001	-2.42714384723886
Eef1e1	0.347924077733861	9.24013941398866	3.12868097263808	0.00443904363426002	0.0407769919530274	-2.429423689047
C130026I21Rik	0.288439143774704	6.40664028071834	3.12800127350344	0.00444638465833452	0.0408140023423883	-2.43097408635862
Wnk1	0.222022190217395	11.0238905964083	3.12691765818806	0.00445811226297083	0.040906416542509	-2.43344552436323
Mmp14	0.326654259881419	8.98227063516068	3.12515681504875	0.00447723267453298	0.0410512933394865	-2.4374607666657
Snx7	0.287481445652173	8.55085948487713	3.12499749914035	0.00447896651377759	0.0410519184449842	-2.43782400678728
Mfsd1	0.234830740118575	9.59464882136106	3.12240891153583	0.00450722871358546	0.0412955980948057	-2.44372488540424
Xylt1	0.483418174407113	6.78259341493384	3.12147329637625	0.00451748583929129	0.0413641074284925	-2.44585718017497
Sh3bp1	0.273682200592885	6.38460223724008	3.12142072360826	0.00451806285796891	0.0413641074284925	-2.44597698703632
Dok1	0.312338878623188	6.30648393289225	3.11658977467989	0.00457138866468763	0.0417592453820021	-2.45698246751182
Tes	0.310610038866932	6.77385003308129	3.11643716942847	0.00457308298653021	0.0417592453820021	-2.45733000251113
Pole3	0.207678413372861	8.19983774480151	3.11523616756212	0.00458643834467556	0.0418501886126893	-2.46006484686266
Ftl1	0.247198280303026	10.1568504347826	3.11319104298079	0.00460926672175661	0.0420118297427564	-2.46472084012486
Apaf1	0.287385596343871	7.33027741020794	3.11112982193285	0.00463238512842797	0.0421446156793044	-2.4694121599855
Vopp1	0.261813958498024	5.86590800189036	3.10792089898962	0.00466859769447583	0.0424007394759626	-2.47671299780396
Ifi27l2a	0.540374643774703	10.7673835850662	3.10641564300803	0.00468567792217246	0.0424958698923557	-2.48013659746249
Scml4	0.213113308300395	5.01310310396975	3.10637106682838	0.00468618464390096	0.0424958698923557	-2.48023797204972
Ascc3	0.196262352437417	8.38521424102079	3.10634227322894	0.00468651198439596	0.0424958698923557	-2.48030345376045
Plekha7	0.310856116106718	5.63500787618147	3.105511960293	0.00469596085647155	0.0425658886607568	-2.48219161963861
P4hb	0.204304082345191	10.6330705973535	3.10500625329388	0.00470172470379974	0.0425667042036946	-2.48334151227818
Cpa2	0.270656704216073	4.02947621361059	3.10450461222452	0.00470744891668388	0.0425760682570976	-2.48448208039973
AI597468	0.238016301877468	6.97813642155009	3.1015147279152	0.00474170537551413	0.0428101410178901	-2.49127846229335
Ap1s3	0.512747145915678	5.51743100094518	3.10148785766937	0.00474201432195245	0.0428101410178901	-2.49133952898804
Btc	0.339758261363635	6.4180115	3.10078773935667	0.00475007089439177	0.0428671721945	-2.4929305735742
Gm19316	0.394078008399207	7.50387366162571	3.09611082701436	0.00480422806932261	0.0433083412569587	-2.5035550656784
Nedd8	0.315157007246377	9.29600503969754	3.0950639551502	0.00481643139822689	0.0433707593133723	-2.50593228746545
Stk4	0.214345353754942	7.4148227778828	3.09459025596196	0.00482196305063947	0.0434046504584872	-2.50700784297121
Plk1	0.313948893610013	5.78613799621928	3.09362467190067	0.00483325759774001	0.0434746229028833	-2.50920002550745
Tceb2	0.204458929183133	10.3306672958412	3.09193675477038	0.00485306233517674	0.0436074067315368	-2.5130314242762
Srgap2	0.220521903326745	8.4928311294896	3.09180263153135	0.00485463936921262	0.0436074067315368	-2.51333583154385
Sfr1	0.182807147562578	9.51037334593573	3.09070887041741	0.004867518278706	0.0436814622155227	-2.51581802825705
Cklf	0.317026788372861	5.29822778827977	3.09061210270624	0.00486865928369881	0.0436814622155227	-2.51603761597087
9830001H06Rik	0.262209816864294	7.24830555009452	3.08929414572125	0.00488422510618159	0.0437892368013647	-2.5190280609436
Ctsa	0.242907069334652	9.96900679584121	3.08535735038798	0.00493100560540981	0.044128382044637	-2.52795736218633
1110007C09Rik	0.236204023221343	8.06206285349717	3.08445014502694	0.00494184657610603	0.0441933057745679	-2.53001435375152
Rinl	0.265693895421606	6.1633994952741	3.08332109600109	0.00495537046633053	0.0442694808600379	-2.532573985489
Gpm6b	0.230822737648221	6.98237114083176	3.08009949333246	0.00499415457192433	0.0445318138855452	-2.53987534131244
Mir1249	0.49529295289855	4.45490150283554	3.07905983694698	0.00500673273451391	0.0446044052824635	-2.54223088261067
1700029I01Rik	0.426674729743081	7.84623144139887	3.07882857426785	0.00500953476514886	0.0446044052824635	-2.54275480557244
Iffo2	0.257731800395256	6.80284183931947	3.07740032741536	0.00502687306190265	0.0447103260496762	-2.54599010265676
Incenp	0.358818983530962	5.43540537618147	3.07722027558617	0.00502906289127022	0.044710331412944	-2.54639791370079
LOC100041057	0.458567740777339	5.11692974196597	3.07576750981063	0.00504676522566062	0.0447865315545587	-2.54968799628253
Erp29	0.198066973484846	7.57251380434783	3.07542612259635	0.00505093377677659	0.0447865315545587	-2.55046103848529
Prep	0.227161561264824	8.54024574669187	3.07343672312962	0.00507529130957024	0.0449624836864371	-2.55496511848722
4930502E18Rik	0.28077913817523	3.45202319470699	3.07288280842507	0.00508209326318104	0.0450065650608551	-2.55621897694564
Grin3b	0.294005820322793	4.98395085066163	3.07258045194702	0.00508580982066933	0.0450233005891581	-2.55690335874685
Elk3	0.20111866073781	7.97907214933837	3.06839627065976	0.00513750982431612	0.0454147236893751	-2.5663711983813
Cit	0.229326835144928	5.25478171644613	3.0682570888793	0.005139238187522	0.0454147236893751	-2.56668603762119
Kcnq1	0.266087396245058	5.91683648298677	3.06719908430695	0.00515239474260228	0.0454820633331575	-2.56907911567637
Fth1	0.15835474390645	13.2751008213611	3.0663604958535	0.00516284572079329	0.0455361153743173	-2.57097564389947
Ncr1	0.325513145256918	5.48467627599244	3.06612391187828	0.00516579783926311	0.0455361153743173	-2.57151065445521
Cd93	0.349563024538865	9.15089004253308	3.06611505349161	0.00516590840649968	0.0455361153743173	-2.57153068644228
Reps2	0.327907953063241	6.83903946124764	3.06310964691664	0.00520355197501918	0.045769715194976	-2.57832552047264
Gm19667	0.218315934123848	3.07229059168242	3.0597807637364	0.00524555385141801	0.046106248296023	-2.58584827193376
Mdp1	0.228695226943346	7.57245282230624	3.05706983600301	0.00527999842409819	0.0463479249135036	-2.5919718785474
Cenpt	0.258292707839262	6.28409892911153	3.05702485062422	0.00528057182330269	0.0463479249135036	-2.59207347403147
Tram2	0.305705121706188	8.02988902741021	3.05442823402151	0.00531377044097468	0.0465564117626243	-2.59793658317594
Fam118b	0.208837562417654	6.52285286862004	3.052206248205	0.00534233786912765	0.0467734490666145	-2.60295203458015
Pyhin1	0.63867762994071	6.18247846975425	3.05081896389823	0.00536024827944864	0.0468636676464318	-2.60608258419824
Gm8995	0.36024796179183	7.36260047448015	3.05021434671845	0.00536807210878179	0.0468987965944828	-2.60744676775518
Tcerg1l	0.32850006933465	3.59708155671078	3.04920087968789	0.00538121103731238	0.0469470184869384	-2.60973316084306
Hmha1	0.271344329051381	7.60171955954631	3.04780434457943	0.00539936663575032	0.0470720870550769	-2.61288320774244
Htra1	0.20457235391963	9.24824354064272	3.04652100493458	0.0054161023266331	0.0471846086752207	-2.61577736442979
Il12rb2	0.334409879117259	4.14711948204159	3.04478924576927	0.00543876445631227	0.047315139001155	-2.61968192767853
Oaf	0.428072062252962	8.25793275803403	3.04272001538032	0.00546596180902183	0.0474847002979034	-2.62434608597042
Sgpp1	0.27288026778656	6.19109672589792	3.04201520194011	0.0054752553492539	0.0475319279104303	-2.62593445173195
Nubp2	0.230169467720685	8.14461184688091	3.04144132079571	0.00548283360691341	0.0475634521694986	-2.62722762776572
Ptger4	0.30072299209486	6.85355230056711	3.0413018964532	0.00548467625844823	0.0475634521694986	-2.62754178828894
3110002H16Rik	0.204919633563899	8.41371005482042	3.0402925097394	0.0054980341393822	0.0476625217724987	-2.62981601646547
Man2b2	0.254650031126479	8.84310255293006	3.03897665514843	0.00551549445937534	0.0477802729159102	-2.63278023560504
Bpifc	0.168143294795783	3.54667688374291	3.03856325551211	0.00552099087993568	0.047811082651755	-2.63371138075059
Fgd4	0.436420453886689	7.11813405765595	3.03735104527289	0.00553713824436686	0.0479003865630773	-2.63644144824806
G530011O06Rik	0.350482927865611	5.76319171550095	3.03720569676383	0.00553907740423478	0.0479003865630773	-2.63676876082026
Kctd5	0.212051902503293	6.81239946786389	3.03668293229572	0.00554605721238083	0.0479439235553623	-2.63794592443556
Endod1	0.25606568593544	7.09750393856333	3.0363098123379	0.00555104415332413	0.047953394392859	-2.63878606243444
Arhgef10	0.19685221607378	7.0245754584121	3.03428490511477	0.00557818298467822	0.0481203702626459	-2.64334465314741
Runx2	0.278181819334651	5.5880253610586	3.03399095070367	0.00558213324508659	0.0481222721460412	-2.64400630760593
Plekhn1	0.561305173089591	5.17922022589792	3.03351482108112	0.00558853731663893	0.0481591226244346	-2.64507795471853
Man1a	0.315102227931488	9.7121050510397	3.03175534910005	0.00561226371216939	0.0482960375175023	-2.64903742684855
Tcrb-J	0.177629117259552	4.88409073724008	3.03049768373772	0.00562928228567156	0.0483918002136942	-2.65186701491954
Agpat5	0.207816753952568	7.44715028449906	3.0299255817114	0.0056370402230804	0.0484247101213104	-2.65315399794725
Flnb	0.238909107378129	8.79663305860113	3.02830972827777	0.00565900712027539	0.0485964771729293	-2.65678838298995
Gpr35	0.35368837961133	6.05144848771267	3.02789097889286	0.00566471319761406	0.0486285341234399	-2.65773009404263
Nrp1	0.22993403870224	9.96374390075614	3.02737024692081	0.00567181661351371	0.0486725599779453	-2.65890106862323
Cd4	0.411537933629776	5.38466367296786	3.02669446186747	0.00568104784254933	0.0487348086068467	-2.66042057751639
Usp25	0.210771707345193	10.4497253582231	3.02599145016825	0.00569066623404427	0.04878336000148	-2.66200114395557
Flnc	0.262484189723319	6.65736200378072	3.02577524000674	0.00569362748511355	0.0487900730098526	-2.66248721152868
Rem1	0.23325345849802	7.7315831758034	3.02275685230114	0.00573512201148293	0.049079103157989	-2.66927129361347
LOC100862646	0.380113752470354	3.95354172400756	3.02158903447872	0.00575125373715565	0.0492000692835607	-2.67189524487601
Golph3	0.164849143610013	9.42905103969754	3.02092490313604	0.00576044709799284	0.0492616166471657	-2.67338726712217
Pdgfd	0.202511253787882	7.63186830434783	3.01954792773137	0.00577955291464723	0.0494078602616703	-2.6764802771056
Prss39	0.196745331851119	3.89653339603025	3.0167347740936	0.0058187744608446	0.0496620853147602	-2.68279730103875
Irak3	0.191432808300394	8.36122873440454	3.01263390456369	0.005876405616702	0.0500103221095434	-2.69200115939058
Heatr5a	0.25179540085639	6.81890516635161	3.01213386254869	0.00588347010519656	0.0500531598939159	-2.69312304952473
Mmp13	0.414005105401843	4.02240642722117	3.01178279059131	0.00588843482437331	0.0500616576743257	-2.69391066122185
Prnp	0.233392858201579	9.74935300283554	3.01095137994652	0.00590020827246644	0.0501436320976579	-2.695775721757
Ap1s1	0.216304912549405	7.85115119187146	3.00934884298403	0.00592296498503253	0.0503023414959035	-2.69936995083927
Hist1h3a	0.215115283926219	2.61134136767486	3.00832737551604	0.00593751399898483	0.05040853255907	-2.70166048235888
Prkag3	0.458818510540183	6.3652030557656	3.00383008389245	0.00600197710245455	0.0508507142203832	-2.71174097121393
Ugcg	0.216744756752306	7.42609562098299	3.00347531024308	0.00600709069415955	0.0508765488825623	-2.71253588914886
Col15a1	0.402979522891961	9.58586641493384	3.00228872066859	0.00602422406203211	0.0510041313063701	-2.71519429127794
C1qtnf3	0.391635377964429	5.64253938185255	3.00205345376393	0.00602762666090369	0.051015414383459	-2.71572131978329
Sdc1	0.271925727931488	5.94602063799622	3.00163384717899	0.0060336998695419	0.0510238250938578	-2.71666124642091
Bcl3	0.312804952898549	6.6218517637051	3.00155339075222	0.00603486502946978	0.0510238250938578	-2.71684146348181
Sphk2	0.216708432806324	7.3700531852552	3.00031045667729	0.00605289237178161	0.051123915488324	-2.71962527331847
Hist2h2bb	0.418764026844533	5.37722259073724	2.99859861437847	0.00607780490481333	0.0512991711246676	-2.72345843891694
Klhl3	0.204076913043477	6.01143352362949	2.99822622298071	0.0060832372894325	0.0513274447912884	-2.72429216717589
Olfr110	0.423339630928853	3.11500689413989	2.99795637050105	0.00608717675023944	0.0513347703290287	-2.72489629666381
Etv6	0.221660626811593	8.28445967296786	2.99773884039344	0.00609035415248234	0.0513347703290287	-2.72538327187843
Nagk	0.198158693511197	6.85570376465028	2.99754206874237	0.00609322970593	0.0513414493443934	-2.7258237621197
Bace2	0.259645411561263	6.22173309357278	2.99645831126832	0.00610909061482382	0.0514399204963949	-2.72824960929927
Ppp1r12c	0.217760208992094	8.08478024669187	2.99603292256364	0.00611532699260705	0.0514549270841707	-2.72920167573661
Csk	0.249252855237152	8.27443131663516	2.99593926820201	0.00611670082130397	0.0514549270841707	-2.7294112761302
Creg2	0.272227272068509	4.8166014489603	2.9957673240295	0.00611922386122309	0.0514549270841707	-2.72979608292855
Gas2l1	0.267087035079051	7.97678166351607	2.99450554650036	0.00613776910443061	0.0515405306125373	-2.7326196003921
Vps41	0.178785995223974	10.0974939234405	2.99425858234865	0.00614140518661442	0.0515534987157013	-2.7331721757383
Dpy19l1	0.161941837450593	8.51698093856333	2.99372362311081	0.00614928850798358	0.0516020989335251	-2.73436906038629
Picalm	0.22550983596838	8.80660253024575	2.99204286085596	0.00617411963919053	0.0517752135513745	-2.73812885578529
Sept3	0.263284614953886	5.7810893194707	2.99138513007305	0.0061838628130438	0.0518279561935382	-2.73959990858555
Minpp1	0.161230788702241	7.09941713988658	2.99133439927494	0.00618461491378706	0.0518279561935382	-2.73971336477436
Tmem206	0.306356771574439	6.40147920415879	2.99016795887985	0.00620193188096837	0.0519377550589013	-2.74232179055606
Kidins220	0.162050375329379	9.50194830812854	2.98914602553197	0.00621714152787773	0.0520474422880688	-2.74460668174888
Eml4	0.239787218708828	7.38310837996219	2.98745062460067	0.00624245309306853	0.0522186046704864	-2.74839655461915
Slc13a4	0.236990227931487	7.40511774669187	2.98712539923395	0.00624731979031639	0.0522186046704864	-2.749123445309
Gm19333	0.495676877470354	6.63113894139887	2.98519061964437	0.0062763469147919	0.0524207580560423	-2.75344699617337
Gls	0.200178962944666	9.01437303119093	2.9849797450084	0.00627951839384665	0.0524207580560423	-2.75391814875052
Klhl13	0.225740280797102	6.18559861436673	2.98488943031773	0.00628087716219642	0.0524207580560423	-2.7541199321951
Tmem209	0.242405303030303	8.32608695652174	2.98209433160116	0.0063230679017873	0.0527229537213153	-2.76036342347234
Gm5431	0.393512791666666	6.2352192826087	2.98148132887506	0.00633235698920182	0.0527610785516795	-2.76173234429703
Ppp4c	0.241034529808958	7.81771123345936	2.98099686812813	0.00633970743632515	0.0528044709279046	-2.76281412100497
Bcl2l13	0.229503045454544	8.61485743478261	2.98025842329656	0.00635092710320798	0.0528800504681297	-2.76446287535652
Nt5c1b	0.199417000823451	3.56495366162571	2.97952294614783	0.00636212050944045	0.0529196314532105	-2.76610481609514
Adam2	0.220075938405796	3.70912672778828	2.97914994627955	0.00636780447653786	0.0529490246723185	-2.76693746064939
Nfatc2	0.275059289196307	6.69379647164461	2.97688307143933	0.00640245263061577	0.0531832987981653	-2.77199675007917
Ldb3	0.209329656455865	5.80525488279773	2.97635338106194	0.00641057459107395	0.053232823912267	-2.77317867449421
Ankib1	0.132940546772067	9.27157844990548	2.97573226106228	0.00642011099944488	0.053251393653224	-2.77456448632175
Dynlrb1	0.163330984025038	11.2405853818526	2.97550332966282	0.00642362932523536	0.0532515197947361	-2.77507523280995
Rrm1	0.250279056818179	7.54188339130435	2.97282025496998	0.00646500141072807	0.0535488840398573	-2.78105982121649
Zp3	0.277812912220026	4.171490231569	2.97257896758511	0.00646873440877424	0.0535533853673665	-2.78159788916012
5430427O19Rik	0.264537632411067	4.15731962854442	2.97152083182081	0.00648512929595565	0.0536530703686213	-2.78395727975988
I830077J02Rik	0.393577898550723	5.60655718336484	2.9694039809444	0.0065180470628042	0.0538351142879512	-2.78867618189232
LOC100862647	0.492820045783927	6.80892722117202	2.96937546326369	0.00651849160850756	0.0538351142879512	-2.78873974308371
Pole2	0.265459761857707	5.29737870132325	2.96926337080214	0.00652023923352813	0.0538351142879512	-2.78898957588257
Ccdc152	0.56739745339262	5.28630844328922	2.96879349371189	0.00652756991460026	0.0538775914652505	-2.79003679492649
Exoc6	0.156316425230566	8.83891462003781	2.96766447681941	0.00654521615876213	0.0539690188855308	-2.79255272931845
Synpo	0.323641852602107	5.46509924291115	2.96732134976551	0.00655058815315689	0.053995249372142	-2.79331727550338
Pla2g15	0.211248183959156	6.79116761153119	2.96517478225197	0.00658429033095153	0.0541824439053862	-2.79809926352107
Opn1sw	0.195134270092225	4.3807743610586	2.96470570541836	0.00659167704907069	0.0542251243495982	-2.79914402874241
Sdpr	0.149478754281947	11.1359010708885	2.96327810243963	0.00661420665852536	0.0543560311123761	-2.80232322546741
Fgd6	0.295750329380764	6.3356668241966	2.96298839184736	0.00661878765609043	0.0543642246503303	-2.80296830854569
Slc39a1	0.198176054018441	9.37189035916824	2.96261278873762	0.00662473131670444	0.0543881172656555	-2.8038046000923
Rhoa	0.220270916996048	7.27281978638941	2.96151976682865	0.00664205659628306	0.0545121967605702	-2.80623796451324
Cadps	0.460237783761529	4.84447080056711	2.95921605453671	0.00667871384595275	0.0547765662054414	-2.8113652817957
Sgms2	0.258537182641633	7.68899113988658	2.95715331254157	0.00671170027168399	0.0549739331658104	-2.81595469401297
Pfkfb4	0.284077184288537	6.49574826748582	2.95685263563556	0.00671652150590449	0.0549951458586452	-2.81662354755798
Atf7ip	0.181035607378131	9.81066286294896	2.95409925718918	0.00676082458584067	0.0552844335576075	-2.82274693568855
Rhoj	0.243337143610011	8.65232790926276	2.95324421124159	0.00677463922467689	0.0553274578106982	-2.82464797467288
Cryab	0.351115364295122	8.20760318147448	2.95321784527669	0.00677506563631774	0.0553274578106982	-2.82470659049248
Rp2h	0.205954379446639	7.06265752930057	2.9519419145817	0.0067957316069321	0.0554227667718228	-2.82754289801442
Grap	0.252346666831356	7.70780398015123	2.95118343750019	0.00680804494322632	0.0554864668223399	-2.82922866848809
Stil	0.353126100625823	4.62216345935728	2.95102791775548	0.00681057232045468	0.0554887158379921	-2.82957429729522
Frmd4b	0.218424736495386	8.2371904536862	2.94974408516559	0.00683147027159425	0.0556405870170892	-2.83242717415125
Rasgrp4	0.218439225955203	5.14996187618147	2.94940238432947	0.00683704268953949	0.0556675765201157	-2.83318638854633
Haus8	0.273896686100131	6.0811075926276	2.94886384190598	0.00684583396872295	0.0557207476859795	-2.83438287514918
1700036G14Rik	0.278495279479578	3.86579001228733	2.94755977286631	0.00686716649488496	0.0558022372017589	-2.83727971625177
Mcm2	0.337781345849799	6.37395070888469	2.94690017276693	0.00687798061854525	0.0558348848236714	-2.83874471321844
Rnasel	0.285289882575758	7.79591430434783	2.94586428174661	0.0068949967684909	0.0559361719408251	-2.84104515501371
Gm15472	0.35142850477602	5.39054531568998	2.94537890629322	0.00690298361744853	0.0559825384125161	-2.84212291527922
Arhgap19	0.311874669466403	4.33782955387524	2.94340178008015	0.00693560835471004	0.0561745022497905	-2.84651219400982
Ptk2b	0.234729467885375	9.2157570879017	2.94286171663058	0.00694454549286615	0.0562270920555779	-2.84771090911012
Pcolce	0.279618411725957	7.77852583459357	2.94152058501229	0.0069667864142314	0.056351630444748	-2.85068721160108
Klri1	0.52614871607378	4.51358380623819	2.94085566782035	0.00697783833539816	0.0563855093817124	-2.85216258959238
Kif20b	0.247535616930169	5.35925842911153	2.94015410112493	0.00698951752619288	0.0564613729762536	-2.85371911792588
Bcl2a1a	0.514057510210803	5.50186689981096	2.93809604786698	0.00702388604100019	0.056683266328255	-2.85828419698787
Pprc1	0.299044414690385	7.06373308601134	2.93788812496744	0.00702736719024143	0.0566927959969526	-2.85874531789093
Psmd8	0.183899453392621	10.2529292693762	2.93711038611745	0.00704040305261223	0.0567608026282895	-2.86047001087163
Mast2	0.240431433300392	8.71035790831758	2.93557811189201	0.00706615324848134	0.0569497753309585	-2.86386730867819
Suv39h2	0.245876043642951	3.93597574007561	2.9295686486362	0.00716801149518033	0.0575824026434858	-2.8771831342657
2310014F06Rik	0.385987757905137	5.99533774291115	2.92849868009836	0.00718629301575934	0.0576511628685583	-2.87955262088716
Gbgt1	0.199631369400528	7.08667454442344	2.9283833148926	0.00718826679765802	0.0576511628685583	-2.87980807699571
Pkib	0.299083192523056	4.40839497069943	2.92767510736345	0.00720039482054874	0.0576802583590813	-2.88137617399453
Tk1	0.288305609848487	6.15390280434783	2.92748834661592	0.00720359633324889	0.0576802583590813	-2.88178966531234
Aspn	0.304401623023715	9.29182734688091	2.92678186744136	0.00721571928408637	0.0577398108686989	-2.8833537080258
Slc2a10	0.28577431867589	6.27229363610586	2.92532625123474	0.00724075841380405	0.0578837923667254	-2.88657566483971
Txndc15	0.160997620718048	8.88127603780718	2.92146326645273	0.00730760990449363	0.0583614237544232	-2.89512254320711
Pcbd1	0.793417216238471	8.43710050378072	2.91996170192297	0.0073337536058852	0.0585079087916054	-2.89844330856983
Thbs4	0.240637127470355	4.40314809357278	2.91988260200725	0.00733513327642792	0.0585079087916054	-2.89861821832688
Slc41a3	0.249514437252963	6.86381064933837	2.91986459091075	0.00733544746271446	0.0585079087916054	-2.89865804506295
Tcf19	0.188164359683795	6.67607860680529	2.91957839016003	0.00734044167819786	0.0585288015531752	-2.89929088592623
Serpina3f	0.446477246870883	5.00204481190926	2.91801782032401	0.00736773063727891	0.0587273898080129	-2.90274106192296
Hsd17b4	0.183264077898546	11.250331915879	2.91404547503828	0.00743762925326965	0.0592653768432214	-2.9115193097961
Thoc6	0.32897260836627	7.18521817863894	2.91152185436075	0.00748236274364821	0.0595640543216905	-2.91709312846577
Ctgf	0.28287183283926	6.05418347258979	2.91016557996636	0.00750650951835652	0.0596818160249547	-2.92008771848066
Krt6b	0.219349074275361	3.83230328733459	2.90937113884249	0.00752068794125988	0.0597726136731026	-2.92184149558579
S100a10	0.236218818017125	11.336547889414	2.90892871631935	0.00752859490760714	0.0598161670189831	-2.92281807039096
Adora2b	0.265401019762846	6.3286972268431	2.90736950200644	0.00755652420591381	0.0599993864622911	-2.92625920927835
Higd2a	0.27612946146245	10.4162264272212	2.90676065229129	0.00756745689280587	0.0600460735865577	-2.92760268108135
Nqo2	0.300353315711463	7.6958163194707	2.90614370643522	0.00757855029206325	0.0600775009643586	-2.92896387937969
Cyp2b19	0.277551251976285	3.2896743705104	2.90346583462284	0.00762688092746234	0.060421763850285	-2.93487058668339
Plvap	0.339579286561262	7.89388574574669	2.90275622655595	0.00763973705532438	0.060504164352675	-2.93643536219336
Gm13293	0.275162920948617	4.57087694045369	2.90097742049614	0.0076720546630938	0.0606821114334435	-2.94035704275864
Hk3	0.440393613142294	5.85781505954631	2.90029053093841	0.00768456890797278	0.0607421056144635	-2.94187109681855
Capzb	0.175303784584974	10.9551264187146	2.89921875195257	0.00770413409613154	0.0608577208119416	-2.94423318471559
Ska1	0.240898677371539	3.66787079678639	2.8986267569975	0.00771496117127789	0.0609237209315331	-2.94553769816959
Bola2	0.266262075263505	6.64361688563327	2.8976384005844	0.00773306957891876	0.0610276121812461	-2.94771534204485
Ap2s1	0.164971296442687	8.90857322873346	2.89648527866984	0.00775424781968548	0.0611555813644699	-2.95025555901428
Tmem128	0.253484849802369	7.63699275425331	2.89391844382523	0.00780158833260363	0.0614895893972974	-2.95590829076064
Sass6	0.233169467720686	6.30717706427221	2.89376015565197	0.00780451663416754	0.0614930041450426	-2.95625679639167
Ctsl	0.285533351613962	10.7340675793951	2.88913138429181	0.00789061114610843	0.0620523300277563	-2.96644394357586
Fkbp1b	0.381046215579711	4.73501364839319	2.88846306320542	0.00790311609654196	0.0621110329449532	-2.96791415098319
Pde7b	0.477449715250329	8.11888657939508	2.88507966646338	0.00796671213552772	0.0625509994559465	-2.97535458142638
Leo1	0.206616164855072	7.30543478355388	2.8844575052968	0.00797845936017607	0.0626232832455094	-2.9767223140294
Cst3	0.297517290678524	9.54085066257089	2.8836765338147	0.00799322841310529	0.0627192319227612	-2.97843896485746
Gm9696	0.517384639657444	3.19789945085066	2.88287744323641	0.00800836698295142	0.0627990773484885	-2.98019520848516
Gm5086	0.444351118741764	5.13262444990548	2.88287040879367	0.00800850036948386	0.0627990773484885	-2.98021066774955
Tshz3	0.244256012516468	6.6969041436673	2.8819713579955	0.00802556546969357	0.0628841732422891	-2.98218631789523
Mpp1	0.187865474802368	10.6281986455577	2.88130347969456	0.00803826497053244	0.062943206131983	-2.98365377529154
Gbp2	0.253296277997363	9.07674858223062	2.88106959945156	0.00804271663963078	0.0629472195301176	-2.98416761600694
4833419F23Rik	0.289055226119895	5.63187303024575	2.87982406373367	0.00806646357250121	0.0630805427008155	-2.98690374568932
Cntfr	0.303841402503293	6.99075929395085	2.87953957027526	0.00807189695115067	0.0630805427008155	-2.98752862535829
Ric3	0.254444030961793	6.32954237712665	2.8793743364002	0.00807505425344625	0.0630805427008155	-2.98789154177776
Hspb1	0.308814916172596	5.96603497258979	2.87775570856848	0.00810604517231056	0.0632820998786082	-2.99144612532543
Spred1	0.251101677536232	8.51470412476371	2.87748376490014	0.00811126298212291	0.0633027826020903	-2.99204323056983
Aff3	0.347989131752305	6.32027016446125	2.87734615632187	0.0081139045058819	0.0633033524697579	-2.99234536645816
A230046K03Rik	0.247088272233201	9.02125236389414	2.87620728588088	0.00813579753684006	0.0634339974985638	-2.99484561947042
Cass4	0.220638861660078	5.46920499905482	2.87378745340484	0.00818250133689179	0.0637437517169506	-3.00015646038273
6430710C18Rik	0.223250053689065	3.94213831190926	2.87374698638984	0.00818328452618809	0.0637437517169506	-3.00024525528743
Akna	0.243755490283265	7.31399417107751	2.87321634969039	0.00819356093086719	0.063803634345072	-3.00140955017214
Gm9199	0.332649044795785	8.71018903591682	2.8724819964088	0.00820780274786563	0.0638943482387544	-3.00302065515047
Col3a1	0.331514191370227	10.8900342618147	2.87212190955579	0.00821479473874195	0.0639084062913617	-3.00381057942934
Mdm2	0.268522726613963	8.17449275330813	2.87169636959337	0.00822306495192324	0.0639525587898707	-3.00474402583764
Gpr33	0.286418807641634	4.61617674858223	2.87015971823723	0.0082529950235201	0.0641448487384662	-3.00811419347936
Slc25a12	0.242408044301708	7.93645772589792	2.86812615435124	0.00829276260504169	0.0643930142293187	-3.01257282130434
St8sia6	0.453508453392623	6.54987239981096	2.86688522889882	0.0083171188945303	0.0645414711192046	-3.01529281034357
Lhfp	0.260847330698287	7.69914618714556	2.86652119694481	0.00832427680205045	0.0645766843132941	-3.01609062339376
Dock10	0.244506915019759	8.89351417674858	2.86552945918577	0.00834380685273734	0.0646773815543441	-3.01826386443042
Skap2	0.190231386857704	8.47098928827977	2.86281651887422	0.00839745441812757	0.0650215713443834	-3.02420696265961
Btg2	0.27208662384717	7.57554505198488	2.86208718021495	0.0084119325641816	0.0651132192138253	-3.02580421359051
Fancb	0.296598091732543	3.97410005293006	2.8615771914108	0.00842207044287662	0.0651513323068655	-3.02692096921588
0610010O12Rik	0.200093919466404	6.78436305387524	2.85857885808425	0.00848190788482426	0.0655519290465283	-3.03348462628845
Trp53i11	0.442691314723321	10.0801235037807	2.85826398967705	0.00848821501824484	0.0655571731569826	-3.03417370794144
Pdia5	0.366080370718049	6.63305292911153	2.85814666500476	0.00849056628731187	0.0655571731569826	-3.03443046045845
Gm6590	0.330429818346509	3.36792298015123	2.85776683017468	0.00849818268126867	0.0655954307430466	-3.03526165266203
Cd96	0.2945888236166	4.21959199716446	2.85511598935851	0.00855151758695486	0.0659624074762582	-3.04106096255171
Myo10	0.286784968050066	9.48545211153119	2.85475913514261	0.00855872167937502	0.0659624074762582	-3.04184145774804
Arpc1b	0.289399031126486	10.9555149659735	2.85454690868073	0.00856300878699685	0.0659718395011955	-3.04230560681945
Pycr1	0.263737921442686	5.29710775047259	2.8540719719625	0.00857261018264637	0.0660175084721913	-3.04334425338621
Rbpj	0.205473071805008	7.39892643289225	2.85387297438023	0.0085766361820922	0.0660175084721913	-3.04377941885458
Tspan15	0.267659749011855	8.6185003147448	2.85322861794447	0.00858968471465068	0.0660947141671186	-3.04518838635948
LOC100862285	0.329307292984191	5.85869144990548	2.85254264850266	0.00860359660882283	0.066160449928564	-3.04668817258533
Htr3b	0.228753390480896	4.22033419943289	2.84900977575815	0.00867558435839683	0.066527209737725	-3.05440952038165
4732418C07Rik	0.173387407444002	9.52123661153119	2.8469910802877	0.00871697428358752	0.066740772970891	-3.05881938929697
Bub3	0.190309560276678	9.60847814839319	2.84569570118141	0.00874363231399575	0.0668825456271692	-3.06164834400836
Mir5109	0.448585998353092	8.54628780718337	2.84478897129811	0.00876233814167688	0.0669840526798289	-3.06362815333084
Mcam	0.284708718214755	10.8044899177694	2.84313475571073	0.00879656231124663	0.0672248293714681	-3.06723925843675
Bub1b	0.226436864953887	5.51621255860113	2.84180895255557	0.00882408331400915	0.0673724774959942	-3.07013269243347
Ccl3	0.551625494071147	5.36936436672968	2.83558568737477	0.00895435919958581	0.0682673012984839	-3.08370534032988
Gamt	0.440062857378127	9.116120036862	2.83546054386878	0.00895699750258497	0.0682673012984839	-3.0839781197444
Whsc1	0.226876369400528	7.63813169659735	2.83541764913892	0.00895790198812371	0.0682673012984839	-3.08407161741013
Gm14636	0.533490885869564	5.95264177693762	2.83366426029728	0.00899494835226541	0.0684860973401092	-3.08789287356497
Ubqln2	0.217918864459816	7.95111216162571	2.83326164430674	0.00900347545431937	0.0684967487132933	-3.08877014937604
Gpr68	0.238613490777336	5.90282319848771	2.83324166111275	0.00900389888255188	0.0684967487132933	-3.08881368991536
Ints12	0.177560546772068	7.44207605860113	2.83320456488992	0.00900468497245274	0.0684967487132933	-3.08889451690392
Fhod3	0.218573288537551	5.86630135538752	2.83256213350857	0.00901830876698982	0.068576813997267	-3.09029419233357
Plau	0.307172266139656	9.10091209829868	2.83183589887432	0.00903373324412822	0.0686329807443847	-3.0918762595358
LOC100861571	0.247799446969696	3.9339197826087	2.8316170524443	0.00903838621243418	0.0686471699820193	-3.09235296604734
Mir1983	0.289961510210804	3.00363324763705	2.83100920927649	0.00905132167799724	0.0687078383314236	-3.09367691531615
Uggt1	0.192518526350458	8.40403512854442	2.83097972155605	0.00905194964952254	0.0687078383314236	-3.09374113918624
Asap1	0.216497545289853	9.76615401984877	2.83048657277273	0.00906245787798911	0.0687452560359863	-3.09481516102836
5330426P16Rik	0.195787943840579	7.38851392060491	2.82648480202111	0.00914815741741985	0.0693100177404641	-3.1035270845001
Spon2	0.466080092391304	6.4055497778828	2.82551278959822	0.00916908893959618	0.069447254457679	-3.10564223643428
Gpr50	0.556354579710145	5.83031269754253	2.8250689649543	0.00917866141942226	0.0694983991837423	-3.10660790123191
0610038B21Rik	0.172722167984189	4.58029647164461	2.82356624598134	0.00921114256833652	0.0697015105125029	-3.10987691987964
Bcl2l14	0.269975695816863	3.30771094328923	2.82303063809844	0.00922274596050632	0.0697216464778964	-3.111041870767
Axl	0.182723840415019	9.43552221172023	2.82260920719386	0.00923188554792179	0.0697216464778964	-3.11195840761788
Gm3521	0.264164545783925	4.01364076465028	2.8225301245385	0.00923360157110393	0.0697216464778964	-3.11213039056331
Strn	0.158667380434782	8.83345384499055	2.82245006926025	0.00923533900675283	0.0697216464778964	-3.11230448622051
Cep192	0.216155852602106	7.60105702551985	2.82224426704471	0.00923980694175409	0.0697216464778964	-3.11275203144026
Macf1	0.172832420783923	9.60493102551985	2.82200716470938	0.00924495693317265	0.0697219120486454	-3.11326762267311
Galntl1	0.285696778656124	6.58178402457467	2.82025073222932	0.00928319227024829	0.0699674485298286	-3.1170863948945
Sdcbp	0.236607542819497	9.00201701323251	2.8189790596422	0.00931096831361399	0.0701339013011401	-3.11985047054068
Ccdc85b	0.238518393774702	5.66252147637051	2.81773336025162	0.00933825326586353	0.070274469436462	-3.1225574808665
Il21r	0.204184930171275	4.87225511153119	2.81756522461585	0.00934194178281092	0.070274469436462	-3.12292280753122
Mvp	0.218073533596836	8.22998897258979	2.81702219159825	0.00935386411957046	0.0703280460924141	-3.12410263941309
Myo7a	0.180399927042159	7.01839477126654	2.81648572593423	0.00936565640154615	0.0703737706318617	-3.12526808967527
Nol12	0.184279753458498	6.76676906143667	2.81352407078534	0.00943101132863894	0.0708216652058609	-3.1317001452856
Fnip2	0.37534173254282	7.47125945179584	2.81297165248173	0.00944324919167288	0.0708272427200151	-3.13289949560313
Ttyh3	0.280926931159417	8.98929899243856	2.81212652348192	0.00946200061624936	0.0709247162980784	-3.13473411644845
Cngb3	0.326099434288536	4.057939463138	2.81001789936847	0.00950893967069273	0.0711683349905536	-3.13931033558365
1810046J19Rik	0.199374861495388	8.54806001890359	2.80905858859287	0.00953036721610686	0.0712553046942384	-3.14139169305872
Plk2	0.308126093708824	7.76494014083176	2.80900092643332	0.00953165663445328	0.0712553046942384	-3.14151678759655
Morf4l2	0.214665291831357	8.36489004536862	2.80879545089915	0.00953625273815743	0.0712645497224463	-3.14196254363123
1700030O20Rik	0.240894115777338	3.77767615500945	2.80849248020715	0.00954303344922615	0.0712936048468105	-3.14261977421993
Atp2c2	0.252353536561264	4.1487028979206	2.80725422972037	0.00957079383971179	0.071457674938969	-3.1453055212895
Ms4a4c	0.534014986166006	4.86281694990548	2.80707023058025	0.00957492543395633	0.0714668722729521	-3.14570456134684
Mlst8	0.202411067358367	7.39615312098299	2.80686142121355	0.00957961617006218	0.0714802361875121	-3.14615739138759
Cd2	0.384271085144928	5.34581508601134	2.80444245553447	0.00963411490359119	0.0718216563562941	-3.15140198140759
Cd276	0.232033651844533	6.55078843856333	2.8041500918028	0.00964072160747903	0.0718491759110759	-3.15203570303787
Ccdc22	0.183030852602108	6.71551354725898	2.8025160391921	0.00967772611957556	0.0720595885024348	-3.15557702238331
Cib1	0.201008725955203	6.45998424574669	2.80068760117614	0.00971929179646031	0.0723253821303022	-3.15953836663722
Cyfip2	0.376401103096176	6.04579237901701	2.79936334697736	0.00974950120605057	0.0725063991322639	-3.16240656407823
Osbpl3	0.303467282114624	5.32487082514178	2.79799911920961	0.00978071528592273	0.0726727491518998	-3.16536061601765
Hist1h2br	0.255213274703558	4.89485743572779	2.79680181788623	0.009808187805919	0.072811023091771	-3.1679526051202
Gm4902	0.528797539360999	7.33366162570888	2.79530919232871	0.00984253875974332	0.0730144611434492	-3.17118313552889
F630111L10Rik	0.421457233860343	5.11065933648393	2.79442203000661	0.00986300954004254	0.0731175615798912	-3.17310282731658
Eif2ak2	0.202756502140971	7.99296235066163	2.79436553979083	0.00986431438177142	0.0731175615798912	-3.17322505346772
Plec	0.208997035573121	7.80131379962193	2.79352099531838	0.00988384158433015	0.0732402765145523	-3.17505221770936
Blzf1	0.206766003129117	6.90573440548204	2.79309937201753	0.00989360384182342	0.0732905801880313	-3.17596429004796
Ednrb	0.2793692345191	9.44696282230624	2.79061221365056	0.00995137705345941	0.0736305768057078	-3.18134317495301
Ikbke	0.243696201251645	6.59959987523629	2.78654799209976	0.0100464695302763	0.0742444641808665	-3.1901274248485
B3gnt3	0.379299300724633	7.40273251701323	2.78572266759528	0.0100658845630227	0.0743656447662643	-3.19191044577165
Ncapg	0.338631423913042	4.77922167013233	2.78523837015755	0.0100772937228452	0.074427623941637	-3.19295658960364
LOC100861648	0.332965470520421	5.29282829206049	2.78335840587956	0.0101216980346378	0.0747331844702467	-3.19701666417571
Txndc17	0.195507672430828	10.7099920444234	2.78014498774245	0.0101980262343952	0.0751790679114295	-3.20395327068353
Sp140	0.225112127964425	6.53263418620038	2.77868387055008	0.0102329114999007	0.0753736810599382	-3.20710592772571
Mthfr	0.253818015810276	7.5026140510397	2.77749638381823	0.0102613465738402	0.0755379771979888	-3.20966754157461
Ryr2	0.362595356389988	4.76124306899811	2.77663501751878	0.0102820191496911	0.0756449683472499	-3.21152530362061
Gmip	0.246839590909092	6.38060806521739	2.77609988734902	0.010294881927774	0.0756757796470384	-3.21267930212071
P2rx4	0.368065713932806	9.35341367296786	2.77597531098943	0.010297878514138	0.0756757796470384	-3.21294793229092
Gm324	0.277713432971014	3.05199881758034	2.77445084399967	0.0103346150999392	0.075828199986038	-3.2162347112948
Il17ra	0.184050288043477	7.11286704536862	2.7738965553125	0.0103480029725272	0.075881250003245	-3.21742953654187
Trat1	0.214340907279313	3.49533695746692	2.77323809466612	0.0103639282040473	0.0759754237111687	-3.21884875449184
Apold1	0.27527558135705	6.57689508601134	2.7715590881396	0.0104046406242126	0.0762058760250651	-3.22246682421915
4930471M23Rik	0.257678142621872	8.62505198487713	2.76798979286335	0.0104916904823909	0.0766991445534532	-3.2301544808685
Prnd	0.252954271574439	5.73419974763705	2.76781869955363	0.0104958804036239	0.0766991445534532	-3.23052285781191
Rabl5	0.18953083777997	7.87333842060491	2.76197882640507	0.0106398435863788	0.0776286515778251	-3.24308945696091
Actn4	0.203552042819496	11.2229089480151	2.76101493177189	0.0106637835930468	0.0777572811935595	-3.24516229759171
Ctnnbl1	0.121874295783925	7.77578496030246	2.7606337650525	0.010673264540451	0.0777803896700043	-3.24598188684449
Gm19634	0.211242626482213	3.9949774952741	2.75997487449393	0.0106896721959186	0.0778769319954509	-3.247398502243
Tcirg1	0.36845261330698	7.53741393100189	2.75921237458751	0.0107086896095035	0.0779924243841088	-3.24903765794663
Dnase1l1	0.279110608695651	7.77176533459357	2.75773216693285	0.0107456983786917	0.0782139831649166	-3.25221900508299
Cadm3	0.339314614624507	7.00336483742911	2.75736176973477	0.0107549780469814	0.0782139831649166	-3.25301494471852
4931440J10Rik	0.371325483366271	3.82297115689981	2.75720834051226	0.0107588241660469	0.0782188732732719	-3.25334462958014
Cyp2r1	0.360448227437418	6.71385869754253	2.75671593390265	0.0107711764312833	0.0782855836996194	-3.25440263589105
St8sia4	0.298442690217388	7.80754505293006	2.75576538136586	0.0107950593369964	0.0783347188806402	-3.25644475557477
Zeb2	0.189726655961792	7.81146672495274	2.75568815904376	0.010797001760775	0.0783347188806402	-3.25661064001554
Itgad	0.551852912549405	4.26989788752363	2.75510633395483	0.010811647384917	0.0783772120725774	-3.25786040434065
Tpi1	0.290946282938073	10.9504957476371	2.75416641680021	0.0108353464201206	0.0784803121192266	-3.25987906171078
Wdr8	0.170088193511198	5.72413185160681	2.75195394131481	0.0108913251036057	0.0788102168242704	-3.26462936779045
Arpc4	0.22164607971014	9.53969124102079	2.75118685431472	0.010910797010526	0.0789279433875619	-3.26627587947279
Parp8	0.295986167984188	7.64561525425331	2.7508607454921	0.0109190849631834	0.0789430235845002	-3.26697578205473
Ercc6	0.230165688570487	6.90245846880907	2.74974036132286	0.0109476043978732	0.0791013362620878	-3.26938004651401
Maml3	0.283097829874833	6.03180765595463	2.74807915055597	0.0109900198160899	0.0793380282329679	-3.27294394200374
Ccnb1	0.33304907773386	4.78799810964083	2.74766328685486	0.0110006622008958	0.079348948479492	-3.27383594280456
Wipf1	0.294289795125163	6.81863799621928	2.7476426276395	0.0110011911447871	0.079348948479492	-3.27388025364319
Fbxo42	0.204610509057969	7.7235727778828	2.74742381257975	0.0110067950014575	0.0793661409028444	-3.27434956756032
Rhoh	0.241427868083003	5.17712492060492	2.7465449312643	0.0110293302692377	0.0795053740320659	-3.27623439224355
Parp3	0.227806049736492	8.94090422306238	2.74597133207213	0.0110440612764189	0.0795841044917907	-3.2774643466976
Dynlt1b	0.218166654808954	10.4020270160681	2.74517669416532	0.0110644995624662	0.0796656898090978	-3.27916804622658
Mir5104	0.437995719861658	4.45427693667297	2.74297844874083	0.0111212247538971	0.0800273592071676	-3.2838797240802
Rnd2	0.222961425395256	5.88759588279773	2.7427626178034	0.0111268089624301	0.0800441721214396	-3.28434222514541
Gstm1	0.229703226613964	8.56125299243856	2.74240671745274	0.0111360229647977	0.0800840988425172	-3.28510483720147
Tmsb4x	0.275459760046111	8.92650913705104	2.74181576328005	0.0111513382151266	0.0801270791982538	-3.28637100027289
Ptger1	0.212261334980237	6.83388193194707	2.74050485975071	0.0111853826114225	0.0803014680574189	-3.28917919589846
Dnajb11	0.207708598484848	8.37204860869565	2.74008217835182	0.0111963805741651	0.080344992543961	-3.29008450629176
Acsl5	0.352851333333334	8.55684013043478	2.74002131058277	0.0111979651622375	0.080344992543961	-3.29021486846434
Ms4a4b	0.443766359189723	3.41494864461248	2.73859449474806	0.01123517042128	0.080541596917646	-3.29327028239872
Gjd2	0.232972608366271	4.29122904820416	2.73829402394197	0.0112430202390222	0.0805744335012916	-3.29391361018265
Ubash3a	0.305596371870882	3.70756481190926	2.73790761112141	0.0112531228884198	0.0805999612635847	-3.2947408908223
Zfp710	0.227103783596839	6.98956442911153	2.7375880961721	0.0112614829681589	0.0806147693275615	-3.29542490171821
Utp20	0.216119620059287	7.68089476937618	2.73714370449394	0.0112731201595472	0.0806494396087661	-3.29637617615294
Mrgpre	0.316360890974965	6.15087429206049	2.73643786426958	0.0112916271258975	0.0807583987651971	-3.29788694567354
Htra4	0.378934451251644	6.23176696219282	2.73559277320963	0.0113138228441578	0.0808936692245758	-3.29969549528569
Fat3	0.433750108530961	4.20253024574669	2.73527584464425	0.011322157334254	0.0809201791154475	-3.30037366697897
Gpr84	0.200474719367588	4.61303953969754	2.73368292376335	0.0113641350845381	0.0811357106875797	-3.30378161109967
Dot1l	0.299722417654802	8.46929831568998	2.73293628271502	0.0113838614756594	0.0812001360217821	-3.30537863724637
Mras	0.213200903656126	7.19274695935728	2.73259357530295	0.0113929266559816	0.0812001360217821	-3.30611159332443
Nkg7	0.32702294927536	6.04568367863894	2.73195895779493	0.01140973128753	0.0812963970258643	-3.30746873589109
Tmem123	0.214208937252961	9.79309388846881	2.72935453999121	0.0114789407498389	0.0816950544962546	-3.3130365914319
4930504O13Rik	0.194343142292489	3.84727824196597	2.7284189518865	0.0115038992630045	0.0818490477009266	-3.31503605289344
Parp9	0.183985507905135	8.42038437334594	2.72820975754227	0.011509486884032	0.0818651699116461	-3.31548307609333
Chid1	0.230964263998682	6.55987239981096	2.72633398813875	0.0115597032883264	0.08214546651219	-3.31949055894271
Emilin2	0.373437362154151	8.24704552646503	2.72607283834129	0.0115667108818922	0.08214546651219	-3.32004837596388
Dusp8	0.429500850461133	6.22811121833648	2.7256490283508	0.0115780917442363	0.0821560156815275	-3.32095357553611
Dennd4b	0.255657250658757	7.37560570321361	2.72546346892164	0.0115830780154642	0.0821560156815275	-3.32134988134998
Serpinb9b	0.283034641139658	4.56622962003781	2.72454503645791	0.0116077874904217	0.0822794163039784	-3.32331119928463
Mir3102	0.404820881587614	3.00077527126654	2.72268700518416	0.0116579276219885	0.0825873193939435	-3.32727796352958
Vmn1r32	0.198985394598156	2.70978196408318	2.72228913411991	0.0116686908739017	0.0826398147351095	-3.32812720314186
Cdt1	0.294774373517789	6.02940296124764	2.72195863186502	0.0116776387643966	0.0826794268851823	-3.32883259665782
Tuba1c	0.385246213932807	5.36711956427221	2.71906245874916	0.011756325192271	0.0830933153681416	-3.33501197442015
Tmem71	0.239450813076417	6.51394265879017	2.71869662360759	0.0117663000051264	0.0831399741761314	-3.33579228444466
Sec23ip	0.169885045454544	8.76858632608696	2.71707730998672	0.0118105476629367	0.083428706707004	-3.33924553711813
4930455G09Rik	0.247930939393938	5.22435465217391	2.7152209383927	0.0118614654206324	0.0836924353727189	-3.34320297769821
Arxes1	0.261697408267457	8.73707388185255	2.71492216305537	0.0118696796824503	0.083719728027823	-3.34383977677314
Gimap4	0.248825896080367	7.00628780718336	2.71483317402454	0.01187212730087	0.083719728027823	-3.3440294375941
Gm4557	0.280233056324111	2.78674599432892	2.7146235978372	0.01187789351036	0.0837364311946034	-3.34447609069694
Dok3	0.182069470026351	6.29272132986767	2.71444053358596	0.0118829324338532	0.083747999074849	-3.34486622597326
Gm14169	0.167416090909091	4.79562019565217	2.71292705782175	0.0119246685795616	0.0840181194430743	-3.34809111496008
Parva	0.197506038043482	9.43140989319471	2.7125005334036	0.011936455437986	0.0840771308158337	-3.34899977279808
Gna15	0.270883561923585	6.008620036862	2.71168582829935	0.0119589999869152	0.084187807391463	-3.35073518994787
Pdia3	0.180866765480898	11.0158946124764	2.71072587806644	0.0119856151333192	0.0843269970242037	-3.35277963902215
Galc	0.276049350296439	6.97046865122873	2.71031139980584	0.0119971239726908	0.0843598052584701	-3.35366225246715
Gpr137b-ps	0.443872415843213	5.95538738185255	2.7086322528697	0.0120438553045605	0.0846036282680076	-3.3572371849481
Scara3	0.226700702569169	7.36734719470699	2.70857219270837	0.0120455299680451	0.0846036282680076	-3.35736503211892
Ddr1	0.177225791666668	6.38330182608696	2.70832584530217	0.0120524011875873	0.0846036683763245	-3.35788940411021
S1pr1	0.225442193675889	9.0601843100189	2.70747527723751	0.0120761538985891	0.084742406878665	-3.35969971651559
Pcna	0.259245442852436	8.56376653969754	2.70710388542004	0.0120865390692115	0.0847467544522865	-3.36049007544255
Adamtsl2	0.357850514657443	6.48686751606805	2.70518523528326	0.0121403237957795	0.0850754678051696	-3.36457223043682
Odz4	0.262895256258234	7.56522526748582	2.70418034651002	0.0121685830957456	0.0852020934793016	-3.36670963158821
Cacna1a	0.216497859025033	6.31719281663516	2.70302945832987	0.0122010240942785	0.0853794548062432	-3.36915705105129
Trip13	0.283861028162057	4.84875630151229	2.70260603298489	0.0122129799557335	0.0854388600593267	-3.37005734500597
Rasa1	0.233047597332014	9.25954631285444	2.70247369460438	0.0122167189267837	0.0854407646621768	-3.37033870954059
P4ha1	0.181085306982867	8.24798282797732	2.70233573019306	0.0122206179957322	0.0854437875525721	-3.37063202770808
Htra3	0.376003525856387	9.9883034489603	2.69920594685133	0.0123093848129283	0.0860087006326603	-3.37728392012595
Zranb3	0.518866286231883	6.07298939413989	2.69911813258998	0.0123118841123114	0.0860087006326603	-3.37747049667684
Aqp7	0.301444378293805	11.5562981247637	2.69845682183361	0.0123307211284985	0.0861158835174199	-3.37887546073136
Lonrf3	0.400464152338601	5.3307624442344	2.69667587367466	0.0123815850116789	0.086348767458358	-3.38265819000653
Asah1	0.206279645586294	9.27113736672968	2.69555454232118	0.0124137112647468	0.0865483247046535	-3.38503920577943
Rnf11	0.194575139986823	9.40441938941399	2.69522898419223	0.0124230531907517	0.0865566154180951	-3.3857303905145
Herc3	0.15706415991436	7.56476740075614	2.6952208694078	0.0124232861296892	0.0865566154180951	-3.38574761824675
Sfmbt2	0.167576881422923	4.5607958563327	2.69434101337423	0.0124485671837954	0.0866687533366726	-3.38761539182088
Uxs1	0.179420566205533	7.08785995557656	2.69415633560367	0.0124538796926976	0.086681253574195	-3.38800738728637
Tbc1d9b	0.180289578557307	9.29767170604915	2.69400272879536	0.0124583000246016	0.0866875387934309	-3.38833342076851
Sema5b	0.207952351449275	5.84829001228733	2.6938102128416	0.0124638421225295	0.0866887023056929	-3.38874202554272
Fam129a	0.193192903656126	7.35076358979206	2.69258899881708	0.0124990520636101	0.0868729941228807	-3.39133362032054
Gpr18	0.239067014986825	4.61176393289225	2.69068630351096	0.0125540965841369	0.087132713154784	-3.39537015564361
Smpdl3a	0.245137790349143	7.3674873979206	2.68996778441459	0.0125749423084345	0.0872528232358327	-3.39689408117825
Junb	0.207486344367589	6.95063130056711	2.68976605190202	0.0125808008256663	0.0872689043482611	-3.39732190133816
Cd24a	0.378878187252966	6.42248582325142	2.68926184238504	0.0125954547902959	0.0873195655382856	-3.39839111777413
Emp1	0.384502670783922	8.22234280812854	2.68914911990071	0.0125987330623283	0.0873195655382856	-3.39863013998014
Gpr183	0.272383644433465	6.0031535926276	2.6888892887184	0.0126062927010674	0.0873473966574377	-3.39918107797799
5430437J10Rik	0.307407920783926	3.48647002551985	2.68844327688236	0.0126192790878045	0.0873897631867087	-3.40012672065151
5830432E09Rik	0.236241820981554	6.3505003147448	2.68791461582713	0.0126346882103441	0.0874290178188142	-3.40124748802624
Stat4	0.397017567193676	4.9041823147448	2.68698147470148	0.0126619300063751	0.0875851605212237	-3.40322546709506
B430212C06Rik	0.331071254281947	5.91581591871456	2.68584487684536	0.0126951859210926	0.08774132142772	-3.40563421190538
Hmgb4	0.206552981060605	4.2716002173913	2.68538997025324	0.0127085190700674	0.0877842379486772	-3.40659812221296
Anxa8	0.414744764986824	6.74304369376182	2.68387164667535	0.0127531157863939	0.0880182838620732	-3.40981468775175
Cdkn2b	0.258600706521738	7.43807789224953	2.68288304585519	0.0127822322071147	0.0881945394671193	-3.41190850736913
Myoc	0.254157717885375	4.61854221833648	2.68234290729018	0.0127981667902978	0.0882764220155979	-3.41305232421065
H2-K1	0.252694036725954	10.6631102258979	2.68211672357941	0.0128048449527616	0.0882764220155979	-3.41353126191041
Dram1	0.166873517786563	10.6884666824197	2.6812931460149	0.0128291890417246	0.0883534725781464	-3.41527497953317
Dnm1	0.253170289690381	7.63537821644613	2.68128380519731	0.0128294653953934	0.0883534725781464	-3.41529475469248
Ranbp17	0.314036782773385	5.48333522400756	2.67676456508404	0.0129638268365156	0.0891101247446898	-3.42485791657252
Nkain2	0.377681650362316	4.69656200850662	2.67563271670396	0.0129976838982786	0.0892811921284769	-3.42725164880515
4922501C03Rik	0.182282612318839	7.326526463138	2.67419978753758	0.0130406661804733	0.0895514791540667	-3.4302813437655
Rai14	0.195821566205531	7.3722986294896	2.6728202705135	0.0130821722247805	0.0897819454627104	-3.43319727345346
B230119M05Rik	0.200301727272727	2.79289973913043	2.67272126736372	0.0130851557292078	0.0897819454627104	-3.43340650812281
Mcm4	0.214524663702241	7.00248779206049	2.67178834476856	0.0131133011237381	0.089922604794186	-3.43537795285925
Lzic	0.231990545289855	7.22621693289225	2.6715582953906	0.0131202502166637	0.089922604794186	-3.43586403381231
Npc2	0.186378594861656	11.4802296758034	2.67075517257238	0.0131445371974513	0.0900389838155601	-3.43756080690421
Rcn2	0.177249158596838	7.69715310302457	2.67030386930731	0.0131582034092421	0.0900825225622724	-3.43851416206569
Scn8a	0.291385042325428	3.67905009451796	2.67012377989437	0.0131636605334878	0.0900948562922356	-3.43889456727372
Chek1	0.26216816798419	4.58677347164461	2.66899047039853	0.0131980511491391	0.0903051550865306	-3.44128815075385
Myd88	0.255487070487483	8.24647841776938	2.66804077000103	0.0132269349453101	0.0904070473635113	-3.44329351964185
Tmem144	0.268860833333331	5.64930119565217	2.66789794884548	0.0132312837718163	0.0904070473635113	-3.44359506434354
Angpt2	0.384543946805007	6.33215658506616	2.66745778873295	0.0132446948408356	0.0904736000685238	-3.44452433870659
Folh1	0.398258536396572	7.66941320037807	2.66718282145819	0.013253079178689	0.0905057881512798	-3.44510481236632
Icam2	0.18355215135046	6.41962397637051	2.66516959257087	0.0133146185606718	0.0908396646677604	-3.44935387321401
Tgfb1i1	0.265306455533596	8.16330848960302	2.66193624403731	0.0134140147643266	0.0913264662656334	-3.45617441278853
Rexo2	0.183438696310935	9.81665451417769	2.66077834302711	0.0134497785325105	0.0915368739270897	-3.45861582868877
C230052I12Rik	0.193317029644268	6.25676575330813	2.66002495518631	0.0134730961750381	0.0916274636672156	-3.4602040227358
Trav9d-3	0.24052245273386	5.15588815311909	2.65937120571763	0.0134933606627199	0.0917292150030167	-3.46158197255498
Pi4k2a	0.225717664690382	8.19992958601134	2.65794207657346	0.0135377593436496	0.0918897319701429	-3.46459359373429
S100b	0.274191206192358	4.40640847542533	2.65758744266721	0.0135487979138169	0.0919140306589403	-3.46534078065296
LOC100861856	0.521923169960473	6.24370510302457	2.65645897916918	0.0135839793507899	0.092127340418153	-3.46771800442789
Arhgef10l	0.209609273386033	5.74468179017013	2.65621979508838	0.0135914472348941	0.0921526295876752	-3.46822179902641
Micall2	0.320855181982872	5.72987880623818	2.65564624220143	0.0136093705637821	0.0921980612740441	-3.46942977487082
Pak1	0.442123296277998	6.65348046597354	2.65531501514912	0.0136197313772845	0.0922428962694568	-3.47012731625897
Ap3m2	0.217588878458498	7.65959262665406	2.65468405986855	0.0136394881639936	0.0923513256290624	-3.47145593253509
C530028O21Rik	0.400093432971012	5.97355796975425	2.65163405794253	0.0137353704340238	0.0929494617564388	-3.47787594216181
Gsto1	0.2025101557971	8.52593178827977	2.65120692299181	0.0137488484685341	0.0929896046529886	-3.47877470315077
Fam78b	0.225318402009221	7.02187933175803	2.64904088268437	0.013817387671288	0.0932995442593325	-3.48333117584369
Psmb8	0.276615611330696	8.39535601701323	2.64861603288231	0.0138308685101046	0.093346481885464	-3.48422464751379
Ryk	0.120775902832673	10.0927600586011	2.64853001858381	0.013833599314203	0.093346481885464	-3.48440552851639
Cttnbp2nl	0.279662332345191	7.15534877126654	2.64846381627798	0.0138357014658606	0.093346481885464	-3.48454474432317
Cdkn3	0.236504390974964	5.35123881379962	2.64411492225126	0.0139744508471777	0.09408691611204	-3.49368576466714
Olfr773	0.28381207328722	3.16582290642722	2.64367854941776	0.0139884447876556	0.0941450601410592	-3.49460252731209
Ppp3ca	0.13866271541502	9.12077347258979	2.64301875074547	0.0140096286324768	0.0942104521899112	-3.49598851999882
Pfkp	0.262356966403159	9.33582561436673	2.64086775718105	0.0140788982580538	0.0945988349149382	-3.50050563400273
S100a8	0.443258838603425	4.12063438657845	2.64049878989453	0.0140908124731076	0.0946162073660573	-3.5012802658173
Cd248	0.208905631093543	8.61533711342155	2.6395669614699	0.0141209438908577	0.0947521870770699	-3.50323633528746
Adamts4	0.303233915843215	5.01107262098299	2.63883733465263	0.014144579034942	0.0948333228768174	-3.50476768195542
H2-T23	0.280191041501975	7.24226528071834	2.63815170446962	0.0141668227070772	0.094905004740045	-3.50620647465364
Mink1	0.164445726284585	8.50454972778828	2.63758194039156	0.0141853322704471	0.0949067581949548	-3.50740196527863
Rasl10b	0.205236056982872	6.20571676275992	2.63755098827442	0.0141863384399178	0.0949067581949548	-3.50746690554944
1810055G02Rik	0.323687144433466	8.63898865784499	2.63735151462305	0.0141928243899158	0.0949243826089183	-3.50788540873662
Nin	0.190743358695651	7.73687303024575	2.63620615892934	0.0142301197322957	0.0950964020938613	-3.51028806858283
Mkl1	0.280949165678521	6.9885578147448	2.63547563713932	0.0142539550240593	0.0952040584073078	-3.51182021227511
Pbk	0.264692472002633	4.70483963516068	2.63356888820542	0.014316344060327	0.095543085759767	-3.51581818089075
2610020C07Rik	0.279973650197627	5.11107435444234	2.6330676182714	0.0143327880206522	0.0956216124505933	-3.51686895033961
1100001G20Rik	0.581465745059283	8.71580970415879	2.63297372113259	0.0143358702428362	0.0956216124505933	-3.51706576657071
Napsa	0.34207825098814	6.32177142438563	2.63206101849737	0.0143658624979296	0.0957698261087297	-3.51897866445483
Gm2694	0.210611776185771	4.54956493100189	2.63011457362479	0.0144300206234346	0.0960939549663403	-3.52305691237241
Arhgef2	0.203302973484845	8.59141241304348	2.62971704619742	0.014443156711256	0.0961550622111331	-3.5238896173086
G630016D24Rik	0.223551274868249	4.83787706805293	2.62834873056744	0.0144884575328285	0.0963785490834253	-3.52675530778398
Lats2	0.156550836297761	7.35823566446125	2.62767271062498	0.0145108875265439	0.0963976641453369	-3.52817080363569
LOC100861831	0.356353611989458	6.9665667637051	2.62724574564002	0.0145250707299354	0.0964398958001047	-3.52906470717432
Car6	0.347369246047431	4.00745030245747	2.62162063517021	0.0147131436108146	0.0973738285263524	-3.54083401082338
Actr2	0.226043060770746	10.4121924801512	2.62128752277451	0.0147243521470903	0.0974218477898487	-3.54153053403003
Osbpl10	0.181558027173913	5.65178922495274	2.62070636891819	0.0147439258692993	0.0975251736378826	-3.54274558266374
E130203B14Rik	0.189813461956523	7.02856899810964	2.62037334394887	0.0147551533719426	0.0975470788639748	-3.54344178754443
Ranbp3l	0.388890057312252	6.16875861436673	2.6172841061415	0.0148596844985596	0.0979753301635899	-3.54989763399707
Tirap	0.255480207839262	6.89665327693762	2.61699105369227	0.0148696364225006	0.0980147256670096	-3.55050982995766
Aida	0.226121925065875	8.72776181379962	2.61648260768389	0.0148869177880053	0.0981023999473738	-3.55157189903169
Spry4	0.30801249588274	7.15230177882798	2.61360410411779	0.0149851084368535	0.0984826646195874	-3.55758249318033
Aprt	0.244529175724638	7.35275882136106	2.61357456001729	0.0149861193659064	0.0984826646195874	-3.5576441649217
Etv5	0.221832564064559	5.81533175708885	2.6134635357699	0.014989918921931	0.0984826646195874	-3.5578759186541
Arf6	0.157951939723318	7.40643746030246	2.6131476684275	0.0150007336964058	0.0984826646195874	-3.55853523487593
Tapbp	0.155775747529641	7.48094242816635	2.61304052440606	0.0150044037853603	0.0984826646195874	-3.5587588685972
Ccl8	0.625109737483531	6.32417989981096	2.61303594088948	0.0150045608068876	0.0984826646195874	-3.55876843531478
Hivep3	0.229261475461133	6.10920778355388	2.61267840024646	0.0150168141197481	0.098521548060124	-3.55951466531833
Mlec	0.192127663702237	10.9482080964083	2.61193511891751	0.0150423171112737	0.0985808021072916	-3.5610657990846
Abce1	0.168355117424243	10.1323695869565	2.61165899923917	0.0150518014538849	0.0986089044743347	-3.5616419627912
Gfpt2	0.255440192028983	8.27755266068053	2.60953944406125	0.0151247915569639	0.0989818408690741	-3.5660635843285
Tead4	0.20104207773386	6.49134530529301	2.60719932856775	0.0152057608584285	0.0994325237773494	-3.57094297858881
LOC100862248	0.223843873517787	5.4335775047259	2.60612344449012	0.0152431227095988	0.0995975615855705	-3.57318548839326
Irx3	0.197096438405796	5.41301029300567	2.60522760008826	0.0152742977660387	0.0997303848315454	-3.57505233715021
Dgkk	0.22307226301054	3.83723847542533	2.60519048988539	0.0152755904706274	0.0997303848315454	-3.5751296632617
9230114K14Rik	0.205718103754943	7.39916288657845	2.6041924627348	0.0153103942928085	0.0999046803655171	-3.57720900886625
Prr11	0.411304394433465	5.43843835349716	2.60324761553938	0.0153434117946434	0.100067141331247	-3.57917714338707
Casp1	0.429720299077732	7.65441799810964	2.60284564846543	0.0153574786002145	0.100132385603409	-3.5800143265238
Ubl4b	0.210754367753623	3.76122732986767	2.6024945128917	0.015369776411815	0.100186064386562	-3.58074558255305
Nhlh1	0.224365173583662	3.74277851417769	2.60206975598413	0.0153846649467489	0.100222140460884	-3.58163008417958
Gan	0.188769213768116	7.17522054064272	2.60206963444476	0.01538466920886	0.100222140460884	-3.58163033725804
Lrrfip1	0.206178468050065	7.1260557637051	2.60198862346046	0.0153875103263809	0.100222140460884	-3.58179902297878
Fgd3	0.307960217061924	5.55874868714556	2.60069719043454	0.0154328680586962	0.100445765687262	-3.58448771952154
Gm5150	0.540940597826086	5.05244864461248	2.60054330296583	0.0154382812101441	0.100446641685642	-3.58480805510716
Eomes	0.310083694828722	4.06636188846881	2.59888433535505	0.0154967497490846	0.100694145614537	-3.58826072066162
Vmn1r195	0.168771401185771	2.72829551795841	2.597508591756	0.0155453930331266	0.100956984636215	-3.59112299420819
Bmp2	0.287626018115941	5.98737759924386	2.59668001324406	0.015574758465419	0.101086952494454	-3.59284646266343
E230029C05Rik	0.229845519762845	4.63615437901701	2.59659680741428	0.0155777101993807	0.101086952494454	-3.59301951616753
Ube2l6	0.2065670307971	7.25059546219282	2.59323568810486	0.0156973835164113	0.101729611923606	-3.60000743467298
1700025G04Rik	0.203069967061923	8.79098062192817	2.59305918349484	0.0157036916395404	0.101743739260808	-3.60037425434333
Sfrp2	0.190812334650857	6.26425173251418	2.59151177410522	0.0157590960499375	0.102022243563636	-3.60358954422438
Gm5958	0.145852766139656	4.02012885916824	2.59045156317507	0.0157971617021797	0.10223076303272	-3.60579188015718
Samsn1	0.153348156126482	5.97882955293006	2.59038369325849	0.0157996014116542	0.10223076303272	-3.6059328463865
Ggta1	0.216924572957838	7.59190101134215	2.58919901813196	0.0158422433888698	0.102426004869382	-3.60839308695824
Erc2	0.226518523550723	3.53226437901701	2.58860657668453	0.0158636083529331	0.102510354343574	-3.60962318387227
A630001G21Rik	0.269762188899869	5.96187901606805	2.58372900139526	0.0160405302254944	0.103287370050945	-3.61974451389281
Apobr	0.28265288883399	6.22744328922495	2.58367431446298	0.0160425242455173	0.103287370050945	-3.61985793191138
Hif1a	0.166319312747032	6.14748030718336	2.58346138664686	0.016050290318963	0.103289998590609	-3.62029952078228
Eif2ak3	0.147477491106717	7.30416194139887	2.5812481706294	0.0161312202972435	0.103695893439192	-3.62488826276379
Sh3kbp1	0.28571393099473	9.42928166446125	2.58105514283997	0.0161382966882551	0.103714331206972	-3.62528836837459
Pxn	0.163585308629774	7.20914752079395	2.57982570306059	0.0161834358466317	0.103852628134384	-3.62783633654503
A330040F15Rik	0.278325756916995	4.63724275330813	2.57952467780065	0.0161945059756603	0.103885943330589	-3.6284600949407
Tlr11	0.292140207674569	5.38689555765595	2.57934843625973	0.0162009904895395	0.103900497425238	-3.62882526813019
Rab38	0.190203116930173	6.39338216824197	2.57849899627703	0.0162322781700732	0.1040470033237	-3.6305851120642
Trmt6	0.13867808777997	6.76381881190926	2.57662381988062	0.0163015465714167	0.104382415380394	-3.63446887688089
Baz1a	0.215922813241105	7.46711405198488	2.5724603540257	0.016456329438163	0.105218588696052	-3.64308626500555
Gramd4	0.228637186923581	7.58172223251418	2.572308053993	0.016462017285238	0.105218588696052	-3.64340133923787
Mogat2	0.452151679841895	6.80111058601134	2.57187631275154	0.0164781511908192	0.105263528792729	-3.64429445607199
Arl16	0.131764683629774	6.58873015122873	2.57184800042913	0.0164792097193987	0.105263528792729	-3.6443530210596
9930111J21Rik1	0.264096127305663	7.65553087429112	2.57137458317501	0.0164969190210823	0.10530511944926	-3.64533224596056
Cpne2	0.235352792490115	9.80101111814745	2.57057340816383	0.0165269292725697	0.105442065454764	-3.64698917640015
Cd59b	0.262237590909091	6.95876339130435	2.56987792544553	0.0165530217439343	0.105581204425726	-3.64842728269011
Dhx8	0.173718132411063	8.1994820415879	2.56949114498998	0.0165675492084414	0.105619197566282	-3.64922696391234
Gngt2	0.286046828227931	6.03163894139887	2.56897112801552	0.0165870997480728	0.105689157288263	-3.65030200753359
Arl6ip5	0.173709105072463	9.20554505387524	2.56770024534657	0.0166349702613646	0.105939399757517	-3.65292881018136
Sec11c	0.299197503458497	7.57385593100189	2.56753646125762	0.0166411488891852	0.105951370581984	-3.65326728339097
Iqsec1	0.211988831851123	9.78118237429111	2.56494504462753	0.0167391928946966	0.106410664968453	-3.65862101275469
Mir1964	0.172674075757575	6.24543289130435	2.56370493551817	0.0167863013715876	0.106682615679254	-3.66118191680599
Cog2	0.143847577733858	7.79422510964083	2.56262126881027	0.016827568032623	0.1069173090312	-3.66341917611185
3010003L21Rik	0.270264657444005	4.59197802457467	2.5624040966539	0.0168358494260893	0.106942356947267	-3.66386746867501
Copb2	0.144335822463766	10.3556517230624	2.56122211617553	0.0168809882626572	0.10714623660094	-3.66630696220769
Hist1h1b	0.365484483695654	3.40658846502836	2.56075424642575	0.0168988869132455	0.107216526062755	-3.66727242174539
Gm19325	0.186925041501976	4.11759186767486	2.56044238057869	0.0169108273460357	0.107227062325958	-3.66791590755892
Mc4r	0.209604953722002	3.50837481663516	2.56043460415193	0.0169111251830317	0.107227062325958	-3.66793195240979
Sulf1	0.214572631093542	9.01527567863894	2.5601657449036	0.0169214254899207	0.107260921991598	-3.66848666383299
Tnfrsf10b	0.315841567852437	7.10677930056711	2.560068058246	0.0169251694240577	0.107260921991598	-3.66868820303301
Gm10629	0.279255324604743	3.91790411720227	2.55833195883927	0.0169918358208231	0.107600407410073	-3.67226924591057
Cyb5d1	0.154332501317523	8.72724977599244	2.55754295266431	0.0170222144342691	0.107757943495324	-3.67389626334233
Nup107	0.182000163208166	6.96977000378072	2.55636446956247	0.0170676829653208	0.107942036018295	-3.6763258876659
Mir466b-2	0.353510245388669	3.43778290359168	2.5546603864407	0.0171336302043692	0.108248000517017	-3.67983797811918
Gramd3	0.184142375494071	7.50756537523629	2.55359271651276	0.0171750692566826	0.108416289772662	-3.68203774337515
Nudcd1	0.193511198945982	6.88244919659735	2.55352282549919	0.0171777851579237	0.108416289772662	-3.68218172430487
Xkr5	0.161366929512516	4.92920447353497	2.55284741494474	0.017204051591359	0.108525993222583	-3.68357300568053
Gm19544	0.380473429347824	4.67348125425331	2.55191147627624	0.0172405116159814	0.108694748802369	-3.68550059962823
Slc45a1	0.253700317193675	3.87548046691871	2.55177694529526	0.0172457582511877	0.108694748802369	-3.68577763676269
Galnt6	0.251940601119895	5.41209357372401	2.55145348471136	0.0172583791170793	0.108700121203391	-3.68644369864347
Gmpr2	0.147346015810274	7.75555135538752	2.54989598697167	0.0173192703152341	0.108890493925831	-3.68965017710895
Dnajc2	0.18082556142951	7.76655768336484	2.54911140059108	0.0173500197571374	0.109056002788678	-3.69126500646255
Cercam	0.276095191040842	6.20436436672968	2.54886843053857	0.0173595525097151	0.109088100753299	-3.69176502731029
A430110N23Rik	0.213043753458498	6.71631380056711	2.54815937768862	0.017387399535538	0.109235240620155	-3.6932240671689
Traf5	0.277831027009223	6.36916194045369	2.54803395144824	0.0173923297917302	0.109238369023186	-3.69348213620844
Gm5544	0.191620869565217	3.77242978544423	2.5468676224565	0.0174382381553242	0.109415177590662	-3.69588154914426
Tacc3	0.236221782444005	6.15347322022684	2.54511989466396	0.0175072421640838	0.109764306887817	-3.6994758478927
Ttk	0.234267455862978	5.12602284120983	2.54407568265542	0.0175485909345547	0.109967600349106	-3.70162264684473
Robo1	0.403375330698286	6.81519218714556	2.54199828907825	0.0176311217900949	0.110428622017453	-3.70589205153186
Tpst2	0.217282607378129	8.69909892816635	2.54146314281464	0.0176524404876545	0.110534056976304	-3.70699154304443
Htatip2	0.176514535902502	8.06351721644612	2.53878101779793	0.0177596501027804	0.111064282271791	-3.71250011622036
Nras	0.161195433794463	8.74612728355388	2.53715351428118	0.0178249991571146	0.111315079763263	-3.71584105393173
Cdc20	0.167008122694332	5.41326716918715	2.53656364210061	0.0178487393762818	0.111398336643726	-3.71705163609792
Esco2	0.248042379117258	4.22749369943289	2.53655155114305	0.0178492263006603	0.111398336643726	-3.71707644840514
Ubtd1	0.237767631422921	7.87842811720227	2.53532550472455	0.0178986655000362	0.111565632249341	-3.71959210773309
Pofut2	0.207663042984189	8.33859247164461	2.53477845418261	0.0179207658341179	0.111675144057565	-3.72071434372737
Aff1	0.189329985177862	8.9240666342155	2.53415621948074	0.017945934354419	0.11177759541005	-3.72199064376973
Ets1	0.166514215085637	7.70112696880907	2.53394238266556	0.017954591332232	0.111801126319906	-3.72242921426593
Nxph4	0.28800889196311	5.12547889035917	2.5326019597695	0.0180089454994658	0.112111258090385	-3.72517787635824
Pak4	0.212016689229245	7.03727488941399	2.53243620239505	0.0180156775723152	0.112124845820021	-3.72551771856125
Arpc5	0.212960198616599	8.14148519281663	2.53099339582188	0.0180743745451491	0.11236896605885	-3.72847527018389
Nlrp4a	0.161439010540184	3.13067916446125	2.53053553486297	0.0180930385668396	0.112386411120983	-3.72941361611793
Zfpl1	0.196561895750984	7.48449471644612	2.5305074293229	0.0180941848303197	0.112386411120983	-3.72947121274236
Cd6	0.179702733860341	5.52778355387524	2.530081304152	0.018111572292666	0.112437735699004	-3.7303444245455
Sec16a	0.208062692852437	8.94653119187146	2.52951255908164	0.0181348033443496	0.112496929193186	-3.73150975836157
Gm17749	0.405851173583662	5.66897290548204	2.52880515513327	0.0181637366924898	0.112591412103396	-3.73295898528661
Plin2	0.348661372859025	10.8549935406427	2.52675493183603	0.0182478346812149	0.113027427382061	-3.7371578522098
Gm13238	0.472675718050066	3.96129219848771	2.52646082410261	0.0182599282774781	0.113073917670031	-3.73776002342514
Manf	0.185177628952569	5.30658354536862	2.52509361320445	0.0183162452244139	0.113337228169948	-3.74055878421661
Kcnab2	0.245175117753623	6.45925646030246	2.52356244488231	0.0183795071535435	0.113643084120982	-3.74369212608972
Tor1b	0.171679841897236	7.8962381852552	2.52149469687557	0.0184652603931994	0.113973154933832	-3.74792174884708
6720463M24Rik	0.258932751317522	5.568858536862	2.52018655518276	0.0185197030090207	0.114223373463544	-3.75059653430333
Hipk2	0.219974914031615	11.5938533393195	2.51894748004144	0.0185714085342322	0.114404870438098	-3.7531293493696
Psmd10	0.243146406620555	7.38238342816635	2.51892519256533	0.0185723397964306	0.114404870438098	-3.75317490091676
Ccbp2	0.169736494071144	7.13215658412098	2.51545368914997	0.0187179236154704	0.115129010588191	-3.76026714167098
Gm5862	0.313562712779974	3.116969768431	2.51445332632162	0.0187600717381988	0.115330687966986	-3.76230980768507
Caml	0.158162055335969	7.39961011342155	2.51354842852098	0.0187982734700328	0.115507915218755	-3.76415713093411
Capn1	0.205664443346507	8.49874621928166	2.51319736378278	0.0188131136567752	0.115570288929432	-3.76487371467352
Tnfrsf26	0.201927768774704	5.20137562854442	2.51199685109898	0.0188639438101751	0.115768794853305	-3.76732372457656
Ltf	0.204865554018445	4.33636685916824	2.51019083795322	0.0189406510627902	0.116090631777296	-3.77100814722251
Gm12503	0.269972552206851	4.82573566446125	2.51009050685366	0.0189449209205666	0.116090631777296	-3.77121278569739
Polm	0.184541886198946	5.74615469376181	2.50940978728473	0.0189739143402521	0.116212258635272	-3.77260107590377
[truncated: 684 more rows]
