# Supplementary material for: Mechanism of Astragalus membranaceus Alleviating Acquired Hyperlipidemia Induced by High-Fat Diet through Regulating Lipid Metabolism
Source: Nutrients. 2022 Feb 23;14(5):954. doi: 10.3390/nu14050954 (PMC8912611; doi:10.3390/nu14050954)
Supplement: Supplementary file 1 [file nutrients-14-00954-s001.zip › nutrients-1560760 - supplementary/supplementary file 2. The gene expression matrix from GEO database/GSE139601/IDtrans/ann.txt]

ID	symbol
17210855	Lypla1
17210869	Tcea1
17210887	Atp6v1h
17210904	Oprk1
17210912	Rb1cc1
17210947	Fam150a
17210953	St18
17210984	Pcmtd1
17211000	Rrs1
17211004	Adhfe1
17211023	3110035E14Rik
17211033	1700034P13Rik
17211043	Sgk3
17211066	6030422M02Rik
17211090	Cspp1
17211131	Prex2
17211174	A830018L16Rik
17211194	4932411L15
17211198	Sulf1
17211223	Xkr9
17211232	Msc
17211235	Kcnb2
17211243	Terf1
17211258	Rdh10
17211275	D030040B21Rik
17211280	Tmem70
17211286	Ly96
17211294	Gdap1
17211305	Pi15
17211313	Crispld1
17211335	Tfap2d
17211347	Tfap2b
17211361	4930486I03Rik
17211365	Mir206
17211367	Mir133b
17211369	Il17a
17211375	Paqr8
17211382	Efhc1
17211396	Tmem14a
17211405	Gsta3
17211416	Khdc1a
17211423	Khdc1c
17211429	Khdc1b
17211435	Kcnq5
17211441	Mir30a
17211443	Mir30c-2
17211445	B3gat2
17211458	Col9a1
17211498	Lmbrd1
17211526	Gm5524
17211533	Lgsn
17211541	4930521A18Rik
17211545	Gm4850
17211548	Khdrbs2
17211568	1700001G17Rik
17211572	Rab23
17211587	Dst
17211700	Imp4
17211713	Ptpn18
17211731	Prss39
17211739	Cfc1
17211748	Fam123c
17211752	Arhgef4
17211774	Plekhb2
17211790	Hs6st1
17211795	Arid5a
17211822	Cnnm4
17211832	Cnnm3
17211844	D430040D24Rik
17211850	Cox5b
17211857	4933424G06Rik
17211867	Zap70
17211885	Vwa3b
17211927	Cnga3
17211939	Inpp4a
17211973	Unc50
17211990	Lipt1
17211998	Mrpl30
17212018	Eif5b
17212045	Gm5099
17212069	Nms
17212080	Pdcl3
17212087	Npas2
17212114	Rpl31
17212123	D1Bwg0212e
17212138	Map4k4
17212174	Il1r2
17212185	Il1r1
17212199	Il1rl2
17212211	Il1rl1
17212229	Il18r1
17212252	Il18rap
17212269	Slc9a4
17212286	Slc9a2
17212301	Tmem182
17212313	Pou3f3
17212316	2900092D14Rik
17212318	Mrps9
17212334	Gpr45
17212346	AI597479
17212353	Rpl29
17212355	Nck2
17212364	1500015O10Rik
17212373	Tpp2
17212406	Bivm
17212423	Ercc5
17212442	Gulp1
17212461	Col3a1
17212518	Wdr75
17212548	Dnahc7b
17212696	Tmeff2
17212719	Sdpr
17212724	Stat4
17212750	Stat1
17212778	Tmem194b
17212792	Hibch
17212813	Mstn
17212821	Ormdl1
17212828	Osgepl1
17212840	Ccdc150
17212874	Coq10b
17212882	Hspe1
17212888	Mob4
17212900	Rftn2
17212904	Mars2
17212908	Plcl1
17212916	9130227L01Rik
17212923	9130024F11Rik
17212931	1700066M21Rik
17212935	9430016H08Rik
17212947	Spats2l
17212970	Sgol2
17212982	Aox1
17213021	Aox3
17213060	Aox4
17213101	Aox3l1
17213139	Bzw1
17213153	Nif3l1
17213166	Gm15834
17213179	Ndufb3
17213185	Cbx3
17213189	Gm20257
17213192	Cflar
17213213	Casp8
17213226	Stradb
17213246	Cdk15
17213265	Fzd7
17213270	Gm973
17213295	Nop58
17213313	Snord70
17213319	Snord11
17213321	Bmpr2
17213336	Bmpr2
17213338	Fam117b
17213349	Carf
17213369	Nbeal1
17213428	Cyp20a1
17213446	Abi2
17213462	Cd28
17213478	Ctla4
17213490	Icos
17213503	9530026F06Rik
17213515	Pard3b
17213548	Nrp2
17213572	Ndufs1
17213578	Gm20342
17213580	Eef1b2
17213593	Snora41
17213598	Zdbf2
17213608	Adam23
17213645	Fastkd2
17213663	Gm13749
17213666	Klf7
17213676	Creb1
17213687	Ccnyl1
17213702	Pikfyve
17213747	Pth2r
17213765	Crygf
17213770	Mtap2
17213808	Unc80
17213880	Rpe
17213894	Cps1
17213953	Spag16
17213978	Vwc2l
17213990	Atic
17214009	Apol7d
17214018	Gm8883
17214023	Gm5528
17214027	B930094L07Rik
17214045	Tmem169
17214053	Xrcc5
17214075	Smarcal1
17214100	Rpl37a
17214106	Igfbp2
17214115	1700027A15Rik
17214120	D530049I02Rik
17214126	Rufy4
17214142	Cxcr2
17214149	Arpc2
17214162	Gpbar1
17214166	Pnkd
17214184	Gm216
17214197	Slc11a1
17214220	Ctdsp1
17214232	Mir26b
17214234	Vil1
17214257	Rqcd1
17214269	Plcd4
17214293	Bcs1l
17214307	Stk36
17214341	Ttll4
17214368	Cyp27a1
17214380	Wnt6
17214387	Wnt10a
17214400	Cdk5r2
17214409	Fam134a
17214421	Zfand2b
17214433	Ankzf1
17214449	Stk16
17214462	Dnajb2
17214476	Des
17214487	Speg
17214543	Gmppa
17214564	Accn4
17214578	Tmem198
17214588	Inha
17214593	Stk11ip
17214622	Slc4a3
17214650	LOC100862333
17214656	Gm17751
17214665	Sgpp2
17214672	Mogat1
17214685	Acsl3
17214711	Kcne4
17214719	LOC100862182
17214722	Mrpl44
17214729	LOC100862198
17214731	1700016L21Rik
17214735	9430031J16Rik
17214753	Irs1
17214757	Gm19537
17214759	Rhbdd1
17214771	Col4a3
17214825	Mff
17214841	Agfg1
17214857	Ccl20
17214865	Wdr69
17214883	Fbxo36
17214899	Gm7609
17214904	C130026I21Rik
17214907	Csprs
17214910	Gm2427
17214924	Sp140
17214948	Sp100
17214979	Sp100
17214983	Cab39
17214998	Itm2c
17215008	4933407L21Rik
17215016	Spata3
17215029	2810459M11Rik
17215035	Psmd1
17215067	Armc9
17215097	B3gnt7
17215101	Gm5258
17215105	C130036L24Rik
17215111	1700019O17Rik
17215115	Ptma
17215123	Cops7b
17215137	Dis3l2
17215166	Akp3
17215178	Prss56
17215192	Chrnd
17215208	Chrng
17215222	Eif4e2
17215240	Efhd1
17215251	Gigyf2
17215291	3110079O15Rik
17215296	A530079E22Rik
17215298	Neu2
17215309	Inpp5d
17215345	Atg16l1
17215372	Scarna6
17215376	Sag
17215395	Dgkd
17215429	Ugt1a10
17215462	Heatr7b1
17215507	Trpm8
17215539	Spp2
17215550	Gm19589
17215557	2410088K16Rik
17215561	1700067G17Rik
17215565	Sh3bp4
17215576	Agap1
17215601	Gbx2
17215605	Cxcr7
17215612	Cops8
17215629	Mlph
17215647	Prlh
17215650	Lrrfip1
17215681	Rbm44
17215697	Ramp1
17215705	Ube2f
17215720	Scly
17215738	Espnl
17215750	Klhl30
17215762	Fam132b
17215773	Traf3ip1
17215788	Asb1
17215799	Twist2
17215807	Olfr1413
17215811	Olfr1412
17215813	Olfr1411
17215815	Olfr1410
17215817	Olfr12
17215820	Gpc1
17215832	Mir149
17215834	Dusp28
17215839	Rnpepl1
17215853	Capn10
17215873	Gpr35
17215879	Aqp12
17215885	Agxt
17215899	E030010N08Rik
17215932	Sned1
17215968	Ppp1r7
17215984	Ano7
17216012	Sept2
17216031	Farp2
17216063	Bok
17216070	Atg4b
17216087	Ing5
17216096	D2hgdh
17216113	Gal3st2
17216120	Gm9994
17216127	Gm7889
17216133	Gm6086
17216144	Neu4
17216153	4930440C22Rik
17216158	Fam174a
17216172	Gm7133
17216186	Gm7135
17216201	Gin1
17216219	1810006J02Rik
17216223	Slco6d1
17216244	Gm20253
17216246	Cntnap5b
17216274	Gm20268
17216280	Cdh20
17216296	Rnf152
17216303	2310035C23Rik
17216339	Tnfrsf11a
17216353	Zcchc2
17216373	Phlpp1
17216395	Bcl2
17216402	Serpinb5
17216412	Serpinb12
17216425	Serpinb13
17216436	Serpinb11
17216447	Serpinb7
17216458	Serpinb2
17216469	Serpinb10
17216478	Serpinb8
17216498	Cdh7
17216527	Cntnap5a
17216556	Gm7145
17216563	Mki67ip
17216574	Clasp1
17216620	Tfcp2l1
17216638	Tmem185b
17216642	Sctr
17216659	3110009E18Rik
17216671	C1ql2
17216676	En1
17216683	B230209K01Rik
17216690	Ccdc93
17216718	Ddx18
17216727	Slc35f5
17216745	Gpr39
17216753	Mgat5
17216779	Acmsd
17216792	Ccnt2
17216809	Rab3gap1
17216834	Rpl28
17216836	R3hdm1
17216868	Mir128-1
17216870	Ubxn4
17216888	Thsd7b
17216937	Yod1
17216942	AA986860
17216949	Fcamr
17216960	Pigr
17216976	Faim3
17216990	Il10
17216998	Eif2d
17217022	Fam72a
17217030	Avpr1b
17217035	Ctse
17217048	5430435G22Rik
17217058	Slc26a9
17217083	Pm20d1
17217101	Slc41a1
17217116	Rab7l1
17217127	Nucks1
17217136	Slc45a3
17217145	Elk4
17217155	Mfsd4
17217160	Lemd1
17217169	Mir135b
17217171	Gm7241
17217174	Klhdc8a
17217182	Nuak2
17217193	Tmcc2
17217197	Dstyk
17217216	Rbbp5
17217232	Tmem81
17217237	Gm10538
17217241	Lrrn2
17217247	Pik3c2b
17217283	Ppp1r15b
17217291	Plekha6
17217321	Golt1a
17217329	Kiss1
17217335	Ren1
17217350	Etnk2
17217369	Prelp
17217373	Fmod
17217380	Gm8618
17217383	Chit1
17217399	Chi3l1
17217415	Mybph
17217428	Myog
17217434	4933406M09Rik
17217440	Cyb5r1
17217455	Adipor1
17217469	Klhl12
17217487	Rabif
17217497	LOC100503055
17217500	Kdm5b
17217536	Syt2
17217552	Ube2t
17217562	Gm10535
17217566	Ptpn7
17217580	Arl8a
17217596	Lmod1
17217602	Nav1
17217610	Csrp1
17217619	Phlda3
17217625	Tnni1
17217639	Lad1
17217651	Tnnt2
17217666	Tmem9
17217678	Cacna1s
17217728	Kif21b
17217771	Gm3878
17217774	Gpr25
17217777	Ddx59
17217789	Kif14
17217821	Zfp281
17217825	Gm19705
17217830	Gm16880
17217844	Mir181a-1
17217846	Mir181b-1
17217848	Atp6v1g3
17217854	Dennd1b
17217887	4930596I21Rik
17217891	4933436E23Rik
17217901	Zbtb41
17217914	Aspm
17217946	F13b
17217969	Kcnt2
17218006	B3galt2
17218013	Glrx2
17218027	Uchl5
17218044	Fam5c
17218060	Ptgs2
17218073	Pdc
17218079	Tpr
17218139	C730036E19Rik
17218149	Ivns1abp
17218168	1190005F20Rik
17218186	Fam129a
17218209	Edem3
17218233	Glt25d2
17218249	Apobec4
17218254	Arpc5
17218261	Ncf2
17218277	Nmnat2
17218290	1700012A16Rik
17218305	Rgs8
17218321	Rgs16
17218328	Rnasel
17218341	Gm5531
17218345	Teddm1
17218349	Glul
17218363	Zfp648
17218366	Stx6
17218377	Acbd6
17218393	Tor1aip2
17218412	Nphs2
17218423	Rpl35
17218427	LOC100047957
17218430	Abl2
17218446	Gm19918
17218449	Angptl1
17218460	2810025M15Rik
17218465	BC026585
17218479	Sec16b
17218514	Astn1
17218541	Mir488
17218543	Rfwd2
17218565	Scarna3a
17218568	Tnr
17218598	4930562F07Rik
17218607	Mrps14
17218618	Gm6177
17218620	Rc3h1
17218643	Serpinc1
17218653	Gas5
17218680	Snord47
17218682	Cenpl
17218694	Ankrd45
17218701	Tnfsf4
17218707	Tnfsf18
17218713	Pigc
17218722	2810442N19Rik
17218727	Dnm3os
17218733	Dnm3
17218736	Vamp4
17218752	Myoc
17218765	Kifap3
17218790	Scyl3
17218813	2810422O20Rik
17218820	Sele
17218835	Sell
17218845	Selp
17218861	F5
17218889	Slc19a2
17218899	4930455F23Rik
17218907	Nme7
17218927	Dpt
17218933	LOC433374
17218939	1700029M03Rik
17218942	Gpr161
17218955	Brp44
17218965	Adcy10
17219005	Creg1
17219011	Pou2f1
17219039	Gpa33
17219053	Ildr2
17219067	Tada1
17219079	Fam78b
17219086	Tmco1
17219096	Aldh9a1
17219110	Rxrg
17219127	Lmx1a
17219139	Rgs5
17219148	1700084C01Rik
17219156	3110045C21Rik
17219160	Uhmk1
17219164	Sh2d1b2
17219171	Sh2d1b1
17219178	1700015E13Rik
17219182	Nos1ap
17219185	Olfml2b
17219196	Dusp12
17219199	Fcgr4
17219206	Rnu1b1
17219208	1700009P17Rik
17219222	Mpz
17219231	Nr1i3
17219242	Apoa2
17219248	Adamts4
17219264	B4galt3
17219282	LOC100862110
17219286	Dedd
17219299	Pfdn2
17219308	Pvrl4
17219324	Arhgap30
17219339	Usf1
17219356	Tstd1
17219362	F11r
17219374	Alyref2
17219382	Cd244
17219397	Cd48
17219407	Slamf1
17219418	Cd84
17219435	Slamf6
17219448	Copa
17219489	Pex19
17219499	Dcaf8
17219519	Igsf8
17219536	Kcnj10
17219542	Pigm
17219546	Slamf9
17219554	Igsf9
17219581	Tagln2
17219591	Ccdc19
17219612	Vsig8
17219623	Crp
17219629	Olfr16
17219633	Olfr218
17219635	Olfr1404
17219639	Olfr418-ps1
17219643	Aim2
17219662	Pyhin1
17219670	Pydc3
17219677	Olfr433
17219680	Olfr432
17219682	Olfr430
17219684	Olfr429
17219686	Olfr427
17219688	Olfr424
17219690	Olfr421-ps1
17219694	Olfr420
17219698	Spna1
17219751	1810030J14Rik
17219756	Olfr417
17219758	Olfr248
17219762	Olfr414
17219764	Olfr220
17219766	Fmn2
17219789	Kmo
17219811	Wdr64
17219848	Exo1
17219869	Sdccag8
17219897	Zfp238
17219902	1700016C15Rik
17219909	Gm16432
17219963	Pppde1
17219978	Fam36a
17219988	Efcab2
17219997	Kif26b
17220018	Cnst
17220034	Sccpdh
17220054	Gm19846
17220059	Cdc42bpa
17220110	Itpkb
17220122	Parp1
17220148	Lin9
17220166	Acbd3
17220177	H3f3a
17220188	BC031781
17220197	Lefty2
17220204	Pycr2
17220214	Lefty1
17220221	Tmem63a
17220249	9130409I23Rik
17220255	Cnih4
17220268	Cnih3
17220277	Dnahc14
17220364	Srp9
17220370	1700047M11Rik
17220373	Trp53bp2
17220394	Capn8
17220417	Susd4
17220432	Tlr5
17220439	Aida
17220452	Taf1a
17220464	Hhipl2
17220475	Dusp10
17220485	4930488B22Rik
17220489	Rab3gap2
17220526	Snora36b
17220529	Mir194-1
17220531	Mir215
17220533	Bpnt1
17220548	Eprs
17220584	Slc30a10
17220591	5033404E19Rik
17220597	A430105J06Rik
17220600	D1Pas1
17220604	1700007P06Rik
17220608	Gpatch2
17220627	Esrrg
17220644	Ush2a
17220721	A430027H14Rik
17220724	Ptpn14
17220751	Angel2
17220768	Mfsd7b
17220771	1700022P22Rik
17220776	Nsl1
17220787	Batf3
17220794	D730003I15Rik
17220797	Tmem206
17220809	Ints7
17220833	Lpgat1
17220844	Nek2
17220861	Slc30a1
17220866	Rd3
17220872	Rcor3
17220877	Gm10516
17220882	Kcnh1
17220900	1700065J18Rik
17220904	Gm15867
17220907	Irf6
17220919	A130010J15Rik
17220921	A130010J15Rik
17220941	G0s2
17220944	Lamb3
17220974	Plxna2
17221010	Mir3962
17221014	Cd34
17221026	Mir29b-2
17221045	Xkr4
17221054	Gm19938
17221061	Rp1
17221071	Sox17
17221081	Mrpl15
17221096	Rgs20
17221110	Npbwr1
17221114	4732440D04Rik
17221122	Sntg1
17221148	2610203C22Rik
17221158	Mybl1
17221177	Vcpip1
17221186	Snhg6
17221191	Snord87
17221197	Tcf24
17221200	Ppp1r42
17221215	Cops5
17221228	Arfgef1
17221269	Cpa6
17221288	Slco5a1
17221307	Prdm14
17221317	Ncoa2
17221347	Tram1
17221360	Lactb2
17221373	Gm5523
17221375	Eya1
17221396	Msc
17221401	Trpa1
17221436	Gm106
17221444	4930444P10Rik
17221454	Rpl7
17221465	Stau2
17221490	Ube2w
17221497	Tceb1
17221502	Jph1
17221520	Crisp4
17221531	Defb44-ps
17221533	Defb18
17221536	Defb41
17221544	Tfap2d
17221553	Pkhd1
17221627	Il17f
17221633	Mcm3
17221655	6720483E21Rik
17221662	Tram2
17221676	Gm4956
17221686	Kcnq5
17221709	Rims1
17221751	4933415F23Rik
17221756	Ogfrl1
17221765	Gm19673
17221768	B3gat2
17221786	1110058L19Rik
17221792	Fam135a
17221817	Col19a1
17221871	ND4L
17221873	ATP6
17221878	Bai3
17221914	Gm20172
17221918	4931408C20Rik
17221925	Gm597
17221939	Phf3
17221960	Ptp4a1
17221975	Gm6489
17221980	Lgsn
17221993	Gm9839
17221995	Gm5415
17222001	Prim2
17222020	Bag2
17222026	Zfp451
17222051	Gm15455
17222053	Bend6
17222070	Mir5103
17222072	Ccdc115
17222080	Prss40
17222094	AA619741
17222096	Fam168b
17222106	Uggt1
17222149	Neurl3
17222156	Kansl3
17222179	Lman2l
17222193	Ankrd23
17222205	Ankrd39
17222211	Sema4c
17222232	Fam178b
17222256	Actr1b
17222274	Tmem131
17222326	6330578E17Rik
17222332	Mgat4a
17222354	4930594C11Rik
17222356	2010300C02Rik
17222371	Tsga10
17222396	Mitd1
17222411	Lyg2
17222420	Lyg1
17222429	Txndc9
17222440	Rev1
17222465	Aff3
17222495	Lonrf2
17222511	Chst10
17222524	Gm19877
17222527	Tbc1d8
17222549	Rnf149
17222564	Snord89
17222568	Creg2
17222575	Rfx8
17222593	Gm3646
17222596	1700066B17Rik
17222601	Gm16894
17222606	Mfsd9
17222614	4930448I06Rik
17222618	2610017I09Rik
17222625	Tgfbrap1
17222642	Fhl2
17222650	Uxs1
17222668	A530098C11Rik
17222679	1700029F09Rik
17222694	Kdelc1
17222707	4832428D23Rik
17222716	4930521E06Rik
17222719	Col5a2
17222777	Slc40a1
17222790	Gm4776
17222800	Slc39a10
17222819	9330175M20Rik
17222825	Obfc2a
17222834	Gm17767
17222837	Myo1b
17222878	Gm3940
17222880	Gls
17222913	Nab1
17222925	Mfsd6
17222940	Inpp1
17222951	1700019D03Rik
17222959	1700019A02Rik
17222968	Pms1
17222988	Asnsd1
17223002	Dnahc7a
17223069	Stk17b
17223080	Hecw2
17223117	Gtf3c3
17223138	Pgap1
17223169	Ankrd44
17223200	Sf3b1
17223228	Hspd1
17223245	Rftn2
17223261	Boll
17223277	Gm6644
17223279	Hsfy2
17223283	Satb2
17223300	BC055402
17223308	4930558J18Rik
17223313	1110034B05Rik
17223332	Kctd18
17223353	Clk1
17223378	Ppil3
17223390	Orc2
17223412	Fam126b
17223429	Als2cr12
17223446	Trak2
17223473	Als2cr11
17223490	Tmem237
17223509	Mpp4
17223532	Als2
17223574	Sumo1
17223581	Ica1l
17223594	Wdr12
17223616	Raph1
17223643	Gm11579
17223646	4930587A21Rik
17223649	Pard3b
17223662	4930487H11Rik
17223666	Ino80d
17223685	Ndufs1
17223710	Gpr1
17223730	Dytn
17223747	Mdh1b
17223760	4933402D24Rik
17223766	Klf7
17223777	Mettl21a
17223787	Ccnyl1
17223793	Fzd5
17223799	Plekhm3
17223813	Akr1cl
17223828	Cryge
17223834	Crygd
17223839	Crygc
17223844	Crygb
17223848	Cryga
17223852	D630023F18Rik
17223863	Idh1
17223876	Gm10558
17223880	Kansl1l
17223903	Acadl
17223916	Myl1
17223932	Lancl1
17223946	Erbb4
17223985	Ikzf2
17223999	Bard1
17224015	Abca12
17224071	Fn1
17224121	4933417E11Rik
17224125	Mreg
17224133	Pecr
17224146	March4
17224154	Ankar
17224180	Igfbp5
17224191	Tnp1
17224195	Pinc
17224201	6030407O03Rik
17224211	Tns1
17224251	Cxcr1
17224254	Mir1928
17224256	Aamp
17224270	Tmbim1
17224291	Usp37
17224320	Zfp142
17224342	Rnf25
17224360	Prkag3
17224379	Fev
17224386	Cryba2
17224395	Mir375
17224397	Ccdc108
17224433	Ihh
17224440	Nhej1
17224447	Slc23a3
17224462	1810031K17Rik
17224476	Abcb6
17224500	Atg9a
17224520	Glb1l
17224540	Tuba4a
17224546	A630095N17Rik
17224551	Ptprn
17224577	Resp18
17224587	Dnpep
17224608	Gm15179
17224617	LOC100862164
17224620	Chpf
17224629	Obsl1
17224661	Epha4
17224684	Pax3
17224698	Gm2102
17224702	Farsb
17224724	BC035947
17224730	Scg2
17224738	Ap1s3
17224745	Wdfy1
17224771	Serpine2
17224783	Fam124b
17224791	Cul3
17224813	Dock10
17224878	Irs1
17224882	Col4a4
17224935	Tm4sf20
17224942	Slc19a3
17224954	Sphkap
17224971	Pid1
17224977	Dner
17224993	Trip12
17225037	Slc16a14
17225046	C130026I21Rik
17225066	Sp140
17225080	Gm7609
17225088	Sp110
17225113	Gm19524
17225119	A630001G21Rik
17225134	Gpr55
17225138	Htr2b
17225150	B3gnt7
17225153	Ncl
17225169	Snora75
17225173	Snord82
17225175	Nmur1
17225179	Pde6d
17225191	Nppc
17225196	Alppl2
17225210	Alpi
17225224	Ecel1
17225248	Efhd1
17225253	Kcnj13
17225261	Ngef
17225283	Gm19582
17225286	Usp40
17225320	Ugt1a1
17225325	Dnajb3
17225329	Hjurp
17225356	Glrp1
17225360	Arl4c
17225364	C030007H22Rik
17225368	4933400F21Rik
17225373	Gbx2
17225379	Asb18
17225391	Iqca
17225413	Col6a3
17225460	Rab17
17225472	Zfp330
17225478	Ilkap
17225495	1700020N18Rik
17225499	Hes6
17225506	Per2
17225535	Hdac4
17225564	Ndufa10
17225578	Olfr1416
17225580	Olfr1415
17225582	Olfr1414
17225586	Myeov2
17225595	Otos
17225603	Ankmy1
17225624	5033417F24Rik
17225627	9430060I03Rik
17225630	Kif1a
17225683	2310007B03Rik
17225693	Mterfd2
17225705	Pask
17225728	Hdlbp
17225760	Stk25
17225775	Thap4
17225785	Dtymk
17225801	Pdcd1
17225815	St8sia4
17225824	4930598F16Rik
17225829	1700063A18Rik
17225833	4930533P14Rik
17225837	Slco4c1
17225853	Slco6b1
17225871	Slco6c1
17225888	D1Ertd622e
17225893	Ppip5k2
17225929	Pam
17225969	B230216N24Rik
17225993	Rnf152
17225999	Pign
17226035	Gm7160
17226039	LOC626049
17226043	Bcl2
17226049	Kdsr
17226062	Vps4b
17226080	Serpinb3a
17226089	Serpinb3d
17226098	Serpinb3b
17226109	Serpinb3c
17226127	Cdh19
17226142	Dsel
17226149	9330185C12Rik
17226155	Tsn
17226166	2900060B14Rik
17226170	Gli2
17226189	Inhbb
17226194	Ralb
17226203	Epb4.1l5
17226232	Ptpn4
17226263	Tmem177
17226269	Gm101
17226297	Tmem37
17226302	Dbi
17226313	Steap3
17226327	Marco
17226346	Insig2
17226364	Htr5b
17226369	Ddx18
17226387	Dpp10
17226420	Actr3
17226435	Gpr39
17226447	Nckap5
17226473	Tmem163
17226486	2900009J06Rik
17226489	Ysk4
17226499	Zranb3
17226531	Lct
17226550	Mcm6
17226572	Dars
17226593	Cxcr4
17226605	Daf2
17226622	Cd55
17226637	Zp3r
17226655	C4bp
17226669	C4bp-ps1
17226676	Pfkfb2
17226708	Il24
17226720	Il20
17226728	Il19
17226736	Mapkapk2
17226752	Dyrk3
17226757	Rassf5
17226771	Ikbke
17226798	Srgap2
17226829	Mfsd4
17226847	Cdk18
17226867	1700037F24Rik
17226874	Tmcc2
17226888	Dstyk
17226891	Cntn2
17226916	Nfasc
17226953	Mdm4
17226969	Gm19461
17226974	Sox13
17226991	Snrpe
17227003	Zc3h11a
17227023	Zbed6
17227025	Lax1
17227037	Atp2b4
17227063	Optc
17227077	Prelp
17227083	Fmod
17227086	Gm19497
17227089	Btg2
17227094	Adora1
17227105	Ppfia4
17227138	Tmem183a
17227149	4931440L10Rik
17227160	Ppp1r12b
17227198	Lgr6
17227221	Ptprv
17227261	Gpr37l1
17227266	Elf3
17227278	Rnpep
17227297	Timm17a
17227311	Shisa4
17227320	Ipo9
17227348	Nav1
17227384	Pkp1
17227401	Igfn1
17227430	6530439I21
17227436	2310006M14Rik
17227464	5730559C18Rik
17227480	Gpr25
17227483	Camsap2
17227505	9230116N13Rik
17227509	4933409D19Rik
17227515	Nr5a2
17227536	Ptprc
17227570	Nek7
17227583	Gm5833
17227589	Lhx9
17227606	2310009B15Rik
17227611	1700019P21Rik
17227616	Crb1
17227636	Cfhr1
17227646	Gm4788
17227675	Cfhr2
17227696	Cfh
17227722	4930590L20Rik
17227729	Cdc73
17227753	Trove2
17227764	Rgs2
17227771	Rgs13
17227780	Rgs1
17227791	Rgs21
17227797	Rgs18
17227828	Pla2g4a
17227852	7530420F21Rik
17227867	2310030A07Rik
17227872	BC003331
17227892	Prg4
17227910	Hmcn1
17228023	1200016B10Rik
17228046	Rnf2
17228057	1700025G04Rik
17228066	Tsen15
17228073	Rgl1
17228102	Arpc5
17228106	Smg7
17228136	Lamc2
17228164	Lamc1
17228197	E330020D12Rik
17228204	Dhx9
17228234	Npl
17228248	C230024C17
17228252	Rgsl1
17228276	5830403L16Rik
17228286	4930452N14Rik
17228293	Cacna1e
17228341	Gm9530
17228349	Ier5
17228353	Mr1
17228362	BC034090
17228375	Xpr1
17228395	Gm5532
17228398	Lhx4
17228407	Qsox1
17228426	Cep350
17228471	Tor1aip1
17228490	Fam163a
17228497	Tdrd5
17228515	9430070O13Rik
17228544	Soat1
17228563	Tor3a
17228576	Fam20b
17228588	Ralgps2
17228611	1700057K13Rik
17228624	Rasal2
17228656	Fam5b
17228667	Pappa2
17228694	1600012P17Rik
17228705	4930523C07Rik
17228712	Tnn
17228743	Cacybp
17228751	Rabgap1l
17228788	Mir1927
17228790	Gpr52
17228794	Zbtb37
17228804	Dars2
17228825	Klhl20
17228842	4930469G21Rik
17228846	Prdx6
17228860	Aph1a
17228864	Fasl
17228871	AI848100
17228896	4930558K02Rik
17228906	Dnm3
17228943	Mettl13
17228960	7420461P10Rik
17228968	Prrc2c
17229007	Fmo4
17229020	Fmo1
17229036	Fmo2
17229050	Fmo6
17229059	Fmo3
17229070	4921528O07Rik
17229096	Prrx1
17229113	Gorab
17229121	Mettl11b
17229128	BC055324
17229162	Gm16548
17229166	Blzf1
17229178	Atp1b1
17229187	Xcl1
17229192	4930568G15Rik
17229198	Tbx19
17229212	Sft2d2
17229222	Tiprl
17229233	Dcaf6
17229259	Mpzl1
17229269	Rcsd1
17229277	Rcsd1
17229282	Pou2f1
17229307	Dusp27
17229315	Mael
17229330	Ildr2
17229333	Gm15853
17229336	Pogk
17229348	Gm4846
17229359	Gm4847
17229370	Fmo9
17229382	Gm16701
17229389	Uck2
17229391	Uck2
17229403	Mgst3
17229412	Lrrc52
17229417	Pbx1
17229433	Nuf2
17229451	Rgs5
17229454	Rgs4
17229463	1700084C01Rik
17229466	Hsd17b7
17229481	Ddr2
17229502	Uap1
17229520	Uhmk1
17229533	Gm7694
17229537	Nos1ap
17229556	Atf6
17229578	Dusp12
17229590	Fcrlb
17229596	Fcrla
17229607	Fcgr2b
17229620	Fcgr3
17229629	Sdhc
17229639	Pcp4l1
17229644	Tomm40l
17229658	Fcer1g
17229665	Ndufs2
17229681	Ppox
17229698	Usp21
17229715	Ufc1
17229729	Nit1
17229742	Klhdc9
17229752	Alyref2
17229756	Itln1
17229767	Ly9
17229782	Slamf7
17229795	Vangl2
17229813	Nhlh1
17229818	Ncstn
17229839	Gm20101
17229842	Pea15a
17229851	Casq1
17229865	Atp1a4
17229891	Atp1a2
17229917	Kcnj9
17229923	4933439K11Rik
17229931	Slamf8
17229939	Fcrl6
17229948	Dusp23
17229953	Gm2710
17229960	Apcs
17229967	Olfr1408
17229970	Olfr1406
17229974	Fcer1a
17229981	Gm11062
17229984	Darc
17229988	Cadm3
17230014	BC094916
17230023	Pydc4
17230031	Gm20134
17230034	AI607873
17230045	Ifi204
17230055	Gm16340
17230062	Gm7897
17230067	Mndal
17230078	Mnda
17230087	Ifi203
17230102	Ifi202b
17230111	Ifi205
17230120	Olfr231
17230123	Olfr419
17230127	Grem2
17230131	Rgs7
17230153	Fh1
17230166	Opn3
17230174	Chml
17230176	Pld5
17230191	B020018G12Rik
17230195	Cep170
17230223	Mir350
17230225	Hmga2-ps1
17230231	Akt3
17230252	2310043L19Rik
17230256	Adss
17230273	4930527J03Rik
17230276	B230369F24Rik
17230279	AI503316
17230282	Hnrnpu
17230304	Smyd3
17230331	Tfb2m
17230345	Ahctf1
17230408	Adck3
17230432	Psen2
17230451	Gm5069
17230457	6330403A02Rik
17230463	Mixl1
17230469	H3f3a
17230484	Ephx1
17230499	Nvl
17230525	Wdr26
17230546	Ccdc121
17230550	Lbr
17230573	Enah
17230592	Vmn1r1
17230595	Degs1
17230602	Fbxo28
17230611	Capn2
17230636	4922505E12Rik
17230638	Disp1
17230651	Brox
17230668	Mia3
17230702	1700056E22Rik
17230706	1700112H15Rik
17230715	Hlx
17230725	Mosc1
17230735	Mosc2
17230750	Mir1981
17230754	C130074G19Rik
17230760	Mark1
17230780	Iars2
17230812	4930532G15Rik
17230816	9630028B13Rik
17230819	Gm2061
17230823	Lyplal1
17230830	Tgfb2
17230842	Rrp15
17230851	Spata17
17230873	9330162B11Rik
17230879	Kctd3
17230902	Kcnk2
17230916	Pdcd5
17230918	Cenpf
17230945	Smyd2
17230960	Prox1
17230970	Rps6kc1
17230991	Vash2
17231003	Mfsd7b
17231015	Tatdn3
17231029	Fam71a
17231033	Atf3
17231040	Nenf
17231047	Ppp2r5a
17231063	Gm20201
17231066	Dtl
17231090	1700034H15Rik
17231100	Traf5
17231114	Mir3473c
17231116	Gstp2
17231118	Rcor3
17231135	Hhat
17231163	Sertad4
17231174	Syt14
17231188	Diexf
17231203	Traf3ip3
17231229	Hsd11b1
17231248	G0s2
17231252	Camk1g
17231272	Mir205
17231277	4930503O07Rik
17231281	Cd34
17231287	Cd46
17231301	Cr1l
17231314	Cr2
17231349	Ppp1r14c
17231358	Iyd
17231366	Plekhg1
17231387	Mthfd1l
17231423	Akap12
17231431	1700052N19Rik
17231443	Gm221
17231461	Esr1
17231477	Myct1
17231482	Vip
17231491	Gm3213
17231495	Oprm1
17231522	Lrp11
17231532	A630066F11Rik
17231534	Nup43
17231545	Lats1
17231558	Katna1
17231574	Ppil4
17231591	Zc3h12d
17231600	Mir5104
17231607	Gm6150
17231613	Gm5177
17231621	4930567K20Rik
17231625	Shprh
17231662	Fbxo30
17231669	Epm2a
17231676	Timm8a1
17231690	Sf3b5
17231694	Plagl1
17231717	Fuca2
17231733	Adat2
17231742	Hivep2
17231754	Hivep2
17231759	Gm10335
17231767	1700016L04Rik
17231774	Nmbr
17231784	Cited2
17231789	Txlnb
17231801	Reps1
17231823	Gm10827
17231826	Nhsl1
17231844	Perp
17231850	Gm20139
17231855	Olig3
17231859	Ifngr1
17231869	Il22ra2
17231881	Il20ra
17231891	Map3k5
17231925	Mtap7
17231944	Gm6251
17231946	Bclaf1
17231963	Fam54a
17231973	Ahi1
17231999	Myb
17232003	Hbs1l
17232025	Aldh8a1
17232036	1700021A07Rik
17232043	1700020N01Rik
17232049	Gm5420
17232055	Sgk1
17232082	Raet1e
17232102	H60b
17232112	H60a
17232116	Gm10825
17232119	Slc2a12
17232129	Gm20212
17232132	Gm10824
17232135	1110021L09Rik
17232152	Vnn3
17232162	Vnn1
17232172	Taar1
17232176	Taar2
17232178	Taar3
17232181	Taar4
17232183	Taar5
17232187	Taar7b
17232189	Taar7d
17232191	Taar7e
17232195	Taar7f
17232197	Taar8a
17232202	Stx7
17232215	Moxd1
17232235	Ctgf
17232244	Med23
17232283	Epb4.1l2
17232312	Tmem200a
17232316	Samd3
17232332	Arhgap18
17232358	Ptprk
17232394	Themis
17232407	6330407J23Rik
17232417	9330159F19Rik
17232426	Echdc1
17232444	Hddc2
17232453	Trdn
17232483	Clvs2
17232489	Sult3a1
17232499	Rsph4a
17232511	Bet3l
17232521	Tspyl1
17232525	Tspyl4
17232529	Col10a1
17232534	Frk
17232549	Hs3st5
17232560	Hdac2
17232581	5930403N24Rik
17232593	Lama4
17232634	Tube1
17232649	Fyn
17232672	Traf3ip2
17232684	Rev3l
17232724	4930547M16Rik
17232731	Rnu3a
17232734	Cdk19
17232750	Slc22a16
17232763	Ddo
17232778	9030224M15Rik
17232786	Wasf1
17232802	Akd1
17232843	Zbtb24
17232853	Mical1
17232881	Ppil6
17232892	Cd164
17232901	Ccdc162
17232905	5730435O14Rik
17232910	Mir3473b
17232912	Sesn1
17232929	Snx3
17232937	Ostm1
17232951	Sec63
17232977	Scml4
17232998	9030612E09Rik
17233001	Pdss2
17233014	Bend3
17233022	Cd24a
17233027	F830002L21Rik
17233032	1700027J07Rik
17233039	Rtn4ip1
17233052	Speer5-ps1
17233061	Atg5
17233072	Mir1929
17233078	Prep
17233095	Popdc3
17233104	Bves
17233113	Hace1
17233141	D030045P18Rik
17233149	Ascc3
17233194	Sim1
17233210	Gp49a
17233226	Lilrb4
17233237	Rfx6
17233262	Vgll2
17233273	Dcbld1
17233286	Nepn
17233294	Nus1
17233303	Gm6996
17233306	Slc35f1
17233319	Gm19395
17233323	Pln
17233329	Gm5423
17233331	Asf1a
17233338	Gm16998
17233342	Msl3l2
17233347	Gja1
17233357	Hsf2
17233373	Pkib
17233384	Fabp7
17233394	Smpdl3a
17233408	Gcc2
17233437	Lims1
17233457	Ranbp2
17233489	Ccdc138
17233507	BB019430
17233513	Sh3rf3
17233534	Sowahc
17233536	P4ha1
17233554	Pla2g12b
17233565	Micu1
17233586	Dnajb12
17233600	Ascc1
17233613	Spock2
17233629	Psap
17233646	4632428N05Rik
17233659	Gm17455
17233665	4930565A17
17233669	Pcbd1
17233675	Tbata
17233694	Prf1
17233699	Gm8213
17233702	Nodal
17233708	Lrrc20
17233716	Npffr1
17233720	Ppa1
17233736	Sar1a
17233744	Tysnd1
17233751	Aifm2
17233767	Mir5108
17233769	Gm5424
17233771	Neurog3
17233775	Tacr2
17233783	2210417K05Rik
17233790	4930507D05Rik
17233794	Ddx21
17233799	Slc25a16
17233811	Dna2
17233835	Rufy2
17233860	Pbld2
17233873	Pbld1
17233886	Atoh7
17233888	Herc4
17233920	Dnajc12
17233930	Ctnna3
17233960	Jmjd1c
17233993	Egr2
17234008	Rtkn2
17234024	Rtkn2
17234027	Gm19746
17234030	Tmem26
17234042	Rhobtb1
17234066	Ank3
17234116	Ccdc6
17234131	2310015B20Rik
17234136	Slc16a9
17234146	Fam13c
17234175	Ipmk
17234185	Ipmk
17234192	Zwint
17234207	Pcdh15
17234213	Pcdh15
17234264	Gnaz
17234273	Rab36
17234289	Bcr
17234317	Specc1l
17234339	Adora2a
17234345	Gm5779
17234347	Upb1
17234363	4933407G14Rik
17234367	Snrpd3
17234373	Ggt1
17234403	Ggt5
17234423	Derl3
17234433	Mmp11
17234436	Chchd10
17234441	Vpreb3
17234450	Gm5134
17234468	Zfp280b
17234477	Slc5a4a
17234494	S100b
17234502	1700094J05Rik
17234508	2610028H24Rik
17234519	Mcm3ap
17234552	Lss
17234579	1700027D21Rik
17234588	Ftcd
17234606	Gm10787
17234612	Slc19a1
17234630	Pofut2
17234641	Gm17769
17234643	2810425M01Rik
17234647	Itgb2
17234667	Pttg1ip
17234678	Sumo3
17234691	Sumo3
17234694	Ube2g2
17234705	Mir1930
17234707	Gm10272
17234709	Gm10024
17234711	Gm10142
17234713	Krtap12-1
17234716	Gm10100
17234718	Gm2696
17234720	C330046G03Rik
17234736	Krtap10-10
17234738	Gm10318
17234742	Gm3285
17234744	1700009J07Rik
17234747	1810043G02Rik
17234763	Dnmt3l
17234786	Icosl
17234795	Gm19722
17234800	Lsm7
17234803	Cstb
17234809	Olfr1358
17234814	Ilvbl
17234833	Slc1a6
17234845	Olfr1355
17234848	Olfr1354
17234850	Olfr8
17234852	Olfr1353
17234856	Olfr1352
17234859	Olfr1351
17234861	Olfr57
17234865	Vmn2r80
17234873	Vmn2r81
17234881	Vmn2r82
17234889	Vmn2r83
17234896	BB319198
17234898	Madcam1
17234906	Gm16517
17234910	Cdc34
17234917	Gzmm
17234926	Bsg
17234936	Hcn2
17234948	Fgf22
17234955	Fstl3
17234963	Palm
17234972	9130017N09Rik
17234980	Ptbp1
17235002	Prtn3
17235011	Elane
17235018	Cfd
17235026	LOC100862144
17235029	Kiss1r
17235037	Arid3a
17235053	Wdr18
17235065	Grin3b
17235077	Cnn2
17235087	Abca7
17235136	Hmha1
17235166	Gpx4
17235180	Stk11
17235198	Atp5d
17235211	Midn
17235227	Cirbp
17235239	1600002K03Rik
17235243	Efna2
17235249	Mum1
17235268	Ndufs7
17235278	Dazap1
17235292	Rps15
17235300	Apc2
17235320	Reep6
17235329	Plk5
17235352	Mex3d
17235354	Gm19876
17235360	Onecut3
17235368	Scamp4
17235379	Csnk1g2
17235396	Mob3a
17235399	Izumo4
17235408	Dot1l
17235443	Sf3a2
17235456	Amh
17235462	Oaz1
17235470	3110056O03Rik
17235489	Tmprss9
17235511	Gadd45b
17235522	Thop1
17235539	Map2k2
17235556	Zbtb7a
17235566	Eef2
17235582	Snord37
17235584	Dapk3
17235597	2310050B05Rik
17235604	Zfr2
17235626	Matk
17235647	Apba3
17235663	Pip5k1c
17235682	2510012J08Rik
17235694	Tbxa2r
17235701	Mfsd12
17235714	Dohh
17235730	2210404O07Rik
17235743	Celf5
17235748	Aes
17235757	Tle2
17235783	BC025920
17235792	Ankrd24
17235821	Gm10778
17235826	Zfp433
17235831	Zfp433
17235835	Gm8290
17235837	Zfp873
17235843	AU041133
17235873	Tdg
17235890	Hcfc2
17235911	1700028I16Rik
17235915	Txnrd1
17235937	Eid3
17235941	Chst11
17235947	D10Wsu102e
17235954	A230046K03Rik
17235990	1500009L16Rik
17235998	4930463O16Rik
17236003	Tcp11l2
17236018	Polr3b
17236049	Rfx4
17236077	Ric8b
17236091	AI597468
17236102	Btbd11
17236127	Gm6721
17236129	Gm19624
17236132	Pwp1
17236150	Ascl4
17236155	Fbxo7
17236172	4930486F22Rik
17236182	Timp3
17236194	Gm5174
17236196	1810014B01Rik
17236204	BC030307
17236227	Nt5dc3
17236255	1700113H08Rik
17236269	Pah
17236288	Igf1
17236305	Tyms-ps
17236307	Pmch
17236313	Nup37
17236327	Ccdc53
17236339	Gnptab
17236366	Sycp3
17236378	Arl1
17236393	Slc5a8
17236411	1500026H17Rik
17236415	Uhrf1bp1l
17236439	Anks1b
17236470	Gm4184
17236476	Ikbip
17236487	LOC100861804
17236490	Tmpo
17236495	Rmst
17236502	Cdk17
17236525	Mir1931
17236527	Gm17745
17236531	Lta4h
17236552	Hal
17236577	Ccdc38
17236599	4933408J17Rik
17236604	Ntn4
17236623	Usp44
17236636	4930471D02Rik
17236638	Fgd6
17236662	Nr2c1
17236681	Ndufa12
17236688	Tmcc3
17236708	Ccdc41
17236729	2310039L15Rik
17236733	5730420D15Rik
17236739	Ube2n
17236754	Eea1
17236787	Btg1
17236792	4930556N09Rik
17236798	Mir3966
17236800	Dcn
17236811	Lum
17236816	Kera
17236821	Epyc
17236832	4921510H08Rik
17236836	Atp2b1
17236860	Poc1b
17236878	Galnt4
17236882	Dusp6
17236896	Gm20110
17236900	Kitl
17236919	Gm4301
17236922	Gm4302
17236924	Gm4302
17236926	Gm4301
17236931	Gm4301
17236934	Cep290
17236990	1700017N19Rik
17237006	Mgat4c
17237026	Mir3059
17237028	Rassf9
17237035	Slc6a15
17237053	Gm4340
17237062	Gm4340
17237065	Gm4340
17237068	Gm4340
17237071	Gm4340
17237074	Gm4340
17237079	Gm15663
17237084	Ccdc59
17237094	Ppfia2
17237132	Lin7a
17237142	Ppp1r12a
17237170	Pawr
17237182	9230102K24Rik
17237186	E2f7
17237208	Csrp2
17237217	Gm5428
17237219	Osbpl8
17237247	Bbs10
17237252	Nap1l1
17237275	Gm5176
17237280	Phlda1
17237284	Krr1
17237298	Glipr1l1
17237305	Glipr1l2
17237313	Caps2
17237336	Kcnc2
17237343	1700010J16Rik
17237353	4930473D10Rik
17237361	Zfc3h1
17237400	Lgr5
17237405	A930009A15Rik
17237412	Tspan8
17237426	Ptprr
17237451	Ptprb
17237492	1700058G18Rik
17237496	Kcnmb4
17237502	5330438D12Rik
17237510	4933412E12Rik
17237515	D630029K05Rik
17237522	Best3
17237534	Gm10747
17237537	Lrrc10
17237541	LOC100862026
17237547	Cpm
17237559	4933411E08Rik
17237564	Mdm1
17237581	Il22
17237589	Ifng
17237596	Dyrk2
17237599	1700064J06Rik
17237603	1700025F24Rik
17237608	Grip1
17237647	Tmbim4
17237665	Llph
17237671	1700006J14Rik
17237681	9230105E05Rik
17237687	4921513I03Rik
17237694	Gm15910
17237701	Wif1
17237715	Gns
17237732	D930020B18Rik
17237751	BC048403
17237758	Gm4489
17237762	Avpr1a
17237767	Ppm1h
17237784	B930054O08
17237787	Fam19a2
17237797	LOC100505018
17237807	4930503E24Rik
17237811	Lrig3
17237835	Ctdsp2
17237851	Avil
17237876	Mettl1
17237887	Cyp27b1
17237899	Cdk4
17237912	A730063M14Rik
17237915	Agap2
17237937	B4galnt1
17237952	F420014N23Rik
17237958	Dctn2
17237978	Ddit3
17237984	Arhgap9
17238002	R3hdm2
17238038	Stac3
17238054	Ndufa4l2
17238064	Stat6
17238088	Nab2
17238091	1700012D01Rik
17238095	Tmem194
17238097	Tmem194
17238109	Tmem194
17238111	Myo1a
17238141	Tac2
17238150	Zbtb39
17238154	Rdh1
17238162	Rdh9
17238172	Rdh16
17238179	Rdh18-ps
17238184	Rdh19
17238191	BC089597
17238199	Sdr9c7
17238210	Prim1
17238226	Naca
17238236	Ptges3
17238245	Baz2a
17238278	Atp5b
17238293	Mir677
17238295	Gls2
17238318	Mip
17238325	Timeless
17238359	Apon
17238363	Apof
17238367	Stat2
17238394	Pan2
17238424	Cnpy2
17238433	Cs
17238449	Ankrd52
17238482	Rnf41
17238494	Smarcc2
17238525	LOC100502705
17238528	Gm9182
17238535	Pmel
17238549	Wibg
17238558	Mmp19
17238571	Dnajc14
[truncated: 25,038 more rows]
