# Supplementary material for: Mechanism of Astragalus membranaceus Alleviating Acquired Hyperlipidemia Induced by High-Fat Diet through Regulating Lipid Metabolism
Source: Nutrients. 2022 Feb 23;14(5):954. doi: 10.3390/nu14050954 (PMC8912611; doi:10.3390/nu14050954)
Supplement: Supplementary file 1 [file nutrients-14-00954-s001.zip › nutrients-1560760 - supplementary/supplementary file 2. The gene expression matrix from GEO database/GSE139601/IDtrans/probeMatrix.txt]

ID_REF	GSM4144530	GSM4144531	GSM4144532	GSM4144533	GSM4144538	GSM4144539	GSM4144540	GSM4144541	GSM4144546	GSM4144547	GSM4144548	GSM4144549	GSM4144527	GSM4144528	GSM4144529	GSM4144534	GSM4144535	GSM4144536	GSM4144537	GSM4144542	GSM4144543	GSM4144544	GSM4144545
17210850	2.38	2.21	2.13	2.2	2.19	2.49	2.38	2.23	2.21	2.57	2.25	2.07	2.23	2.3	2.26	2.22	2.4	2.14	2.54	2.38	2.49	2.53	2.44
17210852	2.32	2.56	2.53	2.53	2.53	2.56	2.6	2.53	2.76	2.59	2.44	2.42	2.31	2.53	2.57	2.16	2.6	2.5	2.38	2.65	2.52	2.69	2.59
17210855	9.51	9.17	9.35	9.26	9.75	9.84	9.62	9.58	9.74	9.62	9.57	9.51	9.16	9.1	9.47	9.44	9.75	9.43	9.62	9.48	9.26	9.4	9.4
17210869	9.36	8.5	8.79	8.82	8.66	8.8	8.56	8.95	8.41	8.66	8.69	8.67	8.66	8.26	8.54	8.56	8.85	8.6	8.68	8.98	8.4	8.53	8.61
17210883	3.25	3.31	3.16	3.11	3.25	3.33	3.07	3.27	3.61	3.38	3.27	3.25	3.25	3.19	2.79	3.1	3.3	3.25	3.57	3.42	3.29	3.15	3.26
17210887	8.44	8.33	8.43	8.33	8.31	8.39	8.19	8.8	8.32	8.36	8.36	8.36	8.39	8.17	8.37	8.28	8.16	8.21	8.16	8.62	8.3	8.43	8.24
17210904	4.23	3.48	3.52	3.35	3.44	3.53	3.64	3.41	3.94	3.56	3.64	3.5	3.45	3.57	3.61	3.93	3.42	3.53	3.37	3.8	3.47	3.43	3.53
17210912	8.56	8.5	8.63	8.63	8.61	8.59	8.51	8.59	8.53	8.58	8.7	8.56	8.64	8.68	8.6	8.22	8.47	8.41	8.66	8.44	8.68	8.66	8.75
17210947	3.49	3.11	3.04	2.92	2.72	3.15	3.83	2.99	3.42	2.79	2.87	3.14	3.1	3.1	3.1	3.23	3.37	3.56	2.73	2.92	3.45	3.1	3.47
17210953	3.94	3.49	3.15	3.24	4.05	3.85	3.7	3.68	4.4	3.7	3.79	4.24	3.47	3.78	3.78	4.11	4.12	4.2	3.62	4.32	4.09	5.25	4.26
17210984	10.26	9.97	10.03	10.18	10.11	10.1	10.25	10.15	10.37	10.15	10.25	10.2	10.15	10.15	9.93	9.83	10.08	10.01	10.07	10.31	10.16	9.99	10.17
17210994	3.56	3.16	2.92	3.31	3.28	2.82	3.21	2.89	2.92	2.94	3.55	3.18	3.6	3.12	2.92	2.85	3.12	3.11	2.88	3.46	2.59	3.2	3.17
17210996	4.79	4.82	5.22	4.71	4.63	3.43	4.6	4.2	3.96	3.76	4.32	3.63	5.54	4.02	4.35	5.2	4.5	3.84	4.68	4.26	4.12	3.97	3.8
17210998	2.36	2.04	2.42	2.44	2.21	2.65	2.55	2.38	2.38	2.46	2.24	2.3	2.82	2.98	2.55	2.16	2.54	2.26	2.57	2.63	2.9	2.24	2.63
17211000	6.93	6.67	6.91	6.75	7.01	6.9	7.03	7.14	7.24	7.05	7.05	6.87	6.83	6.59	7.19	6.47	6.93	6.75	6.95	6.75	7.17	7.01	6.82
17211004	10.45	10.76	10.84	10.9	10.91	10.85	10.88	10.83	10.68	10.79	10.84	10.78	10.58	10.84	10.5	10.09	10.49	10.61	10.56	9.92	10.41	9.97	10.37
17211023	4.86	4.55	4.2	4.48	4.03	3.98	4.7	4.27	4	4.38	4.59	4.4	4.3	4.45	4.65	4.24	4.51	4.31	4.5	4.4	4.72	4.63	4.29
17211033	3.91	4.03	3.74	3.86	4.07	4.33	3.8	3.98	3.3	3.91	3.72	4.04	3.65	3.75	4.17	4.06	3.71	3.91	3.81	3.7	3.95	4.14	3.84
17211043	8.49	8.04	8.3	8.51	8.23	8.14	8.21	8.06	8.23	8	8.14	8.31	8.07	7.88	7.92	7.97	7.94	8.04	8.1	8.17	8.05	8.36	8.23
17211066	3.3	3.26	3.07	3.26	2.97	3.3	3.31	3.29	3.16	3.19	3.05	3.1	3.01	2.95	3.11	3.22	3.26	3.26	2.91	3.29	3.31	3.08	3.18
17211087	5.02	4.67	4.6	4.68	4.56	4.39	4.79	4.78	4.58	4.71	4.67	4.67	4.73	4.76	4.5	4.73	4.55	4.59	4.74	5.05	4.57	4.46	4.87
17211090	7	6.94	7.17	7.14	7.14	7.15	7.22	7.07	7.16	7.03	7.31	7.22	7.32	6.67	7.28	7.09	7.07	6.92	7.3	7.04	6.69	7.12	7.14
17211127	3.66	3.92	3.5	3.53	3.5	3.29	3.15	3.5	3.86	4.23	3.73	3.51	3.77	4.03	3.54	3.63	3.18	3.1	3.03	3.36	3.71	3.47	3.52
17211129	2.58	2.58	2.38	2.71	2.58	2.7	2.65	2.67	2.63	2.61	2.59	2.73	2.91	2.63	2.92	2.62	2.66	2.63	2.57	2.45	2.52	2.68	2.57
17211131	8.12	9.1	9.02	9.1	9.05	8.72	8.92	9.08	9.1	9.01	9.26	9.21	9.36	9.15	8.97	8.87	9.17	9.24	9.07	8.87	9.45	9.39	9.31
17211174	5.76	5.6	6.08	5.89	5.67	6.21	5.55	6.29	5.98	5.53	5.46	5.43	5.16	5.35	5.02	4.34	4.47	4.72	4.7	4.85	4.74	4.65	4.74
17211194	4.15	3.92	4.26	3.73	3.71	3.95	4.02	3.77	3.92	3.92	3.79	3.92	3.75	3.9	4.05	3.84	3.64	4.09	3.92	4.03	3.92	3.8	3.88
17211198	8.19	9.12	8.92	8.88	8.95	8.85	8.91	8.86	8.9	8.97	9.26	8.91	9.16	9.34	9.33	8.9	9.21	9.1	9.33	8.72	9.25	9.33	8.93
17211223	3.81	2.87	2.92	3.45	4.36	3.45	2.75	2.92	5.17	4.94	3.4	4.46	3.05	3.3	3.14	3.03	4.1	4.45	4.65	3.89	3.45	3.41	3.57
17211230	3.12	3.53	3.12	2.92	3.31	3.22	2.98	3.12	3.34	3.02	2.88	2.99	3.41	3.09	3.19	2.84	3.12	3.34	3.02	3.31	2.94	2.79	3.19
17211232	5.5	5.85	5.7	5.71	5.01	5.02	5.53	5.39	5.18	5.71	5.42	5.38	5.78	5.27	5.63	5.74	5.14	5.46	5.89	5.16	5.46	5.25	5.62
17211235	4.83	4.21	4.43	4.12	3.95	4.04	4.07	4.54	3.91	3.85	3.89	4.14	3.96	4.07	4.39	3.82	4.02	4.02	4.15	4.12	4.06	4.43	4.15
17211241	2.19	2.95	2.19	2.58	2.41	2.67	2.48	2.63	3.46	3.64	2.52	2.69	2.75	2.98	2.79	2.52	2.79	2.27	2.75	2.78	2.77	3.06	3.28
17211243	7.47	7.55	7.75	7.48	7.41	7.45	7.39	7.33	7.55	7.68	7.5	7.14	7.4	7.22	7.25	7.49	7.67	7.63	7.37	7.82	7.33	7.25	7.6
17211256	3.48	2.94	3.14	3.2	3.06	2.46	3.27	3.23	3.13	3.02	3.21	3.66	2.86	3.46	3.66	3.02	3.08	2.99	3.24	3.07	3.26	2.86	3.34
17211258	7.25	7.51	7.53	7.54	7.41	7.68	7.53	7.6	7.62	7.42	7.65	7.61	7.05	7.07	7.41	7.01	7.41	7.62	7.31	6.98	7.53	7.19	7.43
17211268	4.75	4.56	4.64	4.88	4.35	4.54	4.6	4.41	5.27	4.91	4.8	4.67	4.61	4.47	4.4	4.51	4.85	4.39	4.42	4.82	4.77	4.53	4.89
17211275	2.6	2.44	2.43	2.53	2.46	2.48	2.67	2.49	2.64	2.73	2.29	2.4	2.53	2.33	2.65	2.37	2.91	2.45	2.48	2.52	2.41	2.46	2.31
17211280	8.45	8.19	8.49	8.51	8.75	8.71	8.54	8.86	8.75	8.73	8.6	8.83	8.2	8.22	8.39	8.21	8.63	8.44	8.3	8.29	8.32	8.49	8.44
17211286	8.39	8.94	8.41	8.43	9.2	9.16	9.51	8.43	9.26	9.49	9.31	8.93	8.97	9.3	9.14	10.29	9.69	9.77	9.19	9.88	9.18	9.46	9.7
17211294	3.91	3.19	3.13	3.17	3.38	3.47	3.05	3.08	3.36	3.69	3.32	3.36	3.36	3.37	3.44	3.76	3.44	3.23	3.43	3.28	3.27	3.32	3.16
17211303	4.15	4.22	3.93	3.68	4.35	3.87	3.74	3.65	3.22	3.19	2.69	3.24	3.72	3.88	3.46	4.24	4.06	5.03	3.56	2.42	3.71	3.31	2.99
17211305	6.27	5.42	5.31	5	4.42	4.91	4.78	4.51	4.36	4.23	4.7	4.59	5.31	4.93	5.62	5.59	4.91	4.75	4.88	4.55	4.16	4.25	5.08
17211313	5.21	4.77	4.68	4.97	4.52	4.87	4.52	4.42	4.6	4.25	4.6	4.45	4.87	4.68	4.48	4.35	4.19	4.37	4.6	4.42	4.77	4.6	4.09
17211335	4.07	4.07	4.01	4.04	4.25	4	4	4.24	3.99	3.88	3.93	3.78	3.99	4.18	3.8	4.02	3.75	3.96	3.85	3.92	3.98	3.7	4.28
17211347	4.29	4.03	3.79	3.7	3.35	3.38	3.2	3.74	3.81	3.82	3.63	3.34	6.56	3.28	3.67	3.41	4.1	3.48	3.61	3.44	3.74	3.37	3.45
17211361	2.94	3.09	2.65	2.66	2.9	2.89	2.84	2.78	2.57	3.57	2.75	2.91	2.68	2.76	2.93	2.69	2.79	2.92	2.83	2.78	3.14	2.97	2.84
17211365	2.3	3.04	2.64	2.82	2.54	2.74	2.48	2.39	2.41	2.58	2.36	2.37	2.28	2.44	2.81	2.58	2.45	2.69	2.43	2.32	2.53	2.44	2.93
17211367	4.29	3.99	4.13	3.84	4.03	4.18	4.2	4.39	4.24	4.37	4.37	4.28	4.18	4.5	4.12	4.49	4.34	4	4.13	4.57	4.19	4	4.2
17211369	4.4	4.16	3.92	4.35	4.1	4.44	4.42	4.26	4.43	4.38	4.71	4.2	4.03	4.48	4.7	4.67	5.04	4.46	4.56	4.32	4.66	4.38	4.13
17211375	5.21	4.74	5.01	5.05	4.43	4.94	4.78	4.76	4.4	4.71	4.85	4.83	5.27	5.04	5.21	4.91	4.89	4.85	4.71	4.55	4.95	5.01	5.15
17211382	5.78	5.48	5.6	5.41	5.69	5.71	5.73	5.42	6.06	6.04	5.99	6.05	5.03	5.46	5.68	5.92	5.42	5.19	5.46	5.52	6.02	5.75	5.72
17211396	5.62	5.93	6.1	6.01	6.19	6.18	6.24	6.25	6.07	6.08	6.21	5.89	5.84	5.97	6.24	6.05	6.12	5.78	6.21	6.02	6.02	6.09	6.17
17211405	8.68	8.43	8.71	8.85	9.01	8.94	8.6	8.49	9.31	9.3	8.67	8.79	7.99	8.42	7.92	6.15	8.49	8.54	8.67	7.94	7.81	7.09	7.77
17211416	3.63	4.37	4.05	2.98	3.11	2.91	3.1	3.94	3.59	2.98	2.8	3.1	3.86	2.65	2.84	3.97	3.12	3.25	3.08	3.17	3.46	2.52	3.63
17211423	3.06	2.72	2.76	3.87	2.86	3.93	2.92	3.08	2.69	2.69	3.01	2.37	2.65	3.02	2.66	3.47	3.46	2.91	2.88	2.82	2.98	2.1	3.09
17211429	2.99	2.88	2.74	3.12	3.09	3.22	3.41	2.98	3.3	3.22	3.31	2.95	3	2.91	3.29	3.55	3.32	3.04	2.84	3.47	3.57	2.76	3.12
17211435	4.07	3.43	3.48	3.76	3.33	3.75	3.45	3.78	3.45	3.7	3.59	3.88	3.44	3.59	3.81	3.54	3.69	4.01	3.31	3.68	3.45	3.38	3.96
17211439	3.19	2.9	3.18	3.03	3.3	2.99	2.55	3.04	4.28	2.53	3.38	3.03	3.03	3.32	2.62	3.17	2.74	3.02	2.9	2.97	3.27	3.23	2.99
17211441	3.48	3.53	3.03	3.11	3.2	3.28	3.21	3.33	3.86	3.92	3.32	3.41	2.83	3.04	3.3	3.3	2.83	3.25	2.74	3.04	3.18	3.82	3.32
17211443	4.76	5.33	5.03	5.63	4.65	4.93	4.97	5.36	5.81	5.2	5.19	5.65	4.72	4.85	4.93	4.85	4.67	5.03	5.03	4.68	4.69	5.33	4.7
17211445	4.54	4.56	4.63	4.64	4.53	4.33	4.73	4.52	4.69	4.44	4.7	4.94	4.72	4.6	4.59	4.65	4.78	4.41	4.76	4.99	4.53	4.31	5.06
17211458	5.25	5.04	4.98	4.98	4.77	4.84	4.81	4.77	4.86	4.84	4.86	5	4.78	5.04	4.6	4.98	4.9	4.69	4.89	4.69	5.08	4.83	4.64
17211498	9.73	9.64	9.74	9.79	9.77	9.74	9.89	9.84	9.84	9.78	9.85	9.78	9.49	9.49	9.6	9.72	9.9	9.75	9.52	9.6	9.76	9.87	9.75
17211517	2.68	2.46	2.49	2.65	2.56	3.31	2.55	2.71	3.33	3.93	2.14	2.49	2.35	2.74	2.49	2.12	2.51	2.49	2.68	2.76	3.17	3.01	2.83
17211519	4.71	4.01	3.93	4	3.86	3.58	3.87	3.89	3.92	3.95	3.82	4.23	3.93	3.8	3.87	3.55	3.74	3.82	3.71	3.73	3.8	3.8	3.74
17211522	2.63	2.62	2.52	2.52	2.72	3.08	2.58	2.52	2.41	2.64	2.58	2.67	2.23	2.61	3.05	2.65	2.69	2.36	2.55	2.52	2.58	2.67	2.58
17211524	9.03	5.88	6.23	6.39	6.06	6.11	5.54	5.97	6.12	6.06	5.8	5.69	5.6	6.4	5.23	5.97	5.94	6.24	6.53	6.29	5.92	6.13	6.74
17211526	4.94	4.18	4.4	4.27	4.57	4.78	4.6	3.77	5.35	5.84	4.49	4.98	3.92	4.28	3.85	4.49	5.33	5.17	5.08	4.91	4.75	4.22	4.65
17211529	2.02	2.29	2.45	2.29	2.44	2.92	2.43	2.41	2.29	2.07	2.18	2.22	2.38	2.27	3.05	2.51	2.35	2.56	2.59	2.3	2.32	2.68	2.17
17211531	4.78	3.98	3.89	3.82	3.45	3.14	3.96	3.96	4.37	3.57	4.2	4	3.74	3.56	3.52	3.55	3.72	3.45	3.9	3.72	3.34	3.89	3.84
17211533	4.4	4.18	3.86	3.95	3.83	4	3.94	4.19	4.27	4.11	4.11	3.83	3.97	4.33	4.33	4.18	4.18	4.05	4.23	3.75	3.91	4.08	3.99
17211541	2.97	2.75	2.66	2.49	2.38	2.34	2.72	2.41	2.87	2.67	2.58	2.74	2.67	2.76	2.66	2.6	2.68	3.11	2.76	2.24	2.75	2.73	3.29
17211545	2.84	3.31	2.77	2.82	3.47	3.41	3.38	3.04	3.04	3.12	3.03	3.19	2.78	2.92	3.31	3.18	3.04	3.17	2.86	2.7	4.11	2.47	2.78
17211548	4.62	4.17	4.51	4.46	4.36	4.41	4.61	4.64	4.72	4.66	4.69	4.7	4.34	4.38	4.76	4.64	4.49	4.53	4.59	4.51	4.42	4.79	4.73
17211560	3.15	2.86	2.66	2.54	3.16	2.84	2.9	2.81	2.75	2.74	2.69	2.7	2.73	2.81	2.65	2.81	2.99	2.81	3	2.52	3.04	2.89	2.64
17211562	4.06	4.24	3.94	4.2	3.99	4.41	4.15	4.37	4.52	4.53	3.76	3.91	4.2	4.71	4.11	3.56	4.22	4.18	4.54	3.96	4.36	5.14	3.56
17211564	2.66	3.04	3.55	3.28	2.99	3.1	2.57	2.54	3.18	3.55	2.75	3.57	2.95	2.53	2.92	3.18	2.69	2.63	2.87	2.76	4.29	3.09	2.83
17211566	4.65	4.24	3.68	3.53	3.72	4.13	3.68	4.2	4.29	4.35	4.04	4.15	3.64	3.53	3.29	3.58	3.44	3.81	4.01	3.96	4.06	3.75	4.36
17211568	5.74	5.46	5.61	5.9	5.73	5.64	5.99	5.49	5.74	5.66	5.49	5.49	5.56	5.87	5.63	5.68	5.43	5.5	5.56	5.9	5.58	5.52	5.47
17211572	6.28	6.39	6.39	6.2	6.44	6.34	6.49	6.39	6.18	6.39	6.4	6.75	6.34	6.15	6.48	6.44	6.2	6.39	6.84	6.48	6.63	6.41	6.42
17211587	9.56	10.49	10.1	10.14	9.92	9.93	10.09	9.24	9.91	10.16	10.33	10.21	10.46	10.53	10.47	10.34	10.12	10.29	10.48	10.49	10.78	10.58	10.66
17211700	7.43	8.08	7.93	7.92	8.08	8.21	8.24	8.08	8.06	7.92	8.15	8.12	7.92	8.27	8.17	8.23	8.24	8.3	7.98	8.07	8.15	8.21	8.06
17211713	6	5.95	5.88	5.91	6.02	6.05	6.03	5.57	5.96	5.51	6.04	5.82	5.81	6.21	5.68	6.08	5.95	5.93	5.92	6.07	6.03	6.1	6.09
17211731	3.87	3.82	3.87	3.91	3.64	3.63	3.82	3.95	3.8	3.79	3.71	4.03	3.88	4	3.85	4.22	4.29	3.77	4.03	3.92	3.85	4.02	4
17211739	4.72	5.05	4.6	4.97	4.73	4.95	5.06	4.99	5	5.07	5	4.85	4.9	5	5.1	4.82	4.82	5.24	4.88	5.37	4.98	4.68	5.19
17211748	2.79	3.1	3.21	3.51	3.14	2.98	3.19	3.09	3.51	2.93	3.52	3.14	3.7	3.27	2.99	3.14	2.89	2.95	2.95	3.23	3.08	3.06	2.83
17211752	5.33	5.48	5.37	5.6	5.29	5.08	5.18	5.44	5.66	5.93	5.49	5.45	5.77	5.42	5.72	5.31	5.45	5.57	5.27	5.42	5.28	5.4	5.4
17211774	7.78	7.69	7.78	7.85	7.93	8.03	8.05	7.95	7.71	7.71	7.88	7.91	7.79	7.57	8.06	8.09	8.05	8.01	8.19	8.09	7.98	8.74	8.16
17211788	2.18	2.58	2.6	2.61	2.73	2.48	2.36	2.65	2.5	2.52	2.39	2.54	2.22	2.26	2.23	2.9	2.52	2.39	2.35	2.61	3.06	2.6	2.52
17211790	7.69	8.01	7.93	7.57	7.89	7.83	7.78	7.46	8.01	8.17	7.54	8.06	7.85	7.61	8.29	8.26	8.3	8.27	8.17	8.2	8.26	8.58	8.06
17211795	5.45	4.96	5.39	5.29	5.16	5.5	5.29	5.32	5.31	5.34	5.14	5.34	4.89	5.08	5.32	5.19	5.79	5.02	5.16	5.52	5.36	5.33	5.53
17211809	3.85	4.04	3.81	4.18	4.15	3.92	4.33	4.15	4.46	4.07	4.34	4.05	4.3	4.29	4.13	4.15	4.13	4.26	4.15	4.11	4.36	4.14	4.39
17211822	5.48	6.06	5.68	5.97	5.59	6.04	5.87	5.64	5.67	5.88	5.68	6.01	5.71	5.94	6.04	5.85	5.75	5.86	5.57	5.88	6.11	5.98	6.11
17211832	6.22	7.64	7.58	7.46	7.22	7.06	7.09	6.96	7.24	7.33	7.36	7.21	7.54	7.67	7.91	7.29	7.21	7.43	6.87	7.33	7.39	7.54	7.13
17211844	5.17	4.94	4.92	5.3	4.47	4.93	5.11	5.01	4.87	5.25	5.5	5.31	4.91	5.44	5.15	5.65	5.11	5.32	5.02	5.26	5.41	5.17	5.65
17211848	3.12	2.55	2.33	2.58	2.84	2.5	2.58	2.69	2.78	2.69	2.46	2.58	2.84	2.37	3.01	2.4	2.36	2.45	2.69	2.25	2.66	2.58	2.51
17211850	3.99	5	4.35	4.37	4.28	4.46	4.56	4.74	4.97	4.93	4.68	4.71	4.33	4.86	4.5	4.54	5	4.07	4.18	4.42	4.94	5	5.01
17211857	5.39	5.49	5.43	5.32	5.45	4.92	5.3	5.43	4.88	5.34	5.32	5.04	5.46	5.36	5.24	5.41	5.48	5.49	5.23	4.86	5.29	4.58	5.18
17211867	5.12	5.43	5.22	5.26	4.8	5.15	5.5	5.36	5.55	5.42	5.02	5.92	5.5	4.72	5.28	5.4	5.49	5.28	5.05	5.63	5.38	5.42	5.49
17211883	2.18	2.5	2.82	2.77	2.73	2.78	3.27	3.31	2.91	3.41	2.91	2.64	2.7	2.56	2.41	3.02	2.83	2.77	2.51	2.65	2.96	2.88	2.33
17211885	4.97	4.3	4.65	4.23	4.15	4.26	3.9	4.36	4.67	4.45	4.36	4.1	4.4	4.23	4.28	4.53	4.41	4.4	4.22	4.31	4.17	3.74	4.17
17211927	4.32	4.37	4.5	4.13	4.01	4.24	4.37	4.32	4.67	4.36	4.28	4.24	4.2	4.49	4.12	4.81	4.55	4.35	4.21	4.49	4.24	4	4.67
17211939	7.97	8.03	7.98	7.9	7.94	8.08	7.87	7.75	7.9	7.9	8	7.8	7.94	8.05	8.15	8.18	7.91	7.88	8.07	7.96	8.21	8.04	8.17
17211973	7.92	7.72	7.9	7.94	7.9	8.12	7.91	7.83	7.85	7.7	7.69	7.87	7.84	7.64	8.02	8.06	7.98	7.97	7.69	8.06	8.15	7.95	7.99
17211984	3.8	3.92	3.85	3.8	3.89	3.8	3.88	3.56	3.87	4.15	3.61	3.79	3.62	3.8	4	3.83	3.9	3.42	3.9	3.65	3.78	3.85	3.62
17211987	5.11	4.73	4.9	4.75	4.35	4.77	4.68	4.63	4.78	5.08	5.04	4.78	4.85	4.74	4.34	5.15	4.67	4.41	4.8	4.82	4.92	4.78	4.78
17211990	5.79	5.48	5.82	5.7	5.95	6.08	5.79	5.98	5.72	5.72	6.07	6.15	5.66	5.59	5.62	5.4	5.42	5.72	5.96	5.48	5.99	5.88	5.72
17211998	6.38	6.16	6.61	6.81	7.12	6.9	7.04	7.01	6.92	6.78	6.87	6.77	6.43	6.33	6.67	6.92	7	7.14	6.96	6.66	6.84	6.75	6.53
17212009	3.71	2.98	3.21	3.24	3.14	2.87	3.64	3.21	3.21	3.21	2.75	2.92	3.37	4.07	3.21	3.27	3.63	3.49	3.03	3.33	3.21	3.19	3.08
17212016	3.57	4.06	3.85	4.08	3.66	3.63	3.79	4.16	4.24	4.07	4.14	4.36	3.94	3.9	3.86	3.93	4.21	3.78	4.38	3.82	3.55	3.52	3.92
17212018	7.79	8.28	8.08	8.18	8.16	8.3	8.12	8.24	8.17	8.05	8.26	8.02	8.15	7.93	8.2	8.13	8.17	8.12	8.37	8.4	8.2	8.38	8.3
17212045	4.27	3.72	3.96	3.96	4.15	4.09	4.06	4.38	4.19	4.58	4.41	4.08	3.98	4.13	3.53	3.79	3.92	4.43	3.89	4.2	4.38	3.77	4.34
17212049	3.61	4.02	3.63	3.4	3.28	3.76	3.71	3.64	4.15	3.44	3.64	3.72	3.12	3.43	3.71	3.66	3.64	3.52	4.22	3.34	4.06	4.01	3.27
17212057	3.25	3.19	3.1	3.37	3.37	2.95	3.4	3.26	3.87	3.57	3.44	3.35	3.25	3.51	3.17	3.36	3.58	3.01	3.37	3.37	3.53	3.68	3.7
17212061	3.92	3.65	3.94	3.94	4.18	3.79	3.86	3.94	4.11	3.64	4	3.81	3.93	4.01	3.87	4.07	4.21	4.21	4.19	3.78	3.91	4.19	3.95
17212069	4.36	3.96	4.26	4.12	4.03	3.76	4.28	3.98	4.44	4.17	3.91	4.01	4.13	4.17	4.35	3.99	3.78	3.84	3.86	3.93	3.89	3.97	4
17212080	8.73	8.41	8.29	8.35	8.38	8.73	8.53	8.38	8.55	8.17	8.34	8.25	8.12	8.3	8.44	8.61	8.33	8.17	8.3	8.57	8.13	8.18	8.48
17212087	5.92	5.8	5.4	5.08	4.93	5.17	5.36	4.86	4.47	5.01	5.25	5.08	5.72	5.94	6.36	5.96	5.33	5.94	5.36	6.08	5.19	5.67	5.41
17212114	6.31	6.1	6.42	6.34	6.31	6.25	6.28	6.36	6.4	6.42	6.44	6.45	6.76	6.81	6.4	6.36	6.36	6.18	6.13	6.6	6.24	6.23	6.38
17212121	5.24	4.5	4.53	4.87	4.32	4.61	4.69	4.4	4.33	4.98	4.62	5.1	5.08	4.94	4.46	5.07	4.84	5	4.78	4.66	5.01	4.43	4.51
17212123	6.76	7.26	7.43	7.43	7.3	7.24	7.46	7.46	7.39	7.21	7.45	7.45	7.37	7.51	7.72	7.35	7.09	7.35	7.35	7.19	7.43	7.56	7.48
17212135	5.26	4.78	4.52	4.66	5	4.63	4.96	4.9	4.29	4.62	4.72	4.39	4.97	4.58	4.68	4.64	4.88	4.44	4.67	4.79	4.64	4.48	4.56
17212138	9.23	9.73	9.59	9.41	9.34	9.31	9.31	9.23	9.32	9.34	9.29	9.17	9.93	9.79	10.03	9.82	9.7	9.84	9.68	9.93	9.91	9.83	9.82
17212174	4.53	4.66	4.53	4.86	4.72	4.66	4.45	4.59	4.27	4.52	4.47	4.82	4.75	4.45	5	5.08	4.39	4.52	4.61	4.36	4.64	4.8	4.21
17212185	8.89	8.75	8.47	8.74	8.77	8.88	8.45	8.33	8.62	8.81	8.88	8.76	8.39	8.53	8.86	8.87	8.87	9.18	8.74	9.04	9.02	8.85	8.86
17212199	6.01	5.82	6.1	6.28	6.23	6.26	6.21	6.2	5.87	6.15	6.17	6.01	6.06	6.21	6.3	6.61	5.88	5.96	6.61	6.45	6.54	6.24	6.48
17212211	6.02	6.32	6.23	6.1	5.47	5.67	6.04	5.84	5.76	6.07	6.43	5.93	6.3	6.34	6.4	6.48	6.11	6.06	6.06	6.49	6.31	6.53	6.56
17212229	5.45	5.37	5.37	5.13	5.05	5.12	5.4	5.11	4.97	5.36	5.46	5.48	5.1	5.55	5.46	5.22	5.59	6.32	5.47	5.37	5.63	5.58	5.37
17212252	4.32	4.69	4.44	4.38	4.22	4.9	4.63	4.86	4.14	4.41	4.78	4.2	4.46	4.75	5.17	4.92	4.47	4.91	4.97	5.31	5	5.24	5.16
17212269	5.23	5.08	5.33	4.68	5.13	5.29	4.91	4.92	4.85	5.38	5.33	5.08	5.14	5.33	5.36	6.82	5.46	5.61	5.9	6.22	5.68	6.03	5.85
17212284	2.98	3.25	2.7	2.81	3.1	3.07	2.83	3.06	2.68	3.31	2.87	3.03	3.33	3.58	2.85	3.49	3.28	3.03	2.86	2.9	3.19	2.94	3.36
17212286	4.03	4.12	4.03	4.58	4.07	4.28	4.06	4.41	3.88	3.84	3.5	4.03	4.91	4.38	4.03	3.9	3.69	3.83	4.01	3.71	3.98	3.8	3.95
17212301	10.59	11.28	11.47	11.61	11.49	11.54	11.28	12.06	11.53	11.6	11.93	11.96	11.63	11.39	11.56	11.56	11.55	11.71	11.41	11.63	11.65	11.62	11.52
17212309	3.41	3.84	3.58	3.67	3.41	3.65	3.49	3.79	4.28	3.95	3.6	3.68	3.35	3.57	4.2	3.58	3.47	3.84	3.71	3.62	3.24	3.2	3.89
17212313	6.3	4.9	4.85	4.74	4.76	4.76	5.26	5.12	4.8	4.82	4.83	4.93	6.82	4.66	4.8	5.6	4.99	5.13	4.4	4.87	4.78	4.57	4.89
17212316	5.14	3.6	3.3	3.31	3.4	3.24	3.07	3.08	2.89	3.44	3.24	3.22	5.51	3.73	3.46	3.16	3.45	2.88	3.22	3.02	3.06	3.14	3.31
17212318	7.7	7.52	7.7	8.01	7.57	7.77	7.73	7.66	7.84	7.9	7.85	7.66	7.74	7.4	7.52	7.58	7.28	7.71	7.8	7.93	7.57	7.76	7.8
17212334	4.23	4.45	3.79	4.67	3.89	4.01	4.16	3.98	4.68	4.54	4.25	4.82	4.8	3.86	4.27	4.28	4.41	4.09	4.53	4.19	4.27	4.26	4.12
17212341	2.03	1.94	2.05	2.2	2.2	2.98	2.24	2.44	2.22	2.58	2.3	1.98	2.2	1.98	2.42	2.17	2.14	2.74	1.99	2.2	2.2	2.29	2.21
17212343	4.77	4.54	4.57	4.83	4.78	4.5	4.91	4.45	4.39	4.85	4.38	4.45	4.03	4.36	4.34	4.56	4.35	4.49	4.52	4.91	4.58	4.24	4.27
17212346	7.77	7.57	7.67	7.58	7.78	7.84	7.81	7.62	7.47	7.51	7.61	7.8	7.88	7.42	7.82	7.62	7.69	7.73	7.88	7.69	8	7.79	7.77
17212353	12.11	12.06	11.85	11.82	12.07	12.06	12.19	12.08	12.03	12.09	12.07	12.11	12.15	12.27	12.1	12.29	12.14	12.11	12.16	12.12	12.14	12.12	12.14
17212355	5.87	6.29	6.18	6.06	6.19	5.83	6.14	6.05	5.76	5.72	6.14	6.01	6.35	6.15	6.13	6.14	6.1	6.1	6.18	6.26	6.08	6.27	6.27
17212364	5.35	4.51	4.33	4.41	4.5	3.97	4.61	4.99	4.75	4.47	4.25	4.6	4.34	4.14	4.18	4.48	4.62	4.44	4.62	4.54	4.23	4.25	4.46
17212371	2.85	3.23	3.11	2.81	3.1	2.78	2.62	2.98	2.9	2.65	2.64	2.67	2.78	2.47	2.86	2.58	2.47	3.09	2.57	3.12	2.36	2.55	2.69
17212373	8.74	9.09	9.02	9.14	9.22	9.11	8.98	9.33	9.26	9.07	9.3	9.19	9.28	9	9.12	9.29	9.26	9.25	9.28	9.19	9.33	9.38	9.39
17212406	7.1	6.88	6.82	6.98	6.72	6.67	6.7	6.59	6.99	6.81	6.63	6.54	6.72	6.6	6.64	6.41	6.69	6.41	6.52	6.28	6.73	7.03	6.5
17212423	7.34	7.39	7.32	7.36	7.5	7.25	7.43	7.36	7.54	7.46	7.22	7.66	7.2	7.32	7.39	6.87	7.38	7.17	7.39	7.09	7.59	7.45	7.41
17212442	8.21	8.19	8	8.28	7.71	8.09	8.34	7.46	8.1	7.71	8.19	7.89	7.51	7.81	7.61	7.68	7.72	7.64	7.38	6.99	7.38	7.73	7.55
17212461	10.75	11.07	11.24	10.77	10.76	10.81	10.9	10.9	10.44	10.49	10.39	10.1	11.12	11.08	11.36	11.33	10.74	10.87	11.2	11.13	10.86	10.9	11.13
17212514	5.99	5.04	5.86	5.69	4.73	4.79	5.81	5.9	5.44	5.43	5.5	5.27	5.34	5.81	5.39	5.47	5.84	5.67	4.92	5.51	4.61	4.83	5.16
17212516	3.31	3.49	3.4	3.45	3.63	3.39	3.29	3.65	3.42	3.46	3.83	3.62	3.48	3.7	3.76	3.02	2.97	3.31	3.43	3.45	3.18	4.05	3.95
17212518	8.08	8.1	7.95	8.18	8.27	8.27	8.32	8.36	8.29	8.17	8.41	8.31	8.23	8.13	8.4	8.41	8.41	8.56	8.34	8.34	8.56	8.36	8.37
17212546	4.17	2.97	4.23	4.08	4.37	3.52	4.12	4.86	3.56	3.81	4.46	4.09	4.28	4.44	3.45	3.68	4.13	4.35	3.9	4.38	4.37	3.85	4.13
17212548	5.57	4.61	4.86	4.44	4.78	4.57	5.11	5.16	4.61	5.23	4.86	5.03	4.86	4.69	4.86	5.22	4.86	4.6	5.43	4.33	4.27	4.5	4.52
17212619	2.7	2.42	2.37	2.57	2.53	2.95	2.38	2.51	2.84	2.5	2.58	2.9	2.91	2.68	2.86	2.64	3.32	2.38	2.59	2.53	2.2	2.9	2.81
17212686	3.22	2.86	2.9	3.06	3.28	3.44	3.11	3	3.06	3.01	3.41	3.13	2.83	2.79	2.96	3.04	2.66	3.15	2.67	3.01	3.46	3.09	3.07
17212688	4.06	3.44	3.44	3.27	3.43	3.58	3.29	3.17	2.81	2.97	2.76	2.84	3.39	3.15	3.38	3.54	3.33	3.27	3.25	2.98	2.69	2.85	3.24
17212694	3.67	3.26	3.5	2.93	3.36	3.77	3.29	3.49	2.59	2.82	2.73	2.43	3.21	3.96	3.01	3.59	3.09	3.35	3.15	2.71	2.51	2.84	3.12
17212696	5.95	5.55	5.95	5.82	5.79	5.95	5.75	5.95	5.53	5.91	5.83	6.04	5.84	5.92	6.1	6.43	6.13	6.21	6.41	6.27	6.52	6.59	6.29
17212719	10.79	11.06	11.01	10.85	11.14	11.12	11.23	11.08	11.17	11.01	11.19	11.08	11	11.2	11.26	11.22	11.32	11.28	11.18	11.26	11.28	11.17	11.21
17212724	4.93	4.81	4.43	4.77	4.64	4.48	4.89	4.81	4.53	4.76	4.9	4.66	4.54	4.23	5	5.23	4.72	5.22	5.83	4.78	5.5	5.73	5.52
17212750	9.93	10.15	10.59	10.24	10.04	10.1	10.18	10.29	10.27	10.07	9.73	9.68	10.25	10.01	10.07	10.31	9.95	10.36	10.2	10.2	9.79	10.4	9.71
17212778	5.55	5.43	5.4	5.56	5.46	4.9	5.36	5.16	5.25	5.36	5.67	5.67	5.53	5.46	5.51	5.71	5.33	5.47	5.32	5.32	5.66	5.42	5.15
17212792	9.25	9.02	9.3	9.14	9.35	9.1	9.11	9.09	9.57	9.19	9.08	8.98	8.77	9.17	8.7	8.47	8.73	8.72	8.95	8.72	8.64	8.49	8.73
17212813	3.49	2.53	2.94	2.9	2.78	3.35	2.96	3.07	3.49	3.23	2.73	2.91	2.66	2.78	3.73	3.17	2.96	2.86	3.32	4.31	3.72	3.13	3.06
17212819	2.17	2.43	2.52	2.84	3.43	2.62	2.45	2.34	2.67	2.49	2.54	2.56	2.32	2.43	2.23	2.47	2.36	2.29	2.27	2.45	2.17	2.55	3.13
17212821	6.33	5.94	5.84	5.84	6.26	6.08	5.77	5.87	6.17	6.32	6.07	6.28	5.99	5.62	5.88	6.09	6.44	5.89	6.07	6.41	6.22	6.48	5.91
17212828	7.82	7.34	7.49	7.59	7.57	7.57	7.49	7.45	7.55	7.52	7.53	7.76	7.03	7.45	7.57	7.34	7.51	7.5	7.52	7.3	7.47	7.33	7.5
17212840	4.11	3.97	3.64	3.76	3.78	3.47	3.98	3.98	3.68	3.57	3.54	3.64	3.83	3.72	3.75	3.59	3.7	3.58	3.65	3.64	3.88	3.57	3.39
17212872	3.49	3.32	3.4	3.46	2.87	3.09	3.18	2.66	2.72	2.74	2.73	2.83	3.12	3.37	2.88	3.04	3.25	2.92	2.79	3.11	2.77	2.81	2.96
17212874	7.46	7.85	7.98	8.21	8.34	8.15	8.35	8.33	8.42	8.27	8.46	8.42	8.17	7.64	8.13	7.92	8.21	7.94	8.07	8.41	8.25	8.36	8.25
17212882	6.77	7.12	7.48	7.23	7.63	7.4	7.85	7.9	7.48	7.52	7.34	6.73	7.19	6.89	7.16	7.61	7.75	7.36	7.78	7.52	6.55	7.01	6.83
17212888	8.48	7.63	7.92	7.74	7.78	7.5	7.82	8.01	7.8	7.49	7.84	7.75	7.9	7.34	7.77	7.49	7.8	7.75	7.75	7.92	7.57	7.71	7.63
17212900	3.99	3.77	4.02	3.92	4.07	4.59	3.85	3.8	3.58	3.99	3.99	3.89	3.79	3.92	4.11	3.91	4.03	4.09	3.91	3.95	3.47	3.32	3.46
17212904	5.6	6.15	6.04	6.03	6.06	5.83	6.05	6.17	5.99	6.27	6.13	6.33	5.71	5.95	6.24	5.67	5.72	5.95	5.71	6.16	6.32	6.15	6.19
17212908	5.3	5.39	5.62	5.93	5.87	5.9	6.03	5.78	5.84	5.79	5.91	5.74	5.88	5.28	5.63	5.66	5.52	5.55	6.01	5.56	5.2	6.22	6.04
17212916	3.59	3.22	3.19	3.35	3.03	3.21	3.48	3.21	3.67	3.57	3.23	3.18	3.15	3.1	3.46	3.16	3.35	3.58	2.95	3.17	2.91	3.09	3.35
17212923	4.38	4.13	4.4	3.61	3.72	4.02	3.96	3.97	3.57	4.33	4.04	3.9	4	4.16	4.09	3.75	3.93	4.01	3.92	3.72	4.1	3.9	3.97
17212931	6.11	5.93	6.48	6.22	6.58	6.12	6.38	6.45	6.84	6.31	6.19	6.38	6.62	6.1	6.37	6.3	6.57	6.68	6.63	6.02	6.46	6.2	6.46
17212935	7.6	7.45	7.64	7.74	7.56	7.38	7.49	7.74	7.74	7.69	7.38	7.36	7.31	7.55	7.65	6.86	7.46	7.14	7.31	7.43	7.44	7.38	7.39
17212945	4.94	4.32	4.19	4.32	4.1	4.17	3.98	4.58	4.33	4.72	3.96	3.57	3.74	4.07	4.32	3.9	4.32	4	4.46	4.55	4.38	4.25	4.03
17212947	6.26	6.15	6.23	6.21	6.4	6.46	6.31	6.6	6.41	6.47	6.53	6.29	6.41	6.6	6.22	6.18	6.35	6.52	6.6	6.65	6.6	6.66	6.74
17212968	3.74	4.19	3.73	3.76	3.09	3.43	3.8	3.71	3.48	3.88	3.4	3.18	3.68	3.78	3.73	3.96	3.35	3.64	3.49	3.02	4.06	3.41	4.63
17212970	5.17	4.93	4.87	4.87	4.66	4.12	4.82	4.57	4.69	5.28	4.82	4.7	4.66	5.12	4.97	5.57	4.87	4.93	4.97	5.49	4.55	4.99	5.18
17212982	9.69	9.8	9.53	9.84	9.37	9.53	9.44	9.48	9.67	9.78	9.46	9.46	9.18	9.55	9.37	9.33	9.37	9.41	9.4	9.09	9.62	9.3	9.41
17213021	6.74	6.68	6.68	6.8	8.95	8.55	6.82	6.23	9.61	9.62	6.96	8.79	6.35	5.91	5.73	6.25	9.09	9.09	9.26	8.01	7.89	6.19	7.91
17213060	2.92	3.04	3.25	3.04	3.14	2.98	2.99	2.99	3.17	3.41	2.81	2.81	3.03	3.27	3.35	3.44	3.34	2.97	2.76	3.08	3.05	3.06	3.71
17213101	4.32	4.22	4.01	3.9	3.96	3.65	4.18	4.19	4.29	3.92	3.95	4.01	4.05	4.36	3.84	4.17	4.3	4.02	4.09	4.16	3.99	4.55	4.46
17213139	10.41	10.08	10.27	10.17	10.15	10.09	10.01	10.24	10.26	10.17	10.29	10.23	10.47	10.09	10.28	10.2	10.28	10.28	10.42	10.29	10.24	10.3	10.48
17213153	6.88	6.84	6.8	7.04	7.05	6.82	7.05	6.99	7.16	6.92	7.09	7.25	7.15	6.91	7.43	7.13	6.87	7.07	7.31	7.16	7.12	7.15	7.12
17213166	5.78	4.77	4.8	4.79	4.8	4.29	4.76	4.48	4.49	4.63	4.65	4.73	5.13	4.61	4.69	4.85	4.72	4.74	4.49	4.85	4.54	4.79	4.95
17213179	8.37	8.36	8.64	8.47	8.87	8.2	8.47	8.53	8.73	8.77	8.5	8.42	8.94	9.07	9.01	9.48	8.8	8.86	8.77	9.39	8.48	8.53	8.91
17213185	8.9	8.37	8.45	8.43	8.25	8.31	8.35	8.51	8.47	8.44	8.59	8.42	8.37	8.27	8.26	8.36	8.24	8.3	8.39	8.84	8.23	8.31	8.47
17213189	7.19	7.74	8.02	7.95	7.81	8.05	8.08	6.87	7.57	7.72	7.42	7.1	7.14	7.5	7.33	7.47	7.43	7.8	6.74	6.84	6.84	6.36	6.23
17213192	8.53	8.51	8.52	8.33	8.43	8.2	8.29	8.34	8.25	8.09	8.33	8.22	8.43	8.17	8.59	8.35	8.36	8.44	8.47	8.34	8.55	8.36	8.36
17213213	8.95	9.84	9.85	9.74	9.96	9.9	10.25	9.98	10.06	10.1	10.05	9.97	10.09	10.28	10.06	10.73	10.51	10.79	10.23	10.36	10.32	10.4	10.53
17213226	6.77	7.31	7.3	7.14	7.39	7.32	7.31	7.44	7.46	7.42	7.55	7.25	7.25	7.14	7.25	7.29	7.34	7.23	7.29	7.29	7.36	7.31	7.32
17213244	2.45	2.64	2.44	2.4	2.56	2.58	2.28	2.43	2.82	2.44	2.51	2.56	2.08	2.41	3.13	2.75	2.99	2.19	2.53	2.17	2.67	2.67	2.08
17213246	5.13	4.97	5.11	5.03	4.62	4.72	4.53	4.54	4.69	5.02	5.25	4.97	5.02	5.22	5.02	5.61	4.86	5.02	4.9	5.57	5.43	5.18	4.64
17213265	6.49	6.87	6.94	6.99	7.11	7.01	7.03	7.27	6.61	6.71	6.88	7.01	6.76	6.9	7.24	7.14	6.95	6.87	6.85	7.16	7.14	7.33	6.8
17213270	5.27	4.98	5.01	5.06	4.61	4.4	4.75	4.9	4.91	5.11	4.77	4.64	5.2	5.14	4.5	4.87	4.64	4.64	4.55	4.92	4.99	4.72	4.98
17213293	3.15	4.05	3.51	2.98	3.62	2.82	3.87	3.67	3.32	3.12	2.78	3.34	3.12	3.07	2.96	3.2	3.14	3.78	3.17	3.25	3.76	3.44	3.2
17213295	7.91	8.22	8.04	8.17	8	7.96	8.14	8.09	7.8	7.93	8.37	8.46	8.2	7.87	8.36	8.43	8.11	8.33	8.24	8.42	8.55	8.17	8.28
17213313	8.15	7.36	8.13	7.07	7.89	7.11	7.92	7.89	5.98	7.5	7.34	6.78	7.22	7.47	6.51	7.36	8.26	7.76	8.17	7.49	6.27	7.19	6.46
17213315	7.04	6.45	6.51	5.62	6.11	5.76	6.53	6.21	5.53	5.58	5.86	5.82	5.96	6.14	5.81	6.05	6.26	5.89	6.45	6.03	5.64	6.03	5.71
17213317	5.04	4.39	5.4	5.15	6.03	5.48	5.7	5.84	5.39	5.5	5.62	5.62	5.37	4.88	4.78	4.02	5.29	5.26	6.22	5.05	5.3	5.7	5.56
17213319	8.68	6.49	7.48	7.38	7.29	7.2	7.06	7.6	5.89	6.9	7.11	6.93	7.54	6.21	6.38	6.44	7.64	7.62	7.63	6.89	6.83	7.75	6.5
17213321	10.86	11.69	11.53	11.59	11.41	11.49	11.53	11.55	11.72	11.68	11.87	11.82	11.61	11.72	11.63	11.57	11.51	11.6	11.33	11.56	11.66	11.92	11.93
17213336	9.01	8.62	8.69	8.85	8.68	8.83	8.7	8.8	8.36	8.48	9.06	8.65	8.77	8.42	8.54	8.67	8.84	8.82	9.1	8.67	8.77	9.08	8.62
17213338	8.34	8.85	8.68	8.61	8.58	8.73	8.82	8.74	8.58	8.69	8.88	8.63	8.48	8.77	8.85	8.96	8.62	8.43	8.66	9.01	8.86	9.29	9.02
17213349	7.01	7.01	7.06	7.19	7.07	7.13	6.95	6.8	7.17	6.78	7.05	7.02	6.89	6.78	6.73	6.7	6.28	6.86	6.61	6.49	6.75	6.84	6.77
17213369	9.1	9.15	9.2	9.05	8.91	8.89	9.03	9.14	8.95	8.89	9.26	8.96	9.1	8.87	8.99	8.84	8.88	8.93	8.98	8.69	9.01	9.19	8.98
17213428	8.3	8.63	8.75	8.73	8.66	8.59	8.72	9.07	8.55	8.54	8.83	8.57	8.77	8.39	8.82	8.73	8.61	8.85	8.55	8.32	8.87	8.71	8.62
17213446	7.17	7.5	7.21	7.57	7.32	7.62	7.56	7.37	7.44	7.26	7.67	7.76	7.42	7.16	7.43	7.23	7.39	7.21	7.29	7.16	7.74	7.61	7.54
17213462	4.82	4.99	4.88	4.95	4.96	4.79	5.3	4.91	5.2	5.45	5.46	4.92	4.92	4.78	4.76	5.34	5.07	4.78	5.02	5.11	4.82	5.21	5.14
17213473	3.65	3.75	3.9	4.02	3.54	3.78	3.64	3.72	3.91	3.6	3.6	3.88	3.47	3.49	3.86	4.1	3.87	3.87	3.37	3.71	4.6	3.57	3.93
17213478	3.47	3.39	3.58	3.39	3.22	3.01	3.51	2.94	3.79	3.56	3.64	3.62	3.4	3.06	3.55	3.49	3.47	3.39	3.3	3.57	3.53	4.34	3.82
17213490	5.33	5.53	5.15	5.42	5.21	5.44	4.79	5.12	5.1	4.96	4.98	5.19	5.04	5.15	4.91	5.15	4.98	5.31	5.49	5.18	5.16	5.01	5.27
17213499	2.99	2.82	2.75	2.7	2.63	2.89	2.56	3.11	2.89	3.02	2.82	2.83	2.63	2.86	2.5	2.94	3.21	2.45	2.52	2.79	2.82	3.21	2.97
17213503	5.76	5.44	5.46	5.53	5.47	5.11	5.39	5.03	5.46	4.84	5.09	4.83	5.47	5.83	5.47	5.25	5.16	5.02	5.26	5.38	4.89	5.03	4.83
17213509	3.08	2.81	2.95	2.92	2.97	2.9	2.92	3	3.05	2.84	2.77	2.91	2.83	3.14	3	2.63	2.99	2.63	2.75	2.86	3.07	3	3
17213513	3.36	2.8	2.75	3.31	3.07	2.47	3.68	2.83	2.67	3.12	2.86	2.61	2.59	3.29	2.69	2.8	2.63	2.84	3.06	2.78	2.67	3.01	3.29
17213515	6.94	7.35	7.3	7.02	6.84	7.1	7.04	7.07	6.96	7.02	7.09	7.3	6.8	6.74	7.06	6.68	6.73	7.01	6.89	6.82	7.08	7.29	7.1
17213548	7.66	8.74	8.87	8.6	8.38	8.33	8.55	8.52	8.05	8.19	8.34	8.46	8.71	8.62	8.82	9.01	8.47	8.84	8.54	9.14	8.95	9.02	8.95
17213570	4.44	3.9	4.52	4.35	3.17	3.31	3.66	4.07	4.07	4.05	3.82	3.4	4.09	4.11	3.8	3.99	3.47	3.75	3.63	4.25	3.86	3.38	3.12
17213572	6.29	5.92	6.04	6.05	6.1	6.3	6.24	5.95	5.51	6.09	5.79	5.95	5.95	6.03	5.85	5.93	5.52	5.56	5.95	5.82	5.66	5.53	5.66
17213578	6.63	6.39	6.84	6.54	6.24	6.25	6.47	6.3	6.39	6.18	6.31	6.15	6.27	6.35	5.99	5.76	5.8	6.1	6.17	5.84	6.02	5.88	5.94
17213580	10.82	10.13	10.1	10.14	10.52	10.57	10.4	10.47	10.15	10.38	10.36	10.36	10.38	10.15	10.27	10.64	10.55	10.5	10.52	10.73	10.35	10.5	10.48
17213591	8.06	7.65	7.8	7.49	7.45	7.6	7.45	7.14	7.08	7.19	7.33	7.6	7.55	7.22	7.48	7.36	7.97	7.46	7.38	7.43	7.85	7.91	7.09
17213593	5.91	5.58	5.44	5.78	5.62	5.41	5.6	5.4	5.68	5.67	5.26	5.17	5.8	5.3	5.18	5.29	4.95	5.72	5.47	4.95	5.29	4.92	5.85
17213595	4.38	3.84	4.52	4.42	3.9	3.86	4.33	4.23	4	3.82	4.3	3.99	4.06	4.02	3.4	4	4.06	3.91	4.2	4.02	4.02	4.13	4
17213598	4.88	4.6	4.88	4.72	4.83	4.41	4.75	4.71	4.57	5.04	4.56	4.76	4.51	4.81	4.84	4.42	4.58	4.65	4.53	4.9	4.96	4.63	4.78
17213608	7.71	7.63	7.54	7.86	7.37	8.09	7.42	7.9	7.96	7.78	7.55	7.51	6.99	7.73	7.42	7.89	6.84	7.07	7.09	7.54	7.23	7.47	7.36
17213645	5.89	5.92	5.66	6.05	5.8	5.88	5.29	6.47	6.09	5.94	5.94	6	6.02	5.78	6.05	5.61	5.62	5.69	6.05	6.05	6.08	5.8	6.02
17213663	4.34	3.96	4.13	3.99	4.37	3.8	3.79	3.96	4.16	4.09	3.98	4.07	3.99	3.77	3.81	4.3	4.06	4.25	3.15	4.1	3.93	3.89	3.98
17213666	3.71	3.75	3.78	3.57	3.53	3.81	4.05	3.63	3.75	4.05	3.84	3.84	3.59	3.99	3.54	3.45	3.74	3.73	4	3.69	3.77	3.49	4.14
17213669	3.99	4.36	4.18	4.5	4.34	3.85	4.03	4.64	4.24	4.5	4.13	4.55	4.04	4.18	4.2	4.51	4.5	4.33	4.12	4.5	4.21	4.81	4.36
17213674	7.33	6.39	7	6.67	5.74	6.57	6.35	5.62	6.17	6.43	5.85	5.72	6.88	6.66	6.61	6.35	5.93	6.85	6.54	5.89	6.05	5.96	5.95
17213676	8.3	8.4	8.54	8.5	8.35	8.58	8.43	8.6	8.36	8.35	8.64	8.58	8.23	8.62	8.36	8.2	8.06	8.15	8.31	8.49	8.24	8.73	8.63
17213687	6.96	7.12	7.17	6.95	6.61	6.83	6.97	6.96	6.75	6.68	7.08	6.83	6.95	7.06	7.4	6.79	7.08	6.89	6.88	7.01	7.01	7.1	6.91
17213702	8.58	8.82	8.89	8.9	8.77	8.55	8.79	8.67	8.61	8.58	8.92	8.9	8.87	8.61	8.85	8.43	8.57	8.55	8.55	8.63	8.64	8.82	8.47
17213747	4.2	4.05	4.01	4.16	3.92	3.94	4.06	3.9	4.22	4.15	3.77	4.08	4.17	4.17	4.3	4.04	4.01	4.18	4.05	3.76	4.26	3.89	3.97
17213765	2.49	2.31	2.27	2.53	2.27	1.98	2.5	1.95	2.31	2.18	2.31	2.73	2.41	2.18	2.53	2.31	2.24	2.81	2.17	2.15	2.3	2.06	2.42
17213770	5.19	4.36	4.78	4.88	4.86	4.67	5.02	4.77	5.11	5.05	4.97	4.98	4.8	4.79	4.79	5.25	4.71	4.86	4.5	5.12	5	4.58	5.59
17213804	2.49	2.75	2.19	2.63	2.51	2.69	2.22	2.92	2.96	2.97	2.73	2.54	2.36	2.37	2.54	2.55	2.69	2.73	2.68	2.43	2.67	2.79	2.82
17213806	2.68	2.38	2.57	2.64	3.12	2.72	2.63	2.95	2.44	2.86	2.76	2.6	2.53	2.37	2.67	2.57	2.46	2.38	2.76	2.42	2.95	2.75	2.67
17213808	5.46	4.97	4.88	4.75	4.8	4.74	4.85	4.7	4.89	5.05	4.97	4.89	4.87	5.02	4.87	4.7	4.86	5.07	4.76	4.84	4.94	4.8	4.71
17213880	9.25	9.18	9.51	9.61	9.71	9.82	9.55	9.87	9.62	9.67	9.79	9.77	9.45	9.28	9.59	9.16	9.55	9.68	9.56	9.53	9.47	9.55	9.73
17213890	6.35	6.54	5.73	5.9	5.57	5.22	5.94	5.27	5.36	5.9	5.44	5.07	5.46	5.84	4.95	5.86	5.37	5.38	5.62	5.34	4.32	5.16	5.9
17213892	3.48	3.74	3.72	3.82	4.02	3.41	4.17	3.76	4.19	3.77	3.93	3.77	3.75	3.68	3.54	4.01	4	3.92	3.86	3.62	4.21	3.66	3.62
17213894	7.52	5.8	5.14	5.67	10.98	10.64	4.99	4.79	11.91	11.65	7.91	11	7.37	5.21	5.66	6.85	11.4	11.38	11.34	10.47	9.99	5.04	10.33
17213937	3.28	3.05	3.07	3.1	2.93	3.43	2.8	2.87	3.14	2.94	2.94	2.81	2.99	2.95	3.25	2.94	2.94	2.69	2.79	2.88	2.91	2.75	3.25
17213943	2.2	2.36	2.2	2.26	2.3	2.46	2.27	2.48	2.48	2.35	2.49	2.28	2.36	2.37	2.48	2.27	2.43	2.26	2.21	2.19	2.31	2.61	2.56
17213945	3.38	2.95	3.07	2.92	3.08	3.17	3.15	2.97	3.03	3.04	2.67	2.92	2.81	3.03	2.95	2.74	3.12	2.43	2.99	3.05	3.14	3.3	3.53
17213948	3.06	2.61	2.98	2.98	3.04	3.2	2.93	3.15	2.94	2.82	2.98	3.11	2.87	3.19	3.3	2.64	3.11	2.83	2.91	2.98	2.99	3.35	2.98
17213953	5.14	3.92	3.47	3.21	3.54	3.32	3.21	3.6	3.37	3.65	3.39	3.48	4.09	3.49	3.36	3.91	3.25	3.44	3.44	3.35	3.5	3.48	3.52
17213976	4.52	4.68	3.94	3.93	3.97	3.64	3.9	3.85	5.12	4.93	5.7	4.97	4.4	4.87	3.36	3.75	4.03	3.36	3.76	5.89	4.46	4.1	5.85
17213978	3.55	3.96	3.28	3.63	3.24	3.37	3.38	3.37	3.17	3.57	3.43	3.55	3.18	3.3	3.34	3.49	3.31	3.32	3.22	3.62	2.62	3.3	3.37
17213990	7.44	7.85	7.94	8.07	8.27	8.34	8.26	8.69	8.19	8.09	8.34	8.33	7.94	8.06	8.34	8.09	8.12	8.12	8.25	8.15	8.37	8.4	8.09
17214009	3.46	3.48	3.31	3.18	3.31	3.25	3.37	3.51	3.49	3.58	3.62	3.37	3.29	4.02	3.74	3.13	3.46	3.61	3.3	3.43	3.45	3.52	3.64
17214018	6.36	5.93	6.14	6.1	6.43	6.56	6.16	5.97	7.15	7.13	6.27	6.97	5.94	6.13	6.14	6.03	6.79	6.88	6.84	6.47	6.33	5.92	6.34
17214023	7.34	6.86	6.46	6.25	7.08	6.83	6.57	6.87	6.71	6.28	6.87	6.56	6.74	6.89	6.38	6.87	7.28	5.8	7.09	7.42	6.87	6.88	7.05
17214025	12.31	10.95	10.6	10.23	10.28	9.28	9.89	10.3	10.23	10.54	9.93	9.51	10.58	10.31	9.74	9.88	10.29	9.63	10.73	11.91	8.45	9.67	9.91
17214027	5.48	5.05	5.12	5.14	5.28	5.4	5.66	5.32	5.04	5.11	5.47	5.44	5.28	5.38	5.29	4.91	5.05	4.95	5.17	5.25	5.38	5.19	5.47
17214039	12.31	11.07	10.7	10.27	10.3	9.3	9.87	10.18	10.13	10.53	9.96	9.61	10.6	10.35	9.73	9.84	10.34	9.67	10.66	11.95	8.43	9.71	9.93
17214041	12.31	11.07	10.7	10.27	10.3	9.3	9.87	10.18	10.13	10.53	9.96	9.61	10.6	10.35	9.73	9.84	10.34	9.67	10.66	11.95	8.43	9.71	9.93
17214043	12.31	11.07	10.7	10.27	10.3	9.3	9.87	10.18	10.13	10.53	9.96	9.61	10.6	10.35	9.73	9.84	10.34	9.67	10.66	11.95	8.43	9.71	9.93
17214045	4.73	4.85	4.66	4.99	4.93	3.89	4.42	4.59	4.72	5.1	4.63	4.73	4.75	4.54	4.35	4.28	5.25	4.77	4.52	4.81	4.8	4.3	4.75
17214053	6.41	6.82	6.65	6.9	6.86	7.26	7	6.96	6.91	7.2	6.93	7.26	6.88	6.55	6.82	6.51	6.85	6.76	6.9	6.34	6.9	6.62	6.61
17214075	6.79	7.21	7.23	7.15	7.36	7.2	7.27	7.32	7.38	6.99	7.18	7.12	7.06	7.15	7.31	7.15	7.18	7.21	7.08	6.8	7.4	7.12	7.08
17214100	5.81	5.79	5.4	5.53	5.54	5.58	4.95	5.74	5.41	5.23	5.27	5.29	5.38	5.68	5.48	5.35	5.51	5.83	5.53	5.64	5.2	5.77	5.84
17214106	6.46	6.51	6.08	5.76	6.97	7.76	6.45	6.21	7.93	7.81	6	7.18	6.14	6.39	6.67	5.72	7.88	7.24	7.22	7.05	6.78	6.12	6.36
17214115	4.17	4.09	3.78	3.93	4.15	4.07	3.8	4.24	3.85	4.04	3.89	4.01	4.07	4.22	3.92	3.79	3.96	4.12	4.2	4.04	4.17	3.65	3.94
17214120	5.79	4.93	5.04	5.31	4.71	5.26	5.16	5.18	4.68	4.47	4.47	4.77	5.07	5	4.55	5.16	4.78	4.92	4.8	5.11	4.58	4.87	4.95
17214124	2.06	2.11	2.31	2.27	2.2	2.84	2.43	2.59	2.79	2.6	2.29	2.55	2	2.31	2.38	2.35	2.53	2.43	2.63	2.3	2.42	2.31	2.43
17214126	5.76	5.96	6.18	5.96	5.59	5.59	5.75	5.66	5.79	5.82	6.05	5.83	5.93	5.86	5.82	5.92	5.51	5.66	5.8	5.88	6.08	5.55	5.67
17214142	4.88	4.62	4.84	4.81	4.42	4.63	5.07	4.88	4.7	4.89	5.04	4.88	4.88	5.06	4.88	4.95	4.48	5.16	4.9	5.32	5.09	5.07	4.88
17214147	2.43	2.57	2.28	2.64	2.39	2.02	2.22	2.62	2.31	2.4	2.53	2.05	2.11	2.22	2.41	2.36	2.2	1.92	2.45	2.09	2.75	2.61	1.94
17214149	11.32	11.27	11.22	11.08	11.11	11.12	11.2	11.22	11.05	11.16	11.29	11.22	11.46	11.25	11.47	11.78	11.39	11.35	11.48	11.88	11.4	11.62	11.64
17214162	5.53	4.94	4.94	5.04	4.81	4.18	4.64	5.03	4.92	4.39	5.45	4.97	5.08	5.27	4.97	5.1	5.08	5.12	5.08	5.15	5.15	4.78	5.41
17214166	7.67	7.75	7.89	7.86	8.13	8.23	8.34	8.12	8.08	7.99	8.1	7.99	8.17	8.05	7.91	8	7.94	8.07	7.7	7.7	7.89	7.68	7.8
17214184	5.02	4.33	4.68	4.32	4.19	4.65	4.5	4.52	4.09	4.34	4.38	4.34	4.32	4.15	4.01	4.64	4.06	4.4	4.15	4.3	4.32	4.34	4.32
17214197	7.42	7.91	7.57	7.57	7.49	7.84	7.73	7.59	7.47	7.67	7.84	7.93	7.82	7.88	8.39	9.65	8.49	8.5	8.26	9.17	8.76	9.51	8.74
17214220	9.22	9.6	9.47	9.67	9.08	9.52	9.42	9.13	9.06	8.92	9.17	8.96	9.33	9.58	9.49	9.12	9.26	9.15	8.85	8.53	9.2	8.99	9.09
17214232	4.45	4.28	4.24	3.77	4.24	3.46	3.85	4.01	3.62	3.48	3.99	3.69	4.05	4.53	3.8	4.38	4.39	4.18	3.75	3.56	3.72	4.01	3.68
17214234	4.92	3.98	4.03	3.94	3.85	3.41	3.97	4.1	4.2	4.07	4.06	4.26	4.1	3.84	4.03	4.11	4.37	3.86	4	4.27	4.19	4.1	3.91
17214257	7.54	7.91	7.9	8.11	8.13	8.34	8.09	8.45	8.09	8.22	8.31	8.37	8.06	7.98	8.24	8.45	8.21	8.17	8.15	8.27	8.3	8.46	8.41
17214269	4.17	4.09	4.32	4.21	4.09	4.36	4.19	4.21	4.1	4.64	4.21	4.38	3.91	4.22	4.46	4.42	4.17	4.21	4.14	4.03	4.31	4.22	4.26
17214293	6.67	7.42	7.38	7.67	7.64	7.77	7.57	7.97	7.62	7.64	7.57	7.88	7.32	7.25	7.46	7.17	7.2	7.22	7.47	6.99	7.57	7.34	7.37
17214307	5.63	5.25	5.58	5.13	5.36	5.37	5.26	4.75	4.9	5.14	4.81	4.85	5.16	5.32	5.04	5.23	5.18	5.14	5.1	5.23	5	4.75	4.64
17214341	7.19	7.26	7.39	6.93	6.99	7.07	7.01	6.93	6.99	6.93	7.38	7.16	7.02	6.86	7.16	6.65	6.5	7.08	6.94	6.77	7.27	6.78	7.05
17214368	8.55	9.02	8.62	8.84	8.94	9.17	8.65	7.76	9.43	9.48	9.05	9.57	8.43	9	8.79	8.36	9.25	9.11	9.02	8.76	9.25	8.55	8.89
17214380	4.88	4.56	4.42	4.69	4.5	4.49	3.98	4.28	4.33	4.86	4.51	4.9	4.41	4.48	4.57	3.94	4.63	4.6	4.66	4.52	4.56	4.46	4.58
17214387	5.97	5.33	5.36	5.84	5.35	5.08	5.69	5.9	5.53	5.48	5.44	5.84	5.4	5.39	5.75	5.64	5.46	5.49	5.45	5.3	5.27	5.19	5.8
17214395	3.55	3.19	3.11	3.14	3.17	3.64	3.42	3.22	3.57	3.39	3.38	3.37	3.05	3.36	3.44	3.13	3.51	3.42	3.23	3.24	3.35	3.44	3.48
17214400	5.82	5.08	5.74	5.38	5.36	4.65	5.42	5.21	5.57	5.4	5.49	5.19	5.46	5.05	5.31	5.4	5.29	5.12	5.32	5.36	5.21	5.16	5.03
17214405	4.95	4.44	4.36	4.55	4.33	4.61	4.51	4.36	5.08	4.44	4.77	5.07	4.67	4.64	4.59	4.68	4.86	4.54	4.6	4.91	4.64	4.67	4.52
17214409	8.62	8.93	8.9	8.98	8.88	8.79	8.91	8.75	8.87	8.85	8.71	8.79	8.58	8.82	8.89	8.7	8.85	8.79	8.53	8.69	8.47	8.83	8.42
17214421	7.61	7.72	7.45	7.54	7.79	7.82	7.65	7.47	7.73	7.6	7.5	7.54	7.44	7.72	7.74	7.65	7.55	7.47	7.21	7.21	7.3	7.19	7.29
17214433	6.27	6.25	6.81	6.35	6.58	6.29	6.53	6.17	6.18	6.35	6.32	6.43	6.41	6.36	6.11	6.05	6.27	6.42	6.06	6.13	6.18	6.18	6.4
17214449	7.59	7.77	7.81	7.76	7.89	7.92	7.83	7.76	7.76	7.76	7.69	7.87	7.54	7.76	7.84	7.76	7.82	7.76	7.77	7.51	7.67	7.76	7.51
17214462	5.84	6.12	6.33	6.08	6.52	6.32	6.42	6.47	6.31	6.03	6.54	6.49	5.78	6.12	6.12	6.07	6.17	5.78	5.76	5.89	5.95	6.15	5.89
17214476	6.82	7.24	7.24	7.35	7.18	7.26	7.21	7.53	7.2	7.32	7.05	7.18	7.22	7.34	7.24	7.18	7.19	6.89	6.77	6.95	6.74	7.26	7.1
17214487	5.43	5.55	5.78	5.79	5.52	5.61	5.66	5.85	5.56	5.89	5.6	5.8	5.59	5.64	5.55	5.54	5.47	5.59	5.24	5.59	5.64	5.58	5.51
17214543	8.21	8.8	8.55	8.54	8.67	8.8	8.72	8.68	8.37	8.33	8.48	8.61	8.72	8.74	8.94	8.89	8.58	8.66	8.55	8.67	8.99	8.65	8.49
17214564	5.51	5.65	5.71	5.82	5.72	5.48	6.18	5.58	6.24	6.11	5.65	5.63	5.53	5.71	5.48	5.71	5.62	5.66	5.71	5.63	5.68	5.33	5.77
17214578	4.77	4.61	5.02	4.66	4.62	4.67	4.65	4.76	4.61	4.73	4.85	4.67	4.48	4.62	4.51	4.75	5.26	4.63	4.7	4.89	4.69	4.42	4.84
17214588	5.37	4.98	5.57	5.07	4.94	4.75	5	4.74	5.07	5.56	5.11	5.37	5.6	5.13	5.16	5.03	4.73	4.75	4.69	5.19	5.07	4.74	4.84
17214593	6.11	6	5.79	6.19	5.99	6.08	6.19	5.93	5.46	5.51	5.91	5.61	5.83	5.75	6.07	5.91	5.83	5.89	5.76	5.91	5.83	6.24	6.13
17214622	6.42	6.7	6.69	6.74	6.26	6.3	6.49	6.32	5.99	6.69	6.34	6.4	6.56	6.6	6.5	6.25	6.25	6.35	6.32	5.86	6.46	6.32	6.07
17214650	3.08	3.14	3.18	2.82	2.72	2.95	2.73	2.75	3.08	3.13	3.3	2.9	2.85	3.66	2.97	2.46	2.92	2.99	3.03	3.15	3.7	3.08	3.05
17214656	4.29	3.77	3.72	3.82	3.68	3.56	3.64	3.58	4.04	3.64	3.33	3.51	3.59	3.71	3.66	3.71	3.61	3.75	3.48	3.31	3.47	3.64	3.48
17214663	5.8	4.9	5.51	4.53	4.81	4.56	4.44	4.48	3.49	3.34	3.72	3.96	5.16	5.73	3.91	5.03	4.24	4.56	4.29	4.53	3.73	4.86	4.26
17214665	4.78	4.65	4.44	4.25	4.12	4.5	4.67	4.04	4.38	4.42	4.19	4.46	4.54	4.44	4.52	4.18	4.26	4.06	4.38	4.51	4.42	4.26	4.53
17214672	7.54	7.44	7.94	7.64	7.16	7.37	7.59	7.78	7.33	7.56	7.49	7.21	6.86	7.14	6.44	6.12	6.48	6.56	6.73	6.16	6.67	6.51	6.57
17214685	6.55	6.9	6.73	7.3	7.89	7.13	7.4	7.5	7.15	6.93	7.41	7.57	6.79	6.53	6.95	6.96	6.79	6.69	6.89	7.03	6.71	6.62	6.76
17214711	5.25	5.38	5.51	4.74	4.52	4.87	4.69	4.94	5.18	5.48	5.08	5.01	5.4	5.11	5.12	5.04	5.17	5.02	5.19	5.37	5.35	5.14	5.44
17214719	3.34	2.89	3.36	3.32	3.24	3.82	3.44	3.39	3.6	3.38	3.28	3.58	3.28	3.17	3.78	3.72	3.15	3.9	3.29	3.38	3.24	3.7	3.31
17214722	6.81	6.89	6.85	6.99	7.04	7.04	6.97	7.02	6.87	6.86	6.86	6.83	6.78	6.86	6.9	6.68	6.8	6.83	6.77	6.8	7.25	6.86	6.59
17214729	5.46	5.17	5.1	5.27	5.17	5.11	5.34	5.38	5.21	5.38	5.34	4.98	4.6	4.77	5.12	5.66	4.52	5.24	5.35	5.32	4.96	5.38	4.87
17214731	4.39	3.72	3.89	4.12	3.57	3.84	4.29	4.14	3.44	3.91	3.5	3.82	3.7	3.92	4.31	4.44	4.1	4.06	3.99	3.58	3.61	3.39	3.79
17214735	3.83	3.37	3.49	3.27	2.91	3.16	3.07	2.99	2.74	3.28	3.04	3.14	3.09	3.08	3.19	3.29	3.22	2.85	3.12	2.97	3.26	3.29	2.93
17214753	4.8	5.54	5.59	5.22	5.13	4.29	5.29	5.09	5.14	4.99	5.2	5.38	4.8	6.11	5.13	4.19	4.53	5.13	5.16	5.07	5.05	5.02	4.87
17214757	4.88	5.02	4.86	5.02	4.91	4.43	4.6	5.43	4.78	4.91	4.9	4.39	4.84	4.9	4.14	4.82	4.52	4.28	4.87	4.93	4.43	4.71	5.22
17214759	6.43	6.81	6.96	6.91	7.04	7.31	7.01	7.42	7.01	7.08	7.03	7.16	7.04	6.78	7.11	7.15	7.07	6.96	6.96	7.13	7.24	7.46	6.9
17214771	5.68	4.99	5.1	5.02	4.47	4.47	4.96	5	5.08	4.88	4.98	4.97	5.11	5.18	4.8	5.05	5.19	4.97	4.86	4.4	4.68	4.7	4.99
17214823	4.11	4.4	4.32	5.17	5.29	5.66	4.57	4.58	5.48	4.62	2.96	4.05	4.54	4.12	4.78	5.71	5.12	4.03	4.59	3.09	4.11	4.46	3.62
17214825	9.43	8.95	8.99	9.1	8.95	9.08	9.03	9.03	9	8.88	8.96	8.92	9.2	8.97	9.09	8.96	8.97	9.13	8.93	8.98	8.95	8.88	8.93
17214841	9.14	9.37	9.24	9.22	9.29	9.1	9.31	9.32	9.24	9.19	9.44	9.53	9.41	9.32	9.47	9.4	9.04	9.25	9.35	9.33	9.59	9.36	9.37
17214857	5.37	5.04	5.31	5.2	4.74	4.47	4.56	4.73	4.49	4.81	4.87	4.4	4.9	5.07	4.87	4.97	4.6	5.2	5.01	4.87	4.9	4.6	4.53
17214865	3.32	2.86	2.94	3.13	2.81	3.19	3.12	2.84	2.89	3.27	2.95	3.08	2.79	3.06	2.97	2.9	2.84	2.78	2.94	3.17	3.05	2.83	3.22
17214881	2.61	2.74	2.77	3.51	2.85	3.42	3.21	2.92	2.86	2.79	2.94	3.14	3.16	3.47	3.16	2.7	3.16	3.24	3.13	3.21	2.71	2.36	2.96
17214883	6.95	7.33	6.98	7.1	7.23	7.49	7.3	7.18	7.6	7.68	7.49	7.45	7.17	7.08	7.06	7.38	7.15	7.09	7.16	7.26	7.26	7.28	7.03
17214892	5.17	4.07	3.58	3.81	4.41	4.08	4.25	4.09	3.43	4.18	4.58	3.99	3.63	4.02	3.72	4.21	4.3	4.1	4.7	4.85	4.25	4.73	4.61
17214899	7.54	6.79	6.54	6.41	7.43	6.92	6.74	6.83	7.49	7.6	7.66	7.67	7.32	6.81	7.27	7.29	8.54	7.71	8.78	8.78	8.92	8.87	9.03
17214904	6.97	5.88	5.91	5.94	5.49	5.78	5.01	5.37	5.41	5.78	5.6	5.55	5.79	6.04	5.79	5.85	5.78	5.63	6.04	6.11	5.8	5.97	5.85
17214907	4.66	4.92	4.49	5.37	4.54	3.64	4.5	4.48	4.62	4.05	3.99	4.48	4.7	4.68	4.61	4.7	3.73	4.46	4.63	4.43	4.62	3.79	4.14
17214910	5.89	5.35	5.21	5.24	5.04	5.05	5.54	4.91	5.46	5.52	5.21	5.67	5.66	6.02	5.6	5.03	4.76	5.66	5.95	6.38	5.67	5.29	5.35
17214921	6.23	4.79	4.37	4.41	4.51	4.83	4.39	4.3	5.03	4.79	4.87	4.08	4.76	4.68	5.47	5.15	4.95	4.94	5.6	5.82	5.28	5.73	6.3
17214924	5.18	5.08	4.96	5.53	5.24	5.34	5.12	4.63	5.08	5.12	5.53	4.89	5.46	5.76	5.63	5.01	4.73	5.23	5.08	5.83	5.57	5.49	5.57
17214948	9.2	9.36	9.39	9.24	8.85	8.9	9.07	8.87	8.96	8.91	9.35	9.08	9.39	9.45	9.29	9.87	9.22	9.57	9.68	9.38	9.59	9.62	9.39
17214979	3.49	3.41	4.03	4.25	3.41	3.42	3.51	3.65	2.81	4.2	4.03	3.68	4.05	4.3	3.64	3.62	3.13	4.12	3.89	3.64	3.83	4.22	3.53
17214981	5.08	4.18	5.2	4.09	4.1	4.06	4.09	4.16	4.12	4.32	4.33	4.14	4.45	4.27	4.13	4.92	3.76	4.33	4.4	4.33	4.12	4.33	4.06
17214983	8.32	9.05	9	8.83	8.95	8.98	9.03	9	8.97	9	8.97	9.1	8.92	8.88	8.85	9.14	9	8.89	9.46	9.21	8.96	9.19	9.15
17214998	7.92	8.09	8.06	8.25	8.28	8.32	8.42	8.22	8.09	8.11	8.3	8.22	8.29	8.05	8.56	8.92	8.69	8.44	8.51	8.36	8.38	8.99	8.47
17215008	4.57	3.41	3.47	3.77	3.43	4.08	3.26	3.53	3.37	3.48	3.58	3.59	3.45	3.47	3.61	3.88	3.62	3.7	3.59	3.47	3.6	3.9	3.59
17215016	4.46	4.78	4.78	4.79	4.5	4.81	4.82	4.67	5.01	4.9	4.76	4.89	5.21	4.89	4.46	4.94	4.6	4.85	4.74	4.61	4.31	5.13	4.69
17215029	6.01	6.09	6.46	6.19	6.13	5.93	6.36	6.07	7.14	6.41	6.42	6.34	6.36	6.64	5.97	6.09	6.26	6.36	6.35	6.73	6.03	6.22	6.25
17215035	9.53	9.59	9.84	9.64	9.48	9.7	9.42	10.04	9.57	9.61	9.58	9.67	9.56	9.39	9.48	9.36	9.41	9.45	9.43	9.31	9.43	9.62	9.38
17215065	8.45	6.53	6.13	6.49	5.68	6.31	5.68	5.75	5.55	5.6	5.44	4.74	6.05	5.91	5.17	4.92	5.61	4.94	5.52	5.55	4.98	6.17	4.79
17215067	6.56	5.84	6.19	6.31	6.06	5.97	6.14	5.86	6.09	6.11	6.3	6.11	6.08	6.26	6.09	6	6.02	5.99	5.78	5.99	5.85	5.8	6.03
17215097	4.55	4.39	4.82	4.64	4.74	4.19	4.55	4.18	4.55	4.55	5.07	4.58	4.34	4.36	4.85	4.55	4.64	4.73	4.33	4.5	4.19	4.74	4.76
17215101	5.9	6.14	5.96	5.99	6.08	5.59	5.83	5.94	5.79	6.06	5.87	5.9	6.07	6.37	5.87	6.14	5.82	5.57	5.9	5.82	5.74	5.68	5.66
17215105	4.95	4.74	4.87	4.28	4.26	4.26	4.69	4.59	4.37	5.03	5.03	5.04	4.64	4.66	4.54	4.66	4.54	4.68	4.22	4.66	4.66	4.54	4.53
17215111	4.48	4.83	4.38	4.48	4.44	4.44	4.78	4.77	4.83	5.1	5.01	4.59	4.81	4.45	4.59	4.72	4.51	4.55	4.45	4.82	4.9	4.76	4.83
17215113	4.21	3.83	3.79	3.94	2.75	3.34	3.34	3.86	3.83	3.98	3.98	3.67	3.25	3.76	4.17	4.15	3.4	4.07	3.69	3.98	3.53	3.76	4.04
17215115	11.48	11.09	11.21	11.3	11.03	11.18	11.15	10.84	11.02	11.34	11.28	11.22	10.98	10.68	11.15	11.44	11.13	11.03	10.86	11.47	11.26	11.21	11.22
17215123	6.84	6.71	6.52	6.7	6.87	6.98	6.7	6.59	6.64	6.92	6.7	6.66	6.58	6.97	6.84	6.87	6.71	6.75	6.57	6.87	6.8	6.6	6.25
17215137	7.01	6.98	7.18	7.32	6.92	7.3	6.85	7.07	6.8	7.04	6.94	6.85	7	7.04	6.86	7.11	7.04	6.98	7.13	7.03	7.27	7.12	6.88
17215166	3.64	3.53	3.8	3.76	3	3.47	3.44	3.61	3.6	3.33	3.23	3.36	3.64	3.22	3.39	3.59	3.31	3.39	3.52	3.71	3.32	3.67	3.66
17215178	4.91	4.44	4.8	4.7	4.54	4.68	4.52	4.61	4.48	4.64	4.87	4.98	4.84	4.61	4.73	4.72	4.61	4.44	4.53	4.91	4.71	4.78	4.6
17215192	4.51	4.14	4.73	4.88	4.45	4.16	4.51	4.53	4.69	4.51	4.37	4.62	4.46	4.44	4.41	4.15	4.6	4.47	4.62	4.57	4.76	4.91	4.51
17215208	4.53	4.67	4.78	4.9	4.39	3.89	4.75	4.28	4.27	4.39	4.24	4.39	4.39	4.57	4.26	4.08	4.43	4.66	4.33	4.62	3.85	4.32	4.27
17215222	7.65	7.85	7.82	7.82	7.85	7.94	7.92	8.19	7.54	7.47	8	7.86	7.85	7.87	7.96	8.17	7.78	8.05	7.63	7.69	8	8	7.88
17215238	6.16	4.9	5	5.15	4.66	4.69	4.59	4.3	4.58	4.77	4.57	4.5	5.21	4.63	4.65	4.21	4.78	4.55	4.64	4.73	5.12	4.59	5.27
17215240	5.73	5.99	5.64	6.38	6.33	6.06	6.14	6	5.73	5.75	6.08	6.43	6.08	6.36	6.54	6.42	6.38	6.08	6.08	5.52	6.58	5.77	6.68
17215251	7.42	7.82	7.89	7.73	8.07	7.85	7.92	8	7.82	7.82	7.92	7.73	7.7	7.71	7.82	7.81	7.77	7.7	7.89	7.82	7.85	7.98	7.98
17215291	5.19	4.96	4.87	4.63	4.85	5.32	5.43	5.1	5.26	5.26	4.74	4.87	4.89	5.08	4.95	4.97	5.05	5.2	5.06	5.44	5.3	5.25	4.97
17215296	4.2	3.9	4.07	3.74	3.84	4.07	4.28	3.65	4.03	3.87	3.65	4.16	3.83	4	3.9	4.02	4.05	4.23	3.93	3.81	4.02	3.72	4.14
17215298	3.4	3.41	3.62	3.26	3.22	3.56	3.21	3.13	3.46	3.85	3.36	3.4	3.54	3.25	3.32	3.35	3.4	3.1	3.28	3.29	3.08	3.39	3.91
17215309	6.59	7.16	6.99	6.86	6.76	7	6.97	7.04	6.44	6.84	6.92	7.11	7.25	7.13	7.26	7.93	7.22	7.44	7.41	7.5	7.68	8.15	7.6
17215345	7.7	7.77	7.87	7.87	7.84	7.68	7.8	7.81	7.82	7.87	7.83	7.75	7.68	7.72	7.75	7.65	7.7	7.55	7.77	7.62	7.74	7.65	7.68
17215370	9.2	7.13	7.01	6.61	7.49	7.13	7.05	7.45	7.28	7.7	7.02	7.49	7.68	6.36	6.41	6.79	7.47	6.97	7.69	7.13	6.96	7.58	7.59
17215372	11.03	8.47	7.89	7.59	8.31	8.33	8.27	9.03	8.18	8.24	7.95	8.16	8.64	7.91	7.49	8.26	8.61	7.92	9.12	8.92	8.26	8.59	9.12
17215374	6.89	7.61	7.39	7.29	7.34	7.36	7.52	7.39	7.41	7.18	7.56	7.25	6.87	7.39	7.17	7.5	6.77	7.23	7.35	7.85	7.05	7.48	7.54
17215376	4.34	4.88	5.03	4.78	4.74	5.43	4.58	4.31	4.76	4.87	4.6	4.77	4.86	5.12	4.8	4.69	4.82	4.72	4.6	4.73	4.36	4.54	4.99
17215395	9.13	9.43	9.64	9.62	9.26	9.38	9.44	9.32	9.29	9.37	9.39	9.33	9.12	9.35	9.19	8.84	8.99	9.02	9.26	8.84	9.09	9.08	9.03
17215427	8.53	7.64	7.73	7.84	7.36	7.56	7.86	8.01	8.17	7.98	7.77	7.62	7.89	7.78	7.36	7.76	8.06	7.76	8.01	8.06	7.45	7.58	8.02
17215429	6.44	6.65	6.53	6.52	6.85	6.67	6.31	6.42	7.02	6.9	6.44	6.83	6.42	6.51	6.45	6.3	6.95	6.83	6.88	6.42	6.68	6.56	6.56
17215462	4.96	4.37	4.53	4.3	4.34	4.33	4.73	4.33	4.58	4.54	4.72	4.38	3.89	4.23	4.49	3.99	4.21	4.22	4.15	4.11	4.6	4.33	4.31
17215507	4.28	4.16	4.28	4.32	4.39	4.54	4.38	4.34	4.18	4.8	4.21	4.27	4.27	4.1	4.49	4.53	4.19	4.25	4.22	4.49	4.44	4.43	4.1
17215539	3.79	3.72	3.68	3.51	4.32	4.13	3.6	3.8	4.86	4.64	3.78	4.31	3.64	3.59	3.68	3.51	4.74	4.58	4.16	3.91	3.78	3.36	4.02
17215550	4.99	4.52	4.35	4.61	4.29	4.33	4.33	4.43	4.37	4.62	4.59	4.26	4.51	4.22	4.04	4.32	4.11	4.43	4.38	4.51	4.05	4.32	4.37
17215557	4.88	4.88	4.93	4.83	4.88	4.47	4.91	4.89	4.88	4.73	5.14	4.83	4.88	4.83	4.8	5.1	5.36	4.88	4.85	4.95	5.03	4.49	4.67
17215561	4.31	3.87	3.77	4.04	3.91	3.96	4.09	4.05	3.63	4.07	3.95	4.2	3.99	3.86	3.93	3.94	4.25	4.07	4.09	3.96	4.21	3.58	3.98
17215565	6.35	7.07	7	7.09	7.42	6.96	7.46	7.28	7.18	7.13	7.52	7.49	7.11	6.98	7.24	7.04	6.76	7	6.97	6.65	7.03	7.26	7.39
17215576	8.14	8.48	8.25	8.37	8.12	8.27	8.2	7.89	8.01	8.17	8.27	8.24	8.46	8.24	8.51	8.19	8.09	7.95	8.23	8.24	8.38	8.59	8.37
17215597	6.79	6.67	6.78	6.49	6.1	5.95	6	5.77	6.22	6.25	6.67	6.07	6.79	6.58	5.78	6.32	6.1	6.02	6.08	6.04	6.17	5.76	6.32
17215599	4.09	4.02	3.86	3.81	3.87	3.26	3.86	3.53	3.8	3.53	3.86	3.5	3.93	4.01	3.86	4.12	3.29	4.01	4.15	3.71	4.23	3.86	3.94
17215601	5.44	5.49	5.42	5.46	5.31	5.45	5.44	5.29	5.06	5.29	5.03	5.11	5.29	5.7	5.39	5.42	4.81	5.01	4.93	4.94	4.85	5.06	4.97
17215605	6.89	7.18	7.13	7.19	7.05	7.29	7.4	7.1	6.94	7.55	7.41	7.67	7.4	7.42	7.89	7.93	7.56	7.77	7.4	7.66	7.62	7.7	7.84
17215612	8.49	8.69	8.5	8.49	8.59	8.73	8.65	8.84	8.59	8.72	8.88	8.85	8.6	8.55	8.81	8.72	8.7	8.54	8.57	8.7	8.81	8.83	8.67
17215623	4.15	4.35	4.06	4.57	4.26	4.13	4.35	4.15	4.08	3.99	4.53	4.18	4.09	4.16	4.31	4.39	4.15	4.18	4.15	4.24	4.15	3.95	3.84
17215629	6.94	5.41	5.54	5.45	4.97	5.92	5.26	4.9	5.55	5.69	5.24	5.33	6.67	5.79	5.54	5.95	5.72	5.6	5.11	5.62	5.63	4.68	5.14
17215647	6.29	5.53	5.98	5.92	5.3	4.38	5.47	5.57	6.16	5.79	5.59	5.73	6	5.91	5.57	5.65	5.74	5.94	5.75	5.92	5.54	5.43	5.69
17215650	6.25	7.03	7.05	6.87	7.17	7.15	7.11	7.19	7.12	7	7.1	7.28	7.08	7.13	7.25	7.37	7.06	7.17	7.3	7.34	7.33	7.29	7.4
17215681	4.33	4.01	3.91	4.3	4.09	4.2	4.12	4.31	4.43	4.22	4.02	4.33	3.97	4.09	3.69	4.06	4.17	4.17	4.2	4.15	4.28	4.28	4.47
17215697	6.01	5.65	5.78	5.2	5.44	4.72	5.71	5.5	5.35	5.55	5.56	5.45	5.92	5.6	5.71	5.94	5.65	5.53	5.62	5.64	5.62	5.9	5.57
17215705	5.72	6.25	6.44	6.39	6.65	6.39	6.55	6.55	6.28	6.56	6.5	6.67	6.41	6.62	6.39	6.02	6.47	6.35	6.44	6.65	6.41	6.43	6.52
17215720	7.25	7.65	7.81	7.99	8.12	8.11	7.99	8	8.21	8.02	7.85	8.13	7.4	7.34	7.69	7.79	8.07	7.97	7.86	7.77	7.67	7.96	7.76
17215738	5.23	5.36	5.2	5.42	5.11	4.56	5.29	5.07	5.28	5.25	5.37	4.81	5.24	5.19	5.15	5.28	4.94	5.14	5.49	5.21	4.92	4.91	5.19
17215750	4.97	5.48	5.27	5.12	4.92	4.86	4.95	4.64	5.01	4.9	5.26	5	4.98	5.33	5.07	4.99	5.04	4.8	4.77	5.11	5.07	5.25	5.12
17215762	5.82	5.74	6.13	5.89	5.91	5.74	5.84	5.74	5.62	5.9	5.86	5.95	5.81	5.9	5.79	5.8	5.55	5.81	5.53	5.95	5.83	5.67	5.89
17215773	5.69	6.16	6.1	6.05	6.35	6.3	6.15	5.96	6.26	6.16	5.98	6.26	5.66	6.02	5.9	5.93	5.9	5.75	6.05	6.08	6.11	6.32	5.76
17215788	6.37	6.68	6.63	6.79	6.72	6.91	6.9	6.83	6.63	6.21	6.49	6.77	6.83	6.33	6.63	6.6	6.94	6.48	6.63	6.22	6.71	6.58	6.54
17215799	3.99	3.91	4.15	4.64	5.36	4.27	5.25	5.4	4.75	4.7	4.93	5.07	4.14	4.53	3.92	3.66	5.03	4.54	4.06	4.58	4.78	4.34	4.35
17215804	4.13	4.13	3.77	3.74	3.71	3.94	3.99	3.55	3.55	3.93	3.91	3.71	3.51	4.12	3.81	3.8	3.57	3.95	3.81	3.87	3.76	3.55	3.47
17215807	3.39	2.92	2.98	3.01	2.8	3.05	3.25	3.33	3.08	3.08	2.94	3.2	3.08	3.21	3.04	3.19	3.42	2.98	3.14	3.58	2.85	2.95	2.95
17215811	4.87	3.67	4.6	4.32	3.9	3.59	4.13	3.83	3.69	3.75	4.45	4.08	4.4	4.28	3.67	4.19	3.66	3.89	4.29	4.18	3.75	3.45	3.58
17215813	7.17	6.35	6.5	6.52	6.33	6.16	6.54	6.41	6.71	6.36	6.32	6.28	6.73	6.2	5.84	6.46	6.07	6.6	6.65	6.41	6	5.81	6.62
17215815	4.17	3.38	4.15	3.51	3.5	3.24	3.24	3.1	3.27	3.42	3.36	3.53	3.76	3.62	3.8	3.89	3.69	3.77	3.41	3.26	3.74	3.69	3.58
17215817	4.39	4.38	4	4.2	3.96	3.99	4.34	4.13	3.65	3.45	3.9	3.9	4.13	4.04	4.12	3.57	3.86	4.12	3.85	3.88	3.71	4.47	3.61
17215820	6.29	7.29	6.72	6.89	7.15	6.81	7.31	7.48	6.94	7.39	7.08	7.35	7.65	7.64	7.97	7.9	7.8	7.69	7.73	7.58	7.93	8.16	7.75
17215832	6.01	5.72	5.75	5.91	5.25	5.62	5.74	5.56	4.35	5.39	5.38	4.89	5.65	5.92	5.52	5.87	5.76	5.71	5.36	4.15	4.71	4.48	5.48
17215834	6.36	5.54	5.94	5.92	6.22	6.17	6.37	5.77	6.13	5.93	6.22	5.98	6.09	6.38	6.33	5.99	6.01	6	5.81	5.94	5.63	6.19	5.76
17215839	8.92	9.65	9.54	9.64	9.42	9.5	9.7	9.62	9.22	9.35	9.49	9.32	9.47	9.8	10.03	9.48	9.47	9.5	9.17	9	9.49	9.7	9.21
17215853	5.64	6.58	5.97	6.05	5.98	5.84	6.18	5.94	6.29	5.79	6.17	5.96	6.18	6.02	6.13	5.95	6.18	6.01	5.8	5.95	6.22	6.31	5.58
17215873	6.21	6.15	5.88	5.68	5.84	6.1	6.29	6.06	5.5	5.68	5.53	5.55	5.88	6.02	6.38	6.46	6.2	6.42	6.16	5.88	6.18	6.77	6.45
17215879	5.3	3.95	4.76	4.28	4.47	4.48	4.81	4.92	4.62	4.71	4.69	5.17	4.61	4.78	5.1	4.95	4.78	4.93	5	4.93	5.27	4.65	4.67
17215885	4.54	4.45	4.47	4.33	6.1	6.56	4.06	4.33	6.96	6.92	4.48	6.35	4.62	4.47	4.46	4.52	6.97	6.79	6.31	5.64	5.54	4.18	5.52
17215899	6.56	5.72	6.02	5.92	5.83	5.71	5.73	6.31	6.13	6.27	6.06	5.95	5.72	5.94	5.84	6.11	5.79	5.87	6.11	6.2	5.81	5.54	5.99
17215932	6.55	7.6	7.27	7.41	7.51	7.41	7.15	7.06	6.83	6.86	7.21	7.13	6.67	6.57	6.8	7.12	6.76	7.19	6.46	7.28	6.97	6.52	6.77
17215968	8.88	9.09	9.24	9.5	9.17	9.36	9.25	9.58	9.2	9.07	9.39	9.1	9.39	9.11	9.33	9.23	9.38	9.3	9.3	9.24	9.22	9.38	9.2
17215982	2.19	3.28	3.61	3.35	3.87	3.62	3.58	3.8	3.04	3.37	3.05	3.63	3.34	3.68	3.68	3.25	3.14	2.61	3.44	3.48	3.43	3.87	3.56
17215984	4.61	3.95	4.45	4.6	4.07	3.69	4.23	4.36	4.71	4.1	4.37	4.65	4.36	4.19	4.37	4.33	4.77	3.95	4.36	4.85	4	4.35	4.61
17216010	9.46	9.28	9.25	9.11	9.43	9.4	9.46	9.63	9.25	9.17	9.15	9.13	9.45	9.55	9.23	9.58	9.36	9.34	9.57	9.25	9.12	9.11	8.96
17216012	8.85	8.69	8.95	8.76	8.65	8.74	8.73	8.72	8.5	8.59	8.79	8.66	9.01	8.58	9	8.83	8.9	8.96	8.96	8.77	8.81	8.99	8.8
17216031	5.91	6.94	7.03	6.74	7.04	6.89	7.09	7.01	6.95	7.1	7.01	7	6.81	6.68	6.91	6.75	6.57	6.9	6.97	6.75	7.07	7.24	6.86
17216061	3.66	3.63	3.47	3.76	4.75	3.15	3.4	3.61	3.69	3.94	3.43	2.95	3.18	2.79	3.99	3.8	3.2	3.65	3.21	2.79	3.44	3.01	3.6
17216063	7.34	7.51	7.17	7.36	7.51	7.65	7.78	7.28	7.44	7.32	7.45	7.56	7.48	7.55	7.83	7.78	7.51	7.67	7.75	7.3	7.79	7.65	7.49
17216070	7.28	7.35	7.42	7.51	7.52	7.37	7.52	7.49	7.24	7.38	7.45	7.27	7.38	7.47	7.44	7.21	7.44	7.23	7.38	7.22	7.38	7.34	7.15
17216087	6.63	7.03	6.58	6.77	6.8	7.02	6.79	6.96	6.93	6.71	7.02	7.01	6.75	6.32	6.79	6.58	6.87	6.48	6.72	6.72	6.9	7.02	6.66
17216096	7.06	7.66	7.66	7.59	7.87	7.94	8	7.73	7.71	7.46	7.7	7.79	7.29	7.3	7.54	7.22	7.71	7.52	7.31	7.14	7.56	7.57	7.22
17216113	6.75	6.12	6.21	6.25	6.2	5.62	5.67	6.74	5.82	5.14	5.64	6.02	5.97	6.24	5.69	5.89	5.81	5.84	5.48	5.51	5.6	5.8	5.26
17216120	5.14	5.25	5.37	5.05	5.75	5.33	5.51	5.42	4.49	4.93	5.23	5.12	4.98	5.03	5.43	4.84	5.23	5.22	4.61	5.05	4.45	4.46	4.47
17216127	5.17	5.14	5.01	5.4	5.22	4.27	5.07	4.98	4.65	4.95	5.71	5.01	5.05	4.82	4.92	5.18	4.96	4.98	4.93	4.97	4.72	4	5.31
17216133	5.16	5.27	5.02	4.99	5.16	5.1	5.28	5.17	4.91	4.42	4.82	4.75	5.22	5.28	4.96	4.59	5.11	5.14	5.07	4.9	5.11	4.36	4.45
17216144	6.08	5.43	5.79	5.71	5.6	5.36	5.64	5.87	5.59	5.61	5.74	5.79	5.76	5.99	5.58	5.79	5.49	5.91	5.58	5.71	5.73	5.37	5.52
17216153	2.99	2.7	2.84	2.49	2.48	2.66	2.75	2.57	2.77	2.66	3.08	2.74	2.61	2.49	2.7	2.7	2.54	2.69	2.62	2.62	3	2.88	2.63
17216158	7.52	7.17	7.33	7.25	7.3	7.16	7.26	7.11	7.43	7.08	7.42	7.34	7.16	7.1	7.3	7.06	6.78	7.08	7.13	7.73	7.06	7.29	7.66
17216165	2.71	2.42	2.7	2.82	3.26	2.74	2.4	2.6	2.16	2.59	2.34	2.28	2.11	2.01	2.37	2.58	2.41	2.47	2.57	2.53	2.78	2.43	2.64
17216167	2.1	2.64	2.18	2.28	2.34	2.45	2.22	1.98	2.35	2.2	2.37	2.05	2.18	2.08	2.82	2.25	2.52	2.25	2.44	2.1	2.18	2.31	2.18
17216169	4.53	4.19	4.45	4.15	4.11	3.81	4.51	4.13	4.6	4.5	4.65	3.93	4.75	4.26	4.07	4.16	4.13	4.02	4.3	4.09	4.24	4.27	4.22
17216172	2.83	2.73	2.31	2.56	2.75	3.3	2.69	3.02	2.29	2.77	2.67	2.64	2.66	2.58	2.79	2.44	2.8	2.69	2.48	2.96	3.04	2.72	2.57
17216186	3.08	2.53	2.61	2.62	2.66	2.23	2.4	2.44	2.75	2.74	2.41	2.69	2.63	2.81	3.34	2.5	2.88	2.86	2.61	2.52	3.18	2.27	2.7
17216201	6.06	6.1	5.93	6.01	6.26	6.23	6.11	6.13	6.24	6.4	6.06	6.42	5.48	5.66	6.06	5.89	6.05	5.75	6.13	6.11	6.36	5.85	5.97
17216215	3.65	3.52	3.7	3.25	3.23	3.01	3.19	2.97	3.23	3.09	3.04	3.2	3.39	3.44	3.54	2.93	3.5	3.61	3.53	2.9	3.3	3.19	2.8
17216217	1.94	2.45	2.14	2.35	2.39	2.1	2.2	2.22	2.72	2.15	2.38	2.38	2.01	1.92	2.26	2.22	2.21	2.35	2.53	2.4	2.49	2.18	2.49
17216219	3	2.77	3.35	3.19	2.98	2.64	3.08	3.59	2.84	3.4	2.75	2.84	3.13	3.3	3.73	3.53	2.78	3.28	2.94	2.83	3.07	2.84	3.43
17216223	3.7	3.4	3.61	3.45	3.26	3.29	3.65	3.46	3.23	3.7	3.4	3.4	3.4	3.32	3.57	3.54	3.38	3.19	3.04	3.53	3.31	3.18	3.4
17216240	4.47	2.94	3.21	3.4	3.15	3.17	3.18	3.41	3.29	3.53	3.09	3.69	3.25	3.59	3.36	3.13	2.82	2.87	3.01	3.86	3.29	3.55	3.36
17216242	2.26	2.31	2.22	2.36	2.5	2.85	2.45	2.33	2.66	2.55	2.4	2.65	2.25	2.27	2.71	2.51	2.34	2.45	2.43	2.31	2.34	2.31	2.42
17216244	2.91	2.63	3.32	2.69	2.43	2.32	2.83	2.82	3.23	3.01	2.76	2.96	2.84	3.38	2.67	2.72	2.65	2.46	2.97	3.37	2.63	3.23	2.95
17216246	4.16	3.44	3.54	3.14	2.97	3.6	2.58	2.83	3.73	3.46	3.28	3.16	3.71	3.15	2.8	3.49	3.19	2.85	2.87	3.45	3.66	3.21	2.84
17216272	9.8	7.57	7.57	7.52	7.68	7.23	7.59	7.99	7.69	7.98	8.14	7.72	7.67	7.64	7.57	7.67	7.69	8.02	8.13	8.11	7.72	7.42	8.22
17216274	2.5	2.54	2.62	2.49	2.49	2.72	2.44	2.59	2.9	2.65	2.35	2.59	2.6	2.46	2.81	2.52	2.44	2.48	2.49	2.51	2.93	2.86	2.74
17216278	3.04	3.17	2.78	2.75	2.84	3.23	2.94	3	2.91	3.29	2.97	3.11	2.6	2.93	2.74	3.31	2.73	2.85	2.95	2.93	3.49	3.02	3.4
17216280	4.18	3.95	4.37	4.1	4.1	4.15	4.05	4.13	3.91	3.95	4.18	4.13	4.2	4.33	4.02	3.82	3.78	3.95	4.12	4.12	3.9	4.12	3.74
17216296	4.82	5.01	4.95	4.95	4.67	4.65	4.8	4.66	4.71	4.54	4.69	4.69	5.19	4.56	4.52	4.67	4.26	4.6	4.54	4.55	4.67	4.69	4.69
17216299	4.51	4.97	5.22	4.52	4.72	4.68	4.96	5.19	4.8	4.8	4.84	4.79	5.13	5.02	5.26	4.92	4.76	4.89	4.98	5.62	4.87	5.18	5.14
17216301	5.8	5.59	5.54	5.12	5.45	4.24	5.59	6.03	5.67	5.63	5.84	5.64	5.37	5.47	5.41	5.72	5.23	5.36	6.01	6.48	5.86	6.13	6.07
17216303	7.97	8.26	8.08	8.05	8.04	8.11	7.89	7.97	7.83	7.89	8.09	7.91	8.25	7.78	8.13	8.04	8.15	8.03	8.04	7.88	8.12	8.15	8.06
17216339	6.27	6.89	6.85	6.96	6.77	7.13	7.03	6.5	6.9	6.76	7.02	6.81	6.61	6.81	7.29	8.01	7.02	7.1	7.13	7.81	7.59	8.01	7.36
17216351	3.1	3.09	2.99	3.06	3.32	3.12	3.17	3.12	2.84	3.03	3.02	3.32	3.22	2.86	3.15	2.89	3.35	2.98	3.11	2.99	2.99	3.02	3.24
17216353	7.12	7.61	7.45	7.53	7.57	7.22	7.71	7.44	7.37	7.26	7.6	7.56	7.28	7.26	7.39	7.19	7.1	7.25	7.22	7.32	7.35	7.72	7.23
17216373	7.41	7.86	7.89	7.77	7.69	7.69	7.63	7.73	7.77	7.68	7.76	7.53	7.71	7.84	7.73	7.76	7.73	7.65	7.63	7.61	7.77	7.96	7.94
17216395	4.07	3.44	3.81	3.57	3.39	3.76	3.66	3.75	3.81	4.06	4.23	3.89	3.66	3.87	3.35	3.59	3.76	3.65	3.55	3.79	4.09	3.99	3.97
17216402	3.24	3.03	3.28	3.42	3.5	3.26	3.35	2.94	3.42	3.31	3.17	3.45	3.63	3.16	3.66	3.55	3.25	3.35	2.99	2.89	3.58	3.1	3.46
17216412	3.76	3.32	3.36	3.27	3.18	3.38	3.52	3.21	3.31	3.12	3.35	3.11	3.3	3.16	3.34	3.57	3.46	3.35	3.26	3.38	3.67	3.54	3.49
17216425	2.9	2.67	2.75	2.85	2.38	2.5	3.24	2.83	2.68	2.55	2.59	2.92	2.92	2.92	2.98	2.7	2.96	2.84	2.58	2.97	3.01	2.98	2.77
17216436	3.34	3.47	3.29	3.06	3.46	3.33	3.44	3.25	3.33	3.66	3.63	3.24	3.33	3.24	3.33	3.55	3.33	3.32	3.04	3.36	3.44	3.29	3.52
17216447	2.86	2.73	2.78	2.82	2.94	2.68	3.26	2.96	2.9	2.67	2.81	2.69	2.75	2.74	3.69	2.83	3.14	2.78	2.69	2.79	3.14	3	2.71
17216458	3.71	3.64	3.33	3.6	3.96	4.24	3.66	3.72	3.32	3.91	3.91	3.31	3.51	4.12	4.14	3.92	3.78	3.48	3.67	3.59	4.04	3.86	3.89
17216469	4.42	4.24	3.86	4.2	4.46	4.14	4.78	4.55	3.9	4.5	4.2	4.44	4.37	4.34	4.36	5.03	4.87	4.46	4.81	4.24	4.91	4.2	4.7
17216478	6.3	6.55	6.65	6.64	6.75	6.35	6.87	6.75	6.75	6.65	7.06	6.71	6.59	6.26	6.8	6.95	6.3	6.34	6.97	7.09	6.71	6.89	7.07
17216490	3.75	3.97	3.93	3.6	3.36	3.69	3.72	3.6	3.53	3.97	3.54	3.7	3.48	3.35	3.6	3.78	3.72	3.97	3.36	3.7	3.65	3.36	3.58
17216494	2.19	2.63	2.44	2.27	2.88	2.56	2.75	2.89	2.62	2.44	2.43	2.38	2.5	2.6	2.56	2.49	2.45	2.72	3	2.65	2.59	2.73	3
17216496	3.58	3.24	3.25	3.65	3.13	3.15	3.35	3.2	3.62	3.89	3.65	3.21	3.35	3.76	3.02	3.03	3.13	3.07	3.36	3.14	3.37	3.94	3.54
17216498	4.13	3.7	3.6	3.91	3.78	3.74	3.92	4.07	4.19	3.96	4.21	3.99	4.31	3.74	4	4.01	4.09	4.11	4.21	3.93	3.9	3.83	4.02
17216525	6.19	5.34	5.43	5.31	4.99	4.75	4.48	4.82	5.28	4.56	5.29	4.99	5.46	5.64	5.5	4.8	5.3	4.94	5.05	5.65	4.7	4.9	5
17216527	3.26	3.25	3.21	3.6	2.78	3.71	3.04	2.97	3.2	3.35	3.21	3.02	2.8	3.23	2.62	3.04	3.34	3.06	3.31	3.97	3.05	3.35	3.39
17216554	5.5	4.94	4.26	4.49	4.57	4.37	4.4	4.84	4.07	4.21	3.8	4.37	5.35	4.19	3.94	4.37	4.46	4.74	4.61	3.95	4.29	4.17	4.37
17216556	3.65	2.38	2.24	2.58	2.8	2.72	2.44	2.46	2.92	2.64	2.47	3.3	2.19	2.54	2.59	2.58	2.29	2.45	2.45	2.38	2.75	2.97	2.76
17216563	7.17	7.87	7.62	7.84	7.91	7.72	7.64	7.83	7.75	7.81	7.9	7.79	8	8.01	8.21	8	7.93	7.96	8.01	8.18	8	7.96	7.61
17216574	8.14	8.81	8.73	8.69	8.54	8.59	8.64	8.9	8.59	8.47	8.89	8.76	8.86	8.71	8.83	8.58	8.6	8.7	8.78	8.47	8.95	9.02	8.98
17216620	5.13	5.18	5.19	4.98	4.98	4.78	5.32	5.14	5.21	4.96	5.24	5.21	5.35	5.17	4.93	5.05	5.55	5.07	4.92	5.12	4.66	5.31	4.93
17216638	6.41	6.37	6.35	6.44	6.11	6.19	6.36	6.4	6.11	5.92	6.15	6.52	6.1	5.79	6.4	5.73	6.26	6.11	6.29	6.02	6.19	6.32	6.06
17216640	2.82	3.24	2.91	3.32	2.54	2.48	3.43	3.31	2.82	3.46	2.96	3.2	3.21	3.63	3.9	2.76	3.56	3.26	3.2	3.2	3.4	2.86	3.21
17216642	5.67	6.62	6.1	6.33	5.52	6.13	5.78	5.26	5.55	5.91	6.13	6.23	5.88	6.58	5.94	5.76	5.68	6.27	5.76	5.47	5.97	5.88	5.57
17216659	4.93	4.69	4.48	4.68	4.65	4.6	4.27	4.46	4.57	4.61	4.56	4.6	4.54	4.78	4.36	5.01	4.67	4.45	4.78	4.51	4.6	4.42	4.71
17216671	5.02	4.44	5.28	5.18	4.06	4.28	4.9	4.99	4.25	4.69	4.57	4.61	4.49	4.62	4.87	4.46	4.66	4.91	4.36	4.45	4.61	4.42	4.51
17216676	4.46	3.95	4.01	4.26	3.88	4.17	3.99	4.15	4.39	4.29	4.11	4.11	4.24	4.26	3.85	3.88	4.07	4.11	3.72	4.22	4.12	4.14	4.34
17216683	4.81	4.51	4.51	4.56	4.42	4.39	4.47	4.66	4.42	4.9	4.3	4.23	4.51	4.66	4.48	4.16	4.81	4.62	4.41	4.9	4.45	4.1	4.58
17216690	6.57	7.19	7.26	6.93	7.54	7.4	7.26	7.48	6.61	7.07	7.35	7.2	7.29	7.07	7.22	7.38	7.05	7.28	7.46	7.02	7.45	7.43	7.37
17216718	5.93	5.87	5.58	5.69	5.73	5.39	5.69	5.47	5.55	5.89	5.65	5.28	6.03	6.54	6.08	5.6	5.81	5.75	5.78	5.75	5.54	5.68	5.75
17216721	3.94	3.15	3.66	3.49	2.96	4.02	3.24	3.65	3.49	4.24	3.45	3.92	3.7	3.48	3.82	3.06	3.28	2.89	3.52	3.51	3.59	4.06	3.61
17216723	2.37	2.52	2.84	2.9	2.68	3.3	2.88	2.59	2.47	2.4	2.37	2.44	2.6	2.32	3.68	3.57	2.92	2.51	2.45	2.72	2.68	3.1	3.16
17216727	8.6	8.31	8.38	8.41	8.49	8.28	8.1	8.2	8.66	8.36	8.35	8.41	8.48	8.12	8.57	8.36	8.56	8.47	8.53	8.46	8.42	8.44	8.68
17216745	4.96	5.43	5.38	5.17	4.69	5.18	5.14	5.29	5.7	5.38	5.19	5.14	5.59	5.55	5.76	5.5	5.57	5.32	5.38	5.38	5.63	5.54	4.98
17216751	5.69	4.7	5.58	5.3	5.12	3.96	5.22	4.27	5.67	5.86	5.8	5.55	5.04	5.75	4.4	4.61	4.53	5.37	4.7	4.63	3.94	4.93	4.69
17216753	6.53	7.52	7.53	7.34	7.65	7.55	7.38	7.8	7.32	7.55	7.41	7.53	7.53	7.4	7.57	7.67	7.51	7.53	7.71	7.81	7.72	8.41	7.8
17216775	3.84	3.17	3.59	3.37	3.6	4.74	3.15	3.9	4.3	4.5	4.38	4.02	3.43	4.25	3.42	3.89	3.86	3.53	4.12	4.34	4.29	4.49	3.9
17216777	8.72	7.41	6.94	7.36	7.3	7.9	7.5	7.31	7.99	8.06	7.72	7.8	7.55	7.59	7.2	7.36	7.68	7.25	7.66	7.71	8.02	8.53	8.08
17216779	4.61	4.1	4.43	4.23	5.28	5.39	4.27	4.3	6.05	5.62	4.21	5.3	4.19	4.33	4.22	4.11	5.26	5.53	5.51	4.99	4.74	4.25	4.61
17216792	8.12	7.92	8.16	8.1	7.81	7.85	7.87	7.64	7.84	7.79	8.24	7.85	7.82	7.83	7.72	7.77	7.77	7.85	7.73	7.77	7.78	7.67	7.96
17216809	8.2	8.34	8.32	8.48	8.16	8.24	8.21	8.61	8.49	8.34	8.35	8.18	8.29	8.21	8.5	8.14	8.26	8.18	8.56	8.33	8.38	8.51	8.33
17216834	12.55	12.49	12.41	12.3	12.35	12.38	12.54	12.62	12.56	12.54	12.65	12.5	12.51	12.57	12.47	12.77	12.38	12.47	12.36	12.81	12.47	12.66	12.61
17216836	8.68	9.15	9.21	9.13	9.05	9.1	9.27	9.33	9.14	9.16	9.26	9.25	9.08	9.32	9.26	9.26	8.93	9.2	9.17	9.38	9.28	9.39	9.3
17216868	3.89	3.87	4.08	3.88	3.63	3.81	3.68	3.81	3.86	3.87	3.96	3.88	4.1	3.67	3.87	4.09	3.43	4.46	3.78	3.51	4.65	4.42	4.51
17216870	9.29	9.55	9.64	9.43	9.56	9.75	9.44	9.74	9.59	9.54	9.59	9.56	9.58	9.55	9.64	9.65	9.79	9.51	9.74	9.68	9.59	9.59	9.58
17216886	5.12	4.44	4.58	4.29	4.25	4.13	4.07	3.82	4.42	4.15	4.02	4.18	4.62	4.35	4.5	3.78	4.03	3.91	4.52	4.44	3.69	4.53	3.44
17216888	3.95	3.98	4.13	3.73	3.94	3.48	4.3	3.73	4.15	3.82	4.16	4.24	3.79	4.14	3.67	4.1	3.91	4.05	4.15	4	4.47	3.78	3.59
17216926	4.55	4.28	4.11	4.12	4.54	3.89	4.37	4.57	4.36	4.16	4.51	4.22	3.74	4.39	4.08	4.5	3.93	4.13	4.37	4.15	4.03	3.75	4.21
17216931	4.03	3.45	3.54	3.38	3.49	3.53	3.25	3.32	3.24	3.75	3.44	3.49	3.84	3.46	3.67	3.67	3.34	3.36	3.43	3.44	3.69	3.33	3.3
17216937	6.36	6.54	6.4	6.54	6.67	6.52	6.52	6.56	6.65	6.54	6.56	6.63	6.46	6.44	6.89	6.42	6.64	6.35	6.68	6.54	6.59	6.54	6.77
17216942	6.31	6.24	5.97	6.24	5.86	5.75	6.23	6.11	6.53	6.22	6.26	6.13	6.41	6.22	6.13	5.85	5.83	6.19	5.84	6.26	6.25	5.79	6.45
17216949	4.99	5.65	5.24	5.15	4.75	4.75	5.54	5.47	5.37	5.12	5.21	4.97	4.75	5.51	4.26	4.66	4.8	4.81	4.84	4.7	4.97	5.22	4.72
17216960	6.35	5.17	5.22	5.38	8.83	8.69	4.99	5.24	9.89	9.38	6.32	8.68	5.66	5.43	5.37	6.19	9.32	9.11	9.25	7.98	7.78	5.05	8.03
17216976	4.97	4.49	4.92	4.74	5.25	5.39	4.83	5.17	5.26	5.25	4.68	5.2	5.01	5.02	4.97	5.04	5.38	4.83	4.85	5.03	5.24	5.21	5.14
17216990	3.16	3.28	3.06	2.83	2.76	2.94	3.08	2.97	2.93	3.02	3.22	3.15	2.98	3.13	3.26	3.15	2.7	3.23	3.16	3.41	2.67	3.06	3.32
17216998	7.01	7.27	7.16	7.27	7.18	7.02	7.27	6.83	7.18	6.9	6.97	7.22	7.14	7.42	7.01	6.87	6.99	7.06	6.85	6.86	6.98	7.09	6.9
17217022	4.58	4.29	4.63	4.25	4.44	4.41	4.45	4.78	4.43	4.16	4.32	4.15	4.29	4.26	4.81	4.24	4.06	4.34	4.44	4.63	4.86	4.18	4.39
17217030	3.96	4	3.97	3.7	3.79	3.47	4.01	3.93	4.42	4.28	4.26	3.9	4.1	4.36	3.93	3.99	3.98	3.74	3.88	4.21	4.11	3.7	3.69
17217035	4.95	5.23	4.47	4.58	4.69	4.84	4.48	4.71	5.03	5.47	4.87	5.01	4.65	4.93	4.68	5.2	4.91	4.78	4.25	4.53	4.92	4.92	5.33
17217048	7.44	7.77	7.49	7.32	7.55	7.11	7.63	7.56	6.96	7.38	7.84	7.68	7.54	7.59	7.87	9.06	7.89	7.85	8.33	9.17	8.49	8.88	8.45
17217058	4.25	3.95	4.37	4.35	3.84	4.04	4.29	4.12	4.22	4.21	4.19	4.04	4.42	4.19	4.13	4.32	4.27	4.17	4.2	4.27	4.21	3.79	4.2
17217083	5.58	6.15	6.13	6.29	6.91	6.72	6.74	7.45	7.56	7.35	6.3	7.21	6.17	5.6	6.6	6.23	7.03	6.48	7.06	6.37	6.77	6.86	6.54
17217101	7.87	8.36	8.45	8.37	8.29	8.3	8.62	8.84	8.12	8.1	8.33	8.35	8.09	8.2	8.37	8.31	8.32	8.43	8.05	8.1	8.36	8.47	8.25
17217116	7.21	7.86	7.49	7.52	7.91	7.65	7.91	7.78	7.74	7.71	7.64	7.72	8.16	8.02	8.45	8.7	8.61	8.62	8.35	8.71	8.46	8.59	8.35
17217127	8.97	8.84	9.18	9.06	9.16	9.29	9.21	9.42	9.24	9.07	9.21	9.09	9.07	8.67	8.92	9.05	9.25	9.13	9.34	9.16	8.89	9.21	9.07
17217136	4.95	5.21	5.18	5.11	5.17	5.65	5.08	5.03	5.26	5.29	4.75	5.24	5.4	4.64	5.2	5.06	5.26	5.11	4.96	4.75	4.96	4.73	4.67
17217145	8.05	8.16	8.25	8.18	8.22	8.18	8.23	8.04	8.15	8.04	8.25	8.03	8.34	8.15	8.11	8.09	8.03	8.22	8.23	8.01	8.23	8.17	8.17
17217155	5.27	5.33	5.83	5.5	5.35	5.02	5.07	4.74	5.32	5.12	5.57	5.57	5.41	5.34	5.21	5.18	5.51	5.08	5.12	5.28	5.4	5.27	5.22
17217158	2.43	2.69	2.67	2.69	2.77	2.72	2.84	2.89	3.03	3.25	2.99	2.72	2.45	2.48	2.8	2.73	3.27	3.67	2.94	3.14	3.34	2.42	2.52
17217160	4.05	3.8	3.84	4.08	3.93	3.58	4.11	4.23	3.91	3.94	4.04	3.97	3.89	4.26	4.04	3.82	4.11	3.65	4.02	4.07	4.13	4.02	4.11
17217169	5.41	4.6	4.85	4.37	4.65	4.66	4.82	4.84	4.46	4.15	4.27	4.59	4.72	4.49	4.59	4.83	4.41	4.79	4.3	4.15	4.4	4.85	4.36
17217171	7.75	7.63	7.53	7.33	7.45	7.14	7.42	7.3	7.42	7.68	7.64	7.52	7.7	7.57	7.34	7.63	7.47	7.41	7.68	7.59	7.35	7.22	7.52
17217174	4.25	4.44	4.05	4.39	3.92	4.03	4.01	4.28	4.96	4.35	4.58	3.99	4.27	4.73	4.24	4.11	3.99	4.25	4.15	4.41	4.64	4.21	4.06
17217182	6.22	6.2	6.1	5.87	5.99	6.11	5.97	6.25	5.82	6.27	6.05	5.94	6.16	6.03	6.42	6.6	6.3	6.09	6.59	6.7	6.19	6.88	6.36
17217193	5.99	5.58	5.46	4.97	5.26	4.89	4.93	4.75	4.36	5.22	4.49	4.78	5.27	5.32	5.4	5.1	5.41	4.75	4.66	4.58	4.9	4.46	4.43
17217197	6.53	7.2	7.18	6.96	7.13	7.38	7.22	7.1	7.02	7.17	7.03	7.3	7.26	7.17	7.08	7.13	6.96	7.12	7.18	6.84	7.39	7.43	7.17
17217216	7.88	8.31	8.49	8.16	8.37	8.37	8.4	8.33	8.46	8.21	8.6	8.53	8.24	8	8.16	8.41	8.35	8.35	8.41	8.56	8.55	8.63	8.64
17217232	4.71	5.45	4.81	5.39	5.1	5.22	5.18	4.68	4.22	4.72	5.3	5.02	5.06	5.22	4.93	4.72	4.64	5.01	5.06	5.04	4.96	5.53	5.01
17217237	5.05	5.04	5.34	5.35	4.8	4.94	5.29	5.42	5.01	5.23	5.41	5.34	5.22	5.19	4.59	4.91	5	5.14	5.19	5.22	4.99	4.75	5.26
17217241	6.63	6.72	6.74	6.27	6.42	6.22	6.49	6.68	6.28	6.49	6.21	6.24	6.49	6.67	6.53	6.48	6.52	6.47	6.63	6.58	6.51	6.06	6.42
17217247	6.33	6.82	6.94	6.75	6.58	6.54	6.96	6.66	6.51	6.61	6.74	6.78	6.88	6.48	6.93	6.68	6.47	6.82	6.11	6.32	6.93	6.6	6.53
17217283	8.77	8.73	8.83	8.59	8.64	8.47	8.82	8.72	8.86	8.81	8.7	8.67	8.28	8.23	8.38	8.41	8.49	8.54	8.63	8.51	8.48	8.72	8.61
17217291	6.01	6.15	5.83	5.84	6.03	5.9	5.91	6.18	6.1	6.46	6.01	6.34	6.85	6.01	5.75	6.1	6.1	6	6.49	6.14	6.16	6.18	6.08
17217321	5.81	5.93	5.6	5.46	5.62	5.8	4.61	5.15	6.6	6.4	5.74	5.86	6.41	5.3	5.26	5.65	6.18	6.22	5.75	5.9	5.58	5.58	5.49
17217329	4.01	4.06	4.25	4.22	3.89	3.79	3.97	3.81	3.98	3.7	4.11	3.8	3.89	4.13	4.09	3.68	3.85	4.23	3.98	3.88	4.1	3.67	3.77
17217335	3.69	3.75	3.83	3.69	3.43	3.44	3.41	3.48	3.5	3.94	4.04	3.43	3.75	3.73	3.9	3.79	3.61	3.75	3.76	4.09	3.79	3.7	3.76
17217350	5.38	4.68	4.51	4.38	7.41	6.96	4.31	4.64	8.2	7.9	4.81	7.34	5.47	4.14	4.64	5.08	7.75	7.72	7.44	6.45	6.42	4.38	6.38
17217364	2.53	2.4	2.29	2.21	2.35	2.56	2.11	2.37	2.72	2.21	2.18	2.43	2.27	2.27	2.65	2.22	2.59	2.67	2.31	2.35	2.75	2.26	2.79
17217366	4.2	3.89	4.42	4.57	5.31	4.91	4.74	4.55	5.02	4.74	4.64	4.11	4.71	4.53	4.41	4.77	4.85	4.5	4.33	4.09	4.55	4.39	4.69
17217369	5.05	6.17	5.1	5.45	5.21	5.11	5.47	5.84	5.35	5.81	5.62	5.47	5.98	7.13	6.26	6.1	6.1	6.07	6.31	6.46	6.36	6.35	6.08
17217373	8.7	8.15	7.88	7.79	7.85	8.08	8.35	7.99	7.79	7.83	8	7.66	7.95	8.08	8.08	7.29	8.6	7.69	7.97	7.15	7.7	8.59	6.86
17217380	10.47	10.18	10.25	10.22	10.42	10.43	10.44	10.37	10.07	10.2	10.24	10.26	10.31	10.63	10.03	10.56	10.3	10.58	10.42	10.54	10.01	10.11	10.29
17217383	4.11	3.82	4.57	4.05	4.15	4.1	3.96	3.93	3.73	4.12	4.1	4.14	3.64	4.05	4.32	3.66	4.26	4.19	4.73	3.91	4.34	4.06	4.03
17217399	4.61	4.76	4.71	4.47	4.74	4.56	4.71	4.44	4.87	4.59	4.7	4.48	4.82	4.71	4.47	4.42	4.98	6.36	4.45	5.01	5.73	4.83	4.61
17217415	5.67	5.97	5.85	5.86	5.73	5.46	5.99	5.96	5.89	6.22	5.96	5.97	6.06	6.56	6.06	5.64	5.65	5.89	6.05	5.99	5.9	5.98	6.12
17217428	6.04	5.01	5.33	5.31	4.9	4.88	5.21	5.31	5.58	5.2	5.44	5.6	5.15	5.14	5.3	5.58	5.3	5.1	5.34	5.64	5.39	5.27	5.44
17217434	3.43	3.22	3.11	3.43	3.35	3.99	3.43	3.69	3.57	3.04	3.66	3.7	3.38	3.6	3.68	3.2	3.58	3.53	3.43	3.09	3.24	3.33	3.71
17217440	6.74	7.13	7.25	7.34	7.1	7.46	7.38	7.35	7.42	7.34	7.58	7.63	7.32	7.27	7.75	7.33	7.16	7.41	7.1	7.62	7.71	7.34	7.34
17217455	9.77	9.66	9.4	9.62	9.77	9.77	9.73	9.66	9.64	9.67	9.78	9.63	9.66	9.68	9.76	9.66	9.72	9.63	9.35	9.38	9.62	9.66	9.53
17217469	6.39	6.93	6.89	7.13	6.89	6.95	6.89	6.75	6.93	6.85	6.96	6.82	7.09	6.61	6.72	6.88	6.82	7.04	6.84	6.64	6.94	6.93	7.06
17217487	7.15	7.45	7.51	7.53	7.83	7.64	7.98	7.86	7.76	7.62	7.77	7.84	7.61	7.53	7.74	7.88	7.78	7.68	7.63	7.71	7.95	7.82	7.96
17217495	3.49	4.53	4.59	4.46	4.23	4.36	4.51	3.99	4.5	4.38	4.32	3.66	4.33	4.08	4.19	4.55	4.38	4.61	4.56	4.65	4.38	5.34	4.08
17217497	5.6	5	5.92	5.4	5.87	6.08	6.08	5.43	5.63	4.6	5.03	5.45	6.24	6	6.19	5.98	5.8	5.58	6.08	4.84	4.69	4.61	5.09
17217500	8.25	8.48	8.47	8.43	8.4	8.26	8.31	8.4	8.35	8.24	8.54	8.41	8.51	8.41	8.27	8.28	8.36	8.35	8.36	8.1	8.82	8.6	8.82
17217536	6.06	5.69	5.62	5.58	4.82	4.94	5.34	5.13	5.35	5.19	5.5	5.11	5.74	5.44	5.5	5.53	5.63	5.38	5.47	5.7	5.54	5.13	5.49
17217552	3.99	4.02	3.89	4.01	3.97	4.19	4.01	3.82	4.18	3.98	3.79	4.07	4.3	4.25	4.22	3.66	4.07	3.77	4.22	4.28	3.85	3.68	4.39
17217562	5.18	4.88	5.1	5.29	4.94	4.82	4.74	4.85	5.19	4.88	4.97	4.73	5.11	4.74	4.85	5.18	4.75	4.69	4.85	4.82	4.91	5.03	4.91
17217566	5.39	6.05	5.79	5.86	5.61	5.28	5.63	5.91	4.74	5.53	5.9	5.57	5.76	5.92	5.88	6.61	6.27	5.92	6.02	6.52	6.38	6.63	6.42
17217580	8.52	9.06	9	8.82	9.1	8.93	9.09	8.93	8.49	8.83	8.92	8.75	8.84	8.98	9.14	9.2	8.82	8.91	8.6	8.93	8.76	9.14	8.98
17217590	5.8	5.72	5.83	5.69	5.4	4.54	5.25	5.15	5	5.44	5.14	5.33	5.61	5.69	5.61	5.73	4.68	5.18	5.22	5.03	5.5	4.99	5
17217592	4.6	5	5.34	5.03	5.31	5.04	4.86	5.31	4.91	5.08	5.18	5.15	5.32	5.06	5.28	5.06	5.08	5.38	5.21	5.04	4.68	4.74	4.83
17217596	5.76	6.19	6.11	5.96	5.99	5.91	5.96	6.24	6.3	6.03	5.97	5.81	5.86	5.88	5.96	5.83	5.92	5.51	6.22	5.88	6.04	5.78	5.95
17217602	5.91	5.81	5.7	5.86	5.53	5.42	5.47	5.66	5.3	5.72	5.41	5.29	5.82	6.14	5.62	5.75	5.51	5.76	5.77	5.56	5.39	5.53	6.2
17217610	9.34	9.52	9.53	9.49	9.57	9.65	9.78	9.61	9.06	8.85	9.31	9.3	9.57	9.6	9.81	9.69	9.84	9.73	9.81	9.1	9.7	9.61	9.29
17217619	8.81	9.79	9.42	9.85	9.79	10.08	10.23	9.79	9.46	9.56	9.94	10.03	9.71	10.06	10.17	9.81	9.71	9.75	9.52	9.34	9.65	9.44	9.34
17217625	5.31	4.95	5.26	5.2	5.37	4.7	5.02	5.12	4.69	5.06	5.55	4.79	5.14	5.1	5.02	5.03	4.96	5.02	4.79	5.34	4.95	4.85	4.91
17217639	6.35	5.63	5.44	5.52	5.34	5.36	5.45	5.73	5.76	5.67	5.79	5.93	6.22	5.47	5.52	5.79	5.66	5.55	5.74	5.9	5.58	5.88	5.62
17217651	6.16	5.64	5.07	5.36	5.35	5.27	5.51	5.4	5.47	5.49	5.27	5.78	5.94	5.2	5.35	5.24	5.53	4.99	5.47	5.71	5.34	5.62	5.66
17217666	6.35	6.33	6.18	6.28	6.49	6.06	6.34	6.23	5.63	6.2	5.95	5.92	6.25	6.23	6.38	6.38	6.38	6.45	6.26	5.94	6.21	6.31	5.87
17217678	5.3	4.44	4.86	4.91	4.57	4.25	4.6	4.6	4.49	4.69	4.57	4.78	4.79	4.93	4.65	4.57	4.84	4.92	4.26	4.91	4.57	4.63	5.36
17217728	5.89	6.47	6.2	6.21	6.58	6.07	6.54	6.56	5.99	6.6	6.68	6.87	6.41	6.47	7.19	7.56	6.69	6.65	6.91	7.36	7.21	7.24	7.05
17217768	4.63	4.33	4.25	4.75	4.53	4.81	4.66	4.83	4.18	4.27	4.03	4.48	4.35	4.63	4.23	4.62	4.29	4.45	4.78	4.24	4.57	4.19	4.41
17217771	6.7	6.33	6.47	6.39	6.08	5.94	6.6	6.33	6.56	6.24	6.26	5.95	6.19	6.22	6.2	6.18	6.57	6.26	6.13	6.59	6.5	6.34	6.35
17217774	5.6	5.43	5.71	5.08	5.31	5.6	5.5	5.51	5.56	5.73	5.89	5.83	5.22	5.92	5.64	5.34	5.54	5.26	5.24	5.61	5.55	5.67	5.69
17217777	6.15	6.5	6.69	6.79	6.88	6.55	6.95	6.65	6.53	6.67	6.52	6.55	6.25	6.8	6.29	6.34	6.56	6.62	6.5	6.24	6.71	6.51	6.74
17217789	4.35	4.18	4.41	4.45	3.65	4.21	3.68	4.05	3.98	4	4.07	3.86	4.31	4.25	4.14	4.25	3.67	4.1	4.16	4.73	4.68	4.62	4.6
17217821	6.9	6.76	6.6	6.72	6.88	7.16	6.74	7.06	7.05	6.59	6.9	6.99	6.62	6.77	6.98	6.9	6.95	7.07	6.85	6.9	6.95	6.98	7.02
17217825	7.01	5.99	5.88	6.09	6.23	6.26	6.46	6.41	5.92	6.24	5.83	5.6	6.22	6.46	6.3	7.23	6.08	6.35	6.24	6.76	6.1	5.74	6.24
17217830	4.57	3.82	4.44	3.8	3.93	4.42	3.9	3.89	4.04	3.78	4.02	3.89	3.92	3.56	4.31	3.77	3.82	3.62	3.95	3.91	3.75	3.77	3.94
17217836	3.96	4.01	3.8	3.84	3.9	4.14	3.92	3.85	4.29	3.75	3.43	3.88	3.49	3.92	4.05	3.93	3.64	4.16	3.92	4.3	3.33	4.31	3.81
17217838	2.01	2.33	2.16	2.06	2.51	2.23	2.24	2.3	2.4	2.26	2.21	2.22	2.14	2.36	2.67	2.31	2.05	2.28	2.21	2.22	2.26	2.37	2.21
17217840	4.69	5.26	5.06	5.22	5.51	5.63	5.09	5.11	4.65	4.8	5.19	5.28	5.01	5.11	5.1	5.61	4.87	5.33	5.44	5.35	5.3	5.3	5.6
17217844	3.23	2.33	2.54	2.34	2.73	2.84	3.08	3.32	2.72	2.87	2.8	2.93	2.4	2.83	2.21	2.62	3.43	2.47	2.44	3.58	3.16	2.44	3.51
17217846	5.28	4.3	3.95	3.94	4.45	4.85	4.16	4.37	3.99	4.52	4.98	4.96	4.06	4.4	4.45	5.09	3.88	4.69	4.45	5.1	4.71	4.82	5.36
17217848	4.51	3.96	3.92	4.13	3.85	3.65	3.65	3.58	3.37	3.39	3.59	3.91	4.99	3.58	3.36	4.24	4.12	3.87	4.05	3.77	4.17	3.66	3.35
17217854	7.71	7.35	7.83	7.37	7.32	7.35	7.18	7.56	7.34	7.42	7.48	7.33	7.42	6.96	7.42	7.41	7.29	7.34	7.28	7.48	7.29	7.81	7.74
17217887	3.58	4.56	4.33	4.39	4.57	4.22	3.75	3.85	3.9	4.02	4	4.56	3.85	3.7	4.07	4.75	3.99	4.32	4.78	4.19	4.21	4.6	4.06
17217891	5.06	3.91	3.95	4.43	3.77	3.76	3.94	3.69	3.99	4.01	4.19	4.03	4.01	3.72	4.03	4.01	4.07	3.89	4.06	4.1	4.01	4.01	3.84
17217901	8.95	8.72	8.71	8.67	8.69	8.75	8.28	8.87	8.81	8.66	8.85	8.68	8.89	8.74	8.73	8.38	8.67	8.57	8.77	8.59	8.77	9.04	8.93
17217914	4.72	4.31	4.8	4.8	4.48	4.65	4.96	4.72	4.46	4.22	4.14	4.63	4.61	4.75	4.72	5.06	4.73	5.04	5.33	5.04	5.06	4.72	5.12
17217946	4.83	4.01	3.64	4.08	6.63	6.62	4.28	4.02	7.15	7.48	4.43	6.64	4.18	4	3.77	4.23	7.75	7.08	7.15	6.11	5.48	3.38	5.78
17217963	2.73	2.63	2.91	2.55	3.13	3.17	2.94	2.77	2.81	2.93	2.68	2.79	2.35	2.81	3.07	2.82	2.76	2.68	2.77	2.42	2.73	3.01	2.87
17217965	2.48	2.61	2.26	2.51	2.64	3.04	2.46	2.55	2.9	2.29	2.47	2.6	2.35	2.78	2.99	3.27	3.38	2.48	2.43	2.46	2.6	2.82	2.46
17217967	2.62	3.06	3.06	3.11	3.14	3.43	3.14	3.42	3.21	3.14	2.65	3.21	3.13	2.79	3.64	3.39	3.47	3.14	3.26	2.47	3.44	2.92	2.8
17217969	6.03	5.92	5.67	5.6	5.72	5.89	5.75	5.57	5.37	5.28	5.66	5.32	5.83	5.59	6.05	5.39	5.8	5.35	5.8	5.21	5.65	5.71	5.72
17218004	2.7	3.06	2.69	2.66	2.7	2.68	2.42	2.47	2.4	2.25	2.31	2.22	2.84	3.19	3	3.05	2.82	2.49	2.48	2.22	2.45	2.49	2.36
17218006	11.11	10.82	10.93	10.52	10.55	10.45	10.76	10.41	10.81	10.57	10.33	10.28	10.11	11.13	10.05	9.88	10.16	10.06	10.41	9.54	9.77	10.15	10.28
17218013	6.57	6.29	6.34	6.48	6.4	6.39	6.36	6.37	6.37	6.33	6.49	6.29	6.29	6.15	6.23	6.1	6.24	6.29	6.23	5.92	6.15	6.26	6.29
17218027	7.6	7.91	8	8.11	8.33	8.44	8.05	8.15	8.11	7.9	7.99	8.08	7.96	7.79	8.13	8.2	7.98	7.93	8.2	8.35	8.06	8.38	8.24
17218040	3.24	3.73	3.22	3.95	3	3.92	3.56	3.51	3.88	3.46	3.23	2.99	3.25	3.88	3.8	4.48	3.27	3.25	3.17	3.11	2.94	3.28	3.21
17218042	3.18	3.07	3.23	3.02	3.01	3.48	3.35	3.31	3.14	3.34	3.33	3.34	3.49	3.42	3.52	2.84	3.52	3.02	3.11	3.29	3.71	3.21	3.54
17218044	4.07	4.07	3.81	3.79	3.94	3.79	3.72	3.58	3.49	3.55	3.73	3.78	3.98	3.65	3.55	3.53	3.22	3.46	3.75	3.48	3.35	3.13	3.72
17218058	2.79	2.75	2.8	2.75	2.68	3.23	2.74	2.87	2.7	2.69	2.96	2.71	2.96	2.67	3.04	2.6	2.93	2.5	2.64	2.44	2.84	2.67	2.72
17218060	5.69	5.76	5.37	4.96	5.07	5.27	5.33	5.35	5.33	5.59	5.42	5.06	5.39	5.46	5.55	4.92	5.29	5.34	5.33	4.86	5.87	6.17	5.31
17218073	4.56	4.44	4.65	4.48	4.61	4.26	4.53	4.54	4.24	4.95	4.39	4.22	4.35	4.32	5.11	4.86	4.87	4.45	4.59	4.86	4.36	4.5	4.13
17218079	9.25	9.58	9.5	9.53	9.47	9.54	9.49	9.61	9.53	9.54	9.73	9.52	9.57	9.53	9.53	9.49	9.38	9.46	9.6	9.58	9.53	9.65	9.67
17218139	5.68	4.78	4.8	5.27	6.41	6.12	4.67	5.23	7.75	7.31	5.23	6.75	5.33	4.94	4.46	5.53	6.17	6.56	6.76	6.42	5.42	4.57	6.31
17218147	2.66	2.49	2.47	2.35	2.51	2.61	2.84	2.65	2.83	2.84	2.44	2.42	2.21	2.31	2.51	2.6	2.41	2.51	2.52	2.28	2.48	2.65	2.64
17218149	10.93	10.11	10.13	10.03	9.93	9.99	9.92	9.47	10.47	10.05	10.18	9.85	10.3	10.09	9.8	9.69	9.91	9.73	9.72	9.51	10.09	9.66	9.88
17218168	7.95	8.42	8.61	8.47	8.65	8.53	8.59	8.42	8.75	8.44	8.61	8.43	8.38	8.4	8.46	8.14	8.48	8.39	8.55	8.6	8.5	8.56	8.65
17218186	7.16	7.51	7.44	7.38	7.33	7.35	7.26	7.37	6.87	7.12	7.17	7.03	7.33	7.48	7.38	7.6	7.47	7.28	7.49	7.39	7.43	7.57	7.7
17218209	8.07	8.64	8.56	8.68	8.66	8.6	8.68	8.71	8.65	8.74	8.76	8.57	8.68	8.57	8.77	8.52	8.68	8.61	8.75	8.75	8.85	8.83	9.02
17218233	5.17	5.68	5.14	5.67	5.43	5.59	5.25	5.73	5.35	5.01	5.64	5.48	5.1	5.56	5.59	4.84	5.57	5.19	4.88	5.11	5	5.67	5.22
17218249	3.08	2.87	3.08	2.76	3.24	3.22	2.76	3.01	2.97	2.89	3.17	3.17	2.92	3.08	3.08	2.78	2.73	2.88	2.85	3.11	3.03	3.11	2.65
17218254	9.87	9.23	9.55	9.39	9.28	9.5	9.23	9.4	9.38	9.16	9.32	9.13	9.69	9.24	9.52	9.82	9.48	9.62	9.59	9.79	9.5	9.7	9.75
17218261	7.25	7.18	7.01	6.74	7.07	6.84	7.21	7.07	6.64	7.21	7.17	7.23	8.11	7.22	7.58	8.29	7.68	7.4	7.81	8.37	7.82	8.21	8.08
17218277	5.83	5.83	5.71	5.92	5.81	6.28	6.09	6.09	6.04	6.17	6.38	6.22	5.72	5.81	5.63	6.04	5.96	6.16	5.67	5.96	5.84	6.08	5.9
17218290	3.18	2.93	3.25	3.29	3.2	3.29	3.18	3.36	2.95	3.17	3.17	3.19	3.16	3.36	3.17	3.25	3.02	3.22	3.33	3.05	3.16	2.9	2.97
17218303	2.26	2.72	2.48	2.67	2.54	3.01	2.12	2.78	2.91	2.72	2.73	2.92	2.69	2.51	3.01	2.76	2.76	2.61	2.95	2.83	2.85	3.13	3.38
17218305	4.52	5.05	4.97	5.39	5.16	5.17	5.26	5.39	5.37	5.37	5.05	5.05	5.02	5.21	4.91	5.35	4.82	5.3	4.98	5.26	4.59	4.74	4.98
17218321	5.92	5.44	5.37	5.64	7.14	7.06	5.33	5.87	7.75	7.55	5.91	7.35	5.76	5.45	6.03	5.79	7.31	7.33	7.25	6.86	6.49	5.76	6.5
17218328	7.52	7.74	7.32	7.62	7.71	7.58	7.95	6.94	7.69	7.88	7.99	7.81	7.8	7.66	7.82	8.22	7.88	7.84	7.82	8.16	8.18	8.07	8.08
17218341	3.55	3.02	3.5	3.43	3.18	3.52	3.42	3.31	3.47	3.29	3.29	3.47	8.02	3.5	3.45	3.39	3.28	3.56	2.96	3.16	3.49	3.42	3.43
17218345	4.66	4.32	4.34	4.06	4.14	4.06	4.3	4.07	4.19	4.53	4.28	4.24	7.45	4.36	4.25	4.23	4.52	4.66	4.11	4.23	4.26	4.3	4.06
17218349	12.3	12.35	12.46	12.66	12.55	12.46	12.47	12.45	12.55	12.54	12.35	12.32	12.19	12.06	11.95	11.99	11.98	11.93	12.02	11.95	12	12.24	12.12
17218361	8.59	8.05	8.27	8.01	8.26	7.51	8.15	7.2	8.2	8.13	7.61	7.57	8.03	7.19	7.77	7.43	6.91	6.99	7.25	6.74	7.29	7.57	7.21
17218363	4.72	4.45	4.49	4.51	4.06	4.53	4.21	4.02	4.52	4.5	4.3	4.59	6.37	4.43	4.54	4.54	4.34	4.34	4.48	4.51	4.65	4.32	4.51
17218366	8.51	8.61	8.64	8.7	8.66	8.66	8.8	8.79	8.33	8.31	8.47	8.32	8.46	8.65	8.68	8.83	8.59	8.45	8.36	8.35	8.48	8.64	8.47
17218377	6.63	6.89	6.79	6.84	6.79	7.1	6.73	7.33	6.79	6.99	6.84	6.97	6.98	6.45	6.92	7	6.76	6.48	6.9	6.77	6.53	7.17	6.69
17218391	2.14	2.57	2.37	2.27	2.17	2.32	2.32	2.14	2.25	2.05	2.07	2.32	2.48	2.06	2.59	2.84	2.41	2.59	2.42	2.41	2.54	2.32	1.97
17218393	7.85	7.96	7.94	8.05	7.89	7.94	8.01	8.12	8.06	8.04	8.03	8.11	7.82	7.97	8.05	8.02	8.02	7.99	8.03	7.94	8.05	8.18	8.2
17218412	3.93	4.07	4.06	3.74	3.86	3.41	3.98	4	4.49	4.24	4.03	4.01	4.08	4.24	3.73	4.13	4.09	3.87	4.08	4.58	4.04	4.06	3.64
17218423	5.48	5.34	5.67	4.75	5.81	6.15	5.78	5.86	5.68	5.86	5.76	5.86	5.38	5.85	5.74	5.68	5.85	5.68	6.19	6.32	5.55	6.2	5.96
17218427	4.86	4.1	3.59	3.95	3.96	3.29	3.83	3.87	4.4	3.77	3.68	3.99	3.76	3.98	3.88	3.98	4.2	3.72	3.36	3.69	4.34	3.94	4.45
17218430	6.36	6.72	6.69	6.57	6.53	6.34	6.6	6.7	6.49	6.66	6.8	6.71	6.64	6.21	6.78	6.79	6.53	6.6	6.55	6.76	6.9	7.11	6.8
17218446	4.82	5.25	5.17	4.7	4.82	5.2	4.95	4.84	5.34	5.04	4.8	4.94	5.34	5.16	5.49	5.04	4.9	4.98	5.4	4.92	4.92	5.37	4.82
17218449	5	5.21	5.14	5.3	5.29	5.54	5.4	5.53	5.51	5.39	5.92	5.86	5.49	5.21	5.6	6.06	5.07	5.19	5.73	5.89	5.81	6.17	5.8
17218460	5.94	5.25	4.79	5.38	5.46	5.54	5.79	5.96	5.98	5.34	5.36	5.8	5.41	5.57	6.09	6.01	5.36	5.78	5.02	5.7	5.45	5.13	5.79
17218465	7.42	8.04	8.09	8.06	8.31	8.43	8.19	8.33	8.05	8.22	8.11	8	7.7	7.92	8.1	8.11	8.19	8	7.86	7.8	8.27	8	7.79
17218479	6.95	7.44	7.31	7.41	7.39	7.54	7.18	6.95	7.54	7.54	7.07	7.43	7.31	7.57	7.27	7.24	7.38	7.51	7.4	7.43	7.57	7.22	7.32
17218514	5.34	4.47	4.65	4.47	4.56	4.4	4.89	4.79	4.49	4.77	4.39	4.61	4.39	4.6	4.52	4.69	5.05	4.45	4.48	4.76	4.49	4.65	4.7
17218541	2.55	2.58	2.43	2.44	2.64	2.82	2.63	2.73	2.76	2.65	2.4	2.8	2.64	2.49	2.71	2.71	2.69	2.67	2.65	2.98	2.83	3.03	2.6
17218543	10.2	9.85	9.87	9.92	9.72	9.63	9.62	9.71	9.69	9.61	9.75	9.64	10.08	9.93	9.89	9.68	9.83	9.74	9.82	9.69	9.69	9.78	9.71
17218565	6.6	5.95	5.97	5.38	5.27	5.84	5.79	6.59	5.94	5.75	5.13	5.18	5.38	5.78	5.66	5.69	5.6	5.34	6.28	5.46	5.6	6.12	5.54
17218568	3.54	3.06	3.56	3.24	3.75	3.47	3.18	3.71	3.84	3.77	3.58	3.99	3.57	3.76	3.33	3.45	3.36	3.46	3.17	3.64	3.63	3.84	3.98
17218594	4.43	4.26	3.72	3.92	3.84	3.72	3.95	4.12	3.84	3.8	4.5	4.2	3.91	4.11	3.6	4.05	3.98	3.83	3.91	4.24	3.71	3.9	3.64
17218598	7.67	8.05	7.73	7.66	7.75	7.86	7.92	7.56	7.85	7.96	7.79	7.76	7.64	8.02	7.94	8.08	7.94	8.08	8.01	7.56	8.18	8.15	7.87
17218607	4.33	4.65	4.94	4.39	5.27	5.3	4.43	4.86	4.1	5.07	5.46	5.06	4.7	4.81	5.08	4.83	4.95	4.76	4.77	4.75	4.94	4.74	4.41
17218616	2.07	2.26	2.49	2.22	2.2	2.45	2.21	2.44	3.14	2.49	2.04	2.54	2.11	2.19	2.26	2.26	2.18	2.04	2.03	2.17	2.16	2.7	2.26
17218618	5.95	6.01	5.72	5.73	6.38	5.66	6.17	6.42	6.03	5.99	6.09	5.55	6.05	6.41	5.76	5.68	5.75	5.65	6.08	6.25	5.76	6.07	5.95
17218620	9.9	10.17	10.17	9.93	10.26	10.02	10.33	10.09	10.02	9.94	10.27	10.07	10.05	10.09	10.1	10.14	10.28	10.26	10.03	10.11	10.17	10.42	10.27
17218643	6.24	5.35	5.13	5.54	10	9.57	4.83	5.05	10.9	10.46	6.96	9.79	6.08	5.05	5.2	5.74	10.56	10.33	10.19	9.27	8.95	4.01	8.81
17218653	6.49	6.05	5.95	6.1	6.11	5.88	5.95	5.75	5.92	5.92	6.13	5.84	6.19	5.73	5.7	6.12	6.1	6.41	6.12	6.52	5.99	5.85	6.11
17218680	11.99	11.39	11.27	10.85	11.65	11.22	11.51	11.33	10.77	11.03	11.41	10.99	11.23	11.07	10.85	11.27	11.49	11.07	11.74	11.36	10.65	11.19	10.76
17218682	3.49	4.31	4.17	4.1	4.17	4.3	4.09	4.1	4.39	4.53	3.99	4.56	4.17	4	4.55	4.18	3.86	4.21	4.5	4.36	4.25	4.43	4.85
17218694	5.17	5.12	4.84	5.42	4.51	4.66	4.3	4.78	5.09	4.25	4.78	4.62	4.95	4.77	5.1	4.78	4.78	4.7	4.82	4.78	4.77	4.39	4.77
17218701	4.21	3.35	3.74	3.23	3.86	3.7	3.65	3.67	3.52	3.84	3.79	3.37	3.59	3.84	3.7	3.33	3.75	4.11	3.7	3.83	3.87	3.97	3.37
17218707	3.3	3.23	2.87	2.71	3.13	2.92	3.06	3.3	2.63	2.56	2.49	2.79	2.88	2.88	3.13	2.88	3.01	3.16	2.88	2.42	3.11	2.48	2.38
17218713	6.2	6.04	5.81	5.8	6	6	6.35	6.07	6.44	6.04	5.97	6.12	6.01	5.72	6.14	5.27	6.06	5.98	6	6.17	6.02	5.72	6.42
17218722	3.68	4.45	4.35	4.89	4.61	5.04	4.83	4.82	4.56	4.72	4.56	4.91	4.52	4.73	4.31	4.35	4.78	4.6	4.29	4.56	4.51	4.56	4.37
17218727	5.59	4.84	4.96	4.99	4.81	4.93	5.23	5.08	5.23	5.16	5.26	5.22	5.2	4.94	5.27	5.51	5.09	5.6	5.1	5.62	5.35	5.17	5.4
17218733	5.87	5.4	5.74	5.52	5.59	5.37	5.55	5.56	5.14	5.32	5.52	5.72	5.52	5.42	5.52	5.49	5.82	5.39	5.58	5.79	5.58	5.52	5.24
17218736	5.41	5.66	5.44	5.59	5.54	5.3	5.41	5.17	5.48	5.51	5.74	5.4	5.46	5.48	5.43	5.59	5.26	5.44	5.34	5.91	5.46	5.66	5.55
17218752	4.6	4.21	4.36	4.61	4.5	4.16	4.65	4.75	4.39	4.51	4.68	4.64	4.59	4.72	4.58	4.88	4.35	4.77	4.53	4.97	4.76	5.33	4.74
17218758	2.09	2.41	2.45	2.33	2.11	2.14	2.2	2.29	2.26	2.14	2.23	2.52	2.39	2.12	2.84	2.89	2.23	2.24	2.38	2.22	2.46	2.58	2.72
17218760	4.46	4.52	4.45	4.64	4.45	3.74	4.61	4.48	4.56	4.86	4.69	4.82	4.73	4.77	4.39	4.31	4.22	4.14	4.41	4.56	4.57	4.6	4.41
17218763	2.83	2.49	2.46	2.73	2.49	3.01	2.76	2.57	2.61	2.76	2.72	2.78	2.41	2.51	2.61	2.65	2.47	2.74	2.47	2.69	2.69	2.59	2.38
17218765	7.89	7.99	7.89	7.91	7.76	7.86	7.92	7.73	7.89	7.9	8.03	7.77	7.89	7.93	7.86	7.67	7.81	7.49	7.94	7.8	8.08	8.13	8.11
17218790	7.32	7.26	7.1	7.25	7.38	6.91	7.23	7.21	7.09	7.05	7.21	7.04	7.31	7.2	7.24	7.32	7.2	6.99	7.1	6.91	7.31	7.36	7.18
17218813	4.88	4.84	4.53	4.8	5.03	5.11	4.87	5.06	4.51	4.87	4.99	5.31	4.77	4.94	4.78	4.8	5.17	4.38	4.97	4.83	4.97	4.91	5.23
17218820	4.32	4.19	4.44	4.74	4.3	3.98	4.36	4.67	4.35	4.59	4.61	4.27	4.44	4.24	4.44	4.44	4.44	4.2	4.17	5.05	4.63	3.85	4.56
17218835	5.54	5.61	5.64	5.51	5.49	5.72	5.9	5.52	5.77	5.88	5.41	5.69	5.72	5.64	5.83	6.43	6.39	5.79	5.88	6.11	6.06	6.28	6.27
17218845	6.03	7	7.09	6.83	7.03	7.1	6.66	7.49	6.81	6.81	6.76	6.88	6.66	7.37	7.35	7.71	7.33	7.22	7.03	7.62	7.19	7.5	7.35
17218861	6.58	6.25	6.58	6.36	9.5	8.98	6.26	6.58	10.39	10.14	6.99	9.37	6.02	6.17	6.1	6.31	9.82	9.54	9.82	8.6	8.45	5.76	8.86
17218889	6.57	6.2	6.6	6.37	6.79	6.88	6.36	6.3	7.32	7.32	6.68	7.15	6.79	6.21	6.68	6.48	7.37	7.23	7.22	6.84	7	6.56	6.89
17218899	6.22	6.07	5.98	6.21	5.73	6.41	5.95	5.39	5.43	6.16	6	6.01	5.92	6.1	5.75	5.85	5.6	6.05	5.73	6.14	6.04	5.98	5.24
17218907	7.11	7.07	7.04	7.11	7.2	7.27	7.02	6.92	6.84	7.11	7.19	7.02	7.21	6.79	7.07	6.98	7.2	7.1	6.85	6.47	7.24	7.07	7.07
17218923	4.25	4.04	4.01	4.44	4.7	4.4	4.04	4.01	3.97	4.3	4	3.73	3.9	4.15	3.95	3.99	3.91	4.16	3.82	4.09	3.96	3.92	3.54
17218927	12.08	12.12	12.02	12.01	11.96	12.15	12.29	12.11	11.77	11.8	12.06	11.88	12.05	12.26	12.22	12.02	12.01	11.91	12.17	11.57	12.1	11.82	12.03
17218933	3.83	3.81	3.49	3.66	4.14	3.82	4.23	3.59	4.27	4.7	4.35	4.98	4.15	3.89	4.13	3.59	4.09	3.8	4.26	3.88	4.4	4.32	4.29
17218939	2.55	2.58	2.71	2.61	2.89	2.84	2.6	2.79	2.82	2.73	2.81	2.7	2.4	2.69	2.94	2.6	2.93	2.5	2.77	2.61	2.76	2.79	2.36
17218942	4.86	4.56	5.1	5.58	5.37	5.4	5.27	4.9	5.09	5.31	5.17	5.22	5.21	5.16	5.49	5.4	5.04	5.29	5.09	4.61	5.01	5.22	4.84
17218953	2.13	2.25	2.01	2.5	2.4	2.53	2.66	2.58	1.99	2.45	2.43	2.08	2.16	2.45	2.4	2.19	2.96	2.48	2.25	2.11	2.24	2.36	2.21
17218955	7.93	7.61	7.91	8.1	8.19	8	7.84	8.57	8.04	8.02	8.03	7.72	7.71	7.97	7.39	7.36	7.64	7.44	7.83	7.82	7.52	7.31	7.8
17218965	3.71	3.95	4.69	4.79	5.18	5.13	4.85	5.78	4.6	4.53	4.67	5.16	3.83	4.05	3.93	3.77	3.9	3.96	3.96	3.78	4.12	3.81	3.83
17219005	9.96	9.95	9.84	10.06	10.56	10.44	10.3	9.91	10.62	10.7	10.32	10.6	10.11	10.02	10.03	11.12	10.89	10.69	10.52	11.01	10.68	10.98	10.8
17219011	5.48	5.68	5.51	5.75	5.38	5.67	5.53	5.93	5.44	5.82	5.61	5.7	5.68	5.87	5.61	5.87	5.88	6.03	5.88	5.62	5.52	5.9	5.51
17219036	3.6	3.85	3.46	3.33	3.48	3.28	3.03	3.19	3.39	3.35	3.35	3.23	3.33	3.38	3.64	3.6	4.05	3.64	3.83	3.89	3.58	3.28	3.43
17219039	5	4.44	4.8	4.88	4.74	4.74	4.4	4.58	4.78	4.92	4.91	4.42	5.1	4.76	4.6	4.83	4.8	4.69	4.51	4.85	4.74	4.18	4.96
17219053	7.21	6.99	7.39	6.8	6.77	7.15	7.1	6.85	6.95	6.95	7.09	7.14	6.95	7.16	7.06	6.47	7.35	6.99	6.96	6.11	7.11	7.14	6.58
17219067	7.57	7.49	7.68	7.51	7.44	7.6	7.36	7.49	7.81	7.73	7.32	7.52	7.44	7.39	7.57	7.43	7.32	7.44	7.35	7.55	7.48	7.3	7.58
17219079	6.49	7.06	6.79	7.09	6.73	6.74	6.97	7.13	7.12	6.86	6.8	7.1	7.01	7.34	7.37	7.34	6.86	7.09	6.85	7.33	7.02	7.41	7.06
17219086	9.39	9.25	9.29	9.66	9.49	9.33	9.35	9.4	9.41	9.66	9.49	9.35	9.33	9.4	9.41	9.49	9.44	9.46	9.29	9.7	9.41	9.31	9.38
17219096	9.28	8.92	9.64	9.58	9.69	9.62	9.43	9.36	9.91	9.61	9.33	9.3	8.99	9.06	9.21	9.35	9.64	9.44	9.66	9.23	9.19	9.36	9.1
17219110	5.88	6.65	6.3	6.28	6.38	6.77	6.5	6.43	6.53	6.05	6.45	6.17	6.03	6.53	6.54	6.54	6.49	6.57	6.36	6.63	6.46	6.21	6.31
17219127	4.68	4.56	4.3	4.67	4.03	4.3	4.11	4.35	4.72	4.38	4.3	4.19	4.3	4.44	4.09	4.18	4.59	3.87	4.27	4.39	3.94	4.71	4.51
17219139	10.69	11.26	11.33	11.35	11.42	11.37	11.34	11.29	11.26	11.05	11.26	11.03	11	11.24	11	11.12	11.08	11.32	10.97	10.62	11.37	10.88	11.42
17219148	4.56	3.74	4.04	4.32	3.77	3.82	3.66	4.05	4.03	4.31	3.93	3.82	4.16	4.12	3.74	4.06	4.09	4.11	4.11	4.12	3.62	3.67	4.37
17219156	4.41	4.55	4.46	4.95	5.09	5.28	5.09	5.2	4.65	4.88	5.27	5.63	5.17	4.79	5.16	5.14	5.31	4.73	5.01	5.48	4.65	5.25	5.25
17219160	4.55	4.65	4.72	4.9	4.55	5.08	4.95	4.85	5.08	4.79	4.87	4.67	4.47	4.86	5.1	4.61	4.86	5.02	4.82	5.11	4.82	4.59	4.96
17219164	3.86	3.56	4.09	4.13	3.8	3.98	4.17	3.42	3.9	3.72	3.96	4.17	3.59	3.86	4.33	4.31	3.51	4.56	3.98	3.62	3.95	4.06	3.92
17219171	4.42	4.09	4.77	4.03	4.57	4.94	4.21	4.32	4.39	4.91	4.14	4.52	5.26	5.25	5.31	5.62	4.76	4.98	5.33	5.32	5.41	5.39	4.63
17219178	3.22	3.19	2.64	2.78	2.9	2.63	2.88	2.85	3.06	2.86	3	3.01	2.91	3.03	3.15	2.86	2.63	2.93	2.79	3.05	2.82	2.98	2.83
17219182	5.35	5.48	5.48	5.53	5.28	5.49	5.55	5.43	5.37	5.54	5.21	5.72	5.25	5.47	5.38	5.28	5.3	5.46	5.51	5.95	5.24	5.24	5.63
17219185	8.12	8.33	8.23	7.81	7.94	7.9	7.83	8.21	7.47	7.53	7.62	7.47	7.9	8.36	8.34	8.31	7.92	7.82	7.79	7.9	7.92	7.97	7.96
17219196	5.38	5.03	4.95	5.05	5.34	5.49	5.77	4.89	5.16	5.54	5.69	5.63	4.61	5.41	4.72	5.92	4.88	5.12	4.74	5.52	5.63	5.18	5.93
17219199	4.9	4.67	5.07	4.71	4.75	5.19	4.85	4.83	4.81	5.21	4.46	4.84	4.81	4.84	5.25	6.91	5.47	6.33	5.73	6.45	5.58	6.85	5.93
17219206	11.67	7.76	7.68	8.03	8.18	7.73	7.07	8.54	7.66	8.12	7.15	7.39	8.28	7.22	7.06	7.67	7.86	7.52	8.8	9.1	7.09	8.42	8.88
17219208	5.68	5.45	5.91	5.72	6.09	5.9	6.01	5.73	6.19	6.32	5.89	6.07	5.58	5.81	5.61	5.94	5.99	5.75	5.57	6.07	6	5.99	5.62
17219222	4.45	4.57	4.32	4.86	4.17	3.63	4.24	4.61	4.39	4.24	4.48	4.27	4.19	4.46	4.15	4.2	4.42	4.27	4.18	4.22	4.04	4.3	3.98
17219231	4.62	4.94	5.09	4.78	6.55	6.93	4.73	4.74	7.41	7.46	4.99	6.68	5.02	4.87	4.76	4.84	7.04	7.39	7.37	6.2	5.77	4.16	6.26
17219242	9.33	7.06	5.84	6.85	11.82	11.48	6.16	6.46	12.33	12.12	8.96	11.89	8.67	6.82	6.36	8.64	11.97	11.9	12.03	11.42	10.96	6.14	10.91
17219248	4.52	4.83	5.44	5.04	4.78	4.17	4.54	4.98	5.06	5.05	5.02	5.04	5.03	5.18	5.09	5.28	5.17	5.38	4.9	5.44	4.81	5.33	5.26
17219264	6.25	6.8	6.68	6.85	6.68	6.85	6.87	6.6	6.43	6.57	6.89	6.51	6.84	6.64	6.85	6.69	6.64	6.64	6.5	6.42	6.48	6.43	6.44
17219282	5.49	5.15	5.19	5.2	4.53	4.84	4.99	5.58	5.6	5.15	5.41	5.27	5.27	5.51	5.95	4.73	5.06	4.64	5.47	5.06	5.46	5.35	5.32
17219284	2.06	2.12	2.29	2.51	2.46	2.27	2.43	2.16	2.18	2.28	2.26	2.41	2.19	2.18	2.25	2.26	2.14	1.97	2.21	2.26	2.43	2.94	2.26
17219286	7.19	7.71	7.96	7.79	7.79	7.78	8.01	7.78	7.8	7.79	7.79	7.9	7.74	7.79	7.83	7.79	7.73	7.66	7.49	7.86	7.79	7.84	7.66
17219299	7.21	7.06	7.25	7.28	7.32	7.3	7.32	7.6	7.31	7.09	7.25	7.39	7.24	7.11	6.98	7.27	7.44	7.25	7.31	7.27	7.27	7.35	7.36
17219308	5.21	5.67	5.27	5.56	5.09	5.52	5.26	4.82	5.33	5.51	5.57	5.42	6.08	5.45	5.55	5.61	5.57	5.68	5.35	5.5	5.59	5.52	5.51
17219324	7.19	6.92	6.75	6.58	6.88	6.83	6.95	6.53	6.43	6.87	6.82	7.01	6.76	6.97	7.3	7.73	7.32	7.28	7.32	7.74	7.49	7.8	7.67
17219339	6.74	6.86	7.04	6.97	6.97	7.22	6.97	6.97	6.78	6.97	6.89	6.74	6.91	6.98	7.06	7.24	7.24	7.21	7.04	6.86	6.68	6.8	7.02
17219356	6.01	4.85	4.96	4.86	5.92	6.22	4.85	4.93	5.7	6.17	5.21	5.61	5.33	4.9	5.09	5.13	5.72	6.22	6.09	5.05	5.28	4.65	5.6
17219362	8.22	8.78	8.86	8.58	8.47	8.7	8.53	8.65	8.67	8.56	8.48	8.65	8.64	8.66	8.55	8.66	8.78	8.84	8.66	8.44	8.75	8.58	8.41
17219374	5.48	5.95	6.09	6.22	6.09	5.55	5.87	5.58	6.34	5.79	6.42	6.79	6.19	5.97	6.14	6.15	6.01	6.3	5.88	6.19	6.07	6.25	6.22
17219378	5.32	5.71	5.23	4.84	4.76	5.3	5.34	4.91	5.46	5.92	5.7	5.39	5.8	5.32	5.58	5.89	5.17	5.7	5.67	5.59	5.62	5.38	5.16
17219382	5.87	5.46	5.45	5.38	5.18	5.12	5.43	4.92	4.63	5.63	5.14	4.95	5.15	5.39	5.11	5.68	5.38	5.51	5.36	5.63	5.52	6.34	5.76
17219397	7.37	6.91	6.66	6.61	6.56	6.79	6.55	6.37	6.19	6.68	6.81	6.56	6.88	6.45	7.28	7.71	7.03	6.84	7.22	8.07	7.23	7.58	7.37
17219405	10.21	9.88	9.65	9.78	9.95	9.97	9.94	10.14	9.75	9.89	9.71	9.58	10.14	10.18	10	10.3	10.15	10	10.04	9.94	9.7	9.76	9.75
17219407	3.92	3.59	3.62	3.49	3.87	3.87	3.96	3.76	3.65	4.11	3.65	3.81	3.91	3.48	3.99	3.76	4.08	3.57	4.29	3.49	4.34	4.19	4.23
17219418	7.87	7.69	7.38	7.2	7.3	7.15	7.17	7.24	7.11	7.59	7.56	7.42	7.79	7.69	8.22	9.56	8.03	7.96	8.51	9.98	8.5	9.27	9.25
17219431	3.94	4.45	4.11	4.31	3.73	4.03	4	4.06	4.3	4.32	4.17	4.27	4.47	4.32	4.57	5.95	4.26	4.48	5	6.14	5.06	5.95	5.55
17219435	4.55	4.45	4.45	4.11	4.01	4.52	4.16	3.95	3.9	4.12	4.48	4.44	4.37	4.3	4.5	5.17	4.36	4.84	4.51	4.76	4.77	5.29	4.84
17219448	10.04	10.54	10.54	10.53	10.39	10.39	10.45	10.71	10.58	10.55	10.64	10.63	10.74	10.56	10.71	10.43	10.4	10.55	10.5	10.54	10.72	10.73	10.6
17219489	9.46	9.96	10.02	10.17	10.26	10.25	10.27	10.21	10.12	10.07	10.02	10.06	9.81	10.3	10.19	9.93	10.01	9.87	9.79	9.56	10.01	10.01	9.62
17219499	9.69	9.76	9.77	9.81	9.75	9.68	9.69	9.44	9.78	9.67	9.5	9.58	9.59	9.62	9.53	9.4	9.55	9.35	9.46	9.35	9.57	9.45	9.62
17219516	3.95	4.1	3.89	3.73	3.62	3.42	4.22	3.17	4.01	3.86	4.1	3.64	4.1	4.43	4.26	4	3.71	3.91	3.39	4.14	4.07	3.55	3.58
17219519	5.49	5.79	6.08	6.12	6.1	5.7	5.92	6.12	5.65	5.93	6.02	6.01	5.79	5.92	6.04	5.71	5.8	5.99	5.83	6.24	6.1	5.98	6.19
17219536	5.3	5.99	5.63	5.74	5.48	5.6	5.53	5.67	5.93	5.71	5.5	5.53	5.63	5.54	5.75	5.3	5.07	5.7	5.87	5.72	5.79	5.5	6.08
17219542	7.03	6.91	6.89	6.86	6.82	6.57	6.9	6.99	6.89	6.83	6.92	6.79	6.7	7.09	7.11	6.9	6.66	6.89	6.87	6.73	6.89	6.89	7.13
17219546	8.23	7.77	7.5	7.45	7.38	7.33	7.48	7.57	6.8	7.21	7.37	7.43	7.84	8.04	8.49	8.93	8.34	8.05	8.18	8.63	8.45	8.88	8.36
17219554	5.08	5.59	5.28	5.28	5.21	4.79	5.6	5.73	5.22	5.01	5.48	5.04	5.83	5.59	6.12	5.77	5.62	5.55	5.14	5.55	5.83	5.3	4.9
17219581	8.6	9.32	9.2	9.08	8.89	8.96	9.32	9.07	8.81	8.9	9.18	9.14	9.43	9.68	9.7	10.06	9.41	9.69	9.41	9.81	9.56	9.86	9.8
17219591	4.83	4.8	4.82	5.01	4.73	5.08	4.71	5.07	4.74	4.94	4.72	4.91	4.69	4.84	4.6	4.98	4.75	4.99	4.94	4.84	4.77	4.79	4.6
17219612	5.06	5.73	5.62	5.59	5.2	5.25	5.87	5.44	5.66	5.84	5.35	5.5	5.66	5.86	6.07	7.2	5.86	6.08	5.91	6.85	5.65	6.66	6.9
17219623	5.09	4.63	4.16	4.07	8.29	7.89	4.86	4.33	9.08	9.02	5.17	8.44	4.98	3.7	3.75	4.99	8.79	8.74	8.81	7.65	7.11	3.14	7.2
17219629	2.51	2.29	2.31	2.3	2.25	2.4	2.4	2.42	2.16	2.4	2.4	2.34	2.57	2.39	2.34	2.2	2.46	2.4	2.57	2.64	2.4	2.47	2.81
17219633	3.73	3.39	3.41	3.61	3.25	3.56	3.24	3.68	3.72	3.88	3.09	3.17	3.1	3.57	3.28	3.33	3.13	3.1	3.03	3.05	3.31	3.23	3.21
17219635	2.53	2.36	2.25	2.29	2.64	2.76	2.46	2.42	2.76	2.5	2.91	2.64	2.14	2.34	2.2	2.42	2.58	2.51	2.14	2.26	2.5	2.38	2.52
17219639	4.73	4.28	4.35	3.69	4.07	3.99	3.59	4.43	4.58	3.63	3.99	4.03	3.88	4.06	3.55	3.64	4.12	3.86	4.15	3.92	3.42	3.93	3.73
17219643	5.41	5.57	5.39	5.34	5.34	5.44	5.42	5.17	5.15	5.47	5.71	5.57	5.58	5.6	5.24	6.04	5.52	5.83	5.76	6.29	5.79	6.07	6.25
17219662	6.28	6.6	6.66	5.82	5.98	5.98	5.57	6.24	5.17	5.53	5.64	4.9	5.93	5.54	6.32	7.44	6.78	6.48	6.92	6.47	6.35	6.89	6.73
17219670	3.21	3.13	3.58	3.28	3.75	3.7	3.28	3.58	3.16	3.03	3.21	2.89	3.91	3.49	3.64	3.51	3.81	3.32	3.3	3.49	4.01	3.01	3.09
17219677	3	3.06	3	3.18	3	3.1	2.82	2.95	3.34	3.19	2.85	2.92	2.8	3.4	3.04	2.8	2.67	3.14	2.78	3.22	3.04	3.03	3.27
17219680	3.7	3.4	3.57	3.78	3.78	3.33	3.45	3.78	4.22	4	4.06	3.78	3.88	4.3	3.3	3.21	3.81	3.67	4.18	3.42	3.63	3.78	3.59
17219682	4.01	3.05	3.22	3.29	3.22	3.69	3.68	3.2	3.29	3.2	3.41	3.3	3.18	3.39	3.57	3.08	3.3	2.78	3.56	3.36	3.28	3.68	3.43
17219684	3.61	3.07	2.68	3.09	3.14	3.07	2.62	2.9	2.79	2.94	3.53	2.78	2.78	2.87	3.56	3.08	2.9	2.79	3.14	2.9	2.89	2.87	3.14
17219686	4.27	3.14	3.48	3.82	3.61	3.43	3.19	3.87	3.4	3.83	3.78	3.42	3.4	3.3	3.88	3.48	3.39	3.8	2.9	3.38	3.14	3.67	3.89
17219688	4.07	2.99	2.93	3.67	3.36	3.12	3.43	3.11	3.68	3.63	3.31	3.27	3.27	2.91	3.38	3.31	3.25	2.82	3.05	2.98	3.66	3.08	3.05
17219690	2.69	2.61	2.55	2.73	2.96	2.14	2.54	2.69	2.75	2.87	2.74	2.88	2.69	2.46	2.75	2.59	2.74	3.01	2.7	2.49	2.69	2.82	2.95
17219694	3.88	3.98	4.05	4.2	3.67	3.59	3.89	3.75	3.61	4.01	3.76	4.03	3.62	3.87	3.77	3.23	3.53	3.53	3.68	3.69	3.88	3.52	3.57
17219698	5.27	4.96	4.95	4.95	4.83	4.83	5.13	5.1	4.83	5.23	4.86	4.77	5.23	4.86	4.88	4.86	4.96	4.79	4.95	5.04	5	4.96	4.96
17219751	2.74	2.9	3.04	2.93	2.98	2.82	2.78	3.32	2.79	2.62	2.58	3.15	2.91	2.96	2.73	3.18	2.75	2.73	2.64	2.97	2.64	2.83	2.52
17219756	5.4	5.56	5.6	5.24	5.35	4.96	5.09	5.85	5.59	6.15	5.45	5.36	5.46	5.57	5.68	5.22	4.87	5.7	5.2	5.75	5.64	4.45	4.79
17219758	3.82	2.8	3.34	2.82	3.3	3.72	3.24	3.18	3.06	3.29	2.98	3.13	3.36	3.2	3.3	3.3	2.81	3.38	3.41	3.19	3.36	2.72	3.23
17219762	4.03	3.55	3.98	3.67	3.76	3.89	3.93	4.32	4.24	3.66	3.84	3.62	3.94	4.29	3.8	3.97	3.96	4.31	3.57	3.87	4.42	4.02	4.17
17219764	3.7	3.27	3.38	3.55	3.54	3.44	3.52	3.43	3.38	3.4	3.64	3.29	3.36	3.49	3.49	3.43	3.84	3.94	3.39	3.45	4.01	3.67	3.58
17219766	3.86	4.05	3.5	3.69	3.56	3.38	3.54	3.38	3.32	3.56	3.67	3.56	3.55	3.68	3.57	3.72	3.74	3.36	3.31	3.59	3.71	3.48	3.68
17219789	6.86	6.09	6.24	6.21	8.56	8.17	5.9	5.86	8.99	8.77	6.41	8.26	6.37	5.86	5.94	6.5	8.71	8.59	8.78	7.66	7.4	6.44	7.85
17219811	3.62	3.51	3	3.39	2.88	3.52	3.34	3.19	3.07	3.16	3.88	2.98	3.11	3.1	3.06	3.12	3.06	3.09	3.16	3.1	3.4	3.12	3.5
17219846	2.63	2.65	2.76	2.55	2.91	2.99	2.74	2.82	2.3	2.39	2.19	2.61	2.29	2.6	2.65	3.13	2.53	2.55	2.79	2.37	2.57	2.4	2.37
17219848	5.3	4.87	5.01	5.06	5.36	4.94	5.38	5.31	5.34	5.16	5.03	5.09	5.4	5.01	4.97	5.34	5.12	5.12	5.06	5.27	5.09	5.01	5.24
17219865	2.18	2.27	2.58	2.34	2.59	2.41	2.68	2.93	2.7	2.89	2.21	3	2.36	2.59	2.58	2.43	2.8	2.63	2.34	2.38	2.88	2.48	2.54
17219867	3.91	3.75	3.9	3.72	4.15	4.55	4.04	3.94	4.02	3.84	3.36	3.89	3.95	4.28	3.66	4.1	3.88	3.55	3.7	3.14	3.79	3.94	4.02
17219869	6.86	7.42	7.49	7.27	7.31	7.22	7.22	7.12	7.16	7.31	7.12	7.39	7.22	7	7.21	6.93	7.07	7.22	7.6	7.22	7.41	7.25	7.33
17219895	4.58	6.21	5.87	6.49	5.61	5.16	5.93	5.21	5.56	5.17	5.85	5.2	6.02	6.35	5.81	5.15	4.08	5.92	5.37	5.73	5.35	5.62	5.92
17219897	7.75	7.41	7.4	7.32	7.32	7.01	7.1	7.25	7	7.32	7.36	7.36	7.43	7.09	7.57	7.19	7.2	7.02	7.27	7.4	7.47	7.3	7.39
17219902	3.07	2.77	2.91	3	2.97	2.92	2.85	3.03	3	2.87	3.02	2.68	2.91	3.3	2.74	3.12	2.92	2.92	2.92	2.88	2.8	2.96	3.17
17219909	3.53	3.13	3.05	3.02	3.03	2.88	2.97	2.81	3.29	2.8	2.97	2.92	3.38	3.07	2.67	2.79	3.07	3.21	2.74	2.96	2.72	3	2.86
17219963	5.39	5.72	5.77	5.51	5.73	5.65	5.84	5.63	5.74	5.43	5.54	5.58	5.86	5.65	5.72	5.66	5.7	5.6	5.98	5.8	5.62	5.83	5.52
17219974	4.48	4.8	5.38	5.37	4.99	4.59	4.65	4.53	4.55	4.54	5.14	4.72	4.62	5.01	4.78	5.02	4.19	4.94	4.39	4.43	4.54	5.05	5.04
17219978	10.12	9.51	9.88	9.73	9.62	9.36	9.58	9.68	9.66	9.65	9.59	9.33	9.64	9.73	9.47	9.29	9.43	9.13	9.05	9.77	8.84	8.95	8.93
17219983	3.22	3.27	2.7	2.87	3.12	3.93	3.38	3.74	3.17	3.59	3.33	3.13	3.17	2.91	3.39	3.85	4.49	3.25	3.93	3.35	3.25	2.9	3.28
17219986	4.15	3	3.34	3.3	3.24	3.69	3.63	4.01	3.07	3.58	3.37	3.96	3.29	3.08	2.9	3.37	3.87	3.92	3.52	3.29	3.37	4.08	4.4
17219988	5.38	4.96	4.73	4.84	5.46	4.94	4.95	5.16	5.42	4.9	5.28	4.8	5.05	5.15	5.3	4.88	5.03	4.96	4.69	5.05	4.68	5.04	5.09
17219997	5.2	5.09	5.09	5.08	5.23	5.26	4.91	5.1	4.75	4.91	4.92	5.18	5.29	5.41	5.02	5.13	5.3	4.68	5.02	4.75	4.83	5	4.77
17220016	9.51	7.42	7.89	7.75	7.27	7.06	7.11	8.23	7.59	7.28	7.36	7.39	7.89	6.66	7.07	6.93	7.42	7.04	8.05	7.72	6.83	7.51	7.96
17220018	6.66	7.39	7.64	7.82	7.99	7.74	8	7.78	7.61	7.54	8.13	8.28	7.22	7.29	7.18	6.82	6.94	7.24	7.2	6.98	7.4	7.35	7.18
17220034	9.51	9.11	9.44	9.59	9.35	9.3	9.25	9.73	9.8	9.68	9.62	9.61	9.27	9.07	9.11	8.43	8.76	8.74	9.03	8.89	8.96	8.66	9.19
17220051	6.07	5.48	5.46	5.69	5.48	5.44	5.56	5.4	5.56	5.68	5.43	5.48	5.4	5.75	5.36	5.42	5.3	5.51	5.33	5.57	5.31	5.41	5.28
17220054	2.62	2.91	2.99	2.16	3.2	3.59	2.91	2.89	2.62	2.77	2.82	2.7	2.89	2.71	2.96	2.75	3.4	3.66	3.11	2.56	2.38	2.71	2.8
17220059	8.6	8.96	8.91	8.88	8.79	8.65	8.73	8.91	8.67	8.71	9.01	8.94	8.99	8.86	8.78	8.73	8.68	8.68	8.8	8.52	8.93	8.96	8.97
17220110	7.42	9.12	9.42	8.97	9.07	8.82	9.12	9.36	8.63	8.68	9.06	8.93	8.96	9.16	9.32	9.46	8.91	9.13	9.2	9.31	9.38	9.49	9.44
17220122	7.7	8.39	8.56	8.55	8.57	8.34	8.39	8.8	8.68	8.46	8.46	8.41	8.39	8.32	8.41	8.21	8.26	8.25	8.27	8.5	8.39	8.45	8.35
17220148	6.24	6.85	6.67	6.82	6.75	6.74	6.59	7.04	6.85	6.68	6.74	6.43	6.75	6.43	6.93	6.57	6.48	6.81	6.66	6.98	6.53	7.22	6.86
17220166	8.11	8.42	8.35	8.49	8.55	8.66	8.43	8.85	8.49	8.53	8.52	8.53	8.54	8.4	8.74	8.49	8.45	8.37	8.8	8.88	8.48	8.7	8.91
17220177	5.45	5.47	5.56	5.5	5.75	5.65	5.4	5.86	5.71	5.31	5.57	5.53	5.09	5.64	5.42	5.47	5.46	5.44	5.91	5.58	5.67	5.65	5.86
17220182	5.28	5.7	6.16	6.08	5.55	5.95	5.98	6.03	5.36	5.88	5.82	5.43	5.47	6.01	5.26	5.58	4.9	5.39	5.41	5.84	6.19	5.19	5.74
17220186	2.24	2.53	2.83	2.51	3.16	2.82	2.58	2.8	2.81	2.41	2.5	2.59	2.42	3.13	2.52	2.41	2.55	2.58	2.76	2.34	2.47	2.61	2.61
17220188	6.57	7.23	7.47	7.5	7.41	7.43	7.35	7.26	7.32	7.01	7.26	7.33	7.16	6.76	7.55	7.35	7.32	7.35	7.21	7.25	7.62	7.62	7.56
17220197	4.65	3.73	3.73	4.3	4.01	3.94	4.11	4.03	4.64	4.26	4.2	4.76	3.89	4.11	4.11	4.17	4.45	4.11	4.09	3.86	4.11	4.01	3.92
17220204	5.69	6.71	6.82	6.79	6.69	6.95	6.77	7.21	6.75	6.53	6.7	6.67	6.75	6.84	6.89	6.93	6.87	6.77	6.64	6.6	6.55	6.77	6.71
17220214	4.75	4.29	4.8	5.09	5.38	5.26	5.06	5.39	4.97	5.85	5.26	5.17	5.28	5.25	4.75	5.13	4.99	4.98	5.15	5.32	5.05	4.94	5.3
17220221	7.29	7.81	7.81	7.92	8.09	8.18	8.1	8.26	7.56	7.59	8.02	7.8	7.55	7.69	7.85	7.78	7.76	7.97	7.73	7.19	7.8	7.55	7.42
17220249	3.83	4.08	3.88	3.42	4.06	4.27	3.27	3.57	5.1	4.82	3.75	3.82	3.3	3.19	3.84	3.31	4.82	5.29	4.15	3.67	3.79	3.39	4.01
17220255	7.89	7.44	7.44	7.62	7.28	7.29	7.43	7.23	7.36	7.07	7.42	7.07	7.72	7.34	7.76	7.64	7.54	7.49	7.23	7.58	7.44	7.68	7.16
17220264	6.17	6.36	6.35	6.29	5.8	5.85	5.85	5.59	5.77	5.63	5.85	6.33	5.87	5.62	5.69	5.85	5.23	6.01	5.74	5.74	6.19	5.72	5.89
17220268	3.73	4.2	3.97	3.76	3.58	3.91	3.72	3.75	3.88	4.11	3.51	3.81	3.72	3.86	3.98	3.96	3.88	3.87	3.74	4.28	4.01	4.05	4.04
17220277	3.79	3.5	3.53	3.66	3.59	3.54	3.62	3.42	3.74	3.46	3.61	3.54	3.57	3.5	3.53	3.43	3.57	3.62	3.4	3.55	3.17	3.58	3.66
17220364	7.43	6.76	6.75	6.94	6.96	6.99	6.99	7.02	7.11	7.13	6.99	7.08	7.01	6.65	6.98	7.05	7	6.9	7	7.56	7.02	7.03	7.17
17220370	3.97	3.63	3.55	3.92	4.58	4	4.25	4.34	4.24	4.37	3.76	3.75	3.49	3.88	4.37	4.35	4.34	3.85	3.47	3.63	4.21	3.86	4.06
17220373	8.23	8.41	8.48	8.11	8.48	8.53	8.52	8.6	8.56	8.3	8.63	8.56	8.36	8.06	8.31	8.04	8.39	8.23	8.32	7.84	8.54	8.52	8.39
17220394	3.98	3.78	3.96	3.66	3.57	3.86	3.73	3.78	3.97	4.23	4.05	4.19	3.98	4.24	3.91	3.82	3.74	3.55	3.78	4.06	3.91	4.26	4.06
17220417	7.03	5.78	5.41	5.33	5.79	5.55	5.35	5.5	5.96	5.7	5.33	5.45	6.98	5.09	5.4	6.1	6.13	5.86	5.78	5.35	5.51	5.09	5.58
17220432	7.41	8.03	7.75	7.6	8.05	7.95	8.18	7.86	7.53	8.2	8.79	8.75	8.03	8	8.3	8.28	8.46	8.6	8.5	7.87	8.83	8.8	8.28
17220439	8.72	8.77	8.95	8.77	8.5	8.33	8.59	8.6	8.69	8.42	8.57	8.38	9.01	9.08	9.02	8.83	8.72	8.63	8.85	9.05	8.54	9.02	8.77
17220452	5.93	5.95	6.15	5.96	5.92	5.99	5.53	5.77	5.72	5.9	5.93	5.79	6.03	5.9	6.09	5.8	5.75	5.91	5.64	5.76	6.1	5.37	6.06
17220464	4.08	3.65	3.36	3.78	3.55	3.4	3.55	3.56	3.75	3.94	3.58	3.84	3.82	4.16	4.01	3.69	3.44	3.53	3.85	3.72	3.67	3.48	3.5
17220475	7.28	7.82	7.12	6.55	7.73	7.91	7.97	7.03	7.06	7.38	8.24	8.01	7.94	8.27	8.67	8.76	8.39	8.41	8.18	8.35	8.44	8.06	8.16
17220485	4.48	4.2	4.05	3.97	3.99	3.92	3.92	3.7	3.51	4.38	3.9	3.7	4.22	3.97	4.24	4	4.14	4.15	3.98	3.97	3.93	3.76	3.69
17220489	8.33	8.98	9.07	9.2	8.91	8.97	9.09	9.07	8.78	8.9	9.08	9.05	8.86	8.92	8.96	8.86	8.73	8.86	8.97	8.69	9.14	9.09	9.07
17220526	9.26	7.44	7.91	7.22	6.91	6.51	6.45	6.48	6.78	7.34	6.53	6.42	6.94	6.03	5.72	5.74	6.32	5.68	6.17	6.48	4.65	6.35	5.84
17220529	6.5	6.01	6.31	6.05	5.8	5.06	6.16	5.63	5.87	6	6.19	5.95	6.33	5.97	5.37	5.7	5.51	5.44	5.94	5.64	5.66	5.01	5.83
17220531	3.23	3.4	3.12	3.55	4.12	3.46	3.49	3.71	3.47	4.18	3.73	3.33	3.41	3.76	3.55	3.35	3.55	3.17	3.71	3.55	3.55	3.54	3.97
17220533	7.77	8.05	8.14	8.26	8.16	8.18	7.87	8.49	8.22	8.2	8.14	8.17	8.03	8.11	8.28	7.79	8	8.12	8.23	7.91	8.15	8.32	8.05
17220548	8.81	9.41	9.37	9.49	9.59	9.62	9.32	9.88	9.49	9.36	9.5	9.5	9.54	9.45	9.61	9.32	9.58	9.58	9.72	9.36	9.73	9.69	9.64
17220584	4.67	4.75	4.78	4.84	4.83	4.64	4.76	4.88	5.36	4.64	4.69	5.42	4.93	4.68	4.39	4.47	4.9	5	4.98	4.85	4.47	4.2	4.55
17220591	4.87	4.61	4.7	4.46	5.04	4.91	4.93	4.51	4.41	4.45	4.5	4.09	4.79	5	4.26	4.81	4.54	4.79	4.79	4.53	4.49	4.25	4.22
17220593	4.77	4.06	4.02	4.22	4.29	3.85	4.25	4.36	4.34	4.29	3.76	4.16	4.01	4.2	4.11	4.13	4.26	4.36	4.2	4.37	3.67	4.19	4.2
17220595	4.97	4.36	4.69	4.42	4.47	3.81	4.57	4.69	4.65	4.34	4.43	4.54	4.77	5.06	4.72	4.1	4.7	3.49	4.52	4.53	4.11	4.63	4.7
17220597	4.78	5.1	4.86	5.28	4.82	4.81	5.05	4.68	4.84	4.76	4.72	4.82	5.12	4.89	4.94	4.76	4.74	5.03	4.64	4.75	4.65	4.89	4.77
17220600	4.06	4.03	3.83	3.92	3.56	3.81	3.86	3.41	3.67	3.35	3.59	3.52	3.57	3.51	3.69	3.5	3.63	3.54	3.36	3.53	3.21	3.64	3.45
17220604	6.18	6.25	6.03	6.02	6.12	5.75	5.89	5.69	6.05	6.46	5.82	6.24	6.01	5.91	5.44	6.18	6.05	5.98	5.72	6.01	5.64	5.39	5.93
17220608	5.46	6.04	6.12	6.08	6.32	5.98	5.88	5.8	5.96	6.17	6.25	6.12	5.92	5.86	5.99	5.85	5.76	5.97	6.04	5.74	6.17	6	6.05
17220627	6.13	5.66	5.45	5.51	5.28	5.06	5.53	5.12	5.92	5.38	5.58	5.51	5.76	5.82	5.66	6.11	5.43	5.41	5.79	5.57	5.77	5.61	5.58
17220644	3.9	3.67	3.82	3.82	3.76	3.79	3.81	3.82	3.87	3.81	3.7	3.83	3.76	4.02	3.67	3.77	3.78	4.21	3.68	3.82	3.95	3.94	3.68
17220719	2.41	2.91	2.55	2.67	2.82	2.63	2.8	2.69	2.67	2.65	2.62	2.44	2.61	2.49	3.34	2.29	2.62	2.72	2.85	2.7	3.25	2.93	2.67
17220721	4.63	3.9	4.54	4.76	3.89	4.07	4.19	4.39	4.9	4.21	3.77	4.01	4.42	4.73	4.16	4.47	4.55	4.04	3.85	4.3	4.33	4.09	4.28
17220724	8.7	9.65	9.63	9.52	9.27	9.3	9.56	9.29	9.31	9.32	9.42	9.42	9.19	9.52	9.23	9.11	9.14	9.01	8.9	8.78	9.22	9.38	8.98
17220748	4.46	4.42	4.39	4.53	4.63	4.79	4.58	4.41	4.95	5.21	4.39	4.24	4.3	4.58	4.96	4.38	5.12	4.79	4.54	4.67	4.41	4.38	4.35
17220751	7.02	7.08	7.23	7.02	7.02	7.14	7.07	6.84	6.91	6.99	6.9	6.87	6.82	6.9	6.95	6.68	6.83	6.69	6.56	6.74	6.9	6.85	6.81
17220768	3.29	3.24	3.65	3.42	4.07	3.7	3.48	3.58	3.63	3.65	3.9	3.67	3.49	3.21	3.05	3.55	3.45	3.12	3.56	3.68	3.56	3.41	4.11
17220771	4.78	4.17	4.61	4.4	4.08	4.38	4.25	4.37	4.45	4.43	4.41	4.21	4.58	4.51	4.46	4.45	4.13	4.19	4.37	4.68	4.46	3.8	4.62
17220776	4.78	4.91	5.02	4.91	4.85	5.18	4.23	4.74	5.06	4.91	4.95	4.95	4.37	4.7	4.89	5.35	4.75	4.96	4.95	5.06	5.37	4.68	5.06
17220787	6.13	5.4	5.46	5.42	5.45	5.24	5.85	5.4	5.16	5.67	5.55	5.23	5.52	5.75	5.98	6.45	5.88	5.72	5.56	5.95	5.3	5.33	5.81
17220792	3.93	4.46	4.36	4.2	3.94	4.12	4.29	4.21	3.94	4.26	4.07	4.02	4.39	4.03	4.25	4.17	4.07	4.33	3.79	4.02	3.99	4.25	3.87
17220794	5.76	5.66	5.91	5.75	5.52	5.62	5.59	5.48	5.44	5.35	5.61	5.5	5.93	5.71	5.69	5.47	5.38	5.61	5.46	5.64	5.76	5.48	5.62
17220797	6.09	6.09	6.21	6.22	6.52	6.22	6.05	6.2	6.29	6.53	5.94	6.58	6.54	6.14	6.44	6.84	6.22	6.43	6.28	7.08	6.52	7.05	6.74
17220809	7.65	8.14	8.16	8.26	8.22	8.25	8.25	8.79	7.88	8.15	8.18	8.18	8.21	8.17	8.51	8.15	8.3	8.31	8.28	8.26	8.38	8.41	8.21
17220833	11.41	11.46	11.13	11.29	11.28	11.39	11.32	11.74	11.37	11.28	11.46	11.36	11.81	11.64	12.07	11.94	11.75	11.83	11.67	11.97	11.97	12.05	11.91
17220844	4.75	5.03	4.79	4.87	4.68	5	4.62	4.77	5	4.63	4.36	4.46	4.84	4.79	4.99	4.56	4.58	4.69	4.77	4.99	4.87	5.04	4.72
17220861	7.23	7.26	7.33	7.44	7.64	7.63	7.52	7.78	7.51	7.48	7.58	7.68	7.33	7.48	7.51	7.53	7.57	7.51	7.62	7.62	7.71	7.86	7.85
17220866	6.11	5.61	5.53	5.54	5.75	5.42	5.96	5.7	5.82	5.7	5.77	6.04	5.73	5.78	5.65	5.56	5.7	5.63	5.73	5.69	5.63	5.62	5.71
17220872	4.75	4.08	4.15	3.94	4.23	4.55	4.22	4.3	4.02	3.94	4.1	3.92	3.85	4.33	3.93	4.03	4	4.26	4.24	4.28	3.82	4.32	4.18
17220877	5.95	5.91	5.75	5.9	6.08	5.9	6.12	6.53	6.12	5.81	5.9	5.63	5.78	5.73	5.57	5.81	5.78	5.56	5.71	5.58	5.81	5.78	5.78
17220882	4.23	4.15	4.09	4.22	3.85	4.24	4.32	4.24	4.13	4.31	3.91	4.24	4.36	4.55	4.29	4.12	3.87	4.13	4.39	4.58	3.92	3.95	4.59
17220898	2.69	2.41	2.96	3	2.84	3.27	2.82	2.9	2.63	2.65	2.56	2.19	2.63	2.52	2.1	2.67	3.16	2.45	2.65	2.68	2.46	2.86	2.42
17220900	4.2	4.15	3.9	4.09	3.7	4.38	4.25	4.46	4.1	3.95	3.88	4.04	3.8	4.02	4.28	4.24	3.81	4.24	4.08	3.83	4.22	4.06	4.12
17220904	6.22	5.82	5.81	5.63	5.32	5.76	5.74	5.54	6.06	5.96	5.71	5.95	5.8	6.03	5.67	5.82	5.81	5.81	5.71	5.98	6.09	5.46	5.89
17220907	5.71	4.84	5.48	5.05	5.98	5.35	5.24	5.41	5.43	5.58	5.11	5.88	6.1	5.45	5.02	5.52	5.61	5.57	4.96	5.92	5.35	5.34	5.47
17220919	5.68	4.27	4.22	4.23	3.99	4.56	4.51	4.66	5.92	5.16	4.73	5.2	4.55	4.33	4.11	4.66	4.37	5	4.55	5.03	4.66	4.68	5.2
17220921	5.9	5.13	5.54	6	5.64	5.13	5.65	5.53	5.56	5.3	6.04	5.74	5.64	5.61	5.61	5.47	5.57	5.41	5.65	5.28	5.7	5.4	5.29
17220931	4.8	4.61	4.79	4.69	4.5	3.97	4.5	4.34	4.3	4.5	4.38	4.38	4.67	4.53	4.25	4.78	4.54	4.57	4.14	4.09	4.42	4.31	4.46
17220934	4.67	4.67	4.74	4.9	4.5	4.55	4.43	4.79	4.67	4.97	4.55	4.57	4.65	4.7	4.63	4.58	4.58	4.49	4.88	4.69	4.73	4.8	4.68
17220937	3.52	4.05	3.7	3.87	3.76	3.76	3.64	3.58	3.63	3.92	3.7	3.73	3.77	3.75	3.99	4.27	3.7	3.97	3.35	3.75	3.61	3.97	3.59
17220941	6.15	6.41	6.21	5.96	6.54	6.56	5.95	5.85	6.2	6.32	6.09	6.4	6.17	6.29	6.73	5.86	5.85	5.88	6.33	6.78	6.23	5.99	6.09
17220944	4.91	5.26	4.98	5.43	5.46	5.37	5.34	5.29	5.46	5.46	5.29	5.33	5.97	5.14	6.26	6.28	5.61	6.09	5.83	5.92	5.9	6.42	5.76
17220974	7.38	8.96	8.9	8.7	8.75	8.14	8.63	8.51	8.39	8.38	8.87	8.9	8.84	8.95	9.12	9.04	8.5	8.43	8.86	8.62	9.09	9.12	9.01
17221010	3.7	6.09	5.57	5.17	5.84	5.95	6.55	5.49	5.9	6	6.18	6.17	4.82	5.95	6.06	6.81	4.71	5.92	6.47	6.49	6.73	6.32	6.63
17221012	3.02	2.83	2.66	3.02	2.67	2.43	2.82	2.47	2.68	2.3	2.59	2.46	2.69	2.9	2.87	2.69	2.9	2.93	2.68	2.49	2.68	2.82	2.54
17221014	10.46	10.34	10.63	10.63	10.32	10.27	10.29	10.29	10.01	10.11	10.25	10.23	10.46	10.41	10.46	10.47	10.38	10.3	10.33	9.73	10.38	10.27	10.29
17221026	5.87	6.45	6.12	6.33	5.92	5.58	5.67	5.56	6.06	6.32	5.92	5.87	5.61	5.74	5.76	5.85	5.33	5.5	5.58	6.16	5.66	5.9	5.7
17221045	5.4	5.26	5.33	5.2	5.11	5.37	5.29	5.73	5.33	4.94	5.3	5.21	5.57	5.32	5.69	5.64	5.37	5.35	5.56	5.09	5.51	5.61	5.33
17221054	3.73	3.22	3.49	3.22	3.19	3.4	3.19	3.22	3.22	3.43	3.4	3.36	3.46	3.08	3.3	3.05	3.39	3.18	3.22	3.21	3.47	3.27	3.22
17221057	2.18	2.17	2.18	2.18	2.12	2.93	2.23	2.29	2.23	2.14	2.36	1.86	2.25	2.24	2.59	2.27	2.22	2.23	1.99	2.23	2.46	2.31	2.63
17221059	2.98	2.32	2.27	2.58	2.43	2.32	2.42	2.2	2.2	2.33	2.09	2.34	2.43	2.01	2.48	2.28	2.28	2.45	2.19	2.04	2.45	2.28	2.09
17221061	4.17	3.48	3.21	3.54	3.13	4.22	3.54	3.39	3.19	3.93	3.41	3.48	3.55	3.48	3.6	3.18	3.28	3.49	3.66	3.49	3.2	3.06	2.95
17221071	7.11	7.68	7.61	7.68	7.8	7.33	7.65	7.45	7.54	7.63	7.94	7.81	7.65	7.84	7.45	7.66	7.66	7.99	7.34	7.6	7.85	7.5	7.71
17221079	5.84	5.33	5.11	4.97	5.07	4.65	4.75	5.03	5.14	5.78	5.15	4.91	5.23	5.34	5.43	4.93	5.19	4.91	4.86	5.25	5.96	5.73	5.64
17221081	7.22	7.27	7.31	7.45	7.49	7.65	7.45	7.74	7.48	7.42	7.32	7.4	7.36	7.23	7.38	7.38	7.57	7.53	7.93	7.43	7.16	7.35	7.51
17221093	5.73	5.72	5.82	5.57	6.15	5.42	5.9	5.98	6.03	5.52	5.72	5.62	6.36	5.89	5.68	5.78	5.72	5.47	6.35	6.03	5.94	5.82	5.84
17221096	4.16	3.93	4.25	4.01	4	4.59	4.17	4.2	4.08	4.4	4.11	4.42	4.1	4.11	4.07	4.09	4.3	4.17	4.02	4.15	4.45	4.17	4.17
17221110	3.55	3.7	3.9	3.58	3.12	3.04	3.51	3.63	3.72	3.74	3.62	4.08	3.65	3.36	3.39	3.54	3.64	3.27	3.49	3.9	3.35	3.62	3.6
17221114	5.02	4.47	4.63	4.6	4.89	4.78	4.9	4.76	4.57	4.63	4.41	4.61	4.65	4.76	4.61	4.04	4.1	4.61	4.52	4.61	4.24	4.21	4.79
17221117	7.16	7.03	7.03	7.13	6.95	6.82	7.24	7.18	7.2	7.16	7.1	7.25	7.13	7.38	7.03	7.14	7.13	7.13	7.18	7.17	6.8	7.11	7.35
17221119	2.39	2.4	2.25	2.69	2.56	3.04	2.76	2.6	3.13	3.07	2.26	2.83	2.55	2.58	2.75	2.77	2.79	2.83	2.86	2.69	2.69	2.58	2.68
17221122	4.08	4.88	4.89	4.59	4.03	4.25	4.71	4.69	4.58	4.79	4.84	4.69	4.53	4.71	5.18	4.45	5.08	4.52	4.56	4.27	4.17	4.46	4.53
17221148	6.2	6.89	6.8	6.8	6.79	6.56	6.64	6.56	6.52	6.13	6.83	6.81	6.74	6.79	6.78	6.66	6.48	6.8	6.62	6.7	7.07	6.59	6.94
17221158	4.39	4.37	4.51	4.53	4.29	4.86	4.13	4.46	4.85	4.7	4.54	4.19	4.83	4.52	4.45	4.45	4.4	4.52	4.54	4.37	4.22	5.03	4.56
17221177	8.03	8.06	8.18	8.1	7.98	8.01	7.96	8.17	8.1	7.91	8.02	7.99	8	7.92	7.82	7.93	8	7.94	8.01	8.05	8.08	8.35	8.29
17221184	3.09	3.01	3.13	2.95	3.63	4.33	3.58	3.8	2.65	3.09	3.29	3.63	2.66	3.25	2.94	3.71	3.02	3.01	2.7	2.99	3.26	3.49	2.84
17221186	9.22	7.96	8.38	8.51	8.55	8.62	8.56	9.32	8.28	8.45	8.4	8.57	8.52	8.11	8.54	8.88	8.67	8.68	8.47	9.07	8.5	8.38	8.59
17221191	12.2	11.02	11.22	11.06	11.13	11.32	10.95	11.05	10.72	10.82	11.36	11.23	10.95	10.02	10.74	10.59	11.45	10.92	11.22	10.52	11.14	11.43	10.63
17221193	4.96	4.15	4.62	4.9	4.14	4.66	4.48	4.65	4.54	4.68	4.65	4.5	4.7	4.57	4.46	4.66	4.37	4.87	4.88	4.78	4.77	4.75	5.01
17221197	5.65	5.28	5.43	4.93	5.63	4.92	5.39	4.83	5.72	5.64	5.64	5.77	5.74	5.36	5.31	4.89	5.53	5.35	5.53	5.61	5.49	5.41	5.43
17221200	2.96	3.17	2.94	2.76	3	3.2	3	3	2.77	3.25	2.91	3.15	2.92	2.96	3.17	3.09	3.05	2.81	2.85	3.15	2.96	3.09	3.2
17221213	4.02	3.66	3.74	3.42	2.94	3.48	3.68	3.28	4.05	4.13	3.8	3.99	3.07	3.47	4.29	3.34	2.94	3.04	4.08	4.52	4.28	4.5	3.37
17221215	8.69	8.83	8.82	8.8	9.27	9.1	9.02	9.35	8.87	8.97	8.98	8.84	8.98	8.73	9	9.39	9.18	9.12	9.29	9.11	8.79	8.71	8.9
17221228	9.63	9.53	9.55	9.49	9.36	9.42	9.37	9.61	9.57	9.45	9.75	9.57	9.76	9.42	9.57	9.38	9.55	9.4	9.59	9.56	9.61	9.83	9.62
17221269	3.3	3.3	3.54	3.79	3.23	3.74	3.28	3.28	3.43	3.59	3.78	3.39	3.01	3.27	3.39	3.34	3.21	3.39	3.38	3.39	3.54	3.34	3.4
17221284	4.55	3.72	4.32	4.36	4.37	3.06	4.4	4.31	4.52	4.65	4.7	4.36	4.45	3.42	3.62	4.43	4.7	4.36	4.24	4.47	3.84	4.8	4.22
17221286	6.01	5.22	5.27	5.95	5.83	5.52	5.86	5.25	4.33	4.13	4.7	4.58	5.53	5.67	5.72	5.76	5.22	5.22	4.67	4.28	4.27	4.17	3.41
17221288	4.98	4.51	4.62	4.4	4.27	4.18	4.4	4.42	4.13	4.37	4.27	4.16	4.68	4.5	4.75	4.53	4.2	4.11	4.37	4.76	4.42	4.29	4.09
17221307	4.63	4.21	4.31	4.55	4.17	3.97	4.82	4.56	4.86	4.82	4.48	4.72	4.35	4.98	4.49	4.76	4.49	4.21	4.57	5.13	4.6	4.51	4.69
17221317	8.44	8.82	8.89	8.83	8.93	8.79	9.02	8.84	8.69	8.78	8.89	8.9	8.91	8.82	8.98	8.87	8.88	8.87	8.68	8.74	9.1	9.1	8.95
17221345	3.45	5.33	5.62	5.08	4.57	4.36	4.75	4.36	4.51	4.97	4.95	4.9	5.08	5.26	4.61	4.97	4.16	4.7	4.93	5.42	4.43	5.11	5.14
17221347	10.82	10.6	10.54	10.42	10.54	10.41	10.5	10.32	10.54	10.65	10.54	10.49	10.84	10.41	10.57	10.81	10.86	10.72	10.85	10.66	10.61	10.71	10.62
17221360	10.13	9.81	10.47	10.5	10.71	10.52	10.36	11.25	10.82	10.57	10.17	10.47	10.13	9.85	10.11	10	10.36	10.29	10.29	10.19	10.06	9.75	10.2
17221371	3.15	3.04	3.12	3.06	3.17	2.39	2.89	2.72	2.92	2.99	2.89	3.31	2.89	2.87	3.05	2.7	2.6	3.17	2.36	2.92	2.79	2.75	2.78
17221373	6.61	7.25	7.49	7.39	7.51	6.55	7.47	7.91	7.69	7.24	7.14	7.47	7.36	7.61	6.96	7.11	7.04	7.1	6.77	7.12	6.91	6.96	7.3
17221375	6.05	5.41	5.27	5.5	5.66	5.4	5.09	4.98	5.49	5.57	5.35	5.43	5.74	5.66	6.51	7.23	5.81	6.02	5.7	6.44	6.26	6.66	6.02
17221396	6.25	5.88	5.98	5.92	5.53	5.52	6.08	6.01	5.94	6.14	6.17	6.3	5.88	5.88	5.77	5.84	6.04	5.81	5.87	5.88	5.95	5.78	5.65
17221401	3.23	3.21	3.35	3.11	3.12	3.46	2.93	3.31	3.28	2.97	3.49	3.43	3.01	2.87	2.99	3.03	3.22	2.91	2.83	3.27	3.4	2.91	3.37
17221430	3.6	2.96	3.12	3.23	3.02	3.78	3.4	2.58	2.41	2.97	2.31	2.83	3.48	3.33	2.97	2.96	3.2	3.43	2.96	2.56	2.98	2.9	2.48
17221432	9.96	10.31	10.95	10.7	10.29	9.86	10.28	10.3	9.93	10.33	10.49	9.77	10.64	10.92	9.68	9.9	10.12	9.84	9.5	10.91	9.19	9.4	9.44
17221434	6.32	6.05	5.33	6.57	5.87	6.08	5.47	5.9	4.96	5.25	4.13	3.43	6.25	5.84	5.67	5.67	5.97	5.58	5.61	4.67	3.71	4.74	4.32
17221436	5.16	4.87	5.09	5.06	4.88	4.72	4.77	5.1	4.61	4.88	4.88	4.96	4.92	4.95	4.64	4.83	4.88	5.13	4.66	4.88	5.3	4.73	4.81
17221444	4.64	4.69	4.78	4.47	4.5	4.4	5.01	4.6	4.84	4.75	4.44	4.32	4.56	4.61	4.41	4.66	4.36	4.56	4.5	4.35	4.22	4.8	4.39
17221454	4.95	4.92	4.8	5.06	4.86	4.45	4.93	4.95	4.65	5.07	4.77	4.46	4.95	4.96	4.83	4.87	4.48	4.84	5.14	4.84	5.27	4.85	4.77
17221465	7.2	7.19	7.22	7.21	7.38	7.44	7.37	7	7.51	7.52	7.41	7.31	7.28	7.2	7.28	7.18	7.27	7.28	7.21	7.28	7.24	7.35	7.09
17221490	9.38	8.88	8.9	8.7	8.84	8.86	8.71	8.95	8.91	8.77	9.03	8.78	9.11	8.8	9.03	8.91	9.13	8.97	9.06	9.31	9.07	8.95	9.26
17221497	9.17	8.3	8.52	8.5	8.48	8.23	8.14	8.62	8.84	8.41	8.54	8.52	8.47	8.14	8.69	8.48	8.38	8.31	8.84	9.45	8.66	8.48	8.49
17221502	6.29	5.98	6.55	6.49	6.35	6.28	6.45	6.47	6.52	6.51	6.11	6.05	6.46	6.39	6.7	6.95	6.68	6.74	6.48	6.87	6.91	7.29	6.81
17221510	3.77	3.76	3.71	3.81	4.11	4.14	3.63	4.02	3.93	4.16	4.18	3.76	3.79	3.88	3.73	3.67	4.03	3.96	3.74	3.72	3.61	3.8	3.71
17221520	3.56	2.8	2.66	3.03	2.56	3.23	2.75	2.81	3.06	3	2.98	3.17	8.76	2.71	2.67	3.28	3.08	3.29	2.89	2.98	2.79	2.74	2.79
17221531	3.17	2.44	2.37	2.53	2.44	2.25	2.38	2.54	2.43	2.29	2.18	2.44	2.27	2.23	2.44	2.44	2.46	2.56	2.21	2.12	2.49	2.45	2.36
17221533	4.91	3.42	3.54	3.73	3.6	3.74	3.48	3.48	3.52	3.24	3.46	3.25	9.04	3.6	3.49	4.15	3.67	3.46	3.61	3.6	3.23	3.47	3.26
17221536	2.95	2.41	2.38	2.4	2.63	3.12	2.7	2.69	2.51	2.56	2.7	2.39	8.21	2.7	2.39	2.56	2.97	2.66	2.44	2.84	3.32	2.69	3.28
17221542	2.86	3.3	2.66	2.98	3.09	3.72	2.4	3.09	2.56	2.6	2.38	2.68	2.63	2.66	3.12	2.58	2.53	2.72	2.7	2.38	2.92	2.43	2.59
17221544	3.06	3.4	3.2	2.8	3.13	3.44	2.93	3.18	3.05	2.82	2.83	3.08	3.29	3.48	3.24	2.97	2.91	3.11	3.4	3.24	3.14	2.75	3.29
17221549	3.71	3.27	3.68	3.63	3.52	3.93	3.71	4.32	4.07	4.32	3.66	3.69	3.61	3.71	3.53	3.36	3.71	3.66	3.66	3.52	3.93	3.51	3.87
17221551	5.21	4.52	3.54	4.39	3.96	4.27	4.99	4.86	7.15	7.21	6.14	5.25	4.7	4.1	3.56	5.05	4.97	4.04	5.04	5.49	5.51	5.25	6.66
17221553	5.69	4.19	3.9	3.8	4.2	4.47	4	3.58	4.19	4.74	4.06	4.02	5.19	3.75	3.71	4.58	4.35	4.11	4.41	4.06	4.27	3.71	4.08
17221625	5.09	3.63	4.11	3.64	3.92	3.8	4.04	4.55	3.97	4.05	4.18	3.61	3.27	3.71	3.58	4.43	3.98	4.26	4.32	4.21	3.3	3.81	4.06
17221627	4.87	4.8	4.78	4.59	4.65	4.42	4.53	4.49	4.89	4.59	4.8	4.37	4.51	4.62	4.12	4.97	4.77	4.43	4.57	4.59	4.59	4.4	4.72
17221633	5.91	5.91	6.03	6.28	6.07	5.98	6.16	6.85	5.86	5.95	6.37	6.06	6.1	6.08	6.35	6.64	5.92	6.28	6.63	6.32	6.46	6.83	6.89
17221653	2.49	2.73	3.25	2.75	2.92	3.12	2.54	2.7	2.77	2.71	2.94	2.68	2.84	3.37	2.69	2.61	2.77	2.95	2.59	3.33	2.75	3.82	2.77
17221655	3.39	3.33	3.88	3.47	4.15	3.77	3.51	3.41	3.43	3.46	3.28	3.74	3.02	3.52	3.57	3.7	3.59	3.33	3.13	3.8	3.29	3.51	3.4
17221660	2.2	2.14	2.29	2.15	2.16	2.22	2.13	2.31	2.34	2.24	2.22	2.12	2.09	2.48	2.27	2.23	2.22	2.51	2.21	2.19	2.22	2.39	2.24
17221662	7.04	7.91	7.94	7.59	8.18	7.94	8.12	7.89	7.58	7.83	8.16	8.3	7.9	8.2	8.31	8.37	8.09	8.38	7.94	7.91	8.43	8.41	8.29
17221676	4.74	4.46	4.7	4.45	5.13	4.26	4.69	4.76	5.72	4.82	4.44	4.31	4.86	4.47	4.99	4.27	4.78	4.56	4.64	4.64	4.72	4.65	4.72
17221686	5.17	5.23	5.05	4.96	4.81	4.56	5.04	4.83	5.12	4.98	5.02	5.37	4.97	4.95	4.94	5.07	4.82	4.83	4.88	5.06	4.85	4.78	5.17
17221709	5.16	4.76	4.83	4.74	4.82	4.63	4.81	5.06	4.85	4.85	4.69	4.83	4.73	4.76	4.88	4.67	5.08	4.92	4.65	4.97	4.71	4.63	5.17
17221751	4.64	4.98	4.92	4.88	4.83	4.67	4.97	4.75	4.82	4.72	4.71	5.08	4.96	4.9	4.85	4.52	4.42	4.41	4.63	5.01	4.46	4.49	4.93
17221754	5.06	5.68	5.89	5.56	5.42	5.36	5.75	5.67	5.62	5.56	6.03	6.23	5.66	5.66	5.68	6.01	5.61	5.72	5.62	5.74	5.8	5.68	5.96
17221756	7.24	7.11	6.93	6.93	7.17	7.25	7.44	6.93	6.88	7.1	6.82	6.55	6.64	6.63	6.55	6.95	7.12	6.8	6.83	7	6.94	6.96	6.72
17221765	4.94	4.18	4.02	4.11	4.16	3.88	4.21	4.37	4.47	4.34	4.46	4.08	4.14	4.15	4.04	4.01	3.99	4.21	4	4.18	4.62	4.54	4.75
17221768	7.93	8.61	8.51	8.61	8.58	8.42	8.46	8.54	8.42	8.5	8.62	8.32	8.53	8.55	8.68	8.61	8.54	8.46	8.4	8.69	8.57	8.82	8.9
17221786	5.54	5.38	5.26	5.45	5.93	6.3	5.88	6.13	6.04	6.08	5.7	5.77	5.7	5.19	6.08	5.79	5.76	5.74	6.26	6.08	5.86	5.77	6.01
17221792	7.96	7.73	7.79	7.86	7.62	7.59	7.63	7.7	7.85	7.86	7.87	7.82	7.89	7.62	7.61	7.17	7.45	7.51	7.46	7.5	7.75	7.68	7.89
17221817	4.07	3.97	4.01	4.06	3.83	3.49	4.05	4.17	3.95	4.17	3.85	4.15	4.01	4	4.01	3.52	4.1	3.95	3.82	4.14	3.94	4.27	4.39
17221869	4.61	3.99	4.12	4.45	3.98	4.02	3.91	4.08	4.38	3.95	3.8	3.78	4.25	4.36	3.99	4.29	4.1	4.08	4.16	3.78	3.31	3.78	3.51
17221871	13.44	13.29	13.47	13.33	13.28	13.21	13.36	13.16	13.2	13.19	13.29	13.04	13.29	13.36	13.15	13.28	13.25	13.12	13.15	13.26	12.86	13.04	13.11
17221873	13.52	13.44	13.42	13.4	13.41	13.24	13.39	13.28	13.27	13.42	13.38	13.06	13.38	13.58	13.15	13.35	13.3	13.15	13.33	13.45	12.75	12.94	13.21
17221878	3.5	3.16	3.55	3.18	3.42	3.67	3.74	3.45	3.65	3.51	3.45	3.57	3.34	3.49	3.46	3.4	3.5	3.47	3.36	3.2	3.37	3.48	3.79
17221914	3.07	3.1	3.34	3.34	3.22	3.05	3.12	3.23	2.92	3.1	2.98	2.96	3.21	3.02	3.28	3.13	3.02	3.14	3.09	2.89	3.03	3.23	3.07
17221916	3.37	2.49	2.65	2.88	2.74	2.73	2.81	3.26	2.94	2.62	2.22	3.06	2.77	3.08	3.51	3.94	3.16	2.46	2.44	2.76	3.57	2.89	3.24
17221918	2.73	2.59	2.75	2.91	2.69	3.06	3.36	2.83	3.11	3.05	3.15	2.68	2.86	2.7	2.89	2.77	2.99	2.88	2.77	2.71	3.03	3.08	2.84
17221923	6.4	5.94	5.49	6.33	5.86	5.9	5.68	5.65	5.85	5.99	5.55	5.62	6.47	6.26	5.98	6.24	5.59	5.6	5.96	5.72	5.82	5.86	5.97
17221925	3.26	3.28	3.06	2.96	3.86	3.33	3.32	3.23	3.58	3.26	3.03	3.33	3	2.94	3.52	3.4	3.29	3.76	3.52	3.58	3.01	3.85	3.39
17221930	2.45	2.35	2.3	2.24	2.16	2.99	2.5	2.89	2.36	2.65	2.28	2.07	2.36	2.24	2.23	2.26	2.31	2.53	2.38	2.17	2.76	2.89	2.4
17221932	4.98	4.94	4.62	4.15	4.57	5.52	5.45	4.64	2.45	3.03	3.21	2.98	4.48	5.22	4.11	4.13	3.64	4.58	4.62	2.79	2.78	3.12	2.78
17221934	5.26	5.42	5.32	5.34	5.39	4.95	5.53	5.35	5.18	5.21	5.26	5.14	5.48	5.45	5.5	5.73	4.69	5.37	5.44	5.3	5.32	5.21	5.37
17221939	8.8	8.9	9.02	8.74	8.77	8.61	8.59	8.71	8.78	8.69	8.85	8.53	8.8	8.78	8.79	8.37	8.56	8.32	8.6	8.48	8.72	8.8	8.62
17221960	9.78	9.57	9.32	9.68	9.55	9.42	9.79	9.2	9.63	9.65	9.91	9.91	9.36	9.61	9.48	9.27	9.24	9.31	9.34	9.39	9.4	9.44	9.73
17221970	3.44	4.19	3.85	3.84	3.63	4.42	3.49	3.49	4.39	3.41	3.32	3.24	3.35	3.58	3.49	3.78	3.49	3.49	3.54	2.93	3.36	3.21	3.41
17221975	2.59	2.75	2.66	3.01	2.69	3.32	3.41	2.72	2.26	2.05	2.07	2.56	2.47	3.39	3.02	2.64	2.82	2.5	2.45	2.06	2.1	2.2	2.32
17221980	3.61	3.55	3.92	3.63	3.52	3.9	3.67	3.41	3.61	3.61	3.43	3.76	3.61	3.98	3.62	3.74	3.57	3.61	3.84	3.35	3.37	3.68	3.52
17221987	2.98	3.19	2.89	3.13	3.5	3.1	2.9	2.95	2.89	2.9	2.92	2.39	3.14	3.43	2.79	3.03	2.98	2.7	2.69	2.88	2.75	2.99	2.63
17221989	3.71	3.28	2.84	2.61	3.2	3.23	2.77	2.97	2.93	3.11	2.96	3.23	2.85	2.74	3.77	3.4	3.04	2.58	2.83	2.97	3.25	3.42	3.06
17221991	2.58	2.28	2.53	2.85	3	2.58	2.43	2.32	2.74	2.9	2.29	2.44	2.47	2.33	2.73	2.87	2.35	2.37	2.69	2.39	2.62	2.42	2.51
17221993	3.65	4.08	3.65	3.95	3.97	3.85	3.92	3.64	4.06	4.16	3.87	3.74	3.87	3.86	3.71	4.1	3.83	3.69	4	4.04	3.92	3.92	4.03
17221995	4.03	3.91	4.05	4.18	4	3.83	4.4	4.03	4.55	4.06	3.88	4.09	3.65	3.83	3.76	3.86	4.05	4.32	3.89	4	3.88	3.85	4.3
17221999	2.29	2.11	2.33	2.69	2.43	2.48	2.47	2.4	2.22	3.23	2.29	2.51	2.33	2.35	2.65	2.38	2.51	2.42	2.21	2.56	2.62	2.45	2.6
17222001	6.56	7.02	7.01	6.99	6.92	6.79	6.93	7.35	7.13	7.13	7.03	6.97	7.22	7.01	7.15	7.51	7.08	7.2	7.4	7.75	7.4	7.53	7.7
17222020	5.76	5.62	5.82	5.68	5.71	5.91	5.91	5.91	6.23	6.01	6.03	5.99	6.36	5.87	6.02	5.98	5.83	5.84	5.8	6.16	5.91	5.85	5.69
17222026	6.88	6.85	7.04	6.87	6.82	6.6	6.83	6.98	6.77	6.85	6.99	6.78	6.71	6.72	6.96	6.64	6.68	6.85	6.98	6.96	6.87	6.77	7.26
17222051	5.09	4.41	4.67	5.14	4.56	4.1	4.77	4.52	4.33	4.09	4.65	4.17	3.91	4.38	4.5	4.49	4	5.14	4.11	4.37	4.92	4.64	4.24
17222053	5.48	4.98	4.81	5.1	4.92	5	5.19	5.09	5.09	5.14	5.33	5.25	4.79	4.98	4.81	4.88	4.8	5.11	5.03	4.92	5.07	5.29	5
17222064	4.45	5.12	5.01	4.97	4.24	4.79	4.64	4.55	5.33	5.33	5.15	5.57	4.64	5.17	4.91	3.87	4.2	4.21	3.92	6.16	4.67	4.25	4.64
17222066	5.41	5.44	5.34	5.26	5.03	4.72	5.03	4.97	4.97	5.3	5.61	5.36	5.04	6.33	5.88	5.14	5.35	5.12	5.54	5.87	5.55	4.96	5.64
17222070	6.85	6.5	6.72	6.45	6.88	6.04	6.87	7.09	6.77	6.41	6.79	6.63	6.68	6.26	6.63	6.62	7.13	6.91	7.14	6.49	6.28	7.27	6.42
17222072	6.15	6.17	5.88	6.24	6.4	6.53	6.65	6.25	6.61	6.53	6.22	6.45	6	6.23	6.23	6.75	6.31	6.6	6.03	6.98	6.59	6.49	6.59
17222080	5.59	4.93	5.34	5.29	5.18	5.52	5.29	5.11	4.8	4.92	4.95	5.18	5.12	5.07	4.8	5.11	5.29	4.88	5.11	5.28	5.16	5.06	5.05
17222092	4.98	5.2	5.06	5.11	4.91	4.7	5.44	4.72	5.22	5.33	5	5.02	4.8	5.07	5.18	5.16	4.71	4.9	5.12	5.02	5.53	5.07	5.5
17222094	2.94	3.22	2.9	3.26	3.05	3.04	3.11	3.04	2.97	3.67	3.06	2.87	2.84	3.04	3.05	2.86	3.04	2.69	3.02	2.95	3.17	2.88	3.13
17222096	8.45	8.48	8.55	8.3	8.29	8.23	8.47	8.6	8.13	8.39	8.45	8.42	8.35	8.33	8.62	8.36	8.5	8.2	8.06	8.64	8.27	8.67	8.33
17222104	3.27	2.88	3.17	3.12	3.21	3.04	2.91	2.78	2.94	3.38	3.35	3.26	3.52	3.51	2.69	3.35	3.25	3.8	3.15	3.32	3.02	2.95	2.77
17222106	7.66	8.21	8.32	8.22	8.44	8.37	8.31	8.54	8.26	8.27	8.47	8.45	8.65	8.08	8.47	8.43	8.52	8.57	8.59	8.49	8.54	8.73	8.66
17222149	8.03	8.53	8.31	8.2	8.26	8.17	8.32	8.93	8.57	8.62	8.15	8.41	8.36	8.53	8.39	9.46	8.77	8.97	9.17	9.74	8.71	9.28	8.89
17222156	8.7	8.88	8.73	8.71	8.4	8.64	8.69	8.42	8.3	8.4	8.44	8.3	8.52	8.57	8.63	8.49	8.48	8.44	8.2	8.27	8.66	8.48	8.18
17222179	7.21	7.33	7.61	7.52	7.47	7.61	7.44	7.77	6.97	7.13	7.24	7.35	7.05	7.22	7.19	6.7	6.94	6.84	7.15	6.23	6.89	7.04	6.9
17222193	6.08	6.32	6.13	6.01	5.87	6.46	6.25	5.73	5.72	6.15	6.25	6.37	6.58	6.7	6.82	6.56	6.62	6.64	6.36	6.46	6.94	6.27	6.35
17222205	6.66	6.56	6.47	6.71	6.39	6.53	6.71	6.62	6.5	6.65	6.58	6.5	6.8	6.6	6.89	6.49	6.78	6.87	6.87	6.7	6.96	6.6	6.48
17222211	6.58	7.22	7.29	7.4	7.09	7.08	7.33	7.24	6.9	6.58	7.26	7.14	7.04	7.21	7.04	7.1	7.21	7.22	7.03	6.89	7.2	6.91	7.05
17222232	4.95	4.75	4.74	4.81	4.62	4.85	4.78	4.88	4.86	5.02	4.78	4.66	4.9	4.83	4.61	4.77	4.78	4.61	4.78	4.56	4.78	4.87	4.94
17222256	7.74	8.26	8.05	7.92	8.08	8.16	8.15	7.91	8	7.87	7.77	7.77	7.88	8.09	8.29	8.04	7.81	7.98	7.85	8.04	7.98	7.96	7.52
17222274	8.92	9.74	9.88	9.65	9.69	9.55	9.76	9.9	9.72	9.52	9.79	9.66	9.63	9.81	9.57	9.74	9.47	9.77	9.53	9.48	9.62	9.91	9.69
17222318	3.71	4.32	3.58	3.55	3.31	3.61	3.39	3.3	4.18	4.04	3.94	3.98	3.73	3.85	3.47	3.53	3.82	3.64	4.41	3.33	3.95	2.89	3.65
17222321	3.08	3.25	2.83	3.16	2.86	2.77	2.84	3	3.28	2.83	3.18	3.13	2.95	2.62	2.94	2.82	3.2	3.01	3.14	3.52	2.98	3.08	2.98
17222326	10.32	9.68	10	10.08	9.98	10.08	9.86	10.23	10.17	9.88	9.87	9.8	9.9	9.74	9.8	9.59	9.89	9.84	9.72	9.78	9.87	9.91	9.8
17222332	6.41	7.24	7.13	6.56	6.78	6.84	6.63	7.06	6.89	6.91	6.99	6.99	6.9	7	7.32	7.33	6.93	7.16	7.4	7.21	7.6	7.59	7.28
17222354	4.78	5.72	5.6	5.66	4.92	4.41	5.25	5.33	4.97	4.75	5.28	5.19	5.48	5.48	5.7	5.64	5.47	6.08	5.92	5.5	6.35	6.36	5.52
17222356	6.78	6.36	6.82	6.33	6.44	6.1	6.7	6.39	6.6	6.99	6.67	6.66	6.84	6.35	6.21	6.43	5.72	6.18	6.49	6.38	6.19	6.29	6.34
17222371	5.45	4.93	4.83	4.79	4.95	4.8	4.9	4.74	4.84	4.69	4.95	5.12	5.02	4.95	5.03	4.89	4.57	4.5	4.79	4.99	5.05	4.7	5.19
17222396	7.25	7.29	7.2	7.11	7.37	7.18	7.24	7.22	7.21	7	7.33	7.25	7.23	7.05	7.26	7.39	7.23	7.26	7.14	7.53	7.35	7.06	7.23
17222411	3.64	3.72	3.72	3.71	3.8	3.94	3.75	3.63	3.51	3.74	3.83	3.8	3.61	4.04	3.75	3.73	3.77	3.47	4	3.75	3.47	3.51	4.15
17222420	2.9	2.57	2.9	2.57	2.94	2.88	2.95	3.06	3.13	2.94	2.87	2.9	2.72	2.93	2.8	2.93	2.98	2.86	2.59	3.08	2.88	3.01	3.08
17222429	6.75	6.96	6.85	6.94	6.95	7.16	6.94	7.25	6.85	6.69	6.88	6.97	6.83	6.89	7.06	7.1	6.92	6.68	7.29	7.05	7.15	7.15	7.12
17222440	8.02	8.01	8.09	8.12	8.06	8.14	7.94	7.82	7.8	7.99	8.03	8.12	7.57	7.45	7.72	7.51	7.52	7.58	7.69	7.49	7.98	7.77	7.75
17222465	5.92	6.37	6.02	5.87	6.09	6	6.29	6.23	6.04	6.23	6.47	6.24	6.24	6.23	6.59	6.83	6.41	5.64	6.67	6.32	6.86	6.95	6.97
17222495	5.37	5.14	4.93	5.11	5.51	5.04	4.95	5.22	5.69	5.83	5.89	5.65	5.33	5.39	4.95	4.98	5.21	4.65	5.39	5.36	5.84	5.79	5.17
17222511	5.24	5.18	5.31	5.03	4.65	4.92	4.95	4.62	4.86	5.34	4.83	4.92	5.48	4.77	5.13	4.95	5.13	4.96	4.74	5.37	4.95	4.78	4.91
17222524	4.13	4.2	3.66	3.74	3.32	3.76	3.9	3.39	3.65	3.76	3.94	4.01	3.8	4.06	3.52	3.71	3.5	3.55	3.81	4.01	3.85	3.82	3.93
17222527	6.64	6.77	6.7	6.41	6.47	6.26	6.06	5.91	6.56	6.63	6.28	6.21	8.13	6.43	6.68	6.84	6.44	6.47	6.73	6.88	6.48	6.9	7.07
17222549	8.17	7.73	7.72	7.72	7.8	7.66	7.46	7.92	8.16	7.93	7.5	7.73	9.16	7.79	8.11	8.48	8.03	8	8.13	8.86	8.08	8.45	8.4
17222564	9.07	6.85	6.83	7.22	7.6	7.43	7.27	7.46	7.23	7.72	7.14	7.27	7.94	6.61	6.48	6.99	7.41	7.07	8.23	7.28	7.05	7.64	7.42
17222566	5.36	5.6	5.57	5.7	5.64	5.73	5.63	5.64	5.38	5.54	5.72	5.64	6.59	5.2	5.65	6.45	5.55	5.48	6.14	6.09	5.93	6.73	6.65
17222568	4.68	4.6	4.8	4.62	4.58	4.69	4.83	4.7	4.9	4.56	4.51	4.83	5	4.59	4.92	4.99	4.97	4.7	4.86	5.04	4.86	5.67	4.98
17222575	3.67	3.23	3.43	3.37	3.46	3.36	3.58	3.28	3.59	3.77	3.47	3.01	3.47	3.35	3.47	3.42	3.43	3.37	3.64	3.56	3.46	3.37	3.31
17222593	3.51	2.89	3.32	3.29	3.13	3.37	3.15	3.81	3.41	3.4	3.21	3.31	3.17	3.12	3.07	3.41	3.02	3.08	3.24	3.22	3.34	3.73	3.22
17222596	2.97	3.1	3.26	3.07	3.12	3.13	3.18	3.35	2.93	3.18	2.79	3.18	3	3.13	3.16	3.14	3.38	2.87	3.03	2.82	2.94	3.33	3.1
17222601	5.42	5.26	5.47	5.26	5.43	4.9	5.2	5.3	5.22	5.28	5.19	5.67	5.14	5.47	5.24	5.05	5.29	5.26	5.14	5.4	5.06	4.82	5.26
17222606	5.51	5.72	5.58	5.66	5.53	5.64	5.34	5.37	5.62	5.57	5.06	5.16	5.56	5.4	5.5	5.46	5.02	5.64	5.13	5.39	5.63	5.44	5.38
17222614	2.94	2.67	2.55	2.68	2.53	2.76	2.73	2.61	2.66	2.83	2.7	2.82	2.7	2.64	2.81	2.5	2.93	2.68	2.89	2.59	3.03	2.94	3.31
17222618	5	4.58	4.31	4.31	4.39	4.64	4.56	4.95	4.63	4.25	4.57	4.73	5.77	4.77	5	4.56	4.31	4.35	4.68	4.78	4.72	4.74	4.74
17222623	3.84	4.35	3.92	4.22	3.8	3.42	3.84	3.58	3.41	3.81	3.89	3.58	3.95	4.49	4.09	4.2	3.56	3.84	3.62	3.58	3.74	4.08	3.51
17222625	7.8	8.44	8.46	8.56	8.39	8.34	8.4	8.4	8.41	8.42	8.56	8.47	8.44	8.4	8.63	8.32	8.3	8.47	8.3	8.16	8.65	8.49	8.4
17222642	6.35	6.21	6.41	6.37	6.15	6	6.37	6.41	5.86	6.07	5.86	5.96	6.42	6.76	6.67	6.75	6.81	6.51	6.6	6.57	6.45	6.75	6.4
17222650	6.97	6.87	6.96	7.09	7.01	7.11	6.9	7.3	6.78	6.99	6.87	7.04	7.21	7.04	7.2	7.23	7.13	6.99	7.12	7.47	7.05	7.3	7.42
17222668	2.91	3.02	2.85	2.8	2.5	2.75	3.07	2.58	2.98	3.2	2.91	3.21	2.7	2.89	3.13	2.84	2.54	2.8	2.9	2.84	2.94	2.77	3.06
17222677	3.1	3.12	2.76	2.65	2.65	2.64	2.7	2.7	2.7	2.53	2.76	2.8	2.71	2.5	2.64	2.61	3.04	2.78	2.56	3	2.96	2.69	2.82
17222679	5.89	5.54	5.91	5.62	5.89	5.62	5.66	6.06	5.9	5.91	5.61	6.25	5.83	5.49	5.91	6.03	5.66	5.69	6.01	6.05	6.48	6.19	6.36
17222694	6.74	6.48	6.76	6.56	6.67	6.8	6.7	6.65	6.74	6.69	6.61	6.63	6.67	6.51	6.91	6.51	6.41	6.46	6.69	6.62	6.89	6.58	6.33
17222707	3.24	2.92	3.14	2.76	2.94	2.84	2.84	3.16	3.24	2.84	2.72	2.71	2.72	2.9	3.08	3.17	2.85	2.76	2.65	2.83	2.76	2.75	3.02
17222716	3.02	2.71	2.76	2.93	2.74	2.54	2.92	2.65	2.76	2.6	2.65	2.79	2.73	2.55	2.74	2.34	2.62	2.74	2.58	3.07	2.6	2.48	2.67
17222719	7.08	7.76	7.83	7.61	7.57	7.55	7.75	7.77	7.38	7.45	7.25	7.31	7.97	7.9	8.22	8.15	7.82	7.75	8.08	8.01	8.05	7.86	8.08
17222775	2.45	2.72	2.65	2.69	3.41	2.46	2.82	2.46	3.01	2.75	2.63	2.1	2.26	3.2	2.98	3.35	2.27	2.29	2.59	2.33	2.73	2.88	2.66
17222777	6.09	6.39	5.79	5.96	7.12	6.85	5.97	6.01	7.38	7.17	6.22	7.09	5.65	6.41	5.64	5.84	7.45	7.29	7.06	6.34	6.73	5.99	6.29
17222788	6.78	6.86	6.86	6.85	6.25	6.54	6.76	7.08	7.12	6.98	6.88	7.12	7.08	6.99	6.79	6.87	6.69	6.77	6.69	7.41	6.42	6.53	7.12
17222790	2.92	2.82	2.94	2.87	3.44	3.85	3.59	3.24	2.92	2.84	3.22	3.18	2.9	3.04	3.16	3.23	3.77	3.73	3.19	3.04	2.96	2.82	3.21
17222800	7.75	8.24	7.91	8.13	8	8.19	8.15	8.37	8.11	8.02	8.49	8.3	8.43	8.33	8.48	8.42	8.48	8.48	8.31	8.57	8.63	8.69	8.66
17222815	2.87	3.32	3.06	3.25	3.84	3	2.61	3.07	3.21	3.34	3.18	3	2.69	2.97	2.99	2.96	2.84	2.95	2.67	2.97	3	3.05	2.89
17222817	3.75	2.91	3.15	3.15	2.92	3.15	3.24	2.89	3.35	3.15	3.07	2.98	3	3.16	3.05	3.15	3.03	3.27	2.6	3.25	3.55	3.1	3.22
17222819	3.5	3.61	3.63	3.6	3.4	3.62	3.96	3.81	3.74	3.54	3.86	3.64	3.67	3.59	3.58	3.64	3.89	3.9	3.51	3.36	3.24	4.22	3.77
17222825	9.86	8.91	9.58	9.98	10.18	9.15	9.45	9.29	10.26	9.39	9.83	9.92	9.08	8.1	8.75	8.62	8.6	8.47	8.41	9.08	8.48	8.43	8.59
17222834	4.72	4.19	3.9	4.05	4.2	4.23	4.23	3.85	4.43	3.92	4.32	3.75	3.85	4.13	3.99	4.32	4.16	4.58	4.13	4.19	4.04	4.39	4.13
17222837	8.04	8.72	8.93	8.51	8.89	8.94	8.7	8.65	8.84	8.86	8.65	8.69	8.68	8.5	8.5	8.43	8.76	8.87	8.9	8.39	8.89	8.58	8.95
17222876	6.75	5.74	5.86	6.15	5.9	5.39	6.23	5.84	5.99	5.87	6.3	5.96	6.19	6.25	5.6	6.07	6.04	5.66	5.82	6.27	5.48	5.88	5.82
17222878	5.13	5.42	5.26	5.09	5.2	5.96	5.17	5.42	5.56	5.27	5.59	5.2	5.26	5.52	5.29	5.22	5.67	4.96	5.25	5.64	5.08	5.56	5.01
17222880	8.8	9.01	8.88	8.93	8.66	8.77	8.93	8.86	8.97	8.87	9.17	8.98	8.98	8.79	9.2	9.05	9.3	9.03	9.01	9.3	9.11	9.46	9.24
17222911	2.59	2.88	2.48	2.46	2.3	2.48	2.3	3.15	2.56	2.91	2.22	2.01	2.22	2.49	2.61	2.23	2.58	2.69	2.42	2.52	2.46	2.33	2.34
17222913	7.51	7.66	7.68	7.48	7.8	7.86	7.75	7.71	7.92	7.57	7.76	7.51	7.74	7.7	7.68	7.68	7.68	7.81	7.69	7.71	7.67	7.64	7.78
17222925	6.97	7.6	7.37	7.65	7.43	7.53	7.8	7.46	7.59	7.65	7.8	7.8	7.72	7.62	7.54	7.79	7.83	7.82	7.53	7.28	7.89	8.09	7.9
17222940	6.11	6.99	6.95	7.16	7.13	7.2	7.37	7.2	7.15	7.07	7.3	7	6.79	6.91	7.04	6.98	6.88	7.29	7.1	6.57	7.16	7.22	6.91
17222951	5.7	5.85	5.74	5.93	6.16	6.07	6.29	6.15	5.98	5.89	6.36	6.23	6.07	5.92	6.15	6.28	6.32	6.07	6.2	5.34	5.89	6.28	6.81
17222959	2.66	2.92	2.7	2.97	2.76	2.76	2.9	2.68	2.57	2.65	2.75	2.69	2.88	2.67	3.03	2.78	2.91	2.76	2.72	2.52	2.73	2.6	2.54
17222968	5.29	5.15	5.06	5.35	5.15	5.46	4.99	5.22	5.47	5.5	5.2	5.22	5.27	5.39	5.02	5.29	5.26	5.15	5.42	5.58	5.84	5.44	5.23
17222988	8.35	8	7.95	8.19	8.37	8.22	8.33	8.36	8.14	8.33	8.24	8.32	7.97	7.99	8.03	8.14	8.19	8.14	8.28	8.58	8.21	8.25	8.04
17223002	3.71	2.62	2.45	2.95	2.66	2.75	2.43	2.93	3.45	3.99	2.82	3.2	2.96	2.65	2.9	2.79	3.23	2.75	3.06	3.28	2.7	4	2.88
17223069	8.22	7.89	7.61	7.55	7.92	7.88	7.72	7.98	8	8.18	7.98	7.84	7.8	7.66	8.08	8.05	7.85	7.71	8.3	8.23	8.11	8.51	8.16
17223080	5.37	6.61	6.65	6.57	6.26	6.3	6.05	6.46	6.07	6.17	6.56	6.11	6.15	6.03	6.28	6.43	5.75	6.14	6.47	6.12	6.57	6.67	6.74
17223115	3.43	2.99	3.77	3.59	3.83	3.3	3.59	4.07	3.93	4.09	3.29	3.71	4.21	3.56	3.31	4.07	3.23	3.59	3.66	3.52	3.61	3.31	2.8
17223117	7.33	7.93	7.84	7.85	7.76	7.82	7.67	8	7.92	7.7	7.74	7.75	7.72	7.8	7.91	7.69	7.87	7.73	7.91	7.65	7.97	7.9	7.9
17223138	7.33	7.32	7.18	7.34	7.53	7.53	7.06	7.56	7.88	7.55	7.58	7.75	8.39	7.22	7.54	7.94	7.54	7.54	7.62	7.9	7.66	8.03	7.95
17223169	8.34	9.04	8.74	8.64	8.65	8.82	8.72	8.48	8.56	8.63	8.83	8.51	8.85	8.98	8.95	8.96	8.88	8.85	8.94	8.86	9.03	9.19	9.25
17223200	10.16	9.92	10.13	10.09	9.82	9.93	9.78	9.87	9.79	9.85	9.93	9.93	10.08	9.88	10.04	9.83	9.84	9.92	9.9	10.1	10.07	9.86	9.91
17223228	9.35	9.49	9.69	9.79	9.73	9.87	9.61	10.04	9.88	9.75	9.8	9.88	9.64	9.58	9.72	9.26	9.65	9.67	9.83	9.83	9.54	9.42	9.62
17223245	4.91	5.11	5.14	5.29	4.98	5.17	5.11	5.06	4.99	4.78	5.3	4.86	5.11	5.07	5.22	5.41	4.99	4.9	5.3	5.15	5.07	5.21	5.23
17223261	3.33	3.33	3.14	3.29	3.33	3.33	3.86	3.39	3.1	3.57	3.06	3.54	3.22	3.33	3.44	3.5	3.3	3.56	3.51	3.33	2.96	3.27	3.3
17223277	5.82	6.64	6.8	6.93	7.06	7.84	6.93	7.32	6.81	6.93	7.16	7.26	6.7	6.99	6.88	7.13	6.55	6.94	7.16	6.62	7.21	7.05	7.15
17223279	2.7	2.66	2.88	2.68	2.6	2.79	2.71	2.94	2.7	2.51	2.45	2.9	2.7	2.83	2.56	3.1	2.94	2.88	2.77	2.47	2.69	2.24	3.07
17223283	5.73	5.82	5.54	5.93	5.92	5.76	5.93	6.13	5.49	6.08	5.95	5.97	6.07	5.71	5.75	6.02	5.85	5.28	5.7	6.25	6.22	6.5	6.21
17223298	11.46	10.56	10.86	10.41	10.23	9.24	10.35	10.1	10.15	10.33	10.74	10.27	10.6	10.76	10.01	10.31	9.95	10.11	10.4	10.88	9.61	9.91	10.49
17223300	4.34	4.4	4.17	4.34	4.03	4.15	4.49	4.09	3.88	4.25	4.29	4.04	4.13	4.26	4.31	4.14	4.18	3.72	3.79	4.01	4.15	4.15	3.92
17223308	4.82	4.61	4.88	4.68	4.3	4.8	4.89	4.66	4.37	5.35	4.5	4.88	4.94	4.67	4.69	4.76	4.52	4.87	4.65	4.5	4.55	4.49	4.48
17223313	6.28	6.41	6.38	6.59	7.08	6.73	6.46	7.03	6.32	6.27	6.4	6.5	6.38	6.4	6.41	6.31	6.58	6.92	6.58	6.54	6.35	6.17	6.37
17223327	3.82	3.36	3.77	3.55	3.52	3.03	3.67	3.2	2.85	2.94	2.93	3.11	3.62	3.24	3.1	3.25	3.26	3.68	3.35	2.85	2.94	2.99	2.76
17223329	6.36	5.52	5.91	5.89	5.3	5.07	5.63	5.5	5.4	5.27	5.75	5.53	5.59	5.52	5.38	5.2	5.87	5.76	5.57	5.92	5.79	5.56	5.51
17223332	5.6	6.12	6.32	6.27	6.53	6.44	6.43	6.39	6	6.15	6.18	6.16	6.09	6.26	5.97	6.22	6.16	6.19	6.28	5.94	6.43	6.19	6.28
17223344	4.5	4.54	4.35	4.99	4.47	4.78	4.37	3.47	4.31	4.01	3.8	4.56	4.77	4.83	4.29	4.83	4	4.2	3.74	3.95	3.71	3.43	3.53
17223346	3.44	3.59	3.56	3.1	3.33	3.18	3.49	3.28	3.43	3.64	3.54	3.37	3.21	3.08	3.3	3.15	3.34	2.93	3.07	3.15	3.25	3.12	3.44
17223353	9.22	8.86	8.67	8.92	8.53	8.54	8.5	7.89	8.6	8.43	8.68	8.47	8.48	8.45	8.27	8.38	8.48	8.47	8.31	8.49	8.47	7.95	8.62
17223378	6.86	6.86	6.82	6.86	6.86	7.1	6.82	6.72	6.85	6.55	6.8	6.66	7.01	6.91	7.08	6.86	6.89	6.86	6.77	6.87	7.02	7.01	6.81
17223390	7.23	7.43	7.29	7.38	7.35	7.46	7.35	7.64	7.44	7.13	7.56	7.43	7.73	7.3	7.88	7.48	7.48	7.49	7.61	7.58	7.83	7.74	7.75
17223412	8.59	8.76	8.53	8.88	8.43	8.55	8.55	8.55	8.41	8.58	8.48	8.24	8.65	8.56	8.58	8.68	8.81	8.79	8.75	8.11	8.37	8.76	8.67
17223429	7.36	7.25	7.38	7.1	7.16	7.57	7.27	7.39	6.97	7.06	6.53	7.05	7.36	7.53	8.01	7.29	7.86	7.89	7.42	7.2	7.29	6.96	7.11
17223446	8.4	8.84	8.7	8.58	8.73	8.66	8.78	9.13	8.8	8.74	8.95	8.96	8.89	9.05	9.03	8.73	8.83	8.93	8.85	8.74	9.22	8.96	9.19
17223467	2.95	2.82	2.68	2.82	2.83	2.68	2.55	3.05	2.79	3.05	2.83	2.84	2.79	2.96	2.82	2.82	2.67	2.6	2.82	2.53	2.87	2.76	2.93
17223471	3.18	2.68	2.92	2.82	3.17	3.1	2.91	3.25	2.85	3.03	2.87	2.8	2.86	2.69	2.81	2.95	2.8	2.75	3	2.79	3.1	2.9	3.24
17223473	3.11	3.23	3.17	3.07	3.48	3.7	3.12	3.18	2.91	3.33	3.1	3.02	2.99	3.46	2.63	3.25	3.49	3.12	3	3.12	3.44	3.15	3.11
17223490	6.42	6.27	6.26	6.46	6.6	6.3	6.42	6.52	6.17	6.29	6.21	6.48	6.72	6.42	6.57	6.58	6.4	6.39	6.68	6.33	6.41	6.41	6.65
17223509	4.44	5.18	5.19	4.7	5.15	5.22	5.26	4.8	5.28	5.33	5.14	5.3	4.34	5.14	5.4	4.91	5.2	5.61	4.84	5.09	5.73	5	5.61
17223532	6.55	7.42	7.41	7.37	7.49	7.29	7.44	7.46	7.63	7.57	7.54	7.56	7.35	7.3	7.5	7.23	7.47	7.57	7.7	7.05	7.59	7.62	7.71
17223571	4.22	3.6	3.71	4.03	3.43	4.12	4.03	3.89	3.4	4.13	3.7	4.22	3.88	3.71	3.93	3.95	3.91	3.3	4.04	3.83	3.73	3.96	3.65
17223574	8.27	7.63	7.72	7.83	7.96	7.33	7.91	7.64	8.03	7.59	7.55	7.47	7.67	7.75	7.64	7.73	7.87	7.56	7.81	8.6	7.22	7.61	7.63
17223581	4.17	4.58	3.98	4.36	3.78	3.98	3.93	3.4	3.9	4.15	4.04	3.87	3.77	4.11	4.01	3.94	3.73	3.9	3.95	3.65	3.86	3.54	3.82
17223594	5.99	6.27	6.25	6.3	6.6	6.57	6.2	6.62	6.49	6.37	6.57	6.52	6.58	6.31	6.69	6.46	6.58	6.54	6.77	6.57	6.51	6.44	6.56
17223616	7.46	8.22	8.19	7.91	8.09	7.92	8.14	7.93	8.27	8.24	8.22	8.09	8.29	8.28	8.23	8.42	8.24	8.38	8.37	8.51	8.45	8.19	8.53
17223637	2.86	2.73	2.51	2.79	2.95	2.88	2.82	2.92	3.29	3.1	2.91	2.83	2.9	2.71	2.87	2.46	2.72	2.73	2.96	2.82	3.19	2.82	2.94
17223641	4.98	4.07	4.09	3.29	2.98	3	3.31	3.89	4.33	3.75	3.6	3.95	3.7	3.4	4.16	3.76	4	3.88	3.17	4.43	4.07	3.96	4.49
17223643	3.15	3.49	3.13	3.78	3.21	3.06	2.84	2.8	3.47	3.08	3.1	2.84	3.65	3.21	3.32	2.96	3.06	3.73	3.15	3.25	2.87	2.66	2.95
17223646	4.73	4.73	4.4	5.08	4.33	4.13	4.67	4.35	4.16	4.16	4.54	3.99	4.89	4.56	4.36	4.54	4.14	4.22	4.27	4.3	4.14	3.93	3.91
17223649	3.61	3.32	3.4	3.78	3.56	3.61	3.76	3.61	4.26	3.77	3.5	3.72	3.4	3.93	3.47	3.86	3.94	3.54	4.02	3.57	3.47	3.61	3.22
17223655	3.18	2.97	2.7	2.92	2.98	3.28	3.05	2.74	3.03	2.92	2.98	2.91	2.88	2.57	2.93	3.18	3.04	2.9	2.72	2.77	2.91	3.23	2.65
17223659	2.97	3.13	3.07	3.06	3.03	2.83	3.04	2.96	2.79	2.88	2.78	2.7	3.05	3.06	3.33	2.92	3.18	2.83	3.07	2.85	2.96	2.68	2.69
17223662	4.76	4.71	5.14	4.57	4.31	4.48	4.57	4.88	4.7	4.63	4.78	4.99	4.44	4.77	4.89	4.63	4.68	4.7	4.92	4.54	4.66	4.27	4.89
17223666	9.07	9.55	9.57	9.51	9.08	9.1	9.23	9.17	9.1	9.14	9.38	9.12	9.19	9.35	9.37	9.24	8.85	9.1	8.83	9.33	9.32	9.35	9.31
17223685	9.09	9.25	9.51	9.64	9.51	9.39	9.19	9.5	9.51	9.29	9.29	9.42	9.26	9.12	9.06	8.61	8.98	8.92	9.17	9.06	8.93	8.64	8.99
17223710	4.61	5.07	4.92	4.64	4.71	4.42	4.94	4.79	4.08	5.43	4.82	4.89	4.61	4.93	4.92	4.66	4.82	4.47	4.44	4.73	4.92	5.32	5.24
17223717	3.7	3.62	3.69	3.63	3.71	3.41	3.58	3.5	3.14	4.08	3.98	3.77	3.72	3.79	4.12	3.65	3.65	3.96	4	3.62	3.44	3.85	4.16
17223726	3.71	3.53	3.89	3.47	3.31	3.71	3.64	4.14	3.93	4.2	4.25	4.32	3.39	3.13	3.8	3.15	3.68	3.25	3.53	4.18	4.53	4.17	4.04
17223728	2.85	3.12	3.01	2.89	3.47	3.67	3.6	2.82	3.09	3.12	2.97	3.2	2.68	2.93	2.81	3.04	2.98	3.1	3.11	2.83	3.18	2.93	2.83
17223730	4.76	4.43	4.24	4.58	4.29	4.55	4.51	4.29	4.58	4.49	4.68	4.42	4.33	4.59	4.09	4.14	4.55	4.47	4.35	4.48	4.83	4.49	4.73
17223747	3.89	3.17	3.38	2.94	3.34	3.39	3.07	3.3	3.32	3.19	3.13	3.09	3.29	3.24	3.36	3.18	3.03	3.45	3.36	2.94	2.89	3.23	3.23
17223760	3.58	4.11	4.26	4.37	3.97	3.97	4.12	4.01	4.28	4.42	4.37	4.43	4.24	3.98	3.92	3.9	4.07	3.88	4.17	4.3	4.04	4.46	4.04
17223766	7.27	7.99	7.97	7.63	7.92	7.97	8.06	8.05	7.88	7.74	8.02	8.2	7.83	7.96	7.81	8.1	8.07	8.22	7.75	7.64	8.32	8.23	8.05
17223777	6.25	6.33	6.75	6.73	6.49	6.48	6.23	6.09	6.42	6.28	6.06	6.05	6.28	6.28	6.51	6.34	5.86	6.37	6.16	6.42	6.36	6.28	6.19
17223787	3.23	3.43	3.69	3.51	3.9	4.06	3.18	3.59	3.52	3.43	3.49	3.34	3.44	3.35	3.64	3.58	3.25	3.67	3.56	3.33	3.78	3.69	3.37
17223793	6.53	6.97	6.46	6.49	6.35	6.49	6.75	6.76	6.36	6.83	6.6	6.61	6.42	6.61	6.65	6.84	6.79	6.63	6.52	6.84	6.76	7.04	6.82
17223799	7.47	7.63	7.5	7.41	7.51	7.45	7.24	7.31	7.43	7.58	7.64	7.67	7.61	7.73	7.71	8.02	7.67	7.64	7.9	8.15	7.98	8.35	8.3
17223811	5.82	5.56	5.86	5.66	5.37	5.35	5.4	5.23	5.47	5.63	5.56	5.33	5.71	5.77	5.6	5.65	5.37	5.6	5.14	5.39	5.2	5.33	4.88
17223813	3.87	3.97	3.69	3.49	3.31	3.72	3.65	3.76	3.42	3.98	3.67	3.77	3.9	3.57	4.6	3.75	4.02	3.92	3.22	3.71	3.88	4.23	4.05
17223828	2.76	3.01	3.16	2.86	2.56	2.73	2.68	2.59	2.63	2.61	2.85	3.35	3.14	2.7	2.92	2.99	2.99	3.38	3.36	2.27	2.58	3.01	2.75
17223834	2.63	2.72	2.89	2.65	2.57	2.89	2.92	2.72	2.72	2.79	2.68	2.84	2.29	2.64	2.68	2.79	2.5	2.67	2.81	2.67	2.49	2.47	2.55
17223839	3.14	3.69	3.42	3.46	3.29	3.47	3.25	3.33	3.36	3.4	3.08	3.18	3.16	3.34	3.26	3.19	3.04	3.36	3.15	2.93	3.58	3.48	3.11
17223844	3.1	2.76	2.95	2.99	3	4.19	3.24	3.04	3.13	2.99	3.33	2.63	2.98	3.16	3.24	2.72	2.98	2.32	2.96	3.15	2.87	2.99	2.96
17223848	3.29	3.13	3.34	3.07	3.45	3.15	3.26	3.12	2.9	2.99	3.28	2.96	3.27	3.27	3.5	3.27	3.49	3.47	3.27	3.22	3.1	3.27	3.03
17223852	4.1	3.35	4.22	3.86	3.81	3.76	4.08	3.94	4.44	4.11	4.03	4.03	3.78	3.96	4.01	4.4	4	4.2	3.9	3.66	4.24	3.93	4.3
17223863	11.04	11.02	11.37	11.22	11.37	11.29	11.16	11.69	11.34	11.19	10.99	11.11	11.17	10.87	11.01	11	11.04	11.01	11.26	11.33	10.84	10.87	11.03
17223876	3.88	3.25	3.68	3.63	3.59	3.87	3.87	3.44	3.69	3.92	3.64	3.53	3.24	3.07	3.51	3.38	3.62	3.39	3.48	3.75	3.45	3.55	3.6
17223880	6.67	6.62	6.78	6.41	6.6	6.23	6.37	6.39	6.26	6.1	6.41	6.01	6.1	6.1	6.13	5.48	6.16	5.86	6.25	5.74	5.9	6.14	6.05
17223903	10.7	10.87	11.1	10.95	11.03	10.99	10.85	10.81	11.18	11.19	10.85	10.76	10.92	11.13	10.85	10.86	10.85	10.85	11.07	11.23	10.9	10.98	10.99
17223916	8.33	8.5	8.47	8.57	8.61	8.54	8.74	8.73	8.5	8.51	8.63	8.52	8.43	9.04	8.43	8.03	8.21	8.35	8.3	8.08	8.02	7.92	8.21
17223932	7.91	7.97	7.94	8.19	8.06	7.9	7.83	8.09	7.96	8.09	8	8.19	7.87	8.12	7.89	7.73	7.89	8.05	7.91	7.93	7.95	7.77	7.79
17223946	5.13	4.48	4.65	4.24	4.48	5.16	5.28	4.19	5.13	5.31	4.45	4.8	4.18	3.9	4.01	3.98	4.27	4.23	4.42	4.72	3.85	4.15	4.24
17223980	2.4	2.45	2.35	2.33	2.58	2.58	2.36	2.26	2.3	2.37	2.25	2.12	2.21	2.4	2.41	2.8	2.31	2.39	2.52	2.22	2.57	2.27	2.02
17223982	4.37	4.45	4.75	4.49	4.64	4.49	4.78	4.84	4.59	4.68	4.56	4.55	4.57	4.53	4.26	4.5	4.58	4.78	4.63	4.64	4.62	4.63	4.59
17223985	6.26	5.98	5.76	6.6	6.1	6.23	5.82	6	6.33	6.2	6.31	6.04	5.84	5.65	5.85	5.53	5.38	5.73	6.1	5.94	6.17	6.69	5.97
17223995	4.19	2.91	3.03	3.01	3.02	3.11	3.02	3.26	3.02	3.1	3.16	3.1	3.24	2.86	2.97	3.21	3.03	3.24	3.22	2.86	3.61	3.19	2.81
17223997	2.6	2.74	2.3	2.56	2.68	2.33	2.27	2.4	2.98	2.52	2.67	2.6	2.39	2.65	2.32	2.45	2.7	2.67	2.87	2.49	2.5	2.36	2.47
17223999	4.33	4.73	4.62	4.8	4.45	4.47	4.84	4.75	4.43	4.75	4.77	4.49	4.74	4.58	5.3	4.75	4.77	4.36	4.75	5.28	4.89	4.56	5.32
17224015	4.34	3.87	4.18	3.88	3.8	4.01	4.05	3.84	4.07	4.01	4.01	4.25	3.94	4.07	4.41	3.96	3.98	4.09	4.01	4.15	4.01	3.92	3.9
17224071	10.38	11.63	11.46	11.34	11.58	11.54	11.52	11.41	11.5	11.73	11.5	11.43	11.76	11.87	11.95	12.24	12	11.83	12.17	11.88	11.96	12	12.59
17224121	3.58	3.07	3.47	3.39	3.13	3.3	3.2	3.21	3.47	3.44	3.2	3.3	3.08	3.41	3.83	3.72	3.32	3.05	3.38	4.04	3.41	3.38	3.8
17224125	5.5	5.27	5.3	5.66	6	5.99	5.52	5.38	6.39	6.21	5.49	5.84	5.43	5.33	5.35	5.56	6.06	6.18	5.93	6.13	5.53	5.87	6.01
17224133	6.28	6.28	6.63	6.79	7.34	7.12	6.58	6.45	7.47	7.41	6.52	7.08	6.3	6.2	6.36	6.3	7.29	7.08	7.18	6.58	6.21	6.14	6.42
17224146	3.94	3.62	3.64	3.55	3.07	3.5	3.45	3.48	3.64	3.42	3.52	3.6	3.5	3.63	3.55	3.95	3.47	3.63	3.4	3.77	3.6	3.66	3.75
17224154	3.84	3.2	3.25	3.49	3.67	4.09	3.35	3.79	3.58	3.73	3.57	3.9	3.11	3.47	3.23	3.83	3.74	3.43	3.73	3.7	3.62	3.41	3.44
17224180	10.12	10.71	10.6	10.17	10.21	10.28	10.1	10.45	10.51	10.6	10.52	10.37	10.9	10.89	11.2	10.59	11.04	10.69	10.91	10.84	11.07	11.16	10.91
17224191	3.89	4.19	4.04	3.99	4.45	4.47	4.32	4.26	4.52	4.53	4.08	4.26	4.38	4.32	4.32	4.36	3.95	4.31	4.11	4.66	4.35	4.18	4.32
17224195	3.75	2.95	3.42	3.13	3.38	3.04	2.8	3.45	2.97	2.96	2.99	3.41	3.2	3.4	3.13	2.98	3.15	3.15	3.07	2.92	2.98	2.84	3.3
17224201	4.01	3.59	3.79	3.7	3.62	3.94	3.84	4	3.88	3.98	4.08	4	3.88	3.62	3.7	3.7	4.12	3.74	4.12	4.17	3.88	3.61	4.12
17224211	11.93	12.69	12.36	12.51	12.17	12.13	12.41	11.94	12.08	12.26	12.34	12.32	12.34	12.66	12.67	12.31	12.3	12.29	12.12	12.27	12.54	12.49	12.37
17224251	5	4.69	4.91	5.2	4.83	4.81	5.28	4.84	5	4.86	5.24	5.11	5.06	5.26	5.07	4.97	5.35	5.15	5.05	5.11	4.93	4.91	5.08
17224254	2.57	2.75	2.88	2.45	2.51	3.06	2.69	2.47	2.24	2.5	2.55	2.76	2.59	2.73	2.88	2.3	2.49	2.16	2.21	2.25	2.41	2.33	2.26
17224256	7.97	8.37	8.36	8.52	8.39	8.61	8.39	8.14	8.15	8.08	8.22	8.32	8.33	8.41	8.6	8.32	8.44	8.32	8.14	8.16	8.33	8.08	7.95
17224270	8.74	9.19	9.08	9.17	8.93	9.05	9.12	8.98	9.07	9.12	9.23	9.1	9	9.28	9.39	9.02	9.1	9	8.85	8.8	9.28	9.15	8.9
17224291	6.82	6.88	7.11	7.13	6.66	7.06	7.05	7.04	6.83	7.32	7.08	6.83	6.92	6.85	6.94	6.88	6.74	7.05	7.02	6.8	7	6.89	7.04
17224320	6.32	6.76	7.06	6.95	6.92	6.93	6.9	6.91	6.87	7.11	7.25	7.11	6.92	6.76	6.79	6.81	6.9	6.86	6.67	6.68	7.06	7.03	7.06
17224340	9.96	9.58	9.49	9.57	9.33	9.06	9.29	9.28	9.25	9.29	8.86	8.71	9.33	9.96	9.36	9.46	8.97	9.18	9.07	9.18	8.74	8.81	9.13
17224342	6.5	7.04	7.2	7.02	7.02	7.02	7.07	6.82	6.93	7	7.3	7.15	7.02	6.91	7.14	6.99	7.15	6.99	6.8	6.96	7.17	6.86	7.13
17224360	5.68	6.58	5.98	5.94	6.24	6.28	6.3	6.05	5.15	6	6.71	6.89	6.12	6.72	6.69	6.32	6.77	6.76	6.52	6.75	7.16	6.49	6.5
17224379	4.6	4.58	4.83	4.44	4.55	4.35	4.65	4.63	4.7	4.38	4.61	4.4	4.59	5.27	4.83	4.18	4.57	4.6	4.34	4.64	4.55	4.24	4.55
17224386	4.66	4.46	4.42	4.51	4.42	3.89	4.48	4.42	4.87	3.87	4.42	4.43	4.42	4.44	4.34	4.1	4.42	4.5	3.83	4.6	4.16	3.86	4.55
17224395	6.58	6.17	6.44	6.13	6.06	5.76	6.35	6.07	5.72	6.19	6.35	5.75	6.27	6.5	6.03	5.9	6.13	6.06	5.52	5.79	4.86	4.51	5.53
17224397	7.04	5.03	4.88	4.61	4.23	4.55	4.84	4.36	4.82	4.8	4.59	4.97	5.53	5.11	4.63	5.5	4.88	4.88	4.82	4.86	4.67	4.9	4.45
17224433	6.69	6.15	6.35	6.19	6.24	6.35	6.27	6.29	6.46	6.69	6.56	6.5	6.22	6.67	5.95	6.3	6.25	6.1	6.3	6.46	5.86	6.4	6.6
17224440	5.97	6.59	6.49	6.43	6.81	6.57	6.6	6.54	6.25	6.23	6.57	6.17	6.46	6.52	6.4	6.82	6.43	6.28	6.21	6.28	6.2	6.42	6.04
17224447	5.04	4.93	5.12	5.09	4.75	4.23	4.75	4.6	4.75	4.58	4.52	4.76	5	5.03	4.93	4.3	4.95	4.67	4.5	4.61	4.59	4.75	4.65
17224462	7.8	7.92	8.11	7.99	7.87	8.06	7.89	7.87	7.97	7.94	7.89	7.89	7.83	7.77	7.76	7.89	7.68	7.68	7.77	8.05	7.96	8.02	7.79
17224476	6.86	7.54	7.61	7.61	7.88	7.95	7.59	7.9	7.75	7.8	7.44	7.74	7.6	7.38	7.83	7.28	7.92	7.83	7.66	7.57	7.66	7.73	7.51
17224500	6.78	7.59	7.76	7.73	7.72	7.69	7.82	7.8	7.41	7.22	7.39	7.25	7.51	7.54	7.78	7.49	7.63	7.75	7.37	7.27	7.78	7.6	7.32
17224520	7.63	7.93	7.79	7.72	7.44	7.54	7.54	7.54	7.62	7.71	7.65	7.68	7.75	7.47	8.05	7.67	7.71	7.62	7.2	6.97	7.91	7.57	7.24
17224540	7.16	7.05	6.97	7.36	7.74	8.19	7.24	7.96	8.08	8.28	7.26	7.85	6.88	7.08	6.8	6.84	7.42	7.12	7.41	7.18	6.93	6.81	6.74
17224546	3.63	3.79	3.42	3.66	3.54	3.68	3.55	3.73	3.43	3.91	3.57	3.25	3.4	3.49	3.52	3.44	3.35	3.74	3.55	3.32	3.39	3.55	3.5
17224551	4.94	4.46	4.49	4.49	4.54	5.05	5.05	4.6	5.26	4.15	4.8	4.96	4.26	4.93	4.45	5	4.93	4.61	4.53	4.93	4.65	4.63	4.69
17224577	4.42	4.08	4.16	4.27	4.18	3.96	4.23	4.07	4.14	4.3	4.08	4.37	3.94	4.04	4.22	4	4.01	3.91	4.04	4.71	4.16	4.39	4.23
17224587	7.57	8.41	8.4	8.49	8.88	8.96	8.74	8.7	8.75	8.77	8.53	8.57	8.27	8.57	8.59	8.54	8.56	8.61	8.42	8.61	8.5	8.25	8.52
17224608	5.57	5.42	5.63	5.79	6	6.04	5.77	5.78	5.98	6.2	5.52	5.47	5.41	5.61	5.28	5.24	5.28	5.25	5.42	5.09	5.02	4.92	5.24
17224614	4.34	4.5	4.34	4.26	4.26	4.81	4.24	4.8	4.38	4.6	4.17	4.48	4.43	4.55	4.45	4.41	4.59	4.45	4.06	4.61	4.19	4.36	4.23
17224617	5.35	5.98	5.01	4.78	5.16	5.06	5.31	4.95	4.97	5.14	5.04	4.97	5.13	6.08	6.13	4.54	5.33	4.88	4.92	5.43	5.15	4.91	5.18
17224620	6.92	7.29	7.44	7.33	7.52	7.48	7.61	7.49	7.04	7.17	7.36	7.43	7.37	7.58	8.06	7.63	7.24	7.75	7.26	7.62	7.57	7.83	7.41
17224629	5.43	5.34	5.39	5.37	4.81	5.12	5.48	5.13	4.97	4.86	5.39	5.39	5.35	5.38	5.39	5.36	5.27	5.42	5.07	5.64	5.1	5.26	5.22
17224661	5.66	6.32	6.42	6.3	6.83	6.49	6.4	6.61	6.14	6.19	6.65	6.78	6.48	6.25	6.19	6.14	6.21	6.34	6.24	6.09	6.51	6.63	6.24
17224682	5.03	3.76	3.55	4.61	3.64	3.68	3.76	4.12	2.9	3	3.66	2.92	4.13	3.52	4.53	3.66	3.92	4.65	3.78	4.38	3.04	3.79	3.74
17224684	4.92	4.27	4.57	4.26	4.1	4.24	3.96	4.44	4.43	4.48	4.77	4.95	4.4	4.51	4.11	4.34	4.38	4.3	4.3	4.46	4.07	4.68	4.38
17224698	5.26	5.72	6.09	5.92	6	5.59	6.2	6.02	5.78	5.91	5.52	5.81	5.92	6.11	5.92	6.01	5.66	5.92	6.06	5.97	5.63	5.44	5.97
17224702	7.28	7.67	7.72	7.8	7.64	7.8	7.66	8.17	7.58	7.52	7.7	7.69	7.89	7.68	7.84	7.71	7.79	7.93	7.74	7.76	7.68	7.7	7.4
17224724	6.19	6.48	7.01	6.63	6.62	6.82	6.79	7.17	6.56	6.6	6.69	6.79	5.65	5.93	6.18	4.81	5.85	5.78	6.03	5.49	5.96	6.05	5.73
17224727	8.07	8.15	8.31	7.81	8.29	8.09	8.42	8.84	8.75	8.28	8.16	8.09	8.46	8.51	8	8.11	7.88	8.26	8.81	8.91	7.93	8.26	8.53
17224730	4.93	5.24	5.48	5.44	5.03	4.99	5.3	5.25	5.26	4.85	4.9	4.99	5.26	5.31	5.15	5.52	5.15	4.98	5.25	5.02	4.94	4.89	5.4
17224736	2.22	2.3	2.45	2.49	2.38	2.65	3.02	2.6	2.56	2.78	2.11	3	2.28	2.48	2.51	2.41	2.6	2.44	2.93	2.44	2.56	2.67	2.98
17224738	5.94	5.46	5.26	5.45	5.28	4.75	5.18	5.38	5	5.17	5.15	5.05	6.34	5.18	5.19	6.29	5.51	5.03	5.92	6.24	5.41	6.47	6.14
17224745	6.79	6.41	6.68	6.44	6.32	6.4	6.41	6.3	6.39	6.4	6.47	6.27	6.32	6.23	6.46	6.23	6.11	6.27	6.44	6.5	6.63	6.26	6.31
17224771	8.29	8.43	8.18	8.1	8.11	8.37	8.26	8.21	8.07	8.35	8.4	8.52	7.89	8.33	8.21	8.34	7.9	7.91	8.16	7.89	7.83	8.18	8.3
17224783	4.55	4.19	3.97	4.14	3.68	4.02	3.9	4.28	4.25	4.23	4.04	4.33	3.69	3.94	3.71	4.03	4.56	3.99	3.92	4.33	4.02	4.68	4.49
17224791	10.35	10.27	10.42	10.48	10.18	10.17	10.17	10.29	10.21	10.04	10.31	10.18	10.44	10.21	10.31	10.04	10.15	10.14	10.18	10.07	10.21	10.15	10.23
17224811	3.77	3.91	3.7	3.42	4.34	3.79	3.43	3.88	3.63	3.63	3.83	4.52	3.48	4.02	3.96	4.05	3.84	3.61	3.46	3.89	3.86	3.87	3.68
17224813	8.16	8.78	8.85	8.74	8.75	8.7	8.76	8.81	8.91	8.91	8.88	8.81	8.82	8.63	8.92	9.34	8.86	8.82	9.04	9.3	8.96	9.39	9.32
17224878	7.94	8.65	8.69	8.57	8.37	8.36	8.69	8.39	8.5	8.46	8.37	7.96	8.01	8.06	8.01	7.16	7.65	7.39	7.55	6.97	7.9	7.97	7.9
17224882	5.63	5.27	5.43	5.21	5.2	5.39	5.36	5.37	5.42	5.33	5.36	5.21	5.6	5.3	5.21	5.41	5.41	5.12	5.24	5.03	4.99	5.28	5.51
17224930	4.93	5.09	5.31	5.04	4.92	4.77	4.91	4.31	4.92	4.71	4.95	4.96	4.92	5.38	4.98	4.72	4.77	4.62	4.98	5.32	4.48	5.17	4.82
17224935	4.42	4.21	4.35	4.38	4.48	4.24	4.21	4.17	3.8	4.18	4.14	4.2	4.14	4.56	4.12	4.49	4.24	4.53	4.2	4.09	3.82	4.04	3.8
17224942	4.56	4.71	4.62	4.81	4.43	5.36	4.61	5.05	4.91	4.99	5.01	5.32	5.24	4.97	5.12	4.99	4.96	5.14	4.74	4.98	5.5	5.15	4.76
17224952	2.75	2.47	2.26	2.46	2.8	3.13	2.42	2.7	2.86	2.96	2.56	2.77	2.5	2.57	2.69	2.83	3.35	2.79	2.56	2.67	3.45	2.75	2.96
17224954	4.09	3.76	3.85	4.24	4.06	3.96	3.77	3.99	4.46	4.2	4.01	3.68	3.51	3.51	3.96	3.79	3.99	4.24	3.76	4.06	4.17	3.61	3.78
17224971	8.34	8.58	8.22	8.32	8.43	8.45	8.7	8.12	8.41	8.44	8.33	8.56	8.39	8.58	8.75	9.15	8.9	8.89	8.59	9.03	8.82	9.05	8.84
17224977	4.31	3.44	3.84	3.83	3.89	3.69	4.11	3.92	4.17	3.85	4.03	3.69	4.17	3.95	3.8	4.56	4.04	4.04	3.8	4.16	3.65	4.05	4.3
17224993	10.4	10.55	10.52	10.54	10.38	10.26	10.21	10.54	10.44	10.4	10.68	10.65	10.7	10.36	10.64	10.38	10.4	10.46	10.61	10.62	10.66	10.82	10.72
17225037	4.19	4.76	4.23	4.43	4.41	4.06	3.99	4.36	4.19	4.76	4.31	4.13	4.12	4.5	4.37	5.1	4.32	4.69	4.16	5.04	4.4	4.93	5.13
17225046	6.87	6.66	6.38	5.87	6.35	6.4	6.51	6.08	5.58	6.72	6.54	6.31	6.61	6.63	6.51	6.58	6.71	6.74	6.93	6.79	6.92	6.99	7.4
17225066	7.95	7.73	7.65	7.37	7.52	7.57	7.72	7.59	7.54	7.98	7.75	7.69	7.7	7.89	7.75	8.02	7.78	7.58	8.15	8.13	7.89	8.16	8.14
17225080	8.06	7.96	8.02	8.01	7.98	7.5	8.16	7.8	8	8.25	8.3	7.76	8.12	7.9	7.95	8.57	8.49	8.53	8.67	8.77	8.47	8.63	8.69
17225085	3.83	3.09	3.29	3.73	3.13	3.64	2.97	2.97	3.62	3.46	3.01	2.85	2.94	3.51	3.2	2.98	3.72	3.09	3.04	2.96	3.27	3.11	3.46
17225088	5	3.32	4.13	3.85	3.42	3.64	3.99	3.69	3.95	4.08	4.02	3.76	3.7	4.42	4.3	3.69	3.8	4.11	3.34	4.11	3.77	3.95	4.04
17225110	3.82	4.98	3.89	3.21	4.55	3.21	5.35	3.82	3.34	3.68	4.26	3.92	4.21	3.08	4.14	4.06	4.16	4.36	5.11	4.1	3.62	4.48	4.21
17225113	3.12	2.85	2.97	2.77	3.14	4.24	2.98	3.59	2.86	3.24	3.27	2.81	3.02	2.89	2.88	3.63	3.59	2.83	3.97	3.07	3.8	2.99	3.15
17225116	6.21	6.34	6.32	5.92	6.11	6.4	5.91	6.09	6.49	6.16	6.03	6	6.37	6.23	6.41	6.21	5.81	6.04	6.46	6.06	6.02	5.65	6.27
17225119	5.86	6.03	5.89	5.8	5.69	5.7	5.4	5.78	5.65	5.92	6.17	5.97	6.06	5.76	5.73	6.53	5.87	5.93	5.98	6.54	6.17	6	6.63
17225134	4.26	4.41	4.46	4.45	4.5	4.48	4.16	4.39	4.21	4.46	4.56	4.59	4.37	4.44	4.53	4	4.81	4.64	4.24	4.43	4.87	4.76	4.14
17225138	5.41	4.76	5.02	5.1	4.86	4.54	4.95	5	4.93	5	5	5.14	4.82	5.14	5.06	5.33	5.08	4.54	4.75	6.08	5.4	5.73	4.87
17225146	4.47	4.13	4.81	4.58	3.86	5.03	4.1	4.68	4.2	4.29	4.96	4.31	4.4	4.34	4.75	4.34	4.51	4.34	4.71	4.42	3.89	3.68	4.19
17225150	4.77	4.76	4.59	4.85	4.55	4.77	4.54	4.26	4.77	4.96	4.44	4.68	4.79	4.69	4.59	4.61	4.39	4.84	4.7	4.94	4.49	4.38	4.8
17225153	8.85	8.88	8.94	8.89	8.95	9.05	9.09	9.33	8.94	8.7	9.21	9.05	9.09	9.29	8.83	9.14	9.23	9.09	9.21	9.19	9.08	9.14	9.09
17225169	8.16	6.34	5.86	5.8	6.05	5.59	5.68	5.76	6.06	7.06	6.11	6.05	6.22	5.45	5.4	6.37	5.69	5.55	6.08	7.75	5.8	6.06	7.02
17225171	5	4.94	5.43	5	4.44	3.76	4.12	4.59	4.63	4.91	4.98	3.99	4.84	5.69	4.29	4.79	3.99	4.13	4.49	5.41	4.02	4.34	4.48
17225173	11.95	11.51	11.42	11.1	11.57	11.27	11.86	11.48	11.02	11.37	11.48	11.35	11.07	11.72	11.11	11.58	11.53	11.14	11.75	11.68	10.56	11.39	10.88
17225175	5.54	5.04	5.22	5.69	5.25	5.03	5.25	4.82	5.19	4.9	4.9	5.2	5.25	5.38	5.14	5.23	5.55	4.72	5.16	5.49	5	5.09	4.98
17225179	6.52	7.15	7.02	7.1	7.22	7.49	7.39	7.39	7.05	7.05	7.13	7.03	7.22	7.14	7.15	7.29	7.14	7.28	7.4	7.13	7.09	6.96	6.92
17225189	4.74	5.08	4.55	4.91	4.14	5.35	5.08	4.98	5.17	5.29	5.28	5.14	5.27	4.7	5.06	5.01	5.04	4.89	5.18	4.79	5.02	5.18	5.27
17225191	5.77	5.84	5.78	5.6	5.24	5.34	5.62	5.37	5.92	5.39	5.62	5.59	5.64	5.77	5.43	5.65	5.59	5.4	5.24	5.49	5.55	5.51	5.49
17225196	4.48	4.29	4.22	4.51	4.13	4.21	4.48	3.98	4.51	4.47	4	4.2	5.3	4.74	4.48	4.39	4.29	4.24	4.15	4.17	4.19	3.93	3.84
17225210	5.01	4.82	4.57	4.87	4.85	4.67	5.06	4.88	5.17	4.93	5.16	5	4.57	5.01	5.06	4.58	4.84	4.58	4.47	4.89	4.93	4.72	5.06
17225224	5.09	4.62	4.75	4.81	4.51	4.6	4.88	4.87	4.51	4.68	4.58	4.49	4.85	4.63	4.71	4.84	4.59	4.84	4.66	4.97	4.14	4.82	4.21
17225248	3.8	3.56	3.37	3.88	3.61	3.69	3.74	3.5	3.9	3.78	3.85	3.77	3.67	3.62	4.06	3.71	3.99	3.65	3.5	3.83	3.65	3.74	3.63
17225251	2.59	2.58	2.69	2.71	2.68	3.18	2.45	2.31	2.67	2.65	2.59	2.79	2.39	2.5	2.26	2.44	2.51	2.49	2.29	2.59	2.22	2.79	3.01
17225253	4.16	3.57	3.66	3.85	3.39	3.58	3.67	4.04	3.76	3.7	3.62	3.45	3.48	3.72	3.45	3.4	4.25	3.57	4.1	3.43	4.15	3.25	3.66
17225259	2.71	2.83	2.47	3.48	2.96	3.05	2.53	2.54	2.41	3.22	2.65	2.62	2.76	2.49	3.05	3.06	3.14	2.83	2.05	2.71	2.93	3.3	2.9
17225261	5.65	5.44	5.38	5.37	5.61	5.22	5.42	5.36	6.07	5.86	5.58	5.75	5.55	5.73	5.38	5.5	5.92	5.64	5.67	5.76	5.43	5.94	5.78
17225283	5.58	5.62	5.45	5.56	5.59	5.49	5.82	5.6	5.69	5.65	5.74	5.89	5.15	5.96	5.63	5.78	5.33	5.45	5.7	5.71	5.41	5.46	6.04
17225286	8.05	8.45	8.48	8.72	8.39	8.43	8.37	8.49	8.52	8.51	8.55	8.68	8.47	8.41	8.54	7.83	8.24	8.3	8.48	8.51	8.44	8.26	8.56
17225320	6.1	6.2	6	5.86	6.22	6.11	5.99	5.82	7.06	6.7	6.17	6.24	5.82	6.37	5.96	5.72	6.34	6.11	6.83	6.65	6.09	5.94	6.28
17225325	3.62	3.63	3.75	3.71	3.38	4.04	3.89	3.87	3.57	3.32	3.52	3.38	3.63	3.41	3.51	3.63	3.48	3.68	3.6	3.46	3.43	3.63	3.48
17225329	8.41	8.23	8.32	8.2	8.08	8.07	8.06	7.74	8.08	8.2	8.05	8.01	8.01	8	8.03	8.01	7.82	8.05	8.04	7.57	8.18	7.66	7.9
17225350	3.08	3.15	3.29	2.97	3.03	3.05	3.03	3.01	2.92	3.25	3.04	3.06	3.05	3.05	3.18	3.05	3.01	2.77	3.18	3.04	3.28	2.81	2.93
17225356	3.26	3.67	3.72	3.1	3.27	3.41	3.23	3.45	3.33	2.91	3.03	2.82	3.66	3.27	2.8	3.03	3.53	3.18	3.01	2.76	2.95	2.87	2.92
17225360	6.32	5.81	5.71	5.76	5.47	5.3	5.69	5.58	5.8	5.42	5.7	5.29	6.61	5.98	5.92	5.86	5.85	5.76	6.05	6.38	5.99	6.29	6.09
17225364	4.37	3.81	3.6	3.68	3.97	3.7	3.51	3.5	3.57	3.9	3.33	3.62	3.7	4.18	3.68	3.77	3.68	3.75	3.34	3.46	3.92	3.59	3.57
17225368	3.73	3.57	4.07	3.94	4.29	4.18	3.98	4.13	4.08	4.82	4.21	4.04	3.64	3.94	4.17	4	3.6	3.86	3.48	4.39	3.94	3.39	4.13
17225373	4.72	4.66	4.69	4.67	4.44	4.83	4.7	4.77	4.68	5.18	5.03	4.86	4.81	5.14	5.15	4.49	4.79	4.78	4.79	4.68	4.6	4.6	5.02
17225379	5.63	5.4	5.65	5.36	5.33	5.18	5.75	5.74	5.59	5.69	5.61	5.97	6.19	5.55	5.68	5.53	5.58	5.54	5.46	5.93	5.51	5.05	5.52
17225391	4.4	4.21	4.28	4.64	4.04	4.79	4.27	4.6	4.38	4.72	4.08	4.13	4.32	4.39	4.32	4.59	4.32	4.58	4.02	4.16	4.32	4.39	4.15
17225413	7.83	8.6	8.56	8.41	8.65	8.44	8.44	8.92	8.46	8.63	8.6	8.68	9.37	9.04	9.41	9.42	9	9.2	9.58	9.58	9.45	9.49	9.41
17225460	5.48	5.06	5.16	5.09	5.38	4.86	5.04	4.89	5.37	5.49	5.34	5.54	5.59	5.11	4.74	4.9	5.27	5.21	5.22	5.21	5.01	4.83	5.08
17225472	6.62	6.72	6.6	6.47	6.62	5.83	6.27	6.35	6.62	6.58	6.65	6.01	6.4	7.06	6.42	6.41	6.26	6.18	6.07	6.81	6.43	6.27	6.18
17225475	4.81	4.29	4.29	4.54	4.09	3.53	4.08	4.26	4.56	4.11	4.31	4.63	4.18	4.16	4.76	4.29	4.76	4.23	4.29	4.57	4.29	4.22	4.33
17225478	7.42	7.21	7.47	7.13	7.21	7.23	7.25	7.13	7.2	7.27	7.36	7.33	7.3	7.24	7.08	7.24	7.04	7.21	7.19	7.26	7.33	7.06	7.26
17225495	4.3	3.82	4.43	4.26	4.02	3.91	4.3	4.7	4.36	4.09	4.38	3.89	4.44	4.51	3.89	4.04	4.02	4.36	4.35	4.32	3.99	3.88	4.36
17225499	5.61	5.9	5.91	5.91	6.21	6.15	5.82	5.87	6.47	6.38	6.07	6.32	5.95	6.06	5.97	6.06	6.2	6.21	5.96	6.28	6.09	6.05	5.95
17225506	7.23	7.93	8.07	8.37	8.43	8.15	8.51	8.13	8.44	8.64	8.76	8.87	7.63	7.31	7.61	7.58	7.62	7.07	7.48	7.6	8.15	8.34	7.98
17225531	6.07	6.85	6.52	6.53	6.16	5.83	6.26	6.38	6.83	6.76	6.66	6.89	6.53	6.56	6.39	6.23	6.03	6.21	6.28	6.56	6.49	6.84	7.01
17225535	7.53	7.73	7.85	7.72	7.64	7.39	7.69	7.75	7.99	7.99	7.77	7.88	7.74	7.77	7.78	7.72	7.52	7.64	7.4	7.63	8.1	8.04	7.82
17225564	9.95	10.32	10.44	10.66	10.94	11.02	10.74	10.77	10.74	10.59	10.6	10.6	10.13	10.32	10.19	10.06	10.32	10.39	10.35	9.95	10.21	10.22	10.03
17225578	2.4	2.23	2.45	2.31	2.45	2.55	2.86	2.29	2.28	2.51	2.45	2.6	2.14	2.34	2.28	2.58	2.54	2.61	2.45	2.59	2.28	2.7	2.38
17225580	3.87	3.82	3.45	4.21	3.64	3.87	3.34	3.97	3.8	4.15	4.49	4.32	3.4	3.97	3.85	3.72	3.94	3.87	3.79	4.24	4.69	3.92	4.12
17225582	4.46	4.42	4.46	4.42	4.14	3.88	4.59	4.57	4.65	4.74	4.5	4.52	4.53	4.46	4.21	4.4	4.31	3.75	4.42	4.68	4.36	4.23	4.51
17225586	7.3	6.69	6.61	6.65	6.71	7.02	6.76	6.65	6.66	6.59	6.2	6.21	6.88	6.65	6.52	6.65	6.79	6.8	6.23	6.94	6.47	6.38	6.75
17225595	5.02	4.34	4.49	4.72	4.74	4.31	4.34	4.63	4.73	4.94	5.15	4.89	4.5	4.78	5.12	4.57	4.69	4.79	4.63	4.73	4.63	4.68	4.7
17225603	4.37	4.32	4.01	4.32	4.21	4.43	4.24	4.09	4.01	4.21	4.22	4.36	4.05	4.22	4.15	4.34	4.21	4.22	3.91	4.21	4.21	3.94	4.21
17225624	5	4.72	4.7	4.75	4.73	4.79	4.99	4.45	4.72	4.59	5.16	4.73	4.36	5	4.63	4.56	4.56	4.68	4.62	4.52	4.72	4.79	4.83
17225627	4.33	3.98	4.05	4.14	4.08	3.96	4.35	4.43	4	3.83	4.3	4	3.98	4.04	4.17	4.09	4.31	3.83	4.03	4.02	3.81	4.01	4.35
17225630	4.43	4.67	4.68	4.19	4.68	4.63	4.66	4.36	4.41	4.67	4.71	4.82	4.71	4.46	4.44	4.85	4.92	4.8	4.43	4.74	5.03	4.95	4.87
17225683	4.47	3.75	3.9	3.84	3.51	3.73	3.75	3.31	3.76	3.98	4.04	3.65	3.82	3.83	3.63	3.69	3.51	3.43	3.58	3.52	3.39	3.19	3.51
17225693	6.2	6.41	6.31	6.6	6.39	6.45	6.45	6.71	6.49	6.37	6.78	6.51	6.32	6.28	6.31	6.11	6.1	6.35	6.28	6.47	6.52	6.5	6.57
17225705	4.61	4.84	4.94	4.82	4.56	4.51	4.71	4.66	4.94	4.64	4.71	4.78	4.71	4.86	4.68	4.97	4.58	4.91	4.64	4.48	4.71	5.09	4.71
17225728	10.49	10.84	10.76	10.81	10.87	10.74	10.81	11.06	11.03	10.97	10.96	10.96	11.1	10.88	11.11	10.98	10.92	11.13	11.14	11.03	11.15	11.33	11.19
17225760	7.94	8.06	8.09	8.14	7.98	8.11	8.09	7.68	7.81	7.94	7.93	7.83	8.03	8.05	8.26	7.95	7.66	7.91	7.74	7.77	8.16	7.59	7.61
17225775	6.22	6.51	6.42	6.56	6.6	6.3	6.64	6.5	6.34	6.75	6.2	5.82	6.2	6.48	6.56	6.33	6.3	5.95	6.23	6.47	6.07	6.58	6.01
17225785	7.79	7.49	7.75	7.81	7.77	7.78	7.86	7.88	7.63	7.63	7.95	7.86	7.74	7.6	7.7	7.68	7.87	7.71	7.69	7.65	7.62	7.46	7.72
17225799	3.09	2.89	2.81	3.15	3.1	2.95	2.92	3.59	3.57	3.63	2.84	3.22	2.87	2.86	2.53	2.47	3.03	2.74	2.51	2.93	2.67	3.24	2.57
17225801	5.25	5.65	4.79	5.14	4.48	5.15	4.82	4.8	5.21	5.21	4.82	5.27	5.15	5.29	4.92	4.98	4.82	5.36	5.21	5.12	4.88	5.82	5.13
17225809	4.66	4.79	4.49	4.51	4.31	4.14	4.25	4.26	4.78	4.34	3.55	3.53	4.16	4.24	4.92	5.22	4.28	4.63	4.41	4.3	4.84	4.41	3.85
17225811	6.97	6.59	6.51	6.28	6.21	5.67	5.89	5.61	4.51	5.35	4.98	3.88	5.57	7.01	4.85	5.94	5.7	5.75	5.71	4.56	3.99	5.04	4.3
17225813	3.25	2.62	2.44	2.77	2.47	2.34	2.52	2.3	2.36	2.34	2.2	2.44	2.56	2.83	2.59	2.37	2.46	2.18	2.55	2.35	2.66	2.41	2.73
17225815	7.5	7.67	8.03	7.88	7.65	7.66	7.38	7.95	7.37	7.3	7.64	7.8	7.84	7.36	7.74	8.13	7.92	7.88	7.83	8.3	7.9	8.49	8.37
17225824	3.19	2.75	2.75	3.12	2.54	3.27	2.7	2.81	2.79	2.73	2.83	2.92	2.89	3.22	2.97	3.16	2.92	3.05	2.9	2.96	3.38	2.91	2.89
17225829	4.99	4.4	4.64	4.68	4.88	4.51	4.44	4.24	4.82	5.13	4.67	4.78	4.44	4.46	4.21	4.36	5.17	4.66	4.74	4.69	4.56	4.63	4.61
17225833	3.18	3.07	3.07	3.05	2.88	3.23	3.13	3.19	3.07	2.94	3.15	3.04	2.96	3.1	2.74	3.07	3.17	3.2	3.15	2.99	3.18	3.05	3.13
17225837	3.18	2.69	2.88	2.77	3.2	3.16	2.99	3	2.89	3.38	2.89	3.14	7.1	3.05	2.79	2.95	3.1	2.81	3.02	2.68	3.24	3.05	2.56
17225853	3	2.65	2.89	2.98	2.91	3.16	3.15	2.91	3	2.83	2.87	3.16	3.45	3.22	2.94	3	2.94	3.13	2.82	3.14	2.93	2.98	3
17225871	2.72	2.75	2.84	2.93	2.95	2.8	2.54	2.82	2.89	2.64	2.84	2.67	2.69	2.71	2.88	2.77	2.77	2.78	2.87	2.63	2.83	2.47	2.79
17225888	7.21	6.83	7.12	7.19	7.22	6.52	6.79	7.07	6.84	7.04	7.25	7.14	7.24	6.82	7.32	7.27	7.11	6.96	7.13	7.31	7.68	7.58	7.5
17225893	7.8	8.01	7.83	7.91	8.11	7.87	7.94	8.02	8.39	8.15	8.07	8.18	8.24	7.98	8.32	7.96	8.32	8.23	8.46	8.23	8.52	8.41	8.52
17225929	9.34	9.55	9.5	9.42	9.45	9.45	9.3	9.65	9.54	9.53	9.63	9.74	9.89	9.7	10.02	10.09	9.93	9.66	9.93	10.18	10.14	10.38	10.09
17225969	4.97	4.96	5.16	5.45	5.25	5.27	5.1	5.23	4.98	4.39	5.37	5.5	5.33	4.98	5.22	5.01	4.91	5.2	4.91	5.28	5.37	5.25	5.35
17225978	3.38	3.05	3.1	3.53	2.44	3.33	2.83	2.44	2.57	3	3.07	2.4	3.11	2.44	3.04	3.4	2.7	2.87	2.68	2.49	2.63	2.25	2.56
17225980	2.4	2.53	2.45	2.41	2.56	2.73	2.92	3	2.53	2.8	2.53	2.38	2.53	2.63	2.66	2.53	2.42	2.43	2.33	2.31	2.43	2.6	2.41
17225982	3.09	3.55	3.11	3.05	2.59	2.81	3.51	3.21	2.91	2.75	2.59	2.12	2.64	3.26	3.08	3.08	3.42	2.97	3.14	2.31	3.31	3.07	2.64
17225984	3.97	3.34	3.46	4.03	3.85	3.3	3.34	3.28	3.94	3.65	3.2	2.94	3.8	3.82	3.61	3.03	3.17	3.34	3.23	3.34	3.55	3.31	3.22
17225986	5.91	4.84	4.65	4.9	4.91	5.01	4.91	4.74	5.51	4.91	4.53	5.45	5.48	4.58	4.76	4.99	4.96	5.58	5.43	5.41	4.9	5	5.23
17225988	2.55	2.63	2.41	2.53	2.34	2.85	2.45	2.39	2.55	2.24	2.29	2.4	2.35	2.43	2.36	2.44	2.09	2.39	2.26	2.49	2.49	2.47	2.47
17225990	2.45	2.37	2.64	2.72	2.68	2.37	2.68	2.28	2.58	2.29	2.6	2.99	2.25	2.89	2.58	2.84	2.62	2.81	2.54	2.5	2.79	3.07	2.8
17225993	4.73	5.52	6.12	5.26	5.11	5.39	5.22	5.67	5.85	5.87	5.51	5.46	5.67	5.75	5.94	6.1	5.82	5.98	5.98	5.78	6.1	6.39	5.95
17225999	7.93	8.02	7.91	8.07	7.83	7.84	7.6	8.16	7.75	7.73	7.98	7.78	7.92	7.86	7.8	7.8	7.83	7.93	7.86	7.79	7.91	8.22	8.13
17226035	5.91	6.24	6.31	6.3	6.09	5.85	6.28	5.68	6.09	5.91	5.9	5.95	5.84	5.88	6.09	5.91	5.39	5.37	5.77	5.91	5.53	5.52	5.66
17226039	4.02	4.23	4	4.25	3.74	3.79	4.17	4.01	4.02	4.02	3.89	3.78	3.81	4.19	4.16	3.92	3.81	4.02	4.28	3.84	4.02	3.9	3.97
17226043	7.93	8.84	8.61	8.62	8.89	8.83	9.04	8.86	8.78	8.71	9.12	8.89	8.5	8.75	8.78	9.14	9.19	9.22	8.69	8.85	9.01	9.2	8.97
17226049	9.67	9.7	9.71	9.79	9.62	9.56	9.84	9.17	9.63	9.54	9.62	9.37	9.41	9.46	9.29	9.17	9.45	9.4	9.14	9.08	9.32	9.26	9.19
17226062	8.98	8.86	9.05	9.18	9.03	9.03	9.05	9.01	9.1	8.86	9.01	9.04	9.08	8.85	8.97	8.98	8.94	8.93	9.04	9.19	9.01	9.24	9.06
17226080	2.34	2.33	2.19	2.18	2.43	2.65	1.89	2.49	2.44	2.3	2.14	2.19	2.27	2.21	2.98	2.46	2.18	2.38	2.06	2.41	2.38	2.48	2.54
17226089	2.96	2.41	2.64	2.7	2.37	2.43	2.29	2.72	2.59	2.91	2.78	2.62	2.52	2.82	2.88	2.2	2.65	2.45	2.41	2.82	2.77	2.62	2.7
17226098	2.52	2.37	2.25	2.6	2.36	2.25	2.43	2.35	2.07	2.33	2.28	2.52	2.05	2.42	2.62	2.52	2.3	2.34	2.31	2.24	2.36	2.47	2.25
17226109	2.49	2.44	2.34	2.25	2.39	3.03	2.64	2.9	2.79	2.37	2.46	2.45	2.34	2.32	2.35	3.04	2.63	2.61	2.52	2.49	2.47	2.38	3.21
17226120	3.26	3.13	3.28	3.17	3.01	3.2	2.79	3.15	3.13	3.02	3.05	3.06	3.18	3.07	3.35	3.31	3.21	3.15	3.13	3.1	3.3	3.06	3.21
17226123	2.54	2.52	2.58	2.76	3.05	2.38	2.54	2.79	2.44	2.76	2.63	2.78	2.39	2.57	2.62	2.83	2.53	2.24	2.36	2.37	2.57	2.59	2.57
17226125	5.18	4.55	4.65	4.83	4.8	4.34	4.26	4.64	4.62	4.64	4.61	4.75	4.51	4.68	4.47	4.95	4.77	4.18	4.57	4.52	4.48	4.91	4.57
17226127	3.51	3.53	4.18	4.17	3.88	3.36	4.24	3.55	3.72	3.5	3.42	3.48	3.46	3.62	3.55	3.34	3.4	3.28	3.8	3.24	3.39	3.09	3.41
17226142	7.73	7.4	7.28	7.53	7.55	7.39	7.38	7.37	6.98	7.25	7.71	7.57	7.59	7.3	7.74	7.63	7.91	7.53	7.83	7.46	7.61	7.92	7.96
17226147	4.18	3.41	3.49	3.88	3.34	3.57	3.65	4.01	3.85	3.54	3.63	3.63	3.64	3.54	3.73	3.41	3.73	3.96	3.39	3.66	3.68	3.31	3.54
17226149	2.48	3.17	2.56	2.75	2.57	2.57	2.75	2.5	2.67	2.61	2.57	2.48	2.45	2.58	2.37	2.57	2.5	2.39	2.43	2.62	2.59	2.45	2.61
17226153	2.03	2.22	1.94	2.13	2.45	2.86	2.38	2.09	2.52	2.18	2.22	2.2	2.29	2.22	2.3	2.19	2.32	2.22	2.3	2.22	2.16	2.41	2.1
17226155	8.27	8.58	8.75	8.88	8.92	8.78	8.88	9.22	8.83	8.81	8.85	8.83	8.75	8.39	8.68	8.65	9	8.98	8.78	8.55	8.85	8.99	8.79
17226164	4.99	5.61	5.19	5.16	5.8	4.96	5.25	4.94	4.13	4.11	3.93	4.55	5.23	4.88	4.68	5.25	5.35	4.45	5.24	3.7	4.02	3.85	4.4
17226166	5.89	5.26	5.33	5.3	5.4	5.55	5.3	5.44	5.13	5.27	5	5.31	5.28	4.72	4.85	5.39	5.42	5.31	5.69	5.38	5.05	5.72	5.11
17226168	2.25	2.22	2.29	2.17	2.41	2.44	2.59	2.57	2.74	2.31	2.3	2.43	2.41	2.27	2.77	2.31	2.35	2.34	2.22	2.31	2.46	2.54	2.58
17226170	5.38	6.39	6.42	6.65	6.44	6.42	7.34	6.41	6.66	6.61	6.65	7.31	6.25	6.47	6.71	6.29	6.43	5.87	5.84	5.99	6.92	6.47	6.14
17226189	6.75	7.3	7.38	7.05	7.37	7.08	7.51	7.34	7.25	7.08	7.29	7.23	7.24	7.56	7.41	7.43	6.95	6.91	7.28	7.17	7.34	7.29	7.18
17226194	8.49	8.43	8.63	8.46	8.66	8.96	8.83	8.79	8.47	8.68	8.61	8.48	8.5	8.6	8.74	8.81	8.77	8.81	8.61	8.63	8.84	8.75	8.65
17226203	8.15	7.87	8.1	8.18	8.04	7.95	7.93	8.19	8.34	8.2	8.03	7.8	7.79	7.66	7.37	7.38	7.78	7.8	7.86	7.39	7.66	7.95	7.72
17226232	8.91	8.86	8.9	8.93	8.47	8.41	8.62	8.95	9.24	8.72	8.85	8.75	8.98	8.87	8.72	8.32	8.54	8.31	8.53	8.26	8.55	8.64	8.64
17226263	5.71	6.51	6.81	6.65	6.44	6.98	6.47	7.03	6.65	6.69	6.36	6.66	6.85	6.5	6.42	6.44	6.4	6.43	6.54	6.59	6.58	6.56	6.06
17226269	4.98	4.57	4.63	4.94	5.09	4.86	5.21	4.68	4.6	5.08	4.81	4.79	4.91	4.67	5.15	4.83	4.22	4.67	4.72	4.81	4.63	4.78	5.2
17226297	6.27	6.07	5.88	5.82	6.14	6	5.9	5.74	6.49	6.08	5.97	6.51	6.12	5.88	5.62	5.91	6.07	5.92	5.91	6.44	6.08	5.71	6.03
17226302	7.43	7.45	7.32	7.5	7.32	7.31	7.46	7.26	7.3	7.38	7.18	7.42	7.43	7.54	7.45	7.39	7.34	7.5	7.16	7.34	7.35	7.18	7.25
17226313	6.19	6.74	6.82	6.75	6.52	6.77	6.71	6.64	6.42	6.71	6.69	6.73	6.69	6.6	6.71	7.05	6.85	6.41	6.62	6.79	6.81	7.34	6.98
17226327	5.91	5.81	5.29	5.51	5.81	5.75	5.56	5.34	5.68	5.74	5.71	6.07	5.72	5.68	5.51	5.82	6.08	5.42	5.81	5.76	5.88	5.67	5.75
17226346	7.87	7.75	7.74	7.8	8.21	8.13	8.14	7.83	8.09	8.17	8.03	8.12	7.93	7.81	7.94	7.5	8.33	8.11	8.17	7.59	8	7.93	7.93
17226361	4.21	4.4	4.21	4.01	4.3	3.96	3.79	3.9	4.21	4.56	4.18	4.21	4.23	4.04	3.38	4.05	4.07	4.25	4.19	4.18	4.57	4.6	3.94
17226364	4.84	3.72	3.72	3.69	4.16	3.84	4.57	4.56	4.35	4.44	4.15	4.36	4.57	3.97	4.25	4.57	4.3	3.68	4.56	4	4.25	4.07	4.21
17226369	7.7	8.48	8.27	8.34	8.28	8.12	8.24	8.16	8.03	8.11	8.42	8.2	8.39	8.35	8.48	8.15	7.98	8.1	8.26	8.13	8.2	8.27	8.17
17226387	3.62	3.2	3.83	3.75	3.27	3.21	3.31	3.6	3.85	3.62	3.54	3.63	3.17	3.78	3.51	3.3	3.45	3.57	3.33	3.45	3.38	3.31	3.52
17226418	2.15	2.48	2.71	2.32	2.28	2.58	2.24	2.56	2.53	2.76	2.33	2.31	2.55	2.38	2.47	2.48	2.31	2.11	3.13	2.39	2.11	2.72	2.48
17226420	10.97	10.65	10.82	10.59	10.48	10.53	10.49	10.74	10.53	10.61	10.75	10.57	10.91	10.59	10.89	11.2	10.82	10.79	11.04	11.37	10.98	11.21	11.18
17226435	5.42	5.25	5.23	5.14	4.79	4.78	5.03	4.92	5.17	5.08	5.07	4.87	5.09	5.41	4.94	4.78	5.25	4.94	4.79	5.49	5.19	5.24	5.02
17226447	5.69	5.28	5.75	5.66	5.4	6.08	5.66	5.94	5.72	5.49	5.76	5.67	5.62	5.46	5.81	5.7	5.65	5.57	5.82	5.66	5.88	6.22	5.68
17226473	6.22	6.21	6.16	6.01	5.98	5.96	6.14	6.04	6.08	6.09	6.02	6.02	6.05	5.91	6.07	6.16	6.09	5.81	6.11	6.02	5.86	6.01	6.06
17226486	6.24	6.25	6.22	6.25	6.15	6.21	5.77	5.61	5.18	5.35	5.66	5.39	6.05	5.89	5.66	6.12	6.05	6	5.63	5.62	5.07	5.29	5.35
17226489	6	5.59	5.28	4.73	5.04	5.49	5.62	5.11	4.98	5.63	5.18	5.61	5.8	5.39	5.11	5.8	5.17	5.31	5.95	5.05	5.36	5.23	5.49
17226499	5.73	5.8	5.7	5.57	5.76	5.93	5.62	5.73	5.94	6.19	5.95	5.9	5.86	5.53	6.03	6.98	5.78	5.84	6.1	7.82	6.41	7.15	6.46
17226531	4.63	4.69	4.91	5.11	4.57	4.7	4.23	4.55	4.94	4.57	4.56	4.57	4.57	4.67	4.27	4.55	4.6	4.34	4.56	4.46	4.38	4.43	4.61
17226550	6.44	6.65	6.58	6.58	6.66	6.6	6.35	6.87	6.49	6.36	6.63	6.33	6.68	6.49	7.23	7.12	6.65	6.84	7.01	7.29	6.94	7.41	7.16
17226572	9.24	8.96	9.23	9.1	9.12	9.15	8.99	9.39	9.23	9.13	9.18	9.18	9.2	9.06	9.17	8.86	9.15	9.2	9.22	9.24	8.94	8.97	9.11
17226591	3.15	2.81	2.77	3.58	2.65	3.09	2.76	2.82	2.79	3.78	2.71	2.79	2.59	2.69	2.75	2.68	2.98	2.68	2.39	3.21	3.32	2.91	3.69
17226593	6.8	7.32	7.22	7.19	7.58	7.25	7.2	7.52	6.94	7.45	7.11	7.43	7.19	7.35	7.96	8.24	7.34	7.5	7.82	8.29	7.77	8.5	8.4
17226597	5.1	4.52	4.66	4.57	4.13	4.71	4.8	4.52	4.77	4.47	4.64	4.78	4.39	4.11	4.58	4.58	5.01	4.22	4.37	4.27	4.6	4.62	4.62
17226600	2.75	3.1	2.24	2.93	2.28	2.69	2.55	2.66	2.86	2.76	2.18	2.48	2.6	2.95	2.46	2.54	2.4	2.75	2.34	2.58	2.89	2.56	2.89
17226602	3.66	3.16	3.4	3.26	3.14	3.34	3.27	2.87	3.39	2.89	3.3	3.27	3.31	3.19	3.35	3.45	3.08	3.1	3.12	2.89	3.28	3.61	3.17
17226605	4.26	4.68	4.35	4.54	4.33	4.39	4.73	4.58	4.77	4.22	4.37	3.69	4.32	4.67	3.92	3.94	4.84	3.89	3.97	4.29	4.51	4.67	4.48
17226618	7.4	7.13	6.95	6.89	6.67	6.46	6.58	6.4	6.88	6.94	7.38	6.91	7.07	7.25	7	6.91	6.99	6.75	6.75	6.51	6.89	6.1	7.51
17226622	7.34	8.18	8.21	8.01	8.45	8.43	8.38	8.04	8.3	8.16	8.84	8.18	8.36	8.47	8.29	8.7	8.73	8.35	8.74	8.19	8.62	8.07	9.12
17226637	4.16	3.7	4.15	4.06	3.81	4.45	3.95	3.82	3.8	3.8	3.52	4.04	3.8	3.44	3.52	4	3.82	3.98	3.62	3.82	3.56	3.76	3.54
17226653	2.18	2.23	2.21	2.35	2.33	2.68	1.91	2.17	2.18	2.37	2.24	2.29	2.25	2.11	2.44	2.07	2.23	2.29	2.41	2.06	2.29	2.33	2.66
17226655	5.71	4.16	3.78	4.25	8.59	8.12	3.78	4.06	9.24	9.34	5.33	8.45	9.92	4.61	4.25	4.91	9.02	8.95	9.11	7.76	7.2	3.84	7.35
17226669	3.38	3.58	3.28	3.48	3.32	3.45	3.64	3.45	3.29	3.55	3.11	3.71	3.48	3.45	3.15	3.45	3.57	3.66	3.54	3.52	3.31	3.35	3.23
17226676	7.02	7.24	7.07	7.04	6.73	6.67	6.92	6.59	7.12	7.09	6.96	6.93	7.01	6.84	7.03	6.67	6.79	6.58	6.83	6.96	6.98	6.72	6.73
17226701	4.48	4.38	4.19	4.07	4.03	4.11	4.06	4.12	3.93	4.01	3.79	3.91	4.41	4.18	3.78	4.04	4.07	3.67	3.65	3.92	4.06	3.9	3.8
17226708	4.42	4.53	4.65	4.34	4.4	4.32	4.12	4.22	4.32	4.12	4.79	4.1	4.54	4.57	4.36	4.36	4.28	4.26	4.12	4.63	4.36	4.58	3.92
17226720	4.54	3.99	4.14	3.67	4.02	4.29	3.99	4.23	4.35	4.18	3.99	3.99	4.09	3.73	3.83	3.83	3.72	4.05	3.77	3.95	3.85	3.99	3.99
17226728	4.85	4.6	4.53	4.85	4.39	4.42	4.62	4.22	4.7	4.79	4.54	4.56	4.61	4.6	4.6	4.68	4.68	4.59	4.53	4.73	4.27	4.44	4.5
17226736	9.07	9.43	9.35	9.36	9.25	9.31	9.34	9.17	9.05	9.25	9.21	9.36	9.39	9.46	9.53	9.47	9.38	9.34	9.5	9.5	9.36	9.58	9.47
17226748	4.74	4.89	4.62	5.24	4.65	5.69	5.03	4.2	4.42	4.39	5.19	4.38	4.97	4.22	4.82	4.9	4.15	4.68	5.42	4.85	5.09	4.9	4.32
17226750	4.26	4.01	4.52	4.39	3.72	3.93	4.11	4.22	4.07	3.83	3.89	4.06	3.78	4.18	4.41	4.28	4.22	4.55	4.21	3.87	4.02	3.92	4.08
17226752	4.47	4.05	3.74	3.58	3.69	3.37	3.58	3.77	3.94	3.91	3.68	3.83	3.69	4.06	3.54	3.75	4.14	3.48	3.77	3.84	4.15	4.11	4.41
17226757	6.53	6.87	6.9	6.76	6.82	6.94	6.97	7.07	6.89	7	6.94	6.82	6.63	6.73	6.95	7.14	7.24	7.03	7.13	6.97	7.26	7.07	6.72
17226771	6.41	6.49	6.53	6.48	6.53	6.29	6.44	6.1	6.5	6.72	6.5	6.64	6.3	6.45	6.8	7.08	6.48	6.48	6.88	7.11	6.79	6.89	6.86
17226798	8.15	8.75	8.63	8.42	8.38	8.28	8.28	8.04	8.33	8.17	8.55	8.5	8.73	8.69	8.63	8.71	8.51	8.55	8.41	8.61	8.68	8.7	8.68
17226827	2.49	3.03	2.99	2.6	2.61	2.84	2.41	2.55	2.54	2.59	2.81	2.97	2.54	2.79	3.05	2.87	2.46	2.72	2.92	3.04	2.68	2.6	2.9
17226829	6.28	6.02	6.31	6.24	6.07	5.15	5.89	5.85	5.85	5.85	5.74	6.13	6.13	6.51	6.09	6.12	5.88	5.76	5.86	6.01	6.05	5.84	5.83
17226847	6.03	6.14	6	6.18	6.33	6.25	6.15	5.75	6.9	6.81	6.59	6.58	6.16	6.52	6.3	8.19	6.62	6.69	6.59	8.1	7.2	7.63	7.1
17226867	5.46	5.07	4.64	4.94	4.59	4.62	5.02	4.91	5.15	5.34	5	5.22	4.75	4.94	5.01	4.73	4.68	5.04	4.87	5.08	4.76	4.72	5.22
17226870	4.91	4.97	5.11	4.85	4.95	4.37	4.87	4.86	4.29	4.8	4.88	4.61	4.74	4.91	4.84	4.76	4.7	4.86	4.68	4.8	4.41	4.42	4.9
17226874	5.64	6.15	5.78	5.97	5.69	5.66	5.67	5.77	5.66	5.82	6.15	5.56	5.95	6.14	5.84	5.85	5.75	5.46	5.82	5.82	6.15	6.01	5.94
17226888	5.84	6.2	6.42	6.42	6.36	6.41	6.35	6.39	5.79	6.11	6.19	6.72	5.61	5.16	5.82	5.92	5.94	6	6.2	6.11	6.29	6.37	5.75
17226891	5.33	5.1	5.2	5.2	4.99	4.63	5.05	5.2	4.74	5.15	4.94	5.09	5.31	4.8	4.92	5.06	5.09	5.1	4.92	5.07	4.92	4.61	5.34
17226916	5.35	5	5.12	4.49	4.88	4.57	5.15	4.78	5	5.27	4.85	5.06	5.04	5.09	5	5.23	4.92	5	4.96	5.44	4.8	4.74	5
17226951	2.87	3.4	3.53	2.6	2.9	2.13	2.4	2.97	2.66	2.87	2.57	2.46	3.28	3.02	3.07	2.36	3.04	2.53	3.5	2.74	2.65	3.2	3.45
17226953	9.18	9.07	9.19	9.01	8.84	8.63	8.83	8.43	8.76	8.82	9.12	8.83	8.94	8.75	8.46	8.46	8.45	8.61	8.78	8.59	8.9	8.47	8.83
17226969	5.07	4.7	4.87	5.37	5.03	4.83	5.45	4.63	4.9	4.98	5	4.66	5.23	4.95	4.92	4.83	4.95	4.84	4.97	5.54	4.74	4.66	4.86
17226974	6.55	6.84	7.16	7.17	6.76	6.71	7.07	6.99	6.6	6.84	6.76	6.91	6.86	6.83	6.9	6.71	6.64	6.61	6.61	6.5	7.07	6.52	6.71
17226991	7.71	6.82	6.65	6.84	6.59	6.74	6.78	7.08	6.8	6.73	6.53	6.58	6.83	6.69	6.64	6.91	6.47	6.66	6.65	7.06	6.68	6.72	6.5
17227003	9.59	9.41	9.38	9.33	9.29	9.3	9.21	9.15	9.28	9.1	9.37	9.26	9.35	9.13	9.28	9.31	9.24	9.16	9.34	9.39	9.4	9.08	9.38
17227023	9.05	9.05	8.9	8.91	8.34	8.31	8.24	8.49	8.74	8.71	8.74	8.47	8.96	8.69	8.74	8.49	8.5	8.44	8.66	8.78	8.87	8.93	9.03
17227025	5.19	4.85	5	5.22	4.72	4.88	5.07	4.89	4.93	5.52	4.77	4.85	4.77	5.15	4.85	5.26	4.92	5.32	5.15	4.97	5.28	5.41	5.48
17227037	10.53	11.43	11.23	11.37	10.92	11.04	11.22	10.88	11.11	11.14	11.02	11.02	11.37	11.47	11.37	10.59	10.98	11.07	11	10.22	11.33	11.1	11.14
17227063	5.46	6.06	5.32	6.03	6	6.01	6.06	5.88	5.9	6.08	6.14	6.14	6.15	5.86	6.04	5.99	6.03	6.06	5.77	6.04	6.39	6.1	6.26
17227077	11.65	12.58	11.9	11.93	11.84	12.07	12.1	11.94	11.78	12.34	12.19	12.37	12.77	13	13.09	13.03	12.82	12.77	12.74	12.92	13.1	13.16	13.03
17227083	5.69	6.28	5.69	5.57	5.61	5.52	5.83	6.05	5.84	5.75	5.78	4.99	5.65	6.2	5.81	5.34	5.96	5.41	5.62	5.53	5.43	5.76	5.05
17227086	6.31	5.95	6.04	6.17	5.92	6.03	6.17	6.14	6.05	6.16	6.24	6.36	6.22	6.08	6.26	6.34	6.28	6.47	5.92	6.15	6.55	6.49	6.46
17227089	7.49	7.76	7.46	7.38	7.6	7.75	7.59	7.22	7.11	7.18	7.6	7.05	7.39	7.7	7.69	7.85	7.95	7.88	7.42	7.58	7.89	8.1	7.6
17227094	8.92	9.19	9.64	9.61	9.35	9.42	9.57	9.5	9.3	9.4	9.18	9.19	9.01	9.53	9.26	9.28	9.13	9.14	8.77	8.87	9.23	9.83	9.16
17227103	2.92	2.88	3.59	2.39	2.67	3.12	2.84	3.87	3.45	3.07	2.68	2.48	3.51	3.57	2.97	2.29	3.51	2.14	3.23	2.88	3.55	2.37	3.33
17227105	4.8	4.48	4.99	5.23	4.97	4.97	5.02	5.01	4.89	4.97	5.09	4.95	4.9	4.92	4.6	5.06	5.26	5.05	4.97	5.24	4.87	4.89	4.91
17227138	8.71	8.53	8.63	8.7	8.87	8.82	8.39	8.63	9.15	8.94	8.46	8.81	8.64	8.45	8.6	8.26	8.79	8.49	8.64	8.8	8.51	8.55	8.65
17227149	3.61	3.4	3.42	3.5	3.39	3.92	3.58	3.3	3.17	4.28	3.37	4.05	3.54	3.35	3.44	3.44	3.88	3.48	3.23	3.5	3.42	3.5	3.68
17227157	4.65	4.66	4.54	4.62	4.22	4.26	4.56	4.7	4.56	5	4.53	4.95	4.34	4.49	4.64	4.68	4.58	4.5	4.32	4.81	4.74	4.71	5.14
17227160	7.6	7.53	7.44	7.54	7.42	7.55	7.56	7.27	7.45	7.27	7.58	7.54	7.4	7.19	7.25	7.13	7.07	6.87	7.14	7.05	7.37	7.38	7.4
17227198	5.74	5.02	5.39	5.29	5.41	5.33	5.36	5.4	5.38	5.4	5.38	5.48	5.12	5.37	5.23	5.36	5.28	5.43	5.4	5.48	5.36	5.56	5.34
17227221	4.82	4.43	4.48	4.45	3.64	4.1	4.37	4.4	4.63	4.45	4.33	4.34	4.48	4.37	4.68	4.66	4.13	4.04	4.1	4.75	4.56	4.31	4.45
17227259	6.06	4.8	4.97	4.57	4.44	4.54	3.43	4.14	3.56	3.58	4.44	4.44	4.54	5.65	4.67	4.67	4.37	4.5	4.79	3.96	4.7	4.62	4
17227261	4.73	4.89	5.01	4.65	4.24	4.84	4.57	4.75	4.77	4.85	5	5.14	4.84	5.01	5.08	4.89	4.86	4.69	4.92	4.79	5.06	4.99	4.87
17227266	5.5	3.69	3.4	3.76	3.24	3.46	3.78	3.61	3.46	3.46	3.78	3.6	5.15	3.61	3.81	4.39	3.93	3.76	3.64	3.76	3.56	3.2	3.13
17227278	8.05	8.47	8.69	8.36	8.19	8.22	8.27	8.57	8.12	8.4	8.23	8.29	8.44	8.43	8.29	8.32	8.26	8.38	8.31	8.35	8.47	8.52	8.39
17227297	9.26	9.05	9.22	9.24	9.24	9.2	9.13	9.75	9.43	9.38	9.47	9.4	9.38	9.32	9.34	9.25	9.36	9.22	9.38	9.59	9.47	9.32	9.51
17227309	2.88	2.73	2.85	2.83	2.91	3.44	2.72	2.95	3.24	3.35	3.02	3.04	2.62	2.5	3.05	2.45	3.2	2.95	2.8	3.32	3.04	3.28	3.07
17227311	5.41	5.23	5.37	5.34	4.9	4.46	5.13	4.98	4.8	5.25	5.18	5.22	5	5.21	5.29	4.87	5.34	5.06	4.76	5.12	4.96	4.87	5.01
17227320	9.1	9.66	9.67	9.59	9.37	9.62	9.63	9.7	9.53	9.55	9.62	9.63	9.55	9.82	9.84	9.58	9.56	9.55	9.5	9.4	9.57	9.86	9.36
17227348	9.08	10.22	9.99	9.88	9.63	9.59	9.85	9.17	9.38	9.58	10.15	10.12	10.2	10.27	10.38	10.39	9.95	10.18	10.1	10.24	10.63	10.44	10.37
17227379	6.08	6.89	6.59	6.92	6.93	6.75	6.98	6.72	6.6	6.86	6.81	6.74	6.89	6.85	6.87	7.43	6.88	7.14	7.06	7.22	7.08	7.23	7.46
17227384	4.8	4.44	4.61	4.66	4.31	4.16	4.55	4.61	4.75	4.77	4.67	4.67	4.76	4.89	4.96	4.48	4.59	4.44	4.99	4.85	4.6	4.88	4.71
17227401	4.92	4.63	4.7	4.95	4.59	5	4.71	4.93	4.69	4.95	5.23	4.54	4.35	4.51	4.11	4.63	4.56	4.71	4.74	4.71	4.92	4.32	4.68
17227430	3.96	4.15	3.62	3.79	3.94	3.72	3.51	3.53	3.66	3.82	3.85	4.07	4.16	3.72	3.87	3.86	3.51	3.89	3.79	3.72	3.9	3.57	3.91
17227436	5.72	5.06	4.97	4.98	4.94	4.94	5.09	5.18	4.89	5.13	5.05	4.95	5.03	5.04	4.98	5.12	5.05	5.02	5.03	5	4.65	4.49	4.95
17227464	5.66	5.29	5.13	5.42	5.02	5.56	5.38	5.46	5.44	5.53	5.55	5.14	5.7	5.42	5.39	5.62	5.27	5.69	5.36	5.42	5.38	5.21	5.26
17227480	4.58	4.96	4.65	4.16	4.08	4.67	4.14	5.05	4.8	5.1	4.57	4.88	4.71	4.7	4.66	4.72	4.54	5.02	4.41	4.77	4.84	4.31	4.66
17227483	8.82	9.17	9.3	8.91	9.01	8.96	9.04	9.06	8.84	8.83	9.09	8.99	9	9.12	9.19	8.98	9.11	9.04	9.05	8.87	9.17	9.39	9.23
17227505	4.5	4.42	4.17	4.37	4.06	4.25	4.44	4.17	4.14	4.27	4.07	4.18	4	4.06	4.14	4.21	3.87	4.11	3.99	4.26	4.06	4.07	4.06
17227509	3.51	3.28	3.1	3.47	3.24	3	3.21	3.36	3.29	3.53	3.12	3.24	3.06	3.36	3.42	3.35	3.4	3.34	3.36	3.11	3.47	3.06	3.81
17227512	2.56	2.73	2.7	2.6	3.19	2.86	2.56	2.6	2.79	2.8	2.44	2.73	2.53	2.38	2.74	2.47	2.3	2.38	2.64	2.46	2.57	2.45	2.5
17227515	5.43	5.79	6.2	5.81	7.19	6.94	6.01	5.8	7.58	7.28	5.91	7.03	6.27	6.19	5.63	5.96	7.05	7.27	6.84	6.37	6.45	5.6	6.64
17227528	3.02	2.54	2.83	2.67	2.83	3.08	3	2.57	2.48	3.23	2.44	2.73	3.18	2.72	3.41	2.97	2.32	2.86	3.09	2.53	2.72	2.51	2.17
17227530	2.24	2.29	2.35	2.35	2.35	2.67	2.35	2.27	2.36	2.79	2.24	2.5	2.23	2.23	2.7	2.09	2.26	2.44	2.31	2.31	2.68	2.38	2.55
17227532	5.53	4.47	5.01	4.08	5.12	3.33	4.1	4.01	4.67	3.6	4.47	3.98	4.66	4.95	4.48	3.93	4.99	4.71	4.18	4.53	4.01	3.91	4.45
17227534	5.5	4.68	4.87	5.04	4.3	4.35	4.18	4.42	4.61	4.92	4.57	4.62	5.17	4.93	4.54	4.57	4.31	4.66	4.36	4.77	4.83	4.18	4.67
17227536	8.62	8.45	8.36	8.14	8.17	8.23	8.4	8.37	7.85	8.27	8.37	8.18	8.66	8.48	8.86	9.51	8.96	8.79	9.31	9.78	9.03	9.54	9.51
17227570	10.58	10	9.9	10.04	9.77	9.84	9.7	9.97	9.97	9.93	9.97	10	10.04	9.99	10.04	9.86	10.04	9.99	9.96	10.24	10.07	10.13	10.01
17227583	3.16	3.11	3.36	2.57	2.8	2.8	2.54	2.89	2.59	3.11	2.48	2.7	3.09	2.86	3.37	3.02	2.8	3.05	2.87	2.4	2.84	2.5	2.62
17227589	4.35	4.65	4.25	4.03	3.8	4.18	4.05	4.34	4.34	4.59	4.2	4.49	3.96	4.28	4.2	3.72	4.17	4.39	4.09	4.45	4.34	4.11	4.03
17227606	5.26	5.74	5.62	5.41	6.31	5.95	6.02	6.49	5.73	5.85	5.89	5.57	5.42	5.53	5.84	6.06	5.89	5.33	5.82	5.67	5.78	5.73	5.74
17227611	4.21	4.44	4.26	4.26	4.27	4.1	4.08	4.46	4.21	4.66	4.35	4.25	4.34	4.42	4.62	4.5	4.34	4.47	4.33	4.19	4.13	4.36	4.67
17227614	2.86	3.21	3.13	3.06	3.03	3.19	2.85	2.99	3.21	3.2	2.84	3.14	3.14	3.14	3.15	3.2	3.37	3.15	2.98	3.43	3.19	3.14	2.92
17227616	4.36	3.83	3.83	3.86	3.6	3.82	3.69	3.69	3.64	3.91	3.65	3.87	3.69	4.11	3.82	3.84	3.9	4.01	3.55	3.9	3.69	3.55	3.9
17227636	3.06	2.66	3.18	3.09	6.58	5.47	2.62	3	6.72	7	3.53	5.28	3.42	2.84	2.73	3.33	6.94	6.79	6.61	4.9	5.13	2.37	5.17
17227646	3.64	2.79	3.44	3.26	5.04	5.86	3.65	3.19	5.8	5.99	3.58	5.16	3.67	3.33	3.02	3.82	6.01	5.9	6.23	4.15	3.35	3.58	3.53
17227675	2.53	2.77	2.23	2.47	5.7	4.84	2.46	2.2	5.12	4.19	3.23	4.77	2.58	2.27	2.2	3.11	6.27	5.82	6.23	4.4	4.08	2.65	4.1
17227696	11.08	10.48	10.46	10.36	10.66	10.55	9.93	10.03	10.88	10.68	10.43	10.63	10.44	10.03	10.08	10.11	11.1	10.99	10.94	10.67	10.49	10.62	10.44
17227722	2.37	2.32	2.37	2.37	2.36	2.58	2.24	2.31	2.3	2.48	2.36	2.53	2.58	2.6	2.36	2.19	2.36	2.24	2.33	2.24	2.41	2.4	2.35
17227727	2.39	2.6	2.27	2.38	2.48	3.6	2.46	2.2	2.6	2.46	2.38	2.46	2.57	2.49	2.35	2.74	2.4	2.48	2.41	2.46	2.44	2.42	2.28
17227729	8.93	8.77	8.77	8.91	8.69	8.68	8.74	8.76	8.73	8.63	8.89	8.79	8.76	8.6	8.71	8.35	8.62	8.41	8.58	8.75	8.6	8.7	8.69
17227753	7.68	7.61	7.79	7.66	7.56	7.78	7.55	7.48	7.36	7.56	7.67	7.59	7.62	7.51	7.43	7.12	7.27	7.43	7.57	7.2	7.64	7.88	7.58
17227764	8.05	7.77	9.07	8.34	9.09	8.86	8.2	8.12	8.24	8.71	7.73	7.92	7.55	7.35	7.67	8.74	7.68	7.59	8.1	9.1	7.78	8.39	8.26
17227771	2.96	2.88	3.02	2.92	2.97	3.2	3.04	3.02	2.66	3.06	2.77	2.94	2.88	2.94	3.06	2.7	2.89	2.82	2.89	3.07	2.89	2.93	2.93
17227780	4.43	4.98	4.49	4.9	4.52	4.55	4.29	4.56	4.26	4.78	4.3	4.75	4.6	4.81	5.6	7.15	5.35	5.33	5.67	8	6.04	6.72	5.83
17227791	4.09	3.22	3.12	3.06	2.92	3.45	3.3	3.52	3.43	3.32	3.22	3.22	3.09	3.12	3.17	3.22	3.2	3.54	2.87	3.17	3.56	3.48	3.48
17227795	2.18	2.43	2.32	2.27	2.62	2.45	2.41	2.28	2.28	2.39	2.25	2.32	2.07	2.18	2.57	2.37	2.32	2.32	2.21	2.4	2.87	2.35	2.36
17227797	6.28	5.6	5.39	5.62	5.77	5.91	5.6	5.87	5.46	5.37	5.75	5.96	5.63	5.83	5.98	6.71	6.22	6.03	6.16	7.27	6.18	6.67	6.58
17227806	4.27	4.24	3.61	3.83	3.81	3.99	2.65	3.3	3.71	3.42	3.93	3.17	3.4	3.52	2.99	3.95	3.39	3.76	4	3.3	4.1	3.46	3.63
17227808	2.68	2.55	2.61	2.98	2.73	2.93	2.31	2.88	2.92	2.02	2.35	2.72	2.59	2.72	2.6	4.19	2.66	3.41	2.76	2.55	2.53	2.74	3.16
17227810	3.02	2.77	2.71	2.89	3	3.41	2.85	3.1	3.04	2.98	3.52	2.73	2.73	2.6	3.14	3.01	2.8	3	2.94	3.01	2.69	3.09	2.94
17227813	4.18	3.14	3.15	3.12	3.22	3.31	3.27	2.85	2.85	3.08	2.99	3.18	3.13	3.27	3.24	3.13	3.01	3.14	2.9	3.01	3.09	3.01	2.55
17227818	2.49	2.65	2.52	2.39	3.01	2.71	2.67	2.21	2.64	2.46	2.33	2.49	2.47	2.43	2.67	2.29	2.48	2.48	2.64	2.47	2.49	2.42	2.3
17227822	2.6	2.16	2.54	2.2	2.5	2.24	2.55	2.21	2.69	2.49	2.45	2.32	2.39	2.33	2.66	2.61	2.65	2.99	2.29	2.51	2.49	2.56	2.41
17227824	4.21	3.96	3.48	3.22	3.48	3.62	3.58	2.82	2.62	3.12	2.74	3.3	3.66	3.82	3.2	3.05	3.4	3.94	3.97	2.82	2.86	2.51	3.1
17227826	2.8	2.86	2.97	3.05	3.08	2.53	3.13	3.26	3.37	2.87	2.99	3.27	2.8	3.66	3.17	3.05	2.81	3.06	2.86	3.36	3.15	3.33	3.04
17227828	7.39	6.84	7.17	6.66	6.71	6.88	6.58	6.83	6.66	6.64	6.94	6.81	7.18	6.91	7.08	7.09	7.28	6.89	7.08	6.93	7.09	7.19	6.8
17227852	4.89	4.68	4.65	4.64	4.68	4.59	4.68	4.45	4.89	4.48	4.84	4.76	4.5	4.68	4.63	4.68	4.98	4.76	4.6	4.5	4.57	4.44	4.81
17227861	5.02	4.45	4.31	4.32	4.82	4.51	4.38	4.38	4.07	4.41	4.27	4.33	4.59	4.18	4.45	4.31	4.65	4.43	4.2	4.35	4.38	4.61	4.6
17227864	4.91	4.5	4.11	4.17	4.85	4.66	4.64	4.6	4.6	4.74	4.6	4.91	4.97	4.32	4.35	4.42	3.83	4.03	4.55	4.79	4.98	4.28	4.83
17227867	3.42	2.68	2.78	2.81	2.98	3.21	3.11	2.61	3.16	2.8	3.09	3.22	2.72	3.03	2.83	2.82	2.75	2.87	3.13	2.8	3.44	3.22	3.46
17227872	9.03	8.76	8.72	8.95	8.84	8.86	8.7	9.01	8.97	8.83	8.83	8.58	8.81	8.77	8.8	8.78	8.89	8.82	8.92	8.96	8.84	8.82	8.93
17227892	6.97	7.18	6.27	6.06	7.85	7.22	6.14	7.12	8.25	8.14	7.18	7.61	6.6	7.25	6.47	7.51	8.01	7.97	7.61	7.6	8.22	7.24	7.38
17227910	5.41	5.97	5.8	5.82	5.77	5.89	5.69	5.77	5.45	5.75	6.01	5.81	5.86	5.79	5.84	6.01	5.77	5.5	5.94	5.35	5.78	6.12	6.15
17228021	5.27	5.28	5.11	5.26	5.71	5.7	5.18	5	4.58	4.39	4.11	4.49	4.7	4.71	4.86	5.37	5.26	5.72	5.17	4.08	4.13	3.68	4.27
17228023	6.77	7.06	7.06	6.81	6.85	6.98	6.91	6.84	6.69	6.63	7	6.57	6.99	6.58	6.87	6.72	7.03	7.07	6.67	6.71	6.91	6.9	6.65
17228046	9.03	8.67	8.87	8.61	8.43	8.57	8.72	8.69	8.46	8.62	8.79	8.48	8.71	8.82	8.9	8.81	8.69	8.83	8.64	8.96	8.85	9.08	8.91
17228055	3.57	3.89	3.62	3.04	3.9	3.5	3.29	3.43	4.11	4.19	3.19	3.85	3.23	3.41	4	3.46	3.75	2.93	3.15	3.44	4.17	3.57	3.63
17228057	8.19	8.77	8.53	8.5	8.71	8.73	9.02	8.5	8.61	8.73	8.92	8.86	8.73	8.63	8.77	9.23	9.03	9.12	8.83	8.76	8.94	8.89	9.12
17228066	5.98	5.86	5.99	6.24	6.09	6.02	6.09	6.11	5.74	6.06	6.3	5.97	6.17	6.11	6.08	6.09	6.3	5.92	5.78	6.26	6.39	5.96	5.84
17228073	7.66	8.22	8.05	8.28	8.23	8.02	8.25	8.28	8.29	8.18	8.59	8.55	8.07	8.23	8.31	8.29	8.01	8.3	8.2	8.19	8.49	8.27	8.32
17228099	3.11	3.65	3.82	4.35	3.97	3.7	3.79	3.89	3.3	3.77	4.3	4.11	3.82	3.75	3.8	3.86	3.48	3.95	3.94	4.16	3.83	4.37	3.98
17228102	6.89	7.05	6.46	6.73	6.59	6.54	6.89	6.88	6.67	6.55	6.55	6.46	6.71	7.63	7.2	6.75	6.77	6.41	7.34	7.29	6.56	6.6	7.02
17228106	8.24	9.1	8.99	8.88	9.01	8.79	8.95	8.87	8.8	9.06	9.32	9.17	9.11	9.04	9.22	9.17	9.19	9.07	9.02	8.92	9.32	9.4	9.27
17228136	5	4.85	4.73	4.85	5	4.82	5	5.15	5.06	4.95	4.81	4.48	5.37	4.96	5.26	5.12	4.94	4.97	4.85	4.95	4.94	4.97	5.67
17228164	9.47	10.86	10.76	10.86	10.83	10.83	11.03	10.74	10.54	10.65	10.82	10.76	10.64	10.74	10.77	10.75	10.57	10.73	10.69	10.61	10.9	10.88	10.82
17228197	5.14	4.58	4.75	5.03	4.52	4.59	4.7	4.58	4.99	5.21	4.84	4.91	4.63	5.29	4.51	4.93	4.46	4.64	4.59	5.14	4.31	5.04	5.47
17228204	9.69	9.7	9.68	9.48	9.43	9.49	9.23	9.56	9.28	9.17	9.42	9.22	9.7	9.37	9.45	9.45	9.46	9.32	9.44	9.33	9.4	9.44	9.33
17228234	7.36	6.39	6.27	6.38	5.99	5.84	6.1	6.06	6.06	6.09	6.5	6.38	6.94	5.96	6.76	6.94	6.14	6.65	6.16	7	6.17	6.98	6.47
17228248	3.27	3.02	3.34	3.22	3.42	3.33	3.62	3.35	3.57	3.89	3.61	3.51	3.56	3.45	3.13	3.33	3.41	2.92	3.11	3.43	3.3	3.06	3.23
17228252	4.34	4.25	4.29	4.3	4.26	4.25	4.34	4.47	4.33	4.4	4.32	4.37	4.3	4.57	4.69	4.43	4.3	4.29	4.23	4.17	4.65	4.54	4.37
17228276	5.02	3.88	4.17	3.55	3.45	3.76	3.56	3.84	3.56	3.62	3.65	3.27	10.31	3.39	3.54	3.3	3.62	3.36	3.34	3.57	3.38	3.13	3.34
17228284	2.96	2.88	3.38	2.57	2.49	2.5	2.7	2.47	2.7	2.99	2.49	2.77	3.51	2.78	2.86	2.62	2.67	2.76	2.36	2.74	2.77	2.93	2.43
17228286	3.13	2.92	3.17	2.98	3.47	2.95	3.02	2.84	3.15	3.09	3.05	3.36	2.95	3.13	2.68	3.02	2.89	2.85	2.75	2.99	3.04	3.17	3.08
17228291	3.76	3.36	3.48	3.45	3.71	3.64	3	2.68	3.58	3.69	3.51	3.04	3.59	3.36	3.73	3.92	3.5	2.99	3.08	3.9	2.83	3.91	3.98
17228293	4.32	4.85	4.06	4.27	4.31	4.32	4.24	4.13	4.23	4.73	5.01	5.45	5.31	4.95	6.42	6.15	6.39	5.71	5.65	5.92	6.8	6.83	6.37
17228341	4	3.39	3.44	3.56	2.88	3.92	3.53	3.7	3.42	3.8	3.55	3.85	3.63	3.5	3.29	3.58	3.44	3.62	2.96	3.6	3.31	3.65	3.56
17228349	5.77	5.91	5.89	6.1	6.23	6.16	6.38	6.2	6.07	6.24	6.24	6.21	5.98	6.08	6.6	6.51	6.5	6.56	6.33	6.63	6.32	6.8	6.76
17228353	9.44	9.75	9.95	10.22	10.35	10.34	10.47	10.93	10.56	10.23	10.47	10.31	9.45	9.76	9.58	9.88	10.03	9.93	9.73	9.21	9.89	9.9	9.98
17228362	4.73	5.31	4.61	5.06	4.58	4.99	4.41	4.61	4.46	4.6	4.73	4.89	5.1	4.56	5.06	4.65	4.84	4.35	4.62	4.84	5.06	5.14	5.28
17228375	8.49	8.81	8.88	9	8.69	8.71	8.71	8.72	8.85	8.81	8.82	8.93	8.86	8.84	8.97	9.14	8.92	8.94	8.89	9.03	9.08	9.36	9.16
17228395	4.85	4.76	4.84	4.8	4.36	4.86	4.84	4.96	4.96	4.64	4.6	4.8	5.15	4.88	4.78	4.67	4.99	4.63	5.05	4.81	4.76	5.12	4.75
17228398	5.8	4.74	5.02	5.09	4.68	4.57	5.32	5.12	5	5.08	5.17	5.35	5.31	4.99	5.17	5.29	5.16	4.78	5.06	4.83	5.11	4.89	5.1
17228407	8.35	8.98	8.93	9	9.09	9.08	8.95	9.34	9.03	9.11	8.96	9.08	9.09	9.19	9.26	9.16	9.13	9.2	9.24	9.1	9.08	9.32	8.9
17228426	8.39	8.68	8.76	8.73	8.64	8.61	8.57	8.51	8.62	8.63	8.83	8.63	8.71	8.43	8.46	8.45	8.32	8.36	8.6	8.6	8.74	8.76	8.68
17228471	7.75	8.47	8.23	8.2	8.13	8.1	8.41	8.36	8.12	8.46	8.34	8.08	8.06	8.59	8.13	8.26	8.14	8.1	8.05	8.28	8.07	8.5	8.29
17228490	5.37	5.26	5.57	5.34	5.28	4.74	5.2	5.3	5.08	4.94	4.82	5.19	5.19	5.13	4.86	5.26	5.14	5.33	5.13	5.23	5.07	4.89	5.17
17228497	3.45	3.32	3.32	3.45	3.05	3.32	3.31	3.32	3.19	3.07	3.17	3.3	3.28	3.71	3.2	3.32	3.65	3.22	3.12	3.23	3.32	3.14	3.18
17228515	4.23	3.36	3.58	3.37	3.22	3.15	3.82	2.97	3.56	3.42	3.68	3.44	3.68	3.18	3.44	3.44	3.64	3.44	3.57	3.51	3.56	3.17	3.48
17228544	7.7	7.65	7.57	7.35	7.36	7.08	7.35	7.38	7.35	7.63	7.68	7.71	8.06	7.35	8.18	9.31	7.96	7.89	8.26	9.56	8.63	9.3	9.11
17228563	7.12	6.86	7.11	7.24	7.11	7.29	7.29	7.16	7.08	6.87	6.84	7.07	7.18	6.78	7.31	7.54	7.24	7.56	7.2	7.23	7.52	7.62	7.18
17228576	9.18	9.11	9.14	9.08	8.98	9.15	9	9.33	8.95	9.04	9.13	8.93	9.34	9.04	9.46	8.91	9.21	8.95	9.1	9.07	9.17	9.38	8.99
17228588	6.61	5.99	5.99	6.14	6.09	6.31	5.64	5.9	6.26	6.18	5.81	6.23	6.3	5.77	5.96	6.09	6.36	6.05	6.24	6.26	6	5.77	6.09
17228611	5.07	4.72	4.99	5.03	4.82	4.86	4.99	5.11	4.96	4.99	4.92	5.05	5.06	4.93	5.03	5.07	5.11	4.66	5.16	4.87	4.88	4.93	4.89
17228624	7.31	7.6	7.53	7.57	7.37	7.47	7.53	7.15	7.6	7.53	7.94	7.63	7.36	7.52	7.55	7.24	7.48	7.42	7.25	7.25	7.55	7.81	7.66
17228652	4.95	4.89	5	5.15	5.19	5.12	5.05	4.98	5.47	5.52	5.26	5.06	5.43	5.06	4.78	4.95	5.14	5.08	4.82	4.88	4.98	5.18	5.15
17228656	5.04	4.89	5.04	4.88	4.9	4.79	5.23	4.85	5.03	5.02	4.82	4.92	4.91	5.06	4.53	4.92	4.9	4.8	4.8	5.2	4.3	5.06	4.62
17228667	3.97	3.96	3.56	3.56	3.17	3.09	3.4	3.13	2.9	3.42	3.49	3.21	3.8	4.15	3.67	3.57	3.86	3.14	3.77	3.23	3.43	3.31	3.4
17228694	4.44	4.51	4.43	4.67	4.27	4.32	4.54	4.35	4.46	4.59	4.24	4.14	4.38	4.48	4.41	4.41	4.61	4.26	4.37	4.88	4.15	4.18	4.72
17228701	2.83	2.6	3.08	2.57	2.78	3	2.69	2.73	2.72	3.15	2.61	2.85	2.49	2.98	3.1	3.4	3.49	2.74	3.59	2.59	2.39	2.98	2.72
17228703	2.4	2.42	2.53	2.53	2.28	2.58	2.54	2.51	2.14	2.35	2.86	2.51	2.51	2.39	2.1	2.49	2.57	2.48	2.53	2.37	2.71	2.83	2.49
17228705	5.04	5.82	5.44	5.09	4.85	4.95	4.95	5.23	5.31	5.13	5.41	5.21	5.32	5.78	5.79	5.06	4.92	5.23	5.15	5.41	5.38	5.54	5.05
17228712	5.32	5.14	5.09	4.93	4.75	4.98	4.92	5.02	5.1	4.95	4.96	5.05	5.15	5.33	5.05	5.02	4.71	5.02	4.87	5.08	5.13	4.88	5
17228743	9.33	8.8	9.05	8.96	9	8.74	8.78	9.22	9.04	8.85	9	9.18	9.09	8.74	9.05	8.97	8.99	8.97	9.1	9.47	8.77	8.82	9.12
17228751	7.38	7.41	7.34	7.3	7.18	7.06	7.12	6.96	7.33	7.41	7.42	7.24	7.1	7	6.95	7.02	7.18	7.04	7.3	7.1	7.16	7.39	7.35
17228788	5.36	5.32	5.43	5.25	4.87	4.6	4.59	4.87	5.07	4.75	4.82	4.88	5.43	5.06	5.03	4.76	4.8	5	5.07	4.4	4.9	5.03	4.7
17228790	5.41	6.03	6.14	6.17	6.07	5.41	5.67	5.96	5.98	5.79	6.14	5.78	5.64	5.68	5.81	5.95	5.79	5.91	5.6	4.9	6.05	6.41	5.92
17228792	7.57	5.31	5.76	5.19	4.86	4.94	4.84	5.54	4.68	5.66	5.23	4.94	5.51	5.22	4.1	4.34	4.88	4.75	5.28	5.39	4.43	5.03	4.96
17228794	7.98	7.58	7.73	7.53	7.49	7.78	7.67	7.53	7.43	7.49	7.52	7.35	7.51	7.32	7.43	7.27	7.17	7.46	7.51	7	7.73	7.68	7.51
17228804	6.38	7.18	7.04	7.27	7.33	7.24	7.13	7.34	7.12	7.2	7.13	7.14	7.12	7.02	7.26	6.99	7.11	7.29	7.12	6.79	7.28	7.41	7.03
17228825	7.64	7.95	8.14	7.94	8.04	8.08	8.06	8.05	8.04	7.73	8.07	8.07	8.01	7.9	8.02	8.12	8.2	8.17	8.05	8.11	8.25	7.98	8.18
17228842	3.11	2.66	2.86	2.96	2.86	2.91	2.98	2.78	3.13	2.98	3.21	2.72	3.12	3.09	2.86	3.24	2.95	2.98	2.97	3.06	2.81	3.06	2.86
17228846	6.87	7.34	7.18	7.27	7.25	7.51	7.27	7.13	7.38	7.46	7.39	7.16	7.27	7.16	7.35	6.9	7.11	6.93	7.34	7.05	7.41	6.93	7.04
17228858	3.32	3.34	3.03	2.91	2.66	2.86	3.03	3.2	3.09	3.07	2.47	2.86	2.95	2.46	2.79	2.57	3.3	2.64	2.95	3.02	2.71	2.95	2.84
17228860	9.43	9.55	9.59	9.71	9.21	9.28	9.34	9.17	9.02	9.15	9.27	9.29	9.58	9.39	9.63	9.39	9.28	9.25	9.14	8.69	9.28	9.41	8.97
17228864	3.92	3.64	4.01	4.16	3.83	3.93	3.88	3.76	3.89	3.97	4.07	4.05	3.98	4.25	3.64	4.44	3.69	4.01	4.02	4.5	3.97	4.14	3.69
17228871	8.76	8.37	8.36	8.25	8.18	8.01	8.19	8.24	8.04	7.96	8.43	8.13	8.82	8.05	8.31	8.09	8.19	8.1	8.32	8.21	8.21	8.28	8.25
17228896	3.44	3.2	3.28	3.11	3.11	3.17	3.19	3.39	3.05	3.28	3.28	3.18	3.42	3.29	3.13	3.47	3.14	3.28	3.2	3.54	3.43	3.15	3.6
17228906	5.95	6.9	6.97	6.81	6.82	6.78	6.45	6.71	6.48	6.52	6.98	6.9	6.79	6.82	6.93	7.05	6.91	7.04	6.87	7.06	7.01	7.33	7.18
17228941	2.7	4.27	3.58	3.65	3.51	3.71	3.43	3.24	3.57	3.43	3.19	3.3	3.93	3.92	3.24	3.47	2.92	3.06	3.62	3.44	3.46	3.8	3.23
17228943	5.16	5.2	5.52	5.45	5.06	5.33	5.09	5.68	5.36	5.41	5.11	5.42	5.24	5.39	5.65	5.63	5.32	5.33	5.28	5.28	5.24	5.46	4.85
17228958	3.45	3.52	3.65	3.79	3.42	4.7	3.77	3.64	3.09	3.72	3.36	3.78	3.96	3.93	3.65	3.56	3.52	3.8	3.6	3.76	3.7	3.29	3.15
17228960	3.68	3.62	3.52	3.64	3.64	3.25	3.71	3.92	3.65	3.58	3.48	4	3.65	3.81	3.51	3.7	3.89	3.62	3.51	3.54	3.63	3.36	3.77
17228968	9.55	10.21	10.26	10.12	10.03	10.07	10.16	9.95	10	10.07	10.21	10.09	10.1	10.15	9.78	10.06	9.81	10.01	9.95	9.89	10.1	9.99	10.24
17229007	4.64	4.66	4.76	5.15	4.94	4.97	5.24	4.63	5.69	5.4	4.68	5.15	4.75	4.43	4.2	4.24	5.24	4.8	4.72	4.48	4.55	4.58	4.43
17229020	10.56	10.56	10.78	11.2	11.02	10.9	10.96	10.33	10.94	11.11	10.92	10.85	9.91	10.28	9.86	9.58	10.17	10.2	10.1	9.47	10.15	9.81	9.99
17229036	10.16	10.14	9.72	10.06	10.15	9.95	10.11	10.05	10.11	10.48	10.44	10.23	10.19	9.96	9.88	9.79	10.4	9.47	10.19	9.51	10.58	10.9	9.59
17229050	4.44	4.06	3.79	3.87	4.26	4.23	3.95	4.03	3.97	3.97	4.32	4.2	4.1	4.26	3.71	4.25	4	4.16	4.13	4.21	4.3	3.87	3.82
17229059	5.42	5.39	5.06	5.21	6.68	6.74	5.25	5.33	7.82	7.81	5.95	7.15	5.72	5.12	5.74	5.34	7.39	6.99	7.51	5.99	6.7	7.35	6.18
17229070	3.69	3.44	3.35	3.49	3.34	3.35	3.42	3.61	3.57	3.52	3.41	3.34	3.19	3.35	3.08	3.33	3.41	3.23	3.42	3.58	3.48	3.42	3.38
17229094	2.96	2.52	2.73	2.45	2.52	2.55	2.53	2.43	2.08	2.45	2.2	2.44	2.57	2.53	2.66	2.53	2.34	2.47	2.48	2.3	2.24	2.28	2.27
17229096	7.55	7.46	7.48	7.66	7.64	7.59	7.49	7.65	7.37	7.24	7.78	7.76	7.89	7.44	7.83	8.17	7.63	7.45	7.89	8.75	7.97	8.22	8.11
17229110	4.77	5.57	5.54	5.68	6.05	5.48	5.77	5.49	5.22	5.06	6.04	5.95	5.63	5.46	5.58	6.01	5.2	5.63	5.78	5.87	5.84	5.95	5.82
17229113	5.79	5.57	6.06	5.93	5.9	6.23	5.87	6.51	6.03	5.91	6.07	6.27	6.12	5.75	6.06	6.34	6.06	5.86	6.15	5.97	6.23	6.14	6.15
17229121	3.87	3.62	3.44	3.26	3.61	3.58	3.81	3.52	4.09	3.43	3.35	3.4	3.55	3.25	3.58	3.53	3.52	3.32	3.55	3.83	3.38	3.07	3.56
17229128	5.68	4.78	4.78	4.81	4.78	4.95	4.55	4.5	5.02	4.49	4.58	4.24	4.78	4.96	4.42	4.98	4.53	4.38	4.81	5.04	4.86	5.01	4.53
17229159	3.05	3.42	3.12	3.18	2.86	3.12	2.73	3.02	2.81	3.56	3.2	3.12	3.36	3.02	3.21	3.41	3.6	3.19	3.47	2.96	2.89	3.03	3.33
17229162	5.14	4.48	4.45	4.48	4.79	4.22	4.51	4.38	5.22	5.18	4.39	4.79	4.55	4.34	3.76	4.39	5.05	4.99	4.97	5.14	4.1	4.13	4.66
17229166	6.33	6.69	6.62	6.9	6.76	6.91	6.87	6.94	6.68	6.7	7.22	7.04	7.05	6.86	6.99	6.91	6.95	6.89	7.2	6.9	7.1	7.13	7.28
17229178	10.49	8.56	8.17	8.45	8.55	8.39	8.16	8.13	8.98	8.79	8.51	8.49	8.98	8.24	8.11	8.05	8.8	8.3	8.57	7.72	8.31	8.62	7.7
17229187	5.78	5.1	5.3	5.03	4.78	4.78	5.23	4.52	4.75	5.04	4.87	5.25	4.99	4.78	4.99	5.82	4.66	5.38	5.1	5.63	4.82	5.57	4.96
17229192	4.38	4.46	4.44	4.59	4.23	4.37	4.31	4.3	3.9	4.41	4.07	4.23	4.23	4.1	4.05	4.2	3.99	4.02	3.99	4.31	4.32	4.4	4.36
17229198	4.86	4.4	4	4.27	4.1	3.99	4.15	4.55	4.19	4.19	4.45	4.57	4.63	4.66	4.35	3.91	4.25	4.37	4.23	4.47	4.54	4.37	4.28
17229212	9.93	10.02	9.98	10.18	10.14	10.01	10.1	10.16	10.08	10.11	10.15	10.11	10.2	10	9.95	10.22	10.21	10.05	10.02	9.84	10.09	10.29	10.14
17229222	7.56	7.33	7.38	7.4	7.4	7.45	7.35	7.5	7.48	7.38	7.67	7.53	7.23	7.15	7.36	7.29	7.31	7.19	7.36	7.48	7.19	7.09	7.59
17229233	9.26	9.37	9.23	9.51	9.48	9.28	9.15	9.42	9.48	9.43	9.33	9.4	9.09	9.32	9.2	9.08	9.19	9.01	9.15	8.99	9.2	9.04	9.26
17229255	4.47	3.89	4.41	4.04	4.38	4.17	4.33	4.07	3.69	3.62	3.69	3.58	4.09	3.9	3.64	4.12	3.79	3.94	3.75	3.85	3.42	3.57	3.69
17229257	6.93	6.88	6.38	6.73	6.25	6.13	6.64	5.99	5.85	6.35	6.02	5.75	6.35	6.83	6.36	6.56	6.49	6.48	6.18	6.27	6.19	5.7	5.91
17229259	6.95	7.12	7.24	7.11	6.96	7.12	7.13	7.24	6.98	6.72	7.18	7.14	7.43	7.33	7.31	7.19	6.72	7.2	7.06	7.13	7.41	6.95	7.17
17229269	6.79	7.29	7.35	7.32	7.29	7.09	7.25	7.4	7.34	7.28	7.3	7.26	6.88	7.22	7.36	7.19	7.07	7.1	7.5	7.38	7.22	7.68	7.59
17229277	4.07	3.77	3.76	3.92	3.48	3.63	3.54	3.92	3.58	4.07	3.71	3.86	3.7	4.39	3.76	4	3.64	3.82	3.5	3.63	3.5	3.83	4.23
17229280	3.86	3.6	3.6	3.61	3.67	3.82	3.71	3.84	3.54	3.67	3.84	3.8	3.71	3.64	3.57	3.82	3.65	3.49	3.76	3.63	3.89	3.73	3.78
17229282	7.57	7.86	7.68	7.57	7.62	7.72	7.66	7.91	7.71	7.78	7.8	7.54	7.6	7.75	7.64	7.86	7.37	7.72	7.51	7.51	7.57	7.81	7.63
17229307	4.9	4.87	4.97	4.98	4.57	4.82	4.71	4.88	5.14	4.99	5.35	5.56	5.22	5.06	4.71	4.77	4.81	5.07	4.88	5.15	4.96	4.96	5.2
17229315	3.45	2.93	2.81	3.24	3.09	3.84	3.06	3.39	3.12	3.28	2.99	3.51	3.12	2.96	2.69	3.2	3.63	3.07	3.1	2.8	3.29	2.93	3.45
17229330	5.67	5.7	5.76	5.78	5.28	4.9	5.48	5.18	5.62	5.69	5.48	5.49	5.64	5.86	5.83	5.61	5.43	5.55	5.62	5.92	5.77	5.54	5.53
17229333	4	4	3.99	3.81	4.12	4.13	4.36	4.15	4.36	4.2	4	3.64	3.99	4.09	3.88	3.86	4.02	3.98	3.88	4.05	4.58	3.98	4.12
17229336	4.94	5.34	5.61	5.74	5.62	5.76	5.84	5.46	5.46	5.34	5.71	5.64	5.18	5.37	5.65	5.38	5.58	5.68	5.37	5.22	5.17	5.55	5.35
17229348	5.43	3.2	3.31	3.51	3.16	3.06	2.96	3.05	3.37	3.53	3.25	3.25	11.1	3.13	3.35	3.27	2.91	3.29	3.27	3.26	3.39	3.84	2.9
17229359	4.57	4.11	4.08	4.14	4.04	4.19	4.16	4.25	4.25	4.36	4.31	4.76	3.99	4.03	4.31	4.08	4.01	4.23	4.16	4.07	4.47	4.47	4.6
17229370	4.03	4.25	3.96	4.28	4.03	4.09	4.08	4.12	4.02	4.4	4.07	4.35	3.86	4.26	4.27	4.38	4.08	3.75	4.01	4.14	3.75	3.65	4.15
17229382	5.34	5.84	5.59	5.35	5.34	5.66	5.34	5.02	5.32	4.94	5.34	5.34	5.15	5.19	5.5	5.4	5.47	5.07	5.26	5.37	5.24	5.55	5.22
17229389	3.67	4.62	4.66	4.58	4.38	4.67	4.39	4.79	4.06	4.35	4.26	4.12	4.77	4.74	4.96	4.01	4.22	4.13	4.07	3.73	4.16	4.15	3.17
17229391	7.72	8.56	8.36	8.64	8.65	8.76	8.71	9.16	8.75	8.6	8.7	8.88	8.49	8.57	8.63	8.6	8.6	8.74	8.4	8.32	8.54	8.85	8.6
17229403	9.18	9.37	9.2	9.2	9.54	9.7	9.77	9.15	9.61	9.45	9.68	9.58	8.91	9.42	9.21	9.51	9.29	9.19	9.2	8.85	9.62	9.37	9.21
17229412	4.28	3.98	4.46	4.59	4.47	4.05	4.62	4.66	5.08	4.82	4.6	4.7	4.68	4.7	4.42	4.54	4.65	5.02	4.27	4.78	4.8	4.62	4.59
17229417	8.63	9.06	8.65	8.64	8.5	8.67	8.69	8.53	8.63	8.8	8.87	8.98	8.96	8.89	9.06	8.68	9.11	8.79	8.77	8.58	9.12	9.17	8.87
17229433	5.44	5.23	5.29	5.21	5.27	4.97	4.97	5.17	5.28	5.19	4.85	4.56	5.6	5.46	5.18	5.64	5.29	5.58	5.6	6.33	5.15	5.5	6
17229451	6.32	7.66	7.3	7.27	8.19	7.87	7.95	8.31	7.51	7.3	7.58	7.03	7.03	8.29	7.53	7.77	7.82	7.65	7.72	6.94	7.52	7.27	7.74
17229454	6.19	7.09	7.23	6.59	6.75	6.3	6.84	7.15	7.23	6.87	6.93	6.7	7.1	6.74	6.88	7.12	6.83	6.92	6.81	6.71	7.18	6.83	7.36
17229463	4.05	3.81	3.58	3.42	3.37	3.31	3.73	3.59	3.49	4.06	3.71	3.61	3.63	3.84	4.05	3.67	3.82	3.7	3.46	3.67	3.42	3.84	3.53
17229466	5.93	6.83	6.1	7.04	6.94	7.11	6.8	8.14	7.11	6.95	6.82	7.22	6.64	6.59	7.16	7.23	7.11	7.05	6.85	6.93	7.34	7.18	7.09
17229481	9.56	9.88	9.79	9.74	9.65	9.58	9.42	9.6	9.18	9.34	9.74	9.73	9.56	9.5	9.74	9.72	9.64	9.64	9.71	9.61	10.15	10.18	9.88
17229502	9.35	9.67	9.54	9.61	9.46	9.32	9.64	9.14	9.48	9.62	10	9.58	9.69	9.33	9.7	9.13	9.17	9.76	9.72	9.31	9.9	9.53	9.63
17229520	8.76	8.87	8.68	8.86	8.73	8.83	8.64	8.9	8.76	8.62	8.8	8.88	9.16	8.82	8.98	8.79	8.96	8.93	8.92	8.78	9.08	9.29	8.93
17229533	5.74	5.4	5.7	5.33	5.45	4.39	4.73	5.17	4.88	5.31	5.42	5.17	5.73	5.08	6.53	6.05	5.55	6.21	5.97	6.12	5.75	6.29	5.23
17229537	7.1	6.97	7.03	7.25	6.66	6.78	6.85	6.77	6.61	6.64	6.82	6.86	7.44	7.12	7.81	7.88	7.37	7.86	7.2	7.74	7.41	7.92	7.24
17229556	8.53	9	8.99	9.06	9.09	9.35	9.12	9.2	9.26	9.26	9.14	9.18	9.16	8.91	9.19	9.35	9.34	9.29	9.31	9.34	9.31	9.46	9.41
17229574	2.34	2.48	2.58	3.33	2.23	2.56	2.94	1.94	2.36	2.25	2.38	2.81	2.35	2.38	2.61	2.7	3.34	1.95	2.75	2.79	2.75	2.8	2.68
17229576	2.52	2.57	2.77	2.27	2.53	2.84	2.83	3	2.99	2.52	2.34	2.73	2.47	2.62	2.68	2.49	2.25	2.39	2.44	2.6	2.56	2.92	2.57
17229578	6.69	6.3	6.46	6.41	6.56	6.48	6.35	6.34	6.72	6.26	6.41	6.54	6.41	6.25	6.41	6.14	6.41	6.5	6.4	6.52	6.36	6.28	6.48
17229590	5.18	4.87	5.08	5.35	4.97	5.24	5.22	5.59	4.88	4.99	4.84	4.92	4.91	4.64	4.97	5.19	5.39	4.86	5.09	5.5	4.8	4.85	4.72
17229596	4.37	4.49	4.59	4.69	4.69	4.68	4.74	4.8	4.08	4.21	4.52	4.57	4.73	4.78	4.66	4.72	4.7	4.67	4.34	4.61	4.47	4.91	4.78
17229607	9.35	9.3	9.31	9.2	9.33	9.27	9.26	9.26	9.37	9.36	9.27	9.05	9.52	9.44	9.62	10	9.74	10.03	9.83	9.88	9.19	9.71	9.81
17229620	8.44	7.88	7.77	7.8	8.17	8.19	8.08	7.74	7.84	7.69	8.07	7.88	8.13	7.87	8.37	9.08	8.57	8.54	8.24	9.16	8.47	8.93	8.56
17229629	9.01	9.38	9.57	9.75	9.56	9.69	9.81	9.73	9.56	9.66	9.47	9.48	9.36	9.5	9.44	9.39	9.28	9.45	9.38	9.36	9.11	9.27	8.98
17229639	7.81	6.74	6.93	6.72	6.31	6.64	6.81	6.82	6.78	6.9	6.64	6.8	6.72	6.46	6.5	6.5	6.75	6.9	6.7	6.79	6.47	6.38	6.6
17229644	6.93	7.09	6.99	6.98	7.21	7.25	7.04	7.54	6.95	6.67	6.91	7	6.75	6.94	7.27	6.81	6.79	7.26	6.87	6.87	6.86	7.27	6.34
17229658	9.01	9.88	9.24	9.25	9.69	9.58	10	9.6	9.34	9.64	9.92	9.75	9.62	9.87	10	11.41	10.3	10.55	10.02	11.08	10.24	10.79	10.44
17229665	9.56	9.53	9.76	9.71	9.87	10.09	9.65	9.73	9.71	9.73	9.48	9.64	9.12	9.42	9.36	9.2	9.51	9.44	9.49	9.15	9.33	9.27	9.31
17229681	8.22	8.09	7.98	8.16	7.84	8.06	8.05	7.46	7.84	7.82	7.97	7.76	7.8	7.86	7.66	7.77	7.6	7.86	7.09	7.43	7.85	7.28	7.48
17229698	7.43	7.82	8	7.9	7.8	7.78	7.84	7.97	7.83	7.98	8.24	8.12	7.43	7.9	7.87	7.8	7.72	7.58	7.76	7.83	7.77	7.85	7.88
17229715	7.71	7.62	7.77	7.8	7.91	7.84	7.87	8.13	7.94	8.05	7.7	7.78	8.02	7.83	7.87	7.88	7.88	7.66	7.99	8.02	7.66	7.99	7.89
17229727	6.33	6.67	6.56	6.72	6.93	7.07	6.88	7.02	6.79	7.14	7.06	7.13	6.73	6.93	6.87	7.08	6.96	6.78	6.87	7.28	7.04	7.06	7.11
17229729	8.5	8.67	8.82	8.86	9.05	9.09	8.96	8.77	9.12	8.98	9.04	8.98	8.97	8.86	8.98	8.5	8.96	8.97	8.84	8.63	8.76	8.72	8.74
17229742	5.72	5.79	5.44	5.73	5.5	6.22	5.83	5.47	5.45	5.77	5.88	5.6	5.94	6.05	5.75	6.09	5.81	5.66	5.62	5.51	5.89	5.78	5.31
17229749	3.21	3.53	3.4	3.46	3.64	3.32	3.87	3.85	3.74	3.43	4.2	3.56	3.49	3.73	3.29	3.48	3.55	3.4	3.28	3.77	3.55	3.37	3.33
17229752	4.32	4.31	4.4	4.17	4.05	4.06	4.49	4.45	4.26	3.74	4.52	4.21	4.23	4.45	4.73	4.2	4.45	4.01	4.4	4.6	4.63	4.11	4.47
17229756	3.82	3.63	3.58	3.74	3.87	3.63	3.28	3.73	3.9	3.36	3.36	4.06	3.67	3.67	3.9	3.5	3.85	3.5	3.27	4.1	3.93	3.7	3.34
17229767	5.52	5.83	5.96	5.9	5.61	5.83	5.54	5.75	5.67	6.32	5.63	6.19	5.99	5.85	6.18	7.04	6.09	5.98	6.58	7.35	6.45	7.33	6.95
17229782	7.29	7.58	7.59	7.2	7.38	6.99	7.38	7.32	6.98	7.56	7.64	7.18	7.32	7.32	7.66	9.24	7.9	8.01	8.21	9.03	8.44	9.31	8.6
17229795	5.22	5.12	4.96	5.07	5.2	5.4	5.23	5.55	5.27	5.52	4.84	5.26	5.16	4.52	5.4	5.31	5.16	5.41	5	5.03	5.36	5.22	5.25
17229813	3.78	3.74	3.74	3.93	3.53	3.25	3.59	3.74	3.37	3.89	3.74	3.59	4	3.89	3.71	4.06	3.96	3.5	3.98	3.81	4.04	3.84	3.5
17229818	9.46	10.22	10.13	10.07	9.83	9.93	9.98	10.27	9.79	9.83	10.04	10.02	10.13	10.24	10.2	10.11	9.94	10.16	9.94	9.96	10.15	10.19	9.99
17229839	4.84	5.63	5.21	4.79	4.95	4.87	5.26	5.75	5.3	5.31	5.31	5	5.43	6.07	5.17	5.51	4.94	4.88	5.56	6.19	5.27	5.1	5.55
17229842	8.76	9.11	8.66	9.06	8.91	8.98	8.88	9.14	8.87	8.87	8.98	9.16	9.16	9.19	9.5	9.72	9.21	9.29	9.41	9.65	9.52	9.76	9.5
17229851	4.97	4.67	5.03	4.64	4.82	4.77	5.14	4.57	5.01	5.23	4.85	4.59	5.51	5.12	5.85	5.89	5.66	5.27	4.93	6.1	5.85	4.61	5.49
17229865	5.21	4.87	5.1	5.06	4.75	4.95	5.08	5.09	4.93	5.18	4.68	5.09	5.29	5.06	4.99	5.62	5.23	4.66	4.92	5.87	4.91	4.45	4.83
17229891	11.15	11.74	11.71	11.64	11.72	11.67	11.9	11.57	11.5	11.51	11.44	11.4	11.24	11.55	11.55	11.18	11.27	11.59	11.31	10.77	11.2	11.43	11.23
17229917	5.12	4.75	5.31	4.84	4.51	4.76	5.21	5.14	5.15	5.24	4.94	5.33	5.11	4.8	5.17	5.18	5.15	4.97	5.16	5.48	4.83	5.52	5.34
17229923	4.12	3.84	4.09	4.15	3.8	3.76	3.91	4.04	4.21	3.79	4	4	4.1	4.08	4.04	4.31	4.23	4.22	4.42	4.56	4.12	4.32	4.77
17229931	6.08	6.56	6.23	6.02	5.92	5.87	6.17	6.2	5.56	6.26	5.92	6.26	6.27	6.27	6.91	8.06	6.66	6.3	6.74	7.14	6.99	7.9	7.34
17229939	3.97	3.79	3.99	3.97	3.91	3.97	3.97	4.02	4	4.02	3.96	3.97	4.18	3.92	4.2	3.5	3.97	3.97	3.7	3.97	3.9	4.13	3.96
17229948	6.25	7.36	7.11	7.16	7.5	7.54	7.27	7.42	7.53	7.61	7.25	7.34	7.11	7.21	7.14	7.15	7.27	7.05	7.23	7.2	7.22	7.49	7.21
17229953	4.81	4.81	4.48	4.33	4.6	3.99	4.31	4.52	4.67	4.31	4.63	4.45	4.34	4.6	4.34	4.51	4.61	4.38	4.6	4.68	4.48	4.2	4.12
17229956	3.53	3.22	3.45	3.01	3.29	3.15	3.39	3.15	3.15	3.16	3.03	2.9	3.01	2.97	3.22	3.12	3.03	3.07	2.96	2.95	3.31	3.78	3.02
17229958	2.49	2.44	2.27	2.71	2.25	2.51	2.54	2.56	2.37	3.22	2.41	2.23	2.42	2.53	3.28	2.41	2.43	2.52	2.43	2.52	2.75	2.15	2.45
17229960	3.61	3.53	3.57	3.29	5.06	4.06	3.49	4.06	5.55	5.42	3.34	4.76	3.79	3.92	3.57	3.62	5.22	5.05	5.22	4.5	4.32	3.73	4.44
17229965	2.88	2.49	2.75	2.53	2.8	2.85	2.6	2.9	3.15	2.54	2.41	2.46	2.89	2.83	2.71	2.96	2.43	2.6	2.69	2.57	3.02	2.45	2.43
17229967	2.56	2.43	2.58	2.26	2.28	2.67	2.74	2.52	2.53	2.6	2.52	2.62	2.34	2.6	2.84	2.61	2.3	2.61	2.49	2.55	2.46	2.62	2.78
17229970	2.53	2.36	2.22	2.43	2.23	2.38	2.32	2.29	2.2	2.26	2.1	2.32	2.34	2.33	2.26	2.51	2.49	2.33	2.25	2.2	2.35	2.5	2.66
17229974	3.18	2.69	2.8	3.53	2.8	2.81	2.79	2.77	2.83	2.61	2.7	2.65	2.66	2.73	2.96	2.8	3.02	2.86	2.75	2.88	2.68	2.7	2.75
17229981	3.85	3.07	3.63	3.89	3.78	3.17	3.78	3.55	3.56	4.12	3.46	3.21	3.81	3.92	3.62	3.34	3.46	3.73	3.98	3.61	3.46	3.56	3.87
17229984	5.11	6.15	5.85	6.06	5.49	5.43	5.27	5.47	5.75	5.69	5.66	5.92	5.79	5.94	6.55	6.17	5.84	6.19	5.64	5.57	5.98	5.87	6.03
17229988	5.86	7.07	6.86	7.07	7.05	7.18	7.03	6.67	6.7	6.75	6.89	7.03	7.01	7.27	7.53	7.37	6.97	7.17	7.18	6.6	7.35	7.22	7.48
17230005	4.08	3.93	3.93	4.06	3.76	4.29	3.65	4.54	3.93	3.81	3.78	4	3.69	3.66	4.09	4.13	3.71	4.04	4.19	4.53	3.97	4.19	4.27
17230014	2.69	3.09	3.07	3.05	2.31	2.72	2.59	2.59	2.82	2.78	2.76	2.83	2.66	2.71	2.71	3.12	2.46	2.75	3.01	2.95	2.59	3.27	2.62
17230023	4.5	4.42	4.23	3.93	3.83	4.02	4.29	4.62	3.88	3.75	4.18	3.4	4	3.46	3.24	5.38	4.35	4.62	4.65	3.8	4.35	5.26	3.84
17230031	2.77	2.87	2.56	2.71	2.77	2.96	3.07	2.91	2.98	2.62	2.85	2.75	2.58	2.77	2.77	2.92	2.76	2.89	3.03	2.78	2.91	2.61	2.9
17230034	7.18	7.49	7.01	6.91	7.04	7.21	7.38	6.9	7.4	7.66	7.71	6.85	6.97	6.73	7.67	8.35	7.03	7.18	7.75	8.18	7.96	8.43	8.15
17230045	7.34	7.29	7.42	7.11	6.93	6.64	7.02	6.96	6.57	6.88	7.03	6.53	7.02	7.44	6.96	7.65	6.91	7.03	7.46	7.53	6.52	7.01	7.01
17230055	7.05	7.53	7.89	7.87	7.94	7.54	7.84	7.57	7.48	7.63	7.95	7.97	7.36	7.48	7.64	7.98	7.33	7.92	7.61	7.82	7.56	7.27	7.72
17230062	3.27	2.66	3.06	2.71	2.62	3.09	2.77	2.48	2.33	2.84	2.83	2.79	2.88	2.96	2.61	2.87	2.63	2.79	2.79	2.71	2.54	2.75	2.91
17230067	6.54	6.89	6.91	6.87	7.28	6.85	7.18	6.59	6.95	7	7.01	6.59	6.86	6.55	6.4	7.48	6.69	7.19	7.3	7.54	6.8	6.76	6.71
17230078	9.99	9.49	9.55	9.33	9.43	8.93	9.37	9.18	9.4	9.18	9.47	9	9.33	9.42	9.29	9.87	9.34	9.85	9.65	10.21	9.48	9.48	9.38
17230087	7.99	7.95	8.58	8.16	8.01	7.94	8.2	7.54	7.38	7.73	8.2	7.81	7.97	7.91	8.02	8.54	7.86	8.19	7.74	8.12	7.94	7.74	7.6
17230102	2.8	2.57	2.56	2.74	2.77	2.56	2.59	2.63	3.04	2.49	2.58	2.42	2.45	2.7	2.9	2.9	2.87	2.67	2.63	2.76	2.53	2.82	2.95
17230111	10.85	10.48	10.36	10.72	10.55	10.44	10.56	10.01	10.11	10.62	10.33	10.06	9.76	10.11	10.46	10.71	10.62	11.05	10.28	10.89	10.43	10.81	10.43
17230120	4.36	4	3.78	3.72	3.7	3.72	3.63	3.53	3.79	3.46	3.76	3.42	4.03	3.85	3.55	3.78	4.42	3.62	3.25	3.69	3.42	3.68	3.38
17230123	4.73	4.58	4.08	4.47	4.43	4.67	4.14	4.46	4.64	4.52	4.42	4.84	4.33	4.12	4.83	4.45	4.15	4.61	4.87	4.11	4.13	4.69	4.43
17230127	6.27	7.29	6.64	6.46	6.08	6.4	6.73	6.27	7.09	6.67	7.2	6.75	6.08	6.06	5.33	5.47	5.93	6.01	6.03	5.44	5.57	5.87	5.64
17230131	6.2	6.96	7.26	6.94	6.91	6.56	7.49	7.3	7.97	6.81	7.28	6.88	6.53	6.95	6.67	6.79	6.26	6.06	6.43	7	6.65	6.93	6.89
17230153	9.83	9.77	10.18	10.21	10.23	10.4	10.11	10.19	10.41	10.25	10.18	10.2	9.93	9.69	9.82	9.44	10.04	9.97	10.08	9.69	9.77	9.68	9.71
17230166	7.82	8.21	8.4	8.21	8.2	8.43	8.48	8.38	8.39	8.2	8.33	8.41	8.28	8.21	8.56	7.86	8.13	8.25	8.21	7.72	8.3	8.2	7.99
17230174	8.33	8.29	8.23	8.44	8.25	8.17	8.28	8.62	8.41	8.14	8.7	8.24	8.17	8.08	8.05	7.71	7.92	7.78	7.81	7.53	7.97	8.19	8.12
17230176	3.61	3.51	3.43	2.96	3.14	3.08	3.25	3.34	3.2	3.77	3.5	3.75	3.24	3.16	3.25	3.29	3.59	3.28	3.5	3.41	3.43	3.27	3.23
17230191	2.26	2.34	1.96	2.35	2.35	2.49	2.24	2.97	2.35	2.35	2.23	2.16	2.46	2.22	2.34	2.5	2.42	2.48	2.24	2.25	2.37	2.49	2.34
17230195	8.65	9.19	9.19	9.14	9.07	8.91	9.27	9.15	8.92	8.94	9.61	9.41	9.37	9.15	9.19	9.19	9.01	9.21	9.41	9.08	9.24	9.47	9.32
17230223	4.48	5.19	5.62	5.63	5.41	5.3	5.39	5.69	4.84	5.77	5.86	5.96	5.22	5.32	5.04	5.64	5.35	5.67	5.26	5.23	5.88	5.83	5.55
17230225	6.17	6.17	5.97	6.4	6.13	6.18	6.54	6.01	5.32	5.9	6.3	5.91	6.19	6.33	6.17	6.94	6.37	6.3	6.18	6.2	6.21	6.06	6.09
17230227	5.47	5.12	5.21	5.06	5.12	5.05	5.16	5.02	4.91	4.78	4.96	4.94	5.09	5.4	4.9	5.42	5.11	5.42	5.07	5.21	5.15	4.89	5.02
17230231	8.39	8.61	8.21	8.18	8.12	8.1	8.31	8.05	8.22	8.46	8.66	8.52	8.35	8.42	8.35	8.67	8.08	7.95	8.49	8.78	8.54	8.87	8.73
17230249	4.83	4.2	4.05	4.29	4.35	4.33	4.43	4.54	4.32	4.56	4.22	4.66	4.38	4.13	4.69	4.35	3.92	4.12	4.45	4.69	4.65	3.91	4.35
17230252	5.34	5.16	5.19	5.41	5.34	5.23	5.25	5.41	5.23	5.39	5.33	5.44	5.1	5.13	5.37	5.56	5.37	4.98	5.6	5.41	5.64	5.29	5.27
17230256	8.83	8.76	9.07	8.9	8.83	8.55	8.59	8.77	8.81	8.67	8.82	8.75	9.08	8.83	8.78	8.84	8.86	8.77	8.83	9.04	8.94	8.85	8.87
17230273	7.46	7.35	7.66	7.6	7.3	7.23	7.75	7.34	7.26	7.77	7.37	7.31	7.6	7.35	7.3	7.7	7.75	7.27	7.44	7.35	7.03	7.05	6.92
17230276	5.75	5.47	5.56	5.67	5.53	5.37	5.56	5.55	5.89	5.91	5.64	5.71	4.87	5.55	5.33	5.06	5.36	5.21	5.23	5.33	5.37	5.51	5.41
17230279	9.63	9.45	9.63	9.55	9.34	9.4	9.29	8.63	9.39	9.35	9.68	9.21	9.03	9.31	8.88	9.04	9.01	9.21	8.99	9.19	8.98	8.12	8.71
17230282	10.57	10.61	10.65	10.68	10.55	10.39	10.52	10.5	10.46	10.3	10.72	10.45	10.54	10.48	10.35	10.4	10.49	10.49	10.58	10.61	10.46	10.29	10.52
17230301	4.35	3.95	4.39	3.98	4.03	4.22	4.17	4.14	4.34	4.62	4.08	4.28	4.15	4.37	4.34	4.33	4.16	4.24	4.51	4.15	4.01	4.24	4.31
17230304	6.41	6.75	6.5	6.75	6.7	6.76	6.81	6.63	6.87	6.89	6.84	6.8	6.74	6.56	6.71	6.85	6.79	6.53	6.78	6.65	7.05	6.94	7.01
17230327	6.65	6.46	6.66	6.48	6.3	5.99	6.45	6.44	6.24	6.47	6.27	5.8	6.82	6.69	6.15	7.01	6.65	6.84	6.8	6.88	6.12	6.95	6.65
17230331	6	5.46	5.48	5.94	5.55	5.63	5.7	5.33	5.78	5.91	5.14	5.8	5.11	5.95	5.08	5.19	5.29	5.47	5.11	5.17	5.11	6.35	5.18
17230345	7.52	7.52	7.6	7.58	7.55	7.17	7.46	7.46	7.57	7.56	7.62	7.66	7.47	7.24	7.46	7.2	7.34	7.23	7.43	7.27	7.59	7.52	7.5
17230408	6.86	7.2	7.19	7.27	7.38	7.37	7.13	7.13	7.52	7.59	7.01	7.15	6.81	7.03	7.03	6.71	7.44	7.13	7.05	6.8	6.78	7.12	6.75
17230432	6.75	7.34	6.91	7.12	7.23	7.3	7.03	7.04	6.96	7.12	6.76	7.23	7.1	7.24	7.26	7.21	7.17	7.36	7.24	7.14	7.26	7.31	7.04
17230451	5.24	4.8	4.82	4.73	4.63	4.29	4.42	5.22	4.94	4.93	5.17	4.79	4.74	4.99	4.92	4.72	4.69	5.17	4.82	4.92	5.49	5.15	5.21
17230457	4.39	4.53	4.29	4.89	4.54	3.87	4.74	4.61	4.24	4.4	5.18	4.8	4.82	4.84	4.48	4.94	4.7	4.74	4.29	4.89	4.26	4.53	4.84
17230463	4.76	4.21	4.36	4.58	4.06	4.31	5.09	4.42	4.49	4.66	4.54	4.52	4.34	4.42	4.49	4.31	4.31	4.63	4.46	4.64	4.34	4.74	4.56
17230467	2.74	3.33	3.15	3.46	3	3.03	3.17	2.87	3	2.86	3.07	3	3	3.27	2.89	2.95	2.71	2.72	2.74	2.84	2.97	2.94	3.01
17230469	5.36	5.34	5.18	5.18	4.79	5.16	5.11	5.18	5.4	5.18	5.34	5.35	5.03	5.14	5.6	5.31	4.87	5.09	5.01	5.13	4.96	5.19	5.05
17230480	5.08	5.26	4.87	4.74	4.63	4.88	4.88	4.84	4.97	4.94	4.9	4.67	5.11	5.22	4.97	4.69	4.79	4.79	4.84	4.88	4.84	4.55	5.12
17230484	8.83	9.53	9.23	9.34	9.41	9.29	8.94	9.17	9.59	9.71	9.52	9.51	9.96	9.57	10.03	9.99	10.15	9.75	9.81	10.1	9.84	10.11	9.74
17230499	7.32	7.52	7.6	7.59	7.46	7.78	7.47	7.6	7.62	7.64	7.45	7.7	7.58	7.32	7.53	7.36	7.28	7.63	7.39	7.57	7.58	7.58	7.59
17230525	9.74	9.99	9.94	9.9	9.67	9.73	9.63	9.75	9.68	9.59	9.8	9.54	9.98	9.96	10.06	10.02	9.86	9.87	9.89	10.06	10.02	10.09	10.08
17230546	4.21	3.11	3.28	3.19	3.27	3.41	3.48	3.82	4.1	3.58	3.47	3.58	4.12	3.94	3.69	3.78	3.52	3.85	3.56	3.71	3.81	3.28	3.75
17230550	8.38	8.29	8.35	8.27	8.34	8.16	8.42	8.09	8.22	7.93	8.32	8.21	8.32	7.98	8.42	8.64	8.33	8.44	8.35	8.09	8.62	8.44	8.67
17230566	4.53	4.41	4.62	4.64	4.59	4.28	4.04	4.4	3.53	4.8	4.54	4.36	4.04	4.53	3.73	4.23	4.31	4.73	4.48	4.3	4.46	4.64	4.46
17230568	3.7	4	4.07	3.44	3.66	3.64	3.87	3.61	3.93	3.8	3.61	3.53	3.8	3.45	3.29	3.73	3.7	3.78	3.57	3.7	3.97	3.51	3.78
17230573	7.35	6.77	7.09	6.67	6.66	6.6	6.64	6.3	6.48	6.1	6.81	6.6	7.36	6.32	6.58	6.61	6.59	6.53	6.47	6.4	6.65	6.66	6.77
17230592	4.17	3.39	3.76	3.56	3.71	3.83	3.72	3.46	3.37	3.38	3.68	3.56	3.54	3.47	3.56	3.53	3.51	3.9	3.67	3.52	3.81	3.41	3.33
17230595	8.68	9.17	9.04	9.06	9.57	9.54	9.51	9.76	9.29	9.54	9.22	9.32	9.54	9.41	9.59	9.83	9.6	9.6	9.89	9.83	9.65	9.77	9.78
17230602	7.22	7.91	8.16	8.08	8.36	8.38	8.21	8.66	8.18	8.03	8.32	8.19	7.96	8.01	8.29	8.09	8.07	8.05	8.28	8.37	8.44	8.53	8.08
17230609	3.81	4.28	4.41	4.22	4.22	3.88	4.12	4.42	4.4	4.34	3.96	4.56	4.22	3.87	3.87	4.1	4.15	3.9	3.74	4.47	5.31	4.11	4.01
17230611	10.25	10.74	10.81	10.67	10.7	10.85	10.76	10.97	10.6	10.62	10.9	10.89	10.89	10.9	11.07	10.89	10.86	10.89	10.91	10.88	11.06	11.03	11.07
17230636	5.2	5.25	5.05	5.23	4.92	4.94	5.23	5.43	4.83	5.23	5.61	5.26	5.26	5.17	5.3	5.05	5.22	5.33	5.04	5.22	5.47	5.05	5.45
17230638	6.22	6.58	6.57	6.73	6.23	6.45	6.33	6.58	6.45	6	6.5	6.37	6.45	6.33	6.68	7.06	6.38	6.21	6.24	6.65	6.55	6.93	6.64
17230651	8.06	8.53	8.43	8.36	8.46	8.58	8.39	8.62	8.33	8.42	8.81	8.75	8.81	8.73	8.8	8.72	8.72	8.87	8.96	8.75	9.08	8.77	9.01
17230668	8.17	8.53	8.51	8.55	8.64	8.53	8.42	8.68	8.62	8.51	8.59	8.58	8.66	8.37	8.48	8.37	8.38	8.33	8.55	8.62	8.45	8.6	8.54
17230700	3.55	3.48	3.32	3.3	3.15	3.57	3.51	3.15	3.61	3	3.28	3.84	3.04	3.16	3.06	2.75	3.31	3.2	3.51	3	3.19	2.88	3.08
17230702	5.03	5.16	5.22	5.59	5.22	5.09	5.22	5.6	5.37	5.79	5.53	5.53	5.25	5.6	5.66	5.45	5.49	5.51	5.54	5.79	5.42	5.86	5.59
17230706	4.55	4.64	4.46	4.62	4.33	4.61	4.42	4.29	4.65	4.93	4.41	4.45	4.58	4.43	4.55	4.45	4.46	4.25	4.62	4.48	4.21	4.42	4.37
17230713	1.95	2.29	1.92	2.45	2.26	2.22	2.49	2.37	2.16	2.2	2.22	2.18	2.24	2.23	2.3	2.53	2.26	2.67	2.22	2.19	2.2	2.33	2.13
17230715	6.67	7	7.05	7.4	7.46	7.29	7.23	7.32	7.05	7.12	7.08	7.1	7.06	7.11	7.23	6.88	7.08	7.12	7.16	7.35	7.24	7.04	7.42
17230725	6.94	7.79	7.56	8.26	9.06	8.73	7.64	9.38	9.16	9.22	8.13	9.25	8.3	8.09	8.79	9.17	9.15	8.84	9.14	9.01	8.55	8.91	8.92
17230735	9.2	9.27	9.2	9.46	9.45	9.47	9.42	9.38	9.59	9.35	9.18	9.49	8.92	9.01	9.14	9.06	9.48	9.14	9.13	9.06	9.2	9.09	8.98
17230750	5.49	5.7	6.08	5.92	6.3	6.16	6.33	5.64	6.49	6	6.74	6.01	6.02	6.01	5.68	5.46	6.19	5.91	5.86	6.21	6.08	5.77	6.16
17230752	3.9	3.38	3.74	3.36	3.85	3.52	4.07	3.36	3.93	3.53	3.44	3.24	3.2	3.57	3.94	3.71	3.11	4.14	3.81	3.79	3.64	3.93	4.02
17230754	8.05	8.16	8.31	8.46	8.6	8.73	8.42	8.62	8.48	8.25	8.44	8.66	8.28	8.48	8.45	8.7	8.66	8.29	8.4	8.81	8.55	8.37	8.67
17230760	6.8	7.02	7.16	6.3	6.21	6.71	6.38	6.67	6.72	6.34	6.58	6.13	6.39	6.53	6.47	6.63	6.37	6.33	6.29	6.5	6.41	6.53	6.47
17230780	8.95	9.12	9.48	9.51	9.15	9.15	9.15	9.24	9.44	9.22	9.14	9.07	9.07	9.21	8.96	8.62	8.9	8.92	8.92	8.8	8.87	9	8.98
17230812	3.85	3.58	3.65	3.76	3.71	3.8	4.11	3.92	3.86	4.21	3.48	4.18	3.54	3.71	3.15	3.8	3.31	4.16	3.89	3.67	4.09	3.41	4.12
17230816	4.89	4.83	4.85	4.67	4.51	4.5	4.9	4.94	5.02	5.04	5.16	4.68	5.04	5.17	4.61	4.85	4.5	4.77	4.57	5.49	4.72	4.93	5.12
17230819	4.18	3.46	3.54	3.56	3.66	3.53	3.99	3.93	4.45	3.93	4.37	4.08	3.56	3.93	3.96	3.8	4.18	3.49	3.97	4.03	4.3	3.57	4.09
17230823	8.28	8.17	8.22	8.33	8.47	8.54	8.23	8.29	8.82	8.85	8.29	8.31	8.12	7.99	8.07	7.83	8.12	7.89	8.17	8.07	8.05	8.26	8.21
17230830	6.19	6.42	6.23	6.23	6.12	5.95	6.23	6.16	5.75	5.95	6.19	5.83	6.64	6.21	6.07	6.5	6.43	5.86	6.34	5.63	6.39	6.5	6
17230842	5.3	5.4	5.53	5.62	5.76	5.71	5.74	5.73	5.62	5.71	5.69	5.88	5.47	5.33	6.19	6.08	5.88	5.85	5.97	5.96	5.94	5.71	5.71
17230851	4.15	3.55	3.25	3.64	3.76	3.56	3.9	3.53	3.53	3.52	3.5	3.59	3.73	3.47	3.41	3.64	3.56	3.38	3.54	3.53	3.18	3.46	3.57
17230869	3.79	3.89	4.33	4.12	4.15	3.93	4.15	4.18	4.59	3.96	3.97	3.93	3.89	3.76	3.99	3.37	3.91	3.55	3.58	3.7	3.68	3.49	3.27
17230873	3.59	2.96	3.36	3.49	3.16	3.31	3.28	3.19	3.14	3.38	3.62	3.2	3.61	3.12	3.55	3.33	3.18	3.12	3.49	3.44	3.63	2.8	3.37
17230877	3.6	2.72	3.48	3.17	2.92	3.04	2.99	3.16	2.64	3.1	2.7	3.19	3.02	3.29	3.37	3.04	3.07	2.9	2.7	3.17	3.05	2.99	3.04
17230879	8.29	9.05	8.92	8.9	9.08	8.93	8.84	8.84	8.69	8.79	8.96	9.13	9.18	9.16	9.1	8.87	8.93	8.78	8.75	8.78	9.12	8.86	8.84
17230902	6.5	6.11	5.95	6.26	6.2	6.03	6.3	6.21	6.74	6.63	5.82	6.27	6.22	6.1	5.95	6.47	6.21	5.94	6.09	6.29	6.2	6.73	6.11
17230916	8.65	7.46	7.8	7.83	7.88	8.02	7.84	7.98	7.58	8.06	7.47	7.44	7.99	7.83	7.52	7.98	7.58	7.72	7.62	8.11	7.48	7.53	7.3
17230918	5.19	5.11	5.23	5.07	5.19	5.01	5.09	5.07	5.23	5.42	4.96	4.88	5.23	5.22	5.14	5.12	5.15	5.43	5.58	5.64	5.29	5.5	5.57
17230942	5.14	5.04	5.09	4.94	4.74	4.85	5.11	4.94	5.01	4.99	4.89	5.08	4.7	5.08	4.94	4.94	4.81	4.68	4.8	5.08	4.94	4.92	4.82
17230945	7.41	8.07	7.96	8.11	8.15	8.3	7.89	8.06	8.24	8.09	8.27	8.36	7.9	8.01	8.26	8.11	7.94	8.17	8.09	8.12	8.32	8.13	8.16
17230960	4.75	4.62	4.57	3.81	6.07	5.49	4.19	4.67	7.37	7.16	4.33	6.42	4.51	4.23	4.59	4.34	6.28	6.33	6.38	5.76	5.22	4.12	5.76
17230968	2.56	2.81	2.56	2.67	2.68	2.98	2.46	3.06	2.59	2.53	2.38	2.35	2.49	2.46	3	2.32	2.45	2.49	2.62	2.42	2.6	2.46	2.45
17230970	7.18	7.2	7.25	6.86	6.99	7.4	7.03	6.98	6.98	6.73	7.38	7.09	7.31	7.03	7.18	7.09	6.7	6.99	7.05	7.11	7.71	7.57	7.49
17230991	5.05	5.14	4.86	5.14	4.72	4.97	5.21	5.24	4.93	5.32	5.17	5.28	5.72	5.09	5.18	5.51	5.26	4.98	5.19	5.49	5.3	5.08	5.22
17231003	6.89	6.95	7.1	7.11	7.24	6.98	7.2	7.26	7.21	6.96	7.08	7.14	7.11	6.9	6.91	7.95	7.23	7.3	7.36	7.84	7.48	7.82	7.71
17231015	6.95	6.75	6.83	6.83	6.41	6.91	6.98	6.73	7.02	6.66	6.81	7.1	6.67	6.81	7.06	6.84	6.91	6.74	6.67	6.91	6.7	6.96	6.92
17231029	4.06	3.36	3.76	3.48	3.46	3.27	3.48	3.78	4.12	3.62	3.6	3.67	3.66	3.61	3.4	3.9	3.76	3.83	3.32	3.64	3.67	3.64	4.01
17231033	7.05	7.21	6.91	7.03	7.05	6.64	7.16	7.33	6.96	7.35	7.09	7.57	7.41	7.38	8.03	9.18	7.88	7.51	8.04	9.46	8.28	9.02	8.78
17231040	7.33	7.51	7.29	7.4	7.42	7.53	7.47	7.26	7.05	7.53	7.47	7.18	7.55	7.73	7.67	7.39	7.28	7.66	7.48	7.42	7.5	7.41	7.43
17231047	12.31	12.51	12.73	12.66	12.47	12.5	12.39	12.59	12.42	12.2	12.39	12.25	12.68	12.66	12.59	12.19	12.26	12.14	12.33	12.2	12.2	12.23	12.2
17231063	5.29	5.23	4.89	5.65	5.83	5.8	5.95	4.94	5.73	5.61	6.13	5.62	5.16	5.18	4.85	4.82	5.62	4.58	4.9	4.81	4.73	5.24	5.38
17231066	5.2	5.54	5.41	5.42	5.44	5.17	5.36	5.83	5.55	5.2	5.15	5.21	5.78	5.48	6.04	5.81	5.19	5.45	5.75	5.96	5.86	5.79	5.74
17231086	4.56	4.57	4.12	3.48	4.24	4.98	4.99	4.82	3.16	5.6	5.32	4.73	4.9	4.62	4.21	5.09	3.99	5.13	5.21	4.63	5	4.22	5.26
17231088	2.66	2.77	3.11	2.48	2.4	2.66	3.03	3.51	2.67	2.61	2.99	3.38	2.49	2.78	2.48	2.62	2.44	2.62	3.06	2.88	2.57	3.34	2.99
17231090	5.09	4.81	4.96	4.88	4.88	4.58	4.82	5.12	4.88	4.51	4.82	4.99	4.95	4.88	4.76	4.68	4.62	4.73	4.65	4.86	4.57	4.9	5.11
17231100	5.73	6.1	6.15	6.18	6.76	6.12	6.15	5.87	6.35	6.28	6.62	6.49	6.36	6.35	6.54	6.91	5.94	6.48	6.43	6.77	6.64	6.75	6.61
17231114	5.23	6.05	5.1	6.22	5.32	5.69	5.2	5.52	5.35	5.73	5.1	4.86	6.05	5.97	5.81	5.96	5.39	5.33	5.55	4.63	5.26	4.46	5.42
17231116	8.78	9.53	9.56	9.27	9.12	9.04	9.22	9.3	9.54	9.57	9.33	9.5	9.43	9.52	8.91	9.07	9.15	9.18	9.12	9.06	9.15	9.06	8.95
17231118	8.03	8.3	8.38	8.46	8.32	8.44	8.87	8.52	8.35	8.3	8.8	8.48	7.94	8.19	8.29	8.25	8.08	7.99	7.93	8.16	8.65	8.35	8.34
17231135	5.69	5.5	5.38	5.27	5.55	5.5	5.62	5.64	5.38	5.1	5.36	5.28	5.49	5.5	5.59	5.73	5.74	5.39	5.48	5.34	5.65	5.84	5.83
17231159	4.09	3.87	4.19	4.31	3.54	3.78	3.98	4.09	4.1	4.07	4.21	3.43	4.16	4.38	3.94	3.68	3.8	4.23	3.93	4.2	4.09	3.7	3.63
17231163	5.29	5.66	5.15	5.15	4.81	5.03	5.14	5.28	5.03	5.21	5.39	5.09	5.18	5.12	4.82	5.07	4.98	5.26	5.08	5.22	4.91	5.21	5.23
17231174	6.58	6.45	6.67	6.61	6.33	6.24	6.77	6.66	6.47	6.71	6.73	6.25	5.87	5.95	5.92	5.74	5.6	5.84	5.91	5.05	5.72	5.96	5.95
17231186	4.74	3.98	4.28	4.8	4.23	3.77	4.14	4.1	3.7	4.03	4.06	3.99	3.9	4.06	4.07	3.31	3.8	3.61	3.74	3.91	3.93	3.64	3.69
17231188	6.8	6.56	7.06	6.81	6.84	6.75	6.85	7.11	6.83	6.56	6.85	6.71	6.77	6.81	6.74	6.69	6.75	6.81	6.83	6.73	6.84	6.77	6.94
17231203	5.14	4.77	4.76	5.33	5.02	4.77	5.3	4.81	5.06	5.11	5.15	4.96	5.38	5.38	5.26	5.6	4.91	5.42	5.34	5.31	5.59	5.6	5.34
17231229	8.75	8.76	8.54	8.95	9.25	9.44	9.14	9.38	9.47	9.27	8.98	9.09	7.48	7.99	7.43	7.89	8.43	8.39	8.42	7.93	8.11	7.35	8.02
17231248	9.68	9.39	9.13	9.13	9.97	9.69	9.64	9.4	9.64	9.65	9.61	10.02	8.92	9.4	9.52	9.38	9.51	9.37	9.51	9.84	9.25	8.64	9.2
17231252	5.84	4.92	5.31	5.26	4.93	4.86	4.98	4.97	5.61	5.27	5.61	5.13	5.34	5.42	5.06	5.54	5.15	4.9	5.02	5.22	5.24	5.41	5.52
17231272	3.2	3.01	2.82	3.12	2.99	3.08	2.81	2.94	3.23	2.94	2.89	3.11	3.44	2.89	3.33	3.1	3.05	2.94	2.63	2.89	3.11	3.12	2.81
17231277	3.09	2.88	2.53	2.61	2.75	2.93	2.68	3.06	2.88	3.16	2.95	2.99	2.82	2.95	3.03	2.88	3.18	3.06	2.61	2.88	3.12	2.85	2.88
17231281	4.33	4.63	4.5	4.21	4.82	4.56	4.58	4.62	4.75	4.61	4.67	4.8	4.7	5.46	4.88	4.32	4.62	4.45	4.88	4.58	5.02	4.45	4.7
17231287	6.5	6.89	6.92	6.9	6.57	6.51	6.49	6.38	6.54	6.64	7.04	6.43	6.51	6.6	6.28	6.35	6.04	6.55	6	5.87	6.78	6.21	6.28
17231301	8.99	8.8	8.87	8.92	8.72	8.61	8.71	8.76	8.59	8.71	8.82	8.68	9.05	8.84	8.76	8.77	8.68	8.62	8.69	8.89	8.7	8.65	8.77
17231314	4.73	3.79	3.78	4.21	3.82	3.72	3.88	3.93	4.07	3.97	3.64	3.57	3.51	4.09	3.52	3.95	4.28	3.64	4.1	4.19	4.03	4.47	3.72
17231341	4.36	3.76	4.27	4.2	3.36	3.36	3.97	3.54	3.94	4.32	3.91	3.82	3.73	3.8	3.77	3.33	3.89	4.1	3.55	3.72	2.89	3.4	3.76
17231349	4.06	4.11	3.86	4.7	4.17	4.37	4.31	4.07	4.39	4.09	3.68	3.58	4.06	4.42	4.58	4.06	4.3	3.92	3.79	3.48	3.99	3.66	4.06
17231356	2.19	2.1	2.58	2.53	2.29	2.71	2.22	2.93	2.31	2.66	2.5	2.58	2.16	2.35	2.41	2.47	2.67	2.21	2.31	2.58	2.59	3.4	2.78
17231358	7.04	5.08	4.57	4.97	6.56	6.61	4.77	5.2	7.29	7.47	4.83	6.64	4.93	4.52	4.67	5.78	6.67	6.64	6.8	6.23	5.7	4.32	5.63
17231366	6.89	7.72	7.47	7.11	7.23	7.01	7.22	7.14	6.99	7.07	7.3	6.99	7.64	7.94	7.72	7.76	7.29	7.74	7.26	7.49	7.38	7.45	7.65
17231387	5.51	5.46	5.55	5.47	5.35	5.53	5.48	5.99	5.45	5.64	5.57	5.46	6.06	4.92	5.38	5.47	5.6	4.87	5.38	5.68	5.89	6.31	5.96
17231419	6.89	6.53	6.32	6.43	6.05	6.39	6.22	6.42	6.51	6.13	6.49	6.43	6.74	6.03	6.35	6.16	6	5.94	6.39	6.28	5.83	6.27	6.27
17231421	4.02	3.39	4.02	4.14	3.81	3.53	3.56	3.52	3.37	3.38	2.94	3.19	3.6	3.86	3.46	3.47	3.36	3.4	3.32	3.17	3.28	3.01	3.35
17231423	8.51	9.19	8.8	8.58	8.78	8.85	9	8.94	8.42	8.34	9.02	9.1	9.2	9.27	9.25	9.39	9.34	9.14	9.17	8.95	9.2	9.01	9.39
17231428	5.25	5.09	5.13	5.04	4.87	4.85	4.87	5.27	5.09	4.79	5.43	5.62	4.93	5.56	4.94	4.63	5.02	4.63	5.35	5.18	4.99	4.74	5.54
17231431	5.24	5.28	5.14	5.16	5.47	4.86	5.31	4.77	5.51	5.03	5.43	5.17	5.09	5.02	5.05	4.98	5.15	4.8	5	5.37	4.79	5.17	5.08
17231443	5.99	5.88	5.73	5.71	5.89	5.66	5.7	5.14	5.45	5.59	5.78	5.39	6.19	5.99	5.64	5.63	5.8	5.71	5.69	5.99	5.64	5.76	5.71
17231459	4.23	3.46	3.77	3.6	3.13	3.21	3.6	4.05	3.13	3.53	3.49	3.17	3.43	3.39	3.76	3.67	2.96	3.24	3.72	3.32	3.45	3.86	3.73
17231461	8.85	8.64	8.87	9.11	8.62	8.82	8.67	9.01	9.73	8.64	9.02	9.02	8.33	8.24	8.31	8.29	8.4	8.04	8.27	7.79	8.38	8.44	8.27
17231473	5.36	5.05	5.5	5.52	5.36	5.2	5.16	5.73	5.31	5.74	5.63	5.37	5.87	5.28	5.37	5.73	5.37	5.38	5.43	6.03	5.13	5.09	5.43
17231475	5.44	4.89	5.28	4.55	5.33	4.94	4.77	4.78	5.03	4.23	4.69	4.81	5.26	5.4	5.07	4.72	4.62	4.7	4.28	4.59	5.05	3.9	4.75
17231477	7.02	7.69	7.78	7.95	8.17	8.12	8.08	7.9	7.69	7.9	8.19	8.39	7.68	7.93	7.68	7.62	7.8	8.01	7.44	7.84	7.87	7.49	8.11
17231482	4.79	3.71	4.17	3.99	4.01	3.58	4.14	4.21	3.87	4.02	3.8	3.97	4.21	3.87	3.82	3.95	4	4.24	3.68	4.43	4.16	3.94	3.72
17231491	4.52	4.65	4.13	4.45	4.61	3.66	4.6	3.87	4.41	4.02	4.48	4.53	3.68	4.02	4.59	4.2	3.93	3.45	4.04	4.94	4.24	4.31	3.73
17231495	4.25	4.1	4.21	4.35	4.43	4.24	4.25	4.26	4.55	4.38	4.19	4.14	4.53	4.08	4.25	4.49	4.11	4.21	4.01	3.95	3.93	3.92	4.2
17231522	5.31	6.13	5.89	6.66	6.91	6.88	6.65	7.22	6.62	6.9	6.89	6.97	6.39	6.35	6.89	6.3	6.5	6.84	7	6.72	7.35	7.3	6.93
17231532	6.01	6.12	5.92	6.4	6.29	6.49	6.69	6.44	6.32	6.59	6.04	5.95	5.91	6.23	6.04	6.01	6.02	6.16	5.53	5.94	5.97	6.17	5.89
17231534	5.53	5.57	5.78	5.86	5.46	5.84	5.47	5.69	5.71	5.76	5.45	5.58	5.71	5.58	5.74	5.67	5.87	5.81	5.94	5.84	5.77	5.94	5.37
17231545	8.11	8.52	8.6	8.57	8.31	8.48	8.5	8.52	8.47	8.4	8.78	8.48	8.56	8.42	8.6	8.36	8.23	8.34	8.34	8.33	8.51	8.71	8.54
17231558	6.69	7.14	7.14	7.6	7.43	7.18	7.05	7.39	7.02	7.43	7.13	6.9	7.37	7.26	7.34	6.6	6.99	6.72	7.11	7.14	7.21	6.76	7
17231571	7.38	7.9	8.36	8.54	8.72	8.3	8.67	8.59	8.42	8.24	8.57	8.25	6.86	7.84	7.27	7.07	7.14	7.41	7.37	7.33	7.23	6.92	7.52
17231574	7.64	7.74	7.96	7.59	7.97	7.88	8.13	7.75	7.6	7.75	8.03	8.01	7.63	7.5	7.32	7.66	7.69	7.63	7.82	7.7	7.67	7.6	7.6
17231591	6.06	6.02	5.88	6.08	6.15	6.13	6.09	5.96	5.58	5.62	5.79	6.36	5.53	6.11	5.9	6.5	5.95	5.95	6.3	6.58	6.28	6.66	6.35
17231600	3.47	4.18	4.34	4.05	4.36	4.06	4.28	4.52	4.31	4.72	4.27	4.51	4.15	4.58	4.57	4.64	4.36	4.22	4.45	5.38	4.5	5.33	5.29
17231602	2.34	2.26	2.02	2.29	2.61	3.41	2.31	2.92	2.34	2.21	2.56	2.43	2.5	2.46	2.64	2.77	2.32	2.11	2.29	2.32	2.33	2.62	2.73
17231604	3.33	3.92	3.49	3.71	3.82	3.77	3.59	3.58	4.05	4.12	3.62	3.76	3.91	3.71	3.65	3.93	3.51	3.49	3.71	4	3.57	3.27	3.64
17231607	3.93	3.8	3.79	3.46	3.41	3.06	3.43	3.5	3.48	3.49	3.4	3.47	3.61	3.62	3.37	3.26	3.32	3.48	3.6	3.18	3.38	3.77	3.15
17231611	6.34	7.66	7.62	7.13	7.33	6.31	6.65	6.92	6.16	7.32	6.17	6.81	7.49	6.21	6.45	6.87	6.17	6.39	6.51	5.26	6.04	4.56	5.96
17231613	3.09	3.19	3.19	3.34	3.02	3.14	3.02	3.03	3.27	3.3	2.87	3.13	3.21	3.15	3.2	2.94	3.45	3.14	3.11	2.99	3.24	3.04	3.22
17231617	2.67	2.6	2.69	2.62	3.01	2.81	2.56	2.56	3.52	3.01	2.8	3.8	2.54	2.56	2.61	2.73	2.83	2.83	3.36	3.03	3.17	3.44	3.46
17231619	4.47	4	4.32	3.27	2.98	3.81	4.24	2.99	3.27	3.22	2.81	2.79	3.21	3.41	2.46	2.9	3.25	2.41	3.48	3.09	2.83	2.38	2.39
17231621	2.75	2.72	2.87	3.17	2.79	2.98	2.92	2.91	2.88	2.75	2.88	2.88	2.72	2.78	3.01	2.63	2.88	2.78	2.89	2.88	3.21	2.88	2.86
17231625	7.92	8.03	8.09	7.99	7.78	7.81	7.79	7.98	8.06	8.06	8.03	7.93	7.98	7.87	7.76	7.51	7.7	7.78	7.74	7.76	8.04	8.05	8.11
17231662	7.04	6.75	7.22	6.95	6.85	7.07	7.05	7.39	7.07	6.76	7.19	6.96	7.25	6.81	6.97	7.27	6.96	6.86	7.21	7.27	7.15	7.42	7.28
17231669	6.19	6.35	6.52	6.6	6.53	6.77	6.83	6.5	6.74	6.72	6.45	6.48	6.27	6.09	6.34	5.9	6.28	6.09	6.17	5.71	6.57	6.33	6.5
17231676	7.05	6.01	6.45	5.95	6.48	5.58	6.12	6.73	7.15	6.91	6.31	6.23	6.62	6.26	6.59	6.32	6.85	6.7	6.78	7.32	6.41	6.79	6.77
17231680	6	5.23	5.95	5.65	5.38	4.77	5.21	5.23	5.78	5.51	5.53	5.67	5.55	5.12	4.61	4.93	5	5.47	5.32	5.5	5.32	5.54	5.77
17231682	2.77	2.89	2.53	2.34	2.74	2.61	2.47	2.81	3.11	3.84	2.75	3.16	2.82	2.57	2.55	2.43	3.87	2.69	2.85	3.86	3.53	3.71	3.67
17231684	2.64	2.49	2.83	2.6	2.67	3.15	2.59	2.81	2.47	2.46	2.39	2.37	2.48	2.64	2.67	2.87	2.93	2.77	2.57	2.64	2.74	2.55	2.36
17231686	2.03	2.19	2.11	2.21	2.38	2.68	2.55	2.47	2.58	2.62	2.02	2.22	2	2.47	2.26	2.3	2.35	2.32	2.32	2.35	2.5	2.34	2.45
17231688	3.85	3.34	3.46	3.44	3.33	3.7	3.4	3.4	3.59	3.27	2.95	3.98	3.62	3.35	3.29	3.53	2.81	3.47	2.98	3.43	3.83	3.39	3.53
17231690	7.1	7.59	7.32	7.74	7.92	8.09	7.74	7.71	7.4	7.53	7.37	7.68	7.53	7.73	7.88	7.96	8.01	7.81	7.67	7.93	7.72	7.7	7.45
17231694	7.79	9.07	9	8.63	8.55	8.93	9.01	8.39	8.78	8.47	8.9	8.66	8.51	9.22	8.71	7.78	8.39	8.39	8.03	7.05	8.37	7.74	7.91
17231717	7.43	7.18	6.9	7.15	7.39	7.46	7.29	7.44	7.33	7.25	7.58	7.3	7.74	6.91	7.43	7.92	7.76	7.48	7.54	7.7	7.7	8.14	7.89
17231733	6.47	6.78	6.44	6.83	6.8	6.74	6.99	6.88	6.47	6.71	6.61	6.81	6.56	6.62	6.98	6.2	6.82	6.28	6.82	6.53	6.73	6.64	6.31
17231742	8.35	9.34	9.15	9.27	9.08	9.17	9.25	9.15	9.23	9.25	9.49	9.47	9.45	9.35	9.7	9.49	9.26	9.38	9.42	9.25	9.7	9.72	9.76
17231754	5.93	6.9	6.97	7.07	6.94	6.74	6.9	6.85	6.79	6.72	7.01	7.11	6.74	6.58	6.39	6.61	6.62	6.81	6.95	6.25	7.06	7.06	7.01
17231757	2.36	2.89	2.68	2.53	2.71	2.82	2.35	2.59	2.54	2.77	2.43	2.91	2.75	2.51	2.96	2.45	2.12	2.39	2.51	2.65	2.82	2.45	2.92
17231759	7.19	7.24	7.69	7.15	7	7.08	7.05	7.64	7.06	6.67	7.33	6.98	7.34	7.8	7.15	7.21	7.03	7.11	7.15	7.8	6.62	7.51	7.05
17231761	3.58	3.61	3.65	3.84	3.66	3.59	3.72	3.73	3.34	4.01	3.8	3.61	3.8	4.09	3.72	3.59	3.67	3.89	3.7	3.72	3.85	3.7	3.56
17231767	4.59	4.33	4.19	4.07	3.99	4.28	4.36	4.13	4.2	4.01	4.25	4.47	4.26	4.16	4.48	4.16	4.37	4.12	3.9	4.09	4.55	4.27	5.01
17231774	3.63	3.48	3.59	3.4	3.78	3.63	3.88	3.6	3.63	3.99	3.75	3.54	3.65	3.46	3.64	3.35	3.42	3.56	4	3.75	3.87	3.94	3.63
17231780	2.09	2.18	2.2	2.19	2.3	2.67	2.3	2.3	2.54	2.37	2.25	2.39	2.17	2.38	2.49	2.28	2.21	2.33	2.32	2.31	2.57	2.69	2.49
17231782	2.88	2.78	2.88	2.91	2.82	2.92	3.31	3.2	3.28	2.7	2.71	2.77	2.35	2.63	2.78	3.06	2.67	3.03	2.9	3.29	2.79	3.26	2.86
17231784	9.72	10.12	9.93	10.25	9.42	9.55	9.92	9.67	10.18	10.02	9.39	8.95	9.82	10.09	9.96	9.28	9.36	9.39	9.11	9.54	9.53	10.02	9.7
17231789	4.64	4.48	4.57	4.52	4.13	5.14	4.75	4.34	4.78	4.54	4.6	4.64	4.69	4.52	4.06	4.49	4.35	4.34	4.43	4.52	4.35	4.49	4.68
17231801	7.61	8.11	8.15	7.97	7.78	7.59	7.94	7.99	7.71	7.66	7.89	7.71	8.11	7.89	8.04	7.92	7.8	7.85	7.59	7.62	7.96	8.11	7.81
17231823	5.77	5.45	5.8	5.67	5.54	5.76	5.28	5.28	5.07	5.41	5.26	5.12	5.87	5.42	5.57	5.52	5.79	5.43	5.23	5.18	5.32	5.43	5.85
17231826	5.42	5.72	5.98	5.99	5.76	5.74	5.62	5.68	5.79	6.06	6.23	5.86	6.28	6.03	5.88	5.94	5.89	5.58	5.83	5.72	5.94	5.74	6.51
17231844	7.12	6.07	5.75	6.21	6.87	6.43	6.4	6.01	7.11	6.8	5.7	6.9	6.93	5.63	5.98	5.96	7.41	6.94	6.81	6.11	6.11	5.78	5.18
17231850	4.47	4.44	4.4	4.17	4.48	4.14	4.7	4.68	4.17	4.82	4.43	4.82	4.49	4.66	4.5	4.68	4.25	4.65	4.42	4.28	4.57	4.46	4.39
17231855	3.93	3.41	3.65	3.26	3.26	3.1	3.45	3.12	3.73	3.91	3.61	3.57	3.19	3.25	3.84	3.23	3.57	3.37	3.36	3.55	3.21	3.97	3.4
17231859	10.66	10.89	10.86	10.95	10.54	10.77	10.85	10.32	10.6	10.81	10.7	10.46	10.76	10.99	10.67	10.69	10.74	10.78	10.58	10.83	10.87	10.76	11
17231869	4.16	4.19	3.48	4.1	3.79	4.27	3.99	3.55	3.59	3.61	3.61	3.67	3.7	3.42	3.81	3.35	3.27	3.5	3.22	3.24	3.57	3.39	3.64
17231877	3.21	3.47	3.3	3.41	3.26	3.36	3.1	3.32	3.47	3.34	3.3	3.29	3.29	3.21	3.45	3.24	3.07	3.13	2.76	3.24	3.11	3.46	3.36
17231881	3.33	3.63	3.71	3.38	3.68	3.49	3.36	3.51	3.76	4.02	3.74	3.89	3.9	3.58	3.51	3.38	3.72	3.63	3.47	3.71	3.7	3.64	4
17231891	8.63	8.78	8.76	8.69	8.66	8.79	8.66	8.82	8.85	8.76	8.88	8.88	8.64	8.72	8.65	8.57	8.63	8.59	8.82	8.36	8.66	8.61	8.76
17231925	5.62	6.28	5.72	5.82	6.01	6.26	5.87	6.27	6.19	6.4	6.23	6.38	6.81	6.61	6.37	6.79	6.51	6.55	6.53	6.67	6.67	6.94	6.88
17231944	2.29	2.51	2.85	2.48	2.9	2.78	2.5	2.64	3.21	2.18	2.3	2.23	2.67	2.54	2.35	2.56	2.72	2.69	2.76	2.25	3.48	2.72	2.88
17231946	9.33	9.13	9.35	9.28	9.35	9.56	9.22	9.38	9.41	9.46	9.52	9.4	9.15	8.91	9.01	9.18	9.2	9.4	9.38	9.3	9.43	9.29	9.48
17231963	4.16	4.75	4.78	4.43	4.34	4.17	4.21	4.76	4.56	4.63	4.75	4.46	4.55	4.76	4.39	5.05	4.95	5.22	4.65	4.72	4.52	4.53	4.58
17231973	5.78	5.73	5.5	5.79	6.02	5.91	5.86	5.81	5.71	5.78	6	5.71	5.77	5.57	5.4	5.79	5.98	5.77	5.93	5.84	6.1	5.86	5.68
17231999	5.22	5.13	5.22	5.23	4.98	4.24	5.43	5.16	5.63	5.28	5.01	5.03	5.17	5.24	5.3	5.19	5.14	5.09	4.73	5.23	5.31	4.77	5.39
17232003	8.19	8.22	8.09	8.25	8.35	8.26	8.19	8.24	8.49	8.21	8.29	8.41	8.28	8.16	8.47	8.01	8.26	8.31	8.34	8.13	8.41	8.36	8.34
17232025	4.08	3.64	3.92	3.64	7.13	6.94	4.03	4.01	8.24	8.2	4.69	7.32	3.99	3.57	3.79	3.72	7.7	7.57	7.32	5.92	6.28	3.57	6.16
17232036	4.59	4.2	4.42	4.9	4.18	4.86	4.04	4.68	5.34	4.92	4.96	4.75	4.49	3.96	4.68	4.59	4.46	4.34	4.72	4.59	4.75	4.75	5
17232041	4.17	4.03	4.27	3.81	3.51	3.74	4.11	4.28	3.22	3.24	3.57	3.53	4.4	3.56	3.49	3.54	3.07	3.88	3.78	2.79	2.7	3.29	3.34
17232043	4.79	4.13	4.36	4.69	4.29	4.01	4.6	4.46	4.6	4.18	4.55	4.52	4.38	4.51	4.47	4.44	4.52	4.76	4.29	4.76	4.38	4.13	4.33
17232049	3.92	3.52	4.03	4	3.37	3.13	3.78	3.66	3.94	4.27	3.82	3.32	3.71	3.98	4.26	3.56	3.59	4.07	3.71	3.71	3.63	3.44	4
17232055	6.97	6.86	6.81	6.49	6.97	6.78	6.64	6.5	6.8	7.11	6.56	6.43	6.64	6.68	7.14	7.44	6.58	6.81	7.3	7.08	7.22	7.43	6.84
17232082	4.66	4.82	4.88	4.55	4.62	4.57	4.93	4.3	4.92	5.13	4.41	4.65	5.02	4.43	5.01	4.49	5.18	4.8	5.23	4.84	4.93	4.82	4.66
17232102	4.26	4.79	4.5	4.45	5	4.94	4.71	4.54	3.91	4.35	4.22	4.08	4.61	4.49	4.98	4.79	4.23	4.39	4.65	4.71	4.71	4.66	4.37
17232112	5.23	5.12	5.23	4.88	4.84	4.76	5.25	5.11	5.17	4.85	4.92	4.89	5.24	5.35	5.54	6.08	5.26	5.76	4.93	5.55	5.52	5.51	6.23
17232116	4.41	4.17	4.78	4.54	4.34	4.29	4.63	4.96	4.3	4.35	4.45	4.57	4.48	4.96	4.35	4.75	4.48	4.62	4.3	4.59	4.73	4.48	4.47
17232119	5.03	5.81	5.93	5.94	6.06	6.04	5.87	5.95	6.34	6.33	5.62	5.74	5.7	6.11	6.01	5.59	5.74	5.84	6.34	5.55	6.24	6.17	6.08
17232129	3.19	2.89	3.41	3.31	3.3	3.39	3.15	3.32	3.42	3.17	2.99	3.3	2.73	3.38	3.08	3.23	2.97	3.21	3.24	3.23	3.06	3.38	3.34
17232132	3.4	3.39	3.28	3.37	3	3.36	3.4	3.31	3.43	3.02	3.33	3.59	3.27	3.32	3.08	3.32	3.04	3.41	3.25	3.14	3.75	3.49	3.68
17232135	9.3	9.69	9.79	9.61	9.85	9.68	9.71	10	9.68	9.87	9.72	9.81	9.93	9.89	9.96	9.45	9.72	9.81	9.62	9.33	9.56	9.54	9.69
17232152	7.54	7.4	7.45	7.89	7.92	7.84	7.85	7.52	8.28	7.73	7.6	7.46	6.35	7.23	6.33	6.4	6.96	6.74	7.01	6.29	6.65	6.61	6.52
17232162	5.86	6.3	5.78	5.97	6.67	6.48	6	5.3	7.28	7.28	5.92	6.74	5.56	6.29	5.86	5.79	7.08	6.78	7.14	6.31	6.34	6.41	6.22
17232172	3.99	3.47	3.69	3.44	3.64	3.29	3.34	3.39	3.97	3.57	3.92	3.4	3.61	3.55	3.73	3.57	3.27	3.57	3.13	3.79	3.24	3.34	3.79
17232176	3.69	3.24	3.45	3.72	3.38	4.21	3.4	3.09	3.12	3.11	3.35	3.3	3.35	3.92	3.35	3.38	3.45	4.01	3.18	3.18	2.93	3.37	3.01
17232178	3.87	4.25	3.94	3.87	3.92	3.87	3.87	3.87	3.71	3.63	3.6	3.75	3.37	4.28	3.94	4.05	4.01	4.13	3.72	3.78	4.09	3.63	3.67
17232181	4.7	3.72	4.28	3.47	3.71	2.93	3.15	3.2	3.88	4	3.86	3.65	4.11	3.9	3.89	3.76	3.72	3.98	3.24	3.35	3.46	3.57	3.72
17232183	5.35	4.82	4.92	5.01	5.06	4.96	4.79	4.6	4.58	4.8	4.92	4.51	4.77	4.88	4.92	4.58	5.5	5.17	4.6	4.93	4.46	4.51	4.53
17232187	3.03	2.51	2.56	2.61	2.33	2.56	2.51	2.84	2.89	2.29	2.21	2.51	2.84	2.97	2.38	2.56	2.66	3.31	2.55	2.4	2.87	2.27	3.09
17232189	3.5	4.32	3.36	3.52	3.15	2.84	3.32	3.45	3.57	2.86	2.91	3.99	3.04	3.25	3.49	3.52	3.06	2.82	3.04	3.25	3.17	4.27	3.36
17232191	2.47	2.61	2.74	2.21	2.55	2.24	2.03	2.37	2.43	2.35	2.25	2.4	2.32	2.48	2.4	2.49	2.6	2.48	2.46	2.25	2.57	2.12	2.03
17232195	2.55	2.68	2.77	2.75	2.77	3.04	2.85	3.12	2.9	3.54	2.61	2.88	2.91	3.17	2.96	2.89	2.67	2.93	3.05	3.06	3.21	3.31	3.3
17232197	2.7	2.58	3.19	2.94	3.06	3.36	2.98	3.57	3.07	2.99	2.77	3.11	2.91	2.88	3.41	2.93	3.24	3.39	3	2.81	3.09	2.85	2.94
17232199	4.32	3.34	3.48	4.01	3.71	4.25	3.92	3.6	3.66	3.96	3.89	3.92	4.22	3.92	3.84	3.72	4.1	3.88	4	4.3	3.23	3.08	4.24
17232202	9.47	9	8.85	8.92	8.73	8.94	8.76	8.87	8.78	8.96	9	8.89	9.26	8.8	9.15	9.07	8.9	8.9	9.06	9.35	9.07	9.19	9.25
17232215	4.06	3.95	4.33	3.75	3.79	4.07	4.08	3.75	3.85	4.27	4.03	3.92	4.23	4.24	4.15	4.85	4.27	4.44	4.84	4.14	4.56	4.31	4.42
17232231	4.95	4.75	4.62	4.62	4.62	4.12	4.5	4.78	5.49	4.77	4.71	4.6	4.39	4.74	4.19	4.47	3.96	4.09	4.32	4.74	4.52	4.94	5.24
17232235	7.43	7.57	7.48	6.27	7.1	6.56	6.9	7.27	7.26	7.49	6.63	7.11	7.5	7.42	8.23	7.47	7.69	6.78	7.49	7.61	8.04	8.46	7.5
17232244	7.53	7.99	7.98	8.11	7.7	7.56	7.84	7.93	7.95	7.89	8.13	7.94	7.79	7.75	7.94	7.83	7.57	7.59	7.69	7.9	7.89	8.12	7.96
17232281	4.98	4.14	4.38	4.55	3.66	4.33	4.84	4.18	4.59	4.06	5.26	4.99	4.47	4.23	4.25	4.39	4.35	4.35	4.23	5.24	3.6	4.67	4.86
17232283	10.02	10.86	10.69	10.9	10.93	10.93	10.96	11.08	10.72	10.69	10.93	10.74	10.89	11.12	11.06	10.91	10.75	10.87	10.86	10.98	10.95	10.87	11
17232312	4.86	4.42	4.29	4.52	4.42	4.02	4.38	4.28	4.37	4.51	4.56	4.38	4.25	4.29	4.05	4.41	4.46	4.6	4.38	4.64	4.44	4.42	4.73
17232316	4.54	4.41	4.14	4.19	3.72	3.7	4.07	3.83	3.77	3.9	3.65	3.86	4.27	4.01	4.07	4.11	3.84	4.16	3.99	4.23	3.79	4.28	4.12
17232330	2.26	2.67	2.04	2.34	3.12	2.92	2.18	2.41	2.37	2.28	2.33	2.33	2.28	2.52	2.81	2.31	2.55	2.23	2.4	2.26	2.6	2.32	2.58
17232332	8.85	9.39	9.45	9.21	9.3	9.4	9.1	9.38	9.22	9.26	9.42	9.45	9.51	9.32	9.18	9.36	9.33	9.54	9.54	9.49	9.48	9.35	9.59
17232353	7	7.84	7.86	7.74	7.03	7.05	7.18	7.11	6.65	6.88	7.47	7.47	7.46	7.16	7.25	6.89	6.96	7.59	6.84	6.9	7.02	7.44	7.66
17232356	2.28	2.23	2.21	2.53	2.26	2.82	2.04	2.36	2.4	2.33	2.22	2.64	2.11	2.24	2.81	2.03	2.34	2.27	2.63	2.46	2.63	2.48	2.46
17232358	7.76	8.01	7.72	7.93	8.15	7.97	7.54	8.01	8.22	8.38	7.9	8.38	8.32	8.09	8.46	8.24	8.42	8.49	8.46	8.42	8.68	8.75	8.79
17232394	4.18	3.79	3.75	3.89	4	3.53	4	3.86	4.34	4.23	4.12	3.68	3.7	3.88	3.61	4.43	3.96	4.16	4.93	4.24	4.28	4.98	4.28
17232407	4.62	4.47	4.54	4.63	4.74	4.49	5.04	4.4	4.33	4.52	4.22	4.58	4.65	4.7	4.1	4.5	4.55	4.69	3.73	4.24	4.08	4.27	4.69
17232417	8.12	8.12	7.7	7.78	7.29	8.12	8.18	7.75	7.89	7.93	7.17	7.4	7.71	8.09	7.77	7.5	7.85	7.77	7.65	7.29	7.79	7.87	7.91
17232426	9.12	9.13	9.64	9.76	9.79	9.66	9.65	9.8	9.7	9.6	9.39	9.26	9.1	9.24	9.07	9.19	9.12	8.92	9.06	9.1	8.82	8.99	9.01
17232438	5.5	6.76	6.81	6.79	7.76	7.04	6.68	7.42	7.29	7.38	7.05	7.09	6.8	6.5	6.67	6.72	6.18	6.01	7.25	6.17	6.79	6.98	6.84
17232440	3.83	3.16	3	2.97	2.72	2.75	2.85	2.79	2.82	2.61	2.78	2.82	3.17	2.9	2.8	3.07	2.86	2.82	3.38	2.83	2.83	2.51	2.64
17232444	6.86	6.63	6.57	6.65	6.6	6.8	6.57	6.76	6.49	6.29	6.35	6.34	6.55	6.53	6.3	6.82	6.69	6.47	6.55	6.23	6.58	6.29	5.72
17232453	4.67	4.69	4.45	4.55	4.13	4.3	4.8	4.47	4.61	5.01	4.36	4.47	4.54	3.96	5.43	5.97	5.62	4.8	4.83	6.65	5.6	5.31	5.55
17232483	3.13	2.93	2.91	2.81	2.99	2.87	2.9	3.32	3.24	3.14	3.64	2.98	2.8	2.83	2.74	2.78	2.9	3.09	2.81	2.56	3.08	3.02	3.27
17232489	2.65	2.08	2.77	2.79	3.52	3.41	2.8	2.72	3.56	4.32	2.84	3.44	2.43	2.66	2.92	2.79	4.38	3.13	3.59	2.92	3.1	2.74	3.36
17232499	5.79	3.62	2.95	3.07	2.92	3.88	3.13	3.06	3.22	2.93	3.22	3.07	3.92	3.04	3.25	4.82	3.74	3.01	2.93	3.3	3.06	2.84	3.09
17232509	2.4	2.94	2.39	3.02	2.8	2.76	2.43	2.86	2.47	2.14	2.34	2.41	2.01	3.08	2.41	2.86	2.55	2.31	2.65	2.47	2.68	2.71	2.02
17232511	3.99	4.56	4.22	4.18	3.92	3.79	4.15	3.96	3.81	3.93	4.05	3.8	4.02	4.11	3.72	4.14	4.03	4.09	3.76	3.89	4	3.94	4.22
17232521	9.14	9.19	9.51	9.21	9.56	9.43	9.31	9.26	9.09	9.25	9.53	9.56	9.27	9.12	9.26	9.19	9.23	9.19	9.15	9.17	9.25	9.4	9.15
17232525	5.34	5.53	5.66	5.49	5.43	5.08	5.77	5.55	5.67	5.63	5.63	5.76	5.63	5.54	5.87	5.69	5.91	6.04	5.47	5.74	5.61	5.66	5.68
17232529	4.69	3.92	4.29	4.38	4.65	4.06	3.84	4.22	4.14	4.34	4.66	4.41	4.02	4.57	4.03	4.42	4.39	4.2	4.31	4.84	4.15	4.42	4.71
17232534	6.29	5.67	5.48	5.34	5.43	5.65	5.03	5.48	5.06	5.17	5.33	5.23	6.04	5.48	5.49	5.31	5.38	5.22	5.48	5.17	5.48	5.65	5.47
17232547	2.71	3.01	2.48	3.14	2.65	2.63	2.66	2.89	2.37	2.61	2.38	2.56	2.54	2.37	2.92	2.67	2.41	3.08	2.51	2.37	2.76	2.15	2.18
17232549	3.27	3.79	3.36	3.45	2.87	2.96	3.15	3.3	3.32	3.27	3.27	3.27	3.7	3.66	3.13	3.27	3.15	3.14	3.55	3.1	3.08	2.93	3.33
17232560	8.78	8.49	8.62	8.54	8.19	8.25	8.31	8.28	8.2	8.01	8.35	8.25	8.52	8.24	8.46	8.1	8.09	8.27	8.13	8.5	8.12	8.08	8.17
17232581	5.21	5.02	4.63	4.92	4.77	4.62	5.25	4.9	5.07	4.86	4.86	4.86	5.06	5.09	4.95	4.93	4.64	5.11	4.69	5.12	4.59	5.18	5.19
17232585	5.5	5.61	5.15	5.31	5.2	5.26	5.51	5.11	5.59	5.26	5.12	5.09	5.26	5.28	5.48	4.88	5.3	5.46	4.91	5.31	4.84	5.43	5.11
17232589	2.03	2.32	2.08	2.25	2.58	3.06	2.29	2.58	2.28	2.38	2.03	2.66	2.3	2.38	2.99	2.18	2.3	2.13	2.22	2.14	2.12	2.67	2.34
17232591	2.35	2.36	2.25	2.36	2.68	2.77	2.35	2.36	2.82	2.62	2.41	2.5	2.38	2.41	2.39	2.45	2.17	2.41	2.49	2.35	2.81	2.68	2.37
17232593	10.51	10.94	10.9	10.83	10.67	10.61	10.62	10.84	10.59	10.53	10.64	10.68	10.68	11.03	10.65	10.46	10.58	10.72	10.79	10.12	10.55	10.67	10.67
17232634	5.32	5.19	5.35	5.06	5.1	5.02	5.22	4.9	5.17	5.04	5.03	5.08	5.26	5.49	5.09	5.53	5.08	5.28	5.2	5.23	5.33	4.87	5.26
17232649	6.5	6.99	7.07	7.14	7.02	6.85	6.92	6.8	6.38	6.86	7.06	6.97	7.24	7.11	7.34	7.53	7.12	7.2	7.08	7.4	7.32	7.45	7.57
17232672	7.06	7.09	7.28	7.37	7.44	6.69	7.4	7.58	7.16	6.52	7.36	7.2	7.54	7.03	7.05	7.01	6.73	7.14	7.11	7.19	6.96	7.2	6.81
17232684	8.02	7.82	8.04	7.92	7.88	7.7	7.7	7.72	7.75	7.62	7.92	7.79	8.21	7.55	7.84	7.44	7.42	7.55	7.6	7.62	7.89	7.92	7.82
17232722	3.66	3.63	4.51	4.12	3.54	3.43	3.76	3.43	3.55	3.81	4.52	3.3	4.22	3.65	3.63	3.34	2.98	3.26	3.93	3.18	3.64	3.38	3.83
17232724	5.78	5.6	5.71	5.22	5.82	6.01	5.59	5.7	6.36	5.99	5.7	5.78	5.65	5.79	5.26	5.58	5.56	5.7	5.55	5.53	5.1	5.64	5.8
17232727	7.61	8.06	8.19	8.14	8.2	7.89	8.05	8.39	7.97	8.05	8.09	8.01	7.97	8.08	7.77	7.66	7.77	7.54	7.9	8.15	7.71	7.57	7.6
17232729	2.52	2.63	2.15	2.41	2.2	2.05	2.98	2.57	2.78	2.52	2.14	2.58	2.27	2.58	2.45	2.48	2.44	2.33	2.34	2.4	2.56	2.23	2.84
17232731	8.93	6.54	6.18	6.13	6.34	6.65	5.71	5.85	5.35	6.41	5.77	6.16	7.16	5.88	6.62	6.45	6.83	6.01	6.6	6.38	6.49	6.44	6.47
17232734	8.44	8.26	8.33	8.18	7.99	8.26	7.94	7.88	8.06	7.98	8.19	7.9	7.93	8.05	7.99	8.23	7.86	7.89	7.99	8.08	8.04	8.42	8.24
17232750	4.58	4.18	4.44	4.34	4.35	4	4.25	4.23	4.65	4.29	4.35	4.48	4.43	4.35	4.01	4.68	4.45	4.34	4.43	4.42	4.26	4.15	4.61
17232763	6.23	6.17	6.06	6.64	6.69	6.51	6.55	6.46	6.65	6.27	6.65	6.67	5.63	5.69	5.49	5.5	5.9	5.64	5.47	5.39	5.8	5.37	5.12
17232778	6.06	5.82	6.3	6.33	6.19	6.14	6.45	6.38	6.25	6.19	6.31	6.4	5.87	6.09	6.38	6.17	6.02	6.04	6.16	5.85	5.97	6.13	5.86
17232786	5.56	6.23	6.21	6.13	6.23	5.77	6.5	6.24	6.36	5.61	6.08	6.11	5.44	5.86	6.42	5.93	5.68	5.67	5.69	5.68	5.64	5.86	5.78
17232800	4.41	4.64	4.19	4.61	3.9	3.84	4.23	4.02	4.33	3.92	4.03	3.69	3.85	4.66	4.4	4.2	3.85	3.54	3.87	3.75	4.02	3.83	3.62
17232802	5.62	4.2	3.97	4.1	4.33	4.12	4.12	3.91	4.06	4.06	4.25	4.26	4.66	4.18	3.74	4.4	4.25	3.97	4.2	4.34	4.02	3.95	4.24
17232843	6.16	6.7	6.57	6.43	6.42	6.14	6.47	6.63	6.56	6.6	6.54	6.55	6.39	6.52	6.6	6.2	6.35	6.21	6.45	6.13	6.33	6.52	6.59
17232853	6.42	6.46	6.63	6.54	6.49	6.2	6.51	6.41	5.92	6.2	6.37	6.42	6.41	6.55	6.47	6.97	6.21	6.35	6.29	6.71	6.83	6.43	6.61
17232881	7.66	5.38	4.98	4.88	4.82	4.95	5.26	4.43	4.78	5.29	4.97	5.07	5.83	4.79	4.29	5.85	5.02	4.86	4.67	4.69	4.9	4.35	4.6
17232892	11.55	11.75	11.69	11.88	11.93	12.07	12.03	12	11.92	11.83	11.98	12.11	11.79	11.69	11.84	11.9	11.86	12.04	11.73	11.91	12.1	11.9	11.85
17232901	3.82	3.44	3.68	3.47	3.86	3.32	3.58	3.58	4.04	3.98	3.49	3.93	3.91	3.76	3.83	3.36	3.89	3.74	3.73	3.99	3.66	3.69	3.4
17232905	6.34	5.91	5.79	6.14	5.2	5.08	5.73	5.61	6	6.04	6.16	5.86	5.66	5.87	5.75	5.47	5.63	5.67	5.47	5.7	5.72	5.1	5.96
17232910	2.94	2.88	2.58	3.02	3.58	3.34	2.76	3.13	2.59	2.36	3.51	2.43	2.8	3.26	2.95	3.18	3.3	2.77	2.76	3.4	3.44	2.26	2.72
17232912	8.09	8.4	8.28	8.5	8.41	8.58	8.6	8.51	8.51	8.27	8.71	8.56	8.43	8.71	8.58	8.36	8.41	8.35	8.38	8.43	8.42	8.43	8.61
17232927	3.26	3.61	3.2	3.16	3.15	3.05	3.29	3.11	3.24	3.03	3.24	3.45	3.12	2.92	3.56	3.12	3.15	3.53	2.55	2.98	3.41	2.82	2.88
17232929	9.92	10.18	10.14	10.22	10.4	10.39	10.28	10.39	10.19	10.23	10.15	10.25	10.06	10.21	10.35	10.34	10.21	10.19	10.38	10.25	10.22	10.23	10.28
17232937	6.9	7.04	7.06	6.82	7.24	7.28	6.88	7.03	7.15	7.08	7.18	7.09	7.18	7.1	7.36	7.63	7.36	7.34	7.18	7.56	7.61	7.45	7.12
17232951	8.98	9.01	8.93	8.99	8.92	8.83	8.77	8.87	9.06	8.83	8.9	8.78	9	8.56	9.05	8.88	9.01	8.97	9.06	9.09	9.02	9.08	9.05
17232977	5.34	4.81	4.84	4.77	4.5	4.89	5	5.03	4.93	4.94	4.95	4.93	5.31	5.03	5.03	5.41	5.03	4.85	5.09	5.25	5.03	5.21	5.11
17232998	5.87	5.07	5.27	5.46	5.15	4.79	5.28	5.25	5.34	5.15	5.2	5.19	5.14	5.36	4.98	5.18	5.24	5.2	5.17	5.34	4.96	5.18	5.19
17233001	5.74	6.51	6.26	6.4	6.61	6.05	6.54	6.46	6.38	6.32	6.57	6.37	6.03	6.35	6.04	6	5.86	6.31	6.44	6.02	6.26	6.48	6.27
17233014	6.14	6.54	6.56	6.8	6.49	6.56	6.7	6.52	7.07	7.02	7.05	6.97	6.65	6.84	7.06	7.02	6.5	6.63	6.51	7.08	6.8	6.98	6.89
17233022	9.1	7.68	7.4	7.36	7.64	7.76	7.85	7.83	7.47	7.7	7.75	6.84	8.5	7.61	7.82	8.65	8.19	7.72	8.17	7.88	7.55	8.06	8.19
17233027	5.66	4.96	5.19	5.1	4.86	4.94	5.16	4.8	5.02	4.94	4.68	4.87	5.18	5	4.69	5.12	4.93	5.06	4.83	5.05	4.69	4.58	4.58
17233032	4.83	4.1	4.44	4.41	4.7	4.41	4.41	4.4	4.74	4.51	4.18	4.31	4.58	4.3	4.42	4.4	4.71	4.41	4.52	4.41	4.16	4.3	4.41
17233037	4.36	3.83	4.14	3.71	4.35	4.65	3.66	4.16	3.93	3.91	3.6	4.13	4.13	3.98	4.04	4.19	3.81	3.87	3.72	3.97	3.93	3.95	3.97
17233039	6.71	6.91	7.13	7.23	6.94	7.13	6.63	7.12	6.92	7.1	6.97	6.99	6.97	6.81	7.26	6.57	6.79	6.6	6.6	6.93	6.73	6.95	6.68
17233052	2.44	2.87	2.65	2.93	2.44	2.45	2.65	2.76	2.58	2.66	2.86	2.57	2.58	2.58	2.28	2.75	2.57	2.2	2.37	2.62	2.68	2.11	2.64
17233061	8.16	7.52	7.79	7.89	7.76	7.45	7.69	7.82	8.02	8.16	7.88	8.04	8	7.87	7.94	7.79	7.84	7.93	7.97	8.21	8.05	7.86	7.95
17233072	5.62	5.6	5.8	6.1	5.42	5.56	5.62	5.4	5.19	5.68	5.26	5.35	5.6	5.51	5.71	5.58	5.24	5.54	5.14	5.54	5.54	5.48	5.4
17233074	2.37	2.34	2.16	2.13	2.73	2.87	2.55	2.65	2.77	2.53	2.33	2.59	2.63	2.32	2.49	2.46	2.83	2.44	2.82	2.15	2.78	2.8	2.87
17233076	3.42	3.7	4.4	4.42	4.9	3.91	4.03	3.99	4.36	4.38	4.16	4	4.4	4.55	4.83	3.79	4.23	4.44	4.11	3.94	4.41	5.26	4.27
17233078	7.76	8.55	8.62	8.48	8.53	8.53	8.38	8.76	8.45	8.1	8.37	8.45	8.53	8.48	8.89	8.75	8.69	8.66	8.52	8.65	8.74	8.91	8.63
17233095	3.73	3.14	3.08	3.27	3.27	3.48	3.61	2.97	3.35	3.52	3.36	3.23	3.5	3.67	3.4	3.83	3.62	3.56	3.66	3.43	3.21	3.38	3.14
17233104	4	3.94	3.79	4.11	3.93	4.2	4.16	4.18	4.11	4.06	4.02	3.7	4.04	4.27	3.94	3.94	3.88	4.04	4.05	4.21	3.9	4.04	4.08
17233113	6.5	6.16	6.37	6.1	6.19	6.03	6.07	6.04	5.56	5.93	6.4	6.18	6.2	5.95	5.93	5.84	5.93	5.72	6.1	6.28	6.24	6.45	6.2
17233141	3.19	2.89	3.13	2.99	3.15	3.27	2.97	3.35	3.03	2.8	2.97	3.3	3.19	3.3	3.33	3.09	3.17	3.28	3.14	3.3	3.43	3.25	3.52
17233145	2.38	2.36	2.42	2.63	2.6	2.61	2.33	2.37	2.59	2.44	2.48	2.1	2.44	2.47	2.43	2.35	2.43	2.65	2.27	2.06	2.29	2.63	2.76
17233147	5.86	4.3	4.81	4.41	4.05	4.25	4.48	4.49	3.95	3.95	4.47	4.01	4.83	4.99	3.68	4.43	3.99	4.05	4.51	4.24	3.82	3.72	4.58
17233149	8.32	8.39	8.3	8.31	8.27	8.13	8.07	8.39	8.31	8.23	8.33	8.29	8.58	8.22	8.47	8.37	8.44	8.32	8.66	8.54	8.51	8.83	8.62
17233194	5.86	4.5	4.75	4.93	5	4.59	5	5.06	4.62	5.38	5.28	5.06	5.64	4.65	5.01	4.87	5.01	4.91	4.49	4.97	4.54	5.37	4.8
17233208	3.1	2.23	2.47	2.32	2.72	3.28	2.73	2.41	2.69	2.91	2.5	2.41	2.55	2.76	2.32	2.63	2.63	2.72	3.03	2.71	2.58	3.29	2.36
17233210	7.22	7.67	7.16	7.25	6.95	7.22	7.11	6.67	7.52	7.31	7.65	7.44	7.24	7.57	7.48	9.42	7.11	7.82	7.57	9.6	8.54	8.02	8.69
17233226	10.87	10.74	10.33	10.4	10.11	9.92	10.3	9.53	10.19	10.6	10.7	10.81	10.66	10.84	10.65	12.16	10.72	11.08	11.06	12.56	11.43	11.53	11.8
17233237	3.68	3.43	3.25	3.21	3.43	3.48	3.33	3.29	3.42	3.52	3.48	3.49	3.34	3.72	3.54	3.39	3.41	3.94	3.47	3.39	3.57	3.41	3.75
17233260	2.31	2.84	2.08	2.12	2.88	3.3	2.47	2.91	2.62	2.56	2.83	2.44	2.3	2.47	2.39	3.04	2.76	2.45	2.6	2.16	2.47	2.51	2.5
17233262	4.39	4.11	4.36	4.24	4.38	4.09	4.34	4.15	4.74	4.46	4.68	4.65	4.4	4.56	4.61	4.32	4.39	4.17	4.5	4.4	4.37	4.21	4.64
17233271	2.75	2.72	2.56	2.63	2.56	2.69	2.72	2.46	2.5	2.6	2.13	2.43	2.54	2.55	3.08	2.65	2.7	2.45	2.59	2.71	2.98	2.42	2.98
17233273	6.02	5.96	5.92	5.91	6.25	6.42	6.02	6.43	6.15	5.91	6.15	6.22	6.17	5.94	6.34	6.15	5.77	5.86	6.2	6.44	6.69	6.23	6.3
17233286	3.86	4.27	4.07	3.84	3.89	3.76	4.12	3.79	3.98	3.95	3.76	4.2	3.9	3.93	3.89	4.37	3.85	3.99	4.08	4.03	3.53	3.71	3.99
17233294	8.85	8.73	8.91	8.73	8.91	8.87	8.55	8.78	9.01	8.8	8.84	8.81	9.03	8.65	9.12	9.24	8.94	8.89	9.31	9.32	9.25	9.36	9.35
17233303	6.52	4.92	4.82	5.26	4.74	3.89	4.8	5.83	4.36	5.23	4.75	5.23	4.35	4.35	4.07	5.24	4.62	4.43	4.81	5.07	5.02	4.99	4.06
17233306	4.66	4.65	4.73	4.59	4.45	4.64	4.82	5	4.38	4.62	4.63	4.6	4.65	4.86	5.17	4.89	5.25	4.33	5.17	4.29	5.14	4.87	4.73
17233317	2.97	3.58	3	2.91	3.17	2.9	3.4	3.31	2.28	3.51	2.89	2.73	3.09	2.85	3.02	3.15	3.16	2.76	2.84	2.56	2.83	3.16	3
17233319	3.53	3.43	3.12	3.22	2.94	2.96	2.9	2.97	3.09	3.26	2.79	2.97	2.97	2.95	3.11	3.09	2.99	2.95	3	2.73	3.21	2.98	2.88
17233323	5.87	5.24	5.53	5.68	5.13	5.33	5.27	5.73	5.05	5.24	5.41	5.18	5.33	5.32	5.19	5.52	4.86	5.2	5.24	5.25	4.45	5.04	4.73
17233329	6.91	6.58	6.54	6.38	6.13	5.95	6.71	6.61	5.7	5.35	5.83	5.71	6.59	6.36	6.33	6.53	6.16	6.71	6.37	5.28	6.54	6.11	5.26
17233331	7.94	7.58	7.67	7.68	7.9	7.81	7.86	8.23	7.91	7.85	8.02	7.89	7.67	7.51	7.9	7.85	7.83	7.82	7.97	7.87	7.7	7.82	7.91
[truncated: 32,473 more rows]
