# Supplementary material for: Mechanism of Astragalus membranaceus Alleviating Acquired Hyperlipidemia Induced by High-Fat Diet through Regulating Lipid Metabolism
Source: Nutrients. 2022 Feb 23;14(5):954. doi: 10.3390/nu14050954 (PMC8912611; doi:10.3390/nu14050954)
Supplement: Supplementary file 1 [file nutrients-14-00954-s001.zip › nutrients-1560760 - supplementary/supplementary file 2. The gene expression matrix from GEO database/GSE15653/DEGs/down.xls]

id	logFC	AveExpr	t	P.Value	adj.P.Val	B
OVOL1	-2.14651409430418	6.57301678616146	-6.98602187449253	4.47230938055623e-05	0.127108335501763	2.07988970900191
CALM1	-2.84455281146129	10.8276964546961	-6.91211689705534	4.87954169229813e-05	0.127108335501763	2.01430946626134
GAS2	-1.69699006256617	11.7501111365361	-6.62439354577324	6.89354037896816e-05	0.136963204593605	1.75104829211604
MICU2	-1.65278098941928	10.9951783200656	-6.48656889397685	8.16381676492172e-05	0.136963204593605	1.62035177533426
CEP290	-1.46125449709972	7.41838372014063	-6.21989487098213	0.000114021086261799	0.158970732268117	1.35875597391782
RBM47	-1.18816454743071	12.4785753870801	-5.89778415644563	0.000172832881211433	0.170835991782255	1.02698439069131
ANXA10	-1.11364706039624	13.7389933507287	-5.88403057829105	0.000175984229303419	0.170835991782255	1.01242462720132
GIPC2	-1.65734787874431	9.81592764678116	-5.87969779218357	0.00017698979065742	0.170835991782255	1.00783111009219
BBIP1	-1.16433550576417	9.86207386113447	-5.72699120360594	0.000216705208757792	0.185086318587727	0.843855546970587
TNMD	-1.4952645240568	7.38654796623877	-5.71145692335609	0.000221253967071717	0.185086318587727	0.826947058764423
CHD9	-1.14770990402649	10.5746852745341	-5.37451868193596	0.000350076120329619	0.195874476027434	0.449705230514393
FRYL	-1.03534338298186	10.7776753496739	-5.36499308135776	0.0003547291279665	0.195874476027434	0.438746071284003
WDR43	-1.27296894408915	9.25158913961921	-5.3643892902188	0.00035502629382313	0.195874476027434	0.438050863567628
IMPA1	-1.31415596048179	12.1495889375962	-5.30087825842114	0.000387828030548697	0.195874476027434	0.364558169589403
ARGLU1	-0.926036721083397	11.6639663558711	-5.18011428736893	0.000459518990770229	0.195874476027434	0.222810155469198
RNF41	-1.54128228979953	7.55755307245528	-5.17249683629222	0.00046449426959741	0.195874476027434	0.213780818972126
SCML1	-1.79682289689037	11.1450316188174	-5.153888407532	0.000476892604100817	0.195874476027434	0.191679231889245
HSPB11	-1.10180815596439	10.7215744075306	-5.12798827293498	0.000494742887879954	0.195874476027434	0.16081291859384
SMURF2	-0.938685177114785	9.51775198831107	-5.10665331179536	0.000509984530320755	0.195874476027434	0.135295968917601
C17orf75	-2.40514531568943	6.35177631437321	-5.0592545576676	0.000545675281719833	0.195874476027434	0.0783115120898339
VBP1	-1.00972487404718	11.2603751213882	-4.98582665908396	0.000606347207087441	0.195874476027434	-0.0107691644323156
HTR2B	-2.44321935255505	6.4097926826713	-4.978063012426	0.000613171893944649	0.195874476027434	-0.0202448603894538
IRAK3	-1.71561766535007	7.14299576233477	-4.96548830984949	0.000624400624888219	0.195874476027434	-0.0356156976922994
WRN	-1.78763974928009	7.53465477586444	-4.88232483467301	0.000704424813937682	0.196424945895334	-0.137991762146585
TAF7	-0.820841790553855	11.2726597086225	-4.8644637628654	0.000723001144469221	0.197222138278256	-0.160142229347531
MORC3	-1.10143078551315	9.1349065920496	-4.80618240916768	0.000787343920109752	0.201344274034725	-0.232820545095849
ELAVL4	-1.40041759844668	8.48533622223579	-4.79479737468988	0.00080061201658072	0.201344274034725	-0.247089474040229
UBE2G1	-0.889142376269556	10.8429220815279	-4.79098876397751	0.00080510364695304	0.201344274034725	-0.251868039033957
RP3-522P13.1	-0.881320181865407	8.24136948607148	-4.73257079612917	0.000877471671928597	0.201344274034725	-0.32549052189805
DNAJC6	-1.46678048728023	7.54796778769793	-4.71224374501061	0.000904253782909635	0.201344274034725	-0.351251876237492
CDC42EP3	-0.958553506091597	9.23572657737327	-4.70041174962895	0.000920243156503833	0.201344274034725	-0.366281188633633
FZD9	-1.6284368894185	7.36408256473191	-4.68545105385791	0.000940893070941509	0.201344274034725	-0.385320554381092
ABHD3	-1.29372767612488	10.0144871305327	-4.68127510538886	0.000946744760487175	0.201344274034725	-0.390642124863065
NUP43	-0.937235260212928	10.8526565474826	-4.66534302952365	0.000969428694076092	0.201344274034725	-0.410973620554097
SNRPE	-1.07284554422019	12.1900887282149	-4.64629792818651	0.000997306938249073	0.201344274034725	-0.435337259897421
TENM1	-1.68130730904986	10.0118050187554	-4.63820918921274	0.00100940438532252	0.201344274034725	-0.445704442596256
VCL	-1.12999674907107	10.9613629571376	-4.62201512243553	0.00103409603973952	0.201344274034725	-0.466495110407425
CRCT1	-1.92440076433356	7.10868008258732	-4.58917487190359	0.00108616402665429	0.201344274034725	-0.508800141698016
BHLHB9	-1.65358467614813	8.58510566323406	-4.58721568426927	0.00108935721602111	0.201344274034725	-0.511330035716326
GRIN2A	-1.04223657518641	7.68876896189904	-4.54857920049753	0.00115441219951959	0.20296806056091	-0.561360194579242
MBIP	-1.10272618708042	9.08664655152934	-4.53602438735103	0.00117643100418339	0.20296806056091	-0.577674184788437
PRMT3	-2.69819745540317	7.67014127194289	-4.53192235663671	0.00118372161432321	0.20296806056091	-0.58301048045139
NMNAT2	-1.76337509966589	8.50698072444963	-4.49852627922018	0.00124489447536708	0.20296806056091	-0.626565445897335
RPF1	-0.921842307364575	11.1923455873753	-4.48181848025104	0.0012767512628884	0.20296806056091	-0.64842922924962
UBE2N	-0.817422612764211	10.7913855081854	-4.47554566587471	0.00128893423302727	0.20296806056091	-0.656650456937232
FAM8A1	-0.967312527735132	12.7791101563807	-4.47444502296596	0.00129108458730596	0.20296806056091	-0.658093683854085
GOLPH3L	-2.5819098007415	9.14947237796878	-4.46045636525479	0.00131874893559648	0.20296806056091	-0.676454893506536
SAV1	-1.05427112637317	9.69864339762248	-4.43702250065628	0.00136651200069964	0.20296806056091	-0.707290272802549
C6orf211	-1.0669678998994	9.65984763900475	-4.42553527488304	0.00139059284253678	0.20296806056091	-0.722440659169505
SACM1L	-0.83149145338577	10.7637972667317	-4.42536930369584	0.0013909440527177	0.20296806056091	-0.72265972514028
CREBBP	-0.848052114715866	9.94297899552876	-4.42530577262948	0.00139107851516084	0.20296806056091	-0.722743581292325
TRIM13	-0.848389466968737	10.2100568957885	-4.35807130355557	0.00154141160070792	0.210816189472734	-0.811879918509577
PANK3	-0.917819420559136	11.4700627835435	-4.35766039364981	0.00154238164354906	0.210816189472734	-0.81242708285228
DLEU1	-0.86285789183057	10.9636646323788	-4.32065407998705	0.0016324521096416	0.210816189472734	-0.861823180767663
UBE2V2	-0.886962151157274	10.264478004938	-4.32013433555696	0.0016337561127892	0.210816189472734	-0.862518605909274
HTR1B	-2.22216645124265	8.92276367520556	-4.31283681648924	0.00165218203791003	0.210816189472734	-0.872287654714768
ATR	-0.965654442375302	8.95686449328446	-4.30602736511912	0.00166957418643441	0.210816189472734	-0.881411527270391
TJP1	-0.867011628448219	11.207201034525	-4.29979380160867	0.00168566546878085	0.210816189472734	-0.889770700296554
DMD	-1.11075626361275	10.7530028717315	-4.28383508840121	0.00172761410031131	0.210816189472734	-0.91120134243171
BCLAF1	-0.830429676807599	10.2763737895103	-4.27937480654773	0.00173953483962349	0.210816189472734	-0.917198693355263
UBE2E1	-1.28839124044401	11.6450740660746	-4.27224067215111	0.00175878316945815	0.210816189472734	-0.926798343657209
TOM1L1	-0.941393224823415	11.8036337629359	-4.24000981057995	0.00184859595217623	0.210816189472734	-0.970275099529269
AP5M1	-0.985476102883132	10.4332793903706	-4.21739456912147	0.00191450273306061	0.210816189472734	-1.00088539997657
YTHDC1	-1.00876606309345	11.0043885148794	-4.21385201885114	0.00192504970791348	0.210816189472734	-1.00568808252892
DHX15	-1.08327452215649	11.3854737817191	-4.19939767917143	0.0019687243428217	0.210816189472734	-1.02530571302651
NEK4	-0.994599564458914	9.48636442837573	-4.19888667341055	0.00197028741432289	0.210816189472734	-1.02599989382199
GYS2	-0.941754756960782	12.6128739416462	-4.19335562004177	0.00198729004798672	0.210816189472734	-1.03351638523122
CRYZ	-0.976112190566345	13.20541768716	-4.16700061250358	0.0020704623843875	0.213059826107525	-1.06940149669197
YIPF4	-0.984292348312641	7.78480240327751	-4.13360078156348	0.0021811832321724	0.213059826107525	-1.1150433760477
OGT	-0.936397702724454	10.3074850871861	-4.13212139546327	0.00218622973564369	0.213059826107525	-1.11706923169485
GPR135	-1.28045020705775	6.98501759874314	-4.11728252383584	0.00223753539262058	0.213059826107525	-1.13740918309386
COL8A2	-0.79287814969827	8.76112840933811	-4.10845524602181	0.00226865723100328	0.213059826107525	-1.14952592224521
TNFSF4	-2.13188265570525	8.19296709742863	-4.09097234572968	0.00233165139955696	0.213059826107525	-1.17356107046951
YTHDF3	-0.914505777771954	10.7691471221824	-4.08647540114265	0.00234815123243107	0.213059826107525	-1.1797513705718
DDHD2	-0.939378144554187	9.94967947656537	-4.08515129438187	0.00235303297097066	0.213059826107525	-1.18157470037799
BTAF1	-1.08399239285045	10.1679590501577	-4.07857770008163	0.00237742755382526	0.213059826107525	-1.19063089341048
CXorf56	-1.98546939269056	8.93998430831063	-4.06977577262455	0.00241050980248993	0.213059826107525	-1.20276785692701
BAZ2B	-1.38848108623275	10.3929761660103	-4.04163223251652	0.00251958346214696	0.213059826107525	-1.24165814505242
PRKD3	-1.02124711677057	9.72285666483402	-4.04060933331598	0.00252364446847116	0.213059826107525	-1.24307402094709
CSGALNACT1	-1.53243701138904	8.71357143872915	-4.03930235245657	0.00252884334269495	0.213059826107525	-1.24488335865745
USP3	-0.709816393140684	10.4067723000545	-4.03427196170168	0.00254895862159581	0.213059826107525	-1.25184978231091
ZFAND1	-1.03045602776295	9.60542743060034	-4.03396467964383	0.00255019281574315	0.213059826107525	-1.25227545725405
RAB33B	-1.06101603123802	10.3204285930063	-4.02415803532463	0.00258991350437538	0.213059826107525	-1.26586836137858
PSG5	-2.21465267070398	7.92821358657196	-4.00691383034027	0.00266134748554714	0.213059826107525	-1.2898072162006
NCOA4	-0.78161885226926	14.1681716964139	-3.99654957363443	0.00270527680365044	0.213059826107525	-1.30421763026542
EDDM3A	-1.14307061047915	7.91284548107586	-3.99508085817104	0.00271156349111474	0.213059826107525	-1.30626108617284
JRKL	-0.841364918419375	9.1037850693548	-3.98502970498863	0.00275500121023684	0.213059826107525	-1.32025451724181
NOD2	-1.22823842036636	5.10018087360687	-3.9811756079435	0.00277185101187289	0.213059826107525	-1.32562445101873
ALDH1A1	-1.20815182634083	13.6457108451801	-3.97526588912296	0.00279789875046198	0.213059826107525	-1.3338629798955
CTR9	-0.865378911314902	10.7906289125112	-3.97099546387682	0.00281688132490957	0.213059826107525	-1.33981960209857
RAPGEF4	-1.07185148030817	9.4168312998697	-3.9626018162299	0.00285458806458015	0.213059826107525	-1.35153575082412
IRF2	-1.03275425258995	10.3477717258383	-3.95971431545019	0.0028676819889838	0.213059826107525	-1.35556874328826
CASS4	-1.5570917986374	7.47768452587172	-3.95383046465292	0.00289455931688426	0.213059826107525	-1.3637907381009
VWA8	-0.853139541570519	11.1968739088757	-3.94889748043671	0.00291729723069882	0.213059826107525	-1.37068811478668
RNF2	-1.50934272987697	6.82142581320573	-3.94484901613939	0.00293609836731074	0.213059826107525	-1.37635153485238
LZTFL1	-0.99340121870658	9.9532269736823	-3.94265904033468	0.00294632170576791	0.213059826107525	-1.37941615255693
IL2RA	-1.69101813535132	7.95138944452249	-3.94102004842506	0.00295399739871567	0.213059826107525	-1.3817102129142
ZFP30	-1.91393330238581	8.10547928005093	-3.93461350903026	0.00298420263166748	0.213059826107525	-1.39068124691939
ART4	-0.787755501489871	10.0891280420438	-3.92825833265791	0.00301448660426408	0.213059826107525	-1.39958655118788
HS2ST1	-1.07680537862536	8.8458331471712	-3.92365861988355	0.00303660674402068	0.213059826107525	-1.40603581968734
OSBPL11	-0.742967123207862	10.2501505188037	-3.92292483775931	0.00304015126799364	0.213059826107525	-1.40706495507152
KIAA1598	-0.896250470296657	10.5580711753882	-3.9195844166682	0.00305634215618686	0.213059826107525	-1.41175095668144
SEL1L	-0.764423213368358	11.3917896682174	-3.91831843162716	0.0030625019891406	0.213059826107525	-1.41352734552104
MEGF9	-0.952234514257114	10.7395353612705	-3.91778222487687	0.00306511491172709	0.213059826107525	-1.41427980661675
ZCCHC2	-0.846482039764007	10.8197901118961	-3.9076403793597	0.00311497948897921	0.213059826107525	-1.42852010063374
TBC1D15	-0.830804735591197	10.9861138901587	-3.89341780330484	0.00318634789060072	0.213059826107525	-1.44851634960437
ZFX	-0.951351194560583	8.31934208278388	-3.8930188387242	0.00318837447117412	0.213059826107525	-1.44907771299609
SLC30A9	-0.934909390566954	10.0842183554539	-3.88341480973871	0.00323756975364314	0.213059826107525	-1.46259826660496
PRR5L	-1.78514936456575	7.36029673563907	-3.87071856169373	0.00330383073312738	0.213059826107525	-1.48049318819327
TRMT13	-1.37489735213747	9.38913402380091	-3.86669886879803	0.00332510473991957	0.213059826107525	-1.4861638033835
HNMT	-0.849989032404324	11.3648876197121	-3.86459762065514	0.00333628265399211	0.213059826107525	-1.48912900593496
ATG14	-0.939826144272942	10.183150031212	-3.86427110374461	0.00333802314798395	0.213059826107525	-1.4895898330774
KIAA0754	-2.73989448719513	7.31124123228368	-3.85984109435465	0.00336173164170545	0.213059826107525	-1.49584365233106
SLC38A2	-1.25076724348103	12.7915224647347	-3.8587006632872	0.0033678635464354	0.213059826107525	-1.4974540621364
TMEM194A	-1.08606982321032	8.92414301019908	-3.85689798424404	0.00337758019470144	0.213059826107525	-1.5000000282498
TMLHE	-1.31077525552949	6.93702874943583	-3.85226276569075	0.00340269984797646	0.213059826107525	-1.50654865789043
PIGP	-0.732731635672648	12.1810306752752	-3.84159323240576	0.00346126896389243	0.213059826107525	-1.52163457064232
TPRKB	-0.80407355427063	10.1963554238503	-3.83667106530213	0.00348864413006994	0.213059826107525	-1.52859976980838
SYNGR3	-1.3380848617773	6.42069025161367	-3.83418099225358	0.00350257934062114	0.213059826107525	-1.53212474087882
LUZP1	-0.88961635334196	9.81319790215382	-3.82700048450936	0.00354309146526506	0.213059826107525	-1.54229460044297
GCC2	-0.751687387844312	10.7276826643504	-3.81874288455493	0.00359028857732038	0.213059826107525	-1.55399923187779
MDH1	-0.72799742773787	13.7481354505609	-3.79948832048867	0.0037029179474395	0.213059826107525	-1.58132966818606
MYOT	-2.27390937520543	7.4321772808117	-3.79021057213317	0.0037585040108724	0.213059826107525	-1.5945177649862
ATP2C1	-0.812599864272888	9.31503479466867	-3.78913662309763	0.00376499461320996	0.213059826107525	-1.59604515224932
MAOA	-0.76069500348224	12.2666886833964	-3.78771695860578	0.0037735926323165	0.213059826107525	-1.5980644739429
VPS13C	-0.773917839866407	10.2753665859138	-3.78453248154439	0.00379295390998152	0.213059826107525	-1.60259509825499
CBFB	-0.651374978539588	10.6013044784661	-3.77990682349535	0.00382126294057351	0.213059826107525	-1.60917869130412
ZC3H4	-1.23254046156492	10.7552531416663	-3.7799019100667	0.00382129312813049	0.213059826107525	-1.60918568609034
IL6ST	-0.718834160435835	11.4635208178953	-3.77313746719233	0.00386309089245237	0.213059826107525	-1.61881883251508
SAMD4B	-0.823606662165928	7.27841320407878	-3.76940796421056	0.00388634011080452	0.213059826107525	-1.62413273285832
LPPR1	-0.949585773096503	10.1034881821901	-3.7689193428477	0.00388939694688863	0.213059826107525	-1.62482907976454
PEX12	-0.820302738052852	10.5239059588447	-3.76623700743173	0.00390622265007247	0.213059826107525	-1.62865234481471
ASPN	-1.25146694702497	11.2157339775847	-3.76521270204608	0.0039126679841818	0.213059826107525	-1.63011260530552
ADAMTSL3	-0.678741187214687	10.5616245418444	-3.75718797428358	0.00396354960959223	0.213059826107525	-1.64155784569132
NINJ2	-2.30550182011609	8.46606964089245	-3.74622289603097	0.00403419710690341	0.213059826107525	-1.65721133216783
NEDD4L	-0.830327560760503	9.74111541203926	-3.7460556598569	0.00403528474778597	0.213059826107525	-1.65745020446921
TMEM30B	-1.07364083698144	10.4172598485625	-3.74226977233608	0.00405998899673618	0.213059826107525	-1.66285882967833
TMEM185B	-1.0925374654282	8.63155299327616	-3.74037389383001	0.00407241968452728	0.213059826107525	-1.66556808348056
PKIA	-0.883155115959758	9.60563015455519	-3.73188559664752	0.00412856498538096	0.213059826107525	-1.67770416260357
SLCO1B1	-0.843187992974789	12.9392206608226	-3.7294001098047	0.00414515789045417	0.213059826107525	-1.68125965400472
RORA	-1.01734209885208	10.2392043945376	-3.722793124339	0.00418960558784931	0.213059826107525	-1.69071509101849
RNF6	-1.25919426145691	8.41184818679669	-3.71502354271064	0.00424251291761811	0.213059826107525	-1.70184201849902
ZFP64	-0.800775164868124	9.3940597770811	-3.71216257274757	0.00426217039414515	0.213059826107525	-1.70594133429563
ITPR2	-0.701892605215924	10.5760069594413	-3.70067389331391	0.00434207205509163	0.213059826107525	-1.72241401321629
EEF1E1	-0.671164343781214	9.19789802271423	-3.6977381556827	0.00436273966478976	0.213059826107525	-1.72662620047014
ACTL6A	-0.849934117263677	9.29473133305435	-3.6960656904665	0.00437455977198691	0.213059826107525	-1.72902636946773
ANAPC13	-0.886705905568114	11.9677324829021	-3.69410420999051	0.00438846513957206	0.213059826107525	-1.73184178796944
ADAM9	-1.19869094410973	9.56016370702612	-3.68990256417631	0.00441840719037398	0.213059826107525	-1.73787438179645
C1orf56	-2.05821993599881	8.99200778448237	-3.68793351311091	0.00443251255560832	0.213059826107525	-1.74070230230324
USPL1	-0.805915420254122	10.5885571830733	-3.68473103268781	0.00445555420167667	0.213059826107525	-1.7453027669724
C5orf28	-1.05809166636254	7.95501996220032	-3.68099260907192	0.00448261030382424	0.213059826107525	-1.75067487004063
PDLIM5	-0.728193413445693	10.9123805696192	-3.67106341121185	0.00455530737095828	0.213061110316702	-1.7649521577184
COCH	-1.53782347033845	8.32060510746322	-3.66581521229245	0.00459422866256378	0.213061110316702	-1.77250388888303
TMED5	-0.768179083329207	11.6415683825512	-3.66201619130818	0.00462261921822664	0.213061110316702	-1.77797264649861
C9orf38	-1.90010742279092	8.08061200093561	-3.65956462635112	0.00464103725724176	0.213061110316702	-1.78150272931908
TEK	-0.771437843238049	9.89895444709026	-3.65176840520998	0.00470011932251392	0.213061110316702	-1.79273400361667
IER3IP1	-1.27074208110234	10.2862653574958	-3.65013778716877	0.00471257559583159	0.213061110316702	-1.7950840889469
DNAJC9	-0.669065433381196	10.0312522663377	-3.64798042171825	0.00472910865582095	0.213061110316702	-1.79819387009344
ATRX	-0.634765707960051	9.72073420025476	-3.64553441703883	0.00474792696183437	0.213061110316702	-1.80172045254886
ORC4	-0.900772008277945	9.50840127999358	-3.64335721836929	0.00476474294847786	0.213061110316702	-1.80486013479938
CTNNAL1	-0.867301535283591	11.0674640419764	-3.64282724127768	0.00476884572009823	0.213061110316702	-1.80562449466708
SPRY2	-0.966543329861794	9.66965472656995	-3.63213051779229	0.0048524462306596	0.213061110316702	-1.82105965539381
DLG1	-0.771878396826043	9.76312205506289	-3.62763257107575	0.00488805534810778	0.213061110316702	-1.8275545277959
MCCC1	-0.938982991963401	12.1126389358756	-3.62762420987671	0.00488812179484863	0.213061110316702	-1.82756660349497
TTC19	-0.686520506998452	11.951572400652	-3.62111610761419	0.00494012875838588	0.213061110316702	-1.83696868711144
VSNL1	-0.771266380363208	10.9968987776178	-3.61971018665723	0.00495143923049775	0.213061110316702	-1.83900049829254
HSPA12A	-1.18901436629162	8.2766528112811	-3.61613161570215	0.00498035043251998	0.213061110316702	-1.84417332522649
PTPRK	-0.893327838282776	12.4731759304025	-3.61568024876763	0.00498400949823126	0.213061110316702	-1.84482589274156
FAM3C	-1.02149456634705	10.9080802932606	-3.61475119009339	0.00499154986066456	0.213061110316702	-1.84616916896252
WSB2	-1.04841339153028	11.4181171127592	-3.61031847379592	0.00502769047553956	0.213061110316702	-1.85257971151141
PCDHGB6	-2.42192659561342	5.93054719845832	-3.60955953593447	0.00503390551440707	0.213061110316702	-1.85367752939805
GGNBP2	-0.733985961037556	11.2575596541919	-3.60865384501991	0.00504133281649018	0.213061110316702	-1.8549877241577
ASCL3	-1.24426365308379	9.20154274363127	-3.60743011010628	0.00505138645373355	0.213061110316702	-1.85675817469234
PKD2	-1.07046243073535	10.3182644468873	-3.60639015432446	0.00505994667471926	0.213061110316702	-1.85826289035263
CUL3	-0.754576021621846	10.3770312340779	-3.60089732995026	0.00510541146445255	0.21350226686747	-1.86621274982655
IGFBP1	-2.83869407508035	13.1502634048414	-3.59769038077662	0.00513215245567	0.21350226686747	-1.87085598529637
COPA	-0.686146372064155	10.8914006219374	-3.5967576782088	0.0051399571212462	0.21350226686747	-1.87220665776871
NPTN	-0.761258371050523	12.0721937362173	-3.59461716346338	0.00515791531539314	0.21350226686747	-1.87530681045819
STAM2	-0.64121587502798	8.61138145286863	-3.59288295455503	0.00517251268151983	0.21350226686747	-1.87781892407291
DARS	-0.931219670845749	11.0649207296381	-3.57629090951886	0.00531436829235556	0.214788463552514	-1.9018725774804
POU3F3	-2.37430903959851	6.12297132833511	-3.57610368303598	0.00531599193229767	0.214788463552514	-1.90214419696352
OPN3	-0.789956183157543	11.1779459353487	-3.5744417751469	0.00533042676939942	0.214788463552514	-1.90455540589755
CYP4F3	-0.775700893445308	14.1969143100101	-3.57414259613876	0.00533302968205749	0.214788463552514	-1.90498951142701
PIGA	-1.18510927831855	8.49549251244658	-3.56479279931881	0.00541504526832426	0.214788463552514	-1.91856152880053
SLC10A1	-0.837226918052053	15.3772429175486	-3.56028079308368	0.00545509294709395	0.214788463552514	-1.92511492715174
VAPA	-0.81446695911545	13.1427858219041	-3.56027377973942	0.00545515543560739	0.214788463552514	-1.92512511552148
PIK3C2A	-0.950543217176646	10.8060154086375	-3.56021480354062	0.00545568093979176	0.214788463552514	-1.92521079119419
ANP32E	-0.722837740142198	9.80749023552648	-3.55736876071282	0.00548110318500734	0.214788463552514	-1.92934578817629
GNG10	-0.7723835108612	11.3945635010716	-3.5558780622847	0.00549446801204264	0.214788463552514	-1.93151200837143
LPAR6	-0.841603001489819	10.0026233932958	-3.54885235070998	0.00555791507853907	0.214788463552514	-1.94172511352818
CD2AP	-1.64520283198767	9.25597050475567	-3.54798443345306	0.00556580572456817	0.214788463552514	-1.94298719894217
LOC100505915	-2.30460094311513	9.54763482211032	-3.5475902894546	0.00556939292234037	0.214788463552514	-1.94356037512635
NEMF	-0.736685031362356	9.88900654793948	-3.54665438961562	0.00557792041070446	0.214788463552514	-1.94492146435675
MTRR	-0.855558654797962	10.4339785647537	-3.5465032156851	0.00557929911204741	0.214788463552514	-1.94514132816265
CASD1	-1.16341175430522	9.31898280976636	-3.54576956858061	0.00558599498796805	0.214788463552514	-1.94620836643796
SLC2A1	-0.77104117133835	9.90988892652089	-3.54362609903767	0.00560560602756199	0.214788463552514	-1.94932626465353
ZNF587B	-0.735213429204466	10.2550748982369	-3.54169783737988	0.00562330929922358	0.214788463552514	-1.95213159374214
ARHGEF26	-2.31106262656631	8.03858084548283	-3.54039264447059	0.00563532521448355	0.214788463552514	-1.95403070588791
MAGEB1	-1.41610471528893	7.70970410275068	-3.53894061518777	0.00564872433633484	0.214788463552514	-1.95614371180069
RB1CC1	-0.751195893926988	9.85097610665245	-3.53460460392211	0.00568893406053399	0.215663880941331	-1.96245501835029
FAM13B	-0.818874885257268	9.86956279072796	-3.52034806129591	0.0058232528415658	0.216248588660231	-1.98322200770508
CALY	-1.74998808770124	7.58187017438855	-3.5171371227643	0.00585395736606202	0.216248588660231	-1.98790258607074
REV3L	-0.818490152218409	10.0524934550637	-3.50289470636535	0.00599219277701031	0.216248588660231	-2.00867830122077
UBA5	-0.895077893187121	10.6893691809805	-3.50274078788988	0.00599370508866655	0.216248588660231	-2.00890295458034
COMMD10	-1.31496611812836	9.83586605745021	-3.50175825013864	0.00600336827421732	0.216248588660231	-2.01033709287811
PPARGC1A	-0.944715080472744	9.57909841067783	-3.49454450782881	0.00607481251145929	0.216248588660231	-2.02086988556442
IRS2	-1.37598083369381	12.7012498199418	-3.49453913457848	0.00607486605565653	0.216248588660231	-2.02087773329207
ZNF814	-1.11975922795008	8.08287943605814	-3.49171689837689	0.00610305738862469	0.216248588660231	-2.02500011863599
PELI2	-1.35811864365407	8.58141394234768	-3.48463434035531	0.00617440521878446	0.216248588660231	-2.03534949658495
CETN2	-0.800686085223695	10.3171205938845	-3.47788995165652	0.0062431519107173	0.216248588660231	-2.04521004487312
CBX1	-0.641139422297908	10.2859410254358	-3.47669326077274	0.00625543278244654	0.216248588660231	-2.04696019108979
CNGA1	-0.714947689967673	10.5988309026507	-3.47283128589474	0.00629523714358983	0.216248588660231	-2.05260938813285
ERGIC2	-0.690139273058005	9.9851565210359	-3.47064412517538	0.0063178961898002	0.216248588660231	-2.0558094565553
SH3YL1	-1.12190083248923	10.187769550493	-3.47036961142132	0.00632074613500597	0.216248588660231	-2.05621113987725
LHX2	-1.41505715921875	8.62382168443216	-3.47035019796558	0.00632094773202725	0.216248588660231	-2.05623954701303
SAMD4A	-0.773822349131112	10.3400868559267	-3.46550328115139	0.0063714895120116	0.216248588660231	-2.06333322119388
CKS2	-1.09274488687024	8.82114340504166	-3.46515606558441	0.0063751262073019	0.216248588660231	-2.06384148738686
TNC	-0.869246026542504	8.26289796801103	-3.46480879752019	0.00637876560767264	0.216248588660231	-2.06434984391655
NEK7	-0.753615892465547	10.4909506894323	-3.46325070986438	0.00639512107013196	0.216248588660231	-2.06663085312534
SDCBP	-0.78772010051089	13.0778235875313	-3.46119216805927	0.00641679664122995	0.216248588660231	-2.06964493274385
TAX1BP1	-0.712462813625416	11.7611888249102	-3.46109740993164	0.00641779623801389	0.216248588660231	-2.06978368725147
SS18L1	-0.683992810515413	11.0998818678953	-3.46035943668665	0.00642558659824384	0.216248588660231	-2.07086433710753
PEA15	-0.628161539030637	11.1536577683273	-3.45889802379757	0.00644104287202542	0.216248588660231	-2.07300453341224
UBE2Q1	-0.622112925363945	11.5368689203432	-3.45649961043349	0.00646649277951295	0.216248588660231	-2.07651745371022
SEC62	-0.672891495771047	13.0029337323547	-3.45486711556764	0.00648387508662614	0.216248588660231	-2.07890890947065
INSM1	-2.08569458952459	6.91165949738246	-3.4508844250949	0.00652648529184684	0.216248588660231	-2.0847444235024
MRPL48	-0.819377855001404	10.9650993051539	-3.44433525100055	0.00659718672663708	0.216248588660231	-2.09434419571746
DNAJC24	-1.40292095679723	11.0004790171614	-3.43385888143868	0.00671194054543769	0.216248588660231	-2.10971019329996
AMPH	-0.926046309713023	9.3277013608759	-3.43216878032841	0.00673064625291426	0.216248588660231	-2.11219023004115
CYP2U1	-1.02600623016468	5.98885625868463	-3.43211049916713	0.00673129226075842	0.216248588660231	-2.11227575671507
KIAA0907	-0.57468987842603	11.275666932782	-3.42897421879322	0.00676615083186415	0.216248588660231	-2.11687873847754
GRAMD1C	-0.966960187979407	9.70229121805333	-3.4272448010586	0.00678545266687175	0.216248588660231	-2.11941738239742
LMBRD1	-0.736729576207662	12.8189681226471	-3.42458047362054	0.00681530071644178	0.216248588660231	-2.12332902583458
ZNF189	-0.855203760554788	10.0976895105519	-3.42128809516857	0.00685237284777449	0.216248588660231	-2.12816379483349
PDGFA	-0.88752058806141	8.82460848691713	-3.42035167720839	0.00686295503659833	0.216248588660231	-2.12953911079536
BCAP29	-2.48190473705901	8.4007375955253	-3.4193029267049	0.00687482677495169	0.216248588660231	-2.13107952037181
ANP32D	-2.07785166374971	6.4284739898096	-3.41912210909492	0.00687687576047515	0.216248588660231	-2.13134511794864
POLE2	-1.76748202816181	9.20318124946301	-3.41463241414419	0.00692795549156191	0.216248588660231	-2.13794101055193
XPO1	-1.03019977812228	12.0797291857362	-3.41362203146256	0.00693950482782687	0.216248588660231	-2.13942567674444
GABRA6	-1.73363034015609	5.54464084531446	-3.40874863445225	0.00699549180877922	0.216248588660231	-2.14658820798429
PIGB	-0.700437328327485	10.0961704624688	-3.40636755986535	0.00702301627851628	0.216248588660231	-2.15008863113738
PRNP	-0.770643384601074	10.9800299717163	-3.40540753506443	0.00703414558025184	0.216248588660231	-2.15150013405714
EFR3A	-0.857280553189073	11.6239667655139	-3.40212737382948	0.0070723096463522	0.216248588660231	-2.1563236093175
RAB38	-1.30161575081562	6.32371781891796	-3.39678215890642	0.00713496043838912	0.216248588660231	-2.16418614834725
PPM1A	-0.655543002020565	11.0369028328939	-3.39562153105723	0.00714863985453781	0.216248588660231	-2.16589376493453
DMXL1	-1.1379434831641	9.72013179441417	-3.39525895002523	0.00715291888085898	0.216248588660231	-2.16642725426972
GPR126	-0.749122719158979	12.5288592381187	-3.39164881606706	0.00719566911402313	0.216248588660231	-2.17173982315419
PSIP1	-1.03987001900098	9.22292340680018	-3.38588207133892	0.00726450704524523	0.216248588660231	-2.18022878173931
TRA2B	-0.743143870184982	11.0709810963771	-3.38201829322717	0.00731101033628356	0.216248588660231	-2.18591837621226
THBS2	-1.96859808126973	10.6537884590059	-3.37910116403641	0.00734632414459747	0.216248588660231	-2.19021499330946
C11orf57	-0.839932117194543	10.0407599927076	-3.37753566711503	0.00736534829551986	0.216248588660231	-2.19252115786672
PPM1B	-0.949838173767752	10.9054588807222	-3.37644180515296	0.00737867132655203	0.216248588660231	-2.1941326949294
MOAP1	-0.651503755695179	10.7826653499144	-3.3709625028775	0.00744578458572213	0.217019912836335	-2.20220691940406
TSC22D2	-1.02350901214601	9.14627251800284	-3.36989901911409	0.00745888371104265	0.217019912836335	-2.20377440449277
SMC3	-0.60603461795781	9.02201800293057	-3.36887513926474	0.0074715175601926	0.217019912836335	-2.20528362393388
KIF21B	-0.828346687189157	6.78871965386573	-3.36584623837029	0.00750902155053792	0.217605548305196	-2.2097488988372
ATF1	-0.978886190960678	9.461354329641	-3.36305439685018	0.00754376277916406	0.218108606804034	-2.21386550612035
GRAMD3	-0.992068975870154	9.55399566370358	-3.36001192972941	0.00758181216407528	0.218704779390383	-2.21835254635091
NOL8	-2.13689941809255	7.6961225140567	-3.35197850816765	0.00768323599394312	0.220594971245953	-2.23020465750596
PCDHB3	-0.7537534616964	7.06246830036805	-3.3504768067208	0.00770235047237593	0.220594971245953	-2.23242089666005
MGA	-1.63373976716278	8.09333923454961	-3.34927684572619	0.00771765957738074	0.220594971245953	-2.23419198009915
IL17RB	-0.896963940109993	11.5331309044159	-3.34320539012767	0.00779560298768464	0.220634275367145	-2.24315530010647
SYNRG	-0.661211954742292	10.6742388615753	-3.34195350829149	0.007811775203981	0.220634275367145	-2.24500390423326
C1D	-0.821887246475955	10.0931105484833	-3.34112336883042	0.0078225183376605	0.220634275367145	-2.24622982170328
S1PR1	-0.98185380353382	10.1996848695946	-3.33148429033112	0.00794838521038679	0.220991960538001	-2.26046928697495
DDX3X	-0.855806368137353	10.7991100899157	-3.32914882331205	0.00797919551749524	0.220991960538001	-2.26392072521986
GNAI3	-0.67294319622804	10.8291274626297	-3.32727452667914	0.00800401115581417	0.220991960538001	-2.26669100371135
TAF4	-0.626954047105034	9.19217376797734	-3.32651758066022	0.00801405569579597	0.220991960538001	-2.26780989176463
PMPCB	-0.645437728424683	12.7361072989381	-3.32405147642161	0.00804687089799368	0.220991960538001	-2.27145556637865
ZKSCAN7	-2.38514517931785	7.68233605469639	-3.32369506372124	0.00805162497104724	0.220991960538001	-2.2719825034598
ELF2	-0.751725075955036	9.91759667190595	-3.32189428990308	0.0080756893149305	0.220991960538001	-2.27464503391986
POLR2K	-0.676003664301794	10.4486210410954	-3.31113579979759	0.00822101484241485	0.22310631245523	-2.29055829836211
SLITRK3	-0.811674767601206	9.24267904009667	-3.31031254752273	0.00823224598874495	0.22310631245523	-2.2917764431491
ZNF37BP	-1.88132411382149	6.4900840292719	-3.30590745272704	0.00829261189920806	0.223468890304793	-2.29829560833959
HLA-F-AS1	-0.888063657993879	10.314257440525	-3.30101106513013	0.00836024695440792	0.22347692394727	-2.30554393458118
CTAGE11P	-1.60857355916949	8.35053938337087	-3.2990207717297	0.00838790194444432	0.22347692394727	-2.3084908739901
KRBOX4	-1.55755307559489	8.99244331594196	-3.29680661783369	0.00841877844894734	0.22347692394727	-2.31176969647099
FBXO28	-0.771305112263883	10.3566055517988	-3.29048819676608	0.00850753587360793	0.22347692394727	-2.3211287444587
SLC38A6	-0.910494432183985	8.6204560882049	-3.2870406591015	0.0085563714870367	0.22347692394727	-2.32623685914851
SHOX	-1.30581532816167	6.46674635530921	-3.28473908385666	0.00858913506346479	0.22347692394727	-2.32964762540637
MTUS1	-0.780368737227553	11.0098905226435	-3.28268257728556	0.00861851951446207	0.22347692394727	-2.33269561594104
SP3	-1.07202598360641	10.4759957583348	-3.28223563306657	0.00862491939718578	0.22347692394727	-2.33335809070602
SLC17A2	-0.682785014288944	12.6153641179446	-3.27992573570766	0.00865807350728855	0.22347692394727	-2.33678217459596
LUC7L3	-0.667782196177573	11.3363125594009	-3.27959106333226	0.00866288797473467	0.22347692394727	-2.33727831633633
JUN	-1.2343775230866	9.71678206485283	-3.27887488007621	0.00867319999065472	0.22347692394727	-2.33834006964172
STMN1	-1.16163562263358	9.63013752145003	-3.2777254870241	0.00868977608360005	0.22347692394727	-2.34004415783544
MRPS33	-0.599483962993293	11.7622332261599	-3.27678641508042	0.00870334326225619	0.22347692394727	-2.34143651045827
GLIPR1	-1.58035864504845	8.53556126384247	-3.27552844201224	0.00872155198869553	0.22347692394727	-2.34330181578857
ANKRD26	-1.35922499813232	8.0105974219927	-3.27535647861679	0.00872404415051202	0.22347692394727	-2.34355681153696
USP9X	-0.580757026105081	12.1866214592218	-3.2728383512162	0.00876062209243478	0.22347692394727	-2.34729111022867
QKI	-0.680784431884263	10.4675872460471	-3.27095475156734	0.00878808635732614	0.22347692394727	-2.35008478688643
RSL24D1	-0.680771071393547	10.8132336942941	-3.27036690070315	0.0087966758213063	0.22347692394727	-2.35095672599305
NARS	-0.673971864999901	12.1814834008136	-3.26962333262657	0.00880755297121668	0.22347692394727	-2.3520596780806
U2SURP	-0.673926671656382	9.6861492290903	-3.26630847208954	0.00885621279208503	0.22347692394727	-2.35697727127273
ATP5C1	-0.544843616907164	13.9921899751072	-3.26613123818173	0.00885882225457272	0.22347692394727	-2.35724022437108
EVI2B	-0.703797615218301	9.6111410131936	-3.26381102001715	0.00889305666124277	0.22347692394727	-2.36068286560414
ROCK1	-0.877740531476435	11.3609279054312	-3.25967419308109	0.00895443358198077	0.22347692394727	-2.36682205927795
AMIGO2	-0.700225798986578	9.32383562649996	-3.25833680907498	0.00897436923583451	0.22347692394727	-2.36880709578242
PPA1	-0.640571027726905	13.0154554627156	-3.25427212113602	0.00903524059848893	0.22347692394727	-2.37484111510431
BBS10	-1.04285563651579	8.84415027646998	-3.25229438535172	0.00906501222129577	0.22347692394727	-2.37777756437008
NID2	-1.27275468211045	9.52725359615558	-3.25167012732327	0.00907443039555015	0.22347692394727	-2.37870450181239
SNRK	-0.86008718947082	10.3983086020032	-3.25022378382549	0.00909629012959575	0.22347692394727	-2.38085224913522
TXN	-0.947772976880115	11.9062506359687	-3.24490360239397	0.00917716620824355	0.224473843237895	-2.38875395725418
ANKRD46	-1.16345408439857	11.2637725442719	-3.23962648299273	0.00925811969671493	0.224997633399376	-2.39659403183946
CDK2AP1	-0.785589308973073	11.9980736212803	-3.23814345030975	0.00928100226251198	0.224997633399376	-2.39879774725745
TSPYL5	-0.818521532479107	9.59505083231203	-3.23619909653606	0.0093110910984271	0.224997633399376	-2.40168723716792
RPGR	-1.0801317142267	8.76886368878787	-3.23555833308222	0.00932102889514774	0.224997633399376	-2.40263953885818
CD58	-0.822438291719083	8.53225160491619	-3.23536065065381	0.00932409701686925	0.224997633399376	-2.40293334096261
CCND2	-1.02779299458056	9.56696574368845	-3.22935405293515	0.009417819754465	0.226263620436731	-2.41186206009907
PIGF	-0.630611853028601	10.429144892974	-3.22738920337698	0.0094486880067618	0.226263620436731	-2.41478341434204
COPS2	-0.779073424498755	10.4752632403118	-3.22589824387441	0.0094721808324797	0.226394143020867	-2.41700039245206
Y16709	-1.10983585405142	14.4216469028895	-3.22003565483157	0.00956514139380523	0.227294401809695	-2.4257194786325
CAPZA1	-1.01800462333211	11.610076205367	-3.21910981531505	0.00957990767145089	0.227294401809695	-2.42709667592214
CCL7	-1.27266675161338	8.45199265988005	-3.21200029808358	0.00969408249655893	0.227294401809695	-2.43767442212901
TRIB2	-0.651568037787825	9.19672360328067	-3.21159427973554	0.00970064503727438	0.227294401809695	-2.43827862780576
ANK2	-0.818761619422135	8.65309518325063	-3.21077033099689	0.00971397670941557	0.227294401809695	-2.43950480532532
DCTN6	-0.707692175579195	11.1983778254717	-3.20826373802067	0.00975464996103946	0.227294401809695	-2.44323537220507
CCNG1	-0.883468236524008	12.862038353365	-3.20781430770429	0.00976196114982705	0.227294401809695	-2.44390431177885
SIKE1	-0.725422507491311	8.98040138731112	-3.20678791049638	0.00977867939831471	0.227294401809695	-2.4454320771911
STAM	-1.10034072509421	9.50762607643295	-3.20554239053637	0.00979900634546248	0.227294401809695	-2.44728611055146
ISOC1	-0.560148010160024	12.0386756561984	-3.20550171077097	0.00979967097378428	0.227294401809695	-2.44734666691474
SEC22B	-1.3049981047045	12.5744244406854	-3.19988024457981	0.00989196221613674	0.227726671515766	-2.45571606940575
VPS13B	-1.03840022594778	9.26158454998855	-3.19965514410207	0.00989567639790255	0.227726671515766	-2.45605125594831
PNISR	-0.647240321578439	10.7208091378547	-3.19950512679335	0.00989815249584227	0.227726671515766	-2.45627464181886
GIN1	-0.61433488552653	9.70695224892676	-3.19859250678893	0.0099132294029535	0.227726671515766	-2.45763363139194
PAX6	-1.84162000709863	7.28810435033289	-3.19118887629972	0.0100364171114766	0.229474186748482	-2.46866076824828
KIF24	-2.00375438661869	7.43761486106436	-3.18689968410714	0.01010850320673	0.230620905887361	-2.47505107328177
WDR52	-0.930841052873437	8.26643208703398	-3.18503684399762	0.0101399765113341	0.230880982488464	-2.47782687467681
CCDC53	-1.43312103622882	10.0590330582618	-3.18111143471847	0.0102066277860077	0.230880982488464	-2.48367693147227
RWDD3	-1.39819894524845	8.76113251939322	-3.1808019416913	0.0102119019191184	0.230880982488464	-2.48413821867441
DOCK4	-0.966422600906888	10.339294028007	-3.17963024773701	0.0102318943788498	0.230916925657927	-2.48588464609819
ZNF350	-1.60384983083897	8.2732849250779	-3.17731960277434	0.0102714385689766	0.231272516404833	-2.48932899117261
ZFR	-0.598241929968562	10.0874200042196	-3.17487238384886	0.0103134913487161	0.231272516404833	-2.49297734289804
RGS2	-2.01555155023164	10.3022821407343	-3.17441476408074	0.0103213746562565	0.231272516404833	-2.49365961770084
SPARCL1	-0.965470380324437	11.7719095525631	-3.16662016064018	0.0104566053080812	0.232424141053259	-2.50528306739416
PIP4K2C	-1.18737036451324	10.3714010717532	-3.16581430662938	0.010470689705542	0.232424141053259	-2.50648501870466
DLX5	-2.22274535662016	6.99620162493945	-3.16505990285987	0.0104838925348846	0.232424141053259	-2.50761027246481
MAN2A1	-0.924261440566315	12.286023033636	-3.16505908232509	0.0104839069043788	0.232424141053259	-2.50761149638025
DEK	-0.942316221441395	11.34632086391	-3.16218814800529	0.0105343077755897	0.232842514928784	-2.51189409353813
LINC01361	-0.695218545934947	7.4266236445061	-3.1618710017926	0.0105398906980833	0.232842514928784	-2.51236721889224
VPS54	-0.603450226648487	10.2416662600879	-3.1606405460429	0.0105615799566667	0.232911608605015	-2.51420290543454
TBPL1	-0.806705893057917	10.073884602937	-3.15684283103838	0.0106288118026812	0.23316040722822	-2.51986929094183
MRPL42	-2.42738483389674	9.63881277589936	-3.15517472046341	0.010658481507487	0.23316040722822	-2.52235851489972
FAS	-0.783780980630691	9.84665572719649	-3.15082380158111	0.010736269527241	0.23316040722822	-2.52885204184633
MAS1	-2.20632732754004	9.07929122033295	-3.14738039259028	0.0107982455773634	0.23316040722822	-2.53399207656736
MOB4	-0.808429580123374	11.2340973070428	-3.14363681630744	0.0108660409079576	0.23316040722822	-2.53958109042446
POM121L2	-0.83974653038444	9.25786779258542	-3.14201318449297	0.0108955801776822	0.23316040722822	-2.54200540366827
CLEC2B	-0.731784926682387	10.3163129520453	-3.13642490740326	0.0109978808998209	0.23316040722822	-2.55035084416603
CEP97	-1.635935509925	7.92904749632047	-3.13625250539367	0.0110010525682703	0.23316040722822	-2.55060833948893
AGK	-0.82325786625263	10.1996664131571	-3.13588866878096	0.0110077491266601	0.23316040722822	-2.55115176319276
LDB2	-0.924901921342371	10.4623021404315	-3.13505857713201	0.011023042953881	0.23316040722822	-2.55239161475144
ARPP19	-0.61859709807964	10.7678296742251	-3.13311877900365	0.0110588673492046	0.23316040722822	-2.55528913661316
CCDC102B	-2.33466404997841	5.26562887421131	-3.13307776035806	0.0110596261739475	0.23316040722822	-2.55535040979508
AP3B2	-1.56549273163733	8.09118941022007	-3.13276085257601	0.0110654906124575	0.23316040722822	-2.55582380672374
FAM135A	-1.90516995939238	5.92812595352027	-3.13080302140114	0.0111017914397102	0.23316040722822	-2.55874856129069
PHIP	-1.35748826323475	10.2418528819606	-3.12628902393612	0.011185953205984	0.23316040722822	-2.56549285932852
PDS5A	-0.571823495667347	9.86960202925478	-3.12574066484267	0.0111962216283567	0.23316040722822	-2.5663122445286
CMAHP	-0.913819950501495	9.23713369949144	-3.12563738566266	0.0111981566874793	0.23316040722822	-2.56646657154117
EIF3M	-0.730487608763033	10.7579042505159	-3.12549524130507	0.0112008204930774	0.23316040722822	-2.56667897475808
GREB1	-1.72628481917364	7.22874074491406	-3.12244547674287	0.0112581303083624	0.23316040722822	-2.57123648406055
RNF139	-0.681039020366111	11.0683120297599	-3.12111598432557	0.0112832075556982	0.23316040722822	-2.57322343807573
NMB	-0.666948605299869	9.84537858184598	-3.11986361248812	0.0113068825172435	0.23316040722822	-2.57509523668824
DCHS2	-0.887479445354825	6.61273502647925	-3.11884667265371	0.0113261443126521	0.23316040722822	-2.57661523115254
PEX11B	-0.802408888629262	11.2246259756473	-3.11842335747001	0.011334172212511	0.23316040722822	-2.5772479690363
SUB1	-0.65929175012176	11.9730185762369	-3.1176625711123	0.0113486147011489	0.23316040722822	-2.57838516045827
TLK1	-0.760827654787516	9.29817059617174	-3.11287711713683	0.0114398935566368	0.23316040722822	-2.58553908955165
ALDH3A2	-0.706935571532574	12.7496315873496	-3.1119817670158	0.0114570550642447	0.23316040722822	-2.58687773614407
STXBP3	-0.706843410813894	9.56391548420448	-3.11099355342242	0.0114760271549526	0.23316040722822	-2.58835528160749
RASA1	-0.787261784593738	10.9011800327662	-3.10687460447927	0.0115554516691118	0.23316040722822	-2.59451445241611
LRPPRC	-0.602822294926701	11.3944616242295	-3.10658545248784	0.0115610484191659	0.23316040722822	-2.59494686803087
RP3-497J21.1	-1.03474545146315	7.75080255743437	-3.10459324631662	0.0115996846053051	0.23316040722822	-2.59792627411624
ERBB3	-0.69758666855836	11.7957893745532	-3.10458608152741	0.0115998237953399	0.23316040722822	-2.5979369897173
GOLGA8N	-1.25743969205324	12.4024995168159	-3.10134915961182	0.0116628826757939	0.23316040722822	-2.60277842261615
BAI3	-1.1081970660469	7.64667241335795	-3.09869570109302	0.011714836905455	0.23316040722822	-2.6067476464525
EMC2	-0.603082019602981	10.5642067414181	-3.0983248469735	0.0117221170198597	0.23316040722822	-2.60730242891846
GNG5	-0.530928534603607	13.6195292449409	-3.09763580917091	0.0117356555986986	0.23316040722822	-2.60833322287373
GPSM2	-1.29991847139177	6.92464559640881	-3.09712680761809	0.011745667014813	0.23316040722822	-2.60909470251863
MMADHC	-0.552679566547347	13.1884381797621	-3.09314303888873	0.0118243254589264	0.23316040722822	-2.61505505619843
ZSCAN31	-1.31517067834402	9.10797128962487	-3.09139187473022	0.0118590722119296	0.23316040722822	-2.6176753735726
ITGA6	-0.677802600583833	9.13019885952444	-3.08931158137946	0.011900485488839	0.23316040722822	-2.62078840986698
BTBD1	-0.618400231329892	11.3606971002213	-3.08919571406606	0.0119027964571932	0.23316040722822	-2.62096180589051
NDUFB3	-0.818567260535373	12.6772534179286	-3.08841716216518	0.0119183365610342	0.23316040722822	-2.62212693302287
JMJD1C	-1.06143688207911	9.72473293147338	-3.08662947295499	0.0119540979736315	0.23316040722822	-2.62480239860832
ALDH5A1	-0.616596943299687	11.6334243521034	-3.08652263259687	0.0119562387125139	0.23316040722822	-2.62496230233704
DPYD	-0.891162610561681	11.720630031283	-3.08263858068442	0.0120343297434018	0.23316040722822	-2.6307758547526
CD47	-0.63903215194664	10.8834734673763	-3.08013100427616	0.0120850231266362	0.23316040722822	-2.63452959084505
SMAP1	-1.72143173958844	9.99491286723706	-3.07825790427468	0.0121230324456556	0.23316040722822	-2.63733377504116
STRN3	-0.697998396499857	8.86747979121434	-3.07709154126355	0.0121467623068588	0.23316040722822	-2.63908001593331
PPP1CB	-0.780195162654278	9.92716154535051	-3.07352467663164	0.0122196261702555	0.23316040722822	-2.64442068246368
BDH2	-0.911455763069595	12.4167535366844	-3.07019240508945	0.012288101844043	0.23316040722822	-2.64941073064375
SLC16A1	-1.21082496955131	9.93613624283154	-3.06943563942309	0.01230370743607	0.23316040722822	-2.65054406593301
WDR11	-0.712231000192496	10.2604403834428	-3.06932371954225	0.0123060171047423	0.23316040722822	-2.65071168025807
FST	-0.950350266833031	11.6845237141709	-3.06762156745332	0.0123411988051389	0.23316040722822	-2.65326095491771
ENPP2	-1.00459292455557	11.0930114305757	-3.065597996313	0.012383157800623	0.23316040722822	-2.65629181676058
SVIL	-0.744122228609266	9.81399829108016	-3.06502488446441	0.0123950678406646	0.23316040722822	-2.65715025181109
NCAPH	-0.76179351473123	6.91963694785026	-3.06279066089277	0.0124416100092715	0.23316040722822	-2.66049695049217
PSMD12	-0.579497515418065	10.7695944281078	-3.06240837889199	0.0124495913964701	0.23316040722822	-2.66106960699774
CASP8AP2	-0.724595909432391	9.06503213946423	-3.05948154088303	0.012510872488355	0.233492613651345	-2.66545425397018
TMEM14A	-1.10656874386883	12.4622114123861	-3.05827469106104	0.0125362308199001	0.233492613651345	-2.66726234790584
IMPACT	-1.08285570264901	8.81699061258797	-3.05801181382655	0.0125417613644411	0.233492613651345	-2.66765619894077
AFF1	-0.550329848658391	11.0982195369571	-3.05477090502855	0.0126101505772224	0.23359463718668	-2.67251212998817
TM4SF4	-0.689755411760597	14.1964218817398	-3.05321107717267	0.0126432016465817	0.23359463718668	-2.67484945295796
HAPLN2	-1.84653958058324	7.87010909924317	-3.05264002680359	0.0126553237220219	0.23359463718668	-2.6757051745844
SLC4A1AP	-0.555933955393732	10.3573004922229	-3.0524698752894	0.0126589379412609	0.23359463718668	-2.67596015068362
APOBEC3B	-1.97822683035509	8.00291750007438	-3.04687838870153	0.0127782966248849	0.235342727918603	-2.68433995479859
NRAS	-1.29115264081488	8.91602780814774	-3.04395573781785	0.0128411421257982	0.235342727918603	-2.6887206829203
SMARCA1	-0.680964323997845	10.4052217666092	-3.04367611485876	0.0128471713652277	0.235342727918603	-2.68913982913795
TCEA1	-0.654465467362009	12.4665108493824	-3.04251836144874	0.012872165682698	0.235451800271857	-2.69087530758818
PCDHB6	-1.55863489253951	8.85371242636258	-3.03516763853326	0.0130320211619271	0.237337883221859	-2.70189563004097
NT5C2	-1.13809765965069	9.74345735399863	-3.02952313195396	0.0131561472007661	0.238904971165286	-2.71035975193282
PGAP1	-0.691687853606605	8.12517154579838	-3.02646154044421	0.0132239778179876	0.239443684935221	-2.71495134448828
RP11-473I1.9	-1.72838708017152	7.91117006780825	-3.02298589362834	0.0133014149359533	0.240152740455168	-2.72016444630689
PCK1	-1.05971986121622	15.1837330352481	-3.02129037064276	0.013339358904487	0.240184288200416	-2.72270775482811
C9orf78	-0.827529496553034	10.8575437104499	-3.01625919701095	0.0134526028170864	0.241147514498287	-2.73025536247516
HNRNPU	-0.57895615182481	11.5999135962857	-3.01455758935827	0.0134911250355397	0.241383980913438	-2.73280832014322
PIK3R4	-0.532770666292548	9.61246706187993	-3.01250220726967	0.0135378064141804	0.241639253037178	-2.73589222593192
SPG11	-0.570470517112076	11.691364530829	-3.00382312183915	0.0137367483773918	0.243529042235626	-2.74891642012095
IFT57	-0.854335676041545	8.54204552700647	-3.00365113805574	0.0137407205851788	0.243529042235626	-2.74917453906967
KANK1	-0.542726615411279	12.7617777203342	-3.00151271952	0.0137902083389359	0.24406140230884	-2.75238405364478
ZNF384	-0.617071001170734	10.376854227627	-2.99668493378951	0.0139026035904437	0.244809814393046	-2.7596307013438
NUP160	-0.960569302936762	7.84253220459284	-2.99316200759818	0.0139852097240026	0.245365470960644	-2.76491932753228
CRYBB2P1	-1.78373091608951	8.54666398325613	-2.99169870705756	0.0140196683743128	0.245365470960644	-2.76711618743979
PDE4B	-0.867591563800175	8.23556380341739	-2.9907334784678	0.0140424455061475	0.245365470960644	-2.76856533711309
CUL5	-0.704814027699147	10.0113161960218	-2.98873721163053	0.014089672490997	0.245365470960644	-2.77156255901586
CDH2	-1.26986095231857	11.4174229315343	-2.98710468383401	0.014128414591695	0.245365470960644	-2.77401377657724
SFPQ	-0.557350487917292	10.9113097517637	-2.98652956209008	0.0141420888617085	0.245365470960644	-2.77487733899463
TOPBP1	-0.845105338317557	9.87103760049769	-2.98166236161361	0.0142583543848155	0.246299115982293	-2.78218610504225
DYNC2LI1	-0.682065423683616	8.2420837217245	-2.98117874251794	0.014269959939363	0.246299115982293	-2.78291237542004
TIAM1	-0.592492932394949	9.68520094322666	-2.97870458522055	0.0143294838079589	0.24654942523031	-2.78662805795313
NUP133	-0.843570312567515	10.2927809792388	-2.97580302392054	0.0143996126782605	0.24654942523031	-2.79098591081736
NFIB	-0.56913488759734	11.1211891949436	-2.97379529058721	0.0144483428928046	0.24654942523031	-2.79400150891371
LGALS8	-0.589107792380469	10.2152437067488	-2.9724558055749	0.0144809472740468	0.24654942523031	-2.79601348698146
TCF7L2	-0.546545151147809	10.89611888276	-2.9682728563992	0.0145832476085638	0.246928238921181	-2.80229692304013
NDUFA5	-0.958586285328071	10.0388370652472	-2.96432850147251	0.0146803869819609	0.247926643135459	-2.80822253065345
DLD	-0.598544612449086	12.4361101433332	-2.96052963214432	0.0147745662731161	0.249181797842824	-2.81393009315835
GABRA2	-1.02675113312246	7.89016732186842	-2.95882369251416	0.0148170588176983	0.249405900672505	-2.81649332275943
SYBU	-0.95151834649946	11.1318591444717	-2.95606392718989	0.0148860642582005	0.249405900672505	-2.82064016953012
CLCN3	-0.582407613344836	10.2568081282359	-2.95585787156777	0.0148912295980859	0.249405900672505	-2.82094980076919
PAX3	-0.696301938618134	8.4179821711209	-2.95443343452861	0.0149269868827742	0.249405900672505	-2.82309028210687
CMPK1	-0.762851312479727	12.6164257124917	-2.95139011546473	0.015003675626975	0.250353885328833	-2.82766365993671
SIX3	-1.29007632280665	8.63936401144627	-2.94873538249309	0.0150708997366776	0.25072478927098	-2.83165333341779
PDCD10	-0.606116154219428	11.3916713928411	-2.94698952818164	0.015115275858876	0.25072478927098	-2.8342772195372
PRDX3	-0.539721008885758	12.8445319285632	-2.94623359293093	0.0151345314403671	0.25072478927098	-2.83541336279309
NOP10	-0.541650593603334	13.0433563000918	-2.94422745630308	0.0151857538927275	0.25072478927098	-2.83842860079041
PCF11	-0.759753329222301	9.95646053922228	-2.94326137593939	0.0152104835869354	0.250725971382586	-2.83988067158045
USP32P2	-0.903940254586296	10.213054954698	-2.94008286937485	0.0152921363716855	0.250725971382586	-2.84465834157484
RRAS2	-0.646081605961884	10.1245159373764	-2.93937517317846	0.0153103770077525	0.250725971382586	-2.8457221344155
POPDC2	-0.951384145589284	8.75273691681285	-2.93730220982613	0.0153639343922888	0.250821543776522	-2.84883825279808
SERPINB4	-2.11485122971529	6.75605335768285	-2.93574130320094	0.0154043879142618	0.250821543776522	-2.85118472242412
MYH10	-0.72952447279077	11.3904971404434	-2.93537412105004	0.0154139197834163	0.250821543776522	-2.8517367081204
SLC17A4	-0.851355276874688	11.1258941184007	-2.93018353446256	0.0155493082529741	0.252083617517209	-2.85954014815698
RDX	-0.584816608243521	11.4105124425979	-2.92683190883213	0.0156373719951299	0.252857917261456	-2.86457933400806
PPP2CB	-0.574468950434193	11.4894764408968	-2.9250914477068	0.0156833023040332	0.2532742307735	-2.86719624939906
FMR1	-0.758336456307838	10.8090495776346	-2.9215123974695	0.0157781838292788	0.253296717082766	-2.87257788257982
CD5	-1.51256929300835	9.02379335261389	-2.92003155424382	0.015817611765601	0.253296717082766	-2.87480465054399
DPM1	-0.579387916795289	11.3540685234115	-2.91886521426072	0.0158487364150752	0.253296717082766	-2.87655853560537
HOXD10	-0.763320804617814	5.62419051753884	-2.91865036404412	0.0158544766363296	0.253296717082766	-2.87688162074515
ADIRF	-1.15618394820601	10.8530658374201	-2.91833986704802	0.0158627760152284	0.253296717082766	-2.87734853869279
GLRA1	-1.00297368779238	8.15219274914727	-2.9153052783327	0.015944121293132	0.253296717082766	-2.8819120116129
PPP2CA	-0.533135714233321	11.0488845207397	-2.91456404862388	0.015964055034738	0.253296717082766	-2.88302672286518
HNRNPA3	-0.564745796217753	10.7931985053725	-2.91314405475222	0.0160023133752754	0.253296717082766	-2.8851622441216
MEOX2	-1.80363240241671	5.48430575130396	-2.91065962144592	0.0160694746442551	0.253296717082766	-2.88889869083929
ARPC3	-0.693270297219563	11.3292311270798	-2.91055386330106	0.0160723399307694	0.253296717082766	-2.88905774845723
C5	-0.651729896325691	14.8275272185719	-2.91036659620577	0.0160774147975798	0.253296717082766	-2.88933939417781
DYRK1A	-0.633642565634085	10.1140593078625	-2.90853634369902	0.0161270996983633	0.253296717082766	-2.89209209973859
ARHGAP12	-0.741631132736584	9.21634430044238	-2.9074979592521	0.0161553574717068	0.253296717082766	-2.89365386905386
SMAD2	-0.491401733890614	9.83788878951456	-2.90489846327635	0.0162263187782188	0.253296717082766	-2.89756372084611
CHRM5	-0.629484150429452	9.81735970236363	-2.90480965882791	0.0162287485538334	0.253296717082766	-2.89769729270067
PAPOLG	-0.858775137460637	8.3206030815519	-2.90477405884363	0.0162297227075664	0.253296717082766	-2.8977508391229
PLSCR4	-0.860831526650575	12.1676248793054	-2.9003446414191	0.0163513931478284	0.254562383646341	-2.90441341292905
FBXO38	-0.656560425787896	9.82197185414998	-2.89763673405224	0.0164262315587952	0.255255416989937	-2.90848676854038
PLS1	-1.03257984331239	11.0629793119127	-2.89681534492042	0.0164490009335313	0.255255416989937	-2.90972237057708
TAF11	-0.616333656661761	9.92012308845131	-2.89421721931184	0.0165212335760603	0.255362208694835	-2.91363078304823
HRC	-1.19789697867696	9.09989128381756	-2.89408659842842	0.0165248735623371	0.255362208694835	-2.91382728244048
TSPAN8	-1.40553571067434	10.4676782840367	-2.88921033336321	0.0166613433023353	0.256523356757918	-2.92116313904461
RAP1A	-0.875137183801531	11.5377153689108	-2.88839280205554	0.0166843348425238	0.256562541181359	-2.92239308086517
CX3CR1	-0.988947535446988	9.99111239436184	-2.8863394418161	0.0167422238059921	0.256706371041621	-2.9254823339743
FERMT2	-0.696968423364165	11.3127462670452	-2.88610335608676	0.0167488926541588	0.256706371041621	-2.9258375270758
RELN	-0.821601137597622	12.5452121788175	-2.88374184104215	0.0168157481715368	0.256706371041621	-2.9293905064765
UQCRB	-0.673605680155005	12.8943522696234	-2.88107910040184	0.0168914562433749	0.256706371041621	-2.93339681573847
MRPL35	-1.90266734987626	9.15865642767167	-2.87812083386251	0.0169759722519553	0.256798117925146	-2.93784791930012
SMARCA2	-0.556482197393755	10.1864667309739	-2.87524187041666	0.0170586343148239	0.257273730026936	-2.9421798490389
TMEM30A	-0.557298458329827	11.0073101178165	-2.87182355445603	0.017157312604146	0.257452871447947	-2.94732351652661
PDX1	-0.748970623145518	7.38436623158951	-2.87126341722953	0.0171735374641469	0.257452871447947	-2.9481663942731
CTAGE5	-0.619153123458799	10.1953254040785	-2.87071802404542	0.0171893501934398	0.257452871447947	-2.94898709050023
NXPE4	-0.725493400539575	6.82146052741785	-2.87061227005527	0.0171924180547301	0.257452871447947	-2.94914622744081
GNAI1	-0.778667764665178	9.49066307895556	-2.8653606404429	0.0173454648285828	0.257485667389427	-2.95704901738428
FANCL	-0.797113627849491	10.1105641748872	-2.86502338124324	0.0173553405307501	0.257485667389427	-2.95755654824833
CDKN1B	-0.732075568432542	11.3633547007384	-2.86438885863202	0.0173739362150973	0.257485667389427	-2.95851142612676
OTUD7B	-1.13345048066228	6.35235480716824	-2.86340168548497	0.0174029070244107	0.257485667389427	-2.95999701109123
ERVH-6	-0.742569475816347	6.64473349743774	-2.86144767665356	0.0174603962037976	0.257485667389427	-2.9629376168334
RAB11A	-0.498793240348304	11.3309905951019	-2.86143333295155	0.0174608189225581	0.257485667389427	-2.96295920300207
PFDN5	-0.718127694471784	13.2114738539531	-2.86137398781086	0.0174625679748488	0.257485667389427	-2.96304851290659
CTC-338M12.4	-1.65937288056837	8.25735555636744	-2.86003115104278	0.0175021922732887	0.257767028926323	-2.96506939282552
ZCCHC6	-1.00651069668023	11.3333156499424	-2.85916199092527	0.0175278879111647	0.257842834125785	-2.96637743418225
USP48	-0.610154171154049	10.7192510771843	-2.85759903035367	0.0175741910816876	0.258221252567935	-2.96872963529704
MMP17	-1.72508140838473	8.4497074764292	-2.85498695751114	0.0176518512386712	0.258478942035982	-2.97266078549115
MFF	-0.653099883052965	9.67966488741634	-2.85412728561982	0.0176774862938295	0.258478942035982	-2.97395460437818
SLC9A6	-0.651966130594372	10.4651335691839	-2.85361161769054	0.0176928813825367	0.258478942035982	-2.97473069665736
ATP6V1C1	-0.477155472863696	9.28506732965703	-2.83834009201574	0.0181550138894209	0.260643837941489	-2.99771606083119
MSTN	-1.10342260266281	6.33850935648809	-2.83761786819673	0.0181771692566538	0.260643837941489	-2.99880314719595
FAM188A	-1.40085928194872	9.20327881969287	-2.83615350425911	0.0182221749606478	0.260643837941489	-3.0010073119088
EHBP1	-0.577849413972338	11.4160459759375	-2.83593702681427	0.0182288377289876	0.260643837941489	-3.00133315593767
PRKRIR	-0.496945945571074	10.9344530566063	-2.83392199715155	0.0182909749220739	0.260643837941489	-3.00436621766675
ITFG1	-0.501792498572609	11.666940157029	-2.83363294118127	0.0182999060588502	0.260643837941489	-3.00480131304196
ITGAV	-0.547794781605734	10.7471439470984	-2.83242773690255	0.0183371915514549	0.260878775042694	-3.00661542837748
SNAPC1	-1.70871214571327	7.81716926252765	-2.82184957436936	0.0186677636404771	0.2631944923154	-3.02253848375536
SCN10A	-0.630544775981472	10.4209426763036	-2.820877954471	0.0186984277336669	0.263298666772052	-3.02400107408188
CACNA2D2	-0.812140358131824	9.7506458302549	-2.82028649055363	0.0187171191234197	0.263298666772052	-3.02489141373989
LSM3	-0.649407857547162	11.5719908685078	-2.81925952264558	0.0187496181534025	0.263425627860564	-3.02643732833844
ACTL7A	-0.775551589783695	6.18769636755415	-2.81475589131814	0.0188928132334039	0.263527523057125	-3.03321678776804
CREBL2	-0.512495674853687	11.2093322538065	-2.81316123724429	0.0189437805592553	0.263527523057125	-3.03561729064668
UBE2D1	-0.763748682318688	8.04257247553505	-2.81267195832148	0.0189594464227131	0.263527523057125	-3.03635382550005
TM2D1	-0.536757973555671	9.98441599019166	-2.81180940904587	0.0189870956453279	0.263527523057125	-3.0376522638929
TRIM24	-0.612905421858278	10.8916289869747	-2.81110347992944	0.0190097546876173	0.263527523057125	-3.03871493588494
SRP72	-0.61947774347815	10.4038597866299	-2.81055404002341	0.0190274096182463	0.263527523057125	-3.03954203751101
WNT1	-1.00292151061265	8.07339630625832	-2.8087407397725	0.0190857933086192	0.264044690668747	-3.04227170235962
PCMTD2	-0.921656447892987	10.8381596570886	-2.80610722191014	0.0191709084019965	0.264892110220354	-3.04623610158486
ZNF266	-0.530395257050071	10.7234372201885	-2.80297207191105	0.0192727363186439	0.265276588288731	-3.05095565514265
PRKAR1A	-0.553052306895561	11.6237328751288	-2.80138738312178	0.0193244137970261	0.265588986117288	-3.05334119903935
BCHE	-0.800701082000915	14.0868592723443	-2.80028549263595	0.019360429448286	0.26571144060924	-3.05499995372507
AKAP12	-0.603361065073079	10.8219317011978	-2.79917330325049	0.0193968504620707	0.26571144060924	-3.05667421268815
PSMA1	-0.538806907089835	12.8361636180131	-2.79676756618507	0.0194758683109213	0.266212631334903	-3.06029574294109
TM2D3	-0.616404043298711	12.2345582891248	-2.79471881548039	0.0195434169351848	0.266552729857653	-3.06337987447475
TWISTNB	-1.85203605326358	7.36997929687117	-2.79454927243592	0.0195490174635704	0.266552729857653	-3.06363509967292
C1GALT1	-1.07047406681307	9.29030384401859	-2.79197494190432	0.0196342548631979	0.26721326466747	-3.06751041889808
FHL1	-0.761814474725456	10.5847579855922	-2.78931647488318	0.019722671832461	0.267546039085104	-3.07151238479649
TGFB1I1	-0.819472724674041	9.95442989497661	-2.78637827436631	0.0198208599362407	0.268008782844772	-3.07593543519565
BIRC2	-0.783505619021499	11.8513622883503	-2.78394716170024	0.0199024751227056	0.268438500743293	-3.07959511831688
SRSF11	-0.664100575792565	10.8036888528891	-2.78288581772428	0.0199382118817939	0.268438500743293	-3.08119280997133
MAGT1	-0.684565111717552	11.2703636943726	-2.78011664390733	0.0200317584820833	0.269120455495911	-3.08536135995597
TSPAN6	-0.549679148627702	12.186471102235	-2.77429467935283	0.0202298790757108	0.27149146806633	-3.09412529032854
GCLC	-0.489968575387854	12.0923881249046	-2.77195002864426	0.0203102242850826	0.272278519582496	-3.09765469412281
MANSC1	-0.732526642090685	9.72636427211003	-2.77066741169938	0.0203543123702834	0.272427099315466	-3.09958540411499
GJA1	-1.9586577386358	8.96025841291352	-2.77036477946408	0.0203647289733748	0.272427099315466	-3.10004095177631
LOC399491	-0.846410417352178	12.7531479843492	-2.7690877201746	0.0204087445849126	0.272725161929162	-3.10196328297795
MKRN7P	-0.88467947914115	6.30403125626268	-2.76647070911663	0.0204992433561249	0.273199054437187	-3.10590258135072
RPS6KA6	-0.664925403029406	8.94423305325044	-2.76645733960138	0.0204997067239345	0.273199054437187	-3.10592270590512
MAK	-1.38088833906253	6.85332591844022	-2.76408681524414	0.0205820327344311	0.273584053762331	-3.10949093266598
ACTR6	-1.20205711276913	8.50655718541567	-2.76172526438556	0.0206643784340635	0.273652361950991	-3.11304560795622
SPRR1B	-0.713402448063649	8.81825613877669	-2.76163252279297	0.0206676190380307	0.273652361950991	-3.11318520436668
RCBTB2	-0.753667671669476	10.0384361349449	-2.7591391733904	0.0207549346007379	0.274428787534309	-3.1169382134058
GLO1	-0.717741249630331	13.0505051372515	-2.75774321636095	0.0208039823620685	0.27449881249131	-3.1190393944756
LRRC8D	-0.572304965225799	10.9676523830795	-2.75045790036959	0.0210618574175026	0.276922750816512	-3.13000487000018
MCTS1	-0.886288059699945	11.1151302312056	-2.7497148961696	0.0210883374576138	0.276922750816512	-3.13112316930795
ATF2	-0.744349899487531	9.30649740504276	-2.74675236540159	0.0211942532939378	0.277604895962768	-3.13558202603661
RFX5	-1.16081563877201	9.37211513014641	-2.74173149962756	0.0213749828614444	0.278202229162835	-3.14313860512238
TAAR3	-1.24146100520824	6.68970524508034	-2.74126253533568	0.0213919425769242	0.278202229162835	-3.14384439628332
HNRNPD	-0.650220468210586	11.3390819410232	-2.74055146791284	0.0214176835986158	0.278208171630881	-3.14491454700464
CETN3	-0.615893205716326	9.53394542528676	-2.73910252076094	0.0214702327904941	0.278357803976849	-3.14709517953026
UBE3A	-0.558912602457982	10.2953613426347	-2.73652338297431	0.0215640920419787	0.278462347878248	-3.15097665085136
STS	-0.6084872601092	9.46597379091498	-2.73612585738039	0.0215785953615533	0.278462347878248	-3.15157489821288
ROBO1	-1.8074305849005	8.20173936853746	-2.73585621567482	0.0215884385532436	0.278462347878248	-3.15198068823202
BMP2K	-0.668534490692914	8.33653265106408	-2.73442490104198	0.0216407639683057	0.278462347878248	-3.15413468869385
CH25H	-0.962349525712762	9.13363455556911	-2.73419877612522	0.0216490422152193	0.278462347878248	-3.15447498367318
SLBP	-0.58070585357069	10.1210515332496	-2.73319095434916	0.0216859765020666	0.278462347878248	-3.15599164345862
F13B	-0.715796213818503	11.5943526851462	-2.73304869672067	0.0216911950114105	0.278462347878248	-3.15620572413797
FAM69A	-0.655633724268844	11.4329895471757	-2.73197029183993	0.0217307958009413	0.278483742566778	-3.15782858409373
CCNB1	-0.817393819182243	8.74650607256449	-2.73137000211119	0.0217528709241437	0.278483742566778	-3.15873193471735
KLF3	-0.645436339870381	9.96451721966833	-2.72542719770404	0.0219726330396543	0.279339197431681	-3.16767469569661
SCG5	-0.977213869855721	10.537854769743	-2.72333425090995	0.022050559750404	0.279339197431681	-3.17082403050301
MED17	-1.51725725404297	8.2903692071834	-2.72181139501001	0.0221074348700563	0.279339197431681	-3.17311547982464
TXNL1	-0.668751728936417	13.2041734496263	-2.72163248008446	0.0221141266008395	0.279339197431681	-3.17338469132804
NOTCH3	-0.6544853297532	9.24437892384386	-2.72125955631833	0.0221280811481583	0.279339197431681	-3.17394582413508
HAVCR1	-0.861401172651258	8.51140623866745	-2.71870748400921	0.0222238158002673	0.279594493912103	-3.17778582060029
OR51E2	-1.01663295000881	7.89867880852811	-2.71612084957126	0.0223212718356432	0.279594493912103	-3.18167769624499
BANK1	-1.04530745618432	6.55327062825568	-2.71603375767755	0.0223245606417298	0.279594493912103	-3.18180873332603
HERC1	-0.790908747404778	10.7849575908967	-2.7151325835954	0.0223586198177238	0.279594493912103	-3.1831646168507
GHITM	-0.534558869262042	13.3719161067093	-2.71183588488352	0.0224836615477878	0.279594493912103	-3.18812460802495
GFRA1	-0.677814542092005	9.31408279177874	-2.71153315972079	0.0224951788930879	0.279594493912103	-3.18858005691304
AP3S1	-0.788333173581492	12.7130409591395	-2.71152303034786	0.0224955643731359	0.279594493912103	-3.1885952964846
HIF1A	-0.800978113919513	11.7458116006277	-2.7094909269307	0.0225730318075918	0.279594493912103	-3.19165253899414
VLDLR	-0.757800881991846	8.85388518667599	-2.70872376458009	0.0226023470608387	0.279594493912103	-3.19280669068277
CREM	-0.562145966682973	9.30396834040949	-2.70857383046933	0.0226080808967992	0.279594493912103	-3.19303225648123
BRWD1	-1.1830907915062	7.72188833428821	-2.70687996420062	0.022672959957342	0.279594493912103	-3.19558053103966
PIAS1	-0.710466155776951	10.5229552306417	-2.70504865263365	0.0227433139272891	0.279787356038847	-3.19833550994932
RFC5	-0.678246748828149	9.71811194872497	-2.70229744259931	0.0228494202502951	0.28027772968405	-3.20247422062782
GAGE1	-1.51341596816235	7.11221456363469	-2.69862595351655	0.0229917939187243	0.280973850019041	-3.20799705853713
FNDC3A	-0.745523107034922	10.9567859583118	-2.69801097810601	0.0230157284963537	0.280973850019041	-3.2089221043745
SMCHD1	-0.60887390954003	8.88289316118678	-2.69124198345946	0.0232808335233003	0.282567532719451	-3.21910341339975
WAC	-0.486162033266327	11.594639003429	-2.69057572303777	0.0233070924740701	0.282567532719451	-3.22010547981578
TMCO1	-0.454101884873978	11.3508479285306	-2.68950305116157	0.0233494315583923	0.282649157264517	-3.22171877152708
ORC3	-1.00013282553221	9.78785130655739	-2.68913992846132	0.0233637817366915	0.282649157264517	-3.22226489899174
NUSAP1	-0.943628420395134	9.39027745204102	-2.68869437842603	0.0233814014377246	0.282649157264517	-3.22293499039558
LPAL2	-0.612587543106752	9.29839809760087	-2.68611544985452	0.0234836498885918	0.283339268078894	-3.22681350410631
SLC22A5	-0.852604170283334	10.5268768934271	-2.68198121777331	0.0236484993149107	0.28478058484021	-3.23303070149762
MED23	-0.641561598305202	9.5839289165868	-2.67816143672066	0.0238018417624367	0.286352358998136	-3.23877459253811
SLC22A3	-0.953305616539083	8.34169137446643	-2.67668978506592	0.0238611859412869	0.2865169006615	-3.24098743651838
NRAP	-1.13527683278561	8.43167208110099	-2.67457544337739	0.0239467063186659	0.286720678326927	-3.2441665478894
FAM106A	-0.993135158426799	8.96239602312329	-2.67314973337058	0.0240045465035251	0.286883658193957	-3.24631016168074
GRPR	-0.848830536104487	10.6442516449477	-2.66609451229239	0.0242928403456033	0.288600189469486	-3.25691705964953
CKS1B	-0.625125739448087	11.0485438446338	-2.66566071951542	0.0243106790141255	0.288600189469486	-3.25756917747328
RCHY1	-0.585883057790246	9.38387752423345	-2.65994390813488	0.0245469988463811	0.290060558023582	-3.26616264975284
DNAJC12	-1.05436950882582	11.586082664547	-2.65876651764345	0.0245959545294456	0.290060558023582	-3.2679323604542
CGRRF1	-0.523467700070954	9.75867212437569	-2.65864102947947	0.0246011780684043	0.290060558023582	-3.26812097629146
COX7A2L	-0.663689314989885	12.9170222449857	-2.65137211220445	0.0249056559608495	0.291949986295206	-3.27904564352311
NOC3L	-0.617086975199413	9.65496981489423	-2.6497143614716	0.0249756219836361	0.292072790913948	-3.28153686397493
YPEL5	-0.639260049843978	12.1033099020239	-2.64628350109123	0.0251210484128631	0.292610363318886	-3.28669234528951
SLC5A7	-0.557198217396676	9.73124603490069	-2.64266933324189	0.0252751615898627	0.292610363318886	-3.2921228059291
SUZ12	-0.539681133570676	11.3333814764598	-2.64263476310639	0.0252766402679501	0.292610363318886	-3.29217474683498
BET1	-0.748310102577671	10.5985000961884	-2.64177653272776	0.0253133773588404	0.292610363318886	-3.2934642054185
GTF2B	-0.564768861530183	10.5902543096571	-2.64105497876311	0.0253443052678781	0.292610363318886	-3.29454829104731
PASK	-0.553233217010854	9.5096208486209	-2.64077540202324	0.0253562989034585	0.292610363318886	-3.29496833065208
ZNF140	-1.96321772044228	8.26630616759672	-2.64067290843803	0.0253606972249409	0.292610363318886	-3.29512231754663
FN3K	-1.57902914695254	8.5448553645533	-2.63891231105322	0.0254363692696345	0.292707808498584	-3.2977673846546
ITGB3BP	-0.88076938274142	10.0517947821668	-2.63890606795995	0.0254366380048857	0.292707808498584	-3.29777676387042
SETD4	-1.02705776219838	8.25580510229574	-2.6386001391581	0.0254498102543796	0.292707808498584	-3.29823636946712
FRY	-0.476704098191885	9.69785685401622	-2.636502471825	0.0255403126333246	0.292999124666763	-3.30138765607601
FAM208B	-0.558944263221067	9.55493060001116	-2.6363896384976	0.0255451898617659	0.292999124666763	-3.301557158556
KCNJ8	-0.602346761669493	11.4803981654614	-2.63514806062635	0.025598918715128	0.293027272083229	-3.30342227017738
CCPG1	-0.809004297876017	9.53235683844532	-2.63471464051241	0.0256177014245539	0.293027272083229	-3.30407334401812
SKP1	-0.479884246312004	13.0065777621699	-2.63368349532956	0.0256624425913542	0.293271702765312	-3.30562227649921
RAP1GAP2	-1.51148475966046	7.45717378749228	-2.63133845162152	0.0257644846936629	0.294087191347999	-3.30914471824202
DUSP14	-0.734374806549166	10.406097337459	-2.62862396810619	0.0258831093267465	0.294264535508349	-3.31322180573592
RPL41	-0.515012590724744	16.8612740679955	-2.6284660763703	0.0258900260759657	0.294264535508349	-3.31345894581919
STAG2	-0.565753597981185	10.8906053365558	-2.62510815186946	0.0260375646947154	0.295095612712156	-3.31850201697347
MRPL13	-0.524876541314303	10.7017861712339	-2.62470698534062	0.0260552470343864	0.295095612712156	-3.31910447360464
USP8	-0.510893338876185	9.89240291973407	-2.62429857380038	0.0260732610444022	0.295095612712156	-3.3197178034403
ANKH	-1.50707599736897	7.31374720842287	-2.62412925899227	0.0260807327460776	0.295095612712156	-3.31997206894523
TDRKH	-0.681357990777906	9.21691231079293	-2.61984724012536	0.0262704072096593	0.296666374695403	-3.3264021017373
CEP76	-0.743203044587944	7.55203100271136	-2.61362002662893	0.0265487075543237	0.298238282548465	-3.33575165947357
SAR1B	-0.667792936877424	11.8259261992775	-2.6079450791363	0.0268048903932738	0.299713003477162	-3.34427049911804
GIF	-1.49758515665544	8.09366008439276	-2.60747678785024	0.0268261402885469	0.299713003477162	-3.34497339832548
NR2C1	-0.572140113484911	9.14754953728451	-2.60543572696447	0.0269189551432094	0.299713003477162	-3.34803688269789
PPP3CB	-0.46578137577267	10.3036466964227	-2.60533342926597	0.0269236154388301	0.299713003477162	-3.34819041888435
CASP8	-0.674713577174638	9.10136586196198	-2.60392726536703	0.0269877566243635	0.299713003477162	-3.35030084585406
ANK3	-0.806690730333772	10.6874069219704	-2.60349862827212	0.0270073389248959	0.299713003477162	-3.3509441425435
DCLRE1C	-0.80333732834689	10.2127901182571	-2.60228476347358	0.0270628713676251	0.299713003477162	-3.35276585714041
RPL22	-0.528706358399095	14.5082726853369	-2.60117865883939	0.0271135731844475	0.299713003477162	-3.35442578741372
FNBP4	-0.567997411655979	10.6913921378537	-2.60093275246559	0.0271248579584262	0.299713003477162	-3.35479481074385
GLMN	-1.16864737194364	8.27922419976526	-2.60073961871976	0.0271337242548658	0.299713003477162	-3.35508463790093
SPIDR	-0.914223837716728	8.64186588030885	-2.599562485119	0.0271878261400926	0.300046475291014	-3.35685106975463
ALCAM	-0.824515507200029	11.5181334438495	-2.59869510996316	0.0272277601837613	0.300223141288082	-3.35815262753888
MID1	-0.799134756685048	9.42546461123069	-2.59686903480457	0.0273120242990523	0.30047981098043	-3.36089265981838
PMS1	-0.538791797502457	10.4717032158192	-2.59398648322277	0.0274455692871762	0.300888533691723	-3.36521759675203
MAP1B	-0.60377283075087	9.53590056059759	-2.58881030029127	0.0276870123994401	0.302674990202694	-3.37298279384757
SKP2	-0.700379568592574	9.86912371940886	-2.5876381211223	0.0277419822102982	0.302701211108541	-3.37474107759208
FTO	-0.737886874634588	11.6110420898673	-2.58634632481927	0.0278026875726293	0.30287082276154	-3.37667870449502
PLAT	-0.908378413236148	9.52286778572615	-2.58578718469541	0.0278290042896768	0.30287082276154	-3.37751735796286
TRMT1L	-0.964619104311703	9.2644777187297	-2.5849348748967	0.0278691672408901	0.30287082276154	-3.37879570411464
OSBPL8	-0.629141655815138	10.8012592932518	-2.5844544725054	0.0278918304532088	0.30287082276154	-3.37951622374945
ZKSCAN8	-0.852395221936487	8.76552919125916	-2.58423164529258	0.0279023486700941	0.30287082276154	-3.37985042142412
ZDHHC17	-0.705287062172344	9.60129768953449	-2.58072898299845	0.0280682070111086	0.30304790811337	-3.38510338400895
PUM2	-0.60837473412381	11.9382737157584	-2.58045774470099	0.0280810916294642	0.30304790811337	-3.38551013377632
CPSF7	-0.630283631573537	11.4293237154234	-2.57990884221819	0.0281071841532646	0.30304790811337	-3.38633325725379
SMC1A	-0.596984041123717	10.2886184658236	-2.57983218224218	0.0281108301697678	0.30304790811337	-3.38644821374512
TSNAX	-0.559173117937643	10.2146491079333	-2.57981028693585	0.0281118716165096	0.30304790811337	-3.386481047085
HSPH1	-0.593715851382484	9.86083988352984	-2.57898761601135	0.0281510297048065	0.303209545696062	-3.3877146729131
XIST	-1.33906710967313	12.3183840034606	-2.57741130859428	0.0282262118541583	0.303289085387186	-3.39007830036548
VRK2	-0.961374957116961	9.76842041685167	-2.57694244137573	0.0282486131100016	0.303289085387186	-3.39078132659693
AGTR1	-0.657441523652373	11.9588608916232	-2.57680682734501	0.0282550956979296	0.303289085387186	-3.39098466593522
PPIA	-0.556928568429862	15.3739879915056	-2.57488845770927	0.0283469560714133	0.303729589859075	-3.39386095431487
FAM162A	-0.543860510911731	12.7545408650588	-2.57342649768731	0.0284171611806307	0.303729589859075	-3.39605279041407
POT1	-0.581657961341371	9.83699851821691	-2.57068770106083	0.0285491480606248	0.304697638294134	-3.40015859024147
BCL10	-1.04619582371143	9.51515426429745	-2.56920180117443	0.0286210112163369	0.304697638294134	-3.4023859605432
HRK	-0.987048362572121	7.98239458555974	-2.5684773331316	0.0286561142514192	0.304726204768481	-3.40347189493949
MUC1	-0.646620311771533	8.97366390074748	-2.56512148590526	0.0288192769861138	0.305966304557243	-3.40850171032361
TCERG1	-1.71982642972763	9.15415904267554	-2.56453358442275	0.0288479560827183	0.305966304557243	-3.40938280145472
RBM25	-0.58534282373906	9.8328204936999	-2.5641806422218	0.0288651870091	0.305966304557243	-3.40991174801343
DLGAP5	-1.64671484411831	7.92812795452352	-2.55936860341949	0.0291011393504112	0.306894204224504	-3.41712270046512
RTN4	-0.54682317376778	14.6444153539838	-2.55864945530999	0.0291365663959747	0.306894204224504	-3.41820024082314
AQP9	-0.539791191930901	13.7253488851242	-2.55824808081253	0.0291563577737655	0.306894204224504	-3.41880162929614
METTL5	-0.560244578054967	10.6535230171138	-2.55514265104324	0.0293099362858253	0.308024355539812	-3.42345423150203
NSA2	-0.726653210424395	12.5189503118791	-2.55438016985717	0.0293477675865765	0.308163839059717	-3.42459650157147
WDR44	-0.865836510367576	9.59981369709238	-2.55318706858959	0.0294070620628318	0.308528273214393	-3.42638380945488
RPL30	-0.532975464174054	15.8146135527396	-2.55230968103775	0.0294507423065664	0.30872841642673	-3.4276981103877
ZNF813	-0.880138604996019	8.06561752794292	-2.55145978978302	0.0294931152031265	0.308743872959688	-3.42897117669714
TM4SF1	-0.630922943241961	9.94511407791451	-2.55124571196861	0.0295037980059773	0.308743872959688	-3.429291840278
MPDZ	-0.713195309191994	11.8773373364156	-2.5506892887133	0.0295315823649266	0.308743872959688	-3.4301252838759
MKRN1	-0.585636351813134	10.7868318049517	-2.54918574224233	0.0296067904860755	0.308743872959688	-3.43237728668885
AP4E1	-0.775351379103801	8.03519668607833	-2.54917735587842	0.0296072105098518	0.308743872959688	-3.43238984733222
RND3	-0.690494795803307	11.6731488233563	-2.54883320846111	0.0296244519479968	0.308743872959688	-3.4329052889092
PCNXL4	-0.692494621559835	8.01120958343013	-2.54552659136902	0.0297906198347877	0.309825228277218	-3.4378573388553
LHFP	-1.13776821542325	10.2790310738507	-2.54431869031763	0.0298515515016765	0.309825228277218	-3.43966613798673
SCAF8	-0.56685303926597	10.3067032316841	-2.54300690711062	0.0299178637866871	0.309825228277218	-3.44163039056682
PSME4	-0.491118461656242	10.2760157012822	-2.54227378486405	0.0299549878085894	0.309825228277218	-3.44272811245534
PDE3B	-0.549697432744367	10.3051407345463	-2.54004282011708	0.0300682418889196	0.309825228277218	-3.44606837362609
RIC8B	-1.67423764711208	8.83207304652246	-2.53973323365507	0.0300839915217626	0.309825228277218	-3.44653186897962
NDC1	-0.667653425271604	9.29471037690262	-2.53936259187354	0.0301028580151067	0.309825228277218	-3.44708676456072
RP6-91H8.1	-0.682273431484693	5.65808692961987	-2.53883840085889	0.0301295605853163	0.309825228277218	-3.44787152636329
RMDN3	-0.512935207339103	11.939903108953	-2.53746646539538	0.0301995591976831	0.309825228277218	-3.44992535245411
KMO	-0.595030440236162	12.1134740447952	-2.53680028695685	0.030233607087549	0.309825228277218	-3.45092259503411
IGF2-AS	-0.810518441686192	7.5588601922147	-2.53453597698067	0.0303496197294841	0.310152363034586	-3.4543119539328
RAP1B	-0.61529557901693	12.1440694315281	-2.53409613615164	0.0303722063678074	0.310152363034586	-3.45497029467907
CRY1	-0.611781782210464	8.91779114059453	-2.53399250175587	0.0303775306159951	0.310152363034586	-3.45512540966935
SCAMP1	-0.534325915459378	9.62179677591413	-2.53340512978995	0.0304077245539421	0.310183079493187	-3.45600454606378
SPATA6L	-1.02327700370361	8.65701860977661	-2.53297258675502	0.0304299785508538	0.310183079493187	-3.45665193057805
CYP7B1	-0.970657226457257	9.66973651178268	-2.53104883504716	0.0305291502234188	0.310941377437873	-3.4595310432493
DGKE	-1.15199334226524	7.38612816961058	-2.52872277958803	0.0306494900003149	0.311479531886063	-3.46301190945623
C11orf58	-0.457182904628578	12.0362237371877	-2.52727439363029	0.0307246609553958	0.311479531886063	-3.46517918251418
PDHB	-0.754902349958273	12.1007775018633	-2.52714128359577	0.0307315785207473	0.311479531886063	-3.46537835261317
PARG	-1.23341519939551	8.69653397403037	-2.52659074559659	0.0307602057371921	0.311479531886063	-3.46620209936204
ACTA2	-0.926765985506442	11.1719177525183	-2.52648752332009	0.0307655761004926	0.311479531886063	-3.46635654413416
SMARCA5	-0.731364881043779	8.59933450701513	-2.52619938278092	0.0307805721659801	0.311479531886063	-3.46678766611623
PRND	-0.897990637627498	9.13231596134714	-2.52467024158837	0.0308602767646373	0.311548624589654	-3.46907550204644
PSMC6	-0.656838098007633	10.1268474686871	-2.52419069618402	0.0308853146637201	0.311548624589654	-3.46979294354314
PTP4A1	-0.441508133626336	12.5711923421752	-2.52373376252877	0.0309091907292013	0.311548624589654	-3.47047654078631
MLH1	-0.434089475738075	11.6884887952296	-2.52308578502346	0.0309430807953015	0.3116161940766	-3.47144592452339
SBNO1	-1.04514903768148	8.7318715018303	-2.52108124317339	0.0310481546947908	0.311765514610699	-3.47444455914016
GIT2	-0.670269416960659	6.52724292343404	-2.51996188542021	0.0311069831281953	0.311765514610699	-3.47611890404396
PLA2G4A	-0.780253631088047	7.79706906817712	-2.51873155369824	0.0311717714996052	0.311916577972126	-3.47795914084877
UGGT2	-1.17628933882058	8.5546069394514	-2.51779923977736	0.0312209556513918	0.31215980200292	-3.47935355245461
KPNA1	-0.500277017641604	10.2360460968303	-2.51461709650597	0.0313894101341242	0.313594202518305	-3.48411243631163
SCGB2A1	-1.73830151169359	5.50751198420603	-2.51302890992161	0.031473821721304	0.313875866919797	-3.48648728609023
ZNF471	-1.6855685808959	7.81283538674362	-2.51221742857212	0.031517038578733	0.313875866919797	-3.48770063984934
KLHL35	-0.912115888962741	7.13695908479538	-2.51169298952335	0.0315449998089044	0.313875866919797	-3.48848477250769
NPY1R	-1.41137266233978	9.33661537775807	-2.51077708913759	0.0315938913987878	0.313875866919797	-3.48985416271283
WEE1	-0.626762774824051	9.67798085100217	-2.50958913851158	0.0316574172653689	0.313875866919797	-3.49163021022431
KLF10	-1.0178360190687	11.3257954536895	-2.50780997861982	0.0317527951823027	0.313875866919797	-3.49428994828064
APOM	-0.546439984172471	14.1419351776598	-2.50683391495773	0.0318052413992047	0.313875866919797	-3.49574900401716
MAN1A1	-0.559335495700465	12.0004983282483	-2.50612356607632	0.0318434641313204	0.313875866919797	-3.49681081423606
FAM178A	-0.730995142226444	8.75483607122227	-2.50345718130733	0.0319873448194976	0.313875866919797	-3.50079611121663
ATP8A1	-0.848872464636761	8.90642792074006	-2.50335399352479	0.0319929258679009	0.313875866919797	-3.50095032933275
EDNRB	-0.559645571557583	10.2166382594871	-2.5026196157125	0.0320326735625434	0.314020303017808	-3.50204786165115
SUMO1	-0.496148520250946	11.8030729161646	-2.49893451704453	0.0322328673506021	0.314998457566476	-3.5075546362757
ARID5B	-0.835854756205723	10.2087112443941	-2.49679183584307	0.0323498386010253	0.31589554456472	-3.51075603522435
FOXRED2	-1.07532459727065	8.25383604233921	-2.49557758557299	0.0324163124555367	0.316062788234813	-3.51257009720234
EIF5B	-0.553141371979969	9.49839375520426	-2.49513382145032	0.0324406399783907	0.316062788234813	-3.51323304155989
LEPREL4	-1.55797063239104	6.68373277800445	-2.4949126328234	0.0324527724799081	0.316062788234813	-3.5135634719911
MAP4K3	-0.758486337447277	9.19510523763383	-2.494525940884	0.0324739938679951	0.316062788234813	-3.51414113607234
NCKAP1	-0.720326690829696	10.3047873599969	-2.49418152079041	0.0324929069830179	0.316062788234813	-3.51465564189826
PRB4	-0.822126832332772	7.83943407272163	-2.49350777330116	0.0325299359902214	0.316177875139658	-3.51566208034202
KLHL2	-0.704231133499908	11.2068037093311	-2.49270456066996	0.0325741350051508	0.316362419539189	-3.5168618655162
TBK1	-0.580971795587056	10.3821927173524	-2.4868452896319	0.0328983625136467	0.317359421943073	-3.52561248340885
ZBTB11	-0.81412170849371	10.1055823674059	-2.48655032573608	0.0329147688132822	0.317359421943073	-3.52605292819495
DHX40	-0.622927925374954	10.2741705455137	-2.48606637092834	0.0329417046021237	0.317359421943073	-3.52677556182237
C3orf36	-1.24238230217401	7.03313176330557	-2.48537377965393	0.0329802905812693	0.317359421943073	-3.52780969476169
TMEM165	-0.947327687180298	8.45937590554056	-2.48398663518552	0.0330577064664603	0.317860613594747	-3.52988077163678
TMX1	-0.754249862054262	10.6416551295045	-2.48130681482819	0.0332077758590935	0.317962853084724	-3.53388142908424
CLASP2	-0.676003788277677	8.35897705064945	-2.48077620319044	0.0332375698896596	0.317962853084724	-3.53467349930359
PDYN	-1.00567182246859	6.12898560397416	-2.47822349673631	0.0333812754921092	0.317962853084724	-3.53848372142152
MORF4L1	-0.547835666094766	12.4114731685044	-2.47781946589222	0.0334040768624871	0.317962853084724	-3.53908673602333
RPL9	-0.507424987126795	15.5988763753595	-2.47759685895786	0.0334166462088225	0.317962853084724	-3.53941897020644
SUPT7L	-0.524742892085719	9.76670621391359	-2.47691721668688	0.0334550507050235	0.317962853084724	-3.54043329006819
BNIP3L	-0.499402017182511	10.8926841259164	-2.47686847115787	0.0334578068431042	0.317962853084724	-3.54050603795483
GLRX	-0.524407092517965	12.2015811941595	-2.47655432707083	0.033475574364985	0.317962853084724	-3.5409748621499
MEF2A	-0.470220956171307	9.93190244694405	-2.47527370864314	0.0335481008937419	0.317962853084724	-3.54288595244464
ADAM19	-0.580516237885124	9.66741363897392	-2.47524384245501	0.0335497941890481	0.317962853084724	-3.5429305206415
VIPR2	-0.962726668509216	7.58187478587319	-2.47372595192659	0.0336359640572561	0.318298706059908	-3.54519551189542
TIPRL	-0.739166764328065	9.7842612773353	-2.47327984153602	0.0336613311238044	0.318298706059908	-3.54586115894187
PRO2964	-1.37620924541674	7.55599640156046	-2.4725092153616	0.0337051956446468	0.318473490172461	-3.54701097999483
ROR2	-1.61899247055837	7.84670394525791	-2.46809336173949	0.0339576412131323	0.32000744900284	-3.55359871426444
TRMT61B	-0.591838259802145	10.2172996879147	-2.46788584038434	0.0339695506910888	0.32000744900284	-3.55390826069275
EGR4	-1.27121597339979	8.7858306456415	-2.46734933103479	0.0340003596628823	0.32005739913717	-3.55470852019922
FLJ10038	-0.734892329492693	9.55657157800763	-2.46212686044325	0.0343017064085083	0.321575539467857	-3.56249705660265
KIR3DL1	-1.13921145540412	8.6115885613988	-2.46209470216009	0.0343035701595615	0.321575539467857	-3.56254500841284
PNLIP	-1.35331278154255	7.34530501685776	-2.4618906120319	0.0343154006493035	0.321575539467857	-3.56284932882757
CLK1	-1.23498187732589	9.75038619505224	-2.45965970086892	0.0344449831150486	0.322068292196446	-3.56617561573146
MAPK6	-0.823023226722654	11.7367229338	-2.45499132467695	0.0347177125083282	0.322933918869164	-3.57313471188885
ATP6AP2	-0.5205124582306	11.2443809019986	-2.4544469208874	0.0347496554989071	0.322991612740953	-3.5739461197597
GPATCH2	-0.872498614966455	9.339033321618	-2.45223482885566	0.0348797493405981	0.323653720838361	-3.5772428584028
PTPRG	-2.0634601821278	7.76618622568397	-2.44822622340527	0.0351167235903821	0.324421869786887	-3.5832158385567
HIGD1A	-0.695739807802147	13.3577019291058	-2.44812352711862	0.0351228154654067	0.324421869786887	-3.58336884047434
TLR7	-0.855135233014022	6.99599480469169	-2.44789757296909	0.0351362225884906	0.324421869786887	-3.58370547448155
MEOX1	-1.08702450315064	6.6641193166227	-2.44514502405802	0.0352999529896187	0.324977116737884	-3.58780592974594
CCNB1IP1	-0.585691339886091	11.4809749023152	-2.44255317032689	0.0354548131796364	0.325259569753752	-3.5916663462323
SMNDC1	-0.574843660559642	10.0451917262502	-2.441597499276	0.0355120824484093	0.325259569753752	-3.59308960237739
KYNU	-0.578392788687786	11.1684419028984	-2.44003458266276	0.0356059381514628	0.325465091003477	-3.59541702598775
VGLL3	-2.33787769976809	6.29641208558986	-2.43934175284987	0.0356476219881898	0.325550480864488	-3.59644868156242
MRPL40	-0.521278915969319	12.1077311831325	-2.437883678613	0.0357355038317638	0.325878707907683	-3.59861967081178
SIAH1	-0.547298648414259	10.2726234151376	-2.43571215289679	0.0358667836125045	0.326601161661616	-3.60185256832703
ABCA8	-0.776174541361353	12.5510160621977	-2.43310319275378	0.0360251378440923	0.327165462645517	-3.60573609843833
RAB21	-0.594030001006695	10.661088901746	-2.43299777086454	0.0360315510385047	0.327165462645517	-3.60589300870726
STRAP	-0.518499497607328	12.5496014779474	-2.43299161815647	0.036031925364743	0.327165462645517	-3.60590216638355
PSMG1	-0.488628383552633	10.4054495249517	-2.43055854748263	0.0361802526449636	0.327863173756639	-3.60952325175862
TMCC1	-0.479368401427514	9.99742165454293	-2.43042720687843	0.0361882766698234	0.327863173756639	-3.60971870650296
RNF11	-0.534710339444011	11.4172672718976	-2.42968473790586	0.0362336695260368	0.32803757951855	-3.61082358092866
PLEKHA5	-0.469101451977895	10.5761325913877	-2.42758348677176	0.0363624397279604	0.328137614564152	-3.61395017466114
NUP50	-0.543256785761285	9.59128958882438	-2.42675123597302	0.0364135669031016	0.328137614564152	-3.61518841551227
MCM6	-0.792862450195104	9.82198955476716	-2.42549456913381	0.0364909013056414	0.328137614564152	-3.61705798065861
NSUN7	-1.47776034276334	7.87581325248831	-2.42512379392247	0.0365137494705943	0.328137614564152	-3.61760955918046
IARS2	-0.507418021100275	12.0175535060022	-2.42500566539146	0.0365210318298826	0.328137614564152	-3.61778528852863
EFEMP1	-0.9698232836319	9.35857425211273	-2.42445169598298	0.0365552019068274	0.328137614564152	-3.61860936103078
TMPO	-0.499154747057334	9.61303786209104	-2.42301741071637	0.0366438183264481	0.328137614564152	-3.6207428281779
RHOBTB1	-0.971308435183577	9.17675170275395	-2.42286508171608	0.0366532423071768	0.328137614564152	-3.62096940195559
PEX3	-0.677686967394843	10.0638119140449	-2.42206823182914	0.0367025791381787	0.328256566661344	-3.62215459625592
SOS2	-0.861601894014703	8.64188082818651	-2.42016175507796	0.0368208840912596	0.32843869394161	-3.62498993215806
ADAM2	-1.94517574229726	5.20518634257093	-2.41642326663393	0.0370539649841491	0.329760416913716	-3.63054878120646
FCER1A	-0.86522919109562	8.9838790743881	-2.41304331481077	0.0372659431224281	0.330545377385228	-3.63557327380727
SULT2B1	-0.933147651781322	8.92840081235029	-2.41280134521929	0.0372811642955732	0.330545377385228	-3.63593293001648
PICALM	-0.408417137596482	10.0781761629658	-2.41248704291662	0.0373009447224643	0.330545377385228	-3.63640009024643
MED31	-0.571184460034182	9.85978172388286	-2.41140344576143	0.0373692195301161	0.330712098517743	-3.63801060547206
SH3BGR	-1.17039671236225	8.63603627601659	-2.4084386952709	0.0375566507445435	0.330979438822752	-3.64241638847101
PKMYT1	-0.660093974933803	10.3011018242382	-2.4081834322644	0.0375728316535044	0.330979438822752	-3.64279568011908
LINC00950	-1.31270381187408	9.44214751862115	-2.40744344566743	0.0376197775810447	0.330979438822752	-3.64389517668053
C12orf29	-1.00150253751902	9.52534346618062	-2.40496474424406	0.0377774513646465	0.330979438822752	-3.64757769002901
MED7	-0.57589099197398	9.40622821075307	-2.40476151124587	0.0377904081243162	0.330979438822752	-3.64787959662855
DIAPH2	-0.536140398729593	10.3771994106312	-2.40446064235981	0.0378095975174214	0.330979438822752	-3.64832653515531
ARHGEF6	-0.609488832004278	10.2009636906166	-2.40362119532601	0.0378631880991912	0.330979438822752	-3.64957347640777
MYO1B	-0.542517858609166	11.8339566350215	-2.40328457190473	0.0378846992440167	0.330979438822752	-3.65007348632287
FGF16	-1.08121659632461	9.07313795969785	-2.4019181336237	0.0379721418947336	0.330979438822752	-3.65210302617442
COG5	-0.511402140351738	9.4954007803548	-2.40145689144979	0.038001703030287	0.330979438822752	-3.65278805339851
NACA	-0.429904087610895	14.5799808302477	-2.40097791087191	0.0380324249914793	0.330979438822752	-3.65349940105404
SH3BGRL	-0.939439381221185	10.7136078032376	-2.39983141392839	0.0381060609413199	0.33108713555106	-3.6552019955579
LUM	-1.0741267290432	10.5456454095174	-2.39792220343328	0.038228994999202	0.33108713555106	-3.65803693444764
CHAT	-1.62944127430898	8.2880585019815	-2.39777220947242	0.0382386696224945	0.33108713555106	-3.65825963993379
FAM111A	-0.518620784698129	11.6168398050588	-2.39704547647589	0.0382855780749592	0.33108713555106	-3.65933863147635
C11orf71	-0.802261938888446	10.645917624689	-2.39662590985844	0.0383126856184035	0.331093374063173	-3.65996154216711
KIF23	-1.50194565950051	5.64936494442338	-2.39565372740935	0.0383755693751473	0.331408564707053	-3.66140482140875
CCDC68	-0.806358568915913	9.13360078642568	-2.39445231563449	0.0384534206369486	0.331515723110083	-3.66318826592929
ASPA	-0.929677911447722	10.3373137585514	-2.39374252400051	0.038499487967596	0.331515723110083	-3.66424184673071
LRRC2	-0.726129451614561	9.12125444595059	-2.393019088658	0.0385464966542566	0.331515723110083	-3.66531562244137
PLS3	-0.604106557474648	13.6256830590598	-2.39249765524341	0.0385804142914664	0.331580163376247	-3.66608953624611
TAB2	-0.554497194582559	10.6597203068894	-2.38871363017808	0.0388274341107357	0.332110867908324	-3.6717048989546
ACSM3	-0.64335520489686	10.781231701415	-2.38827078353981	0.0388564444128051	0.3321326052397	-3.6723619637327
PIN4	-0.483109272241085	11.5066623497151	-2.38216459518555	0.0392586313102237	0.334311956506272	-3.68141964608476
RNF138	-0.846709948453356	10.4932638790091	-2.38208473168421	0.0392639185623825	0.334311956506272	-3.68153808450508
SERPINA7	-0.665816995379254	13.600201339037	-2.38175646043819	0.039285658652595	0.334311956506272	-3.68202490660994
GSTO1	-0.425663323985702	15.1502088945264	-2.38036541474535	0.0393779133367812	0.334311956506272	-3.68408767320029
KRCC1	-0.483806883825457	11.0870405071179	-2.37994323729119	0.039405954378844	0.334311956506272	-3.68471367177253
UGGT1	-0.595514654727573	9.52727204077286	-2.37970399091426	0.0394218538381262	0.334311956506272	-3.6850684137392
COX6C	-0.433984062880642	14.8508710266815	-2.37956460024287	0.0394311201489706	0.334311956506272	-3.68527509188034
ETV3	-1.07821638598275	6.48097381456187	-2.37906568628959	0.0394643041208379	0.334367378871218	-3.68601482617212
TMEM184C	-0.552241130507277	10.1078371636251	-2.37566676564161	0.0396911055842115	0.335207022010328	-3.69105360525077
ADO	-0.565817314735348	9.5951271595049	-2.37561037572771	0.0396948791153265	0.335207022010328	-3.69113719002265
SNTG1	-0.609458017665672	8.95912033323536	-2.37522570291054	0.0397206302610885	0.335207022010328	-3.69170736706325
UBE2O	-1.11168446998933	7.81287231047407	-2.37496053791145	0.0397383907469874	0.335207022010328	-3.69210039494813
MAT2B	-0.562936040852392	12.7536320753867	-2.37478126991709	0.039750402355066	0.335207022010328	-3.69236610155582
RPS4X	-0.474783426116185	15.5747305665373	-2.37358557374517	0.0398306095816784	0.335657816676226	-3.6941382372562
DNMBP	-0.449850774915033	11.2157079440522	-2.37235427533817	0.0399133710569069	0.335659873120308	-3.69596296443905
TMEM38B	-0.787267580290472	9.25647848478173	-2.37185776741626	0.0399467914778906	0.335659873120308	-3.69669871596474
PKD2L2	-1.72856745527863	7.18108138251389	-2.36938752979271	0.0401134742430899	0.335888715089063	-3.70035881329428
SEH1L	-0.624271817589449	10.3359489461926	-2.36872390637481	0.0401583693716081	0.335888715089063	-3.70134196707543
TRMT5	-0.524540646857082	13.0991261037253	-2.3667941176497	0.0402892028669531	0.335888715089063	-3.70420064013803
CACNB2	-0.674430869802197	9.05246289565215	-2.36628357184742	0.0403238861447368	0.335888715089063	-3.70495685801752
RPL39	-0.567936952121407	15.982814246313	-2.36469046347764	0.0404323003633069	0.336073994001537	-3.70731636236597
RACGAP1	-0.871959679848212	8.15236576564174	-2.36454168672409	0.0404424395076762	0.336073994001537	-3.70753669561072
ABCG2	-0.817466692443331	11.5237533926941	-2.36262384078355	0.0405733643478121	0.336826559276667	-3.71037672182287
YTHDC2	-0.783392389831276	8.84514944911672	-2.36179228600263	0.0406302609050086	0.336927771015443	-3.71160798542764
ZFYVE26	-0.668201088276135	9.47230950070268	-2.36033948956281	0.0407298518446708	0.3373164410692	-3.71375890677266
PPM1H	-1.20938183508442	9.36448718039195	-2.35973103131563	0.0407716334840902	0.3373164410692	-3.71465967690639
PROL1	-0.777348230672617	9.70859273031942	-2.35899616218864	0.0408221515518382	0.3373164410692	-3.71574752763355
H3F3A	-0.681189725964931	11.3340247726889	-2.35882550887952	0.0408338917743158	0.3373164410692	-3.71600014190942
OLA1	-0.463123292285971	11.9327441265327	-2.35536272272559	0.041072833154914	0.338399153268458	-3.72112525996523
TRAF1	-0.612895012161692	9.68836788802336	-2.35434730348405	0.0411431592996358	0.33875614362981	-3.72262785919609
CYR61	-1.52431131666802	9.76112160448657	-2.35078407180214	0.0413908774595613	0.339903619347235	-3.72789966005196
AGL	-0.584049954856171	11.8076700105007	-2.35015626356638	0.041434674290237	0.33995905995271	-3.72882833932637
MGEA5	-0.432868562765684	10.4925731956984	-2.34910593771362	0.0415080481320921	0.33995905995271	-3.73038191405252
ARL1	-0.48476411541672	10.4050946267712	-2.34836072204088	0.0415601847280409	0.33995905995271	-3.73148410592014
ARL6IP1	-0.614126233604811	12.4240067702024	-2.34780102949447	0.0415993839850089	0.340058026217519	-3.73231185900199
CDK12	-0.638026784467966	9.72397770763503	-2.3465071982061	0.0416901389087078	0.340465589576702	-3.73422521088683
DHX29	-0.604894787276542	9.83510963372854	-2.3463168455287	0.0417035074258361	0.340465589576702	-3.73450669173165
PIGK	-0.812000028371761	10.3148055046517	-2.34540352878033	0.0417677083255704	0.340546591338049	-3.73585718026512
SLC2A2	-0.542745728922572	13.9757860887063	-2.34474493754876	0.0418140635553617	0.340648997050447	-3.73683095018605
C14orf2	-0.468520336786941	13.1006896040455	-2.34445391104516	0.0418345636320321	0.340648997050447	-3.73726123434993
CLIP1	-0.690121533364428	9.941393026511	-2.34406603728336	0.0418619009892778	0.340650540605355	-3.73783469105163
PHF11	-0.508993620010557	10.955817339746	-2.34289402759128	0.0419446106219982	0.341030404225399	-3.73956734748785
FASTKD1	-1.18980114983725	9.62072557088527	-2.34227336757342	0.0419884758746491	0.341030404225399	-3.74048483815507
MAP3K7CL	-0.56611173206719	8.53950783966679	-2.34216002091301	0.0419964915188743	0.341030404225399	-3.74065238757509
FBXL4	-1.263401764774	8.57365327170537	-2.34183565327521	0.0420194384161211	0.341030404225399	-3.74113185990484
ANO3	-1.25871549838653	7.43374561963906	-2.33988739979553	0.0421575232043284	0.341030404225399	-3.74401143884004
CLCN5	-0.943068185054338	9.34589904048771	-2.33868845025586	0.0422427209123895	0.341091551180511	-3.74578328245433
MAOB	-0.425853292284383	14.1715629999068	-2.33699680521426	0.0423632164584346	0.341281901249551	-3.74828293276698
PCNA	-0.918140849734375	10.1969887495494	-2.33561424948398	0.0424619454193078	0.341546468667611	-3.75032558539961
DDX60	-0.914035069455336	9.48758377377018	-2.33520032449781	0.0424915477783944	0.34156562557546	-3.75093708957941
PFN2	-1.02557971056024	11.7843629828131	-2.33418952341147	0.0425639213795398	0.341709587633055	-3.75243028410349
PDZK1	-0.455315128063733	11.8905626081745	-2.33240611084767	0.0426919084331229	0.342299084357077	-3.75506448694038
KIAA0485	-0.480384891752319	11.0322430018957	-2.32965708303175	0.0428899310022183	0.343059399440209	-3.75912414680997
SESN1	-0.502626204585846	10.9130588037857	-2.32712957733886	0.0430727891722549	0.3438151135709	-3.76285579665696
HNRNPK	-0.500096757705846	13.2259458013004	-2.32420000097075	0.0432856902199843	0.344232473675074	-3.76718001439571
SUCLA2	-0.67987152367958	10.1410577373792	-2.32405035020047	0.0432965933687011	0.344232473675074	-3.76740087668671
SRP9	-0.519297136333208	13.4399006073235	-2.32404524461784	0.0432969653949522	0.344232473675074	-3.76740841171515
HIST1H1B	-1.07985325165361	6.51087208435495	-2.32376887204637	0.043317108378462	0.344232473675074	-3.76781628852554
EPPK1	-0.641874430606743	9.63674206764408	-2.32224450460809	0.0434283742624815	0.344462225186863	-3.77006580108007
CCDC90B	-0.56835114240709	11.6327020289247	-2.32132388527453	0.0434957069358165	0.34464313741349	-3.77142421080652
SEPT7	-0.655210779252696	11.3410212297598	-2.32063296548947	0.0435463067627866	0.344690928674156	-3.77244361532176
CCDC132	-0.713505316902603	7.0296104704827	-2.32034944155373	0.0435670874145052	0.344690928674156	-3.77286191681223
CAPN2	-0.762866240270466	11.5099511523601	-2.3198660263928	0.0436025412828661	0.344754056721742	-3.77357510606071
RECQL	-0.710584917131987	8.56141535622742	-2.31934401138758	0.0436408577473279	0.344839724819566	-3.7743452069203
GRB14	-0.555084976354383	11.9307325687782	-2.31822976878624	0.0437227544790179	0.345052278743847	-3.77598886673061
AMPD1	-0.608336907615591	9.20188902558369	-2.31752123687393	0.0437749096119758	0.34505617536212	-3.77703396078494
EPHA3	-0.833306562394355	8.10473033920415	-2.31712732917765	0.043803931503035	0.34505617536212	-3.77761495055015
CLINT1	-0.477990790912536	11.1365609845138	-2.31644434983033	0.0438542958599739	0.34505617536212	-3.77862225352577
HRSP12	-0.553405034609913	15.3509727031002	-2.31576058472656	0.043904774839688	0.345186162085467	-3.7796306520191
SLC35E3	-0.555341797962823	9.38786726674433	-2.31515913304213	0.0439492239577095	0.345319262505535	-3.78051760438244
CBLL1	-1.21798325815019	6.75205093613408	-2.31261724361969	0.0441375633766766	0.345932632886033	-3.78426554867887
FEM1C	-0.728771846359573	9.2749286922306	-2.31220684326356	0.0441680455215991	0.345955452687282	-3.78487058964095
ACAP2	-0.655916822488228	9.06788819911954	-2.30957082555396	0.0443643242866291	0.346411662195782	-3.78875624038462
PSMD14	-0.684286578783142	11.9291449355754	-2.30911915157701	0.0443980414604909	0.346459343436716	-3.78942193933795
PARVA	-0.543086294256337	9.94358427499229	-2.30705024480031	0.0445528041104451	0.346651474407935	-3.79247083367496
ERVH-4	-0.747199590724215	10.3581324646634	-2.30689307353742	0.0445645826647995	0.346651474407935	-3.79270242865253
THUMPD1	-0.465556348471791	9.99566953300213	-2.30555522871141	0.0446649650984956	0.346651474407935	-3.79467363058916
ZEB2	-1.09798399236946	7.97913878382009	-2.30527371271987	0.0446861161663737	0.346651474407935	-3.79508838902333
CLCN4	-0.762086401878014	8.15130824524048	-2.30483986688037	0.0447187313396662	0.346651474407935	-3.79572755388849
CMC2	-0.503550750225331	11.8730770491944	-2.30473592231405	0.0447265490170901	0.346651474407935	-3.79588068667669
ASPM	-1.83061209575496	6.98448063623491	-2.30179275966232	0.0449484589313792	0.347607350310594	-3.8002159733781
DUSP1	-1.31029739314518	12.6306844233378	-2.3016309622371	0.044960689317349	0.347607350310594	-3.80045426619883
CD69	-0.781613856210818	8.46869696724325	-2.30024128423893	0.0450658699154147	0.347701262592158	-3.80250081134854
STAU2	-0.74614990316547	9.87960684618387	-2.30009525222613	0.0450769365757484	0.347701262592158	-3.80271585335201
PCDHB17	-0.590660889274334	5.24456150495243	-2.29879031554713	0.04517594563254	0.347771635458351	-3.80463732699973
CAAP1	-0.715143873548289	10.4131889106106	-2.29719246032133	0.0452974681929869	0.34808921243758	-3.80698978449302
SNAP23	-0.585599798762852	9.70706058676568	-2.29690752839618	0.0453191717553238	0.34808921243758	-3.80740924012967
PRPF38B	-1.02980848803285	8.62756834087953	-2.29676712850857	0.0453298698918256	0.34808921243758	-3.80761592217896
CANX	-0.583126820425729	13.2875443080179	-2.2964256198478	0.0453559023219192	0.34808921243758	-3.80811864384642
LMAN1L	-0.960629002036305	8.05981567586564	-2.29160140452587	0.0457252028369849	0.350280735774412	-3.81521840342387
RABL3	-0.646831583332865	9.74570541276833	-2.28883801213632	0.0459380635273035	0.351093657465134	-3.81928375828749
SEC31A	-0.427304301418252	12.3296643875379	-2.28760684331393	0.046033209705836	0.351093657465134	-3.82109463175285
GABRG3	-1.32464037278768	8.06467549731146	-2.28741561424915	0.0460480053377774	0.351093657465134	-3.82137588262637
TOX3	-1.34949729277912	8.70373740965508	-2.28677620782647	0.0460975106794677	0.351093657465134	-3.82231625339831
TOMM70A	-0.55501600850862	12.3187258725607	-2.2866005342453	0.0461111210951978	0.351093657465134	-3.8225746049362
RAP2C	-0.550954623439235	10.2030195123125	-2.2818651293658	0.0464794784648636	0.353683745165014	-3.82953695098537
SPSB1	-0.837246347497212	9.82942485154649	-2.28057598962757	0.0465802534611351	0.354038589521136	-3.83143176962187
LINC00939	-1.53161875276402	8.22797930738335	-2.28042348762534	0.0465921889602665	0.354038589521136	-3.83165590568095
TXNDC15	-0.526092510997652	11.3594099151485	-2.27843249732939	0.0467482864805933	0.354462326180918	-3.83458179851374
LAMC1	-0.534778946543987	10.3724027983916	-2.27839428925022	0.0467512870441042	0.354462326180918	-3.8346379420785
ANAPC10	-0.881858777485151	8.43286429070045	-2.27655292179118	0.0468961161745331	0.355131240650599	-3.83734341943059
PPP2R5C	-0.639872491482631	9.54620719019095	-2.27206232953708	0.0472511490287972	0.356632882080895	-3.84393921330756
C1GALT1C1	-0.606885128889882	10.4445109987316	-2.27201925112499	0.047254567510073	0.356632882080895	-3.84400247231687
CXCL2	-0.821491506454919	13.8591436976612	-2.27041077614771	0.0473823802479617	0.356632882080895	-3.8463642560469
CCL4	-0.946126351245988	10.2851418458968	-2.27032669070727	0.0473890710965259	0.356632882080895	-3.8464877110711
TNS3	-0.578804105875228	12.7219993456059	-2.26998111624129	0.0474165788118585	0.356632882080895	-3.84699507546622
SGMS1	-0.630982097454609	9.49794610779398	-2.26945165039421	0.0474587544193469	0.356632882080895	-3.84777238980108
EMCN	-1.00895898909568	6.44498577730689	-2.2690647942499	0.0474895932591157	0.356632882080895	-3.84834031045383
MME	-1.04274372840699	9.59547512296211	-2.26889238814177	0.0475033431613336	0.356632882080895	-3.84859340235664
ARFGEF2	-0.548554794345485	9.86531163789471	-2.26752172218304	0.0476127957754123	0.356632882080895	-3.85060537707896
PCM1	-0.516774605987276	10.2856194146351	-2.26629515603716	0.0477109495068354	0.356920582881856	-3.85240558768174
PRPF3	-0.681576435837956	9.62060053850508	-2.26449257134772	0.0478555553883598	0.356920582881856	-3.85505079363483
IFNA21	-1.0425278556966	7.65004138834969	-2.26428842736432	0.0478719589568189	0.356920582881856	-3.8553503336741
STAU1	-0.478167304170974	13.561519252071	-2.26366896519949	0.0479217680443383	0.357064125720098	-3.85625923003416
MRPL33	-0.622343767526724	12.2984828306622	-2.26334144464157	0.0479481233533922	0.357064125720098	-3.856739755712
CCDC28A	-0.386789058520799	12.1107125546562	-2.26206452732744	0.048051010520317	0.357406093662678	-3.85861304239783
MAK16	-0.543327694806141	10.6197702736389	-2.25959709468612	0.0482504316487069	0.357611388807804	-3.86223214728123
PTPN11	-0.46402052172829	9.88339612049249	-2.25897839965115	0.0483005614410747	0.357611388807804	-3.86313946980222
POLQ	-0.775748158467364	8.96195704208417	-2.25870057522382	0.0483230886483506	0.357611388807804	-3.86354688278564
PRKRA	-0.632509976978858	9.48465277144681	-2.25820119924252	0.0483636058978995	0.357611388807804	-3.86427915775528
SNX3	-0.439016564089727	13.1177710506359	-2.25629196224398	0.0485188180086164	0.357690105231459	-3.86707846648028
ZNF124	-1.01953345794863	7.85141572327086	-2.25598696317724	0.048543657828185	0.357690105231459	-3.86752560106014
PPP1R8	-1.35172949601655	9.27334336445036	-2.2559853841649	0.0485437864587067	0.357690105231459	-3.86752791588516
FMO4	-0.668684631373367	12.311422473966	-2.25562834630886	0.0485728802148221	0.357690105231459	-3.86805132176697
ANXA1	-0.698870278850134	10.0915549036475	-2.25561716290443	0.0485737917846992	0.357690105231459	-3.86806771595175
DST	-0.46298101324652	10.5787015514342	-2.25428718852197	0.0486823179000185	0.357954645533277	-3.87001723702679
CLDND1	-0.630417072127248	9.59121778991572	-2.24980388494808	0.0490498947828523	0.360025340648919	-3.87658696258618
WDFY3	-0.438431008246232	9.39487218188257	-2.24931678451309	0.0490899931655311	0.360025340648919	-3.87730055643758
ADORA2B	-1.32214834376568	8.89898893896901	-2.24929537567004	0.0490917562838939	0.360025340648919	-3.87733191916442
UPF2	-0.471015134496499	10.5885466306088	-2.24774932320456	0.0492192436729542	0.360196204719379	-3.8795966046963
STX12	-0.535358761457859	10.3692271429366	-2.24701610120917	0.0492798174679234	0.360196204719379	-3.88067050842721
FKTN	-1.21617782249431	8.62867175199266	-2.24571549241446	0.0493874430400204	0.360273984913323	-3.88257521641653
PPAP2A	-0.404625732668775	11.8667608267816	-2.24540974044032	0.0494127771785008	0.360273984913323	-3.88302294300696
TTBK2	-1.03568790386801	7.80386175654903	-2.24364562268969	0.0495591958866085	0.360598140250152	-3.88560592850861
C6	-0.482427763184301	15.4710390133962	-2.24342589292356	0.0495774625504608	0.360598140250152	-3.88592761737725
CDC42SE1	-0.650900059326505	11.4358429001273	-2.24275282967162	0.0496334566023097	0.360598140250152	-3.88691294738258
TTC26	-1.10559393472542	7.10957103103372	-2.24246972776579	0.0496570269956785	0.360598140250152	-3.88732737222109
GNE	-0.504819063689528	12.9120603885132	-2.24245325687604	0.0496583986573368	0.360598140250152	-3.88735148309107
ZNF112	-0.679658079986957	7.99329490149002	-2.24017113082708	0.0498488053986103	0.361144809550671	-3.8906917439288
POSTN	-0.678291547002198	9.05071087266563	-2.23880736511923	0.049962927777981	0.361269044087485	-3.89268743321455
