# Supplementary material for: Mechanism of Astragalus membranaceus Alleviating Acquired Hyperlipidemia Induced by High-Fat Diet through Regulating Lipid Metabolism
Source: Nutrients. 2022 Feb 23;14(5):954. doi: 10.3390/nu14050954 (PMC8912611; doi:10.3390/nu14050954)
Supplement: Supplementary file 1 [file nutrients-14-00954-s001.zip › nutrients-1560760 - supplementary/supplementary file 2. The gene expression matrix from GEO database/GSE15653/DEGs/group.txt]

sample	type
GSM391693	Liver_Lean
GSM391694	Liver_Lean
GSM391695	Liver_Lean
GSM391696	Liver_Lean
GSM391697	Liver_Lean
GSM391698	Liver_Obese
GSM391699	Liver_Obese
GSM391700	Liver_Obese
GSM391701	Liver_Obese
