# Supplementary material for: Mechanism of Astragalus membranaceus Alleviating Acquired Hyperlipidemia Induced by High-Fat Diet through Regulating Lipid Metabolism
Source: Nutrients. 2022 Feb 23;14(5):954. doi: 10.3390/nu14050954 (PMC8912611; doi:10.3390/nu14050954)
Supplement: Supplementary file 1 [file nutrients-14-00954-s001.zip › nutrients-1560760 - supplementary/supplementary file 2. The gene expression matrix from GEO database/GSE15653/DEGs/limmaTab.xls]

id	logFC	AveExpr	t	P.Value	adj.P.Val	B
IBSP	2.55582258721708	7.77897521160652	7.71904224294807	1.94901487816364e-05	0.127108335501763	2.68763630570177
HOXC8	2.41313160734863	7.86151674121931	7.25033581755686	3.29186822454344e-05	0.127108335501763	2.30781609463859
OVOL1	-2.14651409430418	6.57301678616146	-6.98602187449253	4.47230938055623e-05	0.127108335501763	2.07988970900191
CALM1	-2.84455281146129	10.8276964546961	-6.91211689705534	4.87954169229813e-05	0.127108335501763	2.01430946626134
SDC4	1.52722305673745	12.026098427991	6.88066840512798	5.06488426449485e-05	0.127108335501763	1.98615351872385
GAS2	-1.69699006256617	11.7501111365361	-6.62439354577324	6.89354037896816e-05	0.136963204593605	1.75104829211604
MICU2	-1.65278098941928	10.9951783200656	-6.48656889397685	8.16381676492172e-05	0.136963204593605	1.62035177533426
APOBR	1.92217267157843	7.62721023436607	6.43226315194739	8.73211377708669e-05	0.136963204593605	1.56801972008236
CEP290	-1.46125449709972	7.41838372014063	-6.21989487098213	0.000114021086261799	0.158970732268117	1.35875597391782
CSF3R	1.45287627271804	8.60020339124797	6.06182237082117	0.000139599548037658	0.170835991782255	1.19813819188528
RBM47	-1.18816454743071	12.4785753870801	-5.89778415644563	0.000172832881211433	0.170835991782255	1.02698439069131
ANXA10	-1.11364706039624	13.7389933507287	-5.88403057829105	0.000175984229303419	0.170835991782255	1.01242462720132
GIPC2	-1.65734787874431	9.81592764678116	-5.87969779218357	0.00017698979065742	0.170835991782255	1.00783111009219
BBIP1	-1.16433550576417	9.86207386113447	-5.72699120360594	0.000216705208757792	0.185086318587727	0.843855546970587
TNMD	-1.4952645240568	7.38654796623877	-5.71145692335609	0.000221253967071717	0.185086318587727	0.826947058764423
TMEM121	2.18016684955746	7.92590330705008	5.56790028713052	0.000268503529621268	0.195874476027434	0.668681971750694
NRL	1.1526161671112	7.35953724364876	5.52899003374923	0.000283105587297025	0.195874476027434	0.625157311473302
CHD9	-1.14770990402649	10.5746852745341	-5.37451868193596	0.000350076120329619	0.195874476027434	0.449705230514393
FRYL	-1.03534338298186	10.7776753496739	-5.36499308135776	0.0003547291279665	0.195874476027434	0.438746071284003
WDR43	-1.27296894408915	9.25158913961921	-5.3643892902188	0.00035502629382313	0.195874476027434	0.438050863567628
THOC6	2.44304086338168	7.97048607962815	5.3377783610594	0.00036839249576558	0.195874476027434	0.407345900777608
KIAA0141	1.03176325590647	10.0468973044828	5.30584620263751	0.000385148463428386	0.195874476027434	0.370333048343909
IMPA1	-1.31415596048179	12.1495889375962	-5.30087825842114	0.000387828030548697	0.195874476027434	0.364558169589403
MCOLN1	2.35445290718083	9.19910739687776	5.28590962112387	0.000396023332925943	0.195874476027434	0.347131339356674
ARGLU1	-0.926036721083397	11.6639663558711	-5.18011428736893	0.000459518990770229	0.195874476027434	0.222810155469198
RNF41	-1.54128228979953	7.55755307245528	-5.17249683629222	0.00046449426959741	0.195874476027434	0.213780818972126
GS1-164F24.1	1.41318634622686	7.77709824573907	5.1597391593932	0.000472956605772846	0.195874476027434	0.198635029167159
SCML1	-1.79682289689037	11.1450316188174	-5.153888407532	0.000476892604100817	0.195874476027434	0.191679231889245
FAM110D	1.31367068063512	8.49671793891877	5.14588944942613	0.000482330662373492	0.195874476027434	0.182159475436004
HSPB11	-1.10180815596439	10.7215744075306	-5.12798827293498	0.000494742887879954	0.195874476027434	0.16081291859384
PRRC2A	1.1831387179364	9.81753713562605	5.10671294523541	0.000509941234132298	0.195874476027434	0.135367406234539
SMURF2	-0.938685177114785	9.51775198831107	-5.10665331179536	0.000509984530320755	0.195874476027434	0.135295968917601
KIFC3	2.18231439744656	9.64336256292823	5.09838200063265	0.000516028131564545	0.195874476027434	0.125381194741387
C17orf75	-2.40514531568943	6.35177631437321	-5.0592545576676	0.000545675281719833	0.195874476027434	0.0783115120898339
NXF3	1.82531230382696	7.01140942264837	5.04271893207807	0.000558747913681548	0.195874476027434	0.0583361111066534
HDHD3	1.10698696379935	11.0501050808251	5.00859787673766	0.000586794404627896	0.195874476027434	0.0169606578206407
VBP1	-1.00972487404718	11.2603751213882	-4.98582665908396	0.000606347207087441	0.195874476027434	-0.0107691644323156
HTR2B	-2.44321935255505	6.4097926826713	-4.978063012426	0.000613171893944649	0.195874476027434	-0.0202448603894538
ITIH1	0.94520317450942	14.9680198570112	4.96839282464815	0.000621787618225813	0.195874476027434	-0.0320627877330519
IRAK3	-1.71561766535007	7.14299576233477	-4.96548830984949	0.000624400624888219	0.195874476027434	-0.0356156976922994
C21orf59	1.29606455970979	9.78000611657238	4.93611801598421	0.000651492591231935	0.196424945895334	-0.0716282945125108
SLC43A1	0.943572923671368	12.0818857890712	4.91875564493435	0.000668096826101251	0.196424945895334	-0.0929906856659244
CCNF	1.50638642052493	8.11838637665047	4.89759389817102	0.00068894832014807	0.196424945895334	-0.119101481765524
HGC6.3	2.18581447007418	6.90618471718789	4.8883890080441	0.000698234257882675	0.196424945895334	-0.13048436330942
WRN	-1.78763974928009	7.53465477586444	-4.88232483467301	0.000704424813937682	0.196424945895334	-0.137991762146585
TAF7	-0.820841790553855	11.2726597086225	-4.8644637628654	0.000723001144469221	0.197222138278256	-0.160142229347531
ARPC1B	1.13625355110663	11.0266389874142	4.80890395642868	0.000784207106761139	0.201344274034725	-0.229413072746611
MORC3	-1.10143078551315	9.1349065920496	-4.80618240916768	0.000787343920109752	0.201344274034725	-0.232820545095849
ELAVL4	-1.40041759844668	8.48533622223579	-4.79479737468988	0.00080061201658072	0.201344274034725	-0.247089474040229
UBE2G1	-0.889142376269556	10.8429220815279	-4.79098876397751	0.00080510364695304	0.201344274034725	-0.251868039033957
SEMA6B	2.15952566321649	8.39219928057508	4.73925839978284	0.000868846233574757	0.201344274034725	-0.317031240715662
RP3-522P13.1	-0.881320181865407	8.24136948607148	-4.73257079612917	0.000877471671928597	0.201344274034725	-0.32549052189805
MIA	2.09899521597745	7.36610547879323	4.71991519085113	0.000894045228794706	0.201344274034725	-0.341520812707103
KIAA1614	1.17208130450026	6.91550327035014	4.7124169963885	0.000904021867592544	0.201344274034725	-0.351031994146513
DNAJC6	-1.46678048728023	7.54796778769793	-4.71224374501061	0.000904253782909635	0.201344274034725	-0.351251876237492
NRIP2	2.22645498680614	7.71883688833292	4.70069169886584	0.000919861382090414	0.201344274034725	-0.365925300023221
CDC42EP3	-0.958553506091597	9.23572657737327	-4.70041174962895	0.000920243156503833	0.201344274034725	-0.366281188633633
FZD9	-1.6284368894185	7.36408256473191	-4.68545105385791	0.000940893070941509	0.201344274034725	-0.385320554381092
ABHD3	-1.29372767612488	10.0144871305327	-4.68127510538886	0.000946744760487175	0.201344274034725	-0.390642124863065
NUP43	-0.937235260212928	10.8526565474826	-4.66534302952365	0.000969428694076092	0.201344274034725	-0.410973620554097
SNRPE	-1.07284554422019	12.1900887282149	-4.64629792818651	0.000997306938249073	0.201344274034725	-0.435337259897421
TENM1	-1.68130730904986	10.0118050187554	-4.63820918921274	0.00100940438532252	0.201344274034725	-0.445704442596256
HIST1H2BB	1.41530824189128	4.44398018259686	4.62693704716338	0.00102652410456531	0.201344274034725	-0.460171182091339
VCL	-1.12999674907107	10.9613629571376	-4.62201512243553	0.00103409603973952	0.201344274034725	-0.466495110407425
RDH16	1.00944568725683	14.2980936899829	4.59410712943941	0.0010781691735948	0.201344274034725	-0.502434146240374
CRCT1	-1.92440076433356	7.10868008258732	-4.58917487190359	0.00108616402665429	0.201344274034725	-0.508800141698016
BHLHB9	-1.65358467614813	8.58510566323406	-4.58721568426927	0.00108935721602111	0.201344274034725	-0.511330035716326
ARPC4	1.81201546905129	8.45602596015839	4.5861349429732	0.00109112293866443	0.201344274034725	-0.512725885663202
GRIN2A	-1.04223657518641	7.68876896189904	-4.54857920049753	0.00115441219951959	0.20296806056091	-0.561360194579242
PDIA4	0.840441387992374	12.4436055712347	4.54369447153211	0.00116292658590217	0.20296806056091	-0.5677042069116
LY6E	1.0918891993112	12.7574052739877	4.54197352302812	0.00116594218833838	0.20296806056091	-0.569940282352616
MBIP	-1.10272618708042	9.08664655152934	-4.53602438735103	0.00117643100418339	0.20296806056091	-0.577674184788437
PRMT3	-2.69819745540317	7.67014127194289	-4.53192235663671	0.00118372161432321	0.20296806056091	-0.58301048045139
SLC12A9	0.894567998600881	10.6994605926481	4.52066564439534	0.00120397616021064	0.20296806056091	-0.597669479907194
DHRS3	1.71982546924455	11.868882784489	4.51259912068556	0.00121871686182745	0.20296806056091	-0.608187800289732
NMNAT2	-1.76337509966589	8.50698072444963	-4.49852627922018	0.00124489447536708	0.20296806056091	-0.626565445897335
RPF1	-0.921842307364575	11.1923455873753	-4.48181848025104	0.0012767512628884	0.20296806056091	-0.64842922924962
UBE2N	-0.817422612764211	10.7913855081854	-4.47554566587471	0.00128893423302727	0.20296806056091	-0.656650456937232
FAM8A1	-0.967312527735132	12.7791101563807	-4.47444502296596	0.00129108458730596	0.20296806056091	-0.658093683854085
CLEC4E	2.75452942837275	7.75758420654745	4.46579079073386	0.00130812590364165	0.20296806056091	-0.66944900436099
GOLPH3L	-2.5819098007415	9.14947237796878	-4.46045636525479	0.00131874893559648	0.20296806056091	-0.676454893506536
SAV1	-1.05427112637317	9.69864339762248	-4.43702250065628	0.00136651200069964	0.20296806056091	-0.707290272802549
B4GALT1	0.884537595988107	9.70297547230082	4.43237799125207	0.00137619463234131	0.20296806056091	-0.713413103922831
C6orf211	-1.0669678998994	9.65984763900475	-4.42553527488304	0.00139059284253678	0.20296806056091	-0.722440659169505
SACM1L	-0.83149145338577	10.7637972667317	-4.42536930369584	0.0013909440527177	0.20296806056091	-0.72265972514028
CREBBP	-0.848052114715866	9.94297899552876	-4.42530577262948	0.00139107851516084	0.20296806056091	-0.722743581292325
GNB2	0.953560869728751	11.3650336970642	4.41297169472748	0.00141744646803913	0.204438141160403	-0.739036906785995
TRIM13	-0.848389466968737	10.2100568957885	-4.35807130355557	0.00154141160070792	0.210816189472734	-0.811879918509577
PANK3	-0.917819420559136	11.4700627835435	-4.35766039364981	0.00154238164354906	0.210816189472734	-0.81242708285228
MBD3	0.913003187917598	10.4578646024941	4.34799284782401	0.00156539167460897	0.210816189472734	-0.825308681898624
H1F0	1.03802457701624	12.2117206072407	4.33420868943968	0.00159883091656992	0.210816189472734	-0.843703232124223
HABP4	1.88465467585398	7.54208896110242	4.33294102458721	0.00160194394514301	0.210816189472734	-0.84539652801054
DLEU1	-0.86285789183057	10.9636646323788	-4.32065407998705	0.0016324521096416	0.210816189472734	-0.861823180767663
UBE2V2	-0.886962151157274	10.264478004938	-4.32013433555696	0.0016337561127892	0.210816189472734	-0.862518605909274
SETD1A	1.38176668876252	8.12110336878585	4.31515012208762	0.00164631732844878	0.210816189472734	-0.869189893192423
HTR1B	-2.22216645124265	8.92276367520556	-4.31283681648924	0.00165218203791003	0.210816189472734	-0.872287654714768
CDCA3	1.16800075464617	8.04531445069649	4.30625606893393	0.00166898691396362	0.210816189472734	-0.881104962557022
ATR	-0.965654442375302	8.95686449328446	-4.30602736511912	0.00166957418643441	0.210816189472734	-0.881411527270391
KRTAP5-8	1.29864198222195	8.65087664548554	4.30152864790099	0.00168117072180172	0.210816189472734	-0.887443617262494
TJP1	-0.867011628448219	11.207201034525	-4.29979380160867	0.00168566546878085	0.210816189472734	-0.889770700296554
PRICKLE3	2.7152983557185	6.81057592680099	4.29438117736644	0.00169977078959715	0.210816189472734	-0.897034359535488
DMD	-1.11075626361275	10.7530028717315	-4.28383508840121	0.00172761410031131	0.210816189472734	-0.91120134243171
BCLAF1	-0.830429676807599	10.2763737895103	-4.27937480654773	0.00173953483962349	0.210816189472734	-0.917198693355263
UBE2E1	-1.28839124044401	11.6450740660746	-4.27224067215111	0.00175878316945815	0.210816189472734	-0.926798343657209
SIPA1	1.90673732811977	8.89963466332007	4.26687157248359	0.001773417924772	0.210816189472734	-0.934028650681507
SLC12A4	1.09986920833366	8.9702622727238	4.24261474992789	0.00184116003719749	0.210816189472734	-0.966754756045974
TOM1L1	-0.941393224823415	11.8036337629359	-4.24000981057995	0.00184859595217623	0.210816189472734	-0.970275099529269
FLT3	1.60477084647654	8.76228976465974	4.23399445159531	0.00186588868802977	0.210816189472734	-0.978408674085143
STARD3	1.8279773524129	8.63069297991236	4.23040905933599	0.0018762771463442	0.210816189472734	-0.983259493534944
NSFL1C	0.790766349235772	10.8221680951782	4.22139259794707	0.00190267303164291	0.210816189472734	-0.995467737191453
AP5M1	-0.985476102883132	10.4332793903706	-4.21739456912147	0.00191450273306061	0.210816189472734	-1.00088539997657
GALE	0.86728043517677	11.2036990834106	4.21555099581917	0.00191998382380881	0.210816189472734	-1.00338449534109
PPP4C	2.19358298177612	10.1741013916063	4.21386988912384	0.00192499635018331	0.210816189472734	-1.00566385030443
YTHDC1	-1.00876606309345	11.0043885148794	-4.21385201885114	0.00192504970791348	0.210816189472734	-1.00568808252892
DHX15	-1.08327452215649	11.3854737817191	-4.19939767917143	0.0019687243428217	0.210816189472734	-1.02530571302651
NEK4	-0.994599564458914	9.48636442837573	-4.19888667341055	0.00197028741432289	0.210816189472734	-1.02599989382199
LILRA6	1.6432303648168	8.48072081612741	4.19747514717755	0.00197461182916383	0.210816189472734	-1.02791762112585
GYS2	-0.941754756960782	12.6128739416462	-4.19335562004177	0.00198729004798672	0.210816189472734	-1.03351638523122
FURIN	0.906430992066381	12.3478975824564	4.18948107182146	0.0019992928392776	0.210816189472734	-1.03878477551429
CRYZ	-0.976112190566345	13.20541768716	-4.16700061250358	0.0020704623843875	0.213059826107525	-1.06940149669197
NCAPH2	0.761243811438494	9.02623541007015	4.1623537084368	0.00208550472337641	0.213059826107525	-1.07574064899332
CRP	2.06811182331478	13.3753264921439	4.1509661030846	0.00212285723420451	0.213059826107525	-1.09129027467619
NHLH1	1.28327326316749	7.62415869999336	4.14584318179557	0.00213989071384607	0.213059826107525	-1.09829250667366
YIPF4	-0.984292348312641	7.78480240327751	-4.13360078156348	0.0021811832321724	0.213059826107525	-1.1150433760477
OGT	-0.936397702724454	10.3074850871861	-4.13212139546327	0.00218622973564369	0.213059826107525	-1.11706923169485
TSC2	1.32524537718155	8.88727231798903	4.12033357419805	0.00222688350504601	0.213059826107525	-1.13322411371137
GPR135	-1.28045020705775	6.98501759874314	-4.11728252383584	0.00223753539262058	0.213059826107525	-1.13740918309386
C17orf59	1.50699187031643	8.34857121679708	4.116112124202	0.00224163577099401	0.213059826107525	-1.13901500065665
RPUSD2	1.58552229282143	7.5877239672304	4.11509499142501	0.00224520563345324	0.213059826107525	-1.14041071321195
COL8A2	-0.79287814969827	8.76112840933811	-4.10845524602181	0.00226865723100328	0.213059826107525	-1.14952592224521
SAG	1.73905232392393	8.96437550046839	4.1011351525321	0.00229481161300843	0.213059826107525	-1.15958342145951
TNFSF4	-2.13188265570525	8.19296709742863	-4.09097234572968	0.00233165139955696	0.213059826107525	-1.17356107046951
YTHDF3	-0.914505777771954	10.7691471221824	-4.08647540114265	0.00234815123243107	0.213059826107525	-1.1797513705718
DDHD2	-0.939378144554187	9.94967947656537	-4.08515129438187	0.00235303297097066	0.213059826107525	-1.18157470037799
BTAF1	-1.08399239285045	10.1679590501577	-4.07857770008163	0.00237742755382526	0.213059826107525	-1.19063089341048
CXorf56	-1.98546939269056	8.93998430831063	-4.06977577262455	0.00241050980248993	0.213059826107525	-1.20276785692701
BAZ2B	-1.38848108623275	10.3929761660103	-4.04163223251652	0.00251958346214696	0.213059826107525	-1.24165814505242
PRKD3	-1.02124711677057	9.72285666483402	-4.04060933331598	0.00252364446847116	0.213059826107525	-1.24307402094709
CSGALNACT1	-1.53243701138904	8.71357143872915	-4.03930235245657	0.00252884334269495	0.213059826107525	-1.24488335865745
HPN	0.767188974500671	13.6431792140885	4.03695958950631	0.00253819058255861	0.213059826107525	-1.24812727495894
USP3	-0.709816393140684	10.4067723000545	-4.03427196170168	0.00254895862159581	0.213059826107525	-1.25184978231091
ZFAND1	-1.03045602776295	9.60542743060034	-4.03396467964383	0.00255019281574315	0.213059826107525	-1.25227545725405
DOK1	1.01710245833172	9.34912914562171	4.02594269822284	0.00258263671672681	0.213059826107525	-1.26339352339327
RAB33B	-1.06101603123802	10.3204285930063	-4.02415803532463	0.00258991350437538	0.213059826107525	-1.26586836137858
PSG5	-2.21465267070398	7.92821358657196	-4.00691383034027	0.00266134748554714	0.213059826107525	-1.2898072162006
NCOA4	-0.78161885226926	14.1681716964139	-3.99654957363443	0.00270527680365044	0.213059826107525	-1.30421763026542
EDDM3A	-1.14307061047915	7.91284548107586	-3.99508085817104	0.00271156349111474	0.213059826107525	-1.30626108617284
JRKL	-0.841364918419375	9.1037850693548	-3.98502970498863	0.00275500121023684	0.213059826107525	-1.32025451724181
NOD2	-1.22823842036636	5.10018087360687	-3.9811756079435	0.00277185101187289	0.213059826107525	-1.32562445101873
ALDH1A1	-1.20815182634083	13.6457108451801	-3.97526588912296	0.00279789875046198	0.213059826107525	-1.3338629798955
SUPT5H	1.09191628326475	10.8474889465178	3.97210034771696	0.00281195702184999	0.213059826107525	-1.33827817866424
CTR9	-0.865378911314902	10.7906289125112	-3.97099546387682	0.00281688132490957	0.213059826107525	-1.33981960209857
RAPGEF4	-1.07185148030817	9.4168312998697	-3.9626018162299	0.00285458806458015	0.213059826107525	-1.35153575082412
IRF2	-1.03275425258995	10.3477717258383	-3.95971431545019	0.0028676819889838	0.213059826107525	-1.35556874328826
CASS4	-1.5570917986374	7.47768452587172	-3.95383046465292	0.00289455931688426	0.213059826107525	-1.3637907381009
TRMT61A	1.10322367297133	10.0128229241636	3.95248606266396	0.00290073762021256	0.213059826107525	-1.3656701312836
VWA8	-0.853139541570519	11.1968739088757	-3.94889748043671	0.00291729723069882	0.213059826107525	-1.37068811478668
RNF2	-1.50934272987697	6.82142581320573	-3.94484901613939	0.00293609836731074	0.213059826107525	-1.37635153485238
LZTFL1	-0.99340121870658	9.9532269736823	-3.94265904033468	0.00294632170576791	0.213059826107525	-1.37941615255693
IL2RA	-1.69101813535132	7.95138944452249	-3.94102004842506	0.00295399739871567	0.213059826107525	-1.3817102129142
ZFP30	-1.91393330238581	8.10547928005093	-3.93461350903026	0.00298420263166748	0.213059826107525	-1.39068124691939
ATP5D	0.784752866317142	11.7009667552611	3.93123863965394	0.00300024468909946	0.213059826107525	-1.39540957576019
ART4	-0.787755501489871	10.0891280420438	-3.92825833265791	0.00301448660426408	0.213059826107525	-1.39958655118788
AL590762.11	0.848789370890753	8.94766469242921	3.92442970105854	0.00303288672656953	0.213059826107525	-1.4049544602951
HS2ST1	-1.07680537862536	8.8458331471712	-3.92365861988355	0.00303660674402068	0.213059826107525	-1.40603581968734
OSBPL11	-0.742967123207862	10.2501505188037	-3.92292483775931	0.00304015126799364	0.213059826107525	-1.40706495507152
NBEAL2	2.20302923644258	7.2255049843367	3.92284161138228	0.00304055356624679	0.213059826107525	-1.40718168590878
KIAA1598	-0.896250470296657	10.5580711753882	-3.9195844166682	0.00305634215618686	0.213059826107525	-1.41175095668144
SEL1L	-0.764423213368358	11.3917896682174	-3.91831843162716	0.0030625019891406	0.213059826107525	-1.41352734552104
MEGF9	-0.952234514257114	10.7395353612705	-3.91778222487687	0.00306511491172709	0.213059826107525	-1.41427980661675
KRT7	2.17141637069776	6.35302322648996	3.9137173383427	0.00308499935005777	0.213059826107525	-1.41998549589612
ZCCHC2	-0.846482039764007	10.8197901118961	-3.9076403793597	0.00311497948897921	0.213059826107525	-1.42852010063374
SSTR3	1.19930391322654	6.85511106112059	3.89804121972814	0.00316296120718143	0.213059826107525	-1.44201271184778
HGFAC	1.10830678662452	12.3690743728903	3.89426061901092	0.00318207116955636	0.213059826107525	-1.44733054371799
TBC1D15	-0.830804735591197	10.9861138901587	-3.89341780330484	0.00318634789060072	0.213059826107525	-1.44851634960437
ZFX	-0.951351194560583	8.31934208278388	-3.8930188387242	0.00318837447117412	0.213059826107525	-1.44907771299609
F2	0.689682425335937	15.2929942693218	3.88573629602736	0.00322560567970618	0.213059826107525	-1.45932881256798
SLC30A9	-0.934909390566954	10.0842183554539	-3.88341480973871	0.00323756975364314	0.213059826107525	-1.46259826660496
TUFM	0.900598035230368	13.002245367719	3.88236067056575	0.0032430177657569	0.213059826107525	-1.46408312431563
PRR5L	-1.78514936456575	7.36029673563907	-3.87071856169373	0.00330383073312738	0.213059826107525	-1.48049318819327
CTSD	1.53362342799132	11.7240224281567	3.86779265579692	0.00331930173175689	0.213059826107525	-1.48462055124854
TRMT13	-1.37489735213747	9.38913402380091	-3.86669886879803	0.00332510473991957	0.213059826107525	-1.4861638033835
HNMT	-0.849989032404324	11.3648876197121	-3.86459762065514	0.00333628265399211	0.213059826107525	-1.48912900593496
ATG14	-0.939826144272942	10.183150031212	-3.86427110374461	0.00333802314798395	0.213059826107525	-1.4895898330774
KIAA0754	-2.73989448719513	7.31124123228368	-3.85984109435465	0.00336173164170545	0.213059826107525	-1.49584365233106
SLC38A2	-1.25076724348103	12.7915224647347	-3.8587006632872	0.0033678635464354	0.213059826107525	-1.4974540621364
TMEM194A	-1.08606982321032	8.92414301019908	-3.85689798424404	0.00337758019470144	0.213059826107525	-1.5000000282498
C21orf33	0.684091899164725	12.2330326182568	3.85458648958859	0.00339008247483055	0.213059826107525	-1.5032653083936
TMLHE	-1.31077525552949	6.93702874943583	-3.85226276569075	0.00340269984797646	0.213059826107525	-1.50654865789043
BAX	1.70208002607063	7.25375888091827	3.85055623833529	0.00341199733298328	0.213059826107525	-1.50896043438433
NLRX1	1.73792261243255	9.52951320303824	3.84955089194956	0.00341748712247353	0.213059826107525	-1.51038145651288
POU6F1	0.997234348163824	7.98366197603703	3.84412290218995	0.00344728766785184	0.213059826107525	-1.51805629731082
PIGP	-0.732731635672648	12.1810306752752	-3.84159323240576	0.00346126896389243	0.213059826107525	-1.52163457064232
ADRA1B	1.85460155943665	6.94364228936139	3.83998520359091	0.00347018732739899	0.213059826107525	-1.52390965012151
HMOX1	0.762748337457847	11.6852050665582	3.83989669950356	0.00347067888324998	0.213059826107525	-1.52403487891665
CRBN	1.02535543970972	10.8508036039806	3.8390113569737	0.00347560013814867	0.213059826107525	-1.52528765679737
TPRKB	-0.80407355427063	10.1963554238503	-3.83667106530213	0.00348864413006994	0.213059826107525	-1.52859976980838
SYNGR3	-1.3380848617773	6.42069025161367	-3.83418099225358	0.00350257934062114	0.213059826107525	-1.53212474087882
MVK	0.918546606580573	10.814846155451	3.82923282773005	0.00353044430843029	0.213059826107525	-1.53913209499929
LUZP1	-0.88961635334196	9.81319790215382	-3.82700048450936	0.00354309146526506	0.213059826107525	-1.54229460044297
GCC2	-0.751687387844312	10.7276826643504	-3.81874288455493	0.00359028857732038	0.213059826107525	-1.55399923187779
NDST2	1.59752336499674	9.40501635749616	3.81449278268316	0.0036148369099313	0.213059826107525	-1.56002733830168
CSNK1G2	0.783029073053603	10.3558449463994	3.80944754872683	0.00364420643664697	0.213059826107525	-1.56718660442848
ADAMTS7	1.01585491349319	8.83322768646084	3.80700900438694	0.00365849133914502	0.213059826107525	-1.57064825320152
MDH1	-0.72799742773787	13.7481354505609	-3.79948832048867	0.0037029179474395	0.213059826107525	-1.58132966818606
HEBP1	0.838278336859567	12.3610824249775	3.79624002531926	0.00372228092526701	0.213059826107525	-1.58594564048128
QTRT1	2.26735232410304	7.81685716899094	3.79531008564471	0.00372784377442254	0.213059826107525	-1.58726740449945
MYOT	-2.27390937520543	7.4321772808117	-3.79021057213317	0.0037585040108724	0.213059826107525	-1.5945177649862
ATP2C1	-0.812599864272888	9.31503479466867	-3.78913662309763	0.00376499461320996	0.213059826107525	-1.59604515224932
MAOA	-0.76069500348224	12.2666886833964	-3.78771695860578	0.0037735926323165	0.213059826107525	-1.5980644739429
VPS13C	-0.773917839866407	10.2753665859138	-3.78453248154439	0.00379295390998152	0.213059826107525	-1.60259509825499
TPSAB1	1.36929654399329	9.56722129418035	3.782018233482	0.00380831375804825	0.213059826107525	-1.60617319271082
CBFB	-0.651374978539588	10.6013044784661	-3.77990682349535	0.00382126294057351	0.213059826107525	-1.60917869130412
ZC3H4	-1.23254046156492	10.7552531416663	-3.7799019100667	0.00382129312813049	0.213059826107525	-1.60918568609034
TPM3	1.32862067226027	7.92717700750981	3.77570303176913	0.00384718209045323	0.213059826107525	-1.61516448576992
GRAP	1.91073533553849	7.72051963028417	3.77357151960905	0.00386039454442464	0.213059826107525	-1.61820051015706
IL6ST	-0.718834160435835	11.4635208178953	-3.77313746719233	0.00386309089245237	0.213059826107525	-1.61881883251508
SAMD4B	-0.823606662165928	7.27841320407878	-3.76940796421056	0.00388634011080452	0.213059826107525	-1.62413273285832
LPPR1	-0.949585773096503	10.1034881821901	-3.7689193428477	0.00388939694688863	0.213059826107525	-1.62482907976454
CNP	0.991675523100152	11.3017610726135	3.76683792751948	0.0039024465975994	0.213059826107525	-1.62779573561583
PEX12	-0.820302738052852	10.5239059588447	-3.76623700743173	0.00390622265007247	0.213059826107525	-1.62865234481471
ASPN	-1.25146694702497	11.2157339775847	-3.76521270204608	0.0039126679841818	0.213059826107525	-1.63011260530552
COMT	0.840356298477774	12.0826070113949	3.76195328687122	0.00393325169294909	0.213059826107525	-1.63476024407383
KIAA0513	1.26583605692056	8.20736980835182	3.75981805781054	0.00394679741918709	0.213059826107525	-1.63780570196471
ADAMTSL3	-0.678741187214687	10.5616245418444	-3.75718797428358	0.00396354960959223	0.213059826107525	-1.64155784569132
CYTH2	1.13634162004403	9.415731904674	3.75438506824707	0.00398148452708823	0.213059826107525	-1.64555760933132
LTBP3	2.13117348904039	9.34331045759543	3.75074469943317	0.00400490498655425	0.213059826107525	-1.65075407792518
AGPAT3	1.10353477590764	9.30125351863634	3.74962548327817	0.00401213445048446	0.213059826107525	-1.65235208249052
USF2	0.99923819493462	10.6853279423788	3.74678756422515	0.00403052698418337	0.213059826107525	-1.65640481540036
NINJ2	-2.30550182011609	8.46606964089245	-3.74622289603097	0.00403419710690341	0.213059826107525	-1.65721133216783
NEDD4L	-0.830327560760503	9.74111541203926	-3.7460556598569	0.00403528474778597	0.213059826107525	-1.65745020446921
KDM8	1.04971099059063	11.9166653842837	3.74579521319526	0.00403697920550192	0.213059826107525	-1.65782222201047
NUBP2	0.885468259403584	10.1141251266443	3.74292023120777	0.00405573329140158	0.213059826107525	-1.66192942407892
AOAH	1.46801506284388	8.39510210035071	3.74234180302333	0.00405951749735134	0.213059826107525	-1.66275590601969
TMEM30B	-1.07364083698144	10.4172598485625	-3.74226977233608	0.00405998899673618	0.213059826107525	-1.66285882967833
IL20RA	1.88742793658803	6.98685638388211	3.74042637115283	0.00407207507169009	0.213059826107525	-1.66549308546969
TMEM185B	-1.0925374654282	8.63155299327616	-3.74037389383001	0.00407241968452728	0.213059826107525	-1.66556808348056
MED28	1.63896514988713	9.10785411448345	3.73245247074417	0.00412479031927386	0.213059826107525	-1.67689336805453
PKIA	-0.883155115959758	9.60563015455519	-3.73188559664752	0.00412856498538096	0.213059826107525	-1.67770416260357
SLCO1B1	-0.843187992974789	12.9392206608226	-3.7294001098047	0.00414515789045417	0.213059826107525	-1.68125965400472
C14orf79	1.58153684084451	7.8222246694419	3.72826664792008	0.00415274793121479	0.213059826107525	-1.6828813552004
FAH	0.863428522344945	13.2578752960584	3.72588002199874	0.00416877714186379	0.213059826107525	-1.68629660009711
KCNA2	1.86436387076827	6.40523432308358	3.72498846268045	0.00417478167922754	0.213059826107525	-1.68757261631473
RORA	-1.01734209885208	10.2392043945376	-3.722793124339	0.00418960558784931	0.213059826107525	-1.69071509101849
HLA-C	0.693403510853173	14.9913079490268	3.71790704585108	0.00422279650726411	0.213059826107525	-1.6977115481163
HLA-G	0.957264930160823	12.8588303544884	3.71636236489378	0.00423334656565114	0.213059826107525	-1.69992408293807
RNF6	-1.25919426145691	8.41184818679669	-3.71502354271064	0.00424251291761811	0.213059826107525	-1.70184201849902
ZFP64	-0.800775164868124	9.3940597770811	-3.71216257274757	0.00426217039414515	0.213059826107525	-1.70594133429563
AGPAT2	0.975311032143244	12.1525901371076	3.7117048967939	0.00426532387020652	0.213059826107525	-1.70659721493968
ZNF783	0.981129591073088	8.57796128439831	3.71011643253148	0.00427628763374416	0.213059826107525	-1.70887381341559
PLXNA1	1.05992398107942	9.43996431798774	3.70648269071217	0.0043014790639681	0.213059826107525	-1.71408301067709
ITPR2	-0.701892605215924	10.5760069594413	-3.70067389331391	0.00434207205509163	0.213059826107525	-1.72241401321629
EEF1E1	-0.671164343781214	9.19789802271423	-3.6977381556827	0.00436273966478976	0.213059826107525	-1.72662620047014
ACTL6A	-0.849934117263677	9.29473133305435	-3.6960656904665	0.00437455977198691	0.213059826107525	-1.72902636946773
SLC8A2	1.14459075572991	7.95471904247322	3.69506368104019	0.00438165747600521	0.213059826107525	-1.73046454265552
ANAPC13	-0.886705905568114	11.9677324829021	-3.69410420999051	0.00438846513957206	0.213059826107525	-1.73184178796944
GPAA1	0.67554015735603	11.7724849515063	3.69046126836955	0.00441441344084686	0.213059826107525	-1.73707207447685
SCEL	1.71119662217854	4.0393900630465	3.69018399465575	0.00441639498718636	0.213059826107525	-1.73747023829984
ADAM9	-1.19869094410973	9.56016370702612	-3.68990256417631	0.00441840719037398	0.213059826107525	-1.73787438179645
C1orf56	-2.05821993599881	8.99200778448237	-3.68793351311091	0.00443251255560832	0.213059826107525	-1.74070230230324
USPL1	-0.805915420254122	10.5885571830733	-3.68473103268781	0.00445555420167667	0.213059826107525	-1.7453027669724
HLA-F	0.756457640784868	12.7427327287005	3.6825030391895	0.00447165825943062	0.213059826107525	-1.74850416140981
OPA3	2.11941665116905	6.76915903029963	3.68224679370196	0.00447351431054571	0.213059826107525	-1.74887240209101
C5orf28	-1.05809166636254	7.95501996220032	-3.68099260907192	0.00448261030382424	0.213059826107525	-1.75067487004063
PDLIM5	-0.728193413445693	10.9123805696192	-3.67106341121185	0.00455530737095828	0.213061110316702	-1.7649521577184
HMGN1	1.34260634433496	11.7460826546116	3.6699106454933	0.00456382681530326	0.213061110316702	-1.76661058065299
COCH	-1.53782347033845	8.32060510746322	-3.66581521229245	0.00459422866256378	0.213061110316702	-1.77250388888303
TMED5	-0.768179083329207	11.6415683825512	-3.66201619130818	0.00462261921822664	0.213061110316702	-1.77797264649861
LILRB3	1.36206957243215	9.25677125409336	3.66113699907886	0.00462921559390694	0.213061110316702	-1.77923853089605
C9orf38	-1.90010742279092	8.08061200093561	-3.65956462635112	0.00464103725724176	0.213061110316702	-1.78150272931908
KCND1	1.68887207524059	7.8846158677272	3.65179816097818	0.00469989233805336	0.213061110316702	-1.79269112213619
TEK	-0.771437843238049	9.89895444709026	-3.65176840520998	0.00470011932251392	0.213061110316702	-1.79273400361667
IER3IP1	-1.27074208110234	10.2862653574958	-3.65013778716877	0.00471257559583159	0.213061110316702	-1.7950840889469
FLAD1	0.849856381301343	9.67709336587579	3.64851005889102	0.00472504416081276	0.213061110316702	-1.7974303567274
DNAJC9	-0.669065433381196	10.0312522663377	-3.64798042171825	0.00472910865582095	0.213061110316702	-1.79819387009344
ATRX	-0.634765707960051	9.72073420025476	-3.64553441703883	0.00474792696183437	0.213061110316702	-1.80172045254886
ORC4	-0.900772008277945	9.50840127999358	-3.64335721836929	0.00476474294847786	0.213061110316702	-1.80486013479938
CTNNAL1	-0.867301535283591	11.0674640419764	-3.64282724127768	0.00476884572009823	0.213061110316702	-1.80562449466708
ADD1	0.652814638896022	11.0342335609288	3.63436332838274	0.00483487023682346	0.213061110316702	-1.81783652848981
SPRY2	-0.966543329861794	9.66965472656995	-3.63213051779229	0.0048524462306596	0.213061110316702	-1.82105965539381
DLG1	-0.771878396826043	9.76312205506289	-3.62763257107575	0.00488805534810778	0.213061110316702	-1.8275545277959
MCCC1	-0.938982991963401	12.1126389358756	-3.62762420987671	0.00488812179484863	0.213061110316702	-1.82756660349497
FXYD7	1.45963406381915	8.58421997297173	3.624609656855	0.00491214006410661	0.213061110316702	-1.83192097181199
BABAM1	1.10814865201854	10.0576585116625	3.62425789972078	0.00491495067633408	0.213061110316702	-1.83242914324451
TTC19	-0.686520506998452	11.951572400652	-3.62111610761419	0.00494012875838588	0.213061110316702	-1.83696868711144
VSNL1	-0.771266380363208	10.9968987776178	-3.61971018665723	0.00495143923049775	0.213061110316702	-1.83900049829254
GOLM1	1.68451598926264	6.94773050480441	3.61688407233936	0.00497425676907619	0.213061110316702	-1.84308551262461
HNF1A	0.781705772874286	9.9319519526734	3.6168106944085	0.00497485066759739	0.213061110316702	-1.84319159055397
ZBP1	1.43094536516112	6.71126123415383	3.61653911780266	0.0049770493688521	0.213061110316702	-1.84358419801749
HSPA12A	-1.18901436629162	8.2766528112811	-3.61613161570215	0.00498035043251998	0.213061110316702	-1.84417332522649
PTPRK	-0.893327838282776	12.4731759304025	-3.61568024876763	0.00498400949823126	0.213061110316702	-1.84482589274156
NR2E1	1.06600257803351	5.69296643896283	3.61558169947933	0.00498480877381753	0.213061110316702	-1.84496837465898
FAM3C	-1.02149456634705	10.9080802932606	-3.61475119009339	0.00499154986066456	0.213061110316702	-1.84616916896252
WSB2	-1.04841339153028	11.4181171127592	-3.61031847379592	0.00502769047553956	0.213061110316702	-1.85257971151141
PCDHGB6	-2.42192659561342	5.93054719845832	-3.60955953593447	0.00503390551440707	0.213061110316702	-1.85367752939805
GGNBP2	-0.733985961037556	11.2575596541919	-3.60865384501991	0.00504133281649018	0.213061110316702	-1.8549877241577
ASCL3	-1.24426365308379	9.20154274363127	-3.60743011010628	0.00505138645373355	0.213061110316702	-1.85675817469234
PKD2	-1.07046243073535	10.3182644468873	-3.60639015432446	0.00505994667471926	0.213061110316702	-1.85826289035263
PPM1F	0.834280168449752	9.97075492325958	3.60194867396436	0.00509667652360499	0.21350226686747	-1.86469082617054
CUL3	-0.754576021621846	10.3770312340779	-3.60089732995026	0.00510541146445255	0.21350226686747	-1.86621274982655
IGFBP1	-2.83869407508035	13.1502634048414	-3.59769038077662	0.00513215245567	0.21350226686747	-1.87085598529637
COPA	-0.686146372064155	10.8914006219374	-3.5967576782088	0.0051399571212462	0.21350226686747	-1.87220665776871
NPTN	-0.761258371050523	12.0721937362173	-3.59461716346338	0.00515791531539314	0.21350226686747	-1.87530681045819
STAM2	-0.64121587502798	8.61138145286863	-3.59288295455503	0.00517251268151983	0.21350226686747	-1.87781892407291
DHRS2	1.23609227535143	8.9739880620444	3.58008697485639	0.00528155973657581	0.214788463552514	-1.8963663594314
DARS	-0.931219670845749	11.0649207296381	-3.57629090951886	0.00531436829235556	0.214788463552514	-1.9018725774804
POU3F3	-2.37430903959851	6.12297132833511	-3.57610368303598	0.00531599193229767	0.214788463552514	-1.90214419696352
OPN3	-0.789956183157543	11.1779459353487	-3.5744417751469	0.00533042676939942	0.214788463552514	-1.90455540589755
CYP4F3	-0.775700893445308	14.1969143100101	-3.57414259613876	0.00533302968205749	0.214788463552514	-1.90498951142701
SPDEF	0.73264550353051	8.98387834622903	3.57358965413499	0.00533784386433895	0.214788463552514	-1.90579185346092
ZC2HC1C	1.47796036401202	7.67078377511904	3.57137777770158	0.00535714684583819	0.214788463552514	-1.90900175657466
PIGA	-1.18510927831855	8.49549251244658	-3.56479279931881	0.00541504526832426	0.214788463552514	-1.91856152880053
TGFB1	1.15258529851201	9.15508096902407	3.56447185420901	0.00541788377606905	0.214788463552514	-1.91902759850168
SLC10A1	-0.837226918052053	15.3772429175486	-3.56028079308368	0.00545509294709395	0.214788463552514	-1.92511492715174
VAPA	-0.81446695911545	13.1427858219041	-3.56027377973942	0.00545515543560739	0.214788463552514	-1.92512511552148
PIK3C2A	-0.950543217176646	10.8060154086375	-3.56021480354062	0.00545568093979176	0.214788463552514	-1.92521079119419
TCRBV12S3	1.5307460348378	6.63355901979954	3.55996205094057	0.00545793367493845	0.214788463552514	-1.92557797377615
ANP32E	-0.722837740142198	9.80749023552648	-3.55736876071282	0.00548110318500734	0.214788463552514	-1.92934578817629
GNG10	-0.7723835108612	11.3945635010716	-3.5558780622847	0.00549446801204264	0.214788463552514	-1.93151200837143
LPAR6	-0.841603001489819	10.0026233932958	-3.54885235070998	0.00555791507853907	0.214788463552514	-1.94172511352818
CD2AP	-1.64520283198767	9.25597050475567	-3.54798443345306	0.00556580572456817	0.214788463552514	-1.94298719894217
LOC100505915	-2.30460094311513	9.54763482211032	-3.5475902894546	0.00556939292234037	0.214788463552514	-1.94356037512635
NEMF	-0.736685031362356	9.88900654793948	-3.54665438961562	0.00557792041070446	0.214788463552514	-1.94492146435675
MTRR	-0.855558654797962	10.4339785647537	-3.5465032156851	0.00557929911204741	0.214788463552514	-1.94514132816265
CASD1	-1.16341175430522	9.31898280976636	-3.54576956858061	0.00558599498796805	0.214788463552514	-1.94620836643796
ACTA1	2.17958748116521	7.93630251076075	3.54526977433119	0.00559056131584721	0.214788463552514	-1.94693531934025
SLC2A1	-0.77104117133835	9.90988892652089	-3.54362609903767	0.00560560602756199	0.214788463552514	-1.94932626465353
ZNF587B	-0.735213429204466	10.2550748982369	-3.54169783737988	0.00562330929922358	0.214788463552514	-1.95213159374214
ARHGEF26	-2.31106262656631	8.03858084548283	-3.54039264447059	0.00563532521448355	0.214788463552514	-1.95403070588791
MAGEB1	-1.41610471528893	7.70970410275068	-3.53894061518777	0.00564872433633484	0.214788463552514	-1.95614371180069
RB1CC1	-0.751195893926988	9.85097610665245	-3.53460460392211	0.00568893406053399	0.215663880941331	-1.96245501835029
PWP2	0.995941499158064	7.3012147746069	3.52943049264095	0.00573730579009473	0.216151340222781	-1.96998916643625
RGS20	2.19548348507143	6.62418636501893	3.52891413995636	0.00574215648800296	0.216151340222781	-1.97074121506576
P2RX3	2.11951016569112	7.29825705312262	3.52673311397855	0.00576269249341439	0.216151340222781	-1.97391814856944
ARHGEF17	1.99406923568797	8.33840733497786	3.52421818322265	0.00578646731409926	0.216151340222781	-1.97758215641597
C1R	0.760461869135113	15.1684605509414	3.52406461118802	0.00578792240316022	0.216151340222781	-1.97780592011568
FAM13B	-0.818874885257268	9.86956279072796	-3.52034806129591	0.0058232528415658	0.216248588660231	-1.98322200770508
CALY	-1.74998808770124	7.58187017438855	-3.5171371227643	0.00585395736606202	0.216248588660231	-1.98790258607074
SLC9A3R2	1.02122633614554	8.83197397530347	3.50993762262173	0.00592341578686498	0.216248588660231	-1.99840168636697
BAHCC1	1.36455210310687	8.9244957846534	3.50475782052936	0.00597391834283495	0.216248588660231	-2.00595919127245
REV3L	-0.818490152218409	10.0524934550637	-3.50289470636535	0.00599219277701031	0.216248588660231	-2.00867830122077
UBA5	-0.895077893187121	10.6893691809805	-3.50274078788988	0.00599370508866655	0.216248588660231	-2.00890295458034
COMMD10	-1.31496611812836	9.83586605745021	-3.50175825013864	0.00600336827421732	0.216248588660231	-2.01033709287811
P2RX7	1.68004837987201	7.77509320540635	3.50003386460092	0.00602036663787515	0.216248588660231	-2.01285432261668
PPARGC1A	-0.944715080472744	9.57909841067783	-3.49454450782881	0.00607481251145929	0.216248588660231	-2.02086988556442
IRS2	-1.37598083369381	12.7012498199418	-3.49453913457848	0.00607486605565653	0.216248588660231	-2.02087773329207
ZNF814	-1.11975922795008	8.08287943605814	-3.49171689837689	0.00610305738862469	0.216248588660231	-2.02500011863599
CIZ1	1.2610186032098	8.53209682416213	3.48875795556011	0.00613276027223805	0.216248588660231	-2.02932317113596
PELI2	-1.35811864365407	8.58141394234768	-3.48463434035531	0.00617440521878446	0.216248588660231	-2.03534949658495
SLC10A3	1.53264388473019	6.57915043093976	3.48287375363208	0.00619227499821093	0.216248588660231	-2.03792304106887
CETN2	-0.800686085223695	10.3171205938845	-3.47788995165652	0.0062431519107173	0.216248588660231	-2.04521004487312
CBX1	-0.641139422297908	10.2859410254358	-3.47669326077274	0.00625543278244654	0.216248588660231	-2.04696019108979
HIST1H3I	1.1871905903716	7.99540509351254	3.47576848048386	0.00626494039184491	0.216248588660231	-2.04831278232501
KPTN	0.851958385992358	9.63308480114279	3.47414042563586	0.00628171480170476	0.216248588660231	-2.0506942236285
FTH1P5	0.703721778293797	15.0116563598003	3.47379538806447	0.00628527582786838	0.216248588660231	-2.05119896664448
CNGA1	-0.714947689967673	10.5988309026507	-3.47283128589474	0.00629523714358983	0.216248588660231	-2.05260938813285
ERGIC2	-0.690139273058005	9.9851565210359	-3.47064412517538	0.0063178961898002	0.216248588660231	-2.0558094565553
SH3YL1	-1.12190083248923	10.187769550493	-3.47036961142132	0.00632074613500597	0.216248588660231	-2.05621113987725
LHX2	-1.41505715921875	8.62382168443216	-3.47035019796558	0.00632094773202725	0.216248588660231	-2.05623954701303
HMGA1	1.39757719818676	8.0835485175373	3.46658366868207	0.00636018742838124	0.216248588660231	-2.06175179876552
SAMD4A	-0.773822349131112	10.3400868559267	-3.46550328115139	0.0063714895120116	0.216248588660231	-2.06333322119388
CKS2	-1.09274488687024	8.82114340504166	-3.46515606558441	0.0063751262073019	0.216248588660231	-2.06384148738686
TNC	-0.869246026542504	8.26289796801103	-3.46480879752019	0.00637876560767264	0.216248588660231	-2.06434984391655
NEK7	-0.753615892465547	10.4909506894323	-3.46325070986438	0.00639512107013196	0.216248588660231	-2.06663085312534
KRT24	1.51462083981628	7.70549643474007	3.46160838225928	0.00641240794041495	0.216248588660231	-2.06903548134249
SDCBP	-0.78772010051089	13.0778235875313	-3.46119216805927	0.00641679664122995	0.216248588660231	-2.06964493274385
TAX1BP1	-0.712462813625416	11.7611888249102	-3.46109740993164	0.00641779623801389	0.216248588660231	-2.06978368725147
SS18L1	-0.683992810515413	11.0998818678953	-3.46035943668665	0.00642558659824384	0.216248588660231	-2.07086433710753
PEA15	-0.628161539030637	11.1536577683273	-3.45889802379757	0.00644104287202542	0.216248588660231	-2.07300453341224
BTBD2	1.95978697106663	8.06019560071189	3.45820730516703	0.00644836151108166	0.216248588660231	-2.07401615321445
UBE2Q1	-0.622112925363945	11.5368689203432	-3.45649961043349	0.00646649277951295	0.216248588660231	-2.07651745371022
SEC62	-0.672891495771047	13.0029337323547	-3.45486711556764	0.00648387508662614	0.216248588660231	-2.07890890947065
INSM1	-2.08569458952459	6.91165949738246	-3.4508844250949	0.00652648529184684	0.216248588660231	-2.0847444235024
B3GNT3	1.96379031306109	8.46706011637557	3.44905120330151	0.00654619620512615	0.216248588660231	-2.08743108300642
KLF13	1.99452453601785	6.54317093474438	3.44705028230237	0.00656778074131086	0.216248588660231	-2.0903639342819
MRPL48	-0.819377855001404	10.9650993051539	-3.44433525100055	0.00659718672663708	0.216248588660231	-2.09434419571746
ITIH4	0.601597108447221	14.6754923202173	3.44150707445357	0.00662796343391038	0.216248588660231	-2.09849118698464
SHCBP1L	2.16451340122401	7.53759060070765	3.44070446234241	0.006636724700028	0.216248588660231	-2.09966822643241
DNAJC24	-1.40292095679723	11.0004790171614	-3.43385888143868	0.00671194054543769	0.216248588660231	-2.10971019329996
LMAN2	0.908020101371948	10.3037391374491	3.43332554699247	0.00671783755768796	0.216248588660231	-2.11049276935397
AMPH	-0.926046309713023	9.3277013608759	-3.43216878032841	0.00673064625291426	0.216248588660231	-2.11219023004115
CYP2U1	-1.02600623016468	5.98885625868463	-3.43211049916713	0.00673129226075842	0.216248588660231	-2.11227575671507
KIAA0907	-0.57468987842603	11.275666932782	-3.42897421879322	0.00676615083186415	0.216248588660231	-2.11687873847754
GRAMD1C	-0.966960187979407	9.70229121805333	-3.4272448010586	0.00678545266687175	0.216248588660231	-2.11941738239742
CETP	0.977199718457236	11.0229332422977	3.42516793963429	0.00680870774799943	0.216248588660231	-2.12246646974884
POU3F2	1.49863010550271	6.90712247878305	3.42491658743484	0.00681152779448829	0.216248588660231	-2.12283551698878
LMBRD1	-0.736729576207662	12.8189681226471	-3.42458047362054	0.00681530071644178	0.216248588660231	-2.12332902583458
ERN2	1.6074698340133	8.97960683406359	3.42176347113649	0.00684700723532285	0.216248588660231	-2.1274656465016
ZNF189	-0.855203760554788	10.0976895105519	-3.42128809516857	0.00685237284777449	0.216248588660231	-2.12816379483349
PDGFA	-0.88752058806141	8.82460848691713	-3.42035167720839	0.00686295503659833	0.216248588660231	-2.12953911079536
BCAP29	-2.48190473705901	8.4007375955253	-3.4193029267049	0.00687482677495169	0.216248588660231	-2.13107952037181
ANP32D	-2.07785166374971	6.4284739898096	-3.41912210909492	0.00687687576047515	0.216248588660231	-2.13134511794864
EFCAB6	1.21156813027659	6.15259960221831	3.41795702727733	0.00689009340020075	0.216248588660231	-2.1330565551819
POLE2	-1.76748202816181	9.20318124946301	-3.41463241414419	0.00692795549156191	0.216248588660231	-2.13794101055193
XPO1	-1.03019977812228	12.0797291857362	-3.41362203146256	0.00693950482782687	0.216248588660231	-2.13942567674444
GFRA2	1.02849386085952	6.91920082827704	3.41226111094964	0.00695509258669108	0.216248588660231	-2.14142559728219
GABRA6	-1.73363034015609	5.54464084531446	-3.40874863445225	0.00699549180877922	0.216248588660231	-2.14658820798429
PIGB	-0.700437328327485	10.0961704624688	-3.40636755986535	0.00702301627851628	0.216248588660231	-2.15008863113738
PCYT2	0.723585921205526	11.0220868571094	3.40586985770255	0.00702878372272742	0.216248588660231	-2.15082037939941
PRNP	-0.770643384601074	10.9800299717163	-3.40540753506443	0.00703414558025184	0.216248588660231	-2.15150013405714
ZNF562	0.607668503130066	10.2607259395733	3.40435217763702	0.00704640113307222	0.216248588660231	-2.15305191379543
PTPRH	0.68117501172596	10.2007307887082	3.40412746158073	0.00704901354944932	0.216248588660231	-2.15338234754194
EFR3A	-0.857280553189073	11.6239667655139	-3.40212737382948	0.0070723096463522	0.216248588660231	-2.1563236093175
SECTM1	1.71815496228507	9.19682298422767	3.40085411159287	0.00708718155146094	0.216248588660231	-2.15819624345133
AC007292.3	2.19949462056681	7.49504676611107	3.39951986929551	0.0071028004771494	0.216248588660231	-2.16015874446508
ALDH4A1	0.850965888743227	12.8447552191673	3.39731852099081	0.00712864791892285	0.216248588660231	-2.16339705299686
RAB38	-1.30161575081562	6.32371781891796	-3.39678215890642	0.00713496043838912	0.216248588660231	-2.16418614834725
PPM1A	-0.655543002020565	11.0369028328939	-3.39562153105723	0.00714863985453781	0.216248588660231	-2.16589376493453
DMXL1	-1.1379434831641	9.72013179441417	-3.39525895002523	0.00715291888085898	0.216248588660231	-2.16642725426972
DNAH9	0.781301147480738	7.90224894522043	3.39491547392039	0.00715697488580536	0.216248588660231	-2.16693264581778
PGAM1	0.593289514955524	13.1720270837744	3.39391233989546	0.00716883423316075	0.216248588660231	-2.16840872943471
TNIP1	0.675491799899218	11.6905317292731	3.39210741960416	0.00719022381507409	0.216248588660231	-2.1710648808444
GPR126	-0.749122719158979	12.5288592381187	-3.39164881606706	0.00719566911402313	0.216248588660231	-2.17173982315419
RHOT2	0.95341344020161	9.84262235657731	3.39134576887668	0.00719926973422932	0.216248588660231	-2.17218583982919
C2	0.77336152250178	13.6288883906017	3.39099305156704	0.00720346285387731	0.216248588660231	-2.17270497155744
PTGES2	1.16531716673611	10.117530478007	3.39073106095002	0.00720657904728864	0.216248588660231	-2.17309057941543
EIF2S3	2.20390681762232	7.94265862006654	3.38692405084684	0.00725201859382386	0.216248588660231	-2.17869467925898
PSIP1	-1.03987001900098	9.22292340680018	-3.38588207133892	0.00726450704524523	0.216248588660231	-2.18022878173931
DPF2	1.73153637799025	8.92908186732891	3.3854428371098	0.00726977807487264	0.216248588660231	-2.18087549792308
ATP6V0A1	0.580285472078524	10.9385200339361	3.38295676469947	0.00729968690726229	0.216248588660231	-2.18453629289803
TRA2B	-0.743143870184982	11.0709810963771	-3.38201829322717	0.00731101033628356	0.216248588660231	-2.18591837621226
CTSG	0.943718828299367	9.71984422257209	3.38178235815672	0.00731385994609218	0.216248588660231	-2.18626585099181
AATF	1.68181613100211	8.85555896471884	3.38054935584186	0.00732877079217125	0.216248588660231	-2.18808185464583
THBS2	-1.96859808126973	10.6537884590059	-3.37910116403641	0.00734632414459747	0.216248588660231	-2.19021499330946
ADCK2	0.757229879188836	9.08453015172353	3.37881726482194	0.00734977035059273	0.216248588660231	-2.19063319242765
TMEM63A	1.02367131399418	9.55396621522244	3.37781997318962	0.00736188958011873	0.216248588660231	-2.19210232249372
C11orf57	-0.839932117194543	10.0407599927076	-3.37753566711503	0.00736534829551986	0.216248588660231	-2.19252115786672
PPM1B	-0.949838173767752	10.9054588807222	-3.37644180515296	0.00737867132655203	0.216248588660231	-2.1941326949294
SCAP	0.719385844087514	11.9306993477666	3.3752462546335	0.00739326143889378	0.216248588660231	-2.19589418350614
MOAP1	-0.651503755695179	10.7826653499144	-3.3709625028775	0.00744578458572213	0.217019912836335	-2.20220691940406
TSC22D2	-1.02350901214601	9.14627251800284	-3.36989901911409	0.00745888371104265	0.217019912836335	-2.20377440449277
SMC3	-0.60603461795781	9.02201800293057	-3.36887513926474	0.0074715175601926	0.217019912836335	-2.20528362393388
KIF21B	-0.828346687189157	6.78871965386573	-3.36584623837029	0.00750902155053792	0.217605548305196	-2.2097488988372
ATF1	-0.978886190960678	9.461354329641	-3.36305439685018	0.00754376277916406	0.218108606804034	-2.21386550612035
GRAMD3	-0.992068975870154	9.55399566370358	-3.36001192972941	0.00758181216407528	0.218704779390383	-2.21835254635091
SREK1IP1	0.644504923677921	9.09899092976981	3.35232099718697	0.00767888348014006	0.220594971245953	-2.22969923671201
NOL8	-2.13689941809255	7.6961225140567	-3.35197850816765	0.00768323599394312	0.220594971245953	-2.23020465750596
PCDHB3	-0.7537534616964	7.06246830036805	-3.3504768067208	0.00770235047237593	0.220594971245953	-2.23242089666005
MGA	-1.63373976716278	8.09333923454961	-3.34927684572619	0.00771765957738074	0.220594971245953	-2.23419198009915
EEF2	0.809508359975386	14.1825186118951	3.34749221425291	0.0077404861307466	0.220634275367145	-2.23682626831874
RP11-930P14.2	0.884913496807959	5.97704314072877	3.34582413021722	0.00776188509324451	0.220634275367145	-2.23928880171491
IL17RB	-0.896963940109993	11.5331309044159	-3.34320539012767	0.00779560298768464	0.220634275367145	-2.24315530010647
SYNRG	-0.661211954742292	10.6742388615753	-3.34195350829149	0.007811775203981	0.220634275367145	-2.24500390423326
C1D	-0.821887246475955	10.0931105484833	-3.34112336883042	0.0078225183376605	0.220634275367145	-2.24622982170328
SND1	0.721549060152283	12.2196695805556	3.34096774721002	0.00782453399253903	0.220634275367145	-2.24645964502936
ZNF446	1.18866860046188	7.24744137870309	3.33290274760198	0.00792973245773068	0.220991960538001	-2.25837329264117
S1PR1	-0.98185380353382	10.1996848695946	-3.33148429033112	0.00794838521038679	0.220991960538001	-2.26046928697495
REC8	1.26174644219766	9.33728698029969	3.33092955734457	0.00795569229358873	0.220991960538001	-2.26128904460783
CYP11B2	1.17224005401261	7.5210042782787	3.33072597125313	0.00795837572215937	0.220991960538001	-2.26158990165587
FOXJ1	1.77786943240047	8.16721932918007	3.33005316209994	0.00796725054374598	0.220991960538001	-2.26258419888092
DDX3X	-0.855806368137353	10.7991100899157	-3.32914882331205	0.00797919551749524	0.220991960538001	-2.26392072521986
GNAI3	-0.67294319622804	10.8291274626297	-3.32727452667914	0.00800401115581417	0.220991960538001	-2.26669100371135
TAF4	-0.626954047105034	9.19217376797734	-3.32651758066022	0.00801405569579597	0.220991960538001	-2.26780989176463
PMPCB	-0.645437728424683	12.7361072989381	-3.32405147642161	0.00804687089799368	0.220991960538001	-2.27145556637865
ZKSCAN7	-2.38514517931785	7.68233605469639	-3.32369506372124	0.00805162497104724	0.220991960538001	-2.2719825034598
WFS1	0.67638612195327	10.8198511376758	3.32203700305442	0.00807377948306625	0.220991960538001	-2.27443401455304
ELF2	-0.751725075955036	9.91759667190595	-3.32189428990308	0.0080756893149305	0.220991960538001	-2.27464503391986
ZNF358	1.31862336198398	10.0988537991174	3.3217211474191	0.00807800698822701	0.220991960538001	-2.27490104945642
DDX49	1.20971154541975	9.11131151679032	3.32088422617628	0.00808921965048134	0.220991960538001	-2.2761385950245
MTA1	0.596402626470772	10.3549877083697	3.31997682088355	0.00810139479179792	0.220991960538001	-2.27748043877906
SLC38A10	0.686689114988479	12.368860967815	3.314450865174	0.00817594927066974	0.222541890343523	-2.28565371839681
POLR2K	-0.676003664301794	10.4486210410954	-3.31113579979759	0.00822101484241485	0.22310631245523	-2.29055829836211
SLITRK3	-0.811674767601206	9.24267904009667	-3.31031254752273	0.00823224598874495	0.22310631245523	-2.2917764431491
EDF1	0.714218454057081	12.2806639857754	3.30850084992371	0.00825701774978963	0.223295385181811	-2.2944573849524
ZNF37BP	-1.88132411382149	6.4900840292719	-3.30590745272704	0.00829261189920806	0.223468890304793	-2.29829560833959
SLC6A7	0.843897008256077	6.18692675228868	3.30543946311891	0.00829905187137659	0.223468890304793	-2.29898829797233
MZB1	1.83822532414372	7.95302856669804	3.303923648761	0.00831994635845722	0.22347692394727	-2.30123205162724
HLA-F-AS1	-0.888063657993879	10.314257440525	-3.30101106513013	0.00836024695440792	0.22347692394727	-2.30554393458118
CTAGE11P	-1.60857355916949	8.35053938337087	-3.2990207717297	0.00838790194444432	0.22347692394727	-2.3084908739901
MYO1D	1.5993917218008	8.13162583364465	3.29722610877824	0.00841291962813277	0.22347692394727	-2.31114846057088
KRBOX4	-1.55755307559489	8.99244331594196	-3.29680661783369	0.00841877844894734	0.22347692394727	-2.31176969647099
PLEC	1.50377301925666	9.81627542210541	3.29419733929516	0.00845531563087975	0.22347692394727	-2.31563420750647
FBXO28	-0.771305112263883	10.3566055517988	-3.29048819676608	0.00850753587360793	0.22347692394727	-2.3211287444587
NRXN2	1.8965482700525	7.3084060199945	3.28900789774143	0.00852846951162069	0.22347692394727	-2.32332192959612
BARD1	0.7008742888572	5.1712534096134	3.28759574642281	0.00854848897969415	0.22347692394727	-2.32541433094147
SLC38A6	-0.910494432183985	8.6204560882049	-3.2870406591015	0.0085563714870367	0.22347692394727	-2.32623685914851
ZBTB48	0.876028107882439	9.94672600898619	3.28481386231457	0.00858806853902484	0.22347692394727	-2.32953680179291
SHOX	-1.30581532816167	6.46674635530921	-3.28473908385666	0.00858913506346479	0.22347692394727	-2.32964762540637
MTUS1	-0.780368737227553	11.0098905226435	-3.28268257728556	0.00861851951446207	0.22347692394727	-2.33269561594104
SP3	-1.07202598360641	10.4759957583348	-3.28223563306657	0.00862491939718578	0.22347692394727	-2.33335809070602
EIF6	0.806496057022914	11.8959032332695	3.28121045088414	0.00863961771086736	0.22347692394727	-2.33487771469643
SLC17A2	-0.682785014288944	12.6153641179446	-3.27992573570766	0.00865807350728855	0.22347692394727	-2.33678217459596
LUC7L3	-0.667782196177573	11.3363125594009	-3.27959106333226	0.00866288797473467	0.22347692394727	-2.33727831633633
JUN	-1.2343775230866	9.71678206485283	-3.27887488007621	0.00867319999065472	0.22347692394727	-2.33834006964172
STMN1	-1.16163562263358	9.63013752145003	-3.2777254870241	0.00868977608360005	0.22347692394727	-2.34004415783544
MRPS33	-0.599483962993293	11.7622332261599	-3.27678641508042	0.00870334326225619	0.22347692394727	-2.34143651045827
C11orf30	1.70579074835525	7.20552645308254	3.27612717606829	0.00871288062450195	0.22347692394727	-2.34241400379404
GLIPR1	-1.58035864504845	8.53556126384247	-3.27552844201224	0.00872155198869553	0.22347692394727	-2.34330181578857
ANKRD26	-1.35922499813232	8.0105974219927	-3.27535647861679	0.00872404415051202	0.22347692394727	-2.34355681153696
USP9X	-0.580757026105081	12.1866214592218	-3.2728383512162	0.00876062209243478	0.22347692394727	-2.34729111022867
SIGIRR	1.01828770414968	12.4566974885838	3.27246638901957	0.00876603855175578	0.22347692394727	-2.34784276461853
QKI	-0.680784431884263	10.4675872460471	-3.27095475156734	0.00878808635732614	0.22347692394727	-2.35008478688643
RSL24D1	-0.680771071393547	10.8132336942941	-3.27036690070315	0.0087966758213063	0.22347692394727	-2.35095672599305
NARS	-0.673971864999901	12.1814834008136	-3.26962333262657	0.00880755297121668	0.22347692394727	-2.3520596780806
U2SURP	-0.673926671656382	9.6861492290903	-3.26630847208954	0.00885621279208503	0.22347692394727	-2.35697727127273
ATP5C1	-0.544843616907164	13.9921899751072	-3.26613123818173	0.00885882225457272	0.22347692394727	-2.35724022437108
EVI2B	-0.703797615218301	9.6111410131936	-3.26381102001715	0.00889305666124277	0.22347692394727	-2.36068286560414
TRPV4	0.76984013297734	9.26614521621303	3.2605881710419	0.00894083567420635	0.22347692394727	-2.36546555857948
ROCK1	-0.877740531476435	11.3609279054312	-3.25967419308109	0.00895443358198077	0.22347692394727	-2.36682205927795
STAP2	0.636356272995304	11.3657722355497	3.25964137156138	0.0089549222876749	0.22347692394727	-2.36687077339101
DNAJC11	0.646192448936796	10.6744022505242	3.2591414545578	0.00896236934876662	0.22347692394727	-2.36761276785493
LINS	1.49956874681642	5.97451212268345	3.25895795680794	0.00896510444179605	0.22347692394727	-2.36788512703455
AMIGO2	-0.700225798986578	9.32383562649996	-3.25833680907498	0.00897436923583451	0.22347692394727	-2.36880709578242
POTEKP	1.99282356114706	8.43385841777551	3.25638731483298	0.00900351126576082	0.22347692394727	-2.37170094045026
PPA1	-0.640571027726905	13.0154554627156	-3.25427212113602	0.00903524059848893	0.22347692394727	-2.37484111510431
HLA-B	0.896398396489666	14.5387625914007	3.25395985926265	0.00903993449018277	0.22347692394727	-2.37530472494179
BBS10	-1.04285563651579	8.84415027646998	-3.25229438535172	0.00906501222129577	0.22347692394727	-2.37777756437008
DECR2	0.623004165625799	12.5093973518159	3.25211072324477	0.00906778208324592	0.22347692394727	-2.378050273972
NID2	-1.27275468211045	9.52725359615558	-3.25167012732327	0.00907443039555015	0.22347692394727	-2.37870450181239
SNRK	-0.86008718947082	10.3983086020032	-3.25022378382549	0.00909629012959575	0.22347692394727	-2.38085224913522
LSM12	0.706110630076296	9.98210490629947	3.2495844159484	0.00910597069078447	0.22347692394727	-2.38180173421731
SARDH	0.872764104216634	10.1176201973289	3.24875138610869	0.00911859938324851	0.22347692394727	-2.38303886589565
TXN	-0.947772976880115	11.9062506359687	-3.24490360239397	0.00917716620824355	0.224473843237895	-2.38875395725418
TLR2	1.6034253720316	9.06866747252829	3.24310828698408	0.0092046250297868	0.2247074608439	-2.39142095051302
ANKRD46	-1.16345408439857	11.2637725442719	-3.23962648299273	0.00925811969671493	0.224997633399376	-2.39659403183946
CDK2AP1	-0.785589308973073	11.9980736212803	-3.23814345030975	0.00928100226251198	0.224997633399376	-2.39879774725745
TYMP	0.858125572554842	10.1873170255052	3.23624312470345	0.00931040865287414	0.224997633399376	-2.40162180380403
TSPYL5	-0.818521532479107	9.59505083231203	-3.23619909653606	0.0093110910984271	0.224997633399376	-2.40168723716792
RPGR	-1.0801317142267	8.76886368878787	-3.23555833308222	0.00932102889514774	0.224997633399376	-2.40263953885818
CD58	-0.822438291719083	8.53225160491619	-3.23536065065381	0.00932409701686925	0.224997633399376	-2.40293334096261
PLEKHO2	1.42180321865646	9.84994910208208	3.232839219284	0.00936332214534501	0.225510491899787	-2.40668105453925
CCND2	-1.02779299458056	9.56696574368845	-3.22935405293515	0.009417819754465	0.226263620436731	-2.41186206009907
ZNF580	1.914242261157	8.62295781501594	3.22752328945839	0.00944657817460812	0.226263620436731	-2.41458404417666
PIGF	-0.630611853028601	10.429144892974	-3.22738920337698	0.0094486880067618	0.226263620436731	-2.41478341434204
COPS2	-0.779073424498755	10.4752632403118	-3.22589824387441	0.0094721808324797	0.226394143020867	-2.41700039245206
TIMM44	0.867843641006377	9.30737020717447	3.22424745597948	0.00949826221169696	0.226585920593866	-2.41945523509183
Y16709	-1.10983585405142	14.4216469028895	-3.22003565483157	0.00956514139380523	0.227294401809695	-2.4257194786325
CAPZA1	-1.01800462333211	11.610076205367	-3.21910981531505	0.00957990767145089	0.227294401809695	-2.42709667592214
UBXN1	0.645342976545299	10.2946204212209	3.21713994903172	0.00961140331854313	0.227294401809695	-2.43002710132147
TBKBP1	1.70104009899914	8.14120912770776	3.2170307480573	0.00961315241723019	0.227294401809695	-2.43018956056445
UBTD1	0.934733124206907	9.0014787424678	3.21475062705607	0.00964974859565848	0.227294401809695	-2.4335819312052
CCL7	-1.27266675161338	8.45199265988005	-3.21200029808358	0.00969408249655893	0.227294401809695	-2.43767442212901
TRIB2	-0.651568037787825	9.19672360328067	-3.21159427973554	0.00970064503727438	0.227294401809695	-2.43827862780576
ANK2	-0.818761619422135	8.65309518325063	-3.21077033099689	0.00971397670941557	0.227294401809695	-2.43950480532532
AP1B1	0.970002365506096	10.5166515522312	3.21033574573067	0.00972101598710925	0.227294401809695	-2.44015156432273
DCTN6	-0.707692175579195	11.1983778254717	-3.20826373802067	0.00975464996103946	0.227294401809695	-2.44323537220507
CCNG1	-0.883468236524008	12.862038353365	-3.20781430770429	0.00976196114982705	0.227294401809695	-2.44390431177885
SIKE1	-0.725422507491311	8.98040138731112	-3.20678791049638	0.00977867939831471	0.227294401809695	-2.4454320771911
OLFM4	2.03623096028071	4.74189667762634	3.20582514586658	0.00979438795389709	0.227294401809695	-2.44686520126828
STAM	-1.10034072509421	9.50762607643295	-3.20554239053637	0.00979900634546248	0.227294401809695	-2.44728611055146
ISOC1	-0.560148010160024	12.0386756561984	-3.20550171077097	0.00979967097378428	0.227294401809695	-2.44734666691474
SEC22B	-1.3049981047045	12.5744244406854	-3.19988024457981	0.00989196221613674	0.227726671515766	-2.45571606940575
VPS13B	-1.03840022594778	9.26158454998855	-3.19965514410207	0.00989567639790255	0.227726671515766	-2.45605125594831
PNISR	-0.647240321578439	10.7208091378547	-3.19950512679335	0.00989815249584227	0.227726671515766	-2.45627464181886
DOHH	1.06839785780555	9.34860890686041	3.19893725466858	0.00990753123367157	0.227726671515766	-2.45712025717609
GIN1	-0.61433488552653	9.70695224892676	-3.19859250678893	0.0099132294029535	0.227726671515766	-2.45763363139194
EGFR	0.793271060080738	10.8826864058301	3.1977482044619	0.00992719870251227	0.227726671515766	-2.4588909450342
PAX6	-1.84162000709863	7.28810435033289	-3.19118887629972	0.0100364171114766	0.229474186748482	-2.46866076824828
WBSCR22	0.56353956483386	11.2699661701831	3.19097775807063	0.0100399528629994	0.229474186748482	-2.46897527313297
KIF24	-2.00375438661869	7.43761486106436	-3.18689968410714	0.01010850320673	0.230620905887361	-2.47505107328177
WDR52	-0.930841052873437	8.26643208703398	-3.18503684399762	0.0101399765113341	0.230880982488464	-2.47782687467681
ITGAX	1.23640666625057	8.03000054894967	3.18328698869976	0.0101696326494848	0.230880982488464	-2.48043455235137
IL19	0.988903951763207	9.62924646703218	3.18214289685664	0.0101890706349611	0.230880982488464	-2.48213962844405
CCDC53	-1.43312103622882	10.0590330582618	-3.18111143471847	0.0102066277860077	0.230880982488464	-2.48367693147227
RWDD3	-1.39819894524845	8.76113251939322	-3.1808019416913	0.0102119019191184	0.230880982488464	-2.48413821867441
DOCK4	-0.966422600906888	10.339294028007	-3.17963024773701	0.0102318943788498	0.230916925657927	-2.48588464609819
ZNF350	-1.60384983083897	8.2732849250779	-3.17731960277434	0.0102714385689766	0.231272516404833	-2.48932899117261
PRSS3P2	1.06811826348568	9.73111296118894	3.17579571722857	0.0102976041317425	0.231272516404833	-2.49160077218911
ZFR	-0.598241929968562	10.0874200042196	-3.17487238384886	0.0103134913487161	0.231272516404833	-2.49297734289804
RGS2	-2.01555155023164	10.3022821407343	-3.17441476408074	0.0103213746562565	0.231272516404833	-2.49365961770084
SH2B1	0.829957085033039	9.97583082484137	3.17142914378399	0.0103729594178407	0.232014072682826	-2.49811131202108
AP1G2	1.22274230766443	7.46923224009158	3.17014015462087	0.0103953120232966	0.232100311865349	-2.50003345112389
SPARCL1	-0.965470380324437	11.7719095525631	-3.16662016064018	0.0104566053080812	0.232424141053259	-2.50528306739416
PIP4K2C	-1.18737036451324	10.3714010717532	-3.16581430662938	0.010470689705542	0.232424141053259	-2.50648501870466
DLX5	-2.22274535662016	6.99620162493945	-3.16505990285987	0.0104838925348846	0.232424141053259	-2.50761027246481
MAN2A1	-0.924261440566315	12.286023033636	-3.16505908232509	0.0104839069043788	0.232424141053259	-2.50761149638025
DEK	-0.942316221441395	11.34632086391	-3.16218814800529	0.0105343077755897	0.232842514928784	-2.51189409353813
LINC01361	-0.695218545934947	7.4266236445061	-3.1618710017926	0.0105398906980833	0.232842514928784	-2.51236721889224
VPS54	-0.603450226648487	10.2416662600879	-3.1606405460429	0.0105615799566667	0.232911608605015	-2.51420290543454
REN	1.05660573065343	6.95903517685869	3.15723915716854	0.0106217750574512	0.23316040722822	-2.51927790502408
TBPL1	-0.806705893057917	10.073884602937	-3.15684283103838	0.0106288118026812	0.23316040722822	-2.51986929094183
THRAP3	0.903274672025174	7.07766681825475	3.15574749486719	0.0106482843308602	0.23316040722822	-2.52150377535799
MRPL42	-2.42738483389674	9.63881277589936	-3.15517472046341	0.010658481507487	0.23316040722822	-2.52235851489972
CNN2	0.814645597029848	10.8977171312776	3.1544418810638	0.0106715429632963	0.23316040722822	-2.52345214929044
FAS	-0.783780980630691	9.84665572719649	-3.15082380158111	0.010736269527241	0.23316040722822	-2.52885204184633
INPP5J	1.00140105498449	6.97936846646145	3.1495636106731	0.0107589085498025	0.23316040722822	-2.5307330561419
DHCR7	1.0037489957533	11.8705955952598	3.14825820263803	0.0107824115600216	0.23316040722822	-2.53268167787335
MAS1	-2.20632732754004	9.07929122033295	-3.14738039259028	0.0107982455773634	0.23316040722822	-2.53399207656736
MOB4	-0.808429580123374	11.2340973070428	-3.14363681630744	0.0108660409079576	0.23316040722822	-2.53958109042446
ABHD2	1.00325626633291	11.2842871017252	3.14292634427245	0.0108789566347597	0.23316040722822	-2.54064190441603
POM121L2	-0.83974653038444	9.25786779258542	-3.14201318449297	0.0108955801776822	0.23316040722822	-2.54200540366827
MGAT1	0.722768254059934	11.659874042997	3.14028715666085	0.0109270727430384	0.23316040722822	-2.54458280271124
MRPL28	0.744662643105828	10.9019830476809	3.13997335516146	0.010932808293613	0.23316040722822	-2.54505140966358
PTPRU	1.39496397536772	9.61967214130907	3.13764566332911	0.0109754495554549	0.23316040722822	-2.54852761002819
CLEC2B	-0.731784926682387	10.3163129520453	-3.13642490740326	0.0109978808998209	0.23316040722822	-2.55035084416603
CEP97	-1.635935509925	7.92904749632047	-3.13625250539367	0.0110010525682703	0.23316040722822	-2.55060833948893
AGK	-0.82325786625263	10.1996664131571	-3.13588866878096	0.0110077491266601	0.23316040722822	-2.55115176319276
LDB2	-0.924901921342371	10.4623021404315	-3.13505857713201	0.011023042953881	0.23316040722822	-2.55239161475144
SLC48A1	0.746680946791123	9.43843759259481	3.1344258725091	0.0110347147085454	0.23316040722822	-2.55333667323624
FRS3	1.06888114016184	9.13684587356914	3.13400014089742	0.0110425754840439	0.23316040722822	-2.55397259503499
ARPP19	-0.61859709807964	10.7678296742251	-3.13311877900365	0.0110588673492046	0.23316040722822	-2.55528913661316
CCDC102B	-2.33466404997841	5.26562887421131	-3.13307776035806	0.0110596261739475	0.23316040722822	-2.55535040979508
AP3B2	-1.56549273163733	8.09118941022007	-3.13276085257601	0.0110654906124575	0.23316040722822	-2.55582380672374
FAM135A	-1.90516995939238	5.92812595352027	-3.13080302140114	0.0111017914397102	0.23316040722822	-2.55874856129069
PHIP	-1.35748826323475	10.2418528819606	-3.12628902393612	0.011185953205984	0.23316040722822	-2.56549285932852
PDS5A	-0.571823495667347	9.86960202925478	-3.12574066484267	0.0111962216283567	0.23316040722822	-2.5663122445286
CMAHP	-0.913819950501495	9.23713369949144	-3.12563738566266	0.0111981566874793	0.23316040722822	-2.56646657154117
EIF3M	-0.730487608763033	10.7579042505159	-3.12549524130507	0.0112008204930774	0.23316040722822	-2.56667897475808
GREB1	-1.72628481917364	7.22874074491406	-3.12244547674287	0.0112581303083624	0.23316040722822	-2.57123648406055
PTPRS	1.33795754317788	7.65095407076687	3.12172926015121	0.0112716326721037	0.23316040722822	-2.57230687062233
RNF139	-0.681039020366111	11.0683120297599	-3.12111598432557	0.0112832075556982	0.23316040722822	-2.57322343807573
KATNA1	0.546854981695919	9.92993523803849	3.12068580843873	0.0112913339076634	0.23316040722822	-2.57386636897605
NMB	-0.666948605299869	9.84537858184598	-3.11986361248812	0.0113068825172435	0.23316040722822	-2.57509523668824
DCHS2	-0.887479445354825	6.61273502647925	-3.11884667265371	0.0113261443126521	0.23316040722822	-2.57661523115254
PEX11B	-0.802408888629262	11.2246259756473	-3.11842335747001	0.011334172212511	0.23316040722822	-2.5772479690363
SUB1	-0.65929175012176	11.9730185762369	-3.1176625711123	0.0113486147011489	0.23316040722822	-2.57838516045827
BCL2L1	0.848014632142242	9.32026315471354	3.11758024585569	0.0113501786643304	0.23316040722822	-2.57850821897636
LCAT	0.921094955506346	11.5387561473073	3.11477376172599	0.0114036268312131	0.23316040722822	-2.58270356294891
TLK1	-0.760827654787516	9.29817059617174	-3.11287711713683	0.0114398935566368	0.23316040722822	-2.58553908955165
ALDH3A2	-0.706935571532574	12.7496315873496	-3.1119817670158	0.0114570550642447	0.23316040722822	-2.58687773614407
STXBP3	-0.706843410813894	9.56391548420448	-3.11099355342242	0.0114760271549526	0.23316040722822	-2.58835528160749
DHX35	1.5169775124769	7.89373525125131	3.10807069471559	0.0115323299384513	0.23316040722822	-2.5927258001937
RASA1	-0.787261784593738	10.9011800327662	-3.10687460447927	0.0115554516691118	0.23316040722822	-2.59451445241611
TBX2	1.131289841597	8.18982168508994	3.10684857591858	0.0115559553573775	0.23316040722822	-2.59455337691183
LRPPRC	-0.602822294926701	11.3944616242295	-3.10658545248784	0.0115610484191659	0.23316040722822	-2.59494686803087
IGLL3P	0.795551775192115	11.4668039375604	3.10570275403931	0.0115781508860401	0.23316040722822	-2.59626694103755
PRPF8	0.618105892354981	11.8273671525118	3.10550162139754	0.0115820514980187	0.23316040722822	-2.59656774098624
VOPP1	0.717906413738303	11.2320198541716	3.10479516267438	0.0115957626889473	0.23316040722822	-2.59762429092226
RP3-497J21.1	-1.03474545146315	7.75080255743437	-3.10459324631662	0.0115996846053051	0.23316040722822	-2.59792627411624
ERBB3	-0.69758666855836	11.7957893745532	-3.10458608152741	0.0115998237953399	0.23316040722822	-2.5979369897173
B4GALT2	0.835518287679241	10.8581485711141	3.10411900578915	0.0116089013474021	0.23316040722822	-2.5986355511673
PDE1B	1.35900866006122	7.69626057590415	3.10329758572037	0.011624883190691	0.23316040722822	-2.59986410440677
GOLGA8N	-1.25743969205324	12.4024995168159	-3.10134915961182	0.0116628826757939	0.23316040722822	-2.60277842261615
FADD	1.13744645290358	9.76124160614572	3.09952407097524	0.0116985921717552	0.23316040722822	-2.60550846901643
BAI3	-1.1081970660469	7.64667241335795	-3.09869570109302	0.011714836905455	0.23316040722822	-2.6067476464525
GGTLC2	1.70688897087282	8.87857266409207	3.09848347192982	0.0117190025388833	0.23316040722822	-2.60706513151987
EMC2	-0.603082019602981	10.5642067414181	-3.0983248469735	0.0117221170198597	0.23316040722822	-2.60730242891846
LBP	0.722250612375538	13.2421735820511	3.09767512175515	0.0117348827336206	0.23316040722822	-2.60827441086159
GNG5	-0.530928534603607	13.6195292449409	-3.09763580917091	0.0117356555986986	0.23316040722822	-2.60833322287373
GPSM2	-1.29991847139177	6.92464559640881	-3.09712680761809	0.011745667014813	0.23316040722822	-2.60909470251863
ISOC2	0.775669145951513	12.0023725461658	3.09656627700914	0.0117567020633457	0.23316040722822	-2.60993328883819
SMARCD2	0.834051164204746	10.345593200039	3.09649225752595	0.0117581600628581	0.23316040722822	-2.61004402767811
INTS1	0.720402373371742	9.69434956821133	3.09571083147098	0.0117735635122987	0.23316040722822	-2.61121312102142
MMADHC	-0.552679566547347	13.1884381797621	-3.09314303888873	0.0118243254589264	0.23316040722822	-2.61505505619843
SDK2	1.32346373024268	7.21561752310039	3.09215022535827	0.011844012134558	0.23316040722822	-2.61654060957167
ZSCAN31	-1.31517067834402	9.10797128962487	-3.09139187473022	0.0118590722119296	0.23316040722822	-2.6176753735726
GLG1	0.660991557697304	11.2164181716089	3.09075817830862	0.0118716718209113	0.23316040722822	-2.61862363610522
ITGA6	-0.677802600583833	9.13019885952444	-3.08931158137946	0.011900485488839	0.23316040722822	-2.62078840986698
BTBD1	-0.618400231329892	11.3606971002213	-3.08919571406606	0.0119027964571932	0.23316040722822	-2.62096180589051
NDUFB3	-0.818567260535373	12.6772534179286	-3.08841716216518	0.0119183365610342	0.23316040722822	-2.62212693302287
TAF15	0.803301269097632	10.6719361891459	3.08678747943721	0.0119509327486286	0.23316040722822	-2.62456591777873
JMJD1C	-1.06143688207911	9.72473293147338	-3.08662947295499	0.0119540979736315	0.23316040722822	-2.62480239860832
ALDH5A1	-0.616596943299687	11.6334243521034	-3.08652263259687	0.0119562387125139	0.23316040722822	-2.62496230233704
KCTD2	1.12034979402526	9.20839064580025	3.0851713519802	0.0119833479491086	0.23316040722822	-2.62698476729133
SPATA31C2	2.07776552827392	6.02787914372543	3.08303562694629	0.0120263230045413	0.23316040722822	-2.63018152608963
DPYD	-0.891162610561681	11.720630031283	-3.08263858068442	0.0120343297434018	0.23316040722822	-2.6307758547526
LMF2	0.725673997221655	10.7871158040384	3.08187320026805	0.0120497796203972	0.23316040722822	-2.63192155901986
CD47	-0.63903215194664	10.8834734673763	-3.08013100427616	0.0120850231266362	0.23316040722822	-2.63452959084505
SMAP1	-1.72143173958844	9.99491286723706	-3.07825790427468	0.0121230324456556	0.23316040722822	-2.63733377504116
STRN3	-0.697998396499857	8.86747979121434	-3.07709154126355	0.0121467623068588	0.23316040722822	-2.63908001593331
RXRA	0.505764849951284	12.5142278577044	3.07596178284012	0.0121697927626393	0.23316040722822	-2.64077152639669
VRK3	0.979006863928804	10.4491957174425	3.07455363399433	0.0121985608584282	0.23316040722822	-2.64287995177963
PRG2	1.92230207521114	8.39333218682821	3.07436274396809	0.0122024660419884	0.23316040722822	-2.64316578047971
PPP1CB	-0.780195162654278	9.92716154535051	-3.07352467663164	0.0122196261702555	0.23316040722822	-2.64442068246368
ERCC3	1.2254965145308	9.19294921316471	3.07250472963151	0.0122405437526616	0.23316040722822	-2.64594797926481
SELPLG	0.841379514796607	9.48988620357559	3.07123970988028	0.0122665383167264	0.23316040722822	-2.64784233467344
HDLBP	0.653066424920246	11.8780751930138	3.0705535628705	0.0122806613927802	0.23316040722822	-2.64886987038286
BDH2	-0.911455763069595	12.4167535366844	-3.07019240508945	0.012288101844043	0.23316040722822	-2.64941073064375
SLC16A1	-1.21082496955131	9.93613624283154	-3.06943563942309	0.01230370743607	0.23316040722822	-2.65054406593301
WDR11	-0.712231000192496	10.2604403834428	-3.06932371954225	0.0123060171047423	0.23316040722822	-2.65071168025807
LTB4R2	1.13642765502361	8.41120435050141	3.06885027751752	0.0123157923429356	0.23316040722822	-2.65142072777884
CAMK2G	0.566688206092678	10.2134961441238	3.0679559677481	0.012334278989138	0.23316040722822	-2.65276011868748
FST	-0.950350266833031	11.6845237141709	-3.06762156745332	0.0123411988051389	0.23316040722822	-2.65326095491771
ENPP2	-1.00459292455557	11.0930114305757	-3.065597996313	0.012383157800623	0.23316040722822	-2.65629181676058
SVIL	-0.744122228609266	9.81399829108016	-3.06502488446441	0.0123950678406646	0.23316040722822	-2.65715025181109
NANS	0.912027282547646	9.85536893192358	3.06492557254349	0.0123971328675925	0.23316040722822	-2.65729900788298
PRR3	1.60288131738056	7.85289401803361	3.06449847529058	0.0124060176591595	0.23316040722822	-2.65793874892601
CD81	0.69844689211261	14.7535053648767	3.06367951939464	0.0124230724043844	0.23316040722822	-2.6591654752354
NCAPH	-0.76179351473123	6.91963694785026	-3.06279066089277	0.0124416100092715	0.23316040722822	-2.66049695049217
PSMD12	-0.579497515418065	10.7695944281078	-3.06240837889199	0.0124495913964701	0.23316040722822	-2.66106960699774
CASP8AP2	-0.724595909432391	9.06503213946423	-3.05948154088303	0.012510872488355	0.233492613651345	-2.66545425397018
APOE	0.856944421977946	15.4596573577431	3.05854522164349	0.0125305418640368	0.233492613651345	-2.66685703418967
TMEM14A	-1.10656874386883	12.4622114123861	-3.05827469106104	0.0125362308199001	0.233492613651345	-2.66726234790584
IMPACT	-1.08285570264901	8.81699061258797	-3.05801181382655	0.0125417613644411	0.233492613651345	-2.66765619894077
GDE1	1.21373719070311	9.49651987517632	3.05675675670684	0.012568200301548	0.23359463718668	-2.66953661561492
AFF1	-0.550329848658391	11.0982195369571	-3.05477090502855	0.0126101505772224	0.23359463718668	-2.67251212998817
TM4SF4	-0.689755411760597	14.1964218817398	-3.05321107717267	0.0126432016465817	0.23359463718668	-2.67484945295796
GNA11	0.559756945656142	10.6353577641965	3.05264949381216	0.0126551226625539	0.23359463718668	-2.67569098809045
HAPLN2	-1.84653958058324	7.87010909924317	-3.05264002680359	0.0126553237220219	0.23359463718668	-2.6757051745844
SLC4A1AP	-0.555933955393732	10.3573004922229	-3.0524698752894	0.0126589379412609	0.23359463718668	-2.67596015068362
APOBEC3B	-1.97822683035509	8.00291750007438	-3.04687838870153	0.0127782966248849	0.235342727918603	-2.68433995479859
NRAS	-1.29115264081488	8.91602780814774	-3.04395573781785	0.0128411421257982	0.235342727918603	-2.6887206829203
CLUH	0.588185099343669	12.2641587646846	3.04373704080716	0.0128458574314856	0.235342727918603	-2.68904850268042
SMARCA1	-0.680964323997845	10.4052217666092	-3.04367611485876	0.0128471713652277	0.235342727918603	-2.68913982913795
AKR7A2	0.545095366500528	11.8667432898488	3.04366332117115	0.0128474472923369	0.235342727918603	-2.68915900657614
TCEA1	-0.654465467362009	12.4665108493824	-3.04251836144874	0.012872165682698	0.235451800271857	-2.69087530758818
MTMR14	0.603371375237719	10.7612941488168	3.04076116328626	0.0129101961706355	0.235803699489279	-2.69350948469505
TNRC6B	1.45820979290566	9.59300295156938	3.03704469601788	0.0129910091292189	0.236934858362557	-2.69908126257283
PCDHB6	-1.55863489253951	8.85371242636258	-3.03516763853326	0.0130320211619271	0.237337883221859	-2.70189563004097
LOC101927051	0.664988652920551	6.73446702955695	3.03029256181512	0.0131391561533578	0.238904971165286	-2.7092058767752
NT5C2	-1.13809765965069	9.74345735399863	-3.02952313195396	0.0131561472007661	0.238904971165286	-2.71035975193282
HIST1H1E	1.28305637712152	6.90222646637576	3.02820449029547	0.013185318496242	0.239088694350931	-2.71233731777356
PGAP1	-0.691687853606605	8.12517154579838	-3.02646154044421	0.0132239778179876	0.239443684935221	-2.71495134448828
CAPG	0.52351285334746	9.8083828847844	3.02503040116227	0.0132558075820563	0.239674169365479	-2.71709783338044
RP11-473I1.9	-1.72838708017152	7.91117006780825	-3.02298589362834	0.0133014149359533	0.240152740455168	-2.72016444630689
PCK1	-1.05971986121622	15.1837330352481	-3.02129037064276	0.013339358904487	0.240184288200416	-2.72270775482811
KHK	0.848009490248078	12.4667792770511	3.02119730709542	0.0133414447621685	0.240184288200416	-2.72284735531009
NARFL	1.47792594847709	8.2925101936326	3.01970525857804	0.0133749319360716	0.240442186151613	-2.72508556517018
SRC	0.897220541811911	7.35005749214401	3.01797808154706	0.0134138034459997	0.240796002346787	-2.72767661658676
C9orf78	-0.827529496553034	10.8575437104499	-3.01625919701095	0.0134526028170864	0.241147514498287	-2.73025536247516
HNRNPU	-0.57895615182481	11.5999135962857	-3.01455758935827	0.0134911250355397	0.241383980913438	-2.73280832014322
ELL	1.09720721736596	8.27549988396673	3.01397817211429	0.0135042679790591	0.241383980913438	-2.73367766164802
PIK3R4	-0.532770666292548	9.61246706187993	-3.01250220726967	0.0135378064141804	0.241639253037178	-2.73589222593192
CSF1	0.560139704545154	8.92120235636425	3.01019274433304	0.0135904551175652	0.242234418771603	-2.73935757974145
CYBA	1.03652620230121	10.929602208143	3.00783165201656	0.0136444968160502	0.242852689429501	-2.74290064607695
BAD	0.939006998395122	9.61445377289369	3.00525601351304	0.0137036992264367	0.243529042235626	-2.74676593821539
SPG11	-0.570470517112076	11.691364530829	-3.00382312183915	0.0137367483773918	0.243529042235626	-2.74891642012095
IFT57	-0.854335676041545	8.54204552700647	-3.00365113805574	0.0137407205851788	0.243529042235626	-2.74917453906967
KANK1	-0.542726615411279	12.7617777203342	-3.00151271952	0.0137902083389359	0.24406140230884	-2.75238405364478
LRP12	1.51014427079756	5.76019800288624	3.00060869014436	0.0138111842234597	0.244088365684468	-2.75374095371259
PPARD	1.25591778495487	7.96697158313004	2.99955431536398	0.0138356896350006	0.244177543656803	-2.75532355779352
ZNF384	-0.617071001170734	10.376854227627	-2.99668493378951	0.0139026035904437	0.244809814393046	-2.7596307013438
TEP1	0.863525035836632	5.72173308226998	2.9963457404909	0.0139105353572077	0.244809814393046	-2.76013987698109
PPIB	0.800635030923601	13.4155630629656	2.99345152283061	0.0139784022902982	0.245365470960644	-2.76448468729474
NUP160	-0.960569302936762	7.84253220459284	-2.99316200759818	0.0139852097240026	0.245365470960644	-2.76491932753228
CRYBB2P1	-1.78373091608951	8.54666398325613	-2.99169870705756	0.0140196683743128	0.245365470960644	-2.76711618743979
DVL1	0.561120243184146	10.463741123557	2.99079933708106	0.0140408901987343	0.245365470960644	-2.76846645883371
PDE4B	-0.867591563800175	8.23556380341739	-2.9907334784678	0.0140424455061475	0.245365470960644	-2.76856533711309
CUL5	-0.704814027699147	10.0113161960218	-2.98873721163053	0.014089672490997	0.245365470960644	-2.77156255901586
IDH2	0.943078725276852	12.2524350702118	2.98865273357601	0.014091674610516	0.245365470960644	-2.77168939902446
DUSP3	0.860501754807393	11.2527460905891	2.98806659905808	0.0141055739154875	0.245365470960644	-2.77256946154383
CDH2	-1.26986095231857	11.4174229315343	-2.98710468383401	0.014128414591695	0.245365470960644	-2.77401377657724
SFPQ	-0.557350487917292	10.9113097517637	-2.98652956209008	0.0141420888617085	0.245365470960644	-2.77487733899463
FBLN2	0.696078254267048	6.58762307190285	2.9858944811569	0.0141572044130942	0.245365470960644	-2.77583094710123
EXTL3	0.766683919055925	9.53769223616315	2.98212288759855	0.0142473119430186	0.246299115982293	-2.78149452291002
TOPBP1	-0.845105338317557	9.87103760049769	-2.98166236161361	0.0142583543848155	0.246299115982293	-2.78218610504225
DYNC2LI1	-0.682065423683616	8.2420837217245	-2.98117874251794	0.014269959939363	0.246299115982293	-2.78291237542004
TIAM1	-0.592492932394949	9.68520094322666	-2.97870458522055	0.0143294838079589	0.24654942523031	-2.78662805795313
DNAJC22	0.607467643332866	10.3673309140795	2.97791292770122	0.014348583071159	0.24654942523031	-2.78781701627911
WDR74	0.746302861786695	9.63989620211114	2.97631995313064	0.0143870932816274	0.24654942523031	-2.79020951198752
RAP2A	0.632953601253661	9.95037669164732	2.97616431721533	0.0143908614269956	0.24654942523031	-2.79044326739375
NUP133	-0.843570312567515	10.2927809792388	-2.97580302392054	0.0143996126782605	0.24654942523031	-2.79098591081736
HLA-E	0.653709990137342	12.9319221966682	2.97511243522288	0.0144163552159973	0.24654942523031	-2.7920231521156
HEATR6	1.26287120896909	8.106805146708	2.97398612618289	0.0144437038564898	0.24654942523031	-2.79371486905123
NFIB	-0.56913488759734	11.1211891949436	-2.97379529058721	0.0144483428928046	0.24654942523031	-2.79400150891371
TTC30A	1.56383270669519	6.85547850719264	2.97314312129263	0.0144642079829448	0.24654942523031	-2.79498109376846
LGALS8	-0.589107792380469	10.2152437067488	-2.9724558055749	0.0144809472740468	0.24654942523031	-2.79601348698146
SCGB1D2	0.682116700611047	5.84630886707231	2.97157818546979	0.0145023500381529	0.246579252410221	-2.7973317551051
HMGXB3	0.733320882897972	10.0079045693519	2.96952056647469	0.0145526561760944	0.246848208658813	-2.80042260316133
RGS3	0.763616313974138	10.6104902045417	2.96932229234469	0.014557513102289	0.246848208658813	-2.80072044835823
TCF7L2	-0.546545151147809	10.89611888276	-2.9682728563992	0.0145832476085638	0.246928238921181	-2.80229692304013
ZBTB43	0.62109733835481	9.73985928023066	2.96752601014028	0.0146015901561616	0.246928238921181	-2.80341886818271
NDUFA5	-0.958586285328071	10.0388370652472	-2.96432850147251	0.0146803869819609	0.247926643135459	-2.80822253065345
DLD	-0.598544612449086	12.4361101433332	-2.96052963214432	0.0147745662731161	0.249181797842824	-2.81393009315835
GABRA2	-1.02675113312246	7.89016732186842	-2.95882369251416	0.0148170588176983	0.249405900672505	-2.81649332275943
PACS2	0.766826032184474	9.51865540568058	2.95827107524724	0.0148308503935675	0.249405900672505	-2.81732366946634
SYBU	-0.95151834649946	11.1318591444717	-2.95606392718989	0.0148860642582005	0.249405900672505	-2.82064016953012
CLCN3	-0.582407613344836	10.2568081282359	-2.95585787156777	0.0148912295980859	0.249405900672505	-2.82094980076919
FCN2	0.632538095355976	11.3084203316181	2.95563675182588	0.0148967745899668	0.249405900672505	-2.82128206982074
MYL4	0.65014271985514	9.96908061991488	2.95483756372462	0.0149168332588728	0.249405900672505	-2.82248299601204
PAX3	-0.696301938618134	8.4179821711209	-2.95443343452861	0.0149269868827742	0.249405900672505	-2.82309028210687
CMPK1	-0.762851312479727	12.6164257124917	-2.95139011546473	0.015003675626975	0.250353885328833	-2.82766365993671
RTN2	0.760825174175944	8.54602902740941	2.95041598432907	0.0150283074181675	0.250431874479636	-2.82912760932082
SIX3	-1.29007632280665	8.63936401144627	-2.94873538249309	0.0150708997366776	0.25072478927098	-2.83165333341779
PDCD10	-0.606116154219428	11.3916713928411	-2.94698952818164	0.015115275858876	0.25072478927098	-2.8342772195372
PRDX3	-0.539721008885758	12.8445319285632	-2.94623359293093	0.0151345314403671	0.25072478927098	-2.83541336279309
RHOD	0.517099492400433	11.7139494509485	2.94462190351364	0.0151756686078989	0.25072478927098	-2.83783573377251
ENO1	0.626346312865083	12.0685024638374	2.94446994619461	0.0151795530681152	0.25072478927098	-2.83806413000102
P2RY10	1.52485538688648	6.80084060664579	2.94426861586919	0.0151847012003052	0.25072478927098	-2.83836673639325
NOP10	-0.541650593603334	13.0433563000918	-2.94422745630308	0.0151857538927275	0.25072478927098	-2.83842860079041
PCF11	-0.759753329222301	9.95646053922228	-2.94326137593939	0.0152104835869354	0.250725971382586	-2.83988067158045
TRPC4AP	0.668157334289319	10.2808241524841	2.94180582821108	0.015247820029227	0.250725971382586	-2.84206849282734
USP32P2	-0.903940254586296	10.213054954698	-2.94008286937485	0.0152921363716855	0.250725971382586	-2.84465834157484
GUSBP11	0.833907245659859	10.768385887808	2.93993734172664	0.0152958854927958	0.250725971382586	-2.84487709418697
RBM42	1.01707971399629	10.3571766134235	2.9395890839084	0.0153048611970196	0.250725971382586	-2.84540058706529
RRAS2	-0.646081605961884	10.1245159373764	-2.93937517317846	0.0153103770077525	0.250725971382586	-2.8457221344155
TM7SF2	1.20300549889238	11.341037267097	2.93878153366561	0.0153256949354832	0.250725971382586	-2.84661449153631
POPDC2	-0.951384145589284	8.75273691681285	-2.93730220982613	0.0153639343922888	0.250821543776522	-2.84883825279808
GJB1	0.555511793476931	13.2885426926256	2.93583174352975	0.0154020410476321	0.250821543776522	-2.85104876389937
SERPINB4	-2.11485122971529	6.75605335768285	-2.93574130320094	0.0154043879142618	0.250821543776522	-2.85118472242412
MYH10	-0.72952447279077	11.3904971404434	-2.93537412105004	0.0154139197834163	0.250821543776522	-2.8517367081204
P4HB	0.707938915268622	14.8267575785621	2.93469821514399	0.0154314816540863	0.250821543776522	-2.85275280926422
PLCB3	1.15458140412216	9.25762626947911	2.93210551875403	0.0154990358528401	0.251593663494745	-2.85665057872661
SLC17A4	-0.851355276874688	11.1258941184007	-2.93018353446256	0.0155493082529741	0.252083617517209	-2.85954014815698
TAS2R3	0.695768693731597	5.36818121867272	2.92766082891256	0.0156155450985157	0.252830786962806	-2.86333301923324
RDX	-0.584816608243521	11.4105124425979	-2.92683190883213	0.0156373719951299	0.252857917261456	-2.86457933400806
PPP2CB	-0.574468950434193	11.4894764408968	-2.9250914477068	0.0156833023040332	0.2532742307735	-2.86719624939906
GNB1L	0.830453758850171	7.52507190357701	2.92398267465767	0.0157126340045155	0.253296717082766	-2.86886341715454
FMR1	-0.758336456307838	10.8090495776346	-2.9215123974695	0.0157781838292788	0.253296717082766	-2.87257788257982
CD5	-1.51256929300835	9.02379335261389	-2.92003155424382	0.015817611765601	0.253296717082766	-2.87480465054399
DPM1	-0.579387916795289	11.3540685234115	-2.91886521426072	0.0158487364150752	0.253296717082766	-2.87655853560537
HOXD10	-0.763320804617814	5.62419051753884	-2.91865036404412	0.0158544766363296	0.253296717082766	-2.87688162074515
ADIRF	-1.15618394820601	10.8530658374201	-2.91833986704802	0.0158627760152284	0.253296717082766	-2.87734853869279
SLC25A22	0.69334246864072	10.4366862241226	2.9157526852616	0.0159321015072017	0.253296717082766	-2.88123917762925
GLRA1	-1.00297368779238	8.15219274914727	-2.9153052783327	0.015944121293132	0.253296717082766	-2.8819120116129
PPP2CA	-0.533135714233321	11.0488845207397	-2.91456404862388	0.015964055034738	0.253296717082766	-2.88302672286518
FOXA2	0.774889150872946	9.83000746100769	2.91341755991396	0.0159949371978032	0.253296717082766	-2.88475091722931
HNRNPA3	-0.564745796217753	10.7931985053725	-2.91314405475222	0.0160023133752754	0.253296717082766	-2.8851622441216
CRYGEP	1.5473789950805	7.59674307186935	2.91298183883549	0.0160066898184743	0.253296717082766	-2.88540620299127
SLC8B1	1.34430282938744	9.88933825384123	2.91262507266656	0.0160163193344937	0.253296717082766	-2.88594275111175
TAF7L	1.84844647265836	7.73614146711157	2.91261807505637	0.0160165082666068	0.253296717082766	-2.88595327499604
KRT19P2	1.70396789922763	6.42068768988378	2.91200203139135	0.0160331500244402	0.253296717082766	-2.88687976352276
MEOX2	-1.80363240241671	5.48430575130396	-2.91065962144592	0.0160694746442551	0.253296717082766	-2.88889869083929
ARPC3	-0.693270297219563	11.3292311270798	-2.91055386330106	0.0160723399307694	0.253296717082766	-2.88905774845723
SSR3	0.871609672869651	8.4635326043781	2.91046282620919	0.0160748067979806	0.253296717082766	-2.88919466619651
C5	-0.651729896325691	14.8275272185719	-2.91036659620577	0.0160774147975798	0.253296717082766	-2.88933939417781
DYRK1A	-0.633642565634085	10.1140593078625	-2.90853634369902	0.0161270996983633	0.253296717082766	-2.89209209973859
EIF4G1	0.975162360011808	11.2286869311747	2.90772425664177	0.016149194911797	0.253296717082766	-2.89331350706378
ARHGAP12	-0.741631132736584	9.21634430044238	-2.9074979592521	0.0161553574717068	0.253296717082766	-2.89365386905386
ARL6IP4	0.657177005753743	11.6629500029109	2.90737115197016	0.0161588117479905	0.253296717082766	-2.89384459374328
NPLOC4	0.706042605408301	11.0469662882767	2.90630515090883	0.0161878796711483	0.253296717082766	-2.8954479293584
SMAD2	-0.491401733890614	9.83788878951456	-2.90489846327635	0.0162263187782188	0.253296717082766	-2.89756372084611
CHRM5	-0.629484150429452	9.81735970236363	-2.90480965882791	0.0162287485538334	0.253296717082766	-2.89769729270067
PAPOLG	-0.858775137460637	8.3206030815519	-2.90477405884363	0.0162297227075664	0.253296717082766	-2.8977508391229
TUBA4B	0.726242800251688	9.88566591955336	2.90200674570661	0.0163056290938898	0.254165259465998	-2.90191328189882
PLSCR4	-0.860831526650575	12.1676248793054	-2.9003446414191	0.0163513931478284	0.254562383646341	-2.90441341292905
FBXO38	-0.656560425787896	9.82197185414998	-2.89763673405224	0.0164262315587952	0.255255416989937	-2.90848676854038
PLS1	-1.03257984331239	11.0629793119127	-2.89681534492042	0.0164490009335313	0.255255416989937	-2.90972237057708
ICAM3	0.803415537297187	11.038069853771	2.89652936579351	0.0164569359535272	0.255255416989937	-2.91015256765121
AGFG2	0.735948862880193	9.86593434706238	2.89526063562283	0.0164921860943043	0.255362208694835	-2.91206113370401
TAF11	-0.616333656661761	9.92012308845131	-2.89421721931184	0.0165212335760603	0.255362208694835	-2.91363078304823
HRC	-1.19789697867696	9.09989128381756	-2.89408659842842	0.0165248735623371	0.255362208694835	-2.91382728244048
POLR2E	0.736829447348667	11.7610033384674	2.89237258479784	0.0165727131118114	0.255786474940971	-2.9164057901058
TWF2	0.915364554944119	9.5043392085756	2.8903251019453	0.0166300443071504	0.256356014700397	-2.91948603765095
TSPAN8	-1.40553571067434	10.4676782840367	-2.88921033336321	0.0166613433023353	0.256523356757918	-2.92116313904461
RAP1A	-0.875137183801531	11.5377153689108	-2.88839280205554	0.0166843348425238	0.256562541181359	-2.92239308086517
CX3CR1	-0.988947535446988	9.99111239436184	-2.8863394418161	0.0167422238059921	0.256706371041621	-2.9254823339743
FERMT2	-0.696968423364165	11.3127462670452	-2.88610335608676	0.0167488926541588	0.256706371041621	-2.9258375270758
MOB3B	1.47939309314554	9.19262693430221	2.88383311312769	0.0168131591973641	0.256706371041621	-2.92925318256349
RELN	-0.821601137597622	12.5452121788175	-2.88374184104215	0.0168157481715368	0.256706371041621	-2.9293905064765
CACNG2	1.13057756415093	8.43431399746992	2.8835917517406	0.0168200064019388	0.256706371041621	-2.92961632449276
LOC155060	0.855316955816869	9.58619371342432	2.88265998255	0.0168464663970041	0.256706371041621	-2.93101823445688
TM9SF1	0.888563867259339	9.9713567743681	2.88248698977028	0.0168513836188057	0.256706371041621	-2.93127851561249
FGF18	0.69199387248146	7.70212532665826	2.8813481291948	0.0168837914398355	0.256706371041621	-2.93299203415415
UQCRB	-0.673605680155005	12.8943522696234	-2.88107910040184	0.0168914562433749	0.256706371041621	-2.93339681573847
RNF185-AS1	1.05272854826201	6.78251579440094	2.88084012904108	0.0168982676506518	0.256706371041621	-2.93375637392224
DCAF11	0.601588117602745	11.7992058375576	2.87998680268603	0.0169226127743099	0.256765350776349	-2.93504030391367
MRPL35	-1.90266734987626	9.15865642767167	-2.87812083386251	0.0169759722519553	0.256798117925146	-2.93784791930012
PNN	0.605302656277523	12.8358939071724	2.87779684356085	0.0169852544870197	0.256798117925146	-2.93833541506475
SDC1	0.671839614479648	13.7070265586256	2.87776496265197	0.0169861681445546	0.256798117925146	-2.93838338514375
FGFR4	1.47860900383133	9.30237130783095	2.87550121551998	0.0170511711883366	0.257273730026936	-2.94178961079984
SMARCA2	-0.556482197393755	10.1864667309739	-2.87524187041666	0.0170586343148239	0.257273730026936	-2.9421798490389
CACNA1C	0.90985931151599	7.75730711393273	2.87348572315405	0.0171092578528232	0.257452871447947	-2.94482236500787
TMEM30A	-0.557298458329827	11.0073101178165	-2.87182355445603	0.017157312604146	0.257452871447947	-2.94732351652661
PDX1	-0.748970623145518	7.38436623158951	-2.87126341722953	0.0171735374641469	0.257452871447947	-2.9481663942731
CTAGE5	-0.619153123458799	10.1953254040785	-2.87071802404542	0.0171893501934398	0.257452871447947	-2.94898709050023
NXPE4	-0.725493400539575	6.82146052741785	-2.87061227005527	0.0171924180547301	0.257452871447947	-2.94914622744081
LSR	0.883509250135303	12.3644976955585	2.87057094529726	0.0171936170125422	0.257452871447947	-2.94920841233524
SLC7A5	1.25329983325549	9.58479544777094	2.86924020989585	0.0172322710597807	0.257485667389427	-2.95121089814182
TXLNA	1.99433249931718	9.26718384691519	2.86601717716034	0.0173262562970076	0.257485667389427	-2.95606102059853
GNAI1	-0.778667764665178	9.49066307895556	-2.8653606404429	0.0173454648285828	0.257485667389427	-2.95704901738428
FANCL	-0.797113627849491	10.1105641748872	-2.86502338124324	0.0173553405307501	0.257485667389427	-2.95755654824833
CDKN1B	-0.732075568432542	11.3633547007384	-2.86438885863202	0.0173739362150973	0.257485667389427	-2.95851142612676
OTUD7B	-1.13345048066228	6.35235480716824	-2.86340168548497	0.0174029070244107	0.257485667389427	-2.95999701109123
YIPF5	0.817415364888546	9.75454699813723	2.86283860325634	0.0174194538519678	0.257485667389427	-2.96084439308093
TMC6	0.512206061533593	9.88677945976391	2.86259843589804	0.0174265162982112	0.257485667389427	-2.96120582213131
GOLGA2	0.886281096852896	9.31500206697201	2.86239119081774	0.0174326129520573	0.257485667389427	-2.96151770694552
HMBS	0.556672706189584	10.7881358840307	2.86167499787344	0.0174536982751597	0.257485667389427	-2.96259551626246
ERVH-6	-0.742569475816347	6.64473349743774	-2.86144767665356	0.0174603962037976	0.257485667389427	-2.9629376168334
RAB11A	-0.498793240348304	11.3309905951019	-2.86143333295155	0.0174608189225581	0.257485667389427	-2.96295920300207
PFDN5	-0.718127694471784	13.2114738539531	-2.86137398781086	0.0174625679748488	0.257485667389427	-2.96304851290659
CTC-338M12.4	-1.65937288056837	8.25735555636744	-2.86003115104278	0.0175021922732887	0.257767028926323	-2.96506939282552
ZCCHC6	-1.00651069668023	11.3333156499424	-2.85916199092527	0.0175278879111647	0.257842834125785	-2.96637743418225
USP48	-0.610154171154049	10.7192510771843	-2.85759903035367	0.0175741910816876	0.258221252567935	-2.96872963529704
MMP17	-1.72508140838473	8.4497074764292	-2.85498695751114	0.0176518512386712	0.258478942035982	-2.97266078549115
MFF	-0.653099883052965	9.67966488741634	-2.85412728561982	0.0176774862938295	0.258478942035982	-2.97395460437818
SLC9A6	-0.651966130594372	10.4651335691839	-2.85361161769054	0.0176928813825367	0.258478942035982	-2.97473069665736
COLGALT1	0.549490514690593	11.4189426572416	2.85359895662578	0.0176932595450004	0.258478942035982	-2.97474975189704
PHC2	0.54638413434037	11.8687438167709	2.85270515504678	0.0177199764315439	0.258478942035982	-2.97609495206214
TRPC2	0.877870688523704	5.71448320036941	2.85234821493345	0.0177306572453823	0.258478942035982	-2.9766321611543
HSD17B10	0.593533259571556	13.609172828654	2.85217230039268	0.0177359235808878	0.258478942035982	-2.9768969201144
C1QB	1.04646320022402	12.3938314086724	2.8510768457102	0.0177687537560955	0.258519827538481	-2.97854563493652
CABIN1	0.720364254804046	10.4161337480397	2.85036853110282	0.0177900143063036	0.258519827538481	-2.97961169188749
SV2B	1.52154884043789	8.11719564465407	2.84999839352747	0.0178011344850257	0.258519827538481	-2.98016877398446
ZGPAT	0.529240451065762	13.026449519561	2.84933313146396	0.0178211388923164	0.258519827538481	-2.98117004238665
CNOT3	0.692763966688812	8.50826167427621	2.84672814914803	0.0178996899172286	0.259089030040271	-2.98509078072963
C2orf72	0.533621557677192	11.7803653208374	2.84666254409248	0.0179016727004236	0.259089030040271	-2.98518952334942
TFR2	0.562842896048878	13.7461340841557	2.84297064889679	0.0180136119862632	0.260408759451187	-2.99074629359638
RANBP1	0.621718537942957	10.1988261402493	2.84137575188016	0.0180621885971897	0.260643837941489	-2.99314685875465
SPAG4	2.13274337321707	7.42714330856619	2.83932044337433	0.0181249837612704	0.260643837941489	-2.9962404502019
MELK	1.42759794127044	8.39377725608571	2.8391982091792	0.0181287252952094	0.260643837941489	-2.9964244348571
FAM102A	0.673967241605023	10.8437974050794	2.83845822875771	0.0181513924577409	0.260643837941489	-2.99753824265895
ATP6V1C1	-0.477155472863696	9.28506732965703	-2.83834009201574	0.0181550138894209	0.260643837941489	-2.99771606083119
MSTN	-1.10342260266281	6.33850935648809	-2.83761786819673	0.0181771692566538	0.260643837941489	-2.99880314719595
RXRB	0.622965222238532	9.76381662447587	2.83732324321104	0.0181862152026238	0.260643837941489	-2.99924661604685
FAM188A	-1.40085928194872	9.20327881969287	-2.83615350425911	0.0182221749606478	0.260643837941489	-3.0010073119088
EHBP1	-0.577849413972338	11.4160459759375	-2.83593702681427	0.0182288377289876	0.260643837941489	-3.00133315593767
EFNA1	0.835517983534421	12.5035506149417	2.83563167494467	0.0182382400755409	0.260643837941489	-3.00179277532141
PPIL6	0.706923889403961	6.37489499298421	2.83442538845589	0.0182754318621836	0.260643837941489	-3.00360850017946
PRKRIR	-0.496945945571074	10.9344530566063	-2.83392199715155	0.0182909749220739	0.260643837941489	-3.00436621766675
ITFG1	-0.501792498572609	11.666940157029	-2.83363294118127	0.0182999060588502	0.260643837941489	-3.00480131304196
ITGAV	-0.547794781605734	10.7471439470984	-2.83242773690255	0.0183371915514549	0.260878775042694	-3.00661542837748
TMEM53	0.614239668565165	10.7880212517551	2.831168227443	0.0183762392112576	0.260973274557911	-3.00851129773032
MMP9	0.655749584752524	10.1358061669054	2.8305907770113	0.0183941695984083	0.260973274557911	-3.00938050563567
DUX1	0.948685983010541	6.92033766418975	2.83020275720473	0.0184062279234739	0.260973274557911	-3.00996457425359
SEC16A	0.820472904047101	11.6751105850766	2.82790156382603	0.0184779056166123	0.26169385968087	-3.01342847820215
TMEM104	1.33086601950161	8.65440427372189	2.82663933022378	0.0185173415577067	0.261956710108347	-3.01532848849259
LLGL1	1.14923605519095	8.84927932992912	2.82494790596364	0.0185703201744113	0.262410335077154	-3.01787456528422
DLC1	0.618302908828817	10.4292612094537	2.82304642803077	0.0186300610981498	0.26295838769357	-3.02073685350177
SNAPC1	-1.70871214571327	7.81716926252765	-2.82184957436936	0.0186677636404771	0.2631944923154	-3.02253848375536
SCN10A	-0.630544775981472	10.4209426763036	-2.820877954471	0.0186984277336669	0.263298666772052	-3.02400107408188
CACNA2D2	-0.812140358131824	9.7506458302549	-2.82028649055363	0.0187171191234197	0.263298666772052	-3.02489141373989
LSM3	-0.649407857547162	11.5719908685078	-2.81925952264558	0.0187496181534025	0.263425627860564	-3.02643732833844
LIAS	1.08615719027786	6.54031777703487	2.81867531283202	0.0187681312804706	0.263425627860564	-3.02731675290492
FGF6	1.37190542468162	7.59978631439111	2.81545205284691	0.0188706064347268	0.263527523057125	-3.03216882816915
ACTL7A	-0.775551589783695	6.18769636755415	-2.81475589131814	0.0188928132334039	0.263527523057125	-3.03321678776804
PARP3	2.15315141827677	8.86455224910139	2.81423538631522	0.0189094340331021	0.263527523057125	-3.03400032582043
ATP10A	1.10630005565927	7.98483945207453	2.81405434770192	0.0189152184329327	0.263527523057125	-3.03427285108591
ANXA11	0.669543793124708	10.0028866335007	2.81386456901586	0.0189212840083086	0.263527523057125	-3.0345585332886
CREBL2	-0.512495674853687	11.2093322538065	-2.81316123724429	0.0189437805592553	0.263527523057125	-3.03561729064668
UBE2D1	-0.763748682318688	8.04257247553505	-2.81267195832148	0.0189594464227131	0.263527523057125	-3.03635382550005
R3HCC1L	1.79170082190968	6.8872192717349	2.81187425535402	0.0189850155657516	0.263527523057125	-3.03755464743271
TM2D1	-0.536757973555671	9.98441599019166	-2.81180940904587	0.0189870956453279	0.263527523057125	-3.0376522638929
SAA3P	1.91307245645266	7.19759501015646	2.8114667061171	0.018998092376279	0.263527523057125	-3.03816815233333
TRIM24	-0.612905421858278	10.8916289869747	-2.81110347992944	0.0190097546876173	0.263527523057125	-3.03871493588494
SRP72	-0.61947774347815	10.4038597866299	-2.81055404002341	0.0190274096182463	0.263527523057125	-3.03954203751101
WNT1	-1.00292151061265	8.07339630625832	-2.8087407397725	0.0190857933086192	0.264044690668747	-3.04227170235962
PCMTD2	-0.921656447892987	10.8381596570886	-2.80610722191014	0.0191709084019965	0.264892110220354	-3.04623610158486
C12orf5	1.42184242985816	8.16445979910161	2.80517722560992	0.0192010573394562	0.264892110220354	-3.04763608643273
GDAP2	0.608030349366377	9.72623637199394	2.80489001911643	0.0192103777733919	0.264892110220354	-3.04806843762381
ZNF266	-0.530395257050071	10.7234372201885	-2.80297207191105	0.0192727363186439	0.265276588288731	-3.05095565514265
CDK18	1.19382115095782	8.79437938358307	2.80273241754834	0.0192805425979696	0.265276588288731	-3.05131642361612
PRKAR1A	-0.553052306895561	11.6237328751288	-2.80138738312178	0.0193244137970261	0.265588986117288	-3.05334119903935
BCHE	-0.800701082000915	14.0868592723443	-2.80028549263595	0.019360429448286	0.26571144060924	-3.05499995372507
SERINC2	0.730844679413643	8.34076469621586	2.79962370699931	0.0193820927018185	0.26571144060924	-3.0559961873602
AKAP12	-0.603361065073079	10.8219317011978	-2.79917330325049	0.0193968504620707	0.26571144060924	-3.05667421268815
AMT	0.535058832556048	12.456921907327	2.79783147326646	0.0194408836492361	0.266024218135893	-3.05869416658531
PSMA1	-0.538806907089835	12.8361636180131	-2.79676756618507	0.0194758683109213	0.266212631334903	-3.06029574294109
TM2D3	-0.616404043298711	12.2345582891248	-2.79471881548039	0.0195434169351848	0.266552729857653	-3.06337987447475
TWISTNB	-1.85203605326358	7.36997929687117	-2.79454927243592	0.0195490174635704	0.266552729857653	-3.06363509967292
BCR	0.977680266859537	9.72550236249299	2.79408150869413	0.01956447754215	0.266552729857653	-3.06433925756275
C1GALT1	-1.07047406681307	9.29030384401859	-2.79197494190432	0.0196342548631979	0.26721326466747	-3.06751041889808
CSF1R	0.759609113436014	11.3924580079453	2.79062611225491	0.0196790649779918	0.267410198522819	-3.06954090272496
ITGB7	1.61776225736566	8.36209809891563	2.79025694920759	0.0196913471019354	0.267410198522819	-3.07009662812286
FHL1	-0.761814474725456	10.5847579855922	-2.78931647488318	0.019722671832461	0.267546039085104	-3.07151238479649
NFATC1	0.708096883868905	8.86352426951338	2.78818988315335	0.0197602618582841	0.267766485742709	-3.07320831363743
LGALS2	1.19035070097277	8.08100330958528	2.78676220089289	0.019808002003268	0.268008782844772	-3.07535748864404
TGFB1I1	-0.819472724674041	9.95442989497661	-2.78637827436631	0.0198208599362407	0.268008782844772	-3.07593543519565
IL3RA	0.931296626879439	7.01645490570849	2.78433968610188	0.0198892747189242	0.268438500743293	-3.07900423168819
BIRC2	-0.783505619021499	11.8513622883503	-2.78394716170024	0.0199024751227056	0.268438500743293	-3.07959511831688
MCAT	0.883482889453683	9.91139532577155	2.78331371370056	0.0199237963146174	0.268438500743293	-3.08054867823093
SRSF11	-0.664100575792565	10.8036888528891	-2.78288581772428	0.0199382118817939	0.268438500743293	-3.08119280997133
DCAF7	0.522830532824424	9.77282120691232	2.78158680758514	0.0199820392742818	0.268740223808883	-3.08314826642056
MAGT1	-0.684565111717552	11.2703636943726	-2.78011664390733	0.0200317584820833	0.269120455495911	-3.08536135995597
TSPAN6	-0.549679148627702	12.186471102235	-2.77429467935283	0.0202298790757108	0.27149146806633	-3.09412529032854
GCLC	-0.489968575387854	12.0923881249046	-2.77195002864426	0.0203102242850826	0.272278519582496	-3.09765469412281
MANSC1	-0.732526642090685	9.72636427211003	-2.77066741169938	0.0203543123702834	0.272427099315466	-3.09958540411499
GJA1	-1.9586577386358	8.96025841291352	-2.77036477946408	0.0203647289733748	0.272427099315466	-3.10004095177631
LOC399491	-0.846410417352178	12.7531479843492	-2.7690877201746	0.0204087445849126	0.272725161929162	-3.10196328297795
MKRN7P	-0.88467947914115	6.30403125626268	-2.76647070911663	0.0204992433561249	0.273199054437187	-3.10590258135072
RPS6KA6	-0.664925403029406	8.94423305325044	-2.76645733960138	0.0204997067239345	0.273199054437187	-3.10592270590512
RABEPK	0.686429204976585	11.3059658710259	2.76570364237266	0.0205258458464698	0.273199054437187	-3.10705721168207
HSF1	0.844618599252229	9.15371406847636	2.76554660010378	0.0205312964882266	0.273199054437187	-3.10729359965298
MAK	-1.38088833906253	6.85332591844022	-2.76408681524414	0.0205820327344311	0.273584053762331	-3.10949093266598
ACTR6	-1.20205711276913	8.50655718541567	-2.76172526438556	0.0206643784340635	0.273652361950991	-3.11304560795622
SPRR1B	-0.713402448063649	8.81825613877669	-2.76163252279297	0.0206676190380307	0.273652361950991	-3.11318520436668
LINC00963	1.36282500867371	7.85322657934559	2.76148150019646	0.0206728972099532	0.273652361950991	-3.11341252629746
EPHB4	0.51972967394604	11.0763088031155	2.76143835360008	0.020674405413575	0.273652361950991	-3.11347747129536
RCBTB2	-0.753667671669476	10.0384361349449	-2.7591391733904	0.0207549346007379	0.274428787534309	-3.1169382134058
GNG7	1.18438006676978	8.7424598521314	2.75812424451958	0.020790583140425	0.27449881249131	-3.11846587635262
GLO1	-0.717741249630331	13.0505051372515	-2.75774321636095	0.0208039823620685	0.27449881249131	-3.1190393944756
WRAP53	0.750851923861696	9.96638454574051	2.75557293696859	0.0208804683966162	0.27521861075708	-3.12230604150129
LRRC8D	-0.572304965225799	10.9676523830795	-2.75045790036959	0.0210618574175026	0.276922750816512	-3.13000487000018
MCTS1	-0.886288059699945	11.1151302312056	-2.7497148961696	0.0210883374576138	0.276922750816512	-3.13112316930795
DUS2	0.769814935365497	9.71446740096928	2.74929473486393	0.0211033264878134	0.276922750816512	-3.13175555341718
TADA3	1.07924112472208	9.30065722409966	2.74922670651126	0.0211057543719187	0.276922750816512	-3.13185794259305
RBFADN	1.67090951876239	8.75316433096424	2.74882477963938	0.0211201046008449	0.276922750816512	-3.1324628798875
ATF2	-0.744349899487531	9.30649740504276	-2.74675236540159	0.0211942532939378	0.277604895962768	-3.13558202603661
LRP3	0.796438049021903	10.2518376758323	2.74527493490059	0.0212472741117306	0.27800917158915	-3.13780564356439
NGFR	1.47696781481344	8.66131101073003	2.74412263696099	0.0212887195143669	0.278202229162835	-3.13953989926505
IGLC1	1.22769547463966	13.0720733033292	2.7426513687199	0.0213417558371216	0.278202229162835	-3.14175419391112
RFX5	-1.16081563877201	9.37211513014641	-2.74173149962756	0.0213749828614444	0.278202229162835	-3.14313860512238
CAV3	1.20191678244136	9.35112333939264	2.74127210148029	0.0213915964897265	0.278202229162835	-3.14382999926689
TAAR3	-1.24146100520824	6.68970524508034	-2.74126253533568	0.0213919425769242	0.278202229162835	-3.14384439628332
DKKL1	1.27550100513401	7.36232114254069	2.74117651010577	0.0213950550798642	0.278202229162835	-3.1439738639188
HNRNPD	-0.650220468210586	11.3390819410232	-2.74055146791284	0.0214176835986158	0.278208171630881	-3.14491454700464
CETN3	-0.615893205716326	9.53394542528676	-2.73910252076094	0.0214702327904941	0.278357803976849	-3.14709517953026
ZNF506	1.50143961136154	7.30357435622719	2.73901062855629	0.021473569831813	0.278357803976849	-3.1472334742365
UBE3A	-0.558912602457982	10.2953613426347	-2.73652338297431	0.0215640920419787	0.278462347878248	-3.15097665085136
PRSS50	1.01750059432822	9.2245227154447	2.73641328764642	0.0215681077763569	0.278462347878248	-3.15114233661277
STS	-0.6084872601092	9.46597379091498	-2.73612585738039	0.0215785953615533	0.278462347878248	-3.15157489821288
ROBO1	-1.8074305849005	8.20173936853746	-2.73585621567482	0.0215884385532436	0.278462347878248	-3.15198068823202
ALDH18A1	0.580198728489476	10.1149638293395	2.73532302949757	0.021607915660694	0.278462347878248	-3.15278308926594
BMP2K	-0.668534490692914	8.33653265106408	-2.73442490104198	0.0216407639683057	0.278462347878248	-3.15413468869385
CH25H	-0.962349525712762	9.13363455556911	-2.73419877612522	0.0216490422152193	0.278462347878248	-3.15447498367318
SLBP	-0.58070585357069	10.1210515332496	-2.73319095434916	0.0216859765020666	0.278462347878248	-3.15599164345862
F13B	-0.715796213818503	11.5943526851462	-2.73304869672067	0.0216911950114105	0.278462347878248	-3.15620572413797
KDELR1	0.627581032435703	10.2067232190333	2.7327119675069	0.0217035524565609	0.278462347878248	-3.15671246000695
FAM69A	-0.655633724268844	11.4329895471757	-2.73197029183993	0.0217307958009413	0.278483742566778	-3.15782858409373
CCNB1	-0.817393819182243	8.74650607256449	-2.73137000211119	0.0217528709241437	0.278483742566778	-3.15873193471735
ZBTB7A	0.630376117990831	9.0993742346233	2.73071019650615	0.0217771607167866	0.278483742566778	-3.15972484172937
SLC6A8	1.11000994322178	8.18751957215921	2.73005415459665	0.0218013390052287	0.278483742566778	-3.16071207809868
DCTN1	0.640016193253835	11.0476905281822	2.72965162931161	0.0218161873560044	0.278483742566778	-3.16131780976973
SLC22A7	0.937152283948988	11.9847767746377	2.72813614683195	0.0218721817667687	0.278914773180298	-3.16359832797904
KLF3	-0.645436339870381	9.96451721966833	-2.72542719770404	0.0219726330396543	0.279339197431681	-3.16767469569661
DDX54	0.510296789766421	10.7061827599331	2.72541888697576	0.021972941924801	0.279339197431681	-3.1676872013084
EDC4	1.55884176874281	8.04168274605767	2.72346222455269	0.0220457869395322	0.279339197431681	-3.17063146600737
SCG5	-0.977213869855721	10.537854769743	-2.72333425090995	0.022050559750404	0.279339197431681	-3.17082403050301
IL18	2.12625741416383	6.1348750012252	2.72323460188168	0.0220542769067685	0.279339197431681	-3.17097397418523
MARK2	1.08444766940163	6.88471177466994	2.72237364196683	0.0220864191005605	0.279339197431681	-3.17226946868467
MED17	-1.51725725404297	8.2903692071834	-2.72181139501001	0.0221074348700563	0.279339197431681	-3.17311547982464
MYLK3	1.61041955342524	6.52316987976155	2.72170031180389	0.0221115893363764	0.279339197431681	-3.17328262568467
TXNL1	-0.668751728936417	13.2041734496263	-2.72163248008446	0.0221141266008395	0.279339197431681	-3.17338469132804
NOTCH3	-0.6544853297532	9.24437892384386	-2.72125955631833	0.0221280811481583	0.279339197431681	-3.17394582413508
IFI35	0.554755770463029	10.4888824110146	2.72056214818812	0.0221542014377196	0.279387858935181	-3.17499519691033
HAVCR1	-0.861401172651258	8.51140623866745	-2.71870748400921	0.0222238158002673	0.279594493912103	-3.17778582060029
VGLL4	0.656725750114095	9.97040247734652	2.71782417096988	0.0222570480003663	0.279594493912103	-3.17911487645846
PNKP	1.00187608824134	9.3338273050235	2.71649198185711	0.0223072624175441	0.279594493912103	-3.18111929484679
OR51E2	-1.01663295000881	7.89867880852811	-2.71612084957126	0.0223212718356432	0.279594493912103	-3.18167769624499
BANK1	-1.04530745618432	6.55327062825568	-2.71603375767755	0.0223245606417298	0.279594493912103	-3.18180873332603
HERC1	-0.790908747404778	10.7849575908967	-2.7151325835954	0.0223586198177238	0.279594493912103	-3.1831646168507
TMEM161A	0.459437590734016	10.9991606945389	2.71322447969893	0.0224309075742832	0.279594493912103	-3.18603544829485
AES	0.697826668824986	10.8860106975272	2.71212311108131	0.0224727393472167	0.279594493912103	-3.18769247553561
GHITM	-0.534558869262042	13.3719161067093	-2.71183588488352	0.0224836615477878	0.279594493912103	-3.18812460802495
GFRA1	-0.677814542092005	9.31408279177874	-2.71153315972079	0.0224951788930879	0.279594493912103	-3.18858005691304
AP3S1	-0.788333173581492	12.7130409591395	-2.71152303034786	0.0224955643731359	0.279594493912103	-3.1885952964846
HBD	1.83083505662938	8.15651668713991	2.71137759876412	0.0225010996009401	0.279594493912103	-3.18881409706433
NUPR1	0.583932371646386	12.9963644634032	2.71002796315853	0.0225525330009099	0.279594493912103	-3.19084459145073
HIF1A	-0.800978113919513	11.7458116006277	-2.7094909269307	0.0225730318075918	0.279594493912103	-3.19165253899414
SFI1	0.95582212192251	8.39247263504877	2.70936428926168	0.0225778683259789	0.279594493912103	-3.19184305895055
VLDLR	-0.757800881991846	8.85388518667599	-2.70872376458009	0.0226023470608387	0.279594493912103	-3.19280669068277
AP2M1	1.03202833802687	11.4619042879076	2.70866323530976	0.0226046616678104	0.279594493912103	-3.19289775296178
CREM	-0.562145966682973	9.30396834040949	-2.70857383046933	0.0226080808967992	0.279594493912103	-3.19303225648123
NUDC	0.580700373550354	11.81424661771	2.70797111406374	0.0226311449495641	0.279594493912103	-3.19393899798827
BRWD1	-1.1830907915062	7.72188833428821	-2.70687996420062	0.022672959957342	0.279594493912103	-3.19558053103966
LY9	0.918521102763616	7.41519874820996	2.70680438172766	0.0226758592989476	0.279594493912103	-3.19569423685645
CRAT	0.730119253565027	11.4669121859367	2.70674799304613	0.0226780226098162	0.279594493912103	-3.19577906756821
LETM1	1.03281090319467	9.00821053538611	2.70643144003863	0.0226901707856217	0.279594493912103	-3.19625528626537
KLF1	1.39679338349117	8.58542144361711	2.70603602515508	0.0227053545821193	0.279594493912103	-3.19685014078603
PIAS1	-0.710466155776951	10.5229552306417	-2.70504865263365	0.0227433139272891	0.279787356038847	-3.19833550994932
C19orf10	0.706075140137285	12.2032175729853	2.70282685414405	0.0228289637978625	0.28027772968405	-3.20167782753601
RFC5	-0.678246748828149	9.71811194872497	-2.70229744259931	0.0228494202502951	0.28027772968405	-3.20247422062782
OTUB2	1.63566500317537	8.45183808433291	2.7022776682292	0.0228501846881402	0.28027772968405	-3.20250396706291
H6PD	0.895547830285818	10.2869591413892	2.69910157709442	0.0229732999939261	0.280973850019041	-3.20728161951777
GAGE1	-1.51341596816235	7.11221456363469	-2.69862595351655	0.0229917939187243	0.280973850019041	-3.20799705853713
FKBPL	1.30162465589196	7.65429329154306	2.69842066075168	0.0229997810444787	0.280973850019041	-3.20830586085821
FNDC3A	-0.745523107034922	10.9567859583118	-2.69801097810601	0.0230157284963537	0.280973850019041	-3.2089221043745
PCDH12	0.925622567806164	9.88507943855541	2.69792961820925	0.0230188968616173	0.280973850019041	-3.20904448523149
TNPO2	0.942138432365367	9.79750671272756	2.69641874131797	0.0230778139609854	0.281419251294893	-3.21131710430881
CLPTM1	0.593329358810839	11.4189620160048	2.69238167401634	0.0232359843516203	0.282567532719451	-3.21738927409987
HMOX2	0.584958011904332	10.2505991703957	2.69234033359212	0.0232376096657926	0.282567532719451	-3.21745145229686
SOX13	0.71299946036835	9.96655339697666	2.69212594445559	0.0232460402849762	0.282567532719451	-3.21777390426669
SMCHD1	-0.60887390954003	8.88289316118678	-2.69124198345946	0.0232808335233003	0.282567532719451	-3.21910341339975
AZGP1	0.598310128797548	14.5694932319279	2.69078601811561	0.0232988010225232	0.282567532719451	-3.21978919386116
WAC	-0.486162033266327	11.594639003429	-2.69057572303777	0.0233070924740701	0.282567532719451	-3.22010547981578
TMCO1	-0.454101884873978	11.3508479285306	-2.68950305116157	0.0233494315583923	0.282649157264517	-3.22171877152708
ORC3	-1.00013282553221	9.78785130655739	-2.68913992846132	0.0233637817366915	0.282649157264517	-3.22226489899174
NUSAP1	-0.943628420395134	9.39027745204102	-2.68869437842603	0.0233814014377246	0.282649157264517	-3.22293499039558
SERPING1	0.51074630732087	15.6516491416938	2.68784567720902	0.0234150010349315	0.282782899890588	-3.22421139239314
LPAL2	-0.612587543106752	9.29839809760087	-2.68611544985452	0.0234836498885918	0.283339268078894	-3.22681350410631
MEPCE	0.986620780980076	10.4740081327826	2.68372424543174	0.0235788563094665	0.284214686811897	-3.23040953505175
SLC22A5	-0.852604170283334	10.5268768934271	-2.68198121777331	0.0236484993149107	0.28478058484021	-3.23303070149762
MED23	-0.641561598305202	9.5839289165868	-2.67816143672066	0.0238018417624367	0.286352358998136	-3.23877459253811
MAPRE3	1.00852147704529	8.21968034761258	2.67709370709786	0.0238448830756315	0.2865169006615	-3.24038008681962
SLC22A3	-0.953305616539083	8.34169137446643	-2.67668978506592	0.0238611859412869	0.2865169006615	-3.24098743651838
PSMD13	0.731330629176391	10.1502775136543	2.6756620708902	0.0239027163561346	0.286720678326927	-3.2425327178441
PDIA2	0.72572823196836	7.82957823101006	2.67506420488656	0.0239269097417105	0.286720678326927	-3.2434316608068
NRAP	-1.13527683278561	8.43167208110099	-2.67457544337739	0.0239467063186659	0.286720678326927	-3.2441665478894
FAM106A	-0.993135158426799	8.96239602312329	-2.67314973337058	0.0240045465035251	0.286883658193957	-3.24631016168074
NUMA1	0.771295479106799	9.3014996824453	2.67292575383101	0.024013645938516	0.286883658193957	-3.24664691859464
MBP	0.808824643676823	10.0115447240346	2.67232474647847	0.0240380796687028	0.286883658193957	-3.24755053550417
INO80B	0.739898587543205	8.82964831735127	2.6719882699587	0.0240517698772747	0.286883658193957	-3.24805642447709
MORN1	0.871063715294434	7.01027972242257	2.67092171991605	0.024095216235867	0.286999131334583	-3.24965994858814
ATP6V0D1	0.995544582586247	11.560674785336	2.67032431381079	0.0241195861859101	0.286999131334583	-3.25055811441763
ALDH3B2	0.638614690783156	8.07011148463753	2.67006756712857	0.0241300672264891	0.286999131334583	-3.25094411494737
GRPR	-0.848830536104487	10.6442516449477	-2.66609451229239	0.0242928403456033	0.288600189469486	-3.25691705964953
CKS1B	-0.625125739448087	11.0485438446338	-2.66566071951542	0.0243106790141255	0.288600189469486	-3.25756917747328
PRPF31	0.638222729275274	9.40500590730288	2.66296133825865	0.0244219798277098	0.289647450735447	-3.26162700289496
ABCD4	0.639218510287806	9.67994145756593	2.66023340791174	0.0245349764562405	0.290060558023582	-3.26572750162406
RCHY1	-0.585883057790246	9.38387752423345	-2.65994390813488	0.0245469988463811	0.290060558023582	-3.26616264975284
ARAF	0.751807556796448	11.6432494680771	2.65928761010676	0.0245742755470524	0.290060558023582	-3.26714912318379
DNAJC12	-1.05436950882582	11.586082664547	-2.65876651764345	0.0245959545294456	0.290060558023582	-3.2679323604542
CGRRF1	-0.523467700070954	9.75867212437569	-2.65864102947947	0.0246011780684043	0.290060558023582	-3.26812097629146
VARS	0.682482013635665	9.1523106111377	2.65834243788863	0.0246136116353388	0.290060558023582	-3.26856977426148
RBM19	0.943223529169924	8.81876769036442	2.65822210823086	0.0246186240273442	0.290060558023582	-3.2687506348484
C6orf47	0.622197155229884	10.2502032122259	2.65717091053111	0.0246624556937683	0.290304403419704	-3.27033060863829
HNRNPM	0.784676604964863	10.5130684322627	2.65502637912227	0.0247521184890307	0.29099425738183	-3.27355376971583
MRPL12	0.701570833555008	11.2156011325832	2.65440910529841	0.0247779871431988	0.29099425738183	-3.2744814826297
ALG12	1.79776936199108	8.01645283958883	2.65410758993852	0.0247906328611074	0.29099425738183	-3.27493463111979
COX7A2L	-0.663689314989885	12.9170222449857	-2.65137211220445	0.0249056559608495	0.291949986295206	-3.27904564352311
ZYX	0.845985083476176	10.7304123259523	2.65106536703028	0.0249185874499654	0.291949986295206	-3.27950661886418
OBSL1	0.630808575754649	9.59964920344206	2.65037458524502	0.0249477334312547	0.292018805126291	-3.28054471041272
NOC3L	-0.617086975199413	9.65496981489423	-2.6497143614716	0.0249756219836361	0.292072790913948	-3.28153686397493
SREBF1	0.581241158242284	11.4406659761213	2.64830034681919	0.0250354565073111	0.292499914575176	-3.28366172615228
YPEL5	-0.639260049843978	12.1033099020239	-2.64628350109123	0.0251210484128631	0.292610363318886	-3.28669234528951
C19orf57	1.20652685443643	9.05743169318522	2.64513669275269	0.0251698477924687	0.292610363318886	-3.28841553297451
SERHL2	0.894027272113494	6.6613110545651	2.64345094376745	0.0252417526370516	0.292610363318886	-3.29094844033008
SLC5A7	-0.557198217396676	9.73124603490069	-2.64266933324189	0.0252751615898627	0.292610363318886	-3.2921228059291
SUZ12	-0.539681133570676	11.3333814764598	-2.64263476310639	0.0252766402679501	0.292610363318886	-3.29217474683498
CRELD1	0.890128544888304	9.61541796897511	2.64239616146127	0.0252868484037642	0.292610363318886	-3.2925332395769
HP1BP3	1.07927757376592	8.16230385858793	2.64198641730302	0.0253043881853489	0.292610363318886	-3.29314886440721
BET1	-0.748310102577671	10.5985000961884	-2.64177653272776	0.0253133773588404	0.292610363318886	-3.2934642054185
CDKAL1	1.44710473670146	6.35167312214554	2.6413610472992	0.0253311816621979	0.292610363318886	-3.29408844638499
GTF2B	-0.564768861530183	10.5902543096571	-2.64105497876311	0.0253443052678781	0.292610363318886	-3.29454829104731
PASK	-0.553233217010854	9.5096208486209	-2.64077540202324	0.0253562989034585	0.292610363318886	-3.29496833065208
ZNF140	-1.96321772044228	8.26630616759672	-2.64067290843803	0.0253606972249409	0.292610363318886	-3.29512231754663
DSCR4	1.13518256828591	6.96554519446888	2.64065665570435	0.0253613947508792	0.292610363318886	-3.29514673570083
TMCO3	1.47932581953817	7.3333026840978	2.64042404474593	0.0253713799243663	0.292610363318886	-3.29549620996155
FN3K	-1.57902914695254	8.5448553645533	-2.63891231105322	0.0254363692696345	0.292707808498584	-3.2977673846546
ITGB3BP	-0.88076938274142	10.0517947821668	-2.63890606795995	0.0254366380048857	0.292707808498584	-3.29777676387042
SETD4	-1.02705776219838	8.25580510229574	-2.6386001391581	0.0254498102543796	0.292707808498584	-3.29823636946712
PPAP2B	0.679344714442625	12.9515867771122	2.63788092393967	0.0254808040904493	0.292795906343368	-3.29931685263494
FRY	-0.476704098191885	9.69785685401622	-2.636502471825	0.0255403126333246	0.292999124666763	-3.30138765607601
FAM208B	-0.558944263221067	9.55493060001116	-2.6363896384976	0.0255451898617659	0.292999124666763	-3.301557158556
ARVCF	0.882674496570919	10.0686040080291	2.6355788590475	0.0255802632687191	0.293027272083229	-3.3027751271283
KCNJ8	-0.602346761669493	11.4803981654614	-2.63514806062635	0.025598918715128	0.293027272083229	-3.30342227017738
CCPG1	-0.809004297876017	9.53235683844532	-2.63471464051241	0.0256177014245539	0.293027272083229	-3.30407334401812
SKP1	-0.479884246312004	13.0065777621699	-2.63368349532956	0.0256624425913542	0.293271702765312	-3.30562227649921
RAP1GAP2	-1.51148475966046	7.45717378749228	-2.63133845162152	0.0257644846936629	0.294087191347999	-3.30914471824202
PARPBP	1.84840787884856	5.89608337596522	2.63096723279333	0.0257806750464456	0.294087191347999	-3.30970229776901
HHLA2	1.99701682528759	6.15356011755318	2.63010549887847	0.0258182979725575	0.294248867356632	-3.31099662076064
TNFRSF8	0.550788250225523	9.69597706734073	2.62932677227877	0.0258523440538604	0.294264535508349	-3.31216624046727
DUSP14	-0.734374806549166	10.406097337459	-2.62862396810619	0.0258831093267465	0.294264535508349	-3.31322180573592
RPL41	-0.515012590724744	16.8612740679955	-2.6284660763703	0.0258900260759657	0.294264535508349	-3.31345894581919
IGH	0.692902748849196	9.21153173547308	2.62524586638746	0.0260314973757957	0.295095612712156	-3.31829520096396
STAG2	-0.565753597981185	10.8906053365558	-2.62510815186946	0.0260375646947154	0.295095612712156	-3.31850201697347
MRPL13	-0.524876541314303	10.7017861712339	-2.62470698534062	0.0260552470343864	0.295095612712156	-3.31910447360464
USP8	-0.510893338876185	9.89240291973407	-2.62429857380038	0.0260732610444022	0.295095612712156	-3.3197178034403
ANKH	-1.50707599736897	7.31374720842287	-2.62412925899227	0.0260807327460776	0.295095612712156	-3.31997206894523
PNMT	0.986266767401049	8.19693349447848	2.62040180996361	0.0262457647304968	0.296666374695403	-3.3255693849625
TDRKH	-0.681357990777906	9.21691231079293	-2.61984724012536	0.0262704072096593	0.296666374695403	-3.3264021017373
CPLX2	1.41743158421527	7.67053963728648	2.61918102698277	0.0263000411638076	0.296666374695403	-3.32740243906555
SLC22A8	0.647570741982824	6.7374230982598	2.61886460354614	0.0263141277523098	0.296666374695403	-3.32787755066494
SEC24C	0.590553277562199	10.8090862106013	2.61818279012518	0.0263445064574578	0.29674225047413	-3.3289012823049
PIAS3	1.16222403368831	7.84368756463104	2.61465745298909	0.026502140320101	0.298238282548465	-3.33419418578045
MAN1B1	0.663531636893993	10.1438092288624	2.61405924174804	0.0265289824198816	0.298238282548465	-3.33509227795061
CEP76	-0.743203044587944	7.55203100271136	-2.61362002662893	0.0265487075543237	0.298238282548465	-3.33575165947357
BEST1	0.922139754846095	8.25627265830425	2.61309303642832	0.0265723939981817	0.298238282548465	-3.33654280364591
EML2	0.845781185697883	9.06133505655347	2.6121965328065	0.0266127373378104	0.2984241538113	-3.33788865061746
POF1B	1.85867734391481	6.80004746461323	2.60894815225363	0.0267594299666679	0.299632867410317	-3.34276486438066
BRAP	1.02835590941909	8.07152585767797	2.60875262738764	0.0267682853336759	0.299632867410317	-3.34305835521185
SAR1B	-0.667792936877424	11.8259261992775	-2.6079450791363	0.0268048903932738	0.299713003477162	-3.34427049911804
GIF	-1.49758515665544	8.09366008439276	-2.60747678785024	0.0268261402885469	0.299713003477162	-3.34497339832548
GFRA3	0.678342587479857	7.22539578445582	2.60609199355456	0.026889077272028	0.299713003477162	-3.34705189582783
GNAT2	0.979322279742004	6.40486613386485	2.60606307545516	0.0268903931297708	0.299713003477162	-3.34709529927629
NR2C1	-0.572140113484911	9.14754953728451	-2.60543572696447	0.0269189551432094	0.299713003477162	-3.34803688269789
PPP3CB	-0.46578137577267	10.3036466964227	-2.60533342926597	0.0269236154388301	0.299713003477162	-3.34819041888435
CASP8	-0.674713577174638	9.10136586196198	-2.60392726536703	0.0269877566243635	0.299713003477162	-3.35030084585406
ANK3	-0.806690730333772	10.6874069219704	-2.60349862827212	0.0270073389248959	0.299713003477162	-3.3509441425435
PLD3	0.648971812883527	11.1186694124433	2.60241398060595	0.0270569544667194	0.299713003477162	-3.35257193719696
DCLRE1C	-0.80333732834689	10.2127901182571	-2.60228476347358	0.0270628713676251	0.299713003477162	-3.35276585714041
LAGE3	0.531663310804491	10.4204955827403	2.60137352450769	0.0271046340232999	0.299713003477162	-3.35413335702412
RPL22	-0.528706358399095	14.5082726853369	-2.60117865883939	0.0271135731844475	0.299713003477162	-3.35442578741372
FNBP4	-0.567997411655979	10.6913921378537	-2.60093275246559	0.0271248579584262	0.299713003477162	-3.35479481074385
RNASET2	0.724498616308495	11.917650332862	2.60079452792077	0.0271312032139398	0.299713003477162	-3.35500223831052
GLMN	-1.16864737194364	8.27922419976526	-2.60073961871976	0.0271337242548658	0.299713003477162	-3.35508463790093
SPIDR	-0.914223837716728	8.64186588030885	-2.599562485119	0.0271878261400926	0.300046475291014	-3.35685106975463
ALCAM	-0.824515507200029	11.5181334438495	-2.59869510996316	0.0272277601837613	0.300223141288082	-3.35815262753888
MID1	-0.799134756685048	9.42546461123069	-2.59686903480457	0.0273120242990523	0.30047981098043	-3.36089265981838
MARCO	1.01995971814208	11.4128536432874	2.59685052546977	0.027312879741792	0.30047981098043	-3.36092043228536
HPD	0.579524471433706	14.8677556757577	2.59663424982314	0.0273228772974714	0.30047981098043	-3.36124494338603
ZNF672	0.441062584506112	10.8542580907827	2.59471543681869	0.0274117363698289	0.300888533691723	-3.36412392560485
MAP2	1.26814480038501	8.74907626888715	2.5942293379762	0.027434293046647	0.300888533691723	-3.36485323742353
PMS1	-0.538791797502457	10.4717032158192	-2.59398648322277	0.0274455692871762	0.300888533691723	-3.36521759675203
ELF3	0.487600105982654	10.1761825800448	2.59376281378802	0.0274559588043531	0.300888533691723	-3.36555316933894
SERPINH1	1.138299634704	7.62118328837145	2.59206220282105	0.0275350811494609	0.301492319601602	-3.3681045222157
MAP1B	-0.60377283075087	9.53590056059759	-2.58881030029127	0.0276870123994401	0.302674990202694	-3.37298279384757
BST2	0.849323611446488	11.6177211538978	2.58871801168517	0.0276913363685602	0.302674990202694	-3.37312123055861
SIGLEC8	1.30982792144356	7.14946725331548	2.587829615219	0.027732994586531	0.302701211108541	-3.37445383894558
SKP2	-0.700379568592574	9.86912371940886	-2.5876381211223	0.0277419822102982	0.302701211108541	-3.37474107759208
FTO	-0.737886874634588	11.6110420898673	-2.58634632481927	0.0278026875726293	0.30287082276154	-3.37667870449502
PLAT	-0.908378413236148	9.52286778572615	-2.58578718469541	0.0278290042896768	0.30287082276154	-3.37751735796286
CHMP1A	1.21533548022207	9.90503223148034	2.58560677920636	0.0278375006262993	0.30287082276154	-3.37778794434167
TRMT1L	-0.964619104311703	9.2644777187297	-2.5849348748967	0.0278691672408901	0.30287082276154	-3.37879570411464
OSBPL8	-0.629141655815138	10.8012592932518	-2.5844544725054	0.0278918304532088	0.30287082276154	-3.37951622374945
ZKSCAN8	-0.852395221936487	8.76552919125916	-2.58423164529258	0.0279023486700941	0.30287082276154	-3.37985042142412
PIAS4	0.554307221154493	8.59093493499833	2.5827459916345	0.0279725778137697	0.30304790811337	-3.38207854589227
CDKN2D	0.914114577965329	7.33303869421078	2.58129539958639	0.0280413195515483	0.30304790811337	-3.38425397101515
ZDHHC17	-0.705287062172344	9.60129768953449	-2.58072898299845	0.0280682070111086	0.30304790811337	-3.38510338400895
PUM2	-0.60837473412381	11.9382737157584	-2.58045774470099	0.0280810916294642	0.30304790811337	-3.38551013377632
CPSF7	-0.630283631573537	11.4293237154234	-2.57990884221819	0.0281071841532646	0.30304790811337	-3.38633325725379
TSR3	0.955426279902825	8.93159172030773	2.57990711385673	0.0281072663504762	0.30304790811337	-3.38633584904487
SMC1A	-0.596984041123717	10.2886184658236	-2.57983218224218	0.0281108301697678	0.30304790811337	-3.38644821374512
TSNAX	-0.559173117937643	10.2146491079333	-2.57981028693585	0.0281118716165096	0.30304790811337	-3.386481047085
HSPH1	-0.593715851382484	9.86083988352984	-2.57898761601135	0.0281510297048065	0.303209545696062	-3.3877146729131
XIST	-1.33906710967313	12.3183840034606	-2.57741130859428	0.0282262118541583	0.303289085387186	-3.39007830036548
CYHR1	0.894408139615901	9.5639540868761	2.57705890570294	0.028243047094307	0.303289085387186	-3.39060669945765
VRK2	-0.961374957116961	9.76842041685167	-2.57694244137573	0.0282486131100016	0.303289085387186	-3.39078132659693
AGTR1	-0.657441523652373	11.9588608916232	-2.57680682734501	0.0282550956979296	0.303289085387186	-3.39098466593522
AAMP	0.828065074939708	10.7227283136653	2.57499922512129	0.0283416439322659	0.303729589859075	-3.39369488192072
PPIA	-0.556928568429862	15.3739879915056	-2.57488845770927	0.0283469560714133	0.303729589859075	-3.39386095431487
AGAP1	0.854294905542607	8.58789523540237	2.57430455647147	0.0283749749744081	0.303729589859075	-3.39473637975257
MMP15	1.73889837769866	8.80858767348853	2.573804754107	0.0283989802506635	0.303729589859075	-3.3954857030009
FAM162A	-0.543860510911731	12.7545408650588	-2.57342649768731	0.0284171611806307	0.303729589859075	-3.39605279041407
POT1	-0.581657961341371	9.83699851821691	-2.57068770106083	0.0285491480606248	0.304697638294134	-3.40015859024147
SRF	0.556878442332854	8.91874598176312	2.57035959200893	0.0285650010503008	0.304697638294134	-3.40065043806936
HIPK2	0.618896004002551	9.83989546781191	2.56946115586953	0.028608454978011	0.304697638294134	-3.40199719592746
BCL10	-1.04619582371143	9.51515426429745	-2.56920180117443	0.0286210112163369	0.304697638294134	-3.4023859605432
CDC42EP1	0.817498718346931	10.4819226685296	2.56903384799505	0.0286291453258515	0.304697638294134	-3.40263771505409
HRK	-0.987048362572121	7.98239458555974	-2.5684773331316	0.0286561142514192	0.304726204768481	-3.40347189493949
MUC1	-0.646620311771533	8.97366390074748	-2.56512148590526	0.0288192769861138	0.305966304557243	-3.40850171032361
TCERG1	-1.71982642972763	9.15415904267554	-2.56453358442275	0.0288479560827183	0.305966304557243	-3.40938280145472
RBM25	-0.58534282373906	9.8328204936999	-2.5641806422218	0.0288651870091	0.305966304557243	-3.40991174801343
CDC45	1.62372472715822	7.61365347488966	2.56407663780259	0.0288702665441326	0.305966304557243	-3.41006761569461
C1QA	0.72151174334695	12.2636716840568	2.56230938249822	0.0289567147580853	0.306623507834983	-3.41271603927203
RAC2	0.541669457803964	9.9512105104648	2.56014044092229	0.0290631643907532	0.306894204224504	-3.41596617770784
DLGAP5	-1.64671484411831	7.92812795452352	-2.55936860341949	0.0291011393504112	0.306894204224504	-3.41712270046512
RTN4	-0.54682317376778	14.6444153539838	-2.55864945530999	0.0291365663959747	0.306894204224504	-3.41820024082314
SFTPC	0.856294118284234	8.88556920644834	2.55855380921895	0.029141281395956	0.306894204224504	-3.41834355041153
AQP9	-0.539791191930901	13.7253488851242	-2.55824808081253	0.0291563577737655	0.306894204224504	-3.41880162929614
PTTG3P	1.43550375958926	7.94941249530381	2.55814099933603	0.0291616401154602	0.306894204224504	-3.41896207023146
SMARCC2	0.582952750549801	10.2080976828656	2.55798078599339	0.0291695452368686	0.306894204224504	-3.4192021177123
MKS1	0.949366489714782	9.60678115412971	2.55781070521471	0.0291779395632638	0.306894204224504	-3.4194569478475
METTL5	-0.560244578054967	10.6535230171138	-2.55514265104324	0.0293099362858253	0.308024355539812	-3.42345423150203
NSA2	-0.726653210424395	12.5189503118791	-2.55438016985717	0.0293477675865765	0.308163839059717	-3.42459650157147
WDR44	-0.865836510367576	9.59981369709238	-2.55318706858959	0.0294070620628318	0.308528273214393	-3.42638380945488
RPL30	-0.532975464174054	15.8146135527396	-2.55230968103775	0.0294507423065664	0.30872841642673	-3.4276981103877
ZNF813	-0.880138604996019	8.06561752794292	-2.55145978978302	0.0294931152031265	0.308743872959688	-3.42897117669714
TM4SF1	-0.630922943241961	9.94511407791451	-2.55124571196861	0.0295037980059773	0.308743872959688	-3.429291840278
MPDZ	-0.713195309191994	11.8773373364156	-2.5506892887133	0.0295315823649266	0.308743872959688	-3.4301252838759
HIST1H2BH	1.48627804500598	7.57575470147164	2.54939444450961	0.0295963397223974	0.308743872959688	-3.43206470225556
MKRN1	-0.585636351813134	10.7868318049517	-2.54918574224233	0.0296067904860755	0.308743872959688	-3.43237728668885
AP4E1	-0.775351379103801	8.03519668607833	-2.54917735587842	0.0296072105098518	0.308743872959688	-3.43238984733222
RND3	-0.690494795803307	11.6731488233563	-2.54883320846111	0.0296244519479968	0.308743872959688	-3.4329052889092
PCNXL4	-0.692494621559835	8.01120958343013	-2.54552659136902	0.0297906198347877	0.309825228277218	-3.4378573388553
USP39	1.38901472338717	6.96140765497145	2.54450925332724	0.0298419304668585	0.309825228277218	-3.43938078131549
LHFP	-1.13776821542325	10.2790310738507	-2.54431869031763	0.0298515515016765	0.309825228277218	-3.43966613798673
PURG	1.40955432388489	7.62813128801453	2.54369390692167	0.0298831168401454	0.309825228277218	-3.44060169708882
TRIM28	0.953583757255778	10.9911034194653	2.54302895807887	0.029916747873283	0.309825228277218	-3.44159737256819
SCAF8	-0.56685303926597	10.3067032316841	-2.54300690711062	0.0299178637866871	0.309825228277218	-3.44163039056682
PSME4	-0.491118461656242	10.2760157012822	-2.54227378486405	0.0299549878085894	0.309825228277218	-3.44272811245534
CA10	1.40978648800849	5.71123066483786	2.5409931392511	0.0300199473523427	0.309825228277218	-3.44464556998702
CDHR5	1.22426490652668	10.9317584046667	2.54050236171873	0.0300448786789832	0.309825228277218	-3.44538036223163
BAK1	1.17154295831413	8.24983872948716	2.54031010175171	0.0300546510275476	0.309825228277218	-3.44566820957198
LYL1	1.25552294344886	8.27055149189077	2.54026235768472	0.0300570782921338	0.309825228277218	-3.44573969054738
PDE3B	-0.549697432744367	10.3051407345463	-2.54004282011708	0.0300682418889196	0.309825228277218	-3.44606837362609
RIC8B	-1.67423764711208	8.83207304652246	-2.53973323365507	0.0300839915217626	0.309825228277218	-3.44653186897962
LMNA	0.507395584935455	11.2398909594117	2.5394004080738	0.0301009325475741	0.309825228277218	-3.44703014955157
NDC1	-0.667653425271604	9.29471037690262	-2.53936259187354	0.0301028580151067	0.309825228277218	-3.44708676456072
RP6-91H8.1	-0.682273431484693	5.65808692961987	-2.53883840085889	0.0301295605853163	0.309825228277218	-3.44787152636329
HOXA11	1.19582690037727	7.95993078026627	2.53828986080726	0.0301575287161188	0.309825228277218	-3.44869272134388
RMDN3	-0.512935207339103	11.939903108953	-2.53746646539538	0.0301995591976831	0.309825228277218	-3.44992535245411
KMO	-0.595030440236162	12.1134740447952	-2.53680028695685	0.030233607087549	0.309825228277218	-3.45092259503411
MALL	1.31881414302683	8.88365351875953	2.53669339495639	0.0302390738094709	0.309825228277218	-3.4510826053323
CD79A	1.16763687637842	8.82589309944206	2.53637681295042	0.0302552703615954	0.309825228277218	-3.45155650328782
MARCH2	0.780721747604741	10.408715204065	2.53606139073518	0.0302714161514081	0.309825228277218	-3.45202865843539
IGF2-AS	-0.810518441686192	7.5588601922147	-2.53453597698067	0.0303496197294841	0.310152363034586	-3.4543119539328
RAP1B	-0.61529557901693	12.1440694315281	-2.53409613615164	0.0303722063678074	0.310152363034586	-3.45497029467907
CRY1	-0.611781782210464	8.91779114059453	-2.53399250175587	0.0303775306159951	0.310152363034586	-3.45512540966935
SCAMP1	-0.534325915459378	9.62179677591413	-2.53340512978995	0.0304077245539421	0.310183079493187	-3.45600454606378
SPATA6L	-1.02327700370361	8.65701860977661	-2.53297258675502	0.0304299785508538	0.310183079493187	-3.45665193057805
CYP7B1	-0.970657226457257	9.66973651178268	-2.53104883504716	0.0305291502234188	0.310941377437873	-3.4595310432493
ZNF395	0.566525216194233	11.1470315006498	2.52960054871138	0.0306040228724314	0.311451158964533	-3.46169840044936
DGKE	-1.15199334226524	7.38612816961058	-2.52872277958803	0.0306494900003149	0.311479531886063	-3.46301190945623
APBA3	0.541491496688435	9.87175417694294	2.52759988029652	0.0307077523253303	0.311479531886063	-3.46469215759014
C11orf58	-0.457182904628578	12.0362237371877	-2.52727439363029	0.0307246609553958	0.311479531886063	-3.46517918251418
PDHB	-0.754902349958273	12.1007775018633	-2.52714128359577	0.0307315785207473	0.311479531886063	-3.46537835261317
PARG	-1.23341519939551	8.69653397403037	-2.52659074559659	0.0307602057371921	0.311479531886063	-3.46620209936204
ACTA2	-0.926765985506442	11.1719177525183	-2.52648752332009	0.0307655761004926	0.311479531886063	-3.46635654413416
SMARCA5	-0.731364881043779	8.59933450701513	-2.52619938278092	0.0307805721659801	0.311479531886063	-3.46678766611623
PRND	-0.897990637627498	9.13231596134714	-2.52467024158837	0.0308602767646373	0.311548624589654	-3.46907550204644
PSMC6	-0.656838098007633	10.1268474686871	-2.52419069618402	0.0308853146637201	0.311548624589654	-3.46979294354314
CEL	0.70624933570346	6.08670306641936	2.52389868870417	0.0309005707609935	0.311548624589654	-3.4702298040898
PTP4A1	-0.441508133626336	12.5711923421752	-2.52373376252877	0.0309091907292013	0.311548624589654	-3.47047654078631
PTP4A3	0.532896936747388	9.53188146227655	2.52368877039583	0.0309115426852183	0.311548624589654	-3.47054385063023
MLH1	-0.434089475738075	11.6884887952296	-2.52308578502346	0.0309430807953015	0.3116161940766	-3.47144592452339
NDUFB7	0.769281278196804	10.2249082912065	2.52253026755185	0.0309721644506433	0.311658957118422	-3.47227696298777
SBNO1	-1.04514903768148	8.7318715018303	-2.52108124317339	0.0310481546947908	0.311765514610699	-3.47444455914016
CPSF1	0.759399832142774	8.97420111875891	2.52085419051213	0.0310600786310212	0.311765514610699	-3.47478419371497
TERT	1.52777755510124	7.75326815994596	2.52041363656825	0.0310832278054415	0.311765514610699	-3.47544318162782
JOSD1	1.30627459780967	8.65579819761595	2.52023205446203	0.0310927741308179	0.311765514610699	-3.47571479110967
GIT2	-0.670269416960659	6.52724292343404	-2.51996188542021	0.0311069831281953	0.311765514610699	-3.47611890404396
INPP5K	0.461050878168365	10.4080975325004	2.51911360207465	0.0311516387862181	0.311916577972126	-3.47738771356541
PLA2G4A	-0.780253631088047	7.79706906817712	-2.51873155369824	0.0311717714996052	0.311916577972126	-3.47795914084877
UGGT2	-1.17628933882058	8.5546069394514	-2.51779923977736	0.0312209556513918	0.31215980200292	-3.47935355245461
KPNA1	-0.500277017641604	10.2360460968303	-2.51461709650597	0.0313894101341242	0.313594202518305	-3.48411243631163
CD5L	0.713847191763271	11.2264694776031	2.51352360522154	0.0314475047091109	0.313875866919797	-3.48574757743017
SCGB2A1	-1.73830151169359	5.50751198420603	-2.51302890992161	0.031473821721304	0.313875866919797	-3.48648728609023
ZNF471	-1.6855685808959	7.81283538674362	-2.51221742857212	0.031517038578733	0.313875866919797	-3.48770063984934
KLHL35	-0.912115888962741	7.13695908479538	-2.51169298952335	0.0315449998089044	0.313875866919797	-3.48848477250769
NPY1R	-1.41137266233978	9.33661537775807	-2.51077708913759	0.0315938913987878	0.313875866919797	-3.48985416271283
NDUFA3	0.488027252106843	12.4039256547398	2.51055276626422	0.0316058774116152	0.313875866919797	-3.49018954506057
MAP7D1	0.531641409246703	9.67440529969642	2.50982616176382	0.031644732296144	0.313875866919797	-3.49127585665074
WEE1	-0.626762774824051	9.67798085100217	-2.50958913851158	0.0316574172653689	0.313875866919797	-3.49163021022431
ASB6	0.751420224119674	7.63260507371058	2.50921805604635	0.0316772869220866	0.313875866919797	-3.49218497602564
IGHM	0.88511416760441	10.3716353449004	2.50913578843105	0.0316816936266155	0.313875866919797	-3.49230796416169
IL17RC	0.657117021501076	10.7170136665735	2.50826029203491	0.0317286276954766	0.313875866919797	-3.49361677904759
KLF10	-1.0178360190687	11.3257954536895	-2.50780997861982	0.0317527951823027	0.313875866919797	-3.49428994828064
KDM4B	0.519860435699968	9.92727649576466	2.50755587611696	0.0317664404494067	0.313875866919797	-3.49466979694339
PDIA6	0.487323977707858	12.6843965809479	2.50747942342533	0.0317705470856763	0.313875866919797	-3.49478408235985
APOM	-0.546439984172471	14.1419351776598	-2.50683391495773	0.0318052413992047	0.313875866919797	-3.49574900401716
MAN1A1	-0.559335495700465	12.0004983282483	-2.50612356607632	0.0318434641313204	0.313875866919797	-3.49681081423606
ACO2	0.889600941564925	10.6061158674565	2.50565127346688	0.031868902645262	0.313875866919797	-3.49751676321206
PNMA3	1.67657032514957	8.62963938694874	2.50515543694249	0.031895630959167	0.313875866919797	-3.49825788568433
MGLL	0.587493091944443	13.2390498412121	2.50407865741368	0.0319537518661619	0.313875866919797	-3.49986727397796
FAM178A	-0.730995142226444	8.75483607122227	-2.50345718130733	0.0319873448194976	0.313875866919797	-3.50079611121663
CBS	0.573797017773851	12.7127126756448	2.50344456379466	0.0319880272026429	0.313875866919797	-3.50081496861921
HYI	0.501630252647944	11.3920733457178	2.5034054673391	0.0319901417175535	0.313875866919797	-3.50087339983641
ATP8A1	-0.848872464636761	8.90642792074006	-2.50335399352479	0.0319929258679009	0.313875866919797	-3.50095032933275
EDNRB	-0.559645571557583	10.2166382594871	-2.5026196157125	0.0320326735625434	0.314020303017808	-3.50204786165115
ROPN1B	1.40551503611489	8.61848229972132	2.5017919791776	0.0320775275009088	0.314214531679472	-3.50328471999121
GCNT3	1.31996149537022	8.37382682955703	2.5007676691144	0.0321331264247451	0.314513627439705	-3.50481542313743
PRX	1.64596232716589	8.87322240465536	2.49925298897084	0.0322155174477635	0.314998457566476	-3.50707877390765
SUMO1	-0.496148520250946	11.8030729161646	-2.49893451704453	0.0322328673506021	0.314998457566476	-3.5075546362757
ARID5B	-0.835854756205723	10.2087112443941	-2.49679183584307	0.0323498386010253	0.31589554456472	-3.51075603522435
FOXRED2	-1.07532459727065	8.25383604233921	-2.49557758557299	0.0324163124555367	0.316062788234813	-3.51257009720234
EIF5B	-0.553141371979969	9.49839375520426	-2.49513382145032	0.0324406399783907	0.316062788234813	-3.51323304155989
LEPREL4	-1.55797063239104	6.68373277800445	-2.4949126328234	0.0324527724799081	0.316062788234813	-3.5135634719911
MAP4K3	-0.758486337447277	9.19510523763383	-2.494525940884	0.0324739938679951	0.316062788234813	-3.51414113607234
NCKAP1	-0.720326690829696	10.3047873599969	-2.49418152079041	0.0324929069830179	0.316062788234813	-3.51465564189826
PRB4	-0.822126832332772	7.83943407272163	-2.49350777330116	0.0325299359902214	0.316177875139658	-3.51566208034202
KLHL2	-0.704231133499908	11.2068037093311	-2.49270456066996	0.0325741350051508	0.316362419539189	-3.5168618655162
ACACB	0.646815156368016	12.5155531794764	2.49071492905018	0.0326838764074944	0.317182738717123	-3.51983362164656
LRRC49	1.42184119510529	8.49929881714777	2.48890703845231	0.0327839111146179	0.317359421943073	-3.5225336494493
STXBP2	1.39411359722276	9.56838263038927	2.48766278236094	0.0328529347501816	0.317359421943073	-3.52439175317302
FMNL1	1.11804716760624	7.5967768740625	2.48697433378284	0.032891187446233	0.317359421943073	-3.52541979039531
TBK1	-0.580971795587056	10.3821927173524	-2.4868452896319	0.0328983625136467	0.317359421943073	-3.52561248340885
ZBTB11	-0.81412170849371	10.1055823674059	-2.48655032573608	0.0329147688132822	0.317359421943073	-3.52605292819495
LOC101930405	1.43568742915151	7.73837646759849	2.48621857721112	0.0329332308055546	0.317359421943073	-3.52654829188404
DHX40	-0.622927925374954	10.2741705455137	-2.48606637092834	0.0329417046021237	0.317359421943073	-3.52677556182237
RANBP3	0.874378399407401	8.2444797497868	2.48569513837143	0.0329623813273432	0.317359421943073	-3.5273298673904
EVA1B	1.16778093400415	8.93839181866292	2.48565348593341	0.0329647020656823	0.317359421943073	-3.52739205998762
TJP3	1.28417944420001	7.01691036735533	2.4855527406343	0.0329703159349249	0.317359421943073	-3.52754248545186
C3orf36	-1.24238230217401	7.03313176330557	-2.48537377965393	0.0329802905812693	0.317359421943073	-3.52780969476169
TMEM165	-0.947327687180298	8.45937590554056	-2.48398663518552	0.0330577064664603	0.317860613594747	-3.52988077163678
PTMS	0.80854451023812	10.2445241973341	2.48286190461362	0.0331206092150067	0.317962853084724	-3.53155993487306
EXOC3	1.78090154400096	8.34834340256114	2.48283941575642	0.0331218681557554	0.317962853084724	-3.53159350848067
LRIT1	1.10432910262241	5.60132123006429	2.4816077870495	0.0331908879148166	0.317962853084724	-3.53343214255345
TMX1	-0.754249862054262	10.6416551295045	-2.48130681482819	0.0332077758590935	0.317962853084724	-3.53388142908424
CLASP2	-0.676003788277677	8.35897705064945	-2.48077620319044	0.0332375698896596	0.317962853084724	-3.53467349930359
ATP8B3	1.63385965951414	7.29591951008848	2.47906986613484	0.0333335607841588	0.317962853084724	-3.53722047358747
PDYN	-1.00567182246859	6.12898560397416	-2.47822349673631	0.0333812754921092	0.317962853084724	-3.53848372142152
XRCC1	1.52447064994262	8.61920319424145	2.47809484980733	0.0333885339745266	0.317962853084724	-3.53867572799841
MORF4L1	-0.547835666094766	12.4114731685044	-2.47781946589222	0.0334040768624871	0.317962853084724	-3.53908673602333
RPL9	-0.507424987126795	15.5988763753595	-2.47759685895786	0.0334166462088225	0.317962853084724	-3.53941897020644
CHRNA2	1.27769631501598	9.31808916068653	2.47698146647591	0.0334514182783527	0.317962853084724	-3.54033740329819
SUPT7L	-0.524742892085719	9.76670621391359	-2.47691721668688	0.0334550507050235	0.317962853084724	-3.54043329006819
BNIP3L	-0.499402017182511	10.8926841259164	-2.47686847115787	0.0334578068431042	0.317962853084724	-3.54050603795483
B4GALT7	0.476647409202053	10.1328474927011	2.47667245878717	0.0334688919158942	0.317962853084724	-3.54079856502586
GLRX	-0.524407092517965	12.2015811941595	-2.47655432707083	0.033475574364985	0.317962853084724	-3.5409748621499
ZFHX2	0.810913447142077	9.90015560826516	2.47645374227008	0.0334812652646462	0.317962853084724	-3.54112497171947
ACBD4	0.462670146266001	12.2770466963062	2.47562705819312	0.0335280737823909	0.317962853084724	-3.54235865635553
MEF2A	-0.470220956171307	9.93190244694405	-2.47527370864314	0.0335481008937419	0.317962853084724	-3.54288595244464
ADAM19	-0.580516237885124	9.66741363897392	-2.47524384245501	0.0335497941890481	0.317962853084724	-3.5429305206415
VIPR2	-0.962726668509216	7.58187478587319	-2.47372595192659	0.0336359640572561	0.318298706059908	-3.54519551189542
MAD2L1BP	0.603359506882544	10.1601236334997	2.47371463727347	0.0336366072058084	0.318298706059908	-3.54521239484517
TIPRL	-0.739166764328065	9.7842612773353	-2.47327984153602	0.0336613311238044	0.318298706059908	-3.54586115894187
PRO2964	-1.37620924541674	7.55599640156046	-2.4725092153616	0.0337051956446468	0.318473490172461	-3.54701097999483
STX4	0.590180321825704	10.0872521520068	2.47190872495102	0.0337394151256947	0.318556945821834	-3.54790691281244
ACTN1	0.455377386843161	11.5033469938876	2.47102667012601	0.0337897421295801	0.318792243790956	-3.54922288398195
ROR2	-1.61899247055837	7.84670394525791	-2.46809336173949	0.0339576412131323	0.32000744900284	-3.55359871426444
TRMT61B	-0.591838259802145	10.2172996879147	-2.46788584038434	0.0339695506910888	0.32000744900284	-3.55390826069275
EGR4	-1.27121597339979	8.7858306456415	-2.46734933103479	0.0340003596628823	0.32005739913717	-3.55470852019922
DBNDD1	1.32284835429227	7.91509415752459	2.46439116380114	0.0341707288060525	0.321420018784368	-3.55912048121665
NAA10	0.600451091786598	10.559077134551	2.46376028840134	0.0342071717403729	0.321521791009887	-3.56006130114501
FLJ10038	-0.734892329492693	9.55657157800763	-2.46212686044325	0.0343017064085083	0.321575539467857	-3.56249705660265
NAA40	0.5355985077392	9.28824540335224	2.46209472903642	0.0343035686018872	0.321575539467857	-3.56254496833709
KIR3DL1	-1.13921145540412	8.6115885613988	-2.46209470216009	0.0343035701595615	0.321575539467857	-3.56254500841284
PNLIP	-1.35331278154255	7.34530501685776	-2.4618906120319	0.0343154006493035	0.321575539467857	-3.56284932882757
RPS9	0.499291282960828	13.8414284423463	2.46122982491445	0.0343537321614881	0.321694500867428	-3.56383460829268
CNNM4	0.880288033536893	6.80942887020494	2.45971881937204	0.0344415429868562	0.322068292196446	-3.56608747583349
CLK1	-1.23498187732589	9.75038619505224	-2.45965970086892	0.0344449831150486	0.322068292196446	-3.56617561573146
HMHA1	0.599820902089068	9.26841920192307	2.45883215003673	0.0344931742754761	0.322278742225372	-3.56740938001458
SH3GL1	1.11225906211299	10.0138900465836	2.45826987189123	0.0345259556957862	0.322345008981195	-3.56824762411145
PCYOX1	1.62624904499027	9.64664258671862	2.45640224351227	0.0346350615488746	0.322933918869164	-3.57103167905445
OPLAH	0.657584730808924	10.1108836278723	2.45629184166622	0.0346415218199449	0.322933918869164	-3.57119624409383
APC2	0.762645720386089	8.71578013461999	2.45577627346806	0.0346717065588263	0.322933918869164	-3.57196473561849
KCNV2	1.74134383189113	6.35025834181013	2.45541000155825	0.0346931663021427	0.322933918869164	-3.57251067559251
MAPK6	-0.823023226722654	11.7367229338	-2.45499132467695	0.0347177125083282	0.322933918869164	-3.57313471188885
ATP6AP2	-0.5205124582306	11.2443809019986	-2.4544469208874	0.0347496554989071	0.322991612740953	-3.5739461197597
PDXK	0.602797547468379	11.0793807088054	2.45229873512069	0.0348759842527215	0.323653720838361	-3.57714762352333
GPATCH2	-0.872498614966455	9.339033321618	-2.45223482885566	0.0348797493405981	0.323653720838361	-3.5772428584028
IGFALS	0.91909021461688	11.9771174464271	2.45192058020395	0.03489826938909	0.323653720838361	-3.57771115494613
DPM2	0.645675012523078	10.3720213880779	2.45110947795374	0.0349461160952665	0.323858098052735	-3.57891982572733
HLA-J	0.711449107389349	12.1676147030456	2.45015133776015	0.0350027200097604	0.324143269876364	-3.58034752803697
PRKD2	0.488481214560638	10.5466246618135	2.44917354633356	0.0350605782092985	0.324421869786887	-3.58180442450301
PTPRG	-2.0634601821278	7.76618622568397	-2.44822622340527	0.0351167235903821	0.324421869786887	-3.5832158385567
HIGD1A	-0.695739807802147	13.3577019291058	-2.44812352711862	0.0351228154654067	0.324421869786887	-3.58336884047434
TLR7	-0.855135233014022	6.99599480469169	-2.44789757296909	0.0351362225884906	0.324421869786887	-3.58370547448155
AP2S1	0.533002817430624	12.2173717180296	2.44689626922206	0.0351956963798844	0.324732057481463	-3.5851971927119
RRAGB	1.11904401429456	6.72709172766587	2.44615751345419	0.0352396394890335	0.324897609491279	-3.58629771311105
TBC1D17	0.59128104510652	10.3033840218277	2.44572445176967	0.0352654243008545	0.324897609491279	-3.58694281890841
MEOX1	-1.08702450315064	6.6641193166227	-2.44514502405802	0.0352999529896187	0.324977116737884	-3.58780592974594
ADRA2C	0.930891911931276	9.24250627840737	2.44382105925929	0.0353789747099287	0.325259569753752	-3.58977797825258
ZNF74	1.13191583801382	6.96858062561631	2.44373389757329	0.0353841831354568	0.325259569753752	-3.58990779996845
GLTSCR1	1.56521935854995	8.89826147896919	2.44273990974872	0.0354436333379489	0.325259569753752	-3.59138822990894
CCNB1IP1	-0.585691339886091	11.4809749023152	-2.44255317032689	0.0354548131796364	0.325259569753752	-3.5916663462323
HIST1H4A	1.87655951273993	7.60670321300047	2.44234082755828	0.0354675300891058	0.325259569753752	-3.59198259032283
POLDIP2	0.574553253355425	12.1922380429986	2.4416354448419	0.0355098067936611	0.325259569753752	-3.59303309268584
SMNDC1	-0.574843660559642	10.0451917262502	-2.441597499276	0.0355120824484093	0.325259569753752	-3.59308960237739
STEAP3	0.599580623733786	12.9553181046561	2.4405735294069	0.0355735458955377	0.325465091003477	-3.59461447761932
KYNU	-0.578392788687786	11.1684419028984	-2.44003458266276	0.0356059381514628	0.325465091003477	-3.59541702598775
CLU	0.508151452455364	15.1648471387986	2.43992822100794	0.0356123342323696	0.325465091003477	-3.59557540639058
VGLL3	-2.33787769976809	6.29641208558986	-2.43934175284987	0.0356476219881898	0.325550480864488	-3.59644868156242
ASMTL	0.563522749271343	11.0275645000696	2.43805057152025	0.0357254339472277	0.325878707907683	-3.59837118717599
MRPL40	-0.521278915969319	12.1077311831325	-2.437883678613	0.0357355038317638	0.325878707907683	-3.59861967081178
RAD9A	0.486938884947993	10.5470045609988	2.43599493152159	0.0358496612969134	0.326601161661616	-3.60143160248001
SIAH1	-0.547298648414259	10.2726234151376	-2.43571215289679	0.0358667836125045	0.326601161661616	-3.60185256832703
ABCA8	-0.776174541361353	12.5510160621977	-2.43310319275378	0.0360251378440923	0.327165462645517	-3.60573609843833
RAB21	-0.594030001006695	10.661088901746	-2.43299777086454	0.0360315510385047	0.327165462645517	-3.60589300870726
STRAP	-0.518499497607328	12.5496014779474	-2.43299161815647	0.036031925364743	0.327165462645517	-3.60590216638355
PGLYRP1	0.894663453610723	6.16690009161336	2.43297318822887	0.0360330466509487	0.327165462645517	-3.60592959742245
PSMG1	-0.488628383552633	10.4054495249517	-2.43055854748263	0.0361802526449636	0.327863173756639	-3.60952325175862
IL32	1.65991519414392	11.2321617226178	2.43051411308865	0.0361829670902688	0.327863173756639	-3.60958937706843
TMCC1	-0.479368401427514	9.99742165454293	-2.43042720687843	0.0361882766698234	0.327863173756639	-3.60971870650296
RNF11	-0.534710339444011	11.4172672718976	-2.42968473790586	0.0362336695260368	0.32803757951855	-3.61082358092866
TPSB2	0.942079546850072	10.3665097887732	2.42765467346401	0.0363580698448466	0.328137614564152	-3.6138442583458
PLEKHA5	-0.469101451977895	10.5761325913877	-2.42758348677176	0.0363624397279604	0.328137614564152	-3.61395017466114
NUP50	-0.543256785761285	9.59128958882438	-2.42675123597302	0.0364135669031016	0.328137614564152	-3.61518841551227
MCM6	-0.792862450195104	9.82198955476716	-2.42549456913381	0.0364909013056414	0.328137614564152	-3.61705798065861
TSC22D4	0.612806599210471	10.2610484081643	2.42514019716633	0.0365127383605484	0.328137614564152	-3.61758515741732
NSUN7	-1.47776034276334	7.87581325248831	-2.42512379392247	0.0365137494705943	0.328137614564152	-3.61760955918046
IARS2	-0.507418021100275	12.0175535060022	-2.42500566539146	0.0365210318298826	0.328137614564152	-3.61778528852863
EFEMP1	-0.9698232836319	9.35857425211273	-2.42445169598298	0.0365552019068274	0.328137614564152	-3.61860936103078
DBF4B	1.22726198511264	7.86577364879317	2.42424372976202	0.0365680378645058	0.328137614564152	-3.61891871896421
CCDC69	0.940654806214908	9.53391740093179	2.42423416053709	0.0365686285969707	0.328137614564152	-3.61893295345795
C10orf2	1.60073164637752	7.59861382745356	2.423801587499	0.0365953422503503	0.328137614564152	-3.61957640850335
APOA4	1.10993219405675	10.4482169935097	2.42377350699884	0.0365970770331604	0.328137614564152	-3.61961817776792
RAB1B	0.615231912074552	11.3409730872106	2.42331607811741	0.0366253479100384	0.328137614564152	-3.62029858422271
TMPO	-0.499154747057334	9.61303786209104	-2.42301741071637	0.0366438183264481	0.328137614564152	-3.6207428281779
RHOBTB1	-0.971308435183577	9.17675170275395	-2.42286508171608	0.0366532423071768	0.328137614564152	-3.62096940195559
FAM89B	0.597668783741087	10.2044686172426	2.42270532404062	0.0366631284363198	0.328137614564152	-3.62120702260673
PEX3	-0.677686967394843	10.0638119140449	-2.42206823182914	0.0367025791381787	0.328256566661344	-3.62215459625592
TNFRSF14	1.04636499624092	9.9710129649757	2.42070773111749	0.0367869656214162	0.32843869394161	-3.62417798756731
SOS2	-0.861601894014703	8.64188082818651	-2.42016175507796	0.0368208840912596	0.32843869394161	-3.62498993215806
GPKOW	0.508798123396986	10.2960575461075	2.42007856959319	0.0368260546496482	0.32843869394161	-3.6251136382259
EMD	0.584661047235874	10.3394248712572	2.42005304623868	0.0368276412476766	0.32843869394161	-3.6251515941514
ZC4H2	0.823630228772638	8.50597917353442	2.4167476942006	0.0370336806636864	0.329760416913716	-3.63006643885098
ADAM2	-1.94517574229726	5.20518634257093	-2.41642326663393	0.0370539649841491	0.329760416913716	-3.63054878120646
YKT6	1.46691925922837	7.39644423784097	2.41635721800344	0.0370580959109942	0.329760416913716	-3.63064697761186
SGSH	0.647820163499038	9.20992033395232	2.41599170021087	0.03708096495579	0.329760416913716	-3.63119039532984
TLE2	0.512445627851383	9.87772076424348	2.4152579284098	0.037126916213649	0.329935229921295	-3.63228125707058
CDC42BPB	0.803450354040258	10.5017902664355	2.41434171519079	0.0371843713140637	0.330211954174714	-3.63364326710944
FCER1A	-0.86522919109562	8.9838790743881	-2.41304331481077	0.0372659431224281	0.330545377385228	-3.63557327380727
SULT2B1	-0.933147651781322	8.92840081235029	-2.41280134521929	0.0372811642955732	0.330545377385228	-3.63593293001648
PICALM	-0.408417137596482	10.0781761629658	-2.41248704291662	0.0373009447224643	0.330545377385228	-3.63640009024643
MED31	-0.571184460034182	9.85978172388286	-2.41140344576143	0.0373692195301161	0.330712098517743	-3.63801060547206
SDHA	0.582571931773604	12.7391150456537	2.41113642490347	0.0373860627511541	0.330712098517743	-3.63840745103555
REXO4	1.18446764500074	8.25134319094581	2.41093416507618	0.0373988259321547	0.330712098517743	-3.63870804398719
RPS10L	0.673088885353165	11.8566874545155	2.41032683665438	0.0374371759033139	0.330818086785059	-3.63961061288443
LRRC48	0.859828914505725	8.75658459871962	2.4089726743733	0.0375228244371345	0.330979438822752	-3.64162293432015
SH3BGR	-1.17039671236225	8.63603627601659	-2.4084386952709	0.0375566507445435	0.330979438822752	-3.64241638847101
PKMYT1	-0.660093974933803	10.3011018242382	-2.4081834322644	0.0375728316535044	0.330979438822752	-3.64279568011908
TMEM259	0.992860652559163	9.06216565138873	2.4080299094106	0.0375825666439497	0.330979438822752	-3.64302379421468
LINC00950	-1.31270381187408	9.44214751862115	-2.40744344566743	0.0376197775810447	0.330979438822752	-3.64389517668053
HAS2	1.60716772234271	6.94162362816974	2.4063278836735	0.0376906597682502	0.330979438822752	-3.64555260593322
PLAC8	0.447577905997639	11.1490196893896	2.40542756976333	0.0377479610575636	0.330979438822752	-3.64689013721401
CYP26A1	0.871329572914656	10.2891789604955	2.40503949696641	0.0377726867372165	0.330979438822752	-3.64746664228709
POLE	0.720923488417839	10.5592612493128	2.40501237685382	0.0377744152645211	0.330979438822752	-3.64750693021668
C12orf29	-1.00150253751902	9.52534346618062	-2.40496474424406	0.0377774513646465	0.330979438822752	-3.64757769002901
MED7	-0.57589099197398	9.40622821075307	-2.40476151124587	0.0377904081243162	0.330979438822752	-3.64787959662855
DIAPH2	-0.536140398729593	10.3771994106312	-2.40446064235981	0.0378095975174214	0.330979438822752	-3.64832653515531
ARHGEF6	-0.609488832004278	10.2009636906166	-2.40362119532601	0.0378631880991912	0.330979438822752	-3.64957347640777
SLC25A6	0.72084252724658	11.6947883085555	2.40337629809401	0.0378788365012575	0.330979438822752	-3.64993724031031
MYO1B	-0.542517858609166	11.8339566350215	-2.40328457190473	0.0378846992440167	0.330979438822752	-3.65007348632287
RTN1	1.34333710515808	6.79285675485273	2.40267306240635	0.0379238071225887	0.330979438822752	-3.65098177233823
SERPINF2	0.466685817705141	13.9405946470869	2.40262927946691	0.0379266086972508	0.330979438822752	-3.65104680238263
FGF16	-1.08121659632461	9.07313795969785	-2.4019181336237	0.0379721418947336	0.330979438822752	-3.65210302617442
COG5	-0.511402140351738	9.4954007803548	-2.40145689144979	0.038001703030287	0.330979438822752	-3.65278805339851
NACA	-0.429904087610895	14.5799808302477	-2.40097791087191	0.0380324249914793	0.330979438822752	-3.65349940105404
AKAP4	1.42900791465526	6.56012920669766	2.40093137128218	0.0380354113572797	0.330979438822752	-3.65356851700053
EDEM2	0.660245787304513	10.4123779193658	2.40092639241841	0.0380357308561052	0.330979438822752	-3.65357591109745
SH3BGRL	-0.939439381221185	10.7136078032376	-2.39983141392839	0.0381060609413199	0.33108713555106	-3.6552019955579
PEX1	0.59283708873182	8.89449505897778	2.39974976274756	0.0381113104910881	0.33108713555106	-3.65532324545067
MYO9B	0.452517078381195	10.0218743549465	2.3991066171561	0.0381526847402786	0.33108713555106	-3.6562782747617
VHL	0.872257080840874	6.95186195969075	2.39883069984523	0.0381704483402501	0.33108713555106	-3.65668798023776
LUM	-1.0741267290432	10.5456454095174	-2.39792220343328	0.038228994999202	0.33108713555106	-3.65803693444764
CHAT	-1.62944127430898	8.2880585019815	-2.39777220947242	0.0382386696224945	0.33108713555106	-3.65825963993379
ILKAP	0.98752614653386	9.12323442563705	2.397475398723	0.0382578210397469	0.33108713555106	-3.65870032633133
CTD-3126B10.1	0.959863793176762	6.81150293484463	2.39736172583048	0.0382651581679763	0.33108713555106	-3.65886909832651
FAM111A	-0.518620784698129	11.6168398050588	-2.39704547647589	0.0382855780749592	0.33108713555106	-3.65933863147635
C11orf71	-0.802261938888446	10.645917624689	-2.39662590985844	0.0383126856184035	0.331093374063173	-3.65996154216711
KIF23	-1.50194565950051	5.64936494442338	-2.39565372740935	0.0383755693751473	0.331408564707053	-3.66140482140875
GPX1	0.836352321561497	13.0460221851093	2.39519248792071	0.0384054392605646	0.33143841254578	-3.66208953049716
CCDC68	-0.806358568915913	9.13360078642568	-2.39445231563449	0.0384534206369486	0.331515723110083	-3.66318826592929
CYC1	0.462079466621754	12.4128416029089	2.39394966945156	0.0384860380817058	0.331515723110083	-3.66393437565146
ASPA	-0.929677911447722	10.3373137585514	-2.39374252400051	0.038499487967596	0.331515723110083	-3.66424184673071
RAD21L1	2.63416497775526	6.10777073894192	2.3930659919633	0.0385434471764158	0.331515723110083	-3.6652460068727
LRRC2	-0.726129451614561	9.12125444595059	-2.393019088658	0.0385464966542566	0.331515723110083	-3.66531562244137
PLS3	-0.604106557474648	13.6256830590598	-2.39249765524341	0.0385804142914664	0.331580163376247	-3.66608953624611
HS3ST3A1	1.480171371419	6.91932881405696	2.39131733807621	0.0386572987140227	0.332013541590388	-3.66784125706202
LOC100506282	0.583979524310375	8.0552638306958	2.39079435991489	0.0386914130155496	0.332079241121147	-3.66861736489524
ESR2	0.740255850826498	7.96653929594153	2.3898756120537	0.0387514153866467	0.332100530776916	-3.66998072752736
KCNJ6	1.26213149753566	7.80997974006113	2.38980937550906	0.0387557447529868	0.332100530776916	-3.67007901465808
COL11A2	0.56216776973646	10.5225925124821	2.38953194424409	0.0387738834381793	0.332100530776916	-3.67049068424274
PPP1CA	0.931801565688033	10.9428461246076	2.38913639548819	0.0387997591742875	0.332100530776916	-3.6710776089741
TAB2	-0.554497194582559	10.6597203068894	-2.38871363017808	0.0388274341107357	0.332110867908324	-3.6717048989546
ACSM3	-0.64335520489686	10.781231701415	-2.38827078353981	0.0388564444128051	0.3321326052397	-3.6723619637327
SEC14L2	0.505301514231261	11.328798905167	2.3846755675806	0.0390927521458502	0.333925019691034	-3.67769547751739
IKZF1	0.673755626895954	8.38332461486827	2.38376106307751	0.0391530860030383	0.334212872902126	-3.67905191497509
PIN4	-0.483109272241085	11.5066623497151	-2.38216459518555	0.0392586313102237	0.334311956506272	-3.68141964608476
RNF138	-0.846709948453356	10.4932638790091	-2.38208473168421	0.0392639185623825	0.334311956506272	-3.68153808450508
SERPINA7	-0.665816995379254	13.600201339037	-2.38175646043819	0.039285658652595	0.334311956506272	-3.68202490660994
MGAT4B	0.648120596615284	11.8389725679411	2.38151283755371	0.0393018004650392	0.334311956506272	-3.68238618831794
ACADS	0.54168296756129	12.4372331666677	2.38049697859252	0.0393691788677014	0.334311956506272	-3.68389258807285
CBLB	0.562883119341231	9.063134230199	2.38045613708331	0.0393718901147917	0.334311956506272	-3.68395314877484
GSTO1	-0.425663323985702	15.1502088945264	-2.38036541474535	0.0393779133367812	0.334311956506272	-3.68408767320029
KRCC1	-0.483806883825457	11.0870405071179	-2.37994323729119	0.039405954378844	0.334311956506272	-3.68471367177253
UGGT1	-0.595514654727573	9.52727204077286	-2.37970399091426	0.0394218538381262	0.334311956506272	-3.6850684137392
COX6C	-0.433984062880642	14.8508710266815	-2.37956460024287	0.0394311201489706	0.334311956506272	-3.68527509188034
ETV3	-1.07821638598275	6.48097381456187	-2.37906568628959	0.0394643041208379	0.334367378871218	-3.68601482617212
ATF5	1.03217222559741	13.0535127455507	2.37795522131663	0.0395382623262879	0.334686827775456	-3.68766119772281
PGAP3	0.485798524750999	11.148147419773	2.37769890368947	0.0395553526929392	0.334686827775456	-3.68804119317161
TMEM184C	-0.552241130507277	10.1078371636251	-2.37566676564161	0.0396911055842115	0.335207022010328	-3.69105360525077
ADO	-0.565817314735348	9.5951271595049	-2.37561037572771	0.0396948791153265	0.335207022010328	-3.69113719002265
SNTG1	-0.609458017665672	8.95912033323536	-2.37522570291054	0.0397206302610885	0.335207022010328	-3.69170736706325
UBE2O	-1.11168446998933	7.81287231047407	-2.37496053791145	0.0397383907469874	0.335207022010328	-3.69210039494813
MAT2B	-0.562936040852392	12.7536320753867	-2.37478126991709	0.039750402355066	0.335207022010328	-3.69236610155582
RPS4X	-0.474783426116185	15.5747305665373	-2.37358557374517	0.0398306095816784	0.335657816676226	-3.6941382372562
MAP2K2	0.893301584253102	10.2469338575431	2.37302944351701	0.0398679688802559	0.335659873120308	-3.69496241843566
DNMBP	-0.449850774915033	11.2157079440522	-2.37235427533817	0.0399133710569069	0.335659873120308	-3.69596296443905
TMEM38B	-0.787267580290472	9.25647848478173	-2.37185776741626	0.0399467914778906	0.335659873120308	-3.69669871596474
GID8	0.550378999080568	11.2394168518578	2.3715425193675	0.0399680253803571	0.335659873120308	-3.69716585208166
FGFR3	0.527658787268692	10.6059435578206	2.37127031771946	0.0399863687550341	0.335659873120308	-3.69756919244371
DDX31	1.0800895276983	9.32626481647478	2.37084048003119	0.0400153518810148	0.335659873120308	-3.69820609550572
MFN2	0.668813094489368	11.0207462481296	2.37079967887889	0.0400181040953124	0.335659873120308	-3.69826655063633
PKD2L2	-1.72856745527863	7.18108138251389	-2.36938752979271	0.0401134742430899	0.335888715089063	-3.70035881329428
NKG7	1.85458282982722	6.994190720976	2.36903555054455	0.0401372800339631	0.335888715089063	-3.70088027474607
SEH1L	-0.624271817589449	10.3359489461926	-2.36872390637481	0.0401583693716081	0.335888715089063	-3.70134196707543
NUP210	0.48433237399386	9.83065111358183	2.36851115328878	0.0401727728757461	0.335888715089063	-3.70165714836503
TMEM222	0.514967461508352	11.1151265555378	2.36754478878665	0.0402382601355953	0.335888715089063	-3.70308869352909
GRM8	0.58701115264694	7.85745509846041	2.36716270641305	0.0402641814558949	0.335888715089063	-3.70365466903971
GAL3ST1	0.676157883166125	5.54874926187769	2.36702551053197	0.0402734931279912	0.335888715089063	-3.70385789195042
TRMT5	-0.524540646857082	13.0991261037253	-2.3667941176497	0.0402892028669531	0.335888715089063	-3.70420064013803
CACNB2	-0.674430869802197	9.05246289565215	-2.36628357184742	0.0403238861447368	0.335888715089063	-3.70495685801752
EPN1	0.84674877883687	10.2683916453102	2.36617964491747	0.0403309498760214	0.335888715089063	-3.70511079026294
DYM	1.40938331694808	7.8418334387647	2.36569565305178	0.0403638619507301	0.335888715089063	-3.70582764192539
POLR3K	0.789505415183843	9.83862154702683	2.36565530561883	0.0403666068181628	0.335888715089063	-3.70588740018983
RPL39	-0.567936952121407	15.982814246313	-2.36469046347764	0.0404323003633069	0.336073994001537	-3.70731636236597
RACGAP1	-0.871959679848212	8.15236576564174	-2.36454168672409	0.0404424395076762	0.336073994001537	-3.70753669561072
ABCG2	-0.817466692443331	11.5237533926941	-2.36262384078355	0.0405733643478121	0.336826559276667	-3.71037672182287
HTR1E	1.50500789335279	7.90606033510692	2.36242901433488	0.0405866877292254	0.336826559276667	-3.71066520423105
YTHDC2	-0.783392389831276	8.84514944911672	-2.36179228600263	0.0406302609050086	0.336927771015443	-3.71160798542764
PRSS2	0.715179657384089	9.00873951159981	2.36146631658833	0.0406525856963166	0.336927771015443	-3.71209061793686
ZFYVE26	-0.668201088276135	9.47230950070268	-2.36033948956281	0.0407298518446708	0.3373164410692	-3.71375890677266
PPM1H	-1.20938183508442	9.36448718039195	-2.35973103131563	0.0407716334840902	0.3373164410692	-3.71465967690639
HYOU1	0.786971509512426	12.610057134202	2.35951267132031	0.0407866380849699	0.3373164410692	-3.71498292916931
PROL1	-0.777348230672617	9.70859273031942	-2.35899616218864	0.0408221515518382	0.3373164410692	-3.71574752763355
H3F3A	-0.681189725964931	11.3340247726889	-2.35882550887952	0.0408338917743158	0.3373164410692	-3.71600014190942
XCR1	1.23266453543624	6.98902229060384	2.35672020231838	0.040979000562391	0.338155782155623	-3.7191162884371
FAM189B	0.845109933196387	9.76967000907571	2.35656965690594	0.040989396290939	0.338155782155623	-3.71933909586829
GNAO1	0.545233722856088	9.53808344631048	2.35612281002207	0.0410202679827707	0.33818812263325	-3.72000041358745
OLA1	-0.463123292285971	11.9327441265327	-2.35536272272559	0.041072833154914	0.338399153268458	-3.72112525996523
TRAF1	-0.612895012161692	9.68836788802336	-2.35434730348405	0.0411431592996358	0.33875614362981	-3.72262785919609
INSRR	0.865713959121283	7.19391076472918	2.35359412914969	0.0411953990570883	0.338963847454652	-3.7237423112002
IQCC	1.17670413605599	7.9448056373122	2.35214630626559	0.0412960019248747	0.339476844017693	-3.72588441966595
LAIR2	0.921595641771685	9.23949501392063	2.35191849059914	0.0413118537468137	0.339476844017693	-3.72622145793175
CYR61	-1.52431131666802	9.76112160448657	-2.35078407180214	0.0413908774595613	0.339903619347235	-3.72789966005196
AGL	-0.584049954856171	11.8076700105007	-2.35015626356638	0.041434674290237	0.33995905995271	-3.72882833932637
PPY2	1.72810737066163	7.71152087678372	2.34941268879101	0.0414866059116673	0.33995905995271	-3.72992820171429
MGEA5	-0.432868562765684	10.4925731956984	-2.34910593771362	0.0415080481320921	0.33995905995271	-3.73038191405252
IGHG1	1.30258806199616	7.4406829517712	2.34888119661014	0.0415237646614956	0.33995905995271	-3.73071431884003
JMJD6	0.560784550887337	9.26500502544998	2.34849039527888	0.041551107952102	0.33995905995271	-3.73129232107227
ARL1	-0.48476411541672	10.4050946267712	-2.34836072204088	0.0415601847280409	0.33995905995271	-3.73148410592014
ARL6IP1	-0.614126233604811	12.4240067702024	-2.34780102949447	0.0415993839850089	0.340058026217519	-3.73231185900199
CDK12	-0.638026784467966	9.72397770763503	-2.3465071982061	0.0416901389087078	0.340465589576702	-3.73422521088683
DHX29	-0.604894787276542	9.83510963372854	-2.3463168455287	0.0417035074258361	0.340465589576702	-3.73450669173165
KDM6B	0.544853107389216	10.518748164626	2.34547482168304	0.0417626933640505	0.340546591338049	-3.73575176579839
PIGK	-0.812000028371761	10.3148055046517	-2.34540352878033	0.0417677083255704	0.340546591338049	-3.73585718026512
SLC2A2	-0.542745728922572	13.9757860887063	-2.34474493754876	0.0418140635553617	0.340648997050447	-3.73683095018605
C14orf2	-0.468520336786941	13.1006896040455	-2.34445391104516	0.0418345636320321	0.340648997050447	-3.73726123434993
CLIP1	-0.690121533364428	9.941393026511	-2.34406603728336	0.0418619009892778	0.340650540605355	-3.73783469105163
PHF11	-0.508993620010557	10.955817339746	-2.34289402759128	0.0419446106219982	0.341030404225399	-3.73956734748785
FASTKD1	-1.18980114983725	9.62072557088527	-2.34227336757342	0.0419884758746491	0.341030404225399	-3.74048483815507
MAP3K7CL	-0.56611173206719	8.53950783966679	-2.34216002091301	0.0419964915188743	0.341030404225399	-3.74065238757509
FBXL4	-1.263401764774	8.57365327170537	-2.34183565327521	0.0420194384161211	0.341030404225399	-3.74113185990484
IGHD	0.929512203308517	8.98890700832091	2.34129741162115	0.0420575425989736	0.341030404225399	-3.74192744607076
GDF2	1.73511407261601	8.61130557624037	2.34102293149172	0.0420769871203164	0.341030404225399	-3.74233314665373
INPPL1	1.19116063340945	9.92667129811808	2.34020910817419	0.0421346911531171	0.341030404225399	-3.74353597726497
ANO3	-1.25871549838653	7.43374561963906	-2.33988739979553	0.0421575232043284	0.341030404225399	-3.74401143884004
IRX4	1.11759059701238	6.34489127647708	2.33969739661242	0.0421710136602462	0.341030404225399	-3.74429224350863
TICAM1	0.817787778942634	9.26828278765975	2.33945432766136	0.0421882780120091	0.341030404225399	-3.7446514670577
TRHDE	1.86133000188475	6.98686020715369	2.33918324187016	0.0422075404655757	0.341030404225399	-3.74505208685177
CLCN5	-0.943068185054338	9.34589904048771	-2.33868845025586	0.0422427209123895	0.341091551180511	-3.74578328245433
STK10	0.527438622599943	9.43892878917038	2.33831245166962	0.0422694741859814	0.341091551180511	-3.74633890652707
TAPBP	0.645918163474647	11.6979808879824	2.33771165810969	0.0423122566334323	0.341217349766265	-3.74722667903365
MAOB	-0.425853292284383	14.1715629999068	-2.33699680521426	0.0423632164584346	0.341281901249551	-3.74828293276698
WBSCR16	0.494258479662824	11.2402988107377	2.33683642875866	0.042374657486994	0.341281901249551	-3.74851989309201
PNPLA3	1.06719700558552	11.1278792188789	2.33622590180756	0.0424182392904214	0.341413769478003	-3.74942193199681
PCNA	-0.918140849734375	10.1969887495494	-2.33561424948398	0.0424619454193078	0.341546468667611	-3.75032558539961
DDX60	-0.914035069455336	9.48758377377018	-2.33520032449781	0.0424915477783944	0.34156562557546	-3.75093708957941
GNG3	1.21567895446626	9.66439727932198	2.33436990065451	0.0425509974885431	0.341709587633055	-3.75216383355355
PFN2	-1.02557971056024	11.7843629828131	-2.33418952341147	0.0425639213795398	0.341709587633055	-3.75243028410349
QSOX1	1.00852828087118	10.0788480797806	2.33314630608138	0.0426387424860027	0.342091394318645	-3.75397122623083
PDZK1	-0.455315128063733	11.8905626081745	-2.33240611084767	0.0426919084331229	0.342299084357077	-3.75506448694038
SORBS2	0.59893731754021	12.0410977942546	2.33010584804689	0.0428575435495985	0.343059399440209	-3.75846149520239
MPST	0.483534806119561	13.7787913488787	2.32976241031154	0.0428823273637154	0.343059399440209	-3.75896862170288
KIAA0485	-0.480384891752319	11.0322430018957	-2.32965708303175	0.0428899310022183	0.343059399440209	-3.75912414680997
C4orf6	0.670896780504048	8.49018781861033	2.32957171395897	0.0428960948136506	0.343059399440209	-3.75925020077958
TPPP3	1.03977465138313	6.12231102405697	2.3279488107381	0.0430134364951438	0.343778726841443	-3.76164635947862
DMPK	0.67797475086279	8.79215964907229	2.32749116483978	0.0430465826348435	0.3438151135709	-3.76232199465716
SESN1	-0.502626204585846	10.9130588037857	-2.32712957733886	0.0430727891722549	0.3438151135709	-3.76285579665696
ICAM4	0.832963175297522	7.48351112958973	2.32516518250809	0.0432154341821527	0.344232473675074	-3.76575547841422
HNRNPK	-0.500096757705846	13.2259458013004	-2.32420000097075	0.0432856902199843	0.344232473675074	-3.76718001439571
SREBF2	0.728792759854699	10.8479684861531	2.32417299149761	0.0432876578582861	0.344232473675074	-3.76721987658337
SUCLA2	-0.67987152367958	10.1410577373792	-2.32405035020047	0.0432965933687011	0.344232473675074	-3.76740087668671
SRP9	-0.519297136333208	13.4399006073235	-2.32404524461784	0.0432969653949522	0.344232473675074	-3.76740841171515
SYNGR1	0.405945210112614	9.33544288399033	2.32393226455693	0.0433051986634064	0.344232473675074	-3.76757515143961
HIST1H1B	-1.07985325165361	6.51087208435495	-2.32376887204637	0.043317108378462	0.344232473675074	-3.76781628852554
PLCG1	0.639423781157596	9.80597524023509	2.3228212265409	0.0433862456360004	0.344462225186863	-3.76921476765048
SCN8A	0.459233388639221	5.31161796563806	2.32227794625174	0.0434259303113409	0.344462225186863	-3.77001645449697
EPPK1	-0.641874430606743	9.63674206764408	-2.32224450460809	0.0434283742624815	0.344462225186863	-3.77006580108007
CCDC90B	-0.56835114240709	11.6327020289247	-2.32132388527453	0.0434957069358165	0.34464313741349	-3.77142421080652
SUGP1	0.916374783867221	8.71933512094777	2.32118170476238	0.0435061148918528	0.34464313741349	-3.77163399358102
SEPT7	-0.655210779252696	11.3410212297598	-2.32063296548947	0.0435463067627866	0.344690928674156	-3.77244361532176
CCDC132	-0.713505316902603	7.0296104704827	-2.32034944155373	0.0435670874145052	0.344690928674156	-3.77286191681223
CAPN2	-0.762866240270466	11.5099511523601	-2.3198660263928	0.0436025412828661	0.344754056721742	-3.77357510606071
RECQL	-0.710584917131987	8.56141535622742	-2.31934401138758	0.0436408577473279	0.344839724819566	-3.7743452069203
DNAL4	1.11773390367782	7.81152456049192	2.3188417350227	0.0436777564397344	0.344914089242157	-3.77508615378471
GRB14	-0.555084976354383	11.9307325687782	-2.31822976878624	0.0437227544790179	0.345052278743847	-3.77598886673061
AMPD1	-0.608336907615591	9.20188902558369	-2.31752123687393	0.0437749096119758	0.34505617536212	-3.77703396078494
EPHA3	-0.833306562394355	8.10473033920415	-2.31712732917765	0.043803931503035	0.34505617536212	-3.77761495055015
FBXL6	1.18778343381348	8.73725555292096	2.31657166423718	0.043844903134606	0.34505617536212	-3.77843448663742
CLINT1	-0.477990790912536	11.1365609845138	-2.31644434983033	0.0438542958599739	0.34505617536212	-3.77862225352577
HYAL2	0.71390641621106	10.0063478605695	2.3163569807413	0.0438607427241457	0.34505617536212	-3.77875110665773
HRSP12	-0.553405034609913	15.3509727031002	-2.31576058472656	0.043904774839688	0.345186162085467	-3.7796306520191
SLC35E3	-0.555341797962823	9.38786726674433	-2.31515913304213	0.0439492239577095	0.345319262505535	-3.78051760438244
BIN3	0.700501146370508	10.093236528349	2.31463569198731	0.0439879436317991	0.345326430697139	-3.78128947551365
WDR62	1.28477476270434	8.17307328823972	2.31440286156023	0.0440051771345812	0.345326430697139	-3.78163279747352
ALOX5	0.46863470903739	8.57993453131475	2.31275889325999	0.0441270472385222	0.345932632886033	-3.78405671349957
CBLL1	-1.21798325815019	6.75205093613408	-2.31261724361969	0.0441375633766766	0.345932632886033	-3.78426554867887
FEM1C	-0.728771846359573	9.2749286922306	-2.31220684326356	0.0441680455215991	0.345955452687282	-3.78487058964095
GS1-124K5.9	1.17814826759905	6.72115276191672	2.31094869704035	0.044261621483842	0.346411662195782	-3.78672529301464
AKT1	0.657857871247593	10.6356140317003	2.31012464876839	0.0443230158641593	0.346411662195782	-3.78793995054124
VNN2	0.76783023343823	6.0007750836671	2.30995650328847	0.044335553483123	0.346411662195782	-3.78818778761095
CHD8	0.449089032775779	10.4274446058958	2.3096258472576	0.0443602186605646	0.346411662195782	-3.78867514481315
ACAP2	-0.655916822488228	9.06788819911954	-2.30957082555396	0.0443643242866291	0.346411662195782	-3.78875624038462
PSMD14	-0.684286578783142	11.9291449355754	-2.30911915157701	0.0443980414604909	0.346459343436716	-3.78942193933795
RARRES2	0.458938390821464	14.9240161098195	2.308044150212	0.04447839030849	0.346651474407935	-3.79100621497083
MED27	0.488784962872565	8.88967216035629	2.3075695056036	0.044513911848672	0.346651474407935	-3.79170566820006
PARVA	-0.543086294256337	9.94358427499229	-2.30705024480031	0.0445528041104451	0.346651474407935	-3.79247083367496
ERVH-4	-0.747199590724215	10.3581324646634	-2.30689307353742	0.0445645826647995	0.346651474407935	-3.79270242865253
TOE1	1.30639468657954	8.14244266845622	2.3067778255185	0.0445732213858585	0.346651474407935	-3.79287224671791
PPP1R3C	0.676558393637231	13.3939982863058	2.30571274860162	0.044653134462036	0.346651474407935	-3.79444155120072
THUMPD1	-0.465556348471791	9.99566953300213	-2.30555522871141	0.0446649650984956	0.346651474407935	-3.79467363058916
CYP27A1	0.495170766191038	13.8332048792266	2.30544485292638	0.0446732567686978	0.346651474407935	-3.79483624891155
ZEB2	-1.09798399236946	7.97913878382009	-2.30527371271987	0.0446861161663737	0.346651474407935	-3.79508838902333
CLCN4	-0.762086401878014	8.15130824524048	-2.30483986688037	0.0447187313396662	0.346651474407935	-3.79572755388849
CMC2	-0.503550750225331	11.8730770491944	-2.30473592231405	0.0447265490170901	0.346651474407935	-3.79588068667669
EXOSC7	0.472773660713317	10.1376018340818	2.30354822447714	0.0448159706088686	0.347130122963014	-3.797630314862
ARHGDIA	0.527483533641146	11.486547209877	2.30309382780162	0.0448502281983977	0.347181161896048	-3.79829964608033
ASPM	-1.83061209575496	6.98448063623491	-2.30179275966232	0.0449484589313792	0.347607350310594	-3.8002159733781
DUSP1	-1.31029739314518	12.6306844233378	-2.3016309622371	0.044960689317349	0.347607350310594	-3.80045426619883
NARF	0.877905088829197	9.87974508203595	2.3008865734498	0.0450170000653548	0.347701262592158	-3.80155054338257
CD69	-0.781613856210818	8.46869696724325	-2.30024128423893	0.0450658699154147	0.347701262592158	-3.80250081134854
STAU2	-0.74614990316547	9.87960684618387	-2.30009525222613	0.0450769365757484	0.347701262592158	-3.80271585335201
IMPAD1	0.72597747960168	9.14345659960185	2.3000063509739	0.045083675026892	0.347701262592158	-3.80284676497725
KRT9	1.08941139623852	8.21224412093859	2.2994477865427	0.0451260350467324	0.347771635458351	-3.80366925403201
ZBBX	1.32438336201762	6.71862490066056	2.29884738475964	0.0451716112045078	0.347771635458351	-3.80455329961574
PCDHB17	-0.590660889274334	5.24456150495243	-2.29879031554713	0.04517594563254	0.347771635458351	-3.80463732699973
CAAP1	-0.715143873548289	10.4131889106106	-2.29719246032133	0.0452974681929869	0.34808921243758	-3.80698978449302
SNAP23	-0.585599798762852	9.70706058676568	-2.29690752839618	0.0453191717553238	0.34808921243758	-3.80740924012967
PRPF38B	-1.02980848803285	8.62756834087953	-2.29676712850857	0.0453298698918256	0.34808921243758	-3.80761592217896
OAZ1	0.459819289602805	13.8924587803864	2.29658224298273	0.0453439614859017	0.34808921243758	-3.80788808705913
CANX	-0.583126820425729	13.2875443080179	-2.2964256198478	0.0453559023219192	0.34808921243758	-3.80811864384642
NFE2L3	0.661879787053632	8.71880774990142	2.29360934458389	0.0455711372794748	0.349526185893239	-3.81226373903543
NPEPL1	0.74600389695321	11.1902220561009	2.29324767988078	0.0455988497216475	0.349526185893239	-3.81279596791453
LMAN1L	-0.960629002036305	8.05981567586564	-2.29160140452587	0.0457252028369849	0.350280735774412	-3.81521840342387
PINK1	0.472434015375947	12.3309144929327	2.29025576489075	0.0458287353964639	0.350859653297638	-3.81719817424839
BMP7	0.626674391505791	9.38337203648186	2.28916645548563	0.045912713446609	0.351093657465134	-3.81880062787067
RABL3	-0.646831583332865	9.74570541276833	-2.28883801213632	0.0459380635273035	0.351093657465134	-3.81928375828749
MTHFR	0.912141420525735	7.37761926573774	2.28868535333039	0.0459498507606361	0.351093657465134	-3.81950830953471
SEC31A	-0.427304301418252	12.3296643875379	-2.28760684331393	0.046033209705836	0.351093657465134	-3.82109463175285
GABRG3	-1.32464037278768	8.06467549731146	-2.28741561424915	0.0460480053377774	0.351093657465134	-3.82137588262637
PRKACG	1.01094209097376	7.49662484360995	2.28709716661275	0.0460726543165115	0.351093657465134	-3.82184422888814
PPIF	0.881272055884862	11.7613097397334	2.28708227973987	0.0460738069279659	0.351093657465134	-3.82186612289972
TOX3	-1.34949729277912	8.70373740965508	-2.28677620782647	0.0460975106794677	0.351093657465134	-3.82231625339831
TOMM70A	-0.55501600850862	12.3187258725607	-2.2866005342453	0.0461111210951978	0.351093657465134	-3.8225746049362
RAP2C	-0.550954623439235	10.2030195123125	-2.2818651293658	0.0464794784648636	0.353683745165014	-3.82953695098537
SPSB1	-0.837246347497212	9.82942485154649	-2.28057598962757	0.0465802534611351	0.354038589521136	-3.83143176962187
LINC00939	-1.53161875276402	8.22797930738335	-2.28042348762534	0.0465921889602665	0.354038589521136	-3.83165590568095
DEFA6	0.687381496851243	6.93544158420389	2.28018634556158	0.0466107546930919	0.354038589521136	-3.83200443255007
RPL39L	0.622080304365517	6.23830787375021	2.27974556411272	0.0466452823976606	0.354086511509888	-3.83265222540186
TXNDC15	-0.526092510997652	11.3594099151485	-2.27843249732939	0.0467482864805933	0.354462326180918	-3.83458179851374
LAMC1	-0.534778946543987	10.3724027983916	-2.27839428925022	0.0467512870441042	0.354462326180918	-3.8346379420785
KLHL25	0.741902521401823	10.1326672008944	2.27690078989352	0.0468687218620928	0.355131240650599	-3.83683234381988
ANAPC10	-0.881858777485151	8.43286429070045	-2.27655292179118	0.0468961161745331	0.355131240650599	-3.83734341943059
CAPZB	0.427716639034411	11.2654085239111	2.27582825856731	0.0469532328553052	0.355349315964035	-3.83840801119349
NAGK	0.925652705495439	10.7209618867553	2.27507803805232	0.0470124352752149	0.355582904058708	-3.83951006606904
PPP2R5C	-0.639872491482631	9.54620719019095	-2.27206232953708	0.0472511490287972	0.356632882080895	-3.84393921330756
C1GALT1C1	-0.606885128889882	10.4445109987316	-2.27201925112499	0.047254567510073	0.356632882080895	-3.84400247231687
GATC	0.684296238038716	9.17070162797577	2.27171788581271	0.0472784890452047	0.356632882080895	-3.84444500798307
ZNF79	0.558434124872022	8.91990161276042	2.27096432056615	0.0473383565416859	0.356632882080895	-3.84555151028549
CXCL2	-0.821491506454919	13.8591436976612	-2.27041077614771	0.0473823802479617	0.356632882080895	-3.8463642560469
CCL4	-0.946126351245988	10.2851418458968	-2.27032669070727	0.0473890710965259	0.356632882080895	-3.8464877110711
TNS3	-0.578804105875228	12.7219993456059	-2.26998111624129	0.0474165788118585	0.356632882080895	-3.84699507546622
SGMS1	-0.630982097454609	9.49794610779398	-2.26945165039421	0.0474587544193469	0.356632882080895	-3.84777238980108
EMCN	-1.00895898909568	6.44498577730689	-2.2690647942499	0.0474895932591157	0.356632882080895	-3.84834031045383
NLE1	0.954411771687267	8.53179862290562	2.26890914561268	0.0475020065330098	0.356632882080895	-3.84856880261308
MME	-1.04274372840699	9.59547512296211	-2.26889238814177	0.0475033431613336	0.356632882080895	-3.84859340235664
ATP1A1	0.567552784134769	12.0081665260799	2.26850359501471	0.0475343647947042	0.356632882080895	-3.84916413349532
FXYD1	0.444154807485434	13.5377525291006	2.26830245750099	0.0475504212049236	0.356632882080895	-3.8494593854618
TARBP2	0.411335900589521	10.4045943011478	2.26772191624732	0.0475967942693117	0.356632882080895	-3.85031153381967
SUSD5	1.84588312707725	4.89740566042627	2.26767242913242	0.0476007492861387	0.356632882080895	-3.85038417118245
ARFGEF2	-0.548554794345485	9.86531163789471	-2.26752172218304	0.0476127957754123	0.356632882080895	-3.85060537707896
LTBR	0.686008946461095	11.0198522327186	2.2672512783642	0.0476344206540946	0.356632882080895	-3.85100232267136
PCM1	-0.516774605987276	10.2856194146351	-2.26629515603716	0.0477109495068354	0.356920582881856	-3.85240558768174
MYOG	0.908496853127387	7.79484931570464	2.2657159897429	0.0477573646336419	0.356920582881856	-3.85325554048256
SNTA1	0.636370446330842	10.3742760808608	2.26526001908243	0.0477939376071437	0.356920582881856	-3.85392466199311
RBM5	0.382945187790124	10.882870912502	2.26498894160634	0.0478156933860013	0.356920582881856	-3.85432244392022
FBXL15	1.80903752182477	7.91946694770281	2.26494165279329	0.0478194896159565	0.356920582881856	-3.85439183486603
PRPF3	-0.681576435837956	9.62060053850508	-2.26449257134772	0.0478555553883598	0.356920582881856	-3.85505079363483
IFNA21	-1.0425278556966	7.65004138834969	-2.26428842736432	0.0478719589568189	0.356920582881856	-3.8553503336741
STAU1	-0.478167304170974	13.561519252071	-2.26366896519949	0.0479217680443383	0.357064125720098	-3.85625923003416
MRPL33	-0.622343767526724	12.2984828306622	-2.26334144464157	0.0479481233533922	0.357064125720098	-3.856739755712
S100A1	1.05242695770675	8.96250963573675	2.26225619862529	0.0480355529880912	0.357406093662678	-3.85833186928178
CCDC28A	-0.386789058520799	12.1107125546562	-2.26206452732744	0.048051010520317	0.357406093662678	-3.85861304239783
ZNF609	0.509396869322277	8.86680843955184	2.26138904538165	0.0481055240399023	0.357518470283332	-3.85960389862102
PARK2	1.52712386360008	7.69941710480764	2.26117138174588	0.0481231029892053	0.357518470283332	-3.85992317173524
COPS7B	0.947997549132696	9.28335786096147	2.25990698620132	0.0482253416927398	0.357611388807804	-3.86177766591113
MAK16	-0.543327694806141	10.6197702736389	-2.25959709468612	0.0482504316487069	0.357611388807804	-3.86223214728123
ERF	1.03887128425266	9.63964241312338	2.25915351859855	0.0482863672850973	0.357611388807804	-3.86288266212779
PTPN11	-0.46402052172829	9.88339612049249	-2.25897839965115	0.0483005614410747	0.357611388807804	-3.86313946980222
CDHR2	0.619525335373927	11.2375575228185	2.25894596103529	0.0483031911779275	0.357611388807804	-3.86318703971986
POLQ	-0.775748158467364	8.96195704208417	-2.25870057522382	0.0483230886483506	0.357611388807804	-3.86354688278564
PCBP1	0.513490601195473	12.8702314556438	2.25842150246905	0.048345727358727	0.357611388807804	-3.86395611428444
PRKRA	-0.632509976978858	9.48465277144681	-2.25820119924252	0.0483636058978995	0.357611388807804	-3.86427915775528
CSK	0.365618038223387	11.5178368372019	2.25698272590211	0.0484626063082221	0.357690105231459	-3.86606573973611
BTK	0.981502279665596	8.38160373905251	2.2566280637891	0.0484914594407404	0.357690105231459	-3.86658571821803
SNX3	-0.439016564089727	13.1177710506359	-2.25629196224398	0.0485188180086164	0.357690105231459	-3.86707846648028
ZNF124	-1.01953345794863	7.85141572327086	-2.25598696317724	0.048543657828185	0.357690105231459	-3.86752560106014
PPP1R8	-1.35172949601655	9.27334336445036	-2.2559853841649	0.0485437864587067	0.357690105231459	-3.86752791588516
FMO4	-0.668684631373367	12.311422473966	-2.25562834630886	0.0485728802148221	0.357690105231459	-3.86805132176697
ANXA1	-0.698870278850134	10.0915549036475	-2.25561716290443	0.0485737917846992	0.357690105231459	-3.86806771595175
DST	-0.46298101324652	10.5787015514342	-2.25428718852197	0.0486823179000185	0.357954645533277	-3.87001723702679
POLR2J4	0.922658123371302	8.39353362582964	2.25414415960435	0.0486940031058912	0.357954645533277	-3.87022687708543
PEF1	0.868414643340786	10.9199775655467	2.25412833083264	0.0486952964556347	0.357954645533277	-3.8702500774035
LAMB3	1.10199147540554	9.13078846344838	2.25372410033632	0.0487283369537054	0.357987805676285	-3.87084254693237
CLDND1	-0.630417072127248	9.59121778991572	-2.24980388494808	0.0490498947828523	0.360025340648919	-3.87658696258618
WDFY3	-0.438431008246232	9.39487218188257	-2.24931678451309	0.0490899931655311	0.360025340648919	-3.87730055643758
ADORA2B	-1.32214834376568	8.89898893896901	-2.24929537567004	0.0490917562838939	0.360025340648919	-3.87733191916442
NACAD	0.843525888327144	6.62712069174594	2.24835276900666	0.0491694453543451	0.360196204719379	-3.87871271165008
ANKZF1	1.29018575662538	8.50968019668009	2.24787896383879	0.0492085411746644	0.360196204719379	-3.87940671936919
UPF2	-0.471015134496499	10.5885466306088	-2.24774932320456	0.0492192436729542	0.360196204719379	-3.8795966046963
STX12	-0.535358761457859	10.3692271429366	-2.24701610120917	0.0492798174679234	0.360196204719379	-3.88067050842721
STMN3	1.37620381494989	8.23069955407006	2.24685225147433	0.0492933635080415	0.360196204719379	-3.88091047701209
METTL10	0.696936795449466	6.13564563805032	2.24664498767136	0.0493105039238448	0.360196204719379	-3.88121402218043
MGMT	0.550289315678103	11.9473370581587	2.24657862838546	0.0493159929636511	0.360196204719379	-3.88131120625106
ALDOA	1.70745262983882	9.84138840271751	2.24606189418356	0.0493587559616257	0.360273984913323	-3.88206794639395
FKTN	-1.21617782249431	8.62867175199266	-2.24571549241446	0.0493874430400204	0.360273984913323	-3.88257521641653
PPAP2A	-0.404625732668775	11.8667608267816	-2.24540974044032	0.0494127771785008	0.360273984913323	-3.88302294300696
SLC26A10	0.712418681116182	9.03016047883587	2.24428143689877	0.049506375924562	0.360598140250152	-3.8846750397899
STK11	0.867203526875485	9.5198504169891	2.24412844976445	0.0495190802620586	0.360598140250152	-3.88489903253541
TTBK2	-1.03568790386801	7.80386175654903	-2.24364562268969	0.0495591958866085	0.360598140250152	-3.88560592850861
C6	-0.482427763184301	15.4710390133962	-2.24342589292356	0.0495774625504608	0.360598140250152	-3.88592761737725
CDC42SE1	-0.650900059326505	11.4358429001273	-2.24275282967162	0.0496334566023097	0.360598140250152	-3.88691294738258
TTC26	-1.10559393472542	7.10957103103372	-2.24246972776579	0.0496570269956785	0.360598140250152	-3.88732737222109
GNE	-0.504819063689528	12.9120603885132	-2.24245325687604	0.0496583986573368	0.360598140250152	-3.88735148309107
GATA4	0.586533273437654	9.89221308506317	2.24196668722495	0.0496989357685279	0.360683774449675	-3.88806372709751
SPINK1	2.52838884751498	9.88789772330276	2.24120082971102	0.0497628059999791	0.36093854895245	-3.88918471718176
PDE6D	0.764434268763128	7.96026902759366	2.24083736998781	0.0497931453275084	0.360949963933897	-3.88971668211705
ZNF112	-0.679658079986957	7.99329490149002	-2.24017113082708	0.0498488053986103	0.361144809550671	-3.8906917439288
PRDM8	0.588908989424672	5.6086192654822	2.2397529153375	0.0498837755050401	0.361189622064191	-3.89130377861732
TMED9	0.563743978456948	12.5197358053532	2.23893793276255	0.0499519906752837	0.361269044087485	-3.89249637794654
POSTN	-0.678291547002198	9.05071087266563	-2.23880736511923	0.049962927777981	0.361269044087485	-3.89268743321455
FJX1	-0.881967132442888	7.90562855965601	-2.23808419651984	0.0500235466644745	0.361269044087485	-3.89374557146221
PTGS2	-1.74152373821206	7.13304821428831	-2.23730831975199	0.0500886631200884	0.361269044087485	-3.89488073748923
RBBP8	-0.556343430088596	10.3245620919455	-2.23730718746012	0.0500887582092151	0.361269044087485	-3.89488239404564
ATP5L	-0.375124323517264	13.3957510523051	-2.23719705662906	0.0500980077611017	0.361269044087485	-3.89504351575753
PLEKHG3	0.577645685052573	9.45156406023096	2.23709197092078	0.0501068351336937	0.361269044087485	-3.8951972545965
LLGL2	0.519417189219791	10.1423382224558	2.23668693751345	0.0501408727274686	0.361269044087485	-3.89578979563254
GAA	0.5671079479837	11.7276255114213	2.23653242714974	0.0501538631495376	0.361269044087485	-3.89601582852554
FXYD5	0.479909220943204	11.5160318086448	2.23600012690234	0.0501986411728356	0.361318768941313	-3.89679449959799
PSMD10	-0.497423201793669	10.7663886853087	-2.23532459684407	0.0502555237847759	0.361318768941313	-3.89778262651415
HCN4	0.959451137157687	7.26484605438272	2.23494453537377	0.0502875541195422	0.361318768941313	-3.89833852595664
SOCS5	-0.686566054639309	8.96711100816409	-2.23458257170082	0.0503180776425373	0.361318768941313	-3.89886793252564
HCFC2	-0.510465900758524	9.023089597319	-2.23433128565563	0.0503392785569233	0.361318768941313	-3.89923544981757
MSRB1	0.504787932547433	13.4305055503284	2.23408906520483	0.0503597228119685	0.361318768941313	-3.89958969845584
SLC35A5	-1.36781760018148	9.56935307131663	-2.23376554631792	0.0503870415028327	0.361318768941313	-3.90006283144202
PELP1	1.02321160980185	8.91679422449421	2.23371719389507	0.0503911257289846	0.361318768941313	-3.90013354338283
IL18R1	-0.856643571299482	8.65007419949169	-2.23268994034368	0.0504779715644547	0.36134833522126	-3.90163573696827
PABPC1	0.494798498401268	14.0345449253545	2.23267004786783	0.050479654741588	0.36134833522126	-3.90166482481007
RAD23B	-0.55249765025817	11.3954967903231	-2.23263328380007	0.050482765630779	0.36134833522126	-3.9017185830241
ZNF22	-0.480298095110852	10.9469508576457	-2.23230634843028	0.0505104383151171	0.36134833522126	-3.90219663408173
MAP3K5	-0.576933001316599	10.2787703619634	-2.23178736027883	0.0505543970763835	0.361456737615077	-3.90295547214665
TKT	0.639899277650098	10.7898103005935	2.2304599994879	0.0506669945789464	0.362055494291924	-3.90489606921541
DERA	-0.435994170467483	11.792448157149	-2.2298545482257	0.0507184345875648	0.362157404110516	-3.90578114016672
PTPRF	0.570607499542081	11.5814078636329	2.22961289848654	0.0507389796323149	0.362157404110516	-3.90613437569792
INCENP	1.59001055024956	7.07834328361956	2.22888079088831	0.050801272639835	0.362202776178272	-3.90720448705404
GCAT	0.671747692238375	10.9342943758995	2.22885971403896	0.0508030671082051	0.362202776178272	-3.9072352934702
LGALS3BP	0.748601615576277	11.7879662059096	2.22832920659755	0.0508482543904016	0.362319077848245	-3.90801067125276
STX7	-0.47902296075908	9.98882998414442	-2.22781364034356	0.0508922063540874	0.362426450244659	-3.90876416649769
TRAV8-3	1.43962493872938	8.6599627577269	2.22735563603795	0.0509312820582918	0.36249899447955	-3.90943349838773
NCOR1	-0.638965790107806	10.7033753375999	-2.22696620796353	0.0509645298989014	0.362530000664067	-3.91000258482483
ZFAND5	-0.881879159552211	11.3999486803512	-2.22657541420206	0.0509979154861818	0.362561951003178	-3.9105736415724
ZNF75D	-0.473136433729719	9.27070382350407	-2.2256442511001	0.0510775503886185	0.362922481470206	-3.91193422321033
CAST	-0.436857213253614	11.2730424889095	-2.22404642902761	0.05121448021335	0.363486263098478	-3.91426856465181
FBXO31	0.884297224136645	10.3305204849688	2.22404232825959	0.0512148320973947	0.363486263098478	-3.91427455512678
PDGFC	-0.696617359225442	11.4912577804562	-2.22285385837022	0.0513169126663011	0.364004872886799	-3.91601057409462
PLEKHA4	0.468001862445161	5.87978228767365	2.22121954780961	0.0514576095968283	0.364151402492134	-3.91839745224918
CUL4B	-0.622460774745571	9.214408550485	-2.22042427062936	0.0515262097016199	0.364151402492134	-3.91955877580249
OSBPL3	-0.658994052658572	8.40622808629791	-2.21999879279395	0.0515629475213495	0.364151402492134	-3.92018004663496
MTHFD2L	-0.786624173513383	8.66818456835722	-2.21997349745138	0.0515651324428576	0.364151402492134	-3.92021698122187
MTHFD2	1.4231959852808	8.01737541633487	2.21994764779351	0.051567365336803	0.364151402492134	-3.92025472507144
ZMPSTE24	-0.702993641145538	11.7826690853251	-2.21967767407708	0.0515906912698433	0.364151402492134	-3.92064891491465
CLN5	-0.415782004728539	9.99525900601165	-2.21956052861257	0.0516008159059301	0.364151402492134	-3.92081995569673
TMEM109	0.409628303559884	11.7296531995509	2.21955023389367	0.0516017057488301	0.364151402492134	-3.92083498661373
SPAST	-0.492967213896624	8.00751517118403	-2.21926596230259	0.0516262831581009	0.364151402492134	-3.92125003336713
UBXN8	-0.620575845520037	10.6014638512552	-2.21900891033132	0.0516485169895614	0.364151402492134	-3.92162532670226
LOC100127886	-1.63945130797342	6.35067581436268	-2.21853376493843	0.0516896393343754	0.364151402492134	-3.92231900476722
SECISBP2L	-0.405792489345817	10.2447074445077	-2.21849505179691	0.0516929912323372	0.364151402492134	-3.92237552147844
PUF60	0.559502187676259	12.0009794092589	2.21824277846861	0.0517148389576811	0.364151402492134	-3.92274380514073
MANBA	0.623653788336306	9.96265080826207	2.21778872896647	0.0517541837200619	0.364224059068613	-3.92340662645959
SEPT9	0.562464975496585	11.555265919605	2.21690618963212	0.0518307413785595	0.364558376019151	-3.92469485677416
ARPC5L	0.501525989223468	11.9060306402575	2.21580201520217	0.051926679680117	0.36476234466061	-3.92630641783978
CBLN1	-1.21641217064401	7.60365603152441	-2.21570285823818	0.0519353035320185	0.36476234466061	-3.92645112890808
RBP1	-0.565709962040234	11.9677373298431	-2.21556898968904	0.0519469485104008	0.36476234466061	-3.92664649588797
RCL1	-0.504596075408942	12.2345280312079	-2.21480447153105	0.0520135010016737	0.364862249793205	-3.92776217052971
TSTA3	0.622294544826705	10.8162790691424	2.21413370925718	0.0520719598844064	0.364862249793205	-3.92874094320983
AVP	1.33836601123526	7.5913360582108	2.21410379544618	0.0520745684412433	0.364862249793205	-3.92878459148582
SMG9	0.733090926602134	9.4698529144738	2.2140481547823	0.0520794207785509	0.364862249793205	-3.9288657782945
PIM1	0.492304006908949	10.2721502117184	2.21373701436212	0.0521065629287076	0.364862249793205	-3.92931976197714
LIME1	0.799387645027762	11.7957680744984	2.21299241931365	0.0521715728510426	0.365108538367172	-3.93040613005696
CHMP5	-0.531795546317456	10.3950213949704	-2.21266791379498	0.0521999296964223	0.365108538367172	-3.93087955552063
SLC29A1	0.594238381251087	10.9415342488026	2.2103692234901	0.0524012278566084	0.366102104305748	-3.93423262671645
IL12RB1	0.908505505883299	7.27637595206401	2.20990086836244	0.0524423341320365	0.366102104305748	-3.93491569877978
ZZZ3	-0.537740052520267	10.3515339546069	-2.20988407721127	0.0524438084257491	0.366102104305748	-3.93494018711323
CYB5R1	0.4639035071932	11.6081414551129	2.20971466544982	0.0524586853316652	0.366102104305748	-3.93518725569506
PDS5B	-0.606216932887696	9.44955541070653	-2.20889762461313	0.0525304911965224	0.366399446100035	-3.93637875093073
ADAM22	-0.712407745379252	7.9852685939709	-2.20854502083592	0.0525615092527203	0.366412121168408	-3.93689291927907
KCNAB2	0.791733652791606	8.53155178454288	2.20767905502245	0.0526377622737164	0.36673994503642	-3.93815558284247
DGAT1	1.32585835106246	9.49996764837822	2.20668098047688	0.052725780972465	0.367038143633106	-3.93961071236214
HINT1	-0.390979971169861	14.9614382361876	-2.20653050153279	0.0527390638325224	0.367038143633106	-3.93983008610495
ZBTB14	0.677397915776481	8.39714965333233	2.20609420795078	0.0527775940131482	0.367102688291011	-3.94046610865266
ABCC4	-1.3757968584225	8.17794310322675	-2.20455978472369	0.052913319202549	0.367625342188431	-3.94270270518627
TSPAN13	-1.06589343480137	10.7039428155215	-2.20400798842815	0.0529622100389458	0.367625342188431	-3.94350691053489
B3GALT1	0.951735900291896	6.96123109611611	2.20394060333332	0.0529681835571272	0.367625342188431	-3.9436051160498
RWDD2A	-1.06267546583876	8.45776722472293	-2.20392096033162	0.052969924982203	0.367625342188431	-3.94363374316709
ATP6V1A	-0.638283696049038	11.9531878978657	-2.20343243965688	0.0530132519736738	0.367722656586876	-3.94434567670247
PLN	-0.846615306651117	6.87830361577698	-2.20275139803905	0.0530737108900821	0.36793863218163	-3.94533810607118
PGAM2	-0.9014352776413	6.43434573057233	-2.20240297936874	0.0531046672541969	0.367949952902078	-3.94584579823141
LOC440792	0.637962333344871	7.89584675804214	2.20123266666093	0.0532087752904183	0.368185865035884	-3.94755094271611
PAX9	0.79498130667884	9.25208661346555	2.2011309959909	0.0532178289664047	0.368185865035884	-3.94769906540838
BMP10	0.612098378808545	9.20896703715538	2.20078207463573	0.053248911409668	0.368185865035884	-3.94820739060041
PDK2	0.664638210011915	10.433760976423	2.20043001148913	0.0532802915203559	0.368185865035884	-3.94872027115836
COL18A1	0.444645598488762	13.7293571167412	2.20037242038747	0.0532854264349032	0.368185865035884	-3.94880416697194
OR7A5	-0.692854397588316	7.00915469959368	-2.19973721722707	0.0533420939161429	0.368243848935862	-3.94972946009102
UBB	-0.377211811963683	16.6519297713421	-2.19939332105349	0.0533727977471818	0.368243848935862	-3.95023037995567
SEC61A2	-0.876863532242735	9.63792761170236	-2.19929187258323	0.0533818585602753	0.368243848935862	-3.95037814601183
KRT16	1.70284592824406	7.52947471134206	2.19875134291295	0.0534301607408531	0.368361075174077	-3.95116543068052
ZNF343	-0.844029379043298	6.7461547130062	-2.19765241350301	0.0535284922952686	0.368361075174077	-3.95276586840599
KIAA1661	1.25413453123326	6.97261729763546	2.19756971520988	0.0535358991633848	0.368361075174077	-3.95288629829928
PFKP	-0.914334780915548	8.4022731192933	-2.19740756076288	0.0535504253935874	0.368361075174077	-3.953122433179
SLC16A8	0.55636842621856	7.32051656330782	2.19719387612033	0.0535695736556078	0.368361075174077	-3.95343360097479
TRBC1	0.441610986305788	10.0822124866176	2.19713345689091	0.0535749890175878	0.368361075174077	-3.95352158204875
ST3GAL4	0.571200488832995	9.28459880553419	2.19645988912874	0.053635396588901	0.368459264015289	-3.9545023718193
UNC5C	0.962312711261966	7.32488395446125	2.19631947411633	0.0536479977172405	0.368459264015289	-3.9547068215777
ATP6V0A2	0.536355117643264	9.00620999131956	2.19527663658609	0.0537416736563328	0.368900722669401	-3.95622512407429
VIL1	-0.866647413344534	9.60198164050048	-2.19269627613566	0.0539741420782793	0.369800823513563	-3.95998112424205
LILRP2	1.13505302277653	8.09369731026182	2.19252081667855	0.0539899847091173	0.369800823513563	-3.96023648164874
RP3-406C18.2	-1.55968640106156	7.69933752957315	-2.19192508652571	0.0540438080617754	0.369800823513563	-3.96110344478044
COG4	0.66687102303567	9.94775217454074	2.19188543088711	0.0540473927307505	0.369800823513563	-3.96116115317421
SLC5A3	-0.600705905569432	10.7679253726118	-2.19168721865479	0.0540653135570204	0.369800823513563	-3.96144959492306
ENAH	-0.739939814013624	9.29153463247648	-2.19163642532513	0.0540699068233873	0.369800823513563	-3.96152350908882
CORO7	1.07501671243533	7.89125706150034	2.19129088446609	0.0541011642648675	0.369800823513563	-3.96202632589231
DYNC1LI1	-2.03250637068097	8.33808760939309	-2.19074036543075	0.0541509999873182	0.369800823513563	-3.96282737415405
RAP2B	-0.488405561961249	9.57021366312836	-2.19063224001521	0.0541607932470772	0.369800823513563	-3.96298469868806
GPR31	0.705422019745651	6.21698809272037	2.19055809425066	0.0541675098516042	0.369800823513563	-3.96309258096839
RAD17	-0.388689818964723	10.5300340913921	-2.19011776570534	0.0542074142498502	0.369872014141991	-3.96373323975802
ZMYM2	-0.527841683454223	9.4095427285134	-2.18878532393692	0.054328338693557	0.370179059381577	-3.96567167143019
PRSS8	0.739862109658487	9.3913537713126	2.18867973743042	0.0543379322268345	0.370179059381577	-3.96582526461367
GTF2A1	-0.541250480000397	6.46696578286397	-2.18864688990609	0.0543409170689245	0.370179059381577	-3.96587304640542
NR2C2	-1.57812980697742	7.71949970299057	-2.18818067238453	0.0543832991567674	0.37026675953289	-3.96655121069272
ADAM17	-0.556515913837078	9.77293203375551	-2.18778574447575	0.0544192255467251	0.370310435011012	-3.96712564570545
SLC5A6	0.459994406874641	10.7949696084128	2.18737962997238	0.0544561934788915	0.370361146760505	-3.96771632253172
KDM1A	1.01457209543904	8.7691136512324	2.18545899554365	0.0546313544525579	0.371351156918037	-3.97050940109632
BCKDHA	0.435019189098343	11.8473436550843	2.1841210279186	0.0547536978359022	0.3718192665519	-3.97245474144234
AP1AR	-0.640124604501173	8.75222892704947	-2.18405782152851	0.05475948394867	0.3718192665519	-3.97254663241559
HRG	-0.424323459739057	16.2677590533906	-2.18314454579865	0.0548431540078396	0.372028858377759	-3.97387429332258
PAPD7	0.534264550023407	11.5314180583105	2.18284877846172	0.0548702772763927	0.372028858377759	-3.97430422800478
ETV2	1.29496890187126	8.28429698337906	2.18274219614023	0.0548800545545751	0.372028858377759	-3.97445915477203
TIMM13	0.557270113674575	11.2300596304784	2.18201797485705	0.0549465351971153	0.372028858377759	-3.975511818998
C16orf80	-0.427544102120454	11.4392651561002	-2.18179004356639	0.0549674744632722	0.372028858377759	-3.97584309996953
RRS1	0.765751649062019	8.1116929534168	2.1817816878083	0.0549682422244473	0.372028858377759	-3.97585524425404
IGHMBP2	0.587225990582843	10.4971151048736	2.18138896238144	0.0550043391182081	0.372072478304731	-3.97642601816571
APOL5	-0.505689762108513	6.33665713886788	-2.18061147514398	0.055075868430301	0.372204171780965	-3.9775559085106
SLC20A1	-1.48013441771324	10.2432009157627	-2.18053257258178	0.0550831325308616	0.372204171780965	-3.97767056817005
RRBP1	0.57855398486727	10.8053720322803	2.17835084905894	0.0552843577654556	0.372836281361985	-3.98084055255242
FBP2	-0.918164247558849	5.60923049956428	-2.17817015457912	0.055301055390333	0.372836281361985	-3.98110305735129
RP11-395B7.7	0.837215542279097	9.88158604567578	2.17808989090827	0.0553084739604683	0.372836281361985	-3.98121965886349
CLEC4A	-0.617611153706786	7.2477725451851	-2.17790370300372	0.0553256865396161	0.372836281361985	-3.98149013520116
GPS1	0.631799730232732	10.2466219469268	2.17707025433934	0.0554028000316303	0.372836281361985	-3.98270081282191
FZD4	-0.541918993906418	11.8175399786342	-2.17643633596276	0.0554615217231732	0.372836281361985	-3.98362156432683
ANPEP	0.512596339586556	13.3709498609307	2.17636949266942	0.05546771710886	0.372836281361985	-3.98371864830007
XBP1	0.394598954846488	13.250215442251	2.1761213883752	0.0554907185495656	0.372836281361985	-3.98407899061319
GPR63	1.61260167597018	7.51237533238537	2.17612053284486	0.055490797880636	0.372836281361985	-3.98408023315067
NDUFC1	-0.508917821642589	13.6385630282058	-2.1756686860295	0.0555327117345307	0.372836281361985	-3.9847364581409
FAM186A	-1.22918791070302	9.11176772043674	-2.17544641681531	0.0555533408984899	0.372836281361985	-3.98505924969507
TXNRD2	0.546819293501665	10.2937484488387	2.17526565159825	0.0555701234597779	0.372836281361985	-3.9853217601076
PITPNM1	0.956285305102924	9.24328516237636	2.17522311129414	0.0555740736873754	0.372836281361985	-3.98538353700038
ASL	0.634719475360409	13.2651021787956	2.17502193337636	0.0555927584307193	0.372836281361985	-3.98567568237423
CEACAM3	-0.41453467343079	10.1766875306451	-2.17457765926282	0.0556340426174847	0.372836281361985	-3.98632081913218
KDM3A	-0.611222694665205	10.1191029997743	-2.17412172995833	0.055676440606685	0.372836281361985	-3.98698284241597
PNO1	1.54181336747522	10.1042915294399	2.17364509433323	0.0557207974449211	0.372836281361985	-3.9876748905638
CECR5	0.44435937216736	11.5072677725216	2.1733876118901	0.0557447735463333	0.372836281361985	-3.98804872300797
LDHB	-0.657941491834363	11.5005501442312	-2.17287296305849	0.0557927261397476	0.372836281361985	-3.98879589200082
ZNF638	-0.495461105240048	12.1455767713445	-2.17282840081168	0.0557968801142372	0.372836281361985	-3.98886058530524
TMEM74B	-0.539564009388355	9.96900164387217	-2.17278797861842	0.0558006484218846	0.372836281361985	-3.98891926796073
ARFRP1	0.535183784285353	10.3873714201261	2.17209907581552	0.0558649082558245	0.373066987117662	-3.98991933123295
CLEC1A	-1.136126729146	9.26245043620609	-2.17136844094425	0.0559331387661302	0.373231506838509	-3.99097987905661
CLIC4	-0.428808742925963	10.3142670333293	-2.17119836511467	0.0559490328628654	0.373231506838509	-3.99122673708876
PAFAH2	0.607244800982656	9.53233868732256	2.17060201173124	0.0560047982883675	0.373404999427436	-3.99209227658384
ZBTB18	-0.46875853662773	10.6727984528504	-2.17004324850008	0.0560570972578917	0.373555207855563	-3.99290319776628
HNRNPC	-0.367696915195074	11.7825536210384	-2.16917706771322	0.0561382628896538	0.373897517377588	-3.99416015173598
STX5	1.05422585893838	9.50090426421161	2.16860431952983	0.0561919945746146	0.374056842399079	-3.9949912150302
DNAJC4	0.461544543700652	10.2372594691758	2.16685762489014	0.0563561649258419	0.374879309408711	-3.99752530497506
TXNDC9	-0.508847433421	10.6955613890381	-2.16630492040616	0.0564082093660634	0.374879309408711	-3.99832704416997
TNFSF14	1.99840501845644	8.41410640857908	2.16582442717305	0.0564534917957385	0.374879309408711	-3.99902398864625
GTF2I	0.764252290466573	9.04007991223653	2.16484590609429	0.0565458174779412	0.374879309408711	-4.00044317610626
CCR4	-1.02782186710991	8.59955013386888	-2.16335030652293	0.0566872118716584	0.374879309408711	-4.00261195206153
CD3D	-0.626101291116498	10.4015435006422	-2.16323500352402	0.0566981267808912	0.374879309408711	-4.00277913584724
ZNF593	0.62708738784551	10.4747846234886	2.16302191764211	0.0567183034241494	0.374879309408711	-4.00308809344456
SOCS2	-1.11306313609917	9.66779434568839	-2.16285077966474	0.0567345131192404	0.374879309408711	-4.00333622366122
AGPAT1	0.441280387182266	11.8866111518596	2.16257283371934	0.0567608488673238	0.374879309408711	-4.00373920116921
KLC2	0.948573795450903	8.86503762784423	2.16218292704356	0.0567978128925869	0.374879309408711	-4.004304479183
OXLD1	0.56122203425708	9.63679966103059	2.16215555517515	0.056800408677867	0.374879309408711	-4.00434416122056
LRFN3	0.635899337262449	8.75723881495322	2.16213234788874	0.0568026096084706	0.374879309408711	-4.00437780559358
GBAS	-0.727558699466114	9.37243646798628	-2.1615605636184	0.0568568623895116	0.374879309408711	-4.00520670780249
GAMT	0.639535527003328	12.1243444843166	2.16142736216906	0.0568695081497093	0.374879309408711	-4.00539979785872
CCNC	-0.470246342786574	12.277578506831	-2.1612446569814	0.0568868580582999	0.374879309408711	-4.00566464348757
NUCB1	0.566473986733524	12.1389400750861	2.16101650519736	0.0569085307900804	0.374879309408711	-4.00599535861001
TREH	2.13701960146607	6.7197170643848	2.15995513609559	0.0570094576011657	0.374879309408711	-4.00753372478577
CFD	1.84175163204433	8.9328623526317	2.15971133295072	0.0570326654595326	0.374879309408711	-4.00788706672957
C15orf39	0.47026635518457	9.85618730655233	2.15915199051558	0.0570859441979728	0.374879309408711	-4.00869767423497
KIAA0226L	0.891008206604125	8.54924130338237	2.1585136623138	0.057146805087135	0.374879309408711	-4.00962267585528
IRX5	1.63497580885775	7.3346876969882	2.15849666501819	0.05714842653437	0.374879309408711	-4.00964730557419
ABCA2	0.558933292349733	9.40428356452087	2.158277260534	0.0571693604760633	0.374879309408711	-4.00996522592517
PTGIS	-0.740345673265576	9.71381448626216	-2.15821435404604	0.0571753639065547	0.374879309408711	-4.01005637665476
NRGN	-1.10956850677493	7.99793799872181	-2.15813716092964	0.0571827315995611	0.374879309408711	-4.0101682274957
ZNF35	0.723440844551194	9.34053424416875	2.15795676104037	0.0571999534226162	0.374879309408711	-4.01042961783556
BIN1	0.576669615766306	10.3879191836649	2.15791392258573	0.057204043717001	0.374879309408711	-4.01049168767718
INSIG2	-0.732260332014931	10.7413171728443	-2.15750146296273	0.0572434405329271	0.374879309408711	-4.01108929398373
SLC19A1	1.29810679718199	5.72708351230549	2.15738555008776	0.0572545168596036	0.374879309408711	-4.01125723245239
UGCG	0.634102215623177	10.1798861294507	2.1571984008771	0.0572724046972339	0.374879309408711	-4.01152837506503
RNF144A	-1.03540481050336	7.15048282749582	-2.15656334477629	0.0573331438709151	0.374879309408711	-4.01244839694874
PCIF1	0.637203040150165	9.10494464408436	2.15643271007972	0.0573456459574079	0.374879309408711	-4.0126376411188
HOXA5	-1.26408407182355	9.05735789628442	-2.15630906906475	0.0573574811477121	0.374879309408711	-4.01281675085224
RNASEH1	0.468263865390318	10.5456040108859	2.15628275751021	0.0573600000511208	0.374879309408711	-4.01285486610489
KLHDC3	0.36966779948561	11.1482279702114	2.15590826748895	0.0573958629267827	0.374879309408711	-4.01339734264937
OS9	0.415033079053597	13.2389916735935	2.1554703513647	0.0574378271560838	0.374879309408711	-4.01403166229992
IAPP	-0.545940507642132	5.57697844634746	-2.15527984639985	0.0574560919111771	0.374879309408711	-4.01430759638341
COPS4	-0.487515626543285	11.1861661026191	-2.15524326425124	0.0574595998821187	0.374879309408711	-4.01436058245069
PPP1R3A	-1.34235390612447	7.12064927555198	-2.15513833051786	0.0574696634336056	0.374879309408711	-4.01451256842256
PPCDC	1.32224520956791	7.60052581125138	2.1550232982195	0.0574806974260727	0.374879309408711	-4.01467917870799
SCYL3	-0.49559329173289	8.93366874448603	-2.15462542459279	0.0575188775182514	0.37493344160988	-4.0152554305236
RPA3	-0.461733761168968	11.4195285219785	-2.15414479245302	0.0575650317027789	0.37503946926608	-4.01595150305815
GSTT2	1.96263457419355	8.80548042620268	2.15378966095674	0.0575991571994144	0.375043125356121	-4.01646579134554
CD28	-0.698796631444736	8.18934073688755	-2.15351700905045	0.0576253702332325	0.375043125356121	-4.01686061917291
HPS5	1.38441733105854	9.41364239832868	2.1530925629212	0.0576661997703317	0.375114294825361	-4.01747523188551
PRB3	0.669880394950253	7.17117322048796	2.15249591093092	0.0577236417078835	0.375293396969182	-4.01833914558495
EMILIN2	1.16440729833981	7.5943285819456	2.15137698294943	0.0578315136227839	0.37560315459257	-4.01995909494144
DEPTOR	-0.67271422701598	10.3498358259124	-2.15075652148106	0.0578914137134253	0.37560315459257	-4.02085727493985
ADH5	-0.547643210039798	12.6397603178123	-2.15028503315391	0.0579369716735991	0.37560315459257	-4.02153975129023
ITGAE	-0.39547155283041	10.7313654623453	-2.15009376126348	0.0579554633165305	0.37560315459257	-4.02181660377872
MYH7	1.01850716734715	8.60009614240663	2.14995657098104	0.0579687299946289	0.37560315459257	-4.02201517258341
EPS8	-0.54185676017892	11.3752302244308	-2.14990770480495	0.0579734561941248	0.37560315459257	-4.02208590045385
OLAH	-1.64825650556076	7.15356569762103	-2.14983159052106	0.0579808184926529	0.37560315459257	-4.02219606573163
ZFAND6	-0.440324856983178	11.9401286618714	-2.14862628477971	0.058097523952193	0.375645482923196	-4.02394043429726
SLC27A2	0.690276266215623	13.3915580764951	2.1484799426034	0.0581117091191983	0.375645482923196	-4.02415220744748
C2orf27A	1.35575285751162	8.99314682499714	2.14840194708647	0.0581192707028631	0.375645482923196	-4.02426507378772
PHC3	-0.689634974698059	8.38936044745844	-2.1482118658694	0.058137702842185	0.375645482923196	-4.02454013296188
TMEM50A	-0.474010219056529	10.5360205775481	-2.14808102269835	0.0581503939470308	0.375645482923196	-4.02472946694243
IVL	-0.518701464418593	9.76372510533498	-2.14791013999737	0.0581669726904502	0.375645482923196	-4.02497673427252
RNF141	1.13093757244451	8.59385944207871	2.14732262603435	0.0582240069718382	0.37576689278229	-4.02582682354567
MBNL2	-0.487870204165603	10.2018621929142	-2.14701374899694	0.0582540134975328	0.37576689278229	-4.02627371864676
SLCO2A1	-0.551665260086544	10.0960899480561	-2.1467915209517	0.0582756115201097	0.37576689278229	-4.0265952350978
NELFB	0.543698691482218	10.3217093434829	2.14563728784674	0.0583879137096197	0.376297658566157	-4.02826500752497
TSSC1	0.733813288906447	10.0050046825466	2.14509020468396	0.0584412153551575	0.376447828684043	-4.02905635439833
SSSCA1	1.22449059353287	6.6245076978297	2.14427991408431	0.0585202469658137	0.376589383952274	-4.03022831822885
PICK1	0.441803086986402	10.6065403702226	2.14424950664723	0.0585232147519074	0.376589383952274	-4.03027229550672
GNG12	-0.480576296303163	11.6145042932229	-2.14346905269988	0.0585994371221008	0.376886589958032	-4.03140097798764
FKBP5	0.490007574888076	5.02732414948546	2.14289509158928	0.0586555534474996	0.377054244190177	-4.03223095641149
SH3D21	0.726875340418708	9.31017769399175	2.14256981422555	0.0586873788328855	0.377065657754761	-4.03270129593822
BTN2A2	0.486686359789553	9.85540536388142	2.14224931881228	0.0587187525855253	0.377074159387498	-4.03316470045821
DNAJA3	0.409956086717488	12.1667555170007	2.14184506933716	0.0587583481387811	0.377135423245742	-4.03374917602419
NFIC	0.537898094315493	9.94641950879599	2.14141374238128	0.0588006241899488	0.377213820212412	-4.03437276528724
RECK	1.32235635876424	10.8314484843357	2.1409593398007	0.0588451936018235	0.377306841755586	-4.03502967613714
PDK3	-0.528347300759458	9.07470153751685	-2.13989856394376	0.0589493646704988	0.377662345583263	-4.03656303596521
SNRPB2	-0.566002993443625	11.2279358895978	-2.13978188981951	0.0589608332003197	0.377662345583263	-4.03673167567496
NOX4	-0.656439501861456	8.43830488634078	-2.13917019696875	0.0590209948960882	0.377854818344957	-4.03761576658647
MGST3	-0.616833520203469	13.3280430728226	-2.13834571051726	0.05910217879507	0.378181611178245	-4.03880729406924
ZNF451	-0.423036940525629	10.291379599083	-2.13731269737167	0.0592040469536492	0.378395139434132	-4.04029998778749
ALPL	0.69372412056339	9.91111304719528	2.13723084699645	0.0592121256454859	0.378395139434132	-4.04041825165194
SLC17A5	0.536918530964533	10.8691169838913	2.13709013594514	0.059226016404896	0.378395139434132	-4.0406215589239
ZNF226	-0.456015105174298	9.83158577978445	-2.13671926013836	0.0592626436479123	0.378436464373539	-4.04115740225918
KIF1B	-0.578734542876154	11.0227346991149	-2.13541323578793	0.0593917983639879	0.379068304105453	-4.043044133943
PRODH2	0.673368880058614	12.7864856359824	2.13369436539237	0.0595621922426048	0.379962576644741	-4.04552675688634
SCG2	-2.13725211293378	6.60709986081765	-2.13224777001003	0.0597059589406645	0.380615334188236	-4.04761566309906
MAN1A2	-0.430206097539932	10.2179477294581	-2.13205459178892	0.0597251827396108	0.380615334188236	-4.04789458351716
ECHS1	0.371821285868272	15.6548242736203	2.12998086588542	0.0599319207490619	0.381649888299657	-4.05088825809304
KREMEN2	0.76317536280817	8.82789561985127	2.12981633667268	0.0599483527126733	0.381649888299657	-4.05112573867448
VCPIP1	0.670678689150082	5.731588341309	2.12791115864945	0.0601389431517723	0.382639338483021	-4.05387526228207
VEGFC	-0.726641178657149	9.57992782320169	-2.12722155583479	0.0602080730013406	0.382639338483021	-4.05487030457168
PGM3	-0.762112940202877	9.60693232690309	-2.1264725254559	0.0602832466404343	0.382639338483021	-4.05595098637282
PDZD7	1.27914358416436	8.67211154857506	2.12643077303488	0.0602874396161666	0.382639338483021	-4.05601122232778
UBA3	-0.598364565641889	10.2565630150483	-2.12633855461197	0.060296701618599	0.382639338483021	-4.05614426400569
ECI2	-0.390974275992299	13.6645651551493	-2.12621264970142	0.0603093491451295	0.382639338483021	-4.05632590170497
NPPA	0.770216929534627	10.5637121135259	2.12603380790539	0.0603273187180755	0.382639338483021	-4.05658390365224
RPL32	-0.468501026803901	15.7884713345563	-2.12356237041793	0.0605761692800846	0.382639338483021	-4.06014859572534
RNFT1	1.18091506338514	6.1483206057819	2.12321633065966	0.0606110907545605	0.382639338483021	-4.06064760830582
TBXAS1	1.38811281944398	7.37626045688992	2.12297267030991	0.0606356919415863	0.382639338483021	-4.06099896815635
ZAP70	1.5145561817224	8.20790486694769	2.12285406178329	0.0606476707277649	0.382639338483021	-4.0611699980322
NDOR1	1.56383473743943	7.39544827115393	2.12281907490656	0.0606512046368395	0.382639338483021	-4.06122044748894
CD82	0.905531456813915	10.4688900107238	2.12275175277915	0.0606580051788394	0.382639338483021	-4.06131752217305
RANBP9	-0.392681755980329	10.4448786833797	-2.12251024070241	0.0606824075319819	0.382639338483021	-4.0616657612091
MEX3C	-1.59040689911185	8.0030032185883	-2.12243959460551	0.0606895473860243	0.382639338483021	-4.06176762436142
FAM193B	0.373270606283125	11.7601424015676	2.12226747869184	0.060706945670058	0.382639338483021	-4.06201579045863
RBMS3	-0.558471999411612	10.0796417500682	-2.12223087440428	0.060710646420185	0.382639338483021	-4.06206856772842
PCDH1	0.599315304389393	10.2050473714555	2.12209788583026	0.0607240935926038	0.382639338483021	-4.06226031272433
ZNF571	-1.03173425494654	7.98664023326071	-2.12136839992927	0.0607979065804134	0.382639338483021	-4.06331203212575
FBXL18	0.487912699920545	8.13974640697769	2.12093583774746	0.0608417160029075	0.382639338483021	-4.0639356168802
MYBL2	0.934478729518545	8.96061725041453	2.12083353287862	0.0608520817547564	0.382639338483021	-4.06408309467723
MPPED1	0.645220673960845	10.2218213111445	2.12067755277062	0.0608678892591527	0.382639338483021	-4.06430794397429
ALG13	-0.465308223657974	9.46096011326343	-2.1206088960731	0.0608748483886724	0.382639338483021	-4.06440691276169
BBS1	-0.522290108076112	10.7425416497579	-2.1204358041118	0.0608923965961191	0.382639338483021	-4.06465642090664
SNAP91	0.820051075033378	6.56442642345229	2.11994570595285	0.0609421094799631	0.382639338483021	-4.06536285277642
PPP6R3	0.43371320683014	11.283338532236	2.11987283881784	0.0609495040481133	0.382639338483021	-4.06546787988221
ARHGEF2	0.62929784169101	10.2988844973277	2.1198209014068	0.0609547751899384	0.382639338483021	-4.06554273924354
PELI1	-0.790025596763035	9.17167208713736	-2.11979301268828	0.0609576058039177	0.382639338483021	-4.0655829360819
[truncated: 10,549 more rows]
