# Supplementary material for: Mechanism of Astragalus membranaceus Alleviating Acquired Hyperlipidemia Induced by High-Fat Diet through Regulating Lipid Metabolism
Source: Nutrients. 2022 Feb 23;14(5):954. doi: 10.3390/nu14050954 (PMC8912611; doi:10.3390/nu14050954)
Supplement: Supplementary file 1 [file nutrients-14-00954-s001.zip › nutrients-1560760 - supplementary/supplementary file 2. The gene expression matrix from GEO database/GSE15653/DEGs/normalize.txt]

id	GSM391693	GSM391694	GSM391695	GSM391696	GSM391697	GSM391698	GSM391699	GSM391700	GSM391701
A1CF	44860.7688888889	43791.8666666667	43101.9240744444	53614.9377777778	47462.4788888889	49365.8150788889	30233.6222222222	33632.75	36710.3111111111
A2M	38649.275	54342.7555555556	73215.44	38373.6809522222	77355.7444444444	78635.5	60870.9240744444	30527.7314811111	54947.7662966667
A4GALT	511.852777222222	910.3	319.522222222222	276.538888888889	192.829629444444	353.97037	324.314814444444	1388.95	540.022685555556
A4GNT	652.746296666667	673.561111111111	533.6	1084.25740722222	1319.42777777778	981.656481666667	803.993333333333	582.592592222222	1918.32037
AAAS	828.140833333333	646.314814444444	205.157407777778	1163.81111111111	300.85	1033.68055555556	1167.06111111111	451.287036666667	197.340741111111
AACS	390.551852222222	467.575	933.177777777778	776.803703888889	595.139258888889	528.461759444444	594.372222222222	257.147221666667	602.959629444444
AADAC	20046.6666666667	18023.77037	19400.8833333333	19326.0166666667	13496.5570377778	18571.8416666667	16100.0666666667	19671.2481477778	15201.5222222222
AAGAB	149.086111111111	251.582407222222	407.642963333333	331.35	317.9	154.296296666667	337.483333333333	350.369444444444	118.763888888889
AAK1	517.908888888889	596.752592222222	509.481111111111	606.651481111111	507.015925555556	624.956852222222	500.56037	825.045555555556	1265.32963
AAMDC	1195.76111111111	982.942592222222	1072.61296333333	820.493518888889	973.009258888889	1364.21296333333	948.925925555556	1583.83333333333	812.015741111111
AAMP	1900.35972222222	1602.04444444444	1321.33888888889	1089.01111111111	878.655555555556	2765.72777777778	3098.68055555556	2570.83703666667	1325.34629666667
AANAT	207.484258888889	47.1333333333333	19.85	19.7111111111111	35.9388888888889	33.8444444444444	66.3111111111111	56.7833333333333	18.9638888888889
AAR2	2358.62963	1342.44259222222	2324.34259222222	2389.51111166667	2439.09962888889	2495.439815	1941.26666666667	2725.22592555556	1829.56388888889
AARS	5801.67963	4058.21111111111	4438.28888888889	4651.38888888889	5574.49166666667	7923.52381	7492.72222222222	3741.44222222222	8678.33518555556
AASDHPPT	1457.75740777778	1505.16296333333	1435.89777777778	1441.00925888889	1096.40370333333	1175.90555555556	1529.92083333333	1014.35555555556	1902.95
AASS	1111.63148111111	706.483333333333	1097.70740777778	388.627777777778	1270.34740666667	1017.975	440.7	1385.01666666667	587.683333333333
AATF	185.744444444444	233.127777777778	274.25	277.52963	485.197222222222	1538.55	1123.88703666667	1259.51259222222	281.954444444444
AATK	1397.65	975.838888888889	281.886666666667	245.294444444444	1639.61388888889	1158.78703666667	784.341666666667	1644.32777777778	1591.68518555556
ABAT	12794.3777777778	12705.9148144444	13819.0148144444	7976.48888888889	10315.4777777778	9427.40370333333	10123.2629633333	15650.9361111111	15456.5694444444
ABCA1	3369.16666666667	3995.57962888889	3524.98148111111	2785.77592555556	3325.35925888889	2632.62407333333	2301.73259222222	3093.85555555556	4055.88518555556
ABCA11P	291.347222222222	79.8240738888889	504.077777777778	88.2861111111111	408.27963	322.79074	230.547222222222	403.111573888889	217.105555555556
ABCA12	192.372222222222	149.544444444444	110.911111111111	72.1222222222222	269.061111111111	211.997222222222	59.1592588888889	447.811111111111	148.093518888889
ABCA2	697.84074	476.145370555555	476.145370555555	774.84537	492.612222222222	705.988147777778	1221.50601888889	849.201852222222	680.9
ABCA3	119.650926111111	58.9111111111111	481.275925555556	211.872222222222	171.788888888889	173.464815	541.432592222222	498.47037	221.790741111111
ABCA4	270.745	83.5277777777778	585.953333333333	183.731481666667	170.894444444444	164.094444444444	191.059259444444	222.426388888889	155.977777777778
ABCA5	3263.08888888889	2852.85555555556	3049.29259222222	1811.80555555556	1528.00740777778	1782.27333333333	1563.21666666667	2278.32777777778	2263.15
ABCA6	3378.34629666667	3205.38888888889	3508.35555555556	1988.12222222222	2722.31296333333	3091.70925888889	2741.92037	3484.71296333333	1462.99444444444
ABCA7	1149.34370333333	677.746296666667	728.475555555556	696.163888888889	591.122222222222	976.066666666667	809.905555555556	1344.92407444444	964.876666666667
ABCA8	6280.06666666667	8890.17222222222	10340.6444444444	4795.55555555556	9292.37777777778	4384.37963	3852.45833333333	3167.8	7333.29444444444
ABCB1	1900.35972222222	1813.98888888889	1618.55601833333	1218.35277777778	1828.125	1968.41296333333	1544.44444444444	2183.51111111111	1237.41851777778
ABCB11	1157.20324055556	700.148148888889	755.868981666667	899.544444444444	883.600555555556	1424.89629666667	504.231481111111	407.460185	264.866666666667
ABCB4	6868.12222222222	6003.56111111111	8324.37777777778	25930	7003.45	14253.1277777778	13308.0222222222	10742.6824072222	4485.16851888889
ABCB6	1056.22444444444	811.727777777778	855.794444444444	726.216666666667	584.276852222222	1023.25333333333	854.748147777778	913.694444444444	520.672222222222
ABCB7	1167.06111111111	1133.925	1269.10277777778	699.344444444445	897.297222222222	1107.72129666667	1033.44444444444	1454.29444444444	669.712962777778
ABCB8	32.0388888888889	35.9388888888889	71.0370366666667	34.1305555555556	61.6592594444444	89.7583333333333	309.62037	82.7111111111111	27.0944444444444
ABCB9	183.696296666667	151.361111111111	421.440741111111	132.977777777778	201.939815	311.919444444444	284.161111111111	261.929628888889	119.87963
ABCC1	583.097222222222	565.525	626.511111111111	617.889351666667	778.572222222222	880.964074444444	611.424074444444	749.935926111111	761.607407777778
ABCC10	771.114814444445	1265.32963	696.681111111111	1543.85694444444	1013.80648166667	976.537036666667	982.223333333333	1121.21148111111	935.625925555556
ABCC2	2777.78555555556	1543.05370333333	1883.95555555556	2023.39027777778	2493.95	4314.11111111111	2679.57037	1859.07037	410.75
ABCC3	4952.10370333333	4457.53611111111	4757.56296333333	4453.83888888889	3690.50555555556	3995.57962888889	3912.10555555556	3653.02222222222	2728.76296333333
ABCC4	406.038888888889	423.5	416.045	546.952777777778	433.377777777778	283.125	243.211111111111	32.8722222222222	373.325
ABCC5	1787.38518444444	1628.26666666667	1135.18888888889	1647.51111111111	1985.26574111111	1476.28888888889	1431.74888888889	1488.48518555556	2052.07037111111
ABCC8	86.3694444444444	95.9888888888889	64.8611111111111	109.816666666667	133.027777777778	80.9	79.0555555555556	161.911111111111	51.7611111111111
ABCC9	589.709258888889	412.527777777778	525.898148888889	498.629628888889	597.297222222222	476.032407777778	391.259258888889	539.022222222222	651.75
ABCD1	1164.06666666667	869.102777777778	868.892777777778	2136.44814777778	767.583333333333	1805.08888888889	2139.58888888889	1484.73703666667	946.533333333333
ABCD2	266.044444444444	141.302777777778	248.303333333333	601.766666666667	627.277777777778	181.509523888889	154.266666666667	350.194444444444	334.013334444444
ABCD3	10914.85	9856.9	16667.8425922222	11471.2185188889	6957.31666666667	10180.8185188889	8240.59722222222	6648.23333333333	7138.75
ABCD4	673.561111111111	550.135185	978.883332222222	729.792592222222	524.056481111111	1290.67963	899.155555555556	1132.78074111111	921.765741111111
ABCE1	1184.42963	1018.93009222222	1125.78333333333	1048.36759222222	923.738888888889	856.150925555556	1022.41111111111	792.360647777778	918.733333333333
ABCF1	2347.58888888889	2427.99259222222	1812.63333333333	2788.70463	2615.94682555556	3187.15629666667	2737.47222222222	3123.10185222222	3655.68888888889
ABCF2	478.574444444444	433.557777777778	477.15037	567.623888888889	509.481111111111	609.117407777778	553.717697777778	560.297407777778	448.253333333333
ABCF3	1667.67555555556	1667.67555555556	1171.77407333333	1603.52777777778	1921.46064833333	1672.92037	1534.91111111111	1761.64969666667	3226.08963
ABCG1	800.858333333333	636.846296111111	558.172222222222	725.65	581.318518888889	788.659258888889	690.055555555556	842.584258888889	1423.66388888889
ABCG2	3809.35	4146.32777777778	6546.6	3027.29259222222	2490.24074111111	3230.25555555556	1339.35	2617.76851888889	1883.95555555556
ABCG4	625.031203888889	483.792593333333	696.681111111111	783.572222222222	628.924722222222	926.116666666667	677.538888888889	608.213888888889	1736.47962944444
ABCG5	9053.21666666667	12925.6888888889	14199.1481477778	13279.0811111111	11679.4462961111	10543.0685188889	9635.72963	9243.25	5821.59074111111
ABHD10	5176.13287055556	5827.89074111111	5951.77407444444	5697.6	4336.52222222222	3322.24111111111	2937.96666666667	3269.61111111111	6551.63888888889
ABHD11	1797.45462888889	1706.06111111111	1388.34629666667	1863.72777777778	1264.71111111111	2352.62222222222	1708.24777777778	1951.55	2099.16851888889
ABHD17A	1352.86666666667	2107.41111111111	1744.79047666667	1964.73333333333	2045.37222222222	4729.01111111111	3711.06111111111	2582.43888888889	901.438888888889
ABHD17B	391.136573888889	452.163888888889	211.966666666667	277.307777777778	126.960185	170.583333333333	427.331481111111	685.946296666667	1470.70592555556
ABHD2	2132.83055555556	1664.9	1561.55555555556	2544.15	1458.7	5043.84166666667	3727.38055555556	4915.87222222222	1963.37685222222
ABHD3	1581.54375	1223.15555555556	1535.71111111111	2252.15555555556	1298.01759222222	965.397222222222	481.031481111111	507.12963	662.52037
ABHD4	3085.47777777778	2115.98888888889	2096.54814777778	3416.40185222222	2651.98333333333	2923.55370333333	2719.81111111111	2904.76111111111	2687.36851888889
ABHD5	413.616666666667	785.374074444444	344.809258888889	620.95926	530.072222222222	674.97037	547.046296666667	516.916667777778	816.794444444444
ABHD6	2716.71666666667	2502.53611111111	2058.09722222222	3104.61759222222	1234.725	3378.34629666667	2860.08611111111	1905.35092555556	1291.65370444444
ABHD8	52.8555555555556	78.6222222222222	49.8111111111111	195.207407777778	809.905555555556	940.606482222222	897.297222222222	848.25	24.6277777777778
ABI1	923.65	920.777777777778	1074.23888888889	851.831481111111	742.711111111111	513.094444444444	876.335	610.551852222222	771.205555555556
ABI2	879.02963	795.15	644.177777777778	716.582777777778	730.377777777778	805.454867777778	664.444258888889	883.051852222222	1019.88333333333
ABI3BP	89.6555555555556	245.577777777778	44.8166666666667	235.531018888889	411.643518888889	126.75	287.172222222222	114.35	983.855555555556
ABL1	1482.32592555556	1527.49074	1598.27592611111	1743.38611111111	2211.08888888889	1662.44074111111	1720.23703666667	1190.65481555556	1481.20925888889
ABL2	835.680555555556	723.818888888889	925.659258888889	679.256481666667	692.211111111111	661.134258888889	202.997222222222	121.512037222222	1072.23333333333
ABLIM1	1657.12407444444	1003.10370333333	1508.25555555556	1688.98518444444	1473.45111111111	1288.33564777778	1853.2	2218.42777777778	2453.90370333333
ABLIM3	1847.61666666667	1545.72407444444	1287.67222222222	2581.35555555556	2401.12314777778	2299.66111111111	1220.14814777778	1500.38703666667	2675.74444444444
ABO	595.139258888889	772.033333333333	494.281482222222	826.627777777778	366.711111111111	648.047222222222	615.77963	599.464814444444	635.877777777778
ABR	778.269444444444	655.344444444444	646.683333333333	636.712963333333	1022.41111111111	724.906481111111	852.766666666667	525.655555555556	1081.75
ABT1	363.135185	511.058796111111	394.698147777778	107.941666666667	63.0611111111111	683.372222222222	1044.93888888889	542.135185555556	150.127777777778
ABTB2	1250.83703777778	1753.04444444444	1301.43166666667	1480.06666666667	896.844444444444	1222.36111111111	1777.20138888889	1841.54370333333	3011.22814777778
AC003989.4	750.027407777778	134.088888888889	286.981944444444	172.305555555556	190.522222222222	214.055555555556	550.066666666667	481.325925555556	774.651852222222
AC004692.5	848.202777777778	990.43	771.114814444445	508.906481111111	961.888888888889	1005.96666666667	957.635185555555	836.22963	212.387036666667
AC004941.5	68.1125	357.555555555556	272.272222222222	53.6111111111111	56.5694444444444	158.114814444444	418.838888888889	258.686111111111	111.644444444444
AC005838.2	156.361111111111	424.207407777778	688.022221111111	402.58537	157.678703888889	50.2842594444444	80.2453705555556	586.611111111111	421.440741111111
AC007292.3	67.1074077777778	76.5787038888889	457.872222222222	54.5444444444444	50.2842594444444	742.042592222222	235.255555555556	356.375	503.992129444445
AC007389.3	319.794444444444	342.449537222222	237.281018333333	525.898148888889	493.038888888889	297.291851111111	197.083333333333	669.244444444444	424.314814444444
AC012065.7	1209.90555555556	1135.08333333333	1077.88194444444	1140.18055555556	1755.68888888889	991.086111111111	1187.34814777778	1014.99305555556	1098.90083277778
AC068039.4	355.959258888889	562.322222222222	537.435185	568.457407222222	680.472222222222	270.783333333333	778.064815555556	484.35463	1120.36111222222
AC074212.6	67.5555555555556	131.566666666667	104.451852222222	106.061111111111	85.1111111111111	54.1138888888889	93.975	89.5148144444444	66.1138888888889
AC084219.3	412.384258888889	126.275	22.2972222222222	229.805555555556	394.071295555556	73.7861111111111	185.438888888889	67.3044444444444	17.1111111111111
ACAA1	18663.9370366667	18910.5814811111	13871.4246911111	14828.7222222222	12682.3666666667	21854.9511111111	23990.7444444444	22872.5555555556	14973.8
ACAA2	14828.7222222222	15099.2111111111	18475.2111111111	17360.5222222222	9184.96111111111	10914.85	8919.47407444444	18571.8416666667	7238.52037
ACACA	1825.65740777778	869.988888888889	1545.94861111111	1519.91666666667	527.441666666667	633.094444444444	965.925925555556	995.086111111111	246.719258888889
ACACB	5465.03981444444	6520.13981444444	4519.49351888889	4467.49166666667	3532.56574111111	5266.28333333333	7454.06944444444	7899.96388888889	10265.8638888889
ACAD10	3767.06296333333	3030.78333333333	2311.34444444444	2991.97963	2325.07333333333	3482.97777777778	3738.05	3349.10185222222	7876.71574
ACAD8	1304.55370333333	1405.11759222222	1353.91111111111	1566.98333333333	1233.32777777778	1517.71111111111	1642.94074111111	1029.08953666667	713.618518888889
ACADL	2270.76666666667	2193.95555555556	1622.97222222222	1508.25555555556	1324.54166666667	1519.91666666667	1237.72592555556	1472.88703666667	963.431481111111
ACADM	7471.84444444444	12213.5101855556	9960.56111111111	10212.4222222222	5458.97777777778	6992.19814777778	5923.21851888889	6912.05555555556	9017.17777777778
ACADS	5032.06444444444	5206.65555555556	4584.72037	5314.48888888889	3568.28888888889	9701.46728444444	6287.02222222222	5668.32333333333	6302.97777777778
ACADSB	3649.41666666667	5298.34166666667	7848.86296333333	1425.81203722222	3592.24074111111	2622.43055555556	1569.24259222222	1167.58888888889	2845.6
ACADVL	16951.1233333333	12838.3574077778	10378.5481477778	15353.8166666667	10588.5277777778	22641.7555555556	19951.97963	12574.6314811111	9720.63333333333
ACAN	920.290741111111	768.567592222222	800.516481111111	1018.75185111111	1245.52222222222	818.511111111111	902.183476666667	1508.25555555556	810.153703333333
ACAP1	173.524074444444	149.544444444444	146.544444444444	141.933333333333	152.055555555556	284.015277777778	125.45	159.888888888889	127.157407777778
ACAP2	594.138888888889	886.644444444444	922.366666666667	545.065	461.659258888889	405.648147777778	414.832407222222	308.685184444444	581.444444444444
ACAT1	34528.175	33240.20537	37439.4166666667	50364.8388888889	28298.4555555556	54029.7472222222	44357.6264555556	50364.8388888889	38118.3981477778
ACAT2	8158.84444444444	3941.12777777778	6586.48888888889	6597.82222222222	2547.64074111111	4864.11111111111	6067.71851888889	6735.71481444444	5085.98333333333
ACBD3	961.565741111111	1024.51666666667	1235.94814777778	1318.41148111111	930.435555555556	1168.35	839.016666666667	430.063888888889	1151.65222222222
ACBD4	4808.2	3969.90370333333	3640.48629666667	5138.14629666667	4135.82777777778	5191.43703666667	6116.85185111111	6302.97777777778	6182.75
ACD	535.75	185.338888888889	107.055555555556	57.7666666666667	64.5722222222222	260.177777777778	727.887962777778	39.2666666666667	79.7666666666667
ACE	200.844444444444	56.4777777777778	94.5222222222222	60.1722222222222	88.5	176.606481666667	139.672222222222	197.083333333333	83.1111111111111
ACE2	638.554814444444	406.8	326.608333333333	492.744444444444	487.783796111111	681.555555555556	428.645371111111	640.482407777778	640.666666666667
ACHE	92.52037	350.62963	275.253703333333	80.0351855555556	102.359258888889	237.851852222222	109.003703333333	416.220371111111	156.467592777778
ACIN1	715.105555555555	1007.27407444444	912.613425555556	1125.26620388889	863.511111111111	1117.86296277778	1652.78240722222	1050.14333333333	922.109629444445
ACKR1	151.8	86.9041666666667	81.2555555555556	150.037036666667	101.255555555556	99.9111111111111	141.455555555556	98.3	405.338888888889
ACKR2	983.855555555556	196.633333333333	1042.57222222222	802.187037777778	467.787777777778	377.283333333333	692.481481666667	301.342592222222	1167.22296333333
ACKR3	226.422222222222	528.172222222222	632.120833333333	1183.07037055556	592.797222222222	255.795833333333	612.3	272.407777777778	359.364351666667
ACKR4	256.744444444444	60.0083333333333	98.9333333333333	15.8	501.040741111111	27.2777777777778	40.5888888888889	58.3333333333333	328.718518888889
ACLY	1744.42888888889	997.134444444445	792.073611111111	1392.49074111111	909.121296666667	1380.90370333333	1162.10463	786.62963	1081.46712944444
ACN9	660.15	531.096666666667	377.943518888889	409.518518333333	724.326984444444	437.72037	299.568518888889	440.153888888889	95.8166666666667
ACO1	7814.14259222222	8343.65	9568.84444444444	8465.03888888889	9017.17777777778	8399.37222222222	7209.20185222222	6314.27777777778	10146.8166666667
ACO2	1323.51064833333	1059.36157388889	904.172222222222	1614.14074111111	1142.16111111111	3504.44444444444	3341.26111111111	1678.38703666667	1182.27314777778
ACOT11	158.875	313.179629444445	385.131481111111	466.789258888889	191.566666666667	433.861111111111	342.938888888889	388.237036666667	429.075
ACOT13	10418.5777777778	9844.93333333333	10823.6481477778	6967.76444444444	6929.17592666667	9150.71296333333	7248.6	9304.75555555556	4318.71388888889
ACOT7	1136.07037	754.219444444444	1132.95	1081.75	1418.51666666667	1287.67222222222	1183.96666666667	1472.38888888889	749.844444444444
ACOT8	3775.02777777778	1705.40370333333	1798.75555555556	3164.72222222222	1670.45277777778	1714.38814888889	1923.56111111111	2839.15	1283.46481444444
ACOT9	553.127777777778	624.011574444444	353.197222222222	204.101852222222	447.391666666667	401.882407222222	1047.61111111111	778.966296666667	105.713888888889
ACOX1	1424.61388888889	1530.88055555556	1552.05555555556	1369.11203666667	1067.75333333333	1769.67833333333	2077.76388888889	2283.04722222222	820.493518888889
ACOX2	19951.97963	20484.7481477778	15167.5083333333	14357.3981477778	12654.6833333333	11260.1666666667	15269.5185188889	16296.5240733333	12102.9666666667
ACOX3	1012.76296222222	984.635185555556	691.427777777778	739.75	554.32037	835.111111111111	1048.36759222222	1190.21666666667	1103.52222222222
ACOXL	9.53333333333333	20.4333333333333	9.83888888888889	7.01111111111111	12.0777777777778	13.6333333333333	11.2333333333333	30.7166666666667	29.8222222222222
ACP1	2966.04351888889	2409.95	2305.49259333333	2725.22592555556	2737.47222222222	3408.39629666667	2352.62222222222	2998.36481444444	2109.40740777778
ACP2	4595.1	4604.47407444444	2919.45185222222	5206.65555555556	5314.48888888889	4440.42037	4425.53888888889	4104.83055555556	6287.02222222222
ACP5	1375.86111111111	1471.38333333333	1690.07592555556	1046.02963	1376.64444444444	2328.86666666667	2513.37777777778	901.109258888889	736.261111111111
ACP6	2630.31666666667	1543.47222222222	2696.83024666667	2369.92037	3252.24074111111	1456.48703666667	2527.06944444444	1157.67592555556	1783.86851833333
ACPP	353.197222222222	93.5611111111111	359.866666666667	422.694444444444	261.914814444444	413.011111111111	263.842592777778	86.9222222222222	972.621296111111
ACR	564.109259444444	191.059259444444	647.286296666667	669.644444444444	481.737036666667	681.022222222222	671.747222222222	747.928347777778	609.718518888889
ACRV1	1134.74074	882.862963333333	788.833333333333	1195.94074111111	1332.39444444444	855.968518888889	753.906943888889	977.077593333333	1702.01666666667
ACSBG1	155.238888888889	263.842592777778	347.985555555556	486.742592222222	459.112963333333	620.516666666667	284.277777777778	322.488888888889	390.625925555556
ACSBG2	699.277777777778	788.659258888889	281.227512777778	653.011574444444	781.516666666667	979.853703333333	837.169444444444	1100.54444444444	474.25
ACSF2	856.538888888889	1684.19444444444	1526.75555555556	1528.59259222222	954.897222222222	1411.44	1888.80092555556	1884.63888888889	988.485184444444
ACSL1	26600.8	22131.0333333333	23185.77037	28554.5	16237.2444444444	21053.0811111111	31662.0851844444	29174.4333333333	21291.9583333333
ACSL3	2401.12314777778	2250.51851888889	2520.16851777778	2127.78518555556	1811.80555555556	1770.14629555556	1807.53518444444	1151.33518555556	2719.81111111111
ACSL4	302.55	160.483333333333	246.3375	3059.82777777778	205.271296111111	587.347222222222	1112.02907388889	14.3222222222222	75.4388888888889
ACSL5	4743.69629666667	6320.60740777778	5338.84166666667	5429.56111111111	3977.38888888889	5720.76851888889	2393.72963	3572.61666666667	3457.13148111111
ACSL6	521.965277777778	528.524074444444	393.777777777778	830.581852222222	512.998147777778	431.870368888889	378.98889	895.410185555556	736.874074444444
ACSM1	375.206666666667	91.2759261111111	61.5425922222222	90.4402777777778	210.661111111111	42.935185	198.911111111111	254.710185555556	102.477777777778
ACSM3	2434.74888888889	2422.34444444444	2237.04777777778	1608.25	2143.02777777778	1225.31666666667	1356.2	2231.8125	960.043055555555
ACSM5	10564.3	16040.5305555556	11384.8611111111	10050.8283955556	11638.9611111111	15976.5166666667	15233.1277777778	12380.0277777778	8240.59722222222
ACSS3	2014.66481444444	1518.77407333333	1424.61388888889	1985.26574111111	1914.72037	1481.93537	1252.76851888889	1297.32592555556	1652.53703666667
ACTA1	229.886111111111	371.207407222222	129.916666666667	65.8833333333333	42.0444444444444	754.463194444445	688.783333333333	638.411111111111	311.52037
ACTA2	2070.17963	4823.62777777778	3279.87111111111	1633.27777777778	5094.22777777778	1365.45111111111	2032.67963	1773.6	1380.90370333333
ACTB	34838.4088888889	40906.6553966667	41205.7563488889	54947.7662966667	53614.9377777778	44860.7688888889	56750.005	39982.5476188889	41495.0944444444
ACTC1	1076.17222222222	370.693518333333	538.629166666667	753.853703333333	1523.77888888889	673.479629444445	407.533333333333	170	1265.975
ACTG2	167.194444444444	619.809907222222	905.257407777778	1190.11666666667	1317.43888888889	543.488888888889	814.366666666667	496.721295555556	613.762963333333
ACTL6A	747.494444444444	958.011111111111	1020.37777777778	892.927777777778	554.596296666667	499.666666666667	406.605555555555	404.535555555556	511.202777777778
ACTL6B	56.7833333333333	48.1611111111111	27.9388888888889	75.4555555555555	29.9944444444444	59.8	42.0777777777778	64.7611111111111	72.6833333333333
ACTL7A	111.868518888889	56.12037	118.763888888889	106.375	85.6777777777778	52.0074077777778	52.3	73.6111111111111	42.6981477777778
ACTL7B	37.3037038888889	97.3324072222222	372.463888888889	154.172222222222	168.17037	61.4888888888889	80.8027777777778	104.933333333333	138.525926111111
ACTL8	111.238888888889	100.811111111111	122.105555555556	100.227777777778	214.113888888889	102.211111111111	122.983333333333	383.660185555556	97.7731477777778
ACTN1	2470.14259222222	2683.69074111111	2507.03888888889	2217.67777777778	2774.09444444444	3475.46666666667	4178.00926	2929.69518555556	3366.91574111111
ACTN2	483.669444444444	317.18426	482.063888888889	414.226851666667	497.762036666667	267.416666666667	258.794444444444	426.102777777778	625.704814444444
ACTN3	537.583333333333	278.227777777778	267.551852222222	704.916666666667	879.854629444445	398.322222222222	392.336110555555	448.218333333333	1164.06666666667
ACTN4	6986.75555555556	6756.62037	7225.73703666667	5969.86666666667	7741.21111111111	6083.13333333333	5244.16111111111	5405.44444444444	7589.18055555556
ACTR10	2935.17592555556	3542.41203666667	3953.41666666667	2415.40555555556	2378.43611111111	2966.04351888889	3041.86666666667	1744.42888888889	1764.71543222222
ACTR1A	1278.30833333333	868.816666666667	1185.99333333333	1040.13148111111	1048.46111111111	1760.89675944444	1459.80555555556	1194.68611111111	1006.85833333333
ACTR1B	3089.22777777778	2831.76111111111	2190.72222222222	3394.96388888889	3011.22814777778	3103.27129666667	3349.10185222222	3306.36944444444	3221.98796333333
ACTR2	1371.92222222222	1339.77222222222	1336.55	1359.86851777778	1545.72407444444	1532.04444444444	1961.92870333333	2048.60185222222	1183.26851888889
ACTR3	3814.17407444444	3578.03518555556	4491.35185222222	3452.67222222222	3622.87407333333	2753.77777777778	3029.08703777778	2480.32407444444	4142.37370333333
ACTR3B	233.603703333333	433.377777777778	567.016759444444	704.498147777778	432.589285555556	595.229628888889	421.033333333333	99.7027777777778	205.157407777778
ACTR5	666.116666666667	879.244444444444	671.203703333333	345.446666666667	601.827777777778	537.270184444444	833.378703333333	1412.59166666667	768.435185555556
ACTR6	612.225	387.888888888889	561.783333333333	710.116666666667	427.809258888889	533.488888888889	293.359258888889	109.688888888889	159.994444444444
ACTR8	952.772222222222	841.95	636.894444444444	1166.68518555556	1070.54351888889	957.635185555555	680.812963333333	650.940509444444	1043.325
ACVR1	1423.93703777778	954.994444444444	1375.54444444444	1220.83333333333	946.171296111111	917.688888888889	1154.07592555556	521.075555555556	969.60463
ACVR1B	1182.87222222222	1073.67407333333	1350.27685222222	1379.535	1085.06666666667	1349.60185222222	995.862963333333	1427.63518666667	1013.22037111111
ACVR2A	1040.01481444444	1920.65925888889	2714.89907444444	2784.16299666667	1590.98518555556	2381.87592666667	1173.35740777778	1713.86296333333	1101.87777777778
ACVR2B	788.058333333333	962.842592222222	458.082407222222	2010.73181777778	1349.20859777778	1166.16370333333	995.675	2045.37222222222	978.958332777778
ACVR2B-AS1	672.736851666667	913.572222222222	453.914814444444	775.424073333333	800.136111111111	634.938888888889	654.318518888889	796.163888888889	1688.7
ACVRL1	579.013888888889	283.591203888889	151.655555555556	418.963333333333	567.738888888889	655.677777777778	685.438888888889	453.386111111111	157.828703333333
ACYP1	319.794444444444	218.183333333333	502.877777777778	386.655926111111	53.9333333333333	77.2472222222222	138.469444444444	235.702315	30.4944444444444
ADA	205.883333333333	66.6722222222222	198.833333333333	548.768517777778	383.337036666667	966.969444444444	775.353703333333	611.424074444444	131.811111111111
ADAM10	1215.64259222222	1363.95740777778	1120.10185222222	1102.69074111111	1008.50370444444	892.927777777778	1120.90185111111	763.523147777778	1166.16370333333
ADAM11	191.961111111111	249.402777777778	575.35	272.467777777778	259.605555555556	165.644444444444	184.911111111111	366.13037	135.587962777778
ADAM12	222.864814444444	162.702777777778	530.072222222222	440.153888888889	453.985647777778	384.465	365.763888888889	305.680555555556	431.149074444444
ADAM15	129.585185	327.688426111111	92.1407405555556	78.0444444444445	634.618518333333	905.496296666667	462.028888888889	166.275925555556	138.525926111111
ADAM17	947.761111111111	1211.49629666667	1329.21388888889	918.032407777778	862.062963333333	693.192592222222	610.925926666667	544.239258888889	1078.61388888889
ADAM18	152.833333333333	406.038888888889	107.227777777778	448.071111111111	321.177777777778	439.190277777778	207.522222222222	370.955555555556	640.666666666667
ADAM19	841.027777777778	951.838888888889	849.53037	1204.87963	1061.08611111111	519.735185555556	537.064351666667	689.023147777778	929.702777777778
ADAM2	94.0981477777778	19.0055555555556	440.7	26.1333333333333	66.3777777777778	19.7777777777778	22.0833333333333	10.9555555555556	19.3444444444444
ADAM20	814.763888888889	513.6	480.016666666667	670.388888888889	271.004629444444	728.116666666667	438.112222222222	645.925926111111	545.757407777778
ADAM21	1224.2	754.016203333333	626.199074444444	1361.01111111111	1065.43703666667	963.896944444444	524.793518333333	604.109259444444	1974.45925888889
ADAM22	503.789814444444	291.442592222222	223.488888888889	319.112962222222	298.946296666667	118.35463	180.27037	208.942593333333	308.685184444444
ADAM23	527.562963333333	808.45	462.477777777778	297.438888888889	704.233333333333	343.022222222222	480.111111111111	739.538888888889	819.212222222222
ADAM28	263.907407777778	276.874074444444	330.792592222222	272.121482222222	434.116666666667	358.657870555556	224.796296666667	335.869444444444	275.803703333333
ADAM30	763.812963333333	740.732407222222	416.045	799.914351666667	761.218518888889	686.566666666667	526.616666666667	864.42963	1240.46944444444
ADAM3A	30.15	320.094444444444	279.392129444444	218.981852222222	12.3888888888889	37.1361111111111	30.55	46.1240738888889	280.581481111111
ADAM5	741.064815555556	648.446296666667	514.511111111111	695.005555555556	600.013703333333	618.898147777778	494.135185555556	790.031481111111	834.008333333333
ADAM7	34.7944444444444	217.194444444444	72.4777777777778	240.75	231.516666666667	149.62037	126.622222222222	198.911111111111	149.016666666667
ADAM8	116.97037	125.894444444444	218.183333333333	270.55	364.95	414.9	405.338888888889	461.564814444444	163.694444444444
ADAM9	1165.09444444444	1433.52963	1038.02592555556	775.283333333333	1155.88518555556	707.977777777778	620.295370555556	462.672222222222	252.244444444444
ADAMDEC1	562.840740555556	322.875926666667	242.808333333333	370.759258888889	288.227315	428.645371111111	240.466666666667	76.3888888888889	314.980555555556
ADAMTS1	120.627777777778	435.962963333333	751.969444444444	81.9083333333333	554.440741111111	355.6	552.066666666667	438.948147777778	771.727315
ADAMTS12	1206.33194444444	832.957592777778	1135.93657388889	1015.27592555556	833.038888888889	903.555555555556	779.975	1136.96111111111	1606.42962888889
ADAMTS13	696.163888888889	243.70463	437.227777777778	650.865277777778	938.160185555556	1193.95555555556	1199.40444444444	1072.41666666667	227.55
ADAMTS2	1034.64537	780.941203333333	819.519444444444	671.4	1238.70555555556	689.963888888889	651.702315	998.986111111111	772.637036666667
ADAMTS20	337.905185	482.438888888889	261.055555555556	210.011574444444	330.275925555556	448.790741111111	182.085185555556	204.15463	932.477777777778
ADAMTS3	309.569444444444	330.792592222222	285.185185	215.914815555556	432.330555555556	338.576666666667	406.605555555555	156.269444444444	206.384258888889
ADAMTS5	891.344444444444	2541.86018555556	1945.43055555556	1663.63333333333	1612.67222222222	945.327777777778	1411.07777777778	504.05	1633.27777777778
ADAMTS6	856.770370555555	424.72037	872.5	838.195370555555	689.963888888889	744.647222222222	625.944443333333	787.562963333333	1421.57777777778
ADAMTS7	447.622222222222	359.768518888889	410.166666666667	294.85463	211.966666666667	619.736111111111	535.75	855.968518888889	728.116666666667
ADAMTS8	232.07963	284.865741111111	228.525	107.444444444444	200.372222222222	349.094444444444	162.058333333333	463.712963333333	233.190741111111
ADAMTS9	1024.71111111111	957.411111111111	995.333333333333	1439.69555555556	1286.96481444444	915.055648333333	960.927777777778	1366.01666666667	1828.125
ADAMTSL2	88.5	242.233703888889	42.0777777777778	55.2555555555556	48.5	166.366666666667	603.844444444444	117.422222222222	47.9222222222222
ADAMTSL3	1924.7	1822.56111111111	1951.55	1575.83333333333	2079.41666666667	1143.17777777778	1156.18333333333	1030.50222222222	1346.56111111111
ADAMTSL4	1016.73333333333	497.721758888889	885.569444444444	1209.52879611111	1703.24444444444	958.337037222222	772.233333333333	1483.69074111111	1375.54444444444
ADAP1	1008.19444444444	700.666666666667	970.705555555556	736.874074444444	968.170371111111	909.121296666667	925.483333333333	1369.64537	1256.06111111111
ADAP2	1102.69074111111	1856.81666666667	1893.08333333333	1264.53055555556	2164.4	1579.00925888889	1665.60185111111	2126.85	1104.57555555556
ADAR	5347.78148111111	6497.38333333333	5845.47685222222	6391.96111111111	5279.26666666667	7110.44444444444	8343.65	6605.56666666667	4595.1
ADARB1	479.684073333333	168.17037	354.22037	789.578888888889	693.822222222222	492.362963333333	502.877777777778	574.155555555556	416.005555555556
ADARB2	72.7388888888889	58.9111111111111	48.6666666666667	108.638888888889	141.188888888889	60.9	89.9166666666667	620.793333333333	93.3
ADAT1	677.082407777778	869.61	654.318518888889	921.57037	943.746758888889	730.451388888889	1057.59444444444	960.627777777778	514.885
ADCK2	358.562963333333	530.391666666667	411.862963333333	528.123147777778	355.121666666667	710.280555555556	733.126852222222	918.733333333333	582.933333333333
ADCK3	4691.04166666667	3720.05629666667	4210.44814777778	3619.11111111111	4171.42407444444	4754.71666666667	4104.83055555556	3941.12777777778	4218.91666666667
ADCK4	92.4611111111111	110.711111111111	187.997777777778	72.5083333333333	104.766666666667	180.166666666667	156.322222222222	400.904629444444	110.794444444444
ADCY1	1661.07963	1413.57777777778	1557.32592666667	1301.62814777778	1370.58055555556	1054.03074111111	1811.22407444444	2110.28703666667	1456.48703666667
ADCY10	417.07963	357.373611111111	255.035185555556	502.494444444444	351.733333333333	533.357407777778	243.494444444444	336.52037	290.569576666667
ADCY2	384.096296666667	395.859258888889	400.487036666667	267.918518888889	269.637036666667	448.434258888889	389.059258888889	257.353703333333	894.967407777778
ADCY3	1586.30555555556	1220.14814777778	1216.72963	1317.02460333333	1160.17037	1172.84444444444	1075.60740777778	1141.55185111111	1218.77063444444
ADCY6	1755.49166666667	1439.39074111111	1392.31064833333	2567.31666666667	1323.59166666667	1584.38333333333	2088.69629666667	1557.32592666667	1219.18518555556
ADCY7	846.705555555556	815.203703333333	655.042592222222	356.7625	388.289814444444	391.825925555556	435.707407222222	330.155555555556	376.938888888889
ADCY8	595.475740555556	26.2611111111111	616.57963	234.963888888889	72.4222222222222	405.377777777778	460.538888888889	464.352777777778	127.734258888889
ADCY9	1030.09074111111	1128.09629666667	1636.08888888889	1147.62777777778	1103.89907444444	1448.47592555556	1438.36666666667	1243.75555555556	697.494444444444
ADCYAP1	954.031481111111	866.477777777778	551.351852222222	503.116666666667	890.92963	452.163888888889	818.511111111111	493.038888888889	721.82963
ADCYAP1R1	161.733333333333	651.75	447.811111111111	202.319444444444	1058.58611111111	774.84537	593.952777777778	452.273148333333	671.077777777778
ADD1	1734.90092555556	1864.66296333333	1446.05740777778	1563.81481444444	2028.74074111111	2757.54814777778	2734.71666666667	2563.87777777778	2734.71666666667
ADD2	1071.57067888889	951.651852222222	783.73889	1191.39074	1172.13703666667	1462.39370444444	951.314815555556	2086.44814777778	1439.69555555556
ADD3	1933.20555555556	2023.83055555556	2273.57222222222	1299.57370333333	2215.70370333333	1521.72129666667	2235.99629666667	1127.79722222222	2425.86388888889
ADD3-AS1	295.966666666667	161.755555555556	459.205555555556	417.257407777778	586.397222222222	368.937407777778	154.083333333333	629.288888888889	306.227777777778
ADGB	126.016666666667	26.15	16.2444444444444	20.4333333333333	29.5666666666667	50.8222222222222	21.1111111111111	261.9	297.581481111111
ADH1A	42797.2777777778	36497.9333333333	43791.8666666667	45834.2851855556	36934.7629633333	29174.4333333333	28633.5611111111	46092.3083333333	34211.8166666667
ADH1B	37928.2842588889	42797.2777777778	40906.6553966667	37439.4166666667	31526.8018522222	28200.2101844444	29762.8962966667	42797.2777777778	45485.7138888889
ADH1C	31882.0203711111	30100.1814811111	19042.0407411111	11806.3518522222	16354.2777777778	28114.2555555556	21568.3666666667	23185.77037	13910.4388888889
ADH5	7262.67222222222	9075.27777777778	7701.60370333333	7619.71111111111	6362.20833333333	3847.57777777778	3887.58888888889	6399.96851888889	7454.06944444444
ADH6	13413.4333333333	15233.1277777778	14698.6388888889	9782.48888888889	15167.5083333333	9924.93888888889	9651.88981444444	17101.0888888889	15269.5185188889
ADH7	513.939814444444	243.618518888889	867.869444444444	969.827777777778	60.9194444444444	396.387037222222	284.637036666667	424.922222222222	446.505555555556
ADI1	25298.6	24763.4870366667	36497.9333333333	28861.8425922222	21416.05	21817.6055555556	23592.15	16621.5425922222	25930
ADIPOQ	306.038888888889	290.722222222222	442.155555555556	293.359258888889	504.547222222222	451.287036666667	340.227777777778	214.502777777778	1109.16388888889
ADIPOR1	2780.87222222222	3800.275	2670.71851888889	2834.55185222222	3698.09814777778	3327.08333333333	3924.91111111111	3833.31111111111	3049.29259222222
ADIPOR2	12247.5611111111	5359.12222222222	6302.97777777778	8704.65185111111	5743.11481444444	4081.39722222222	4631.99444444444	6143.47222222222	6485.10555555556
ADIRF	2998.36481444444	2643.20555555556	2100.10185222222	3992.69444444444	1933.77361111111	1369.11203666667	2554.48055555556	764.95	737.196296666667
ADK	5335.29127	5497.82518555556	3847.57777777778	4591.38333333333	3649.41666666667	2781.86666666667	3366.91574111111	4627.83333333333	3564.07037
ADM	1719.22963	1814.85925888889	1843.16944444444	1462.39370444444	2454.48796277778	1746.77037	1185.44444444444	1055.78518555556	2346.34444444444
ADM2	1639.93009277778	440.199166666667	1501.26111111111	934.029166666667	1549.75	1087.03518555556	1111.63148111111	1432.85444444444	2061.08518555556
ADNP	1880.79444444444	2249.80740777778	3309.28333333333	2173.86296333333	1518.77407333333	1773.94444444444	1137.92777777778	1403.75	1898.10277777778
ADNP2	995.952315	741.064815555556	661.403703333333	657.03	670.992592222222	888.32037	1043.10277777778	1430.08888888889	512.861111111111
ADO	845.15	702.935185555556	842.416666666667	1057.99203722222	1249.55	686.857777777778	587.27963	479.56746	773.777777777778
ADORA1	838.582592222222	709.441666666667	893.566666666667	730.138888888889	735.260833333333	557.107870555556	733.946296666667	786.394444444444	1225.66574111111
ADORA2B	912.768055555556	543.856666666667	641.697222222222	585.622222222222	1018.54185222222	511.058796111111	109.397222222222	139.880555555556	866.477777777778
ADORA3	1178.09814777778	1060.13888888889	555.431482222222	1248.54777777778	1404.92962888889	1169.51388888889	925.843518333334	1558.34120388889	1815.29351888889
ADPGK	2002.26518555556	2171.56111111111	2416.92592555556	2104.62963	1955.70833333333	2218.42777777778	2008.78888888889	1806.66851888889	2344.73888888889
ADPRH	75.4555555555555	84.6888888888889	175.269444444444	205.157407777778	174.955555555556	277.066666666667	146.583333333333	214.727777777778	234.432407222222
ADPRM	96.9296294444444	541.555555555556	143.647222222222	144.769444444444	391.851851111111	532.561111111111	359.481481111111	76.0018516666667	191.811111111111
ADRA1A	462.571296666667	351.22963	375.865740555556	601.272593333333	458.152777777778	769.650555555556	853.145766666667	553.986111111111	245.725925555556
ADRA1B	112.238888888889	30.5361111111111	42.5666666666667	131.438888888889	84.6888888888889	167.762037222222	444.718518888889	274.463888333333	195.146296666667
ADRA1D	95.2055555555555	260.957407777778	425.011111111111	224.890741111111	234.798147777778	224.130555555556	252.15	420.157777777778	196.201852222222
ADRA2A	634.577777777778	633.527777777778	598.501388888889	811.727777777778	692.965740555555	634.618518333333	506.892592222222	378.368518888889	829.6625
ADRA2B	174.428703333333	213.322222222222	313.65	347.929815	426.95	134.668518888889	429.448147777778	267.022222222222	239.601852222222
ADRA2C	580.088888888889	369.618517777778	866.477777777778	389.907407777778	268.327777777778	603.201388888889	842.500462777778	760.504629444445	1461.09166666667
ADRB1	44.2222222222222	25.7222222222222	73.4416666666667	17.5111111111111	140.258333333333	142.311111111111	17.2777777777778	60.9194444444444	18.5333333333333
ADRB2	1712.74259222222	1675.595	1486.98981555556	1370.36296333333	1032.30555555556	1388.95	1239.67777777778	1199.11666666667	1748.92407444444
ADRB3	288.405185555556	152.222222222222	146.308796111111	168.422222222222	60.4055555555556	105.338888888889	89.0592588888889	127.157407777778	129.733333333333
ADRBK1	1418.78703666667	1020.68240777778	1514.94537	1799.91666666667	2007.93148111111	1260.49074111111	1251.21666666667	1796.54629666667	3499.40944444444
ADRBK2	277.160555555556	394.624073333333	240.218518888889	584.518518888889	301.138888888889	484.072963333333	503.789814444444	198.061111111111	772.233333333333
ADRM1	3294.77777777778	3408.39629666667	3319.00833333333	2344.73888888889	2109.40740777778	5203.53148111111	6024.98518555556	3912.10555555556	2467.90833333333
ADSL	2593.56111111111	2138.26851888889	2255.19629666667	1913.40629666667	1881.66111111111	2708.65740777778	1955.17222222222	3077.62111111111	1561.98518555556
ADSS	1182.62407444444	1557.32592666667	1066.77407444444	1306.87777777778	1428.20833333333	1313.80963	1072.23333333333	1040.07314777778	1021.74074
ADTRP	1489.08888888889	1684.19444444444	1249.55	2154.61944444444	1947.52222222222	1611.40925888889	1029.67407444444	1126.72037055556	3450.27222222222
AEBP1	284.219444444444	940.788888888889	109.942592222222	315.807407777778	2767.14351888889	792.303703333333	1858.52063444444	908.278518333333	830.194444444444
AEN	796.163888888889	708.500185555556	130.214814444444	252.244444444444	575.588888888889	950.574074444444	886.911852222222	282.244444444444	185.477777777778
AES	2198.47370333333	1657.70833333333	1406.99629666667	1098.73314777778	1470.44629666667	2564.83611111111	3345.09444444444	2327.26111111111	1881.76296277778
AF007147	144.359258888889	125.361111111111	220.977777777778	423.5	790.664815555556	440.423148333333	541.432592222222	244.32037	302.133333333333
AF070581	9.06666666666667	153.108333333333	38.4555555555556	43.4111111111111	7.61111111111111	125.672222222222	20.6944444444444	21.7166666666667	97.5111111111111
AF090939	370.869444444444	738.861111111111	152.489815	547.45	474.542592222222	413.011111111111	363.002777777778	827.238888888889	1096.72592555556
AF198444	333.657407777778	28.5518516666667	183.111111111111	169.122222222222	293.417129444444	125.405555555556	159.018517777778	231.867592222222	427.507407777778
AFAP1	153.438888888889	115.305555555556	287.887962777778	42.6055555555556	54.3222222222222	93.9333333333333	99.0833333333333	107.244444444444	9.83888888888889
AFF1	2964.35833333333	2395.33888888889	2653.56759222222	2587.81666666667	2424.20740777778	1592.31666666667	1610.90740777778	1848.04814888889	2087.50925888889
AFF2	567.985185555556	234.116852222222	231.183334444444	541.046295555556	375.1	374.264814444444	244.194444444444	473.17037	1110.54814777778
AFF3	49.8703705555556	48.3722222222222	54.3833333333333	40.7444444444444	43.2277777777778	61.6351855555556	56.4777777777778	126.904629444444	45.25
AFF4	253.669444444444	105.9	628.663888888889	737.469444444445	116.12963	416.844444444444	419.643385555556	147.277777777778	946.25
AFG3L2	2521.56481444444	2377.40833333333	2162.90555555556	2988.25	2751.68703666667	3216.55555555556	2819.61111111111	3394.96388888889	1469.87777777778
AFM	18258.3722222222	17719.37963	20115.2666666667	21854.9511111111	13524.9583333333	7848.86296333333	11358.5277777778	19042.0407411111	13207.5611111111
AFP	334.977777777778	1023.70555555556	343.324074444444	1117.76666666667	974.278703333333	458.750370555556	436.328703888889	722.437036666667	230.522222222222
AFTPH	7333.29444444444	6099.17222222222	7356.67685222222	10315.4777777778	7129.32222222222	4276.93888888889	4553.12777777778	5082.65740777778	9823.80277777778
AGA	1303.56963	1030.57666666667	1408.05925888889	1044.50925888889	1066.54259222222	1469.64629666667	1068.24259222222	834.114814444444	865.55463
AGAP1	187.197777777778	202.411111111111	501.455555555556	426.602222222222	279.122222222222	418.838888888889	648.629628888889	505.87963	594.635184444444
AGAP2	177.561111111111	599.757406666667	235.917036666667	664.108333333333	198.661111111111	453.361111111111	442.057407777778	185.338888888889	138.438888888889
AGBL2	793.990741111111	1038.18518555556	575.215740555556	805.186111111111	764.225925555556	504.231481111111	539.773703333333	892.758518888889	960.895370555556
AGBL3	42.4888888888889	118.900185	222.135185	18.2333333333333	26.1666666666667	79.2055555555555	60.25	20.7777777777778	6.86666666666667
AGBL5	105.111111111111	111.597222222222	690.055555555556	425.011111111111	172.459258888889	659.641203888889	744.918055555555	95.9583333333333	139.355555555556
AGER	243.618518888889	246.503703333333	269.281481111111	142.016666666667	155.905555555556	303.875555555556	343.514814444444	410.874074444444	61.5425922222222
AGFG1	992.453518333333	839.422222222222	839.322222222222	931.748147777778	929.702777777778	662.369444444444	764.739814444445	624.55	869.248147777778
AGFG2	586.992777777778	577.070371111111	1025.56777777778	727.218888888889	901.369259444444	1208.79981444444	1252.32611111111	1638.30333333333	949.772592222222
AGGF1	731.655555555556	674.566666666667	705.412962222222	609.117407777778	544.357407777778	461.659258888889	513.939814444444	857.485185555556	721.366666666667
AGK	1531.58333333333	1704.38222222222	1193.05833333333	1905.86666666667	1346.75555555556	676.916666666667	817.426852222222	707.753703333333	1374.14629555556
AGL	3858.23333333333	5845.47685222222	4907.87407444444	3319.00833333333	3961.93666666667	2502.53611111111	2463.81388888889	2631.28333333333	4139.92129666667
AGMAT	7991.25925888889	7505.42222222222	11179.4944444444	8309.13148111111	6046.36296333333	5106.27777777778	5620.23888888889	7146.48888888889	9485.70370333333
AGO1	1905.35092555556	1185.44444444444	1441.98148111111	1921.11851888889	1702.57963	1240.11481444444	1094.18888888889	1806.17777777778	1268.59629555556
AGO3	958.011111111111	1156.18333333333	831.802777777778	914.072222222222	511.511111111111	723.182407777778	1404.36666666667	2044.09074111111	637.700555555556
AGO4	688.633333333333	765.701852222222	561.600926111111	510.472222222222	434.316666666667	590.514814444444	341.612963333333	676.916666666667	586.277777777778
AGPAT1	3596.14444444444	2787.58611111111	2896.09629666667	4061.14740777778	3345.09444444444	3832.22222222222	3999.04444444444	5288.85185222222	5004.2
AGPAT2	3461.55555555556	2867.22481444444	3091.70925888889	5481.29444444444	2589.50185222222	7492.72222222222	7186.99444444444	7254.68333333333	4940.95555555556
AGPAT3	445.005555555556	728.348147777778	450.088888888889	437.366666666667	286.231481111111	1314.34722222222	1081.19907444444	753.960184444444	809.238888888889
AGPAT4	82.0703705555556	116.9	152.746666666667	104.822222222222	54.3222222222222	146.267592222222	260.315277777778	85.1111111111111	175.472222222222
AGPAT5	1000.42777777778	1394.33870388889	963.655555555556	748.826388888889	1331.58333333333	1795.91666666667	1210.19259333333	1424.89629666667	1198.32222222222
AGPS	668.25463	441.490741111111	357.373611111111	836.752777777778	652.299073888889	563.522222222222	510.183333333333	312.730555555555	1485.07407444444
AGR2	30.95	63.7166666666667	56.6111111111111	46.7333333333333	66.2666666666667	61.4888888888889	39.8694444444444	101.822222222222	41.3333333333333
AGRN	930.076111111111	1157.30833333333	1156.84166666667	1029.82963	1408.05925888889	1153.65833333333	1591.39259222222	1360.15555555556	1531.58333333333
AGRP	778.572222222222	580.353703333333	912.248147777778	932.077777777778	832.411111111111	656.549073888889	457.942129444444	1043.42083333333	283.747222222222
AGT	65943.7	60220.1089955556	47808.4608466667	46564.85	44357.6264555556	65943.7	70084.0055555556	62689.6388888889	52512.6666666667
AGTPBP1	374.694444444444	698.860555555555	340.653703333333	581.683333333333	531.316666666667	169.27963	332.325926111111	326.935555555556	465.039814444444
AGTR1	4189.52963	4773.38888888889	5199.59074	3614.57777777778	7322.50277777778	2978.71111111111	2632.62407333333	2770.5	4198.83518555556
AGTR2	74.8555555555556	80.4037044444444	533.724074444444	191.6	503.280555555556	371.662962777778	79.6814811111111	312.730555555555	368.846296666667
AGXT	26713.3555555556	25169.2037033333	23990.7444444444	26600.8	22641.7555555556	44357.6264555556	33240.20537	33849.6518522222	19829.5037033333
AHCTF1	507.840555555556	935.77963	273.736111111111	409.731482222222	476.032407777778	495.893333333333	450.088888888889	546.815740555556	871.327777777778
AHCY	4066.28888888889	4936.4	3891.91111111111	3041.86666666667	5650.23333333333	5433.82037	4595.1	4707.65555555556	2779.23703777778
AHCYL1	3607.53055555556	3544.61666666667	3471.92592555556	3587.83055555556	3416.40185222222	2787.58611111111	2542.92592555556	4179.85833333333	2282.20185111111
AHCYL2	1052.42777777778	1057.35277777778	846.705555555556	1108.14444444444	1080.57222222222	815.877407777778	335.196296111111	811.59	1028.23555555556
AHDC1	150.127777777778	345.446666666667	769.896296666667	167.881481111111	971.391666666667	666.331481111111	479.885185555556	468.626852222222	47.7759261111111
AHI1	878.459258888889	905.827777777778	990.901482222222	1031.05463	635.929166666667	658.851852222222	547.911112222222	732.447222222222	763.812963333333
AHNAK	2685.975	2917.65	3403.88888888889	2359.10555555556	4081.39722222222	1577.00555555556	2291.45925888889	2794.94444444444	3408.39629666667
AHNAK2	636.172222222222	630.909722222222	313.65	572.50926	479.735555555556	394.661110555556	372.785185555556	504.768518888889	288.177777777778
AHR	2617.76851888889	2690.05555555556	1877.21111111111	833.542592222222	2000.65185222222	1937.44629555556	1120.65277777778	816.597222222222	1039.04351833333
AHSA1	1887.7	2123.48777777778	1551.23888888889	2258.60592555556	1688.98518444444	3016.57222222222	3176.97592555556	2386.62963	666.312962777778
AHSA2	627.477777777778	810.480277777778	770.908333333333	304.405555555556	498.046295555556	481.737036666667	606.929629444444	269.214814444444	251.909722222222
AHSG	66835.3907411111	78635.5	70084.0055555556	65943.7	49365.8150788889	70084.0055555556	88230.47963	80998.7416666667	91795.4166666667
AHSP	452.636111111111	358.011111111111	499.714815	771.114814444445	873.005555555556	581.753703333333	553.986111111111	576.845370555556	1678.16851833333
AICDA	386.307407777778	50.9314816666667	231.034259444444	338.455555555556	174.955555555556	44.0111111111111	233.872222222222	34.1666666666667	526.828703888889
AIDA	663.634814444444	532.833147777778	609.409722222222	456.572222222222	351.371296666667	548.205555555556	915.232407222222	537.227221666667	309
AIF1	774.84537	929.702777777778	1040.80925888889	399.315740555556	926.027777777778	869.248147777778	955.946296666667	415.831111111111	260.43373
AIFM1	5225.00833333333	5266.28333333333	3775.02777777778	5764.73518555556	4117.98333333333	4834.93425888889	5414.02222222222	6009.11666666667	4102.34444444444
AIM1	3388.61666666667	3657.57777777778	4276.93888888889	2751.68703666667	3775.02777777778	2465.76388888889	2167.69555555556	2866.00925888889	4696.78333333333
AIM1L	544.877777777778	332.057407777778	52.0425927777778	573.577777777778	646.966666666667	638.209258888889	111.55	852.766666666667	517.077777777778
AIM2	556.593055555556	279.512963333333	870.855555555555	603.411111111111	931.748147777778	962.666666666667	424.038888888889	577.568518888889	512.611111111111
AIMP1	1571.12685222222	2034.08703666667	1647.51111111111	2076.43888888889	1621.06296333333	1227.52129666667	1117.27407444444	1846.68148111111	1378.30555555556
AIMP2	2581.35555555556	3182.63333333333	2386.62963	3128.59259222222	2181.47777777778	3944.40555555556	2834.55185222222	2980.97222111111	3218.32259222222
AIP	1657.70833333333	2017.04444444444	1498.18333333333	1673.41111111111	2214.74166666667	2747.09703666667	2651.07592555556	2615.94682555556	1158.48333333333
AIPL1	149.253703888889	868.522222222222	721.366666666667	550.066666666667	703.699074444444	92.3055555555556	469.34537	707.376852222222	1663.97407444444
AIRE	107.966666666667	261.155555555556	207.357407777778	240.218518888889	359.033333333333	607.398147777778	548.888425555556	668.738148333333	147.277777777778
AJAP1	281.8225	370.361111111111	105.2	293.475	371.585185555556	353.098148333333	349.614814444444	206.155	417.07963
AK021537	1399.89814777778	985.381481111111	1480.06666666667	1554.59814833333	1245.70648111111	1120.65277777778	1303.10555555556	1706.94629666667	1269.10277777778
AK021933	437.72037	379.216296666667	220.465740555556	447.811111111111	228.277777777778	325.662963333333	247.637036666667	174.159258888889	828.252222222222
AK055981	976.196296666667	890.541111111111	710.116666666667	1662.44074111111	1009.32592555556	1024.87129611111	1282.96314777778	1391.64444444444	1067.52963
AK1	1492.95	939.005555555556	902.877777777778	1525.56666666667	1193.25555555556	1283.15555555556	1241.47259333333	1501.26111111111	1051.45444444444
AK2	2568.52314777778	1923.56111111111	1966.68425888889	2354.19629666667	2010.05370444444	2005.86574111111	1757.19444444444	1974.45925888889	1642.39814777778
AK5	984.635185555556	614.227777777778	701.151852222222	658.711111111111	748.12963	590.308333333333	671.4	698.569444444444	955.946296666667
AK6	1192.28888888889	1469.50370333333	1371.589815	1251.11111111111	453.386111111111	966.12963	1398.64444444444	744.487963333333	322.122222222222
AKAP1	2616.55	2558.27963	2594.56851888889	3764.39166666667	2590.88425888889	2952.23888888889	4623.70740777778	4848.20555555556	2829.58888888889
AKAP10	595.475740555556	444.966666666667	440.153888888889	810.672222222222	512.027963333333	936.911111111111	780.580926111111	1033.03611111111	553.37037
AKAP11	1125.5	1546.17314777778	1329.60185111111	1598.98703666667	1485.54814777778	1147.55203722222	1171.45555555556	933.113888888889	1030.57666666667
AKAP12	1799.91666666667	2784.16299666667	2325.07333333333	2062.57963	2048.60185222222	1140.76666666667	1647.68888888889	1304.81888888889	1728.46349222222
AKAP13	1601.71111111111	1817.14444444444	1951.07074111111	1436.51092555556	1782.27333333333	2257.26222222222	2317.92111111111	1769.67833333333	1971.87925888889
AKAP17A	786.011111111111	1127.13333333333	1222.55555555556	1230.85555555556	852.466666666667	1483.54074111111	1439.10925888889	899.544444444444	943.461111111111
AKAP3	171.172222222222	94.5222222222222	156.512963333333	113.202777777778	134.161111111111	137.505555555556	159.233333333333	174.610185	213.322222222222
AKAP4	47.3555555555556	53.6111111111111	154.127777777778	53.3611111111111	39.6555555555556	99.0555555555556	104.766666666667	115.194444444444	599.227777777778
AKAP5	104.933333333333	80.9	173.405555555556	119.068518888889	506.413888888889	242.855555555556	49.2277777777778	503.280555555556	137.688888888889
AKAP6	405.589814444444	575.35	709.147222222222	638.794444444444	681.555555555556	557.989814444444	360.346296666667	567.623888888889	773.115555555556
AKAP7	1318.97407444444	1319.74814888889	1187.49907388889	1270.92592666667	1503.56990777778	1215.19074111111	808.139444444444	1267.21296277778	1747.83611111111
AKAP8	1201.14944444444	1151.65222222222	1229.85555555556	1005.29814777778	1158.48333333333	1035.74611111111	1393.80555555556	823.02	727.157129444444
AKAP8L	535.624074444444	417.07963	307.168518888889	500.155555555556	460.347222222222	795.15	848.062963333333	669.957407777778	369.618517777778
AKAP9	1650.2	1781.55	2225.11111111111	977.594444444444	1239.67777777778	1406.99629666667	1446.05740777778	1669.43240777778	1687.52857111111
AKIP1	174.7	482.680555555556	100.351851666667	167.451852222222	623.887037222222	241.777777777778	439.537036666667	490.807407222222	47.3888888888889
AKIRIN1	201.543518888889	314.814351666667	261.788888888889	54.05	67.2444444444444	1288.33564777778	1190.96222222222	800.038888888889	40.1444444444444
AKR1A1	14014.0722222222	13378.6212966667	13033.4722222222	17456.17037	11874.5111111111	21568.3666666667	17912.6	13245.6703711111	18408.9666666667
AKR1B1	2430.52296333333	2581.35555555556	2614.60555555556	2289.15185222222	3605.42592555556	1803.51111111111	3360.97444444444	2882.80185111111	2570.83703666667
AKR1B10	861.858333333333	266.557407222222	1295.87963	3793.80555555556	416.844444444444	15167.5083333333	622.287962777778	63.2333333333333	152.715
AKR1C1	45834.2851855556	18973.1137033333	45834.2851855556	35117.2351855556	37702.3305555556	58048.10381	27319.9648144444	25298.6	24163.5462966667
AKR1C3	22530.3537033333	10564.3	18813.4814811111	18142.9222222222	4265.13148222222	21416.05	12654.6833333333	14662.8080255556	9810.62222222222
AKR1C4	10212.4222222222	9491.16222222222	11899.5666666667	8552.50185222222	7784.91666666667	9282.41111111111	7035.05555555556	9960.56111111111	5261.32037
AKR1D1	23990.7444444444	32266.7944444444	28739.4222222222	26713.3555555556	13757.5944444444	25751.9481477778	21676.8888888889	29357.4759255556	29174.4333333333
AKR7A2	3510.37777777778	3316.91666666667	2959.81611111111	3091.70925888889	2944.63888888889	4540.63518555556	4749	5353.63888888889	3901.75
AKR7A3	7369.24444444444	12016.6018511111	4978.93611111111	6159.72777777778	7075.19722222222	12574.6314811111	9544.37222222222	7923.52381	8399.37222222222
AKT1	1556.86296333333	1526.75555555556	1290.67963	1339.35	900.293518888889	1639.47824055556	3380.37222222222	1528.59259222222	2082.91296333333
AKT2	292.618518888889	227.55	89.9555555555555	266.322407222222	370.869444444444	482.282407777778	230.208333333333	206.738888888889	85.1583333333333
AKT3	843.016667777778	1123.40740777778	695.559259444444	552.200925555556	979.372222222222	756.55463	740.498147777778	491.012963333333	931.748147777778
AKTIP	698.027777777778	623.838888888889	859.181481111111	1678.95	195	1462.99444444444	1025.03148111111	1071.90555555556	182.595370555556
AL109706	350.62963	337.766666666667	363.267592222222	252.6	302.946666666667	368.778703888889	59.5111111111111	508.514814444444	546.353703888889
AL590762.11	456.911111111111	283.847222222222	443.302222222222	453.411111111111	304.555555555556	719.052777777778	670.656666666667	679.405555555556	670.616296666667
ALAD	2886.77444444444	3328.21296333333	3862.96759222222	2857.05833333333	2182.96666666667	3609.48888888889	3479.94629666667	4542.68333333333	1489.65740777778
ALAS1	4127.91481444444	5426.75370333333	5804.20370333333	6640.07870333333	8772.83888888889	15897.7444444444	5163.29444444444	7380.43333333333	3401.75185222222
ALAS2	68.4722222222222	44.2666666666667	62.8388888888889	67.0666666666667	48.5	62.3833333333333	51.4388888888889	58.6296294444444	47.6388888888889
ALB	58882.2222222222	67925.2666666667	72697.575	49639.5074077778	48066.2811111111	42314.3370377778	47462.4788888889	71860.8120366667	93287.2537044444
ALCAM	3668.03888888889	5082.65740777778	5450.17222222222	3155.49444444444	2410.35	1412.01555555556	2491.49629555556	1950.01944444444	3029.08703777778
ALDH18A1	965.397222222222	785.592037222222	897.297222222222	1030.42777777778	978.483333333333	1827.56296333333	1492.95	1051.45444444444	1288.39537
ALDH1A1	24448.0222222222	17456.17037	16506.6814811111	15016.2	21019.8072222222	11064.9277777778	5314.48888888889	12157.6722222222	5869.65701111111
ALDH1A2	335.869444444444	197.587036666667	254.939814444444	107.941666666667	131.055555555556	145.293518333333	68.7388888888889	508.616666666667	113.508333333333
ALDH1A3	331.932406666667	571.937036666667	447.072222222222	98.9611111111111	517.908888888889	50.6722222222222	1009.78981555556	363.618518888889	973.166666666667
ALDH1B1	1812.63333333333	1837.22444444444	835.433333333333	1631.42499944444	1580.19833333333	2378.43611111111	1550.87555555556	1525.56666666667	2910.69444444444
ALDH1L1	8797.77777777778	8426.86296333333	6667.64722222222	7055.22222222222	9330.65	16721.7444444444	12380.0277777778	8309.13148111111	5864.30555555556
ALDH2	84637	74930.4611111111	83480.7722222222	88230.47963	71860.8120366667	79827.7722222222	86811.5777777778	73215.44	74930.4611111111
ALDH3A1	242.855555555556	119.7	145.352222222222	136.620370555556	116.12963	230.720370555556	333.166666666667	656.398147777778	96.0966666666667
ALDH3A2	8678.33518555556	9606.73518555556	9592.13703777778	6974.37777777778	8252.45370333333	6692.93518555556	3619.11111111111	5458.97777777778	5725.95370333333
ALDH3B1	570.8	901.109258888889	939.738888888889	1546.93703666667	1163.48888888889	1556.37037	1043.51666666667	1212.22129611111	1104.12777777778
ALDH3B2	251.582407222222	232.222222222222	160.322222222222	285.142592222222	196.283333333333	350.546296666667	302.946666666667	458.614444444444	286.436296111111
ALDH4A1	6456.50555555556	6692.93518555556	4223.27222222222	6250.60925888889	5091.42222222222	10074.7	14014.0722222222	10873.00926	7075.19722222222
ALDH5A1	3466.83333333333	4505.42592555556	4440.42037	3716.73425888889	3245.41277777778	2904.76111111111	2186.37222222222	2211.08888888889	2806.22222222222
ALDH6A1	12430.6816666667	13279.0811111111	13496.5570377778	5539.77148222222	13819.0148144444	15512.7981477778	6967.76444444444	17823.6725922222	9491.16222222222
ALDH7A1	3535.15185222222	3655.68888888889	3080.13055555556	2332.67407444444	2389.26666777778	2734.71666666667	2416.92592555556	3820.64259222222	2524.22777777778
ALDH8A1	18408.9666666667	24570.7722222222	21854.9511111111	19886.4148144444	15512.7981477778	17001.8388888889	20046.6666666667	20432.9055555556	22872.5555555556
ALDH9A1	14458.7222222222	18408.9666666667	13985.0740744444	16394.0888888889	15561.5333333333	10229.6444444444	9945.1	8513.67777777778	19265.5777777778
ALDOA	561.783333333333	432.87	290.645899444444	691.427777777778	958.337037222222	4523.90555555556	6212.70926	663.288888888889	527.138888888889
ALDOAP2	47.1333333333333	79.1333333333333	149.5	49.2944444444444	57.9666666666667	43.0944444444444	56.2583333333333	65.0462961111111	986.674074444444
ALDOB	44357.6264555556	57104.4063488889	49365.8150788889	41205.7563488889	38373.6809522222	40617.2428566667	39611.7142855556	60220.1089955556	58048.10381
ALDOC	4754.71666666667	2727.56296333333	2728.76296333333	8335.53888888889	2785.77592555556	4983.01666666667	7545.45	4066.28888888889	2525.11666666667
ALG12	486.289668888889	100.052777777778	101.166666666667	113.016666666667	131.22963	647.497222222222	1122.87222222222	753.422222222222	130.855555555556
ALG13	948.492593333333	966.32963	928.648148888889	680.04537	615.015555555556	628.711111111111	606.238888888889	480.016666666667	658.42963
ALG3	2932.50370333333	1789.04907444444	1364.31759277778	2367.12777777778	2765.72777777778	3130.41851888889	3057.8	3097.49259222222	1092.74629666667
ALG5	5553.18148111111	4958.12222222222	4817.90555555556	5120.98333333333	3885.14444444444	4627.83333333333	5191.43703666667	3118.6	7492.72222222222
ALG6	2092.86111111111	2010.73181777778	2431.22037	2014.66481444444	2249.80740777778	1229.79907388889	1116.37777777778	1297.03148222222	2826.48333333333
ALG8	2909.26666666667	2883.79814777778	3363.96111111111	2874.12222222222	3396.54444444444	2239.20925888889	1812.63333333333	2888.19074111111	3823.27777777778
ALG9	1021.35148111111	1303.91666666667	1084.97222222222	1314.85370333333	981.918518888889	1447.40555555556	824.876666666667	687.343981111111	931.383333333333
ALK	326.646296666667	490.131851111111	281.227512777778	444.768518888889	243.494444444444	562.633333333333	357.827777777778	642.019444444444	524.381111111111
ALKBH1	988.292592222222	1085.06666666667	976.066666666667	1172.25555555556	1258.15555555556	803.75	1033.79444444444	1046.57638888889	1285.47963
ALKBH4	1136.40925944444	162.841666666667	124.411111111111	767.759259444445	160.877777777778	605.321296666667	677.269907777778	711.551852222222	773.264814444444
ALLC	238.177777777778	1390.26666666667	199.082222222222	359.280555555556	923.461111111111	823.247222222222	661.768517777778	1064.49074111111	204.416296111111
ALMS1	991.742592222222	1273.31666666667	1465.09814833333	1612.67222222222	1338.56296333333	1026.57037	901.29963	1759.05555555556	791.298147777778
ALOX12	787.687963333333	499.262962777778	631.244444444444	167.451852222222	103.127777777778	395.614814444444	251.122222222222	84.925	83.8944444444444
ALOX12B	128.559258888889	89.8861111111111	94.5222222222222	92.8194444444445	61.4722222222222	85.5518516666667	107.4	64.9009261111111	77.8222222222222
ALOX12P2	440.244444444444	177.668518333333	185.988888888889	97.5111111111111	179.738888888889	327.420371111111	499.038888888889	375.865740555556	207.777777777778
ALOX15	62.6666666666667	158.647222222222	33.5305555555556	64.7972222222222	71.0370366666667	78.1555555555556	50.2842594444444	108.832407777778	64.6222222222222
ALOX15B	816.862037222222	889.173611111111	477.940741111111	1706.94629666667	1174.44907444444	1114.75	1046.02963	1657.70833333333	700.894444444444
ALOX5	286.111111111111	366.619444444444	365.089814444444	317.593518888889	327.771296666667	482.004166666667	358.752777777778	584.62963	436.555555555556
ALOX5AP	878.2	982.725925555556	808.683333333333	785.865925555556	1448.10555555556	1185.72222222222	982.725925555556	1088.06407388889	1108.78148111111
ALOXE3	896.934259444444	609.283333333333	815.101851666667	884.361111111111	586.844444444444	869.752777777778	625.105555555555	963.655555555556	542.531481111111
ALPI	27.6833333333333	38.3111111111111	31.9444444444444	26.7333333333333	22.7611111111111	36.8055555555556	34.35	60.4694444444444	25.7444444444444
ALPK1	1001.86666666667	1619.54990722222	642.42037	1638.30333333333	1069.18472166667	1601.87777777778	1590.98518555556	1576.01555555556	124.524073888889
ALPK3	132.625926111111	279.875	92.7722222222222	91.6972222222222	218.705555555556	132.238888888889	583.358333333333	372.785185555556	263.336110555556
ALPL	1095.50555555556	995.675	647.985647777778	531.835555555556	756.077036666667	1416.59861111111	2076.43888888889	842.416666666667	1009.59444444444
ALPP	57.9666666666667	101.366666666667	61.5425922222222	46.0777777777778	46.9166666666667	84.0472222222222	45.3870372222222	42.9111111111111	30.2666666666667
ALPPL2	770.908333333333	559.161111111111	864.724073333333	654.748147777778	633.838888888889	709.147222222222	752.161111111111	974.533333333333	801.472222222222
ALS2CL	1458.52777777778	1242.84444444444	1965.75925888889	1794.15555555556	2059.70833333333	1195.94074111111	1887.7	2318.41666666667	3046.34444444444
ALX1	105.451851666667	85.4277777777778	81.0333333333333	117.197222222222	116.768518888889	101.022222222222	96.1441666666667	143.796296111111	379.751852222222
ALX3	421.033333333333	604.744444444444	983.527777777778	778.647222222222	628.434074444444	798.762963333333	301.0975	724.625925555556	596.253703888889
ALX4	142.903703333333	118.628703888889	78.0444444444445	141.435185	95.2444444444444	101.644444444444	68.8888888888889	127.533333333333	187.603703888889
AMACR	99.8055555555556	217.791111111111	150.211111111111	60.5981477777778	42.1722222222222	150.472222222222	161.133333333333	343.816666666667	123.394444444444
AMBN	193.955555555556	101.522222222222	162.116666666667	223.488888888889	173.922222222222	175.361111111111	55.5722222222222	310.314814444444	332.277777777778
AMBP	59329.3685188889	48311.9527777778	50364.8388888889	48066.2811111111	50019.6314811111	64537.7962966667	58882.2222222222	70802.4666666667	61637.3833333333
AMBRA1	524.448888888889	772.637036666667	601.705555555556	527.562963333333	285.333333333333	1077.76296333333	719.805555555556	1186.09388888889	254.811111111111
AMD1	585.680555555556	914.483333333333	816.153703333333	848.92037	738.548888888889	819.756481111111	676.49074	285.377777777778	992.598147777778
AMELX	543.92963	697.494444444444	444.817592777778	193.536111111111	295.444444444444	638.075925555556	233.159259444444	90.3222222222222	683.927777777778
AMELY	1476.91388888889	1061.79444444444	720.935185555556	825.045555555556	531.034444444444	664.975	310.807407777778	95.9583333333333	1645.58703666667
AMFR	1813.98888888889	1283.46481444444	1096.40370333333	2714.89907444444	1302.13518555556	1905.35092555556	1466.660185	2173.34444444444	2143.02777777778
AMHR2	89.3972222222222	64.7972222222222	65.1129627777778	96.3166666666667	223.311111111111	67.7537038888889	65.0462961111111	83.8277777777778	89.5148144444444
AMIGO2	692.091666666667	1116.37777777778	880.629628888889	625.944443333333	746.254628888889	506.705555555556	489.937036666667	444.548147777778	519.735185555556
AMMECR1	463.773148333333	840.338888888889	578.391666666667	698.648148888889	430.140277777778	186.597685	810.051852222222	424.038888888889	1025.03148111111
AMN	3496.72963	2341.28703666667	3302.96111111111	2033.33333333333	2973.40185222222	3795.16111111111	2572.19259222222	2990.43148111111	3812.11111111111
AMOT	551.722222222222	353.455555555556	456.327777777778	904.907407777778	400.072222222222	345.486852222222	234.388888888889	179.462036666667	897.297222222222
AMOTL2	975.138888888889	1105.52963	1887.16666666667	1436.05537055556	2204.9	942.076203333333	1231.68240777778	1361.87777777778	2217.67777777778
AMPD1	813.993518888889	688.633333333333	594.138888888889	678.877777777778	799.622222222222	417.07963	544.298333333333	299.87037	692.211111111111
AMPD2	3018.28148111111	2069.48333333333	1756.68703666667	1513.41666666667	1680.27222222222	2359.90277777778	2659.16111111111	2193.07777777778	1647.86666666667
AMPD3	1087.92222222222	1189.98287055556	843.714814444444	1818.09166666667	772.637036666667	793.70463	682.530555555556	1445.02592555556	740.498147777778
AMPH	643.126666666667	1063.81388888889	699.10926	1131.07222222222	843.093518888889	487.55926	373.411111111111	345.527037777778	650.865277777778
AMT	4795.55555555556	4355.92592555556	3963.26111111111	5250.23148111111	5668.32333333333	7416.42592555556	5827.89074111111	7152.04333333333	7369.24444444444
AMZ2	2897.39851888889	2765.72777777778	2882.80185111111	2337.38888888889	3052.01481444444	2065.37777777778	2118.98888888889	3120.13555555556	2067.60222222222
ANAPC10	591.5	781.262963333333	525.155555555556	424.433333333333	186.123148333333	288.405185555556	268.355555555556	187.440741111111	252.742592222222
ANAPC13	5928.01666666667	4389.87777777778	4321.43888888889	6485.10555555556	5539.77148222222	2670.71851888889	2569.93240777778	2295.93611111111	4167.82407444444
ANAPC15	2313.90555555556	1729.44444444444	1755.98333333333	1783.46481444444	1493.54444444444	1646.85185111111	1992.775	2462.75740777778	2439.09962888889
ANAPC2	1395.81851833333	1455.12777777778	1001.62037	1489.65740777778	1465.78703666667	1784.70925888889	2347.58888888889	2141.66166666667	650.513888888889
ANAPC5	2953.58055555556	2989.55185222222	2581.35555555556	2884.89537	2726.81666666667	3657.57777777778	3527.10833333333	3800.275	3373.72037
ANG	47808.4608466667	58702.6666666667	64537.7962966667	98685.2425922222	54029.7472222222	58702.6666666667	62689.6388888889	58702.6666666667	49011.9629633333
ANGEL1	1596.3	1424.25740666667	1322.53518555556	1290.80555555556	1498.55000111111	1210.96111111111	1423.93703777778	1692.30555555556	1086.69166666667
ANGEL2	619.883703333333	875.938888888889	697.494444444444	728.6	544.239258888889	551.655555555556	429.689814444444	541.162036111111	534.393518888889
ANGPT1	711.705555555556	884.92963	932.077777777778	839.644444444444	1070.24120333333	447.391666666667	655.739815	786.227777777778	885.328703333333
ANGPT2	40.5888888888889	331.35	79.6814811111111	58.9444444444444	44.7111111111111	40.6555555555556	134.645370555556	142.52963	90.6888888888889
ANGPT4	37.5055555555556	155.661111111111	100.988888888889	66.0777777777778	257.511110555556	103.677777777778	71.3666666666667	147.812962777778	106.115740555556
ANGPTL2	883.975926666667	1542.05629666667	1173.54629666667	1205.749815	1478.72592666667	1030.57666666667	1638.82037	1136.30185222222	1384.84629666667
ANGPTL3	20768.6351844444	12380.0277777778	17648.7277777778	11926.5055555556	20682.2944444444	13378.6212966667	12157.6722222222	4920.41666666667	19671.2481477778
ANGPTL4	848.037963333333	4063.76388888889	1451.16666666667	1907.02407388889	2263.52916666667	2223.84444444444	2745.46111166667	1448.29074055556	1773.77222222222
ANGPTL7	326.57037	265.561111111111	307.829629444444	130.572222222222	138.438888888889	303.038888888889	91.2444444444444	513.535	96.0111111111111
ANK1	178.493518333333	103.074074444444	157.631481111111	146.105555555556	152.683333333333	124.524073888889	68.2185188888889	201.888888888889	231.835184444444
ANK2	418.901111111111	373.949073888889	617.551852222222	675.509258888889	571.074074444444	238.311111111111	328.809258888889	248.797222222222	381.694444444444
ANK3	1364.21296333333	2597.50370333333	2204.12407444444	1486.49814888889	3638.74629666667	948.492593333333	1349.14814777778	1304.15648111111	1278.95925888889
ANKEF1	101.055555555556	70.8777777777778	351.564814444444	255.944444444444	164.697222222222	80.1490738888889	61.4555555555556	64.7611111111111	139.186111111111
ANKFY1	453.386111111111	497.124444444444	683.105555555555	743.902777777778	670.992592222222	1000.42777777778	1158.03333333333	476.713888888889	517.661111111111
ANKH	286.361481111111	56.3166666666667	298.298147777778	510.005	423.327777777778	98.1105555555555	108.558796111111	74.6888888888889	79.0361111111111
ANKLE2	158.42037	415.527777777778	197.587036666667	320.514814444444	253.725925555556	476.912963333333	396.212963333333	376.553703333333	171.875
ANKMY1	306.318518888889	94.3324072222222	120.366666666667	76.6240744444444	45.4074077777778	120.655555555556	93.2111111111111	388.627777777778	261.313888888889
ANKMY2	1493.54444444444	1822.99814777778	2590.88425888889	1323.51064833333	1729.25555555556	1461.09166666667	1401.64074111111	1173.08777777778	1182.87222222222
ANKRA2	989.135185555555	1234.725	1456.94444444444	1406.99629666667	1055.78518555556	1209.81351833333	708.8125	668.34213	1143.30555555556
ANKRD1	14.0888888888889	227.440741111111	67.6027777777778	207.522222222222	142.172222222222	74.3555555555556	110.42037	32.5055555555556	453.512963333333
ANKRD10	1301.05185222222	1656.79722222222	1755.68888888889	1678.38703666667	976.537036666667	1919.37712944444	1550.14074111111	1514.16111111111	1058.73333333333
ANKRD10-IT1	4276.93888888889	3597.76666666667	7129.32222222222	3720.05629666667	2110.28703666667	3279.87111111111	2179.90555555556	3885.14444444444	2469.03148111111
ANKRD11	973.251851666667	307.367592777778	596.568517777778	168.221296111111	219.356481666667	85.5518516666667	439.537036666667	179.203703333333	128.194444444444
ANKRD12	393.777777777778	511.649074444444	448.116666666667	533.6	382.294444444444	378.863888888889	419.519444444444	146.267592222222	594.880555555556
ANKRD17	1384.26666666667	1592.31666666667	1276.19629666667	1550.14074111111	1854.15555555556	1910.40185222222	1679.37129666667	1937.44629555556	900.994444444445
ANKRD2	139.777777777778	124.688888888889	83.3685183333333	110.911111111111	101.615740555556	156.666666666667	118.483333333333	106.218518333333	124.287036666667
ANKRD26	373.794444444444	341.466666666667	272.211111111111	504.416666666667	528.123147777778	201.990741111111	185.438888888889	59.7333333333333	243.618518888889
ANKRD27	787.302777777778	1089.01111111111	1325.84814777778	820.338888888889	707.7	799.411666666667	793.70463	826.083332222222	693.40926
ANKRD28	2122.14444444444	1782.27333333333	2260.35925888889	1695.42963	1910.92777777778	1401.64074111111	1434.53888888889	1112.89259222222	2375.08703666667
ANKRD34C	48.9666666666667	547.383333333333	275.803703333333	470.6	386.368518888889	266.095833333333	276.377777777778	356.661573888889	474.824074444444
ANKRD36	291.515740555556	408.27963	451.137036666667	453.985647777778	239.141666666667	143.580555555556	339.614814444444	7.61111111111111	176.55
ANKRD36B	460.077777777778	844.685185555556	796.496851666667	475.633333333333	772.846296666667	275.961111111111	444.718518888889	468.361111111111	764.95
ANKRD36BP2	77.8222222222222	23.6055555555556	34.1305555555556	11.0944444444444	22.0333333333333	11.3611111111111	14.0388888888889	82.4361111111111	72.2666666666667
ANKRD40	66.6722222222222	419.127777777778	123.977777777778	1438.93611111111	682.403703333333	130.072222222222	578.086111111111	91.4111111111111	81.4833333333333
ANKRD46	4254.41111111111	4318.71388888889	4470.36851888889	2993.65	2193.95555555556	1722.42777777778	1622.17777777778	826.374073888889	2637.65740777778
ANKRD49	1574.67407444444	1258.96666666667	1472.06666666667	1332.02037	647.4	941.639815	1016.83888888889	699.277777777778	666.312962777778
ANKRD53	78.0111111111111	145.9	488.844444444444	186.711573888889	106.516666666667	54.95	91.6666666666667	385.612129444444	86.1555555555556
ANKRD55	873.203703333333	871.241666666667	738.005555555556	844.685185555556	1217.05925888889	730.451388888889	640.666666666667	524.27	1273.54629666667
ANKRD6	748.313888888889	574.251851666667	1010.08842611111	712.32037	748.533333333333	575.752963333333	573.938888888889	251.293518333333	650.513888888889
ANKRD7	17.1111111111111	31.3277777777778	194.216666666667	19.7111111111111	219.766666666667	68.85	86.5444444444445	168.952222222222	446.057870555556
ANKS1A	1193.95555555556	2074.22407444444	3123.10185222222	1299.89259222222	2344.73888888889	1622.17777777778	1596.3	1559.89841222222	924.509259444444
ANKS1B	204.207407777778	305.382222222222	304.245	47.6388888888889	59.6333333333333	214.568518888889	94.1268516666667	163.888888888889	34.9296294444444
ANKZF1	251.013888888889	426.287036666667	486.170224444445	136.620370555556	124.040741111111	730.138888888889	709.894444444444	1160.45185222222	214.055555555556
ANO1	1257.12222222222	2002.73703666667	1702.01666666667	2848.52222222222	1005.96666666667	2346.34444444444	1589.43333333333	1773.94444444444	556.652777777778
ANO10	773.264814444444	516.126851666667	443.474999444444	162.702777777778	332.057407777778	620.372222222222	377.005	617.792592222222	143.122222222222
ANO2	453.656296666667	180.397222222222	828.029444444444	328.550740555556	122.077777777778	142.65	362.122222222222	389.793981666667	706.405555555556
ANO3	264.7	152.683333333333	314.74537	190.8	442.428888888889	135.961111111111	239.141666666667	116.768518888889	33.8611111111111
ANP32A	1677.19444444444	1362.41925888889	1364.70888888889	1615.65370333333	1432.52037	1199.40444444444	1736.47962944444	1531.81388888889	1270.92592666667
ANP32A-IT1	110.305555555556	200.344444444444	336.1	293.1	216.703703333333	253.244444444444	149.253703888889	62.3277777777778	188.651852222222
ANP32B	6674.94444444444	6986.75555555556	6133.24722222222	4915.87222222222	8214.58333333333	4580.43888888889	6485.10555555556	5733.52777777778	11358.5277777778
ANP32C	103.161111111111	84.0472222222222	87.2111111111111	142.600926111111	86.5111111111111	76.5166666666667	76.2444444444444	68.4583333333333	92.7361111111111
ANP32D	222.081481111111	83.4379627777778	515.347222222222	84.3740738888889	144.418518333333	39.3555555555556	18.3111111111111	35.4138888888889	87.8555555555556
ANP32E	901.109258888889	1223.74444444444	1136.96111111111	1048.57037	1338.06944444444	754.761111111111	793.408333333333	559.008333333333	632.592592777778
ANPEP	8994.24444444444	12803.0657411111	9184.96111111111	7075.19722222222	8096.29259222222	10029.7888888889	12531.0055555556	16354.2777777778	13496.5570377778
ANTXR1	120.366666666667	206.066666666667	58.8777777777778	126.794444444444	246.95	131.677777777778	62.3833333333333	88.0666666666667	128.008333333333
ANXA1	1099.32222222222	1336.55	1320.54722222222	939.583333333333	2488.95666666667	605.612963333333	997.636111111111	773.264814444444	1033.79444444444
ANXA10	19755.3666666667	22641.7555555556	22045.3055555556	15938.6629633333	16899.0666666667	8158.84444444444	9701.46728444444	8830.5	8994.24444444444
ANXA11	772.846296666667	1136.07037	1048.46111111111	732.188888888889	601.555555555556	1237.91944444444	1586.94814777778	1180.83981444444	1340.06111111111
ANXA13	965.688888888889	361.655555555556	572.902777777778	714.855555555556	502.812037222222	108.277777777778	458.383333333333	1455.03425944444	1396.88333333333
ANXA2	6016.49444444444	5126.78888888889	6024.98518555556	9651.88981444444	10639.7648144444	4664.89259333333	7347.06111111111	3826.35370333333	5624.45555555556
ANXA2P1	329.040741111111	117.488888888889	161.332407222222	343.7	32.2222222222222	251.811111111111	220.438888888889	216.342592222222	42.5666666666667
ANXA2P2	1802.78888888889	1086.69166666667	1587.47777777778	2452.98888888889	2910.69444444444	1830.24444444444	2100.51944444444	1335.90555555556	655.246296666667
ANXA2P3	562.322222222222	146.267592222222	227.903703888889	225.088888888889	600.352777777778	142.492592777778	753.262963333333	144.418518333333	550.253240555556
ANXA3	354.22037	470.777777777778	253.725925555556	260.396031666667	507.740741111111	347.55	277.215555555556	53.8777777777778	507.740741111111
ANXA4	6843.96111111111	7814.14259222222	8722.18333333333	7416.42592555556	8368.84814777778	6040.08888888889	6806.12685222222	5414.02222222222	7533.82407444444
ANXA5	2941.91222222222	3087.32963	3433.57129666667	3227.90555555556	3626.32963	2821.20555555556	3657.57777777778	4276.93888888889	4292.97777777778
ANXA6	4121.26666666667	4940.95555555556	3589.72037	7254.68333333333	4428.62777777778	5963.56296333333	9606.73518555556	11145.94321	3912.10555555556
ANXA7	5110.42222222222	4142.37370333333	5327.69814777778	3999.04444444444	5110.42222222222	4075.33425888889	3936.38703666667	3538.70555555556	4656.33148111111
ANXA9	777.067222222222	1311.62629666667	1728.46349222222	1489.08888888889	1349.20859777778	1111.35000111111	1460.56851888889	1523.77888888889	931.932407777778
AOAH	178.146296111111	398.270370555556	187.012962777778	138.166666666667	245.822222222222	1120.10185222222	651.06713	425.983333333333	396.708147777778
AOC1	1081.57037	2097.21296333333	2427.99259222222	857.683333333333	1380.65740777778	1619.83777777778	1509.89444444444	328.550740555556	3219.89166666667
AOC2	530.87963	1351.41666666667	622.733333333333	570.066666666667	906.474074444444	436.916666666667	564.744444444444	815.592592222222	914.483333333333
AOC3	361.905556666667	1117.95925888889	1169.42777777778	869.61	614.000926111111	1357.44166666667	1002.6	891.344444444444	758.975
AOC4P	207.777777777778	456.977777777778	663.559258888889	245.577777777778	219.683333333333	255.427777777778	789.802777777778	880.444444444444	998.986111111111
AOX1	25169.2037033333	17648.7277777778	24337.0537033333	13378.6212966667	28114.2555555556	27458.9888888889	12574.6314811111	16394.0888888889	23592.15
AP1AR	684.602222222222	641.103703333333	534.527777777778	517.661111111111	329.040741111111	419.322222222222	447.279166666667	305.916666666667	224.796296666667
AP1B1	1245.61435166667	1039.64537	1581.01666666667	1183.57037	624.956852222222	1575.83333333333	1840.79629555556	2714.89907444444	2605.72777777778
AP1G1	302.055555555556	222.733333333333	407.808333333333	231.687037777778	194.743518333333	989.256481666666	454.056481111111	183.404629444444	210.964352222222
AP1G2	90.2611111111111	68.6277777777778	236.659258888889	107.805555555556	168.108333333333	205.961111111111	398.322222222222	229.306481666667	344.648148888889
AP1M2	549.933333333333	262.422222222222	214.761111111111	308.685184444444	652.801388888889	235.618518888889	296.261111111111	296.580555555556	418.077777777778
AP1S1	831.324074444444	360.474074444444	720.542222222222	692.705555555556	818.85787	901.204444444444	1048.97407444444	1070.24120333333	694.557407777778
AP1S2	1298.44074111111	1261.5	880.477777777778	801.772222222222	1649.81666666667	933.05	907.081482222222	709.772222222222	1573.55185222222
AP2A2	3014.66481444444	2953.58055555556	3245.41277777778	2464.52685222222	2307.41944444444	3314.66555555556	3836.93333333333	3376.37129666667	3089.22777777778
AP2B1	1439.39074111111	1003.79675944444	1299.57370333333	1335.72129611111	1263.97777777778	714.127777777778	1003.37888888889	1341.64722222222	911.451852222222
AP2M1	2485.93703666667	2217.67777777778	1689.45211555556	1823.86851888889	2144.74629666667	6859.68055555556	6143.47222222222	4194.92037	1755.68888888889
AP2S1	4332.35	4194.92037	3881.94444444444	3941.12777777778	3875.29259222222	7146.48888888889	6832.85925888889	6083.13333333333	3934.72222222222
AP3B1	1502.94629666667	1214.88333333333	993.687963333333	1408.05925888889	1210.96111111111	861.301852222222	1068.44027777778	854.572222222222	1671.63148111111
AP3B2	503.116666666667	470.471296111111	453.386111111111	509.612036666667	307.460185555556	152.055555555556	124.070370555556	451.885185555556	58.1861111111111
AP3D1	1234.42870333333	1441.00925888889	1259.69148111111	1418.78703666667	996.197222222222	1896.15185111111	1688.08037	1666.61851888889	691.972222222222
AP3M2	729.369444444444	1376.42023833333	712.364814444444	855.714815	1178.75555555556	875.938888888889	777.559259444445	1378.67407333333	1163.48888888889
AP3S1	7146.48888888889	7860.68333333333	8449.85925888889	10340.6444444444	9363.60463	3748.42685222222	4318.71388888889	4022.11666666667	9268.48333333333
AP4E1	253.244444444444	318.149073888889	426.412963333333	290.792777777778	410.456481111111	118.119444444444	259.055555555556	165.474073888889	283.283333333333
AP4M1	104.073147777778	203.183333333333	134.923148333333	114.600926111111	89.4222222222222	110.05	132.316666666667	49.1888888888889	91.8555555555556
AP4S1	184.322222222222	221.790741111111	258.686111111111	203.183333333333	156.536111111111	244.772222222222	168.675925555556	371.964814444444	194.785184444444
AP5M1	1714.12555611111	1971.12222222222	1782.75185222222	2007.43148111111	1907.22592555556	1102.79537055556	1201.61111111111	601.705555555556	1004.70277777778
AP5S1	2033.49444444444	1152.14074	1605.45555444444	1777.36777777778	2434.74888888889	2038.94814777778	1131.68888888889	1804.08333333333	1708.80555666667
APAF1	709.375	497.487036666667	828.690741111111	691.645371111111	369.162962222222	527.248888888889	400.833333333333	348.627777777778	683.161111111111
APBA1	778.923227777778	521.601481111111	565.305555555556	766.882222222222	679.477777777778	601.040740555556	791.265	1299.20092555556	629.808333333333
APBA2	82.5722222222222	255.133333333333	150.037036666667	266.147222222222	106.866666666667	99.3944444444444	167.516666666667	147.363888888889	166.927777777778
APBA3	868.672222222222	869.248147777778	714.508147777778	831.802777777778	698.569444444444	1362.76111111111	1337.53888888889	1193.80277777778	815.363888888889
APBB1	1306.13101833333	980.57963	773.777777777778	2280.52963	2561.78574111111	1490.29629666667	863.871759444444	1839.07963	1615.65370333333
APBB1IP	406.268981666667	555.048888888889	260.177777777778	565.17037	172.881481666667	806.948888888889	242.357407777778	537.816666666667	459.742222222222
APBB2	840.687301111111	793.198147777778	841.492592222222	825.266931111111	894.588756666667	542.844973333333	570.713888888889	739.869444444445	1316.94920666667
APC	461.873333333333	366.343703333333	443.615555555556	524.180741111111	520.276428888889	337.378333333333	270.258888888889	402.973333333333	407.642963333333
APC2	516.609444444444	226.25	276.688888888889	520.022222222222	241.332407222222	664.354351666667	488.237036666667	604.557407777778	515.885185555555
APCS	63502.5111111111	66835.3907411111	36934.7629633333	51137.2211111111	58048.10381	50019.6314811111	51431.7111111111	63502.5111111111	71860.8120366667
APEH	1933.77361111111	1709.41481555556	1153.295	1662.91111111111	1271.97407444444	3266.96851888889	2671.25185111111	2518.91111111111	370.693518333333
APEX1	5529.17129666667	4461.05	4691.04166666667	4519.49351888889	5453.24814777778	4962.07777777778	5116.67407444444	5023.975	2954.50111111111
APEX2	597.05	887.955555555556	1033.68055555556	800.516481111111	1099.32222222222	920.018518888889	1117.03425888889	1606.04851888889	267.311111111111
APH1A	2488.00925888889	2551.68888888889	2334.5	3887.58888888889	4179.85833333333	5335.29127	3531.10833333333	5020.47259222222	3649.41666666667
APH1B	1313.43518555556	1269.10277777778	1150.17777777778	1844.15555555556	2158.98333333333	951.096295555556	848.362963333333	1840.79629555556	1521.3
API5	877.256481111111	1043.85092555556	1177.5	1035.74611111111	694.441666666667	1040.13148111111	1072.83055555556	982.942592222222	1061.46666666667
APIP	810.427222222222	911.238888888889	1335.16888888889	1196.32777777778	590.111111111111	1096.40370333333	1094.43518555556	718.42037	677.538888888889
APLNR	2011.41851888889	3080.13055555556	3936.38703666667	1189.84907444444	2470.14259222222	1292.79851888889	2062.57963	1002.6	2552.61666666667
APLP1	67.7111111111111	65.4333333333333	72.1388888888889	75.9129627777778	71.3666666666667	62.1231477777778	63.4444444444444	113.016666666667	44.2666666666667
APLP2	6813.34232888889	6761.73492111111	5869.65701111111	6414.51468222222	7923.52381	7272.42328111111	8781.36878222222	8252.45370333333	5335.29127
APMAP	10378.5481477778	12887.7972222222	11358.5277777778	18258.3722222222	13797.6027777778	12869.2759255556	15099.2111111111	13308.0222222222	22263.8185188889
APOA1	149849.544444444	179582.727777778	173485.833333333	149849.544444444	120643.262963333	167935.527777778	196588.961111111	156371.733333333	149849.544444444
APOA2	161132.672222222	173485.833333333	167935.527777778	161132.672222222	143321.805555556	118268.027777778	120643.262963333	143321.805555556	156371.733333333
APOA4	1646.85185111111	636.712963333333	1133.42037	1442.51481555556	561.731481666667	4946.64444444444	1600.79074111111	1878.71888888889	1415.45185222222
APOB	98685.2425922222	109777.755555556	106410.214814444	83480.7722222222	73995.5833333333	82119.1111111111	74930.4611111111	118268.027777778	90214.90463
APOBEC1	587.912962777778	272.241666666667	350.081481111111	941.003703333333	381.311111111111	577.172222222222	642.667592222222	145.352222222222	811.777777777778
APOBEC2	847.624074444444	796.615926111111	560.135185555556	1107.28638888889	818.368888888889	730.964814444444	638.142592222222	921.359258888889	1244.90277777778
APOBEC3B	459.205555555556	513.704258888889	298.881481111111	500.56037	662.614814444444	345.685555555555	286.171296111111	41.9166666666667	49.5944444444444
APOBEC3C	685.141666666667	764.739814444445	712.116666666667	727.09537	325.004259444444	1232.26111111111	590.651852222222	1452.15370333333	277.727777777778
APOBEC3F	24.5055555555556	319.167592222222	320.326851666667	129.62037	81.6777777777778	160.348148333333	354.346296666667	380.334722222222	554.596296666667
APOBEC3G	378.655555555556	191.6	115.986111111111	412.25	359.448147777778	178.542592222222	193.479166666667	105.805555555556	750.445833333333
APOBR	109.040740555556	133.738888888889	133.027777777778	65.8833333333333	122.372222222222	335.242592222222	627.995555555556	456.572222222222	306.972222222222
APOC1	143321.805555556	143321.805555556	138358.616666667	143321.805555556	106410.214814444	173485.833333333	161132.672222222	98685.2425922222	112573.003703333
APOC3	196588.961111111	156371.733333333	179582.727777778	173485.833333333	126701.705555556	156371.733333333	179582.727777778	196588.961111111	173485.833333333
APOD	307.729629444444	156.841666666667	896.559258888889	268.355555555556	940.313888888889	486.87037	889.47037	214.502777777778	207.911111111111
APOE	42624.3611111111	28419.9629633333	31119.8962966667	42314.3370377778	31119.8962966667	71860.8120366667	98685.2425922222	50019.6314811111	43516.62963
APOF	7670.33148111111	7015.12222222222	8797.77777777778	2829.58888888889	5857.92777777778	13156.5333333333	7670.33148111111	8528.29444444444	10676.4092588889
APOH	167935.527777778	196588.961111111	196588.961111111	179582.727777778	196588.961111111	179582.727777778	167935.527777778	179582.727777778	161132.672222222
APOL1	3834.4	7035.05555555556	3352.17777777778	2931.14259222222	3468.96574111111	3948.63055555556	3297.53222222222	3433.57129666667	3237.70833333333
APOL2	876.009259444444	824.622222222222	977.385	511.649074444444	710.116666666667	290.427777777778	1138.41296333333	1955.17222222222	943.183333333333
APOL3	1839.414815	3770.32777777778	3715.53379611111	3832.22222222222	2804.83148111111	2012.17222222222	3793.80555555556	3513.12444444444	3390.64074111111
APOL5	86.7083333333333	92.9925922222222	108.885185555556	112.85	75.8444444444444	93.7444444444445	55.7416666666667	54.3527777777778	68.9388888888889
APOL6	2730.11666666667	2590.88425888889	3479.94629666667	2112.52222222222	2768.06481444444	1428.81111111111	1487.91666666667	2044.83333333333	3890.37222222222
APOLD1	618.396296111111	343.133333333333	1008.64629666667	440.7	1194.68611111111	455.983333333333	485.764814444444	256.572222222222	370.468518888889
APOM	20230.2944444444	22974.15	25930	18299.9481488889	20313.4388888889	15353.8166666667	10676.4092588889	15045.1962966667	18663.9370366667
APOO	1826.5125	2106.61296333333	902.076923333333	1939.78333333333	2187.99814833333	1681.95740777778	1474.84629666667	1084.17222222222	1281.81666666667
APOOL	1317.77592555556	1115.40925888889	973.009258888889	1260.49074111111	837.481481111111	961.565741111111	785.511111111111	780.43963	1096.40370333333
APP	3587.83055555556	4627.83333333333	4479.14296333333	3134.34259222222	4754.71666666667	3064.69259222222	3643.36481444444	2482.13407333333	3538.70555555556
APPBP2	754.872222222222	809.238888888889	639.258333333333	713.079628888889	634.938888888889	593.321296666667	575.831111111111	482.680555555556	638.967777777778
APPL1	541.046295555556	603.133333333333	579.538888888889	675.383333333333	439.704629444444	592.797222222222	564.294444444444	350.62963	50.3759261111111
APPL2	399.668703888889	660.611111111111	312.672222222222	441.017592222222	680.9	751.368518888889	678.877777777778	458.890741111111	230.113333333333
APRT	1986.79259222222	2039.54814777778	1814.85925888889	1817.14444444444	1748.38388888889	3032.85	3450.27222222222	3281.44259222222	780.43963
APTX	1002.48055555556	1264.71111111111	1502.94629666667	2284.33796333333	1365.80185111111	1332.78518555556	1124.25925888889	1231.94537055556	2330.28888888889
AQP1	742.453888888889	1209.90555555556	1076.53888888889	928.212963333333	1539.41543111111	958.844444444444	1275.63333333333	1531.04305555556	1563.81481444444
AQP2	1473.19444444444	436.4	1759.05555555556	1413.77037055556	1569.69351888889	990.85963	1285.22222222222	1519.72129611111	1636.74629666667
AQP3	1983.35740777778	1714.81111111111	2777.78555555556	2320.35092555556	2213.67629777778	4362.00185222222	2990.43148111111	4670.97037	1911.78148222222
AQP4	87.4138888888889	113.063888888889	114.774074444444	93.975	96.0966666666667	96.5638888888889	66.15	109.55	74.6027777777778
AQP5	86.9222222222222	57.9222222222222	53.6592588888889	107.6	48.1861111111111	90.4111111111111	65.2472222222222	82.5722222222222	107.074073888889
AQP6	618.094258888889	710.743333333333	947.906481666667	566.298147777778	458.522222222222	326.283333333333	485.640741111111	1036.17222222222	565.916666666667
AQP8	294.935185555556	401.276296666667	825.511111111111	272.241666666667	382.953703333333	777.925925555556	701.488888888889	186.45	221.50463
AQP9	13095.6592588889	15420.4444444444	17719.37963	14458.7222222222	20230.2944444444	10340.6444444444	12887.7972222222	12325.5129633333	8919.47407444444
AQR	1304.81888888889	1137.08092611111	824.622222222222	1033.79444444444	1042.83111111111	816.3	858.666666666667	943.461111111111	1139.77314777778
AR	2532.51111111111	2192.689815	2824.55634888889	2201.55185222222	2461.24444444444	1711.07222222222	3700.31666666667	3961.93666666667	1576.19777777778
ARAF	3152.17222222222	1966.68425888889	3383.00370444444	2706.67777777778	1852.79444444444	4974.92222222222	4461.05	5426.75370333333	2767.14351888889
ARAP1	1556.37037	1328.96111111111	1266.24583333333	1459.80555555556	1636.08888888889	2033.33333333333	2017.88518555556	1463.33222222222	1938.25259222222
ARAP3	529.377777777778	943.746758888889	803.871666666667	1113.11666666667	637.371111111111	466.460846666667	1069.62777777778	496.422222222222	538.3
ARC	54.0222222222222	71.9930555555555	168.833333333333	45.3388888888889	124.243518333333	77.2472222222222	84.95	118.941111111111	34.1861111111111
ARCN1	2636.94074	1744.42888888889	1940.19907444444	2129.85833333333	1605.64444444444	3508.35555555556	1855.10138888889	2722.90444444444	834.898147777778
AREG	278.974258888889	176.55	84.6888888888889	170.894444444444	101.522222222222	57.9	81.1277777777778	210.622222222222	166.205555555556
AREL1	607.5	886.155556666667	510.605555555556	1319.37685166667	880.411111111111	1032.73796333333	874.417592222222	1097.06018555556	667.744444444444
ARF3	2907.58888888889	2284.84629666667	2044.09074111111	2890.85888888889	2893.85555555556	2283.82963	2431.69212944444	2019.56666666667	3190.03148111111
ARF4	5100.39074111111	5085.98333333333	5553.18148111111	9199.60648111111	4392.9	5359.12222222222	4799.99444444444	3296.16944444444	6143.47222222222
ARF5	3043.39814777778	1924.7	2751.68703666667	2678.43148111111	1599.67037	3345.09444444444	2635.42222222222	4146.32777777778	3168.60185222222
ARF6	2238.28194444444	2280.52963	2088.69629666667	2341.28703666667	2047.67777777778	1877.21111111111	1620.57592555556	1920.39537	1901.89537055556
ARFGAP1	2123.48777777778	1670.23541666667	2074.22407444444	2546.59074111111	1960.72777777778	2185.22407444444	2545.57222222222	2243.96666666667	3394.42361111111
ARFGAP2	3066.62314777778	3135.62222222222	2845.6	3285.78333333333	4109.30777777778	3941.12777777778	4770.59444444444	3289.725	1606.98055555556
ARFGAP3	1602.80555555556	1341.64722222222	1851.23888888889	2147.98703666667	1210.19259333333	1412.32222222222	1542.38426	1016.452315	1035.74611111111
ARFGEF1	1444.872685	894.096296666667	1223.15555555556	1283.46481444444	1049.89074	1080.09074111111	813.993518888889	843.016667777778	1016.13888888889
ARFGEF2	1095.15370333333	1198.53240777778	1348.23888888889	1228.92777777778	755.63889	988.485184444444	806.614814444444	691.256481111111	589.908333888889
ARFIP1	589.183333333333	951.205555555556	707.7	827.348611111111	699.555555555556	679.333333333333	462.672222222222	362.372592222222	708.673148333333
ARFIP2	2176.40925888889	1564.95	2920.45740777778	3468.96574111111	3944.40555555556	2705.18333333333	2040.26666666667	2475.90740777778	1420.84814777778
ARFRP1	1213.59074111111	953.376852222222	977.833333333333	1049.31666666667	1592.31666666667	1585.13333333333	1276.57222222222	1552.05555555556	2336.88425944444
ARG1	55300.5666666667	49639.5074077778	44120.9685177778	38118.3981477778	32693.1277777778	49639.5074077778	30390.2962966667	45834.2851855556	38886.1333333333
ARG2	603.009258888889	618.560185555556	482.438888888889	739.538888888889	1179.11666666667	434.644444444444	419.387036666667	599.464814444444	885.758518888889
ARGLU1	3862.96759222222	5043.84166666667	4427.45463	3842.10925888889	4519.49351888889	2259.42592555556	2244.86962888889	2072.98888888889	2532.51111111111
ARHGAP1	2003.53703666667	1928.20185111111	1705.40370333333	2259.42592555556	2586.51203777778	2572.19259222222	2255.19629666667	2953.58055555556	1980.86759222222
ARHGAP10	1631.28055555556	1363.63240777778	1141.84074111111	1128.325	1133.31712944444	1407.872685	1328.60555555556	2095.58518555556	176.053703333333
ARHGAP11A	159.662963333333	175.944444444444	102.822222222222	123.823148333333	332.438888888889	155.005555555556	240.466666666667	70.67963	299.1
ARHGAP12	825.266931111111	947.361111111111	729.014814444444	741.755555555556	552.066666666667	394.480555555556	607.13963	316.175	527.502315
ARHGAP17	1557.32592666667	1195.85092611111	1269.76666666667	1139.13703666667	1122.58888888889	1808.63055555556	2272.01666666667	1753.04444444444	1015.945
ARHGAP19	75.3444444444444	248.955555555556	200.888888888889	164.027777777778	257.1	214.309523333333	117.666666666667	95.0722222222222	256.066666666667
ARHGAP22	336.562962777778	118.161111111111	118.941111111111	79.5833333333333	89.3722222222222	143.788888888889	70.2055555555556	153.625925555556	38.935185
ARHGAP24	635.02037	617.889351666667	834.207407222222	760.131481666667	1149.08888888889	788.833333333333	416.333333333333	602.409258888889	1258.44629555556
ARHGAP25	864.940741111111	866.031481111111	637.466666666667	454.363888888889	447.52037	773.264814444444	901.792592222222	693.446296666667	530.293333333333
ARHGAP26	320.796296666667	261.347222222222	373.081481111111	366.13037	309.722222222222	293.359258888889	242.67963	587.592593333333	250.474074444444
ARHGAP28	84.3444444444444	365.32963	315.648148888889	392.669444444444	206.227776666667	302.460185555556	77.6722222222222	438.691481666667	221.055555555556
ARHGAP29	4660.81944444444	4127.91481444444	4766.18055555556	4316.26111111111	3322.24111111111	2099.16851888889	2502.53611111111	2193.95555555556	5704.86666666667
ARHGAP32	666.331481111111	385.964814444444	577.619444444444	629.655555555556	421.811111111111	717.405555555556	546.772222222222	260.525925555556	218.672222222222
ARHGAP33	295.562963333333	266.907407777778	291.347222222222	270.55	657.357407777778	303.752592777778	668.25463	475.311111111111	526.168915
ARHGAP35	1070.54351888889	723.281482222222	652.746296666667	812.642592222222	822.162963333333	1436.21296333333	1412.59166666667	1204.22407444444	743.407407777778
ARHGAP4	80.5240738888889	106.577777777778	111.783333333333	178.338888888889	98.3	132.844444444444	159.444444444444	132.797222222222	79.1694444444445
ARHGAP44	619.511111111111	779.237407777778	528.927777777778	557.931481111111	931.177777777778	434.931111111111	640.175925555556	794.444444444444	1037.21666666667
ARHGAP5	1496.06851888889	1189.14157388889	1530.48472222222	1463.67222222222	1243.4	504.105555555556	1348.13194444444	1103.21543222222	1375.86111111111
ARHGAP6	209.318888888889	210.533333333333	288.405185555556	188.516666666667	139.672222222222	60.9388888888889	194.105555555556	124.1	418.45
ARHGDIA	2463.81388888889	2118.16759222222	2295.61944444444	3287.80833333333	2191.48571444444	2854.35	4873.12314888889	3458.90277777778	3175.34629666667
ARHGDIB	3342.56666666667	3780.47777777778	3999.04444444444	2688.53333333333	5771.21944444444	2132.57222222222	2563.87777777778	2545.57222222222	3793.80555555556
ARHGDIG	651.65463	579.061944444444	165.555555555556	587.414814444444	557.989814444444	665.911111111111	463.070925555556	1003.69166666667	638.209258888889
ARHGEF10	140.387036666667	300.438888888889	211.682407777778	124.040741111111	172.159258888889	387.888888888889	189.501851666667	101.255555555556	364.120371111111
ARHGEF10L	3616.61481444444	3809.35	3875.29259222222	3638.74629666667	3009.70555555556	4795.55555555556	3788.9	3390.64074111111	3944.40555555556
ARHGEF11	1364.70888888889	1361.87777777778	1005.78148111111	1195.10926	1210.44814888889	1583.83333333333	1737.48148111111	1478.72592666667	1113.53333333333
ARHGEF12	2291.45925888889	2134.07592555556	2103.30185222222	2246.51944444444	1653.02777777778	2034.67037	1829.56388888889	1961.26944444444	2013.97963
ARHGEF15	878.2	1094.18888888889	958.294444444444	826.937036666667	950.694444444444	1201.74444444444	982.518518888889	1311.62629666667	1239.67777777778
ARHGEF16	1288.14629666667	1695.30555555556	849.309258888889	1032.30555555556	2251.32963	1582.90277777778	1452.83055555556	2117.86765888889	1965.75925888889
ARHGEF17	88.2263888888889	371.74074	93.9444444444444	323.588888888889	165.160648333333	1270.34740666667	989.256481666666	292.155555555556	644.972222222222
ARHGEF18	2749.72777777778	2790.31111111111	2363.69814888889	2404.92333333333	3116.91296333333	2581.35555555556	2862.18333333333	2589.50185222222	1981.63148111111
ARHGEF2	1584.77777777778	788.094444444444	721.697963333333	828.486666666667	1611.40925888889	1436.94259222222	1666.07222222222	1757.19444444444	1578.01759222222
ARHGEF26	741.899073888889	684.602222222222	606.238888888889	432.87	331.5	122.311111111111	396.296296666667	26.4333333333333	106.115740555556
ARHGEF28	749.350741111111	990.85963	239.353703888889	916.554629444444	1135.575	1020.06666666667	861.433333333333	375.1	404.617777777778
ARHGEF3	663.634814444444	472.309258888889	701.277777777778	289.998147777778	448.612963333333	500.853703333333	629.753703333333	93.7444444444445	838.885185555556
ARHGEF38	685.141666666667	988.485184444444	529.057777777778	1601.87777777778	1530.08888888889	836.367592777778	1160.45185222222	1837.22444444444	1349.14814777778
ARHGEF4	93.7527777777778	122.655555555556	84.6333333333333	109.158333333333	51.2444444444444	128.774073888889	68.4944444444445	151.552777777778	45.25
ARHGEF40	2055.07963	2446.58888888889	2138.10648166667	1722.98888888889	2418.3	2883.79814777778	2387.35370333333	2212.58888888889	1404.13333333333
ARHGEF5	638.967777777778	307.025	897.544444444444	746.826851666667	284.584258888889	579.11	770.346296666667	785.672963333333	209.255555555556
ARHGEF6	1490.76388888889	1356.59259222222	1263.55463	1199.99166666667	1883.95555555556	1461.63935166667	865.111111111111	782.605555555555	758.591975555555
ARHGEF7	1818.56111111111	1950.46111111111	1774.92407444444	2561.78574111111	1996.31361111111	1883.95555555556	2031.60555555556	2373.39444444444	2548.31666666667
ARHGEF9	488.237036666667	294.183333333333	167.801852222222	441.719444444444	167.619444444444	454.737036666667	279.474537222222	532.374444444444	583.05
ARID1A	1845.70833333333	2353.51944444444	2098.47222222222	1956.84444444444	2447.71203666667	2561.78574111111	2803.19166666667	2793.00185222222	2445.26759222222
ARID3A	406.8	650.513888888889	728.824536666667	755.952777777778	646.683333333333	447.671758888889	426.043055555556	556.458796111111	648.154444444444
ARID3B	114.774074444444	184.322222222222	146.308796111111	115.1	110.655555555556	233.498147777778	327.420371111111	123.044444444444	151.2
ARID4A	1015.12963	1075.60740777778	1182.87222222222	792.073611111111	646.314814444444	1302.66481555556	984.774537222222	399.364814444444	1604.73111111111
ARID4B	931.601852222222	1480.06666666667	1383.76851888889	1082.52333333333	715.413888888889	738.375925555556	756.910185555556	585.507407777778	1433.23333333333
ARID5A	165.102777777778	784.991666666666	300.505555555556	179.581481111111	201.372222222222	206.513888888889	1608.25	758.241018333333	589.908333888889
ARID5B	1367.92037	1896.71296333333	1420.20370333333	926.205555555556	2464.17037055556	732.905555555556	1146.22592555556	567.738888888889	1134.74074
ARIH1	1052.18055555556	1083.775	1140.18055555556	977.077593333333	985.816666666667	991.247222222222	816.597222222222	755.952777777778	1063.81388888889
ARIH2	681.467593333333	792.417592222222	642.897222222222	901.97037	719.052777777778	1018.26666666667	1006.85833333333	1057.35277777778	537.270184444444
ARL1	1834.81851777778	1226.17986111111	1783.46481444444	1626.96759222222	1481.57231444444	1203.65926	923.131111111111	1074.07361055556	1342.44259222222
ARL14	58.8444444444444	25.8027777777778	29.8888888888889	69.6277777777778	25.7222222222222	62.5388888888889	117.422222222222	13.6333333333333	48.4944444444444
ARL15	110.485185555556	512.918333333333	178.092592222222	289.064814444444	298.034258888889	373.411111111111	272.211111111111	234.320371111111	409.583333333333
ARL2	760.62037	410.597222222222	1128.46944444444	1542.05629666667	783.011111111111	1593.93796333333	1091.87777777778	1181.63703666667	290.390555555556
ARL2BP	1320.54722222222	1650.97592666667	2005.86574111111	2414.64907444444	2283.82963	2351.56666666667	2541.18620388889	2027.07777777778	1955.17222222222
ARL3	942.236388888889	888.137962222222	1282.28333333333	585.738888888889	874.661111111111	1036.97777777778	970.705555555556	1104.57555555556	1100.92481555556
ARL4A	510.472222222222	859.181481111111	265.650926111111	337.586111111111	256.266666666667	800.233333333333	450.364814444444	769.896296666667	163.888888888889
ARL4C	472.7	547.046296666667	496.157870555556	372.463888888889	537.655555555556	478.171296666667	681.737036666667	572.902777777778	658.851852222222
ARL4D	1316.78201055556	1638.82037	943.183333333333	1370.58055555556	1211.82870333333	1594.23333333333	888.878888888889	1498.55000111111	1654.90777777778
ARL6IP1	5833.66111111111	7492.72222222222	6674.94444444444	6128.32962888889	7218.48518555556	7138.75	4008.48888888889	4200.36666666667	2946.33148111111
ARL6IP4	1998.98888888889	3063.59166666667	3372.16296333333	2552.61666666667	2471.33333333333	4449.36111111111	4848.20555555556	4447.44814777778	3171.20111111111
ARL6IP5	4737.95555555556	6920.80555555556	5372.38333333333	5203.53148111111	6133.24722222222	3565.85	3969.90370333333	3181.12555555556	5840.04259222222
ARL8B	3187.15629666667	3118.6	4290.86666666667	3936.38703666667	3080.13055555556	2973.40185222222	3372.16296333333	1591.89444444444	3360.97444444444
ARMC1	1073.23333333333	1134.74074	669.072222222222	1237.91944444444	1129.19074055556	1231.51296333333	1077.40555555556	871.327777777778	981.735185555556
ARMC4	682.994444444445	285.773148333333	718.356018333333	762.710648333333	1082.62462944444	775.117592222222	801.377777777778	994.785185555556	1539.77870333333
ARMC6	1905.86666666667	1118.91759277778	1033.03611111111	1902.31296333333	1277.9	2183.51111111111	2276.40926	2491.49629555556	1468.90833333333
ARMC7	1206.33194444444	2112.52222222222	1792.81481444444	2115.35925888889	1277.4	2081.94444444444	1924.08518555556	3047.12222222222	1594.50555555556
ARMC8	813.014814444444	963.706666666667	1055.2	1106.30444444444	1026.79629666667	738.548888888889	715.937036666667	851.831481111111	746.999074444444
ARMC9	143.273148333333	216.094444444444	199.986111111111	149.211111111111	234.475925555556	189.772222222222	177.091111111111	298.548147777778	181.99
ARMCX1	345.738888888889	671.937036666667	519.735185555556	333.657407777778	663.497222222222	216.865741111111	646.314814444444	95.3333333333333	315.941203888889
ARMCX2	400.975925555556	445.046898333333	514.162963333333	589.594444444444	449.930787222222	380.662036666667	670.116666666667	77.7611111111111	776.638888888889
ARMCX3	1038.71111111111	1002.36111111111	1818.56111111111	1659.99703666667	1123.50101888889	843.381196666667	1205.749815	701.214815	1326.88333333333
ARMCX4	125.361111111111	157.788888888889	219.683333333333	74.0888888888889	167.003703333333	61.4888888888889	128.394444444444	71.5	413.181481111111
ARMCX5	942.236388888889	567.738888888889	731.655555555556	835.962963333333	406.456944444445	758.05	431.72963	410.266666666667	289.998147777778
ARMCX6	2767.14351888889	2693.20185222222	2213.67629777778	3054.16722222222	2520.16851777778	1828.77777777778	1928.90277777778	1754.25555555556	3054.16722222222
ARNT	322.7	477.556481111111	429.861481111111	278.481481111111	156.536111111111	246.719258888889	412.846295555556	687.762963333333	377.840741111111
ARNT2	88.2263888888889	390.162962222222	252.527777777778	169.546296666667	151.655555555556	349.211534444444	142.994444444444	486.289668888889	124.788888888889
ARNTL	434.978888888889	1522.74074111111	387.202777777778	1020.06666666667	1226.28333333333	1370.20370388889	454.832963333333	890.338888888889	647.4
ARNTL2	642.019444444444	120.137036666667	317.9	145.7	446.472222222222	530.925926111111	576.097222222222	193.111111111111	114.505555555556
ARPC1A	3227.90555555556	2950.22037	3428.57963	3120.13555555556	3304.98888888889	4601.58333333333	5587.5	4028.67777777778	2363.69814888889
ARPC1B	1520.30555555556	1168.68888888889	1645.16296333333	1382.83703666667	1698.37111111111	2755.37222222222	4864.11111111111	2997.44481444444	2713.71666666667
ARPC2	3471.92592555556	3716.73425888889	4444.54074111111	3830.49259222222	3750.53888888889	3162.70185222222	4427.45463	4091.84537	5100.39074111111
ARPC3	3501.67777777778	3619.11111111111	3256.32222222222	3328.21296333333	2388.59444444444	2069.48333333333	2793.00185222222	1761.05185222222	1480.06666666667
ARPC4	165.218518888889	317.694444444444	207.560185	156.341666666667	192.372222222222	861.081481111111	668.037037777778	1325.84814777778	325.004259444444
ARPC5	3912.10555555556	3290.91111111111	4389.87777777778	4375.54166666667	4837.54444444444	4146.32777777778	5062.98703666667	2928.19259222222	6046.36296333333
ARPC5L	3629.37777777778	3817.54740777778	2933.86666666667	4053.44444444444	2333.36111111111	5758.86481555556	4237.49814777778	4604.47407444444	4179.85833333333
ARPIN	610.874074444444	923.361111111111	1008.32407444444	1041.14629666667	1090.31666666667	672.887777777778	821.727777777778	1016.13888888889	1103.89907444444
ARPP19	2173.86296333333	1825.65740777778	2347.58888888889	2110.28703666667	2125.18888888889	1771.17037	1327.69444444444	1106.56852	1369.64537
ARPP21	111.783333333333	122.922222222222	258.686111111111	176.703703888889	73.3583333333333	100.525	62.1537033333333	100.466666666667	102.672222222222
ARR3	592.030555555556	573.82037	339.651851666667	972.731481111111	702.385185	507.015925555556	706.774815555556	1029.82963	859.181481111111
ARRB1	661.134258888889	991.247222222222	932.477777777778	668.42963	1115.40925888889	795.359722222222	1009.59444444444	1117.27407444444	1217.05925888889
ARRB2	247.95	641.278703888889	1168.02314777778	243.8	678.049073888889	959.077777777778	1518.07777777778	642.766666666667	388.075
ARSA	1869.87963	1790.20740722222	1045.67222222222	2199.34444444444	2098.82037055555	2516.90555555556	2434.21111111111	2424.20740777778	1777.035
ARSB	269.137962777778	453.198147777778	636.663888888889	745.787654444444	649.994907222222	605.148611111111	602.828611111111	399.266666666667	684.757407777778
ARSD	422.959258888889	557.749074444444	510.707037777778	310.162963333333	204.75	723.748888888889	795.436111111111	628.064629444444	104.236111111111
ARSE	4386.30555555556	4804.81111111111	4237.49814777778	3597.76666666667	2198.47370333333	6806.12685222222	8499.17037111111	2678.43148111111	6992.19814777778
ARSF	386.946296666667	394.3	846.019551111111	594.527777777778	327.371296666667	311.228703888889	1094.76111111111	1818.09166666667	673.479629444445
ARSJ	236.659258888889	317.9	204.477036666667	99.0833333333333	207.844444444444	82.4361111111111	114.505555555556	508.2	267.157407777778
ART1	981.826852222222	1264.13888888889	892.140741111111	1483.21296333333	1406.00555555556	1207.98888888889	819.388888888889	1417.45	2270.76666666667
ART3	595.844444444444	301.757870555556	63.4722222222222	599.299073888889	725.865740555555	329.203703333333	320.005555555556	69.2	450.088888888889
ART4	1587.33888888889	1423.03425888889	1512.83796333333	1076.33629666667	1402.81	660.611111111111	782.008333333333	866.031481111111	935.096296666667
ARTN	398.127777777778	205.961111111111	334.013334444444	460.246295555556	228.096296666667	189.501851666667	210.824074444444	529.951852222222	288.405185555556
ARVCF	941.253333333333	677.867592222222	1326.88333333333	665.618518888889	650.698147777778	1079.35518555556	1654.90777777778	2614.60555555556	1109.00351888889
ASAH1	4132.03888888889	3043.39814777778	3431.51666666667	3578.03518555556	3284.33055555556	2055.8	2449.74722222222	2411.98796333333	4467.49166666667
ASAP1	689.596296666667	479.625766666667	750.308333333333	764.739814444445	1110.54814777778	486.633333333333	799.27037	829.402315	622.798147777778
ASAP1-IT1	256.3	139.041666666667	862.54537	467.575	759.57037	464.942592222222	516.405555555556	577.994444444444	588.881481111111
ASAP2	732.905555555556	1251.11111111111	452.077777777778	511.252315	972.443981666667	403.008888888889	583.358333333333	71.1333333333333	530.511111111111
ASAP3	266.557407222222	124.2	355.818518333333	495.75	261.914814444444	411.542592777778	649.092592222222	495.583333333333	171.044444444444
ASB1	791.298147777778	876.783333333333	643.433333333333	873.65463	948.492593333333	1010.15555555556	921.359258888889	748.075926666667	664.576852222222
ASB13	2269.23888888889	1036.17222222222	2234.46821	2353.51944444444	1785.92555555556	2600.27037	2096.54814777778	3761.72592555556	1514.16111111111
ASB4	404.176190555556	115.575925555556	82.3694444444444	188.767592777778	205.961111111111	94.0981477777778	60.4694444444444	339.968055555556	242.472222222222
ASB6	132.625926111111	142.788888888889	196.124259444444	237.027777777778	109.874074444444	180.166666666667	249.516666666667	291.281944444444	376.835185555556
ASB7	263.109722222222	530.072222222222	571.416666666667	220.058333333333	34.0944444444444	381.654166666667	164.422222222222	683.433333333333	933.05
ASB8	1300.29259222222	1297.03148222222	1048.87407444444	966.906944444444	680.717592777778	967.245370555556	954.219444444444	902.183476666667	555.383796666667
ASB9	2171.56111111111	1012.76296222222	2587.81666666667	1251.58333333333	1059.05555555556	1071.57067888889	1238.70555555556	1471.67777777778	782.861111111111
ASCC1	1628.26666666667	1493.96111111111	1860.76111111111	1509.39537	1410.87777777778	952.772222222222	1453.73055555556	1390.26666666667	1933.03472222222
ASCC2	1070.92453722222	995.086111111111	956.406482222222	499.262962777778	355.6	1971.12222222222	1764.71543222222	828.972222222222	160.322222222222
ASCC3	958.37963	1140.36527777778	2194.98888888889	1025.03148111111	995.333333333333	592.523333333333	1132.78074111111	589.709258888889	1036.47685166667
ASCL1	351.963888888889	885.569444444444	348.53426	313.572222222222	829.984258888889	158.875	441.683333333333	267.918518888889	370.265741111111
ASCL2	11.4888888888889	7.71388888888889	9.06666666666667	29.5111111111111	15.0333333333333	9.53333333333333	11.4888888888889	15.5555555555556	2.68888888888889
ASCL3	708.673148333333	766.961111111111	593.731944444444	1063.81388888889	1400.82388888889	575.388888888889	326.35	427.781018333333	220.058333333333
ASF1A	775.783333333333	1165.2875	736.536111111111	936.911111111111	540.15	733.327777777778	960.927777777778	573.879629444444	660.15
ASF1B	1349.14814777778	938.160185555556	1186.50092555556	1790.48148111111	2244.86962888889	1189.46666666667	1048.77407444444	1168.02314777778	2857.05833333333
ASGR1	8811.34444444444	13945.9148144444	11312.4574077778	11125.8666666667	10146.8166666667	22530.3537033333	21744.5	16800.7911111111	9396.30555555556
ASGR2	37439.4166666667	38649.275	32693.1277777778	35527.2462955556	25407.6833333333	32890.6920633333	34838.4088888889	26346.2981477778	35799.48
ASH1L	1160.17037	940.606482222222	1137.20074111111	1910.40185222222	1483.84074111111	746.855555555555	364.299722222222	1236.58148111111	2160.80481444444
ASH2L	3050.91944444444	3185.38703666667	2817.48518555556	3753.06	4355.92592555556	2605.72777777778	2427.99259222222	2248.76481555556	2925.1
ASIC1	613.935185555556	182.487037222222	720.277777777778	698.860555555555	529.564814444444	545.757407777778	599.885185555556	228.738888888889	566.736666666667
ASIC2	114.600926111111	90.2041666666667	169.146296111111	108.832407777778	489.937036666667	141.302777777778	103.261111111111	62.9	119.261111111111
ASIC4	295.444444444444	290.111111111111	639.507777777778	161.911111111111	1335.53703666667	833.212962222222	262.422222222222	1030.79166666667	227.179444444444
ASIP	535.102777777778	378.164352222222	382.692592777778	650.513888888889	114.530555555556	241.202777777778	413.096296111111	472.102777777778	377.105462777778
ASL	11125.8666666667	8055.09166666667	5405.44444444444	7911.76666666667	9075.27777777778	19951.97963	11806.3518522222	12016.6018511111	8820.44166666667
ASMT	107.916666666667	148.988888888889	98.3574077777778	174.722222222222	281.482222222222	263.907407777778	229.385185555556	82.8722222222222	68.7944444444445
ASMTL	1849.56296333333	2207.64814777778	1793.43703666667	1235.60925888889	1839.07963	3143.54074111111	2562.56111111111	2819.19305555556	1991.88518555556
ASMTL-AS1	39.7388888888889	34.3305555555556	32.2555555555556	27.5555555555556	86.225	31.1888888888889	39.5611111111111	43.9666666666667	37.4888888888889
ASNA1	1703.24444444444	1348.23888888889	741.064815555556	2081.54166666667	2039.54814777778	2551.68888888889	1834.81851777778	1963.37685222222	1237.01111111111
ASNS	397.715078888889	603.844444444444	593.321296666667	120.627777777778	383.496296111111	320.261111111111	429.075	34.8777777777778	544.511111111111
ASNSD1	1266.91111111111	1375.66666666667	1226.07638888889	885.569444444444	1059.54074055556	1257.12222222222	1369.64537	1421.41666666667	1137.92777777778
ASPA	2277.63611111111	1550.14074111111	2569.93240777778	740.193888888889	2259.42592555556	1081.57037	1164.06666666667	886.022222222222	599.757406666667
ASPH	504.547222222222	594.372222222222	422.745370555556	708.8125	528.399444444444	473.997222222222	552.200925555556	333.921111111111	426.102777777778
ASPHD1	36.4666666666667	46.0611111111111	53.6111111111111	92.1037033333333	39.3111111111111	50.0203705555556	97.8749994444445	66.8555555555556	58.5518516666667
ASPM	172.459258888889	424.833333333333	179.537962777778	50.3759261111111	824.146759444444	31.6	48.4888888888889	52.0425927777778	192.25
ASPN	2467.90833333333	4053.44444444444	3733.47777777778	2903.33333333333	4823.62777777778	1221.38055555556	2857.05833333333	1091.87777777778	1221.71388944444
ASPSCR1	528.524074444444	145.253703333333	177.692592222222	284.061111111111	852.766666666667	1868.425	1535.43703666667	1029.51851888889	81.4333333333333
ASRGL1	618.683333333333	223.675925555556	833.295832777778	1274.01388888889	1327.16481444444	706.327777777778	892.217592777778	230.720370555556	348.938888888889
ASS1	54342.7555555556	58882.2222222222	60220.1089955556	49365.8150788889	91795.4166666667	73215.44	53001.3074077778	65943.7	55300.5666666667
ASTE1	758.107222222222	822.82963	775.283333333333	178.697222222222	188.229285555556	653.075	386.368518888889	788.344444444444	167.113888888889
ASTN1	185.477777777778	252.244444444444	428.711574444444	444.490740555556	342.938888888889	382.118147777778	201.596296666667	328.992592777778	218.288888888889
ASTN2	271.262963333333	133.111111111111	342.526852222222	116.935185	228.409258888889	100.077777777778	208.616666666667	51.5611111111111	488.15
ASUN	660.417592222222	459.701666666667	485.261111111111	435.847222222222	551.655555555556	549.177777777778	753.422222222222	475.717592222222	152.833333333333
ASXL1	1616.55092555556	1558.54351888889	1238.34259222222	1770.55851777778	1822.99814777778	1657.12407444444	1469.50370333333	1743.95925888889	1573.06574111111
ASXL2	3406.59074111111	3355.40185222222	3678.63518555556	3161.31666666667	3696.03981444444	3173.46	3720.05629666667	6456.50555555556	4688.65740777778
ASXL3	374.365740555555	471.683333333333	650.513888888889	214.502777777778	380.562036666667	642.494443888889	99.3944444444444	76.5166666666667	735.347222222222
ATAD2	270.745	245.011111111111	428.911111111111	146.940740555556	250.427315	47.3083333333333	331.932406666667	310.493055555556	335.287407222222
ATAD2B	745.333333333333	417.411111111111	577.619444444444	562.001852222222	572.332407777778	288.105555555556	266.044444444444	330.510185	1310.35185222222
ATAD5	295.805555555556	658.851852222222	310.873148333333	322.74537	553.127777777778	750.372222222222	361.604166666667	112.424073888889	738.005555555556
ATAT1	1893.62222222222	1833.45185222222	1379.82037	2324.34259222222	1859.07037	1599.67037	1414.24963	1384.26666666667	1757.19444444444
ATF1	966.12963	1141.21444444444	1381.73703666667	627.914444444444	821.977777777778	651.118518888889	586.397222222222	358.795370555556	399.094444444444
ATF2	930.435555555556	1138.15	931.280555555556	669.781481111111	484.966666666667	516.405555555556	541.681481111111	411.5	443.708518888889
ATF3	2340.60746	1327.16481444444	2072.50277777778	1317.43888888889	846.7875	1134.597685	932.387222222222	1089.55185222222	1053.00740666667
ATF4	8875.99444444444	8309.13148111111	9902.13889	10777.7277777778	14973.8	14014.0722222222	9902.13889	9884.19259222222	10074.7
ATF5	7356.67685222222	5163.29444444444	5840.04259222222	13496.5570377778	3025.30740666667	7710.36666666667	19829.5037033333	15269.5185188889	10971.3648144444
ATF6	1617.28888888889	777.738888888889	851.324074444444	707.7	722.534258888889	1289.88611111111	555.094444444444	1128.62916666667	613.935185555556
ATF6B	897.544444444444	606.877777777778	918.327777777778	687.072222222222	459.527777777778	684.240926111111	530.87963	835.802777777778	924.509259444444
ATF7	740.193888888889	569.09074	303.707407777778	521.393518888889	224.130555555556	395.859258888889	491.788888888889	698.25	1216.53796333333
ATF7IP	822.324074444444	864.172222222222	954.031481111111	826.083332222222	897.963888888889	886.644444444444	802.974074444444	773.777777777778	1177.18981555556
ATF7IP2	441.587037222222	2858.39814777778	1190.96222222222	1619.26203666667	949.394444444445	1476.67222222222	1291.65370444444	1428.56388888889	1881.13333333333
ATG10	749.678888888889	701.383333333333	936.301852222222	827.666666666667	771.455555555556	1030.42777777778	694.441666666667	747.181482222222	2615.94682555556
ATG101	960.043055555555	519.411110555556	976.196296666667	856.538888888889	692.540741111111	1257.55555555556	973.009258888889	1462.15092555556	856.609259444444
ATG12	858.500925555556	900.293518888889	703.317094444444	584.146913333333	787.081481111111	630.438888888889	895.592592222222	990.901482222222	559.53426
ATG13	1778.01111	1109.00351888889	1120.90185111111	1537.67592666667	1357.84814777778	1891.29629666667	1907.22592555556	2529.55185111111	1214.55740777778
ATG14	1367.275	1346.19907444444	1576.19777777778	1561.55555555556	1994.05277777778	826.003703333333	875.938888888889	543.673148333333	1092.04074111111
ATG16L1	318.575925555556	617.487037222222	215.868518888889	123.977777777778	83.2222222222222	472.754814444444	238.648147777778	1361.26111111111	63.3861111111111
ATG2A	2031.60555555556	1914.25	1737.11222222222	2456.59259222222	2875.59259222222	2816.26666666667	3069.90370333333	1613.225	2950.22037
ATG2B	693.038888888889	669.072222222222	586.844444444444	539.105555555555	636.141666666667	626.511111111111	602.161111111111	256.066666666667	411.077777777778
ATG3	1084.87777777778	1255.19444444444	1182.27314777778	937.97037	765.266666666667	1191.17037111111	1128.46944444444	1172.13703666667	618.309258888889
ATG4A	2929.69518555556	1292.79851888889	1943.07	1911.78148222222	2066.87777777778	1449.84814888889	1015.12963	1724.25555555556	1421.25555555556
ATG4B	1373.19888888889	776.114814444444	1070.24120333333	1018.42870333333	649.092592222222	1690.07592555556	2039.54814777778	1311.45185222222	513.704258888889
ATG5	1109.16388888889	1046.675	1314.85370333333	1070.24120333333	877.256481111111	1101.12796333333	926.776852222222	831.116666666667	1365.80185111111
ATG7	771.205555555556	809.905555555556	547.45	1012.45555555556	548.387037777778	679.477777777778	688.899074444444	523.145555555556	595.024074444445
ATG9A	2446.58888888889	1971.87925888889	1444.23148111111	2360.70925888889	2223.35722222222	2431.22037	2455.07222222222	3362.41851888889	2101.13703666667
ATHL1	1199.99166666667	89.2092594444445	415.7	2212.58888888889	881.140741111111	1184.42963	960.740741111111	797.829166666667	1438.36666666667
ATIC	2064.87583333333	2219.57407444444	2177.16666666667	2215.70370333333	1296.6	1641.76944444444	2461.24444444444	2352.62222222222	1606.04851888889
ATM	816.597222222222	1191.17037111111	1005.03518555556	1178.09814777778	808.683333333333	1138.63888888889	1061.28518555556	823.627777777778	703.366417777778
ATMIN	1532.43703666667	1846.13888888889	1412.32222222222	1560.42592555556	1265.32963	1269.10277777778	1178.28148111111	1050.77222222222	1898.86296333333
ATN1	775.424073333333	648.629628888889	625.824628888889	606.238888888889	787.562963333333	530.072222222222	868.085184444444	1048.57037	906.474074444444
ATOH1	99.3638888888889	68.4722222222222	99.9111111111111	119.068518888889	95.0861111111111	36.375	54.0777777777778	189.633333333333	56.7111111111111
ATOX1	9791.70648111111	6217.76111111111	8272.06481444444	6539.20555555556	9396.30555555556	10295.2388888889	4688.65740777778	7577.48148111111	4148.26666666667
ATP10A	171.394444444444	99.8055555555556	133.585185	238.390741111111	348.430555555556	300.072222222222	270.706666666667	530.451388888889	525.291004444444
ATP10B	1289.65	936.6	1086.75694444444	1250.83703777778	1130.83518555556	954.219444444444	470.849629444444	890.633333333333	1229.74259222222
ATP10D	584.146913333333	1039.81296333333	498.311111111111	685.266666666667	1095.27222222222	544.239258888889	509.867592777778	624.087963333333	547.692592222222
ATP11A	423.327777777778	233.796296666667	308.949073888889	406.185185555556	222.081481111111	372.257407777778	150.627777777778	157.337036666667	201.543518888889
ATP11B	896.934259444444	1108.60666666667	1668.46666666667	720.277777777778	925.044444444444	1304.55370333333	869.102777777778	1243.4	841.027777777778
ATP12A	522.341666666667	576.905555555556	798.122222222222	408.47037	600.013703333333	488.237036666667	631.805555555556	668.738148333333	1973.46074111111
ATP13A1	1636.74629666667	1330.77685222222	2078.68009277778	2139.58888888889	1625.82222222222	1889.50555555556	1846.68148111111	1849.03333333333	919.179629444445
ATP13A2	84.8544444444445	41.3166666666667	48.6666666666667	39.1055555555556	41.4722222222222	83.5425927777778	680.472222222222	68.1625	32.7444444444444
ATP13A3	1733.28888888889	3223.6	2041.78888888889	1384.02222222222	1206.47777777778	1706.94629666667	1253.82407444444	911.839814444444	1694.43333333333
ATP1A1	3045.32222222222	3207.18333333333	3240.41111111111	3275.21666666667	4773.38888888889	5321.91666666667	6799.50370444444	3403.88888888889	5602.99444444444
ATP1A2	644.675925555556	469.516666666667	164.513888888889	682.742592222222	514.162963333333	544.75	311.072222222222	613.453703333333	174.508332777778
ATP1B1	9330.65	11021.3444444444	11691.4916666667	8622.90555555556	10543.0685188889	6133.24722222222	10295.2388888889	10639.7648144444	12213.5101855556
ATP1B2	797.45	622.765740555556	979.853703333333	566.064814444444	665.755555555556	388.653888888889	758.494444444444	966.844444444444	1870.34444444444
ATP1B3	1533.96388888889	2137.10740777778	1719.56666666667	1532.04444444444	2350.07777777778	1458.52777777778	1879.43611111111	1494.60185222222	1783.86851833333
ATP1B4	412.846295555556	363.618518888889	391.259258888889	198.102777777778	270.130185555556	266.095833333333	215.016666666667	295.805555555556	202.997222222222
ATP2A1	688.899074444444	509.7125	887.161111111111	977.385	1084.51666666667	343.474074444444	459.205555555556	609.319444444444	723.972222222222
ATP2A2	3400.31111111111	2352.62222222222	2341.28703666667	4413.88703666667	2425.02963	3074.59166666667	2797.79629666667	2136.44814777778	2520.16851777778
ATP2A3	135.668782222222	75.0583333333333	144.565741111111	90.2305555555556	93.0722222222222	139.992592222222	265.07963	139.186111111111	118.35463
ATP2B1	315.888888888889	579.9	563.619444444445	359.817592777778	437.366666666667	441.810648333333	382.531481111111	438.525925555556	453.198147777778
ATP2B2	1597.52777888889	2239.20925888889	1590.98518555556	2276.40926	2093.78148111111	1887.7	1404.92962888889	1454.49074111111	1382.29722222222
ATP2B3	152.833333333333	73.9888888888889	97.9425922222222	223.272222222222	287.617406666667	94.3037033333333	108.048147777778	205.024074444444	193.219444444444
ATP2B4	1427.63518666667	1205.85277777778	850.60463	1445.02592555556	1753.04444444444	969.60463	1292.30055555556	1137.20074111111	1343.60555555556
ATP2C1	933.437963333333	933.958333333333	742.169444444444	842.584258888889	672.338888888889	486.23119	590.111111111111	464.55	353.197222222222
ATP2C2	334.242592222222	229.227777777778	342.596666666667	333.921111111111	375.411111111111	387.801852222222	482.842222222222	367.978240555556	248.303333333333
ATP4A	150.211111111111	275.594444444444	76.7111111111111	531.034444444444	615.280555555556	635.02037	114.24074	147.203240555556	124.788888888889
ATP4B	229.127777777778	612.15	543.814444444444	557.418518888889	699.344444444445	699.483333333333	567.188888888889	371.325926111111	676.611111111111
ATP5A1	15938.6629633333	20432.9055555556	19755.3666666667	18973.1137033333	19829.5037033333	21119.4111111111	20484.7481477778	26972.02963	17823.6725922222
ATP5B	17456.17037	12495.9111111111	12131.2111111111	16800.7911111111	14014.0722222222	18408.9666666667	13524.9583333333	20484.7481477778	11513.0916666667
ATP5C1	18475.2111111111	18728.7888888889	19153.3990744444	21330.7666666667	18813.4814811111	12430.6816666667	12430.6816666667	13580.7527777778	14517.2935188889
ATP5D	3283.02222222222	2342.72963	2420.42222222222	2486.79259222222	2637.65740777778	5116.67407444444	5134.07777777778	4321.43888888889	3624.55
ATP5E	13945.9148144444	17101.0888888889	17508.7833333333	13524.9583333333	11021.3444444444	17160.6148144444	14763.9833333333	16237.2444444444	15775.7518522222
ATP5F1	16081.0611111111	16621.5425922222	14104.5305555556	16924.3385188889	11231.7611111111	10315.4777777778	10823.6481477778	14199.1481477778	14357.3981477778
ATP5G1	4097.53333333333	4620.50370333333	4073.07222222222	5126.78888888889	4386.30555555556	3041.86666666667	2983.05555555556	4156.13333333333	4384.37963
ATP5G2	4749	5004.2	4494.31203666667	2992.70277777778	3721.83611111111	5743.11481444444	5298.34166666667	5788.43148111111	5442.09444444444
ATP5G3	15561.5333333333	14555.5555555556	16951.1233333333	16621.5425922222	13675.9787038889	14357.3981477778	16354.2777777778	18299.9481488889	14253.1277777778
ATP5H	19130.7111111111	16506.6814811111	18973.1137033333	22460.1370366667	17001.8388888889	14555.5555555556	11899.5666666667	18408.9666666667	11667.4009255556
ATP5I	7492.72222222222	7848.86296333333	6203.28518555556	8781.36878222222	7834.32963	7518.38148111111	6873.86666555556	7670.33148111111	10777.7277777778
ATP5J	22460.1370366667	21119.4111111111	20977.8574077778	23704.8444444444	14763.9833333333	11769.0083333333	12131.2111111111	18023.77037	20484.7481477778
ATP5L	11539.9916666667	11667.4009255556	13156.5333333333	11769.0083333333	12430.6816666667	8994.24444444444	8528.29444444444	9491.16222222222	10399.2916666667
ATP5O	8582.57777777778	9053.21666666667	8335.53888888889	7044.07222222222	7935.01296333333	5602.99444444444	5840.04259222222	8426.86296333333	6527.14259222222
ATP5S	864.940741111111	756.24074	725.707407222222	881.29926	879.244444444444	814.763888888889	842.065741111111	938.065277777778	488.398148888889
ATP5SL	1323.51064833333	1593.93796333333	1100.92481555556	1150.75	1115.6	1545.94861111111	2261.34555555556	1473.19444444444	1249.33611111111
ATP6AP1	3572.61666666667	3219.89166666667	3444.44222222222	4860.64259222222	3953.41666666667	4969.79444444444	3324.03611111111	3864.62777777778	2723.82592666667
ATP6AP2	2921.72222222222	3168.60185222222	3025.30740666667	2790.31111111111	2397.45592555556	1865.33333333333	2367.12777777778	1467.33703666667	2398.14814777778
ATP6V0A1	1590.38333333333	1405.68888888889	1698.55370333333	1663.97407444444	1884.99907444444	2485.26296277778	2385.47777777778	2510.45833333333	2436.54814777778
ATP6V0A2	366.005555555556	307.168518888889	578.264814444444	525.583333333333	460.538888888889	591.825396666667	512.301852222222	749.411481666667	702.935185555556
ATP6V0A4	359.725	360.130555555556	295.179444444444	467.368518888889	301.342592222222	319.669444444444	343.944444444444	87.1888888888889	1190.11666666667
ATP6V0B	4368.10555555556	3331.63333333333	3331.63333333333	6429.76388888889	4601.58333333333	7619.71111111111	6198.13703666667	4936.4	2753.00944444444
ATP6V0C	4519.49351888889	4115.58888888889	3205.38888888889	5450.17222222222	4743.69629666667	5801.67963	6859.68055555556	5915.11481444444	4069.73333333333
ATP6V0D1	2346.34444444444	1676.68888888889	1741.42777777778	3169.68333333333	2499.24444444444	4920.41666666667	7044.07222222222	5529.17129666667	2013.39444444444
ATP6V0E1	5228.56851777778	4479.14296333333	4834.93425888889	5298.34166666667	5191.43703666667	3990.87685222222	3266.96851888889	3862.96759222222	5116.67407444444
ATP6V0E2	6274.10740777778	6429.76388888889	3050.91944444444	4656.33148111111	5636.48518555556	5138.14629666667	5006.83888888889	8142.75833333333	11064.9277777778
ATP6V1A	4200.36666666667	3836.93333333333	5433.82037	6009.11666666667	4978.93611111111	3268.28333333333	2831.76111111111	1953.76666666667	5114.93333333333
ATP6V1B1	138.683333333333	85.0555555555556	45.9444444444444	48.4888888888889	132.844444444444	37.1361111111111	101.397222222222	132.316666666667	105.552777777778
ATP6V1B2	3242.90000111111	2458.81296333333	2152.67037	3698.09814777778	3383.00370444444	2015.23055555556	2664.87222222222	3219.89166666667	3920.71666666667
ATP6V1C1	659.289258888889	825.655555555556	693.632407777778	703.820371111111	741.563888888889	532.292592222222	490.235185555556	541.803703333333	513.738888888889
ATP6V1D	2017.88518555556	1763.55370333333	1796.54629666667	2162.52314777778	1853.85740777778	1494.24722222222	1436.51092555556	1625.26703777778	2422.34444444444
ATP6V1E1	2369.64444444444	1585.48240777778	794.444444444444	563.868518333333	1060.13888888889	1541.22222222222	1859.85	2275.34629666667	653.905555555556
ATP6V1G1	3290.91111111111	2823.38703666667	3992.69444444444	3390.64074111111	4990.22222222222	8439.72592555556	3812.11111111111	5359.12222222222	2587.16435222222
ATP6V1G2	312.466666666667	437.628703333333	488.844444444444	495.085555555556	474.073148333333	295.905555555556	294.27963	906.532407777778	1043.51666666667
ATP6V1H	1461.82870333333	1167.38481555556	1731.85370333333	289.524814444444	827.238888888889	1319.37685166667	2090.37777777778	494.4	643.764814444444
ATP7A	803.373611111111	788.022222222222	763.812963333333	460.347222222222	658.711111111111	590.111111111111	630.803703888889	667.427777777778	939.8
ATP7B	2509.15555555556	1881.76296277778	1861.97407333333	1345.65	1750.70740777778	1642.94074111111	1745.07222222222	2321.55333333333	2496.88703666667
ATP8A1	583.738888888889	711.937036666667	660.918518888889	562.413703888889	608.840741111111	399.811111111111	446.726852222222	154.973148333333	518.07963
ATP8A2	304.644444444444	251.331481111111	325.287036666667	461.307036666667	94.7805555555556	308.858333333333	444.986111111111	282.744444444444	473.368518888889
ATP8B1	2051.56481555556	5203.53148111111	3990.87685222222	3336.04629666667	4656.33148111111	3897.21851888889	3362.41851888889	7533.82407444444	608.633703333333
ATP8B2	461.721296111111	552.836111111111	477.940741111111	763.910185555555	873.388888888889	676.772407777778	519.839814444444	901.6	1306.6
ATP8B3	90.9259255555556	90.6277777777778	272.586111111111	52.3	65.8444444444444	136.227777777778	130.711111111111	515.410648333333	823.02
ATP8B4	626.199074444444	303.555555555556	476.713888888889	568.822222222222	540.986111111111	416.152407777778	336.007407777778	455.585185555556	477.556481111111
ATP9A	1020.06666666667	1450.24444444444	1671.63148111111	1170.60925888889	439.42963	513.704258888889	1172.84444444444	784.288888888889	481.488888888889
ATP9B	326.84537	573.938888888889	167.194444444444	362.7	214.672222222222	578.683333333333	493.231481111111	438.112222222222	383.944444444444
ATPAF2	401.366666666667	280.038888888889	741.755555555556	270.311851666667	568.705555555556	904.907407777778	493.469815	672.02	262.422222222222
ATPIF1	4433.99444444444	5771.21944444444	6338.07963	6302.97777777778	7120.26666666667	6314.27777777778	5677.05555555556	4729.01111111111	5587.5
ATR	765.436111111111	718.291666666667	726.392592222222	652.055555555556	514.918518888889	295.383333333333	482.282407777778	294.720833333333	328.141666666667
ATRAID	3698.09814777778	3607.53055555556	3514.85	2804.83148111111	5677.05555555556	4537.03888888889	4660.81944444444	3750.53888888889	1631.42499944444
ATRN	2199.34444444444	2519.72314888889	3390.64074111111	1773.6	2253.41111111111	2483.80555555556	2446.58888888889	2978.71111111111	1341.64722222222
ATRNL1	381.928703333333	409.303703333333	573.205555555556	374.905555555556	450.088888888889	357.520833333333	427.809258888889	364.663333333333	455.177777777778
ATRX	1054.85	1061.18564833333	1058.73333333333	1009.09907444444	950.802777777778	750.519444444445	678.663333333333	555.627777777778	673.751852222222
ATXN1	559.983333333333	1080.88703666667	980.249074444444	757.680555555555	930.294444444444	654.660647777778	1741.42777777778	919.05	517.834073888889
ATXN10	4713.91111111111	4332.35	5085.98333333333	5094.22777777778	5100.39074111111	3584.52222222222	4673.96666666667	4290.86666666667	5774.46666666667
ATXN2	2456.59259222222	2483.80555555556	611.200462777778	1735.50370333333	1924.08518555556	2495.439815	1514.50185111111	2061.08518555556	1688.98518444444
ATXN2L	679.655555555556	763.166666666667	975.838888888889	770.566666666667	352.709258888889	743.902777777778	645.861111111111	932.005092777778	1202.06666666667
ATXN3	184.985185555556	237.347222222222	327.213888888889	413.011111111111	341.272222222222	265.07963	258.200926666667	123.977777777778	430.476851666667
ATXN3L	489.113888888889	591.122222222222	573.577777777778	823.247222222222	804.154321111111	400.416666666667	432.490741111111	249.738888888889	764.85
ATXN7	957.411111111111	1149.53611111111	1143.71388777778	1304.15648111111	1470.84185166667	1490.97777777778	1141.84074111111	2012.85185222222	1251.21666666667
ATXN7L1	323.916666666667	311.77037	222.864814444444	349.094444444444	462.477777777778	644.972222222222	424.433333333333	449.225	199.32963
ATXN7L3B	2397.45592555556	2292.73333333333	2947.27222222222	2607.20555555556	2173.86296333333	2124.38925888889	2414.64907444444	3101.88296333333	2611.12592555556
ATXN8OS	1471.38333333333	616.32037	271.129166666667	1224.86666666667	1643.17963	358.30463	802.187037777778	1257.42407444444	1431.18555555556
AUH	2481.23703666667	2728.76296333333	2450.51666666667	3030.78333333333	1135.575	1905.86666666667	2034.08703666667	1594.23333333333	2678.43148111111
AUNIP	867.300648333333	555.431482222222	722.144444444445	918.936111111111	600.750925555556	483.669444444444	504.105555555556	656.605555555556	952.772222222222
AUP1	3269.61111111111	4022.11666666667	2078.68009277778	2733.28703666667	1775.59814777778	5062.98703666667	3261.49444444444	3205.38888888889	2772.23148222222
AURKA	119.650926111111	269.214814444444	521.20537	284.637036666667	384.225925555556	172.562036666667	338.137036666667	310.716666666667	282.840741111111
AURKAIP1	7719.88703666667	6169.2	5944.52222222222	7218.48518555556	4485.16851888889	6667.64722222222	7098.52963	7172.66944444444	8214.58333333333
AURKB	559.437685555556	517.661111111111	209.225926111111	191.024074444444	899.155555555556	302.133333333333	474.149074444444	998.07037	291.1
AURKC	287.825925555556	391.639814444444	329.615740555555	432.330555555556	902.959258888889	278.74537	540.15	485.431481111111	1017.12037
AUTS2	4461.05	4580.43888888889	5771.21944444444	7298.21666666667	4449.36111111111	2915.66111111111	5228.56851777778	5636.48518555556	5054.51481444444
AVEN	1384.02222222222	816.794444444444	1865.33333333333	849.201852222222	362.288888888889	837.685185555556	739.051852222222	666.764814444444	522.568981666667
AVIL	274.188888888889	358.837963333333	334.125925555556	227.236666666667	405.057406666667	334.441666666667	188.931481111111	718.921296666667	211.555555555556
AVL9	522.537963333333	875.229628888889	821.465000555555	756.383333333333	539.282407777778	691.427777777778	652.144444444444	603.009258888889	826.937036666667
AVP	104.383333333333	72.8722222222222	143.803703333333	230.160833333333	134.833333333333	346.069444444445	95.3333333333333	1011.77916666667	325.606481666667
AVPI1	4362.00185222222	4433.99444444444	3438.15222222222	4497.98518555556	4214.00555555556	3634.99259333333	2984.65	3804.77407444444	4823.62777777778
AVPR1A	323.109258888889	296.215740555556	225.874074444444	318.149073888889	330.431481111111	369.342963333333	161.624074444444	230.290741111111	149.898147777778
AVPR1B	443.255555555556	324.813888888889	357.827777777778	935.574073888889	436.555555555556	227.655555555556	370.313426111111	415.388888888889	244.575925555556
AVPR2	72.5388888888889	37.4388888888889	95.4370372222222	89.5148144444444	229.725	150.127777777778	51.8333333333333	100.733333333333	191.731481111111
AXIN1	2096.54814777778	1528.59259222222	1820.83425888889	463.146573888889	424.063888888889	1057.59444444444	1552.05555555556	2209.22808555556	352.564814444444
AXL	1169.6	1017.975	820.014814444444	754.370833333333	1246.39444444444	1143.71388777778	1154.49259222222	1182.87222222222	1093.62222222222
AZGP1	23046.7925933333	23990.7444444444	22740.9074077778	14606.22963	18408.9666666667	29898.8277777778	29357.4759255556	38373.6809522222	26076.8111111111
AZGP1P1	1670.45277777778	1303.10555555556	1272.61111111111	1324.88777777778	2131.09166666667	1810.11777777778	1266.91111111111	1487.76925888889	402.228518888889
AZI2	600.424074444444	832.262963333333	836.929628888889	653.011574444444	401.744444444444	753.906943888889	497.239258888889	563.716666666667	971.77037
AZIN1	2488.95666666667	2003.53703666667	1969.00222222222	1839.75	2092.42222222222	1853.2	1796.98055555556	1037.90555555556	2471.33333333333
AZU1	402.085185555556	59.5333333333333	107.227777777778	40.9444444444444	44.5277777777778	175.361111111111	353.483333333333	111.839815	206.574074444444
B2M	74930.4611111111	75599.6388888889	84637	78635.5	84637	63502.5111111111	75599.6388888889	64537.7962966667	73215.44
B3GALNT1	78.3138888888889	146.696296111111	172.968518888889	125.45	127.127870555556	72.2666666666667	37.95	124.411111111111	150.966666666667
B3GALT1	96.0111111111111	148.173147777778	78.5805555555555	99.8055555555556	62.1537033333333	182.216666666667	102.133333333333	442.936905	126.686111111111
B3GALT2	30.7166666666667	91.1388888888889	72.9833333333333	27.0944444444444	14.3222222222222	57.1888888888889	9.83888888888889	7.81666666666667	15.2444444444444
B3GALT4	655.535184444444	384.57619	293.789815	257.95	311.228703888889	458.890741111111	528.723888888889	489.551852222222	533.544444444444
B3GALT5	632.37037	607.75	143.647222222222	294.42037	705.988147777778	450.136111111111	484.292592777778	490.07074	557.231944444444
B3GAT1	296.422222222222	91.5333333333333	898.644444444445	73.5138888888889	76.7555555555556	1712.36388888889	112.105555555556	214.727777777778	141.188888888889
B3GAT3	463.628703333333	161.624074444444	425.561111111111	758.164444444444	1006.37962888889	692.540741111111	728.116666666667	809.637037777778	502.372222222222
B3GNT1	2543.40740777778	1678.95	2443.51296333333	2443.51296333333	3104.61759222222	2344.73888888889	2153.37222222222	2020.48055555556	1865.96666666667
B3GNT2	470.038888888889	132.277777777778	452.077777777778	442.155555555556	711.705555555556	611.091666666667	666.116666666667	512.174074444444	621.05463
B3GNT3	332.710185555556	108.594444444444	145.785185555556	234.475925555556	218.183333333333	216.433333333333	797.114814444445	1631.13935166667	1147.38351888889
B3GNT4	1526.05555555556	820.338888888889	440.302777777778	795.283333333333	1358.26	924.211111111111	919.05	1575.32963	1793.43703666667
B3GNTL1	304.983796111111	324.314814444444	567.394444444445	452.636111111111	313.718518888889	441.810648333333	476.219444444444	545.111111111111	463.983333333333
B4GALNT1	176.247222222222	602.55	271.129166666667	257.392592222222	215.274259444444	291.281944444444	396.477777777778	649.026851666667	612.225
B4GALT1	735.347222222222	767.138888888889	520.022222222222	598.461111111111	586.533333333333	1117.41203777778	1037.65	1395.20370333333	1165.09444444444
B4GALT2	1058.65972222222	1369.11203666667	1160.45185222222	2090.37777777778	1730.49444444444	2163.39166666667	2474.12407444444	2207.64814777778	3638.74629666667
B4GALT3	1136.96111111111	705.50787	1323.59166666667	1371.74166666667	1579.00925888889	1267.94814777778	1318.69277777778	1380.90370333333	1230.61481444444
B4GALT4	355.558333333333	274.15	336.397222222222	400.072222222222	199.32963	115.95	514.441666666667	652.144444444444	505.458333333333
B4GALT5	1619.83777777778	2593.56111111111	3136.26944444444	2069.48333333333	2313.13518555556	1347.63888888889	1616.03055555556	2072.01666666667	2059.13703666667
B4GALT6	174.316666666667	189.772222222222	37.8222222222222	103.742592777778	72.1888888888889	68.5166666666667	152.055555555556	77	881.437963333333
B4GALT7	1093.30370333333	1040.59259222222	875.154166111111	834.3	1030.79166666667	1628.26666666667	1244.05555555556	1419.17222222222	1151.91296333333
B9D1	500.060185	297.581481111111	375.99537	257.147221666667	274.696296666667	254.526573888889	303.288147777778	304.948147777778	325.606481666667
B9D2	155.059259444444	255.555555555556	165.870370555556	108.638888888889	174.35	566.105555555556	220.438888888889	208.1875	133.775
BAALC	549.427315	476.96713	251.331481111111	491.788888888889	605.225	306.462036666667	419.643385555556	418.077777777778	455.177777777778
BAAT	9670.12592555556	10315.4777777778	8890.17222222222	5377.58888888889	6597.82222222222	4102.34444444444	4392.9	8199.92963	5771.21944444444
BABAM1	939.8	613.849074444444	909.256018888889	723.083333333333	657.674074444444	2013.39444444444	2313.90555555556	1748.92407444444	872.738888888889
BACE1	3145.97777777778	2718.08611111111	3059.82777777778	2194.98888888889	2770.5	2437.64259222222	1694.43333333333	1928.90277777778	4694.07222222222
BACE2	1158.48333333333	663.634814444444	335.623148333333	415.7	563.716666666667	621.519444444444	447.571296111111	751.659259444445	174.879629444444
BACH1	941.722222222222	1108.26759277778	715.225	561.522222222222	599.088888888889	588.624074444444	549.475	588.284444444444	423.327777777778
BACH2	836.929628888889	625.704814444444	868.672222222222	597.684258888889	871.944444444444	790.739815	591.122222222222	531.608333333333	1048.77407444444
BAD	908.201481111111	462.9975	584.998147777778	627.477777777778	451.364351666667	1841.11296333333	1059.05555555556	731.792592222222	1123.88703666667
BAG1	2107.78351777778	1632.26851888889	2076.91666666667	1672.48611111111	1535.43703666667	2675.74444444444	2931.14259222222	2055.8	1559.89841222222
BAG2	525.361613333333	387.388888888889	429.184814444444	478.810185555556	682.742592222222	644.213888888889	512.808333333333	368.846296666667	481.325925555556
BAG3	1225.66574111111	1313.24444444444	1303.56963	1179.11666666667	1092.04074111111	2025.12592555556	1510.24722222222	1424.61388888889	1047.68703666667
BAG4	37.9111111111111	62.8888888888889	419.62123	407.808333333333	317.643981666667	273.200926111111	110.344444444444	78.6888888888889	75.8222222222222
BAG5	1069.62777777778	1453.73055555556	1221.71388944444	1168.68888888889	1144.41898111111	1320.19444444444	892.927777777778	1323.59166666667	787.081481111111
BAG6	3705.56666666667	3496.72963	3532.56574111111	3696.03981444444	4254.41111111111	5481.29444444444	7092.00555555556	4531.62592555556	2347.58888888889
BAGE	439.190277777778	28.2888888888889	27.5870372222222	146.437777777778	185.544444444444	63.8481483333333	52.6111111111111	70.9546294444444	1455.80555555556
BAHCC1	248.192592222222	555.977963333333	514.851481111111	299.658333333333	155.498147777778	1002.11666666667	824.55	956.839351666667	576.785185555556
BAHD1	586.572222222222	626.199074444444	1244.64851888889	804.073827222222	633.527777777778	1122.87222222222	933.958333333333	814.511111111111	403.328240555556
BAI1	361.687962777778	350.320833333333	630.762963333333	267.551852222222	139.444444444444	327.420371111111	229.127777777778	260.676190555556	1132.86537055556
BAI2	626.511111111111	899.864814444444	120.090740555556	669.072222222222	552.916666666667	633.400462777778	236.990277777778	409.961111111111	168.675925555556
BAI3	348.314814444444	232.596759444444	220.866666666667	308.083333333333	323.109258888889	126.311111111111	187.105555555556	61.1944444444444	202.272222222222
BAIAP2	391.472222222222	708.869444444444	523.266666666667	693.446296666667	480.016666666667	640.482407777778	1156.69722222222	412.384258888889	593.65
BAIAP2L2	133.157222222222	105.338888888889	67.3833333333333	88.7	251.213888888889	147.482407222222	85.4277777777778	299.163888888889	147.777777777778
BAIAP3	319.112962222222	693.192592222222	511.127777777778	503.733796111111	235.618518888889	446.361111111111	294.85463	699.816666666667	142.788888888889
BAK1	212.721296666667	161.911111111111	183.436111111111	373.325	182.337036666667	821.352222222222	350.233333333333	890.180092777778	203.770370555556
BAMBI	1146.04351833333	1097.96851888889	1289.88611111111	1064.12963	2295.93611111111	1664.9	1067.85722222222	1835.89100555556	1636.08888888889
BANF1	3504.44444444444	2505.05370333333	2749.72777777778	2853.60277777778	2301.73259222222	3891.91111111111	3516.58888888889	3256.32222222222	1967.37222222222
BANK1	127.703703333333	74.6888888888889	102.321296111111	173.464815	215.914815555556	98.539815	38.7555555555556	82.4361111111111	49.3851855555556
BANP	1252.32611111111	1477.82592555556	1743.38611111111	1671.63148111111	739.75	3111.44444444444	3459.85185111111	2539.72222222222	604.109259444444
BAP1	1515.21666666667	2277.63611111111	2125.18888888889	1845.29259222222	2042.54907444444	2109.40740777778	3944.40555555556	3795.16111111111	1525.56666666667
BARD1	29.5111111111111	30.0416666666667	31.5222222222222	24.1944444444444	30.5222222222222	64.9814816666667	47.3722222222222	43.6611111111111	36.9194444444445
BARX1	463.146573888889	281.482222222222	172.562036666667	514.294444444444	674.566666666667	306.038888888889	665.618518888889	642.766666666667	337.862222222222
BARX2	218.835185555556	153.577777777778	1147.62777777778	87.7083333333333	140.758333333333	102.488888888889	132.45	215.187407777778	392.771163333333
BASP1	5176.13287055556	4591.38333333333	6852.16666666667	5020.47259222222	5532.67407444444	3049.29259222222	3047.12222222222	2757.54814777778	11720.5472222222
BATF	331.677777777778	2267.86111111111	312.937962777778	261.055555555556	228.827777777778	360.684259444444	1594.23333333333	1175.74722222222	1479.54629555556
BATF3	583.914285555556	617.487037222222	778.966296666667	154.328703888889	241	205.451852222222	707.977777777778	789.578888888889	1416.83055555556
BAX	62.5388888888889	77.6722222222222	168.888888888889	70.9166666666667	103.422222222222	443.559629444444	557.61574	167.762037222222	179.9
BAZ1A	766.961111111111	747.714814444444	954.219444444444	428.272407222222	397.90037	672.692592222222	483.885648333333	386.067777777778	395.77037
BAZ1B	631.244444444444	684.927777777778	398.042592222222	830.997222222222	821.776388888889	769.025925555556	941.722222222222	724.625925555556	710.477777777778
BAZ2A	1103.89907444444	1383.54277777778	1461.45	1189.60277777778	1231.25185222222	1322.32314777778	1733.84555555556	1328.34907333333	1164.32592555556
BAZ2B	1569.24259222222	2562.56111111111	2904.76111111111	1831.50833333333	1743.95925888889	841.027777777778	898.143518888889	405.531481111111	1257.12222222222
BBIP1	1476.91388888889	1402.81	1641.2	1168.2	1056.22444444444	648.291666666667	629.753703333333	499.32037	612.225
BBOX1	8335.53888888889	4392.9	10252.7277777778	2249.80740777778	4231.02592555556	3471.92592555556	3135.62222222222	6108.29444444444	6075.51481555556
BBS1	1731.85370333333	1657.12407444444	2173.34444444444	1855.32777777778	2851.73888888889	1292.49259222222	1656.47592555556	1032.55555555556	1743.38611111111
BBS10	492.955555555555	1173.08777777778	674.896296666667	664.677315	393.922222222222	393.177777777778	279.994444444444	243.451111111111	333.921111111111
BBS4	356.958333333333	622.077777777778	384.465	212.661111111111	275.882407222222	191.6	333.494444444444	591.775661111111	292.88426
BBS7	27.0944444444444	303.038888888889	16.9888888888889	179.005555555556	34.2055555555556	9.53333333333333	221.922222222222	248.247962777778	26.4722222222222
BBS9	264.080555555556	233.330555555556	156.783333333333	221.50463	206.924074444444	240.360184444444	213.224074444444	271.004629444444	182.816666666667
BBX	1174.59444444444	1348.025	1143.30555555556	939.8	1370.36296333333	904.67037	1539.41543111111	1222.45833333333	1504.09444444444
BC069004	538.109722222222	950.748611111111	124.911111111111	758.689506666667	902.959258888889	978.683332777778	806.151111111111	976.537036666667	1425.63333333333
BC069739	335.701852222222	25.0074077777778	36.8333333333333	41.1777777777778	26.8888888888889	103.677777777778	130.111111111111	116.347222222222	21.3074072222222
BC069756	538.594444444444	477.431481111111	605.716666666667	686.774074444444	620.677777777778	330.022222222222	114.844444444444	208.446296666667	841.277777777778
BC069776	1321.67777777778	663.435185555556	810.672222222222	879.959258888889	282.470371111111	526.828703888889	458.996296666667	262.709258888889	1477.15555555556
BC113958	171.630555555556	71.2777777777778	302.133333333333	577.464815	199.227777777778	478.277777777778	403.625	110.344444444444	261.9
BCAM	996.553703333333	1181.40555555556	974.012963333333	1071.38518444444	1630.09259222222	522.6	1373.61111111111	774.977777777778	898.871111111111
BCAN	804.414814444444	756.077036666667	959.557407777778	1001.17777777778	981.033333333333	980.904629444444	884.361111111111	1899.84722222222	1557.32592666667
BCAP29	594.45	708.500185555556	866.031481111111	702.7	786.855555555556	340.044444444444	227.655555555556	194.299073888889	18.9638888888889
BCAP31	3136.91666666667	3527.10833333333	2785.77592555556	5417.94814777778	2874.12222222222	3457.13148111111	4341.23055555556	3111.44444444444	3496.72963
BCAR3	686.774074444444	576.785185555556	784.194444444444	471.969444444444	442.62037	564.109259444444	464.352777777778	657.252037222222	283.916666666667
BCAS1	115.82037	459.159259444445	788.344444444444	809.637037777778	1039.64537	451.744444444444	581.284259444445	934.1	1362.41925888889
BCAS2	2205.55444444444	2539.72222222222	2953.58055555556	1832.97870388889	1661.07963	2309.59444444444	1606.42962888889	1306.87777777778	2034.08703666667
BCAS3	1243.4	287.690741111111	1250.83703777778	1411.07777777778	1112.81944444444	1979.42314888889	1338.40463	1149.53611111111	665.198147777778
BCAS4	608.277777777778	496.236111111111	49.3222222222222	344.05	878.379629444444	351.17963	438.644074444444	317.837037222222	678.049073888889
BCAT1	199.619444444444	80.0722222222222	189.705555555556	105.9	244.052777777778	113.952777777778	114.108333333333	124.911111111111	195.983333333333
BCAT2	770.022222222222	423.914814444444	398.951852222222	423.722222222222	219.233333333333	1204.22407444444	780.222222222222	1019.88333333333	146.380555555556
BCCIP	722.255555555556	769.298148333333	580.772222222222	233.796296666667	433.861111111111	867.639814444444	857.885185555556	772.133333333333	98.3
BCHE	15897.7444444444	25052.4111111111	29762.8962966667	18023.77037	25630.8777777778	11420.7388888889	9184.96111111111	12887.7972222222	19755.3666666667
BCKDHA	2693.20185222222	3804.77407444444	3045.32222222222	3079.55	3616.61481444444	4403.96296333333	4094.17777777778	5384.22592555556	3711.06111111111
BCKDHB	1663.63333333333	954.455555555556	1357.56111111111	925.483333333333	732.905555555556	1714.81111111111	1385.01666666667	2235.99629666667	679.741666666667
BCKDK	2219.57407444444	2604.60740777778	1340.06111111111	1670.45277777778	1976.20555555556	3564.07037	3600.84259222222	3152.97037	1485.54814777778
BCL10	629.655555555556	963.706666666667	901.792592222222	1115.90518555556	1721.11888888889	242.472222222222	408.888888888889	818.698148888889	704.916666666667
BCL11A	473.298147777778	482.282407777778	352.709258888889	690.185184444444	276.494444444444	599.559258888889	409.583333333333	923.131111111111	539.687036666667
BCL11B	498.549999444444	605.47037	663.288888888889	538.89537	465.113888888889	339.651851666667	373.081481111111	106.816666666667	826.374073888889
BCL2	538.3	472.038888888889	584.518518888889	370.9125	254.710185555556	312.308333333333	390.112036666667	260.012036666667	379.451852222222
BCL2A1	223.455555555556	227.738888888889	317.313888888889	131.438888888889	200.53037	384.225925555556	190.438888888889	112.105555555556	86.4861111111111
BCL2L1	727.585184444444	614.650926111111	375.206666666667	488.15	352.999074444444	962.158332222222	980.775925555556	995.862963333333	656.12
BCL2L10	274.52037	40.3666666666667	137.147222222222	299.915925555556	273.573888888889	141.244444444444	173.977777777778	105.111111111111	29.5666666666667
BCL2L11	23.5444444444444	137.038888888889	60.3805555555556	74.8555555555556	46.6611111111111	52.2388888888889	53.7233333333333	49.8703705555556	162.761111111111
BCL2L13	1739.28518444444	1416.83055555556	1460.56851888889	1390.04444444444	1055.2	2160.80481444444	1609.89074111111	1706.26666666667	775.424073333333
BCL2L14	1060.04027777778	1055.39259222222	158.822222222222	1022.81111111111	795.976852222222	136.881481666667	971.488888888889	654.573147777778	2575.41388888889
BCL2L2	1477.82592555556	955.32037	982.223333333333	1721.11888888889	1795.91666666667	1716.82222222222	1601.71111111111	1368.69814777778	1555.43333333333
BCL6	1432.13222222222	3417.85740777778	1518.07777777778	2916.67222222222	2291.45925888889	2473.13333333333	1971.12222222222	1065.73148111111	1859.85
BCL7A	542.844973333333	658.309258888889	540.827407777778	436.8	494.4	567.623888888889	652.856481111111	820.162963333333	447.166666666667
BCL7B	876.009259444444	784.241666666667	1064.61203722222	588.881481111111	71.4666666666667	1766.92777777778	1451.16666666667	1175.20555555556	295.444444444444
BCL7C	851.947222222222	1266.51666666667	1624.76481555556	312.672222222222	502.812037222222	1382.29722222222	1221.50601888889	1093.30370333333	840.338888888889
BCL9	205.350925555556	642.766666666667	724.326984444444	609.651852222222	385.263888888889	155.630555555556	626.369444444444	195.983333333333	169.7
BCLAF1	1349.96666666667	1879.43611111111	1788.45666666667	1643.825	1413.57777777778	1086.14814888889	857.683333333333	815.203703333333	866.930555555556
BCMO1	590.85	379.322222222222	404.535555555556	563.162962222222	178.813888888889	254.526573888889	205.489815	505.129628888889	1068.94074055556
BCOR	283.969444444444	378.368518888889	259.890741111111	242.67963	347.274074444444	286.361481111111	252.338888888889	128.803703333333	206.384258888889
BCORL1	998.986111111111	1082.17777777778	1225.66574111111	1470.70592555556	1465.32777777778	1381.39999888889	1368.27259222222	1384.02222222222	1561.55555555556
BCR	756.910185555556	733.946296666667	310.162963333333	607.809259444444	920.977777777778	1465.32777777778	1413.57777777778	1459.28333333333	766.129629444445
BCS1L	2888.19074111111	2792.07222222222	3057.8	2966.04351888889	3341.26111111111	2392.72407444444	2239.20925888889	3031.06851833333	3352.17777777778
BDH1	14142.1629633333	13871.4246911111	12430.6816666667	14142.1629633333	12213.5101855556	13308.0222222222	10914.85	10564.3	6250.60925888889
BDH2	7876.71574	9544.37222222222	6504.82685222222	6338.07963	6419.68518555556	4163.24259222222	4336.52222222222	5710.53148111111	2129.55
BDKRB1	1193.05833333333	1474.17222222222	1122.94583333333	694.557407777778	951.314815555556	1141.08518555556	866.22963	1034.25407444444	1452.15370333333
BDKRB2	157.757407777778	333.288888888889	648.629628888889	95.6888888888889	111.453703333333	114.367592777778	109.397222222222	570.627777777778	125.17037
BDNF	125.672222222222	636.492328888889	188.516666666667	296.75	397.074073888889	209.061111111111	214.502777777778	78.1555555555556	342.561759444444
BEAN1	391.851851111111	384.352777777778	858.3125	455.783333333333	642.568517777778	740.376852222222	664.677315	589.594444444444	1002.36111111111
BECN1	2306.41481444444	1702.01666666667	1453.40555555556	1230.17777777778	1487.28888888889	1708.80555666667	2156.93888888889	1339.35	1659.56296333333
BEGAIN	653.075	775.424073333333	251.855555555556	320.094444444444	702.935185555556	465.594444444444	467.661111111111	818.209258888889	1033.22963
BEND5	496.422222222222	229.033333333333	642.094444444444	250.955555555556	656.549073888889	596.07963	236.990277777778	407.080555	195.851388888889
BEST1	358.837963333333	306.038888888889	272.407777777778	114.35	188.767592777778	535.972222222222	307.418518888889	516.363333333333	425.192592222222
BEST2	1118.91759277778	883.975926666667	958.450926111111	988.485184444444	335.888888888889	219.016852222222	162.986111111111	184.782672222222	1473.19444444444
BET1	1873.81666666667	2031.60555555556	2437.64259222222	1696.04351888889	1802.78888888889	1768.80740777778	1374.76111111111	680.961111111111	1102.17222222222
BET1L	626.748148888889	158.647222222222	908.416666666667	247.871296111111	487.783796111111	720.981481666667	623.457407222222	408.27963	531.466666666667
BEX1	1221.79629666667	746.254628888889	1063.16111111111	1055.29629611111	686.37037	766.803333333333	885.166666666667	951.651852222222	1422.77963
BEX4	181.452381111111	481.407407222222	724.562962222222	469.869444444444	346.851852222222	458.750370555556	654.222222222222	250.955555555556	302.773333333333
BFAR	761.392592222222	2371.87407444444	1884.63888888889	1842.51574055556	2335.52222222222	1865.96666666667	2253.41111111111	3552.71666666667	1532.43703666667
BFSP1	109.55	104.451852222222	162.622222222222	142.057407777778	79.2055555555555	59.8666666666667	176.146296666667	57.5777777777778	203.988888888889
BFSP2	308.293055555556	388.627777777778	49.6194444444444	742.042592222222	714.673147777778	277.937962777778	272.644444444444	219.725	681.555555555556
BGN	3669.37370333333	5020.47259222222	5539.77148222222	3727.38055555556	9127.06944444444	2641.03981444444	6937.89074111111	4288.38518555556	4813.31296333333
BHLHB9	773.496110555556	582.156481111111	510.989814444444	587.758333333333	788.746296111111	234.055926111111	253.436111111111	89.8861111111111	319.478703888889
BHLHE40	3444.44222222222	2794.94444444444	3398.28333333333	3016.57222222222	1697.77407333333	2235.56296333333	3271.35555555556	2896.09629666667	1361.87777777778
BHLHE41	34.1305555555556	81.6777777777778	90.4694444444444	127.646296111111	131.761111111111	98.3805555555556	150.037036666667	34.3777777777778	80.5037033333333
BHMT	40906.6553966667	35799.48	27458.9888888889	24073.8888888889	38886.1333333333	29357.4759255556	20682.2944444444	43516.62963	24073.8888888889
BHMT2	18910.5814811111	15353.8166666667	14910.8185188889	21568.3666666667	20046.6666666667	33240.20537	34035.5992066667	35117.2351855556	11539.9916666667
BICC1	736.874074444444	692.892592222222	731.142592222222	747.714814444444	683.927777777778	531.75	506.119444444444	445.390741111111	843.925925555556
BICD1	332.843518888889	383.272592222222	203.061111111111	204.355555555556	623.177777777778	438.112222222222	833.212962222222	538.755555555556	329.818782222222
BICD2	455.466296666667	519.411110555556	388.237036666667	497.417593333333	466.653703333333	386.946296666667	510.846111111111	508.775555555556	299.893147777778
BID	1775.59814777778	1554.39629666667	1476.12685166667	1983.35740777778	1324.38703666667	1557.66111111111	1574.15185222222	1118.97407444444	827.458333333333
BIK	192.775925555556	163.05	159.662963333333	118.119444444444	96.4427777777778	147.482407222222	140.187037222222	162.702777777778	139.672222222222
BIN1	1121.21148111111	1323.70601833333	1083.775	1174.86037	940.168147777778	1737.11222222222	2233.55	2066.87777777778	977.077593333333
BIN2	167.194444444444	209.55	190.075	64.6574072222222	177.668518333333	189.088888888889	196.283333333333	126.994444444444	97.5111111111111
BIN3	524.644444444444	1169.27777777778	931.601852222222	794.766666666667	1164.06666666667	1594.50555555556	1698.55370333333	1662.44074111111	930.294444444444
BIN3-IT1	389.135185555556	915.437962777778	584.62963	530.511111111111	159.141666666667	651.477777777778	541.016203333333	856.327777777778	1265.61111111111
BIRC2	4257.41666666667	4770.59444444444	5774.46666666667	4531.62592555556	4332.35	1957.29722222222	2826.48333333333	2097.74259222222	4804.81111111111
BIRC3	211.966666666667	52.5666666666667	231.305555555556	71.1333333333333	235.015277777778	348.627777777778	326.646296666667	237.092963333333	167.516666666667
BIRC5	623.048147777778	598.892592222222	316.412963333333	543.574074444444	744.722222222222	480.412963333333	453.914814444444	578.818517777778	386.978703888889
BIRC7	760.388888888889	835.111111111111	705.046296666667	650.092592222222	1047.45592611111	1237.01111111111	637.596111111111	1280.12222222222	1329.93611111111
BLCAP	4167.82407444444	5677.05555555556	4178.00926	5581.05555555556	6169.2	4091.84537	4792.41666666667	5624.45555555556	5273.96666666667
BLK	127.938888888889	485.431481111111	294.27963	401.6	143.694444444444	447.072222222222	278.559258888889	244.005555555556	512.174074444444
BLM	738.238888888889	609.355555555555	531.608333333333	421.033333333333	751.038888888889	680.812963333333	451.55	639.127777777778	1404.36666666667
BLMH	260.177777777778	255.944444444444	130.572222222222	104.822222222222	1029.96018555556	66.0222222222222	129.438888888889	101.166666666667	247.494444444444
BLNK	2218.42777777778	4091.84537	2576.25046277778	2281.7	2371.87407444444	2610.60833333333	1883.46111111111	1873.81666666667	2959.81611111111
BLOC1S1	9224.56203666667	6786.63703666667	6778.04259222222	5827.89074111111	8513.67777777778	6280.06666666667	5804.20370333333	6497.38333333333	7577.48148111111
BLVRA	740.376852222222	852.213888888889	791.662036666667	648.047222222222	998.397222222222	1112.15	967.932222222222	998.986111111111	1003.90185222222
BLVRB	7604.41018555556	9224.56203666667	6720.12222222222	6217.76111111111	9282.41111111111	12308.7518522222	6944.37963	9856.9	3733.47777777778
BLZF1	66.5111111111111	77.7694444444445	100.664814444444	111.368518333333	100.403703333333	50.4962966666667	104.037036666667	135.846296666667	125.798147777778
BMP1	936.6	791.662036666667	545.388888888889	522.537963333333	746.43254	964.876666666667	1193.95555555556	1090.50277777778	648.154444444444
BMP10	640.175925555556	713.212036666667	411.174074444444	404.736111111111	372.12963	988.955555555556	559.983333333333	842.929166666667	674.566666666667
BMP15	842.658796111111	789.578888888889	1046.21388888889	1352.68888888889	937.887036666667	824.675926111111	531.921111111111	623.762407222222	1367.04351888889
BMP2	439.887963333333	320.832037222222	491.215741111111	535.348147777778	608.15	451.55	562.099074444444	533.357407777778	317.694444444444
BMP2K	368.039814444444	532.966666666667	458.811111111111	288.525	380.662036666667	201.569907777778	249.786111111111	229.537963333333	337.378333333333
BMP3	435.159259444444	122.744444444444	127.157407777778	408.692962222222	104.766666666667	106.577777777778	420.405555555556	157.136111111111	275.703703333333
BMP4	68.3444444444444	66.575	51.0555555555556	67.0666666666667	64.37963	49.2944444444444	70.0166666666667	64.7611111111111	58.7666666666667
BMP5	551.148147777778	245.822222222222	393.281481111111	479.684073333333	505.216666666667	269.248147777778	351.644444444444	424.15787	600.281481111111
BMP6	257.1	405.531481111111	76.8222222222222	414.9	320.261111111111	218.738888888889	146.583333333333	407.642963333333	473.842592222222
BMP7	520.211825555555	550.562036666667	452.636111111111	559.008333333333	698.25	935.988888888889	518.580185555556	1276.57222222222	842.929166666667
BMP8A	328.581481111111	173.074074444444	203.835185555556	239.866666666667	175.092592222222	187.197777777778	200.62963	213.322222222222	74.8555555555556
BMP8B	700.666666666667	434.978888888889	566.298147777778	687.762963333333	575.35	571.615277777778	283.396825555556	441.490741111111	524.864814444444
BMPR1A	522.885185	928.648148888889	691.972222222222	579.855	825.783333333333	639.258333333333	553.314814444444	524.180741111111	470.038888888889
BMPR1B	120.466666666667	154.592592222222	135.105555555556	164.976851666667	524.27	230.005555555556	100.927777777778	120.22037	217.296296666667
BMPR2	125.261111111111	176.211111111111	268.187037222222	140.912963333333	260.578042222222	136.620370555556	225.169444444444	257.431481111111	230.208333333333
BMS1	462.336111111111	530.293333333333	215.697222222222	682.530555555556	1415.00740777778	923.361111111111	666.312962777778	1573.55185222222	242.357407777778
BMX	125.672222222222	68.4722222222222	87.5833333333333	156.536111111111	138.222222222222	77.15	113.040277777778	144.744444444444	165.6
BNC1	180.133333333333	313.65	335.411111111111	613.453703333333	612.225	431.149074444444	349.983333333333	529.712963333333	468.972222222222
BNC2	1226.58777777778	1009.78981555556	955.525925555556	1731.85370333333	2656.29444444444	939.8	641.103703333333	1226.94814777778	2233.55
BNIP1	407.808333333333	273.038888888889	318.575925555556	278.782406666667	578.818517777778	531.391666666667	672.235185555556	743.063703333333	310.807407777778
BNIP2	650.635185	921.269629444444	1455.80555555556	849.772222222222	691.761111111111	704.916666666667	769.025925555556	309.199629444444	490.591111111111
BNIP3	5620.23888888889	6534.32777777778	5997.95555555556	6375.8	4413.88703666667	7307.66851888889	4942.94814777778	5453.24814777778	4995.67222222222
BNIP3L	2260.35925888889	2376.28148111111	2027.07777777778	2013.39444444444	2445.26759222222	1554.11111111111	2091.94166666667	1460.04259222222	1275.33333333333
BOLA1	983.527777777778	1232.89444444444	854.748147777778	920.723148333333	773.115555555556	1357.01740777778	1556.86296333333	888.32037	796.905555555556
BORA	675.15	483.017777777778	693.446296666667	1229.27777777778	547.45	512.301852222222	535.102777777778	274.463888333333	915.783333333333
BPESC1	58.5222222222222	10.5027777777778	21.7666666666667	18.6444444444444	289.627407777778	37.7111111111111	17.2777777777778	61.5157405555556	100.55
BPGM	662.273611111111	605	643.706481111111	740.825925555556	415.155555555556	555.431482222222	447.721295555556	433.270371111111	391.013888888889
BPHL	2706.67777777778	3953.41666666667	3621.5	2639.53333333333	2142.05666666667	3019.88055555556	3279.87111111111	4384.37963	1105.52963
BPIFA1	1499.01666666667	775.283333333333	786.968518333333	910.583333333333	842.83125	616.250462777778	562.322222222222	761.392592222222	2091.37592555556
BPNT1	28.7944444444444	100.664814444444	58.3555555555556	305.680555555556	279.348147777778	33.675	49.414815	45.3870372222222	720.542222222222
BPTF	1664.9	1768.54629666667	1511.38333333333	1773.15084222222	1379.535	1390.54444444444	1535.71111111111	2546.59074111111	1724.52963
BPY2	138.019444444444	32.6611111111111	118.077777777778	93.4111111111111	146.105555555556	129.272222222222	61.0416666666667	485.582870555556	68.1777777777778
BRAP	136.922222222222	395.321296666667	278.918888888889	199.797222222222	95.8166666666667	512.027963333333	389.32963	373.539815555556	342.816666666667
BRCA1	794.444444444444	489.627592777778	222.657407777778	451.55	447.166666666667	462.672222222222	598.287036666667	685.438888888889	331.731216666667
BRCA2	234.551851666667	104.788888888889	83.9333333333333	161.624074444444	115.9	115.027777777778	133.002777777778	151.7	200.12963
BRCC3	277.838888888889	454.363888888889	311.116666666667	691.256481111111	306.972222222222	344.44074	506.736111111111	522.341666666667	378.207407777778
BRD1	853.998147777778	1510.24722222222	1181.40555555556	1181.71944444444	1098.09814833333	1422.77963	1528.00740777778	1036.47685166667	697.672222222222
BRD2	3104.61759222222	3422.90370333333	3393.88333333333	4027.18518555556	3290.91111111111	4178.00926	4620.50370333333	4470.36851888889	3249.28333333333
BRD3	2592.73703666667	3550.09444444444	2774.09444444444	3655.68888888889	3428.57963	2137.94444444444	2618.69444444444	2466.56666666667	3100.64555555556
BRD4	1763.55370333333	2292.14814777778	1726.33333333333	1837.875	1745.07222222222	2839.15	3956.33148111111	2586.51203777778	1492.82962944444
BRD7	889.960185555556	1597.14425888889	1041.84074	665.335185555556	1199.40444444444	1092.04074111111	1061.46666666667	1100.160185	957.117406666667
BRD7P3	311.005555555555	104.109258888889	220.216666666667	199.32963	136.881481666667	161.955555555556	74.0333333333333	215.487036666667	68.85
BRD8	939.47037	1387.91851777778	1172.96611111111	910.144444444444	891.512962222222	1019.88333333333	1069.53388777778	1163.12777777778	1216.53796333333
BRD9	399.364814444444	628.924722222222	274.696296666667	2003.53703666667	290.877777777778	2197.09761888889	1041.575185	1173.35740777778	471.683333333333
BRDT	246.95	171.744444444444	320.694444444444	37.9305555555556	213.184722222222	129.272222222222	298.696296666667	421.966666666667	575.427777777778
BRE	1343.60555555556	1080.33333333333	1093.01481444444	1778.01111	1638.82037	1336.20925888889	1322.53518555556	1428.81111111111	1041.46148111111
BRF1	196.633333333333	153.819444444444	211.767036666667	97.0833333333333	130.214814444444	402.304444444444	269.248147777778	188.818518888889	171.378703888889
BRF2	893.680555555556	1060.13888888889	758.689506666667	1394.12555555556	973.166666666667	923.738888888889	879.75	1348.025	1211.6625
BRINP1	527.060185	699.411111111111	796.070370555556	876.207315	564.671296111111	558.909722222222	107.916666666667	600.63	867.300648333333
BRINP2	95.5055555555555	96.2236111111111	139.777777777778	104.725	90.6277777777778	90.8777777777778	140.464814444444	207.446295555556	123.723148333333
BRINP3	33.9111111111111	35.5555555555556	41.85	12.2555555555556	14.8666666666667	25.5666666666667	41.0444444444444	44.5555555555556	10.9555555555556
BRIP1	55.5722222222222	75.4555555555555	348.372685	188.325237777778	59.6333333333333	217.524629444444	196.777777777778	220.058333333333	335.948148333333
BRIX1	311.161111111111	518.687037777778	492.744444444444	105.266666666667	250.657406666667	261.006481666667	366.005555555556	219.725	409.834074444444
BRMS1	1603.75555555556	1202.9	1660.46296333333	1212.02592555556	1367.04351888889	2158.98333333333	1584.38333333333	1833.45185222222	792.555555555556
BRPF1	491.788888888889	287.95	1082.08703722222	268.011111111111	950.411111111111	667.744444444444	587.758333333333	638.075925555556	890.541111111111
BRS3	609.557870555556	335.063888888889	702.817592777778	330.275925555556	159.288888888889	445.390741111111	703.820371111111	589.458703333333	1263.13296333333
BRSK2	29.4	328.353704444444	344.866666666667	421.033333333333	302.133333333333	148.587962777778	94.4444444444444	114.600926111111	173.736111111111
BRWD1	229.725	391.55	415.155555555556	264.7	262.467129444444	185.838888888889	119.261111111111	53.8777777777778	268.905555555556
BSDC1	2584.14814833333	2559.38333333333	3211.5	2734.71666666667	3107.80833333333	3578.03518555556	2921.72222222222	3621.5	3385.36851888889
BSG	1364.42222222222	958.37963	947.022222222222	1232.26111111111	917.587962777778	1506.59629666667	2178.48703666667	1746.77037	458.152777777778
BSN	288.525	349.825462777778	119.584259444444	426.287036666667	154.204629444444	359.280555555556	400.487036666667	146.411111111111	169.27963
BSPRY	383.783333333333	402.009259444444	1071.90555555556	551.655555555556	708.590741111111	619.455556111111	690.728703888889	571.074074444444	630.141111111111
BST1	76.0018516666667	107.211111111111	48.9666666666667	107.055555555556	56.5694444444444	100.855555555556	46.6972222222222	91.1916666666666	30.7583333333333
BST2	3266.96851888889	3850.38518555556	2297.27222222222	2156.93888888889	1329.0875	5338.84166666667	3400.31111111111	3696.03981444444	5377.58888888889
BTAF1	1663.97407444444	2132.06481444444	1817.14444444444	1504.27962944444	1103.52222222222	758.494444444444	784.131944444444	530.87963	1044.62962888889
BTBD1	2641.03981444444	3173.46	3466.83333333333	3558.56111111111	3152.97037	2100.10185222222	2251.74259277778	1596.3	2443.91736111111
BTBD18	63.6472222222222	53.2222222222222	77.3296294444444	66.3111111111111	89.6555555555556	60.5083333333333	42.5888888888889	58.0666666666667	92.4611111111111
BTBD2	149.898147777778	146.267592222222	130.388888888889	162.058333333333	142.868517777778	582.396296666667	1217.05925888889	1077.61481444444	135.975
BTBD3	834.411111111111	981.735185555556	1123.88703666667	838.195370555555	544.813888888889	543.772222222222	830.729815	614.772222222222	1474.04722222222
BTBD7	62.3555555555556	290.427777777778	92.9648144444444	91.3648144444444	53.5333333333333	87.6222222222222	94.9175927777778	67.8722222222222	78.89
BTC	223.146296666667	29.2888888888889	10.9555555555556	32.8555555555556	18.7277777777778	84.4037033333333	46.4888888888889	83.1888888888889	135.846296666667
BTD	1713.16296222222	1729.85925888889	1369.84490722222	1607.52222222222	1568.08518555556	1652.53703666667	1512.83796333333	2025.12592555556	685.777777777778
BTF3	13308.0222222222	13757.5944444444	16584.7222211111	10873.00926	12102.9666666667	10823.6481477778	10506.1148144444	12495.9111111111	12803.0657411111
BTF3P11	7.81666666666667	137.147222222222	33.3111111111111	48.775	69.7444444444444	115.194444444444	65.0462961111111	118.601852222222	79.6814811111111
BTG1	7505.42222222222	8413.12098777778	8055.09166666667	5359.12222222222	9960.56111111111	7834.32963	9856.9	8781.36878222222	8384.71111111111
BTG2	835.962963333333	1209.72148111111	1602.04444444444	1473.04074055556	1372.15926	520.944444444444	766.053703333333	1326.54166666667	1126.86111111111
BTG3	929.07963	1023.36	1217.05925888889	681.022222222222	1017.54444444444	890.210185555556	747.714814444444	757.888888888889	1077.40555555556
BTG4	226.422222222222	70.5777777777778	401.064814444444	33.4166666666667	138.788888888889	35.8972222222222	380.811111111111	177.374074444444	119.990740555556
BTK	302.55	163.791666666667	241.87963	482.282407777778	157.398147777778	245.433333333333	739.252777777778	735.905555555556	420.232222222222
BTN1A1	887.575925555556	563.994444444444	372.785185555556	426.95	142.788888888889	315.888888888889	100.607407222222	631.651851111111	831.802777777778
BTN2A1	978.883332222222	1000.11851888889	1046.02963	820.92963	1017.12037	1036.81851888889	1204.87963	1015.27592555556	1395.59259222222
BTN2A2	685.579258888889	1028.82222222222	883.476481666667	649.675	796.163888888889	1097.06018555556	871.111481666667	1465.78703666667	1112.46666666667
BTN2A3P	1112.02907388889	279.657407777778	511.580092777778	563.994444444444	497.487036666667	478.042592222222	384.650263888889	242.855555555556	693.038888888889
BTN3A1	1076.65370388889	1659.99703666667	1211.82870333333	613.612963333333	756.312036666667	1231.85185222222	1203.27592555556	992.186111111111	2138.26851888889
BTN3A2	592.797222222222	483.246295555556	520.944444444444	380.763426111111	533.902777777778	932.077777777778	1824.97963	390.112036666667	398.951852222222
BTN3A3	523.206111111111	824.253703888889	743.27074	287.172222222222	438.738888888889	512.611111111111	921.18	459.451851666667	401.933333333333
BTNL2	85.6777777777778	99.0277777777778	51.8333333333333	100.55	171.378703888889	155.630555555556	54.7972222222222	185.687962777778	121.474074444444
BTNL3	1719.56666666667	2326.41759222222	1172.96611111111	2066.22222222222	2460.31388888889	1440.1	972.376852222222	1017.12037	2989.55185222222
BTNL8	84.9611111111111	85.5518516666667	90.710185	98.539815	84.110185	586.572222222222	53.5333333333333	77.1666666666667	61.7666666666667
BTRC	500.853703333333	349.983333333333	361.4375	639.975925555556	469.605555555556	497.417593333333	375.1	608.840741111111	866.22963
BUB1	153.242963333333	204.477036666667	86.0222222222222	126.577777777778	272.121482222222	200.53037	118.941111111111	86.0222222222222	301.056111111111
BUB1B	253.436111111111	235.618518888889	156.129628888889	407.460185	428.425555555555	80.5037033333333	143.916666666667	240.872222222222	794.444444444444
BUB3	1653.98611111111	1696.04351888889	2159.91018444444	1486.98981555556	1257.86666666667	1193.05833333333	1270.34740666667	1274.01388888889	1326.54166666667
BUD31	1134.45463	1344.92407444444	1492.95	777.270370555555	855.514815	1924.08518555556	1790.96333333333	1846.13888888889	654.905555555556
BYSL	214.727777777778	221.657870555556	208.423148333333	590.651852222222	259.951388888889	142.788888888889	568.705555555556	236.952777777778	155.6
BZRAP1	1276.57222222222	846.424444444444	470.849629444444	908.622963333333	330.627777777778	608.840741111111	868.672222222222	820.493518888889	698.860555555555
BZW1	3609.48888888889	2495.87407444444	2384.67314777778	3490.63333333333	2442.09222222222	3523.37777777778	2597.50370333333	1593.22222222222	2034.67037
BZW2	2204.12407444444	2414.64907444444	2015.79074	1728.46349222222	2318.41666666667	1223.86666666667	1287.67222222222	1803.18333333333	2373.39444444444
C10orf10	4637.51296333333	2910.69444444444	3649.41666666667	2425.86388888889	4920.41666666667	4078.78888888889	2007.93148111111	1555.25370333333	2295.93611111111
C10orf12	272.722222222222	236.309258888889	31.2888888888889	70.625	503.116666666667	234.627777777778	142.455555555556	261.295833333333	313.466666666667
C10orf2	65.0222222222222	124.531481111111	165.644444444444	494.069907777778	35.0694444444444	426.89537	295.05	491.612963333333	268.3
C10orf76	402.304444444444	1331.58333333333	467.124074444444	926.444444444444	753.67963	1251.00555555556	558.662963333333	1020.37777777778	593.321296666667
C10orf88	615.77963	633.908333333333	464.631481111111	532.127777777778	518.303703333333	171.155555555556	217.325	68.5722222222222	967.932222222222
C10orf95	171.172222222222	65.8833333333333	42.5666666666667	128.774073888889	94.0083333333333	80.6666666666667	94.2712961111111	116.97037	140.482407222222
C11orf1	223.146296666667	200.4	199.384259444444	366.619444444444	315.807407777778	321.211111111111	100.927777777778	85.9074072222222	203.544444444444
C11orf16	230.661111111111	218.460185	171.302777777778	288.627777777778	267.918518888889	343.944444444444	216.387962777778	304.15	169.951852222222
C11orf21	1070.09560166667	838.251852222222	963.431481111111	1423.80046333333	764.547222222222	1029.51851888889	661.134258888889	779.701111111111	818.019444444444
C11orf24	1985.95925888889	1968.41296333333	2580.25	2071.04166666667	2061.88703666667	4142.37370333333	2779.87777777778	3629.37777777778	1988.12222222222
C11orf30	119.044444444444	43.4222222222222	57.1888888888889	117.8	145.352222222222	503.602777777778	145.494444444444	169.323148333333	529.377777777778
C11orf49	141.273611111111	253.972222222222	208.865278333333	284.456481111111	731.724073888889	366.13037	238.177777777778	285.377777777778	367.568518888889
C11orf57	1139.57592555556	1053.14629611111	1755.29444444444	1634.10963	1373.61111111111	975.437036666667	896.934259444444	569.09074	678.049073888889
C11orf58	4310.40555555556	4431.04722222222	5857.92777777778	4848.20555555556	4873.12314888889	3192.65	3934.72222222222	3406.59074111111	3596.14444444444
C11orf63	648.100833333333	195	424.555555555556	222.355555555556	136.227777777778	91.0222222222222	318.609073888889	119.02037	526.168915
C11orf68	664.830555555556	1043.10277777778	402.085185555556	1270.64592555556	1038.71111111111	1890.2	1841.11296333333	2093.78148111111	396.212963333333
C11orf71	2184.3	1804.08333333333	2388.07407444444	1858.52063444444	2077.76388888889	1795.3	1461.45	1348.78703666667	541.277776666667
C11orf73	362.632222222222	286.637592222222	888.955555555556	311.397222222222	588.284444444444	461.125	426.043055555556	372.405092777778	484.419907777778
C11orf80	289.998147777778	66.8888888888889	38.0972222222222	26.95	21.8222222222222	108.917592777778	179.355555555556	184.144444444444	58.5518516666667
C11orf95	2404.14351888889	2060.55	1909.29444444444	2359.90277777778	1810.11777777778	1587.47777777778	2116.88333333333	2241.33611111111	2273.57222222222
C12orf10	1372.15926	1259.22777777778	1015.945	1601.87777777778	1350.60555555556	1653.98611111111	1394.55185222222	1602.04444444444	256.140741111111
C12orf29	1072.83055555556	1307.34629666667	1266.91111111111	943.183333333333	606.411111111111	749.678888888889	715.105555555555	200.933333333333	585.326666666667
C12orf4	920.723148333333	783.572222222222	796.496851666667	933.177777777778	1270.92592666667	600.803241111111	688.633333333333	647.924073333333	1079.06666666667
C12orf43	818.511111111111	524.722222222222	923.738888888889	853.425925555556	854.799073888889	1203.27592555556	897.544444444444	780.941203333333	701.277777777778
C12orf49	835.111111111111	1145.15925888889	1105.92592555556	1797.45462888889	1559.27777777778	1180.33888888889	1054.03074111111	1043.42083333333	3589.72037
C12orf5	510.989814444444	251.744444444444	69.5968516666667	200.372222222222	121.27963	663.072222222222	408.47037	456.327777777778	489.937036666667
C14orf1	3121.60925888889	2289.15185222222	2475.13333333333	3126.80185222222	1326.37638888889	2007.43148111111	2092.42222222222	2501.36259222222	1392.13055555556
C14orf105	265.522222222222	380.562036666667	549.605555555556	132.408333333333	247.95	539.063888888889	567.738888888889	285.185185	150.627777777778
C14orf132	1361.87777777778	1306.6	1518.92306833333	1316.13703666667	2019.56666666667	897.297222222222	920.018518888889	1542.38426	3047.12222222222
C14orf159	1352.86666666667	1802.14444444444	1505.67925888889	941.253333333333	1565.81666666667	1176.57222277778	2026.09444444444	2250.51851888889	530.072222222222
C14orf166	5197.25	4817.90555555556	5476.53888888889	6660.72222222222	6750.26666666667	5880.26111111111	6375.8	5821.59074111111	4773.38888888889
C14orf169	1216.34629666667	1248.27777777778	987.801852222222	1561.11527777778	1566.98333333333	1229.79907388889	1262.26296333333	1142.44166666667	2007.93148111111
C14orf2	10265.8638888889	10487.5425922222	8481.78611111111	11312.4574077778	10418.5777777778	6250.60925888889	6243.02222222222	9127.06944444444	8123.33333333333
C14orf79	188.516666666667	108.216666666667	131.348148888889	232.387036666667	83.4379627777778	526.265607777778	617.889351666667	183.404629444444	502.746296666667
C14orf93	680.313888888889	731.968518888889	877.888888888889	547.316666666667	629.45	875.340740555556	484.072963333333	147.812962777778	491.700926111111
C15orf39	833.038888888889	558.485185555556	809.051852222222	1021.20555555556	862.355555555556	1083.39537	976.373147777778	1126.91111111111	1277.4
C15orf49	369.566666111111	142.627777777778	368.309258888889	203.705555555556	638.794444444444	129.272222222222	337.814444444444	176.606481666667	227.440741111111
C16orf3	617.0875	709.147222222222	606.752777777778	456.977777777778	855.514815	509.481111111111	123.272222222222	112.85	1109.58629666667
C16orf45	1427.83888888889	1890.2	1621.84722222222	892	1227.52129666667	1773.6	1727.10925888889	1538.55	283.125
C16orf58	2950.22037	2022.51481444444	2533.51111111111	1740.00648111111	1473.92222222222	3450.27222222222	3118.6	2272.01666666667	2336.88425944444
C16orf59	228.65	982.1	77	300.102777777778	236.555555555556	586.572222222222	102.894444444444	76.2444444444444	245.363888888889
C16orf62	1067.52963	1404.46805555556	2135.75462944445	916.001852222222	1053.60925888889	1081.36388888889	1139.57592555556	652.948148888889	678.453703333333
C16orf70	35.5555555555556	36.7277777777778	106.655555555556	304.405555555556	80.5444444444444	96.2236111111111	44.6277777777778	104.766666666667	60.0333333333333
C16orf71	305.916666666667	38.8555555555556	294.511111111111	182.337036666667	35.8416666666667	67.7537038888889	48.2111111111111	96.5302777777778	229.725
C16orf80	3920.05555555556	3091.70925888889	3349.10185222222	2792.07222222222	2814.95740777778	2643.20555555556	2614.60555555556	2283.82963	1950.01944444444
C16orf95	447.166666666667	903.855092777778	427.331481111111	377.566666666667	312.308333333333	502.877777777778	360.072222222222	445.872222222222	259.28889
C17orf53	186.775925555556	460.995833333333	283.647222222222	207.844444444444	363.486342777778	156.9	773.875926111111	1018.42870333333	427.809258888889
C17orf59	167.051851666667	155.822222222222	283.466005555556	347.113888888889	141.022222222222	764.392592222222	370.1	869.411111111111	467.661111111111
C17orf62	977.077593333333	698.608796666667	649.494444444444	1056.50555555556	253.127777777778	851.172222222222	1109.37509277778	775.117592222222	139.483333333333
C17orf70	1307.96388888889	1338.90555555556	1319.74814888889	887.575925555556	1237.91944444444	1908.73333333333	1277.17037	1069.62777777778	1626.96759222222
C17orf75	95.8972222222222	298.298147777778	184.616666666667	110.911111111111	252.120833333333	35.1722222222222	72.7388888888889	18.4611111111111	23.1814811111111
C17orf80	78.5388888888889	113.827777777778	79.3555555555556	52.7472222222222	62.4555555555556	54.7277777777778	82.7527777777778	85.4777777777778	54.1138888888889
C17orf85	620.107407777778	989.377777777778	919.05	1109.58629666667	673.398147777778	992.308888888889	894.382222222222	516.655555555556	1137.43888888889
C18orf25	120.090740555556	247.95	290.111111111111	397.452222222222	306.227777777778	127.840741111111	130.111111111111	241.777777777778	273.105555555556
C18orf8	1563.21666666667	1486.05238111111	1386.06148111111	1654.222685	1642.39814777778	1777.36777777778	1848.835185	1734.90092555556	1076.33629666667
C19orf10	3405.19814777778	3660.46111111111	4969.79444444444	4332.35	2928.19259222222	8351.25	7710.36666666667	5004.2	4553.12777777778
C19orf24	1618.77314777778	1555.61296333333	1860.25092555556	1623.41666666667	1617.28888888889	1507.46666666667	1881.86481444444	1935.35648166667	1379.08333333333
C19orf26	234.551851666667	18.5333333333333	229.537963333333	43.4111111111111	44.7111111111111	53.6111111111111	208.942593333333	46.1240738888889	17.3444444444444
C19orf40	625.031203888889	564.224074444444	870.42963	1159.77222222222	795.074444444445	834.745555555556	725.116296666667	760.504629444445	914.749074444444
C19orf53	4041.90555555556	4124.05740666667	3260.22592555556	4292.97777777778	4958.12222222222	5904.18333333333	4703.76666666667	5261.32037	4028.67777777778
C19orf54	1960.72777777778	1173.54629666667	1507.83148222222	1152.94444444444	1019.63888888889	1411.64444444444	1772.22777777778	1209.90555555556	985.320833333333
C19orf57	766.053703333333	305.124073333333	180.583333333333	675.907870555556	234.627777777778	1146.58333333333	596.361111111111	778.722222222222	970.621296111111
C19orf60	2598.54240777778	2075.42314777778	2593.56111111111	1753.64259222222	1941.26666666667	2008.78888888889	2330.28888888889	2749.72777777778	3230.25555555556
C19orf66	6551.63888888889	6093.09444444444	7146.48888888889	9823.80277777778	8171.72777777778	7594.96296333333	5486.05185222222	5254.32222222222	5716.72777777778
C19orf73	123.230555555556	621.905555555556	81.4833333333333	206.384258888889	69.5788888888889	312.672222222222	268.857407777778	151.111111111111	224.518888888889
C19orf80	4575.80185222222	2948.38148111111	2618.69444444444	4314.11111111111	559.161111111111	4049.88888888889	5624.45555555556	7471.84444444444	1889.50555555556
C1D	1191.87	1635.27381	1398.10555555556	1357.32222222222	1490.76388888889	687.818518888889	755.140741111111	608.933333333333	1268.93259222222
C1GALT1	902.446295555556	894.382222222222	1152.94444444444	618.733333333333	869.248147777778	574.966666666667	433.377777777778	176.983518333333	670.037037222222
C1GALT1C1	1294.39074111111	2090.71666666667	1618.55601833333	1484.07963	2058.68148111111	971.175641111111	1244.44925944444	763.725000555556	1604.18055555556
C1QA	5983.7	3910.83425944444	3693.31481444444	3266.96851888889	3351.23888888889	5244.16111111111	10543.0685188889	5944.52222222222	5405.44444444444
C1QB	6067.71851888889	3782.79444444444	4008.48888888889	2549.6	3839.25370333333	10399.2916666667	14253.1277777778	5934.34444444444	4779.81111111111
C1QBP	1908.15833333333	1459.28333333333	1353.04444444444	1485.54814777778	1162.10463	2347.58888888889	2011.41851888889	2362.57222222222	633.838888888889
C1QL1	762.007407777778	517.908888888889	800.896296666667	798.762963333333	447.92037	559.7	538.755555555556	818.971064444445	740.638888888889
C1QTNF1	1940.49490777778	2014.18333388889	1819.83333333333	1626.52129666667	2385.07546277778	2193.07777777778	2021.09861111111	2269.88055555556	2711.88888888889
C1QTNF3	806.225555555556	631.728703333333	1426.77	1202.31370333333	619.400001111111	670.575926666667	781.741666666667	599.885185555556	432.87
C1QTNF9B-AS1	395.614814444444	584.079938333333	847.408888888889	254.044444444444	1202.9	670.787036666667	634.148147777778	222.135185	1102.79537055556
C1R	28114.2555555556	33439.4055555556	27958.4044444444	25052.4111111111	31882.0203711111	59329.3685188889	58048.10381	35376.7388888889	48706.4055555556
C1RL	6320.60740777778	9292.37777777778	6756.62037	5795.15	5114.93333333333	8286.07222222222	7026.19444444444	8465.03888888889	6414.51468222222
C1S	78635.5	83480.7722222222	74930.4611111111	74930.4611111111	80998.7416666667	83480.7722222222	91795.4166666667	82119.1111111111	88230.47963
C1orf105	1630.33333333333	653.075	494.861574444444	670.907406666667	816.153703333333	768.036111111111	360.733333333333	1031.75740666667	1472.88703666667
C1orf106	146.136111111111	285.422222222222	136.474444444444	173.736111111111	109.305555555556	79.4166666666667	176.606481666667	198.416666666667	923.561111111111
C1orf109	12.8888888888889	263.109722222222	196.124259444444	335.332222222222	451.55	361.72037	294.511111111111	228.738888888889	466.384656666667
C1orf112	32.4444444444444	55.8222222222222	24.6777777777778	96.5888888888889	71.8583333333333	83.7694444444444	115.305555555556	23.3666666666667	143.872222222222
C1orf115	6692.93518555556	7209.20185222222	7369.24444444444	7923.52381	6040.08888888889	7454.06944444444	6630.3	10588.5277777778	7505.42222222222
C1orf116	74.5680555555556	95.2055555555555	85.1444444444444	79.8592588888889	40.5888888888889	53.0666666666667	57.4166666666667	73.2944444444444	74.2574077777778
C1orf123	1828.77777777778	1561.98518555556	1367.04351888889	833.842963333333	819.148240555556	1965.75925888889	2247.15555555556	1743.38611111111	1055.78518555556
C1orf159	567.513888888889	319.167592222222	385.311111111111	806.948888888889	409.303703333333	389.497777777778	604.744444444444	374.775925555556	795.216666666667
C1orf174	1659.01666666667	1741.03518555556	1619.83777777778	1646.85185111111	1256.06111111111	1474.97777777778	1398.23333333333	1408.28962944444	1146.86963
C1orf21	246.391666666667	687.762963333333	125.647222222222	89.4222222222222	145.842592777778	88.1388888888889	385.131481111111	662.444907222222	46.1962961111111
C1orf216	1176.10370333333	560.768518888889	949.966666666667	851.831481111111	1011.84166666667	1103.21543222222	896.559258888889	1020.90740777778	273.35
C1orf27	1111.07037	1222.73888888889	868.085184444444	882.056111111111	1201.61111111111	804.787036666667	1113.84907444444	1408.28962944444	892.843148333333
C1orf35	1091.11666666667	980.249074444444	1362.41925888889	1264.13888888889	844.685185555556	1612.67222222222	1372.45	2052.52407444444	1026.57037
C1orf50	1115.6	1218.77063444444	768.670371111111	170.28	193.627314444444	859.085185	788.418518333333	1065.43703666667	72.1222222222222
C1orf54	1780.01666666667	1297.03148222222	1237.41851777778	2208.71944444444	1376.19603222222	1568.69259222222	1990.98888888889	2115.67407388889	2465.76388888889
C1orf56	852.847222222222	767.927315	1103.71064833333	1615.32037	698.027777777778	385.678703333333	401.551111111111	307.829629444444	59.2
C1orf61	824.253703888889	612.614814444444	940.606482222222	945.841666666667	725.65	575.909258888889	384.225925555556	1021.20555555556	1806.66851888889
C1orf68	100.002777777778	88.0111111111111	167.451852222222	318.313888888889	95.9888888888889	342.706666666667	149.253703888889	129.438888888889	188.516666666667
C1orf95	406.896296666667	233.127777777778	543.038333333333	262.763888888889	197.9	304.044444444444	337.138888888889	251.855555555556	329.818782222222
C2	9108.48333333333	11691.4916666667	10451.4555555556	8214.58333333333	10841.7222222222	19755.3666666667	22530.3537033333	12803.0657411111	14872.8518522222
C20orf195	42.6055555555556	403.044444444444	180.27037	31.9777777777778	401.276296666667	66.1138888888889	53.0222222222222	472.754814444444	33.675
C20orf27	360.635185555556	193.422222222222	449.857407777778	191.45	338.175	580.353703333333	649.494444444444	479.44537	136.366666666667
C21orf2	177.692592222222	597.684258888889	530.87963	804.787036666667	502.812037222222	583.579628888889	826.311111111111	1322.32314777778	879.661111111111
C21orf33	4307.86759222222	4336.52222222222	3536.92962888889	3767.06296333333	3621.5	6799.50370444444	6414.51468222222	6539.20555555556	5401.32222222222
C21orf59	563.848147777778	1044.38888888889	464.296296666667	487.374074444444	535.407407222222	1591.89444444444	1346.03148222222	1533.17222222222	1338.90555555556
C21orf62	506.705555555556	133.877777777778	650.348147777778	834.114814444444	450.183333333333	507.868147777778	476.504496666667	436.4	998.07037
C21orf91	747.928347777778	121.512037222222	514.294444444444	471.383333333333	1143.17777777778	133.738888888889	351.910185555556	492	745.967036666667
C22orf24	1137.43888888889	962.666666666667	1262.26296333333	975.332407222222	781.209259444445	639.507777777778	678.453703333333	1005.87407388889	1997.23426
C22orf31	223.455555555556	148.442037222222	189.442592222222	140.464814444444	51.0888888888889	364.663333333333	34.5111111111111	784.866666666667	435.962963333333
C22orf46	73.6481477777778	162.514814444444	121.033333333333	122.885185	105.044444444444	93.2333333333333	165.218518888889	247.494444444444	176.744444444444
C2CD2	1091.23055555556	1521.72129666667	1416.83055555556	1340.06111111111	2440.49259222222	1691.76666666667	1854.00648166667	1274.41111111111	643.014444444444
C2CD2L	156.361111111111	185.053703888889	158.454629444444	310.807407777778	863.8	157.191666666667	278.559258888889	320.005555555556	227.738888888889
C2CD3	361.322222222222	648.047222222222	660.011111111111	719.324074444444	545.388888888889	677.434722222222	646.825	593.514814444444	400.975925555556
C2CD5	1157.20324055556	1015.27592555556	1984.74444444444	850.47713	807.937314444445	977.385	958.844444444444	207.598147777778	518.687037777778
C2orf27A	1067.03064833333	537.727777777778	214.172222222222	93.975	368.622222222222	997.45	566.518518888889	697.004444444444	1381.73703666667
C2orf42	2334.5	2380.95740777778	1631.97592666667	1947.2375	1172.37407444444	1311.62629666667	1544.84629666667	1048.87407444444	1340.63796333333
C2orf43	1021.74074	534.864815555556	806.614814444444	1158.18148111111	670.233333333333	628.3	705.046296666667	1255.19444444444	575.553704444444
C2orf44	652.902315	791.824073333333	571.615277777778	398.759259444445	747.928347777778	767.7	519.152315	559.437685555556	896.322222222222
C2orf47	6546.6	5516.55	6414.51468222222	4438.28888888889	3387.45555555555	6429.76388888889	5199.59074	3490.63333333333	4684.16666666667
C2orf49	491.32037	363.444907777778	532.374444444444	243.472777777778	390.588888888889	508.616666666667	441.22619	789.046296666667	170.356666666667
C2orf54	1003.37888888889	662.52037	1396.04444444444	1653.02777777778	437.803240555556	527.639815	1306.87777777778	584.883333333333	613.453703333333
C2orf68	173.074074444444	400.416666666667	413.801852222222	221.586111111111	76.3888888888889	84.2777777777778	414.466666666667	582.335185555556	70.9925922222222
C2orf72	2701.99814777778	3011.79740722222	2529.55185111111	3107.80833333333	3700.31666666667	4566.36666666667	4691.04166666667	3921.37777777778	4146.32777777778
C2orf83	321.025926111111	927.225926111111	307.666666666667	313.996759444444	133.7	115.448148333333	153.937036666667	625.105555555555	329.533333333333
C3	138358.616666667	149849.544444444	143321.805555556	167935.527777778	179582.727777778	161132.672222222	156371.733333333	149849.544444444	179582.727777778
C3AR1	1520.66666666667	1274.41111111111	1781.55	834.745555555556	2196.53425888889	992.308888888889	1161.61666666667	1616.03055555556	1124.25925888889
C3orf14	777.559259444445	457.724074444444	183.274074444444	829.588888888889	728.663888888889	379.965740555556	332.657407777778	205.883333333333	514.372222222222
C3orf18	728.222222222222	1100.22592555556	559.983333333333	280.311111111111	326.094444444444	701.488888888889	875.655555555556	187.965555555556	211.461111111111
C3orf27	64.8333333333333	84.6888888888889	58.4444444444444	53.4638888888889	91.3648144444444	57.7333333333333	77.1666666666667	128.803703333333	100.433333333333
C3orf36	234.388888888889	231.516666666667	141.538888888889	85.4277777777778	398.127777777778	120.366666666667	70.9925922222222	132.116666666667	38.4555555555556
C3orf52	47.1333333333333	262.279166666667	60.225	47.3555555555556	58.4944444444444	66.9444444444444	20.6944444444444	86.3847222222222	76.2888888888889
C4BPA	68983.825	79827.7722222222	71860.8120366667	65262.6444444444	82119.1111111111	77355.7444444444	67925.2666666667	55885.1240733333	65943.7
C4BPB	9463.31481555556	8064.86666666667	8123.33333333333	7138.75	10265.8638888889	15016.2	7991.25925888889	10800.5472222222	13580.7527777778
C4orf19	2560.45740777778	2150.13888888889	1975.63888888889	2389.51111166667	1883.46111111111	2714.89907444444	1903.68653111111	2056.25740666667	1917.075
C4orf27	1561.98518555556	1508.25555555556	1563.81481444444	1136.30185222222	1806.66851888889	1853.85740777778	1557.66111111111	1330.77685222222	1977.20555555556
C4orf29	815	1057.02222222222	739.252777777778	681.23	775.200462777778	783.204444444444	660.417592222222	911.025555555556	651.06713
C4orf6	267.801852222222	358.011111111111	231.034259444444	285.738888888889	337.948147777778	604.557407777778	257.739815555556	565.415277777778	533.357407777778
C5	34211.8166666667	34211.8166666667	44357.6264555556	33849.6518522222	32266.7944444444	26222.7129633333	18071.3870366667	18361.3777777778	30100.1814811111
C5AR1	288.922222222222	563.716666666667	517.077777777778	429.381481111111	440.7	394.661110555556	779.403333333333	50.889815	358.752777777778
C5AR2	54.3833333333333	294.992592777778	93.7444444444445	92.2717594444444	85.1111111111111	244.446296666667	263.364814444444	141.727777777778	97.6444444444444
C5orf15	3748.42685222222	4241.67777777778	3969.90370333333	3338.68148222222	3277.63333333333	3256.32222222222	2935.17592555556	3529.65092555556	2854.35
C5orf22	1108.14444444444	1283.84722222222	915.544444444444	1056.8	868.816666666667	687.167592222222	868.672222222222	670.907406666667	1048.51574055556
C5orf28	326.2	445.872222222222	243.894444444444	354.472222222222	381.799998888889	250.066666666667	152.833333333333	185.167592777778	104.988888888889
C5orf30	587.414814444444	499.714815	349.825462777778	369.305277777778	327.061111111111	393.281481111111	342.816666666667	319.881481111111	1132.63888888889
C5orf42	73.2	81.4583333333333	41.0833333333333	77.3296294444444	148.722222222222	82.1	100.418518333333	26.55	38.5777777777778
C5orf45	1413.96296333333	1300.48888888889	941.253333333333	436.4	1216.00555555556	905.752777777778	1209.90555555556	1124.35925888889	140.796296666667
C5orf66	1608.82	1229.74259222222	1633.66666666667	1784.27222222222	2210.56037	1397.97777777778	1317.43888888889	1795.3	1948.57222222222
C6	62689.6388888889	45834.2851855556	61637.3833333333	41495.0944444444	55300.5666666667	35799.48	32693.1277777778	35799.48	48311.9527777778
C6orf10	373.539815555556	127.588888888889	126.016666666667	437.886111111111	58.2222222222222	98.9805555555556	40.1444444444444	132.316666666667	77.3296294444444
C6orf106	963.431481111111	1207.05740777778	996.553703333333	990.052777777778	622.316666666667	1331.24351888889	1228.41666666667	1178.18981444444	897.024074444444
C6orf120	1762.37777777778	1322.97963	1617.53888888889	1088.64814777778	1078.00092555556	1168.2	1073.67407333333	861.433333333333	852.466666666667
C6orf123	1025.22962888889	796.163888888889	1050.54629555556	1217.14166666667	895.592592222222	749.1	925.843518333334	1184.42963	828.914814444444
C6orf15	265.272222222222	223.796296666667	218.460185	255.555555555556	298.034258888889	284.637036666667	204.281481666667	297.36537	198.144444444444
C6orf211	1268.93259222222	1144.32060166667	1489.08888888889	1001.17777777778	827.666666666667	640.666666666667	645.251852222222	481.737036666667	415.613888888889
C6orf25	255.491666666667	333.967222777778	282.914815	538.030555555556	349.883333333333	658.309258888889	270.5	410.109259444444	199.585648333333
C6orf47	1227.94490722222	1235.38333333333	709.663426111111	1034.41851888889	922.872222222222	1637.35740777778	1419.17222222222	1934.35740777778	1276.38425944444
C6orf48	3727.38055555556	2788.70463	3360.97444444444	2703.67222222222	4189.52963	2737.47222222222	4218.91666666667	2863.43333333333	2265.10833333333
C6orf62	1546.17314777778	1401.64074111111	1120.36111222222	1597.14425888889	1244.25	1151.91296333333	1001.09074	1355.30740777778	1518.27037
C7	3218.32259222222	11420.7388888889	8185.32037	8158.84444444444	31330.2777777778	4372.22222222222	10873.00926	7784.91666666667	6873.86666555556
C7orf26	485.92463	696.219907222222	541.914814444444	498.759258888889	521.47963	1164.79740666667	1123.59463	845.742592222222	381
C7orf43	890.92963	1112.89259222222	1014.21666666667	305.617777777778	175.776388888889	1175.58888888889	346.405555555556	1206.78518555556	731.266666666667
C7orf49	1916.70158777778	1737.48148111111	2293.77314833333	1656.47592555556	1594.23333333333	1757.60555555556	1498.18333333333	1665.29166666667	2287.93888888889
C7orf63	116.712037222222	750.722592222222	481.275925555556	264.212963333333	77.5111111111111	104.725	287.95	123.338888888889	248.152314444444
C7orf69	173.816666666667	311.77037	27.7222222222222	54.05	34.5444444444444	62.8388888888889	57.8388888888889	38.3111111111111	114.505555555556
C8A	24163.5462966667	26222.7129633333	25751.9481477778	18813.4814811111	24337.0537033333	33849.6518522222	20562.5777777778	21509.2222222222	30233.6222222222
C8B	21509.2222222222	34035.5992066667	26458.7525922222	30722.225	26346.2981477778	34211.8166666667	31526.8018522222	28633.5611111111	29762.8962966667
C8G	8123.33333333333	7238.52037	10198.7574077778	6055.70555555556	7254.68333333333	9635.72963	10340.6444444444	10914.85	7272.42328111111
C8orf17	399.522222222222	538.755555555556	89.0111111111111	332.762963333333	643.014444444444	549.605555555556	92.1037033333333	51.8333333333333	655.246296666667
C8orf33	797.774074444444	584.998147777778	1012.18888888889	989.377777777778	732.701852222222	877.038888888889	1006.37962888889	783.011111111111	1129.047685
C8orf4	1238.70555555556	1118.20370333333	1903.31826555556	300.668518888889	709.894444444444	785.374074444444	480.743888888889	363.444907777778	535.235185
C8orf44	385.851111111111	53.0222222222222	218	410.051852222222	209.001852222222	304.405555555556	226.983333333333	499.513703333333	363.573148333333
C8orf60	1441.45	890.831482222222	1356.00555555556	1687	1089.01111111111	932.477777777778	1198.32222222222	1461.45	2774.09444444444
C9	18142.9222222222	19829.5037033333	22460.1370366667	13819.0148144444	23463.1111122222	18910.5814811111	16621.5425922222	12838.3574077778	28200.2101844444
C9orf114	685.991203888889	469.34537	765.436111111111	290.838888888889	658.940741111111	773.974074444444	575.831111111111	1121.59296333333	802.611203888889
C9orf116	295.805555555556	172.52037	76.3388888888889	124.744444444444	244.194444444444	274.52037	135.166666666667	249.025	180.491666666667
C9orf156	435.781481111111	410.051852222222	590.85	593.321296666667	532.053703333333	684.757407777778	693.192592222222	437.033333333333	927.401852222222
C9orf16	1409.43092555556	1218.35277777778	1490.76388888889	1553.85648111111	1619.26203666667	1571.12685222222	1715.94814777778	1632.26851888889	1407.68611111111
C9orf3	4290.86666666667	5225.00833333333	4792.41666666667	2687.36851888889	2404.14351888889	2391.22222222222	3929.17222222222	3833.31111111111	2343.83333333333
C9orf38	547.316666666667	510.538888888889	587.637963333333	416.892592777778	396.477777777778	94.5666666666667	42.3222222222222	261.155555555556	275.253703333333
C9orf40	551.964814444444	635.294676111111	354.004629444444	257.739815555556	36.4166666666667	232.494907222222	361.72037	88.6694444444444	412.1
C9orf53	109.040740555556	87.9555555555555	210.622222222222	112.238888888889	120.655555555556	91.5333333333333	106.905555555556	126.494444444444	33.5
C9orf78	2323.31759222222	2669.58703666667	2598.02305555556	2273.57222222222	2147.37407444444	2342.72963	1348.13194444444	1158.18148111111	905.677777777778
C9orf9	616.637037222222	1117.76666666667	800.233333333333	736.197222222222	610.874074444444	771.77963	616.05	548.156203888889	976.066666666667
C9orf91	843.925925555556	903.191666111111	848.109259444444	928.576852222222	544.561111111111	697.22963	624.55	627.0875	854.407407777778
CA1	1278.71666666667	828.914814444444	571.727777777778	1114.53518555556	1131.68888888889	765.855555555556	773.562592222222	550.135185	1430.08888888889
CA10	65.3833333333333	29.2888888888889	41.5925922222222	20.1777777777778	27.9972222222222	46	100.607407222222	50.2842594444444	283.969444444444
CA11	369.305277777778	879.572222222222	750.027407777778	181.566666666667	927.401852222222	1181.40555555556	1071.57067888889	737.681481111111	393.922222222222
CA12	853.688887777778	495.361111111111	478.341666666667	937.337036666667	635.02037	644.545555555556	600.855556666667	718.062036666667	942.312963333333
CA14	111.644444444444	141.538888888889	146.903703333333	291.588888888889	1755.29444444444	1145.15925888889	141.933333333333	281.482222222222	1581.95555555556
CA2	7741.21111111111	5716.72777777778	7944.59259333333	4713.91111111111	7146.48888888889	5510.25277777778	5470.69444444444	8129.20925888889	2978.71111111111
CA3	200.12963	332.657407777778	138.683333333333	72.2444444444445	179.9	92.6733333333333	189.050463333333	312.877777777778	254.9875
CA4	610.388888888889	473.033333333333	387.722222222222	282.586666666667	356.294444444444	358.180555555556	465.341666666667	788.058333333333	843.17037
CA5A	1877.21111111111	2259.42592555556	2235.56296333333	2313.90555555556	1076.53888888889	3176.16111111111	2399.41296222222	1780.01666666667	1617.28888888889
CA5B	203.225	219.233333333333	209.061111111111	377.759258888889	175.137036666667	174.008333333333	110.955555555556	367.22037	90.2305555555556
CA5BP1	96.7	169.637036666667	104.294444444444	177.692592222222	63.75	116.768518888889	62.1537033333333	64.9009261111111	89.3472222222222
CA6	982.1	574.251851666667	670.175	921.992592222222	255.866666666667	998.233796111111	414.832407222222	770.238888888889	158.281018333333
CA7	1695.30555555556	1468.90833333333	1393.80555555556	2079.41666666667	1445.56388888889	1596.56388888889	1453.40555555556	2332.67407444444	1913.40629666667
CA8	71.775	298.086573888889	113.332407222222	111.811111111111	196.046666666667	67.9777777777778	82.3111111111111	92.1777777777778	147.277777777778
CA9	268.3	351.371296666667	596.848888888889	514.372222222222	927.880555555556	480.183333333333	590.308333333333	634.938888888889	822.627777777778
CAAP1	1291.33518555556	2624.89444444444	2151.67963	1404.36666666667	1384.84629666667	1290.80555555556	1407.13564833333	665.132407222222	951.096295555556
CAB39	2362.57222222222	2549.6	2392.72407444444	2077.76388888889	1887.94444444444	2280.52963	2021.09861111111	1858.075	4461.05
CAB39L	61.4555555555556	54.4222222222222	56.6944444444444	88.0388888888889	68.85	59.9444444444444	72.3314811111111	128.803703333333	68.5166666666667
CABIN1	1342.83333333333	1117.03425888889	709.441666666667	1045.67222222222	1411.07777777778	1656.79722222222	2284.84629666667	1893.62222222222	1474.84629666667
CABP1	276.377777777778	114.127777777778	435.814351666667	85.5370366666667	111.811111111111	233.834259444444	257.59074	115.82037	405.531481111111
CABP2	41.5111111111111	67.1074077777778	109.077777777778	101.853703888889	61.1194444444444	55.1092588888889	37.5055555555556	52.0425927777778	43.1194444444444
CABP5	660.705555555556	191.059259444444	134.833333333333	223.05926	124.040741111111	183.596296666667	140.464814444444	539.817407222222	197.493333333333
CABYR	1203.80777833333	884.361111111111	1059.47870333333	1181.71944444444	1127.79722222222	650.635185	763.386111111111	893.175	1432.52037
CACFD1	3417.85740777778	2197.09761888889	2570.83703666667	2816.26666666667	2516.90555555556	2892.05740777778	2505.05370333333	3257.99814777778	4962.07777777778
CACNA1B	93.2111111111111	108.77963	99.9111111111111	64.3703705555556	96.5888888888889	102.894444444444	223.488888888889	46.1240738888889	48.7333333333333
CACNA1C	148.468518888889	237.786111111111	119.827777777778	211.767036666667	130.322222222222	247.261111111111	322.122222222222	219.927777777778	508.074444444444
CACNA1D	341.766666666667	430.844444444444	569.511111111111	407.460185	448.434258888889	465.931172222222	339.891666666667	378.655555555556	234.021111111111
CACNA1E	203.225	173.377777777778	179.203703333333	102.533333333333	145.7	93.2333333333333	58.15	212.387036666667	82.0703705555556
CACNA1F	258.459258888889	193.718517777778	133.283333333333	217.105555555556	279.994444444444	150.952777777778	102.488888888889	209.287222222222	170.858333333333
CACNA1G	165.044444444444	133.203333333333	181.824444444444	92.6466666666667	76.4359255555556	127.098333333333	150.365555555556	217.46037	237.092963333333
CACNA1H	155.941666666667	86.9888888888889	468.492777777778	149.844444444444	96.7666666666667	175.137036666667	671.203703333333	1201.87777777778	75.5944444444444
CACNA1I	766.403703333333	1132.78074111111	685.352777777778	666.764814444444	804.547222222222	982.725925555556	713.748148888889	1081.99629666667	772.846296666667
CACNA1S	572.50926	723.586111111111	618.521759444444	259.812037222222	605.612963333333	763.812963333333	550.066666666667	934.671296666667	845.480952222222
CACNA2D1	598.785185	31.9777777777778	339.107407777778	320.326851666667	567.394444444445	261.295833333333	277.838888888889	220.337036666667	418.729365555556
CACNA2D2	867.468518888889	1483.54074111111	987.018981111111	1126.86111111111	1158.03333333333	396.212963333333	700.956481666667	989.377777777778	573.693333333333
CACNA2D3	44.4611111111111	88.1666666666667	102.936111111111	311.072222222222	61.0166666666667	27.7611111111111	73.2222222222222	101.666666666667	311.397222222222
CACNB1	908.622963333333	805.454867777778	744.840741111111	824.325	404.907407777778	622.566666666667	686.225926666667	921.765741111111	1295.07037
CACNB2	997.957407222222	493.231481111111	785.865925555556	618.483333333333	498.47037	304.555555555556	383.548147777778	415.055555555556	580.088888888889
CACNB3	390.162962222222	309.671296111111	198.061111111111	373.598148333333	398.559258888889	480.803888888889	359.681481111111	526.755555555556	308.055555555556
CACNB4	164.061111111111	335.544444444444	92.52037	169.464814444444	84.5138888888889	157.757407777778	191.475	288.691666666667	89.9166666666667
CACNG1	343.022222222222	214.502777777778	161.844444444444	115.1	255.640277777778	827.122222222222	199.32963	257.95	385.678703333333
CACNG2	244.922222222222	183.596296666667	175.686111111111	183.494444444444	598.892592222222	682.742592222222	405.057406666667	426.665555555556	692.422222222222
CACNG3	107.544444444444	88.714815	80.0722222222222	91.2444444444444	244.32037	94.5666666666667	61.1944444444444	459.112963333333	526.341666666667
CACNG4	3304.98888888889	1596.82777777778	794.766666666667	1792.22777777778	4620.50370333333	790.031481111111	960.627777777778	948.492593333333	3283.02222222222
CACNG5	295.268055555556	183.016666666667	336.52037	507.516666666667	141.933333333333	249.6	112.527962777778	490.07074	1179.67222222222
CACTIN	753.67963	885.328703333333	527.138888888889	508.514814444444	836.22963	1160.45185222222	1152.94444444444	990.242592222222	487.035185555556
CACYBP	1634.65277777778	1804.56203666667	1641.76944444444	1480.51018555556	1157.82037	1309.38611111111	1293.31111111111	1123.59463	1529.75277777778
CAD	249.402777777778	229.385185555556	212.075	448.071111111111	145.842592777778	1064.49074111111	1366.01666666667	653.768518888889	95.0861111111111
CADM1	3349.10185222222	3675.74444444444	3784.76296333333	3257.99814777778	2892.05740777778	2810.29722222222	2772.23148222222	3050.91944444444	2901.53703666667
CADM3	484.966666666667	295.213888888889	449.122037777778	502.746296666667	514.372222222222	496.236111111111	382.384258888889	538.594444444444	480.683888888889
CADM3-AS1	90.4902777777778	72.4222222222222	90.2458333333333	155.630555555556	91.6509261111111	69.4111111111111	56.7833333333333	134.161111111111	97.0555555555556
CADM4	74.1277777777778	68.1472222222222	86.3694444444444	57.2416666666667	57.9	40.5083333333333	155.630555555556	204.652777777778	70.625
CADPS	320.664815	563.162962222222	225.169444444444	472.237962777778	390.588888888889	114.809259444444	199.227777777778	214.055555555556	471.197222222222
CADPS2	2288.69444444444	1991.88518555556	3085.47777777778	2386.62963	2311.34444444444	1356.00555555556	950.411111111111	1292.79851888889	3634.99259333333
CALB1	397.288888888889	419.519444444444	326.890462777778	345.002963333333	282.586666666667	195.283333333333	254.044444444444	135.166666666667	629.45
CALB2	805.538545	364.471666666667	297.631018333333	246.391666666667	1109.90925888889	880.553703333333	532.090740555556	791.824073333333	516.563333333333
CALCA	330.338888888889	356.574536666667	235.786111111111	403.686111111111	349.883333333333	306.903703888889	187.197777777778	437.936111111111	324.2
CALCB	81.0055555555556	279.218518888889	295.766666666667	292.769444444444	199.768981666667	42.4111111111111	265.272222222222	218.705555555556	583.738888888889
CALCOCO1	1725.18518555556	3019.88055555556	2458.98425944444	3348.08333333333	4717.25277777778	2027.07777777778	2396.12786222222	2722.31296333333	3619.11111111111
CALCOCO2	4249.64722222222	6108.29444444444	3116.91296333333	3678.63518555556	5559.01851888889	2527.06944444444	2828.23796333333	3452.02222222222	6534.32777777778
CALCR	359.033333333333	385.131481111111	175.361111111111	312.174074444444	431.149074444444	524.864814444444	170.433333333333	30.3111111111111	236.163888888889
CALCRL	641.037963333333	236.133333333333	582.592592222222	168.512963333333	675.985185555556	311.657407777778	193.111111111111	360.188888888889	342.372222222222
CALD1	2696.08518555556	3142.03379666667	3007.52175888889	2655.11666666667	2955.87407333333	2444.32175888889	2185.22407444444	2238.28194444444	2365.22021555556
CALHM2	501.688888888889	510.538888888889	379.451852222222	191.771296111111	273.828333333333	524.056481111111	975.583333333333	558.048147777778	150.211111111111
CALM1	4799.99444444444	4703.76666666667	5295.98564777778	4372.22222222222	3032.85	892.140741111111	484.872222222222	1177.85555555556	267.801852222222
CALML3	584.276852222222	577.172222222222	660.705555555556	345.780555555556	187.62963	383.783333333333	211.359258888889	654.905555555556	532.887036666667
CALML4	959.792592222222	1406.34814777778	1274.01388888889	507.740741111111	521.140462777778	820.088888888889	920.290741111111	803.572222222222	315.511111111111
CALML5	249.786111111111	119.827777777778	70.3555555555556	119.937036666667	291.515740555556	483.792593333333	60.0888888888889	254.47037	64.5027777777778
CALR	6873.86666555556	3877.97407333333	2924.32685166667	17719.37963	7554.13703666667	7630.96481555556	9491.16222222222	9720.63333333333	17263.4333333333
CALU	931.748147777778	889.960185555556	1149.73888888889	1046.675	1196.62592555556	770.908333333333	835.680555555556	1057.99203722222	1100.160185
CALY	313.466666666667	363.618518888889	300.274074444444	349.094444444444	320.05	92.6733333333333	67.6277777777778	331.5	43.7777777777778
CAMK1	1121.59296333333	729.938888888889	729.865740555556	1173.35740777778	823.864814444445	1494.60185222222	1681.09444444444	1196.32777777778	470.471296111111
CAMK1D	563.418518333333	503.992129444445	531.316666666667	690.777777777778	59.8666666666667	448.790741111111	609.785185555556	459.742222222222	175.137036666667
CAMK1G	843.17037	367.916666666667	378.527777777778	505.216666666667	620.372222222222	490.881481111111	371.325926111111	649.426851666667	457.872222222222
CAMK2A	306.516666666667	196.827777777778	323.916666666667	538.663888888889	607.398147777778	191.024074444444	122.744444444444	579.81	314.075
CAMK2B	1282.96314777778	670.656666666667	1262.97333333333	1190.96222222222	823.02	707.187036666667	1079.35518555556	925.352777777778	830.581852222222
CAMK2G	833.212962222222	1100.92481555556	935.77963	1069.53388777778	1073.67407333333	1697.77407333333	1548.05555555556	1352.25555555556	1338.56296333333
CAMK2N1	5486.05185222222	7298.21666666667	7199.78518555556	8722.18333333333	8240.59722222222	5368.30555555556	5845.47685222222	4631.99444444444	7888.55
CAMK4	790.814814444444	615.148055555556	314.396296666667	575.571296666667	796.42037	693.977777777778	520.084722222222	969.827777777778	876.842037222222
CAMKK2	1519.91666666667	854.306481666667	1188.64444444444	1661.07963	1719.56666666667	2388.07407444444	1616.9	1961.92870333333	1350.27685222222
CAMKMT	307.168518888889	579.061944444444	369.514814444444	192.883333333333	561.731481666667	622.316666666667	184.348611111111	332.374074444444	349.767592222222
CAMKV	262.373148333333	837.374073888889	1772.69351888889	923.461111111111	333.227777777778	251.582407222222	638.482962777778	877.781481111111	1537.3225
CAMLG	1292.30055555556	1921.46064833333	2132.57222222222	1919.52314777778	1897.50833333333	1610.14351888889	2137.10740777778	1998.35333333333	1575.83333333333
CAMP	81.9611111111111	152.555555555556	158.281018333333	110.452777777778	101.725	110.05	209.225926111111	135.505555555556	90.3222222222222
CAMSAP1	438.112222222222	521.307407777778	362.564444444444	591.775661111111	523.145555555556	442.428888888889	521.601481111111	339.202963333333	362.372592222222
CAMSAP2	553.717697777778	705.988147777778	739.591666666667	603.9	410.051852222222	519.637037777778	451.287036666667	409.303703333333	710.743333333333
CAMTA1	204.207407777778	74.9055555555556	155.238888888889	263.666666666667	79.3888888888889	104.165555555556	131.438888888889	36.9055555555556	129.494444444444
CAMTA2	1356.39444444444	1946.62824055556	2126.85	1935.51296333333	2435.87777777778	2144.74629666667	3005.89444444444	1643.825	1707.21074111111
CAND1	997.45	1219.18518555556	1066.07777777778	946.092592222222	695.005555555556	813.993518888889	956.281482222222	678.049073888889	848.155555555556
CAND2	480.54074	663.288888888889	689.257407777778	701.596296111111	912.531481111111	902.683333333333	927.710555555556	209.825925555556	846.424444444444
CANT1	866.22963	620.677777777778	889.835184444444	855.394444444445	864.832407222222	963.655555555556	1084.51666666667	623.411111111111	576.311111111111
CANX	12749.8814811111	8744.88333333333	12213.5101855556	15650.9361111111	11513.0916666667	7577.48148111111	7307.66851888889	6191.44814777778	11874.5111111111
CAP1	4950.07592555556	5904.18333333333	5963.56296333333	5987.7	6735.71481444444	5486.05185222222	4707.65555555556	4873.12314888889	7172.66944444444
CAP2	550.712963333333	487.955555555556	708.110185	915.544444444444	1274.01388888889	457.591666666667	518.216666666667	589.855555555556	461.216018333333
CAPG	743.575463333333	858.666666666667	744.722222222222	794.444444444444	684.972222222222	1171.17555555556	1043.325	1193.95555555556	992.308888888889
CAPN1	2551.68888888889	1078.00092555556	2727.56296333333	1622.97222222222	2036.82592555556	2013.39444444444	2482.13407333333	2587.81666666667	1388.95
CAPN10	444.433333333333	46.9166666666667	189.772222222222	266.322407222222	131.15	201.847222222222	497.762036666667	117.083333333333	334.242592222222
CAPN11	209.483333333333	249.094444444444	407.277777777778	271.527777777778	469.605555555556	103.194444444444	137.638888888889	470.453703333333	360.784259444444
CAPN15	779.701111111111	458.652037222222	943.746758888889	688.022221111111	732.3	973.337036666667	1257.12222222222	492.238888888889	604.557407777778
CAPN2	3493.02963	2991.97963	4316.26111111111	4348.175	3482.97777777778	2664.87222222222	2351.56666666667	1057.99203722222	3369.16666666667
CAPN3	1041.84074	1429.66296333333	1084.17222222222	645.381482222222	570.956481111111	1687.52857111111	1063.43888888889	1200.36666666667	550.938888888889
CAPN5	1208.33611111111	617.0875	907.491111111111	1034.88796277778	836.505555555556	1489.65740777778	1348.78703666667	1026.57037	551.722222222222
CAPN6	131.496296666667	178.542592222222	74.9592588888889	142.788888888889	210.915741111111	50.9074077777778	77.4888888888889	199.32963	101.166666666667
CAPN7	671.077777777778	501.455555555556	579.211111111111	575.752963333333	425.741851666667	611.738888888889	513.094444444444	182.512963333333	471.9
CAPN9	733.327777777778	296.75	493.865741111111	304.15	612.614814444444	362.372592222222	270.17963	447.622222222222	337.55
CAPNS1	4316.26111111111	4163.24259222222	4860.64259222222	5470.69444444444	6399.96851888889	8384.71111111111	11720.5472222222	7035.05555555556	2387.35370333333
CAPRIN1	1303.10555555556	1555.02685166667	640.482407777778	1411.44	1191.17037111111	1737.48148111111	1981.63148111111	1089.87963	1200.36666666667
CAPRIN2	1496.59305555556	1425.63333333333	1487.84296277778	1347.48740777778	1265.79305555556	1248.27777777778	1046.47777777778	1598.98703666667	1615.125
CAPZA1	4467.49166666667	4540.63518555556	4881.46666666667	3784.76296333333	3820.64259222222	2078.41574111111	2696.83024666667	1070.54351888889	3316.91666666667
CAPZA2	1737.48148111111	1738.86111111111	1625.26703777778	1413.00370333333	1282.70648111111	1497.80555555556	2109.40740777778	945.432592777778	1013.72777777778
CAPZB	2231.11388888889	2166.9	1994.05277777778	2041.78888888889	2376.28148111111	2792.07222222222	3468.96574111111	3145.97777777778	2328.86666666667
CARD10	681.737036666667	748.12963	653.075	504.689815	664.444258888889	985.816666666667	791.824073333333	761.607407777778	508.906481111111
CARD14	531.316666666667	662.709258888889	480.412963333333	637.211111111111	311.919444444444	623.411111111111	342.140277777778	633.527777777778	602.959629444444
CARD8	1042.175	1146.04351833333	1586.30555555556	891.344444444444	1002.6	627.277777777778	583.579628888889	991.247222222222	991.276388888889
CARF	151.111111111111	401.787962777778	285.185185	360.55463	47.1333333333333	285.638888888889	205.387036666667	307.418518888889	353.812037222222
CARHSP1	6414.51468222222	3883.54444444445	4001.15111111111	5401.32222222222	4795.55555555556	4700.63888888889	5417.94814777778	5516.55	5225.00833333333
CARKD	2725.22592555556	4109.30777777778	2471.33333333333	2821.20555555556	4206.91481444444	6009.11666666667	5078.12222222222	2287.93888888889	3179.73611111111
CARM1	1730.49444444444	2215.23333333333	2578.08333333333	1334.96944444444	1519.52592555556	2225.11111111111	1508.25555555556	1432.52037	1363.95740777778
CARS	4969.79444444444	3587.83055555556	3406.59074111111	4178.00926	2993.65	3115.38518555556	4813.31296333333	4500.42963	4575.80185222222
CARS2	1046.675	1745.07222222222	1628.75740777778	1129.82963	1168.02314777778	2302.62037	1750.70740777778	1048.87407444444	391.639814444444
CARTPT	327.771296666667	493.595185555556	275.803703333333	330.155555555556	689.257407777778	510.894444444444	549.37963	94.2712961111111	554.75
CASC1	101.166666666667	140.258333333333	123.366666666667	151.766666666667	18.2333333333333	221.586111111111	204.045370555556	54.7277777777778	441.865741111111
CASC5	192.170370555556	76.4124072222222	48.4888888888889	179.279629444444	222.355555555556	354.611111111111	186.45	133.611111111111	184.616666666667
CASD1	668.42963	973.251851666667	852.766666666667	1045.19277777778	1100.09444444444	474.542592222222	454.188888888889	204.75	628.3
CASK	891.905078333333	1156.47777777778	843.925925555556	1240.61851777778	1126.81111111111	848.455556111111	786.011111111111	816.3	1054.5
CASKIN2	298.622222222222	324.016666666667	307.460185555556	518.580185555556	412.846295555556	634.618518333333	877.038888888889	283.647222222222	225.977777777778
CASP1	1015.945	1013.51259222222	1117.76666666667	894.382222222222	1028.41629666667	882.056111111111	1153.33444444444	880.964074444444	1054.03074111111
CASP10	491.058333333333	451.287036666667	201.278703333333	958.011111111111	1081.19907444444	893.175	470.038888888889	609.718518888889	694.943981666667
CASP2	386.706296666667	195.504444444444	168.952222222222	248.303333333333	342.596666666667	299.493333333333	246.719258888889	299.915925555556	278.918888888889
CASP3	1114.75	985.661481111111	890.274537222222	1038.44722222222	1283.84722222222	1131.98944444444	1021.54444444444	1005.87407388889	328.550740555556
CASP4	1077.06666666667	971.629629444445	921.57037	729.210184444445	716.974074444444	1040.59259222222	1030.79166666667	808.21963	894.22
CASP5	90.3666666666667	77.7694444444445	89.9555555555555	95.8166666666667	314.075	185.369444444444	324.977777777778	92.1777777777778	115.82037
CASP6	630.141111111111	848.012963333333	1032.55555555556	784.722222222222	420.705555555556	1242.84444444444	986.302222222222	1193.54444444444	348.111111111111
CASP7	1264.71111111111	1378.67407333333	1593.93796333333	1050.96481444444	705.77037	1043.51666666667	1265.32963	942.601851666666	1721.74629666667
CASP8	574.966666666667	660.080555555556	781.516666666667	838.885185555556	568.059258888889	389.984259444444	612.614814444444	472.754814444444	285.044444444444
CASP8AP2	641.439815	638.967777777778	750.308333333333	497.044444444444	880.411111111111	534.437963333333	428.062963333333	364.360555555556	323.390740555556
CASP9	1692.86984111111	1441.45	991.546296666667	1718.71018555556	1715.94814777778	1785.59981444444	1674.09351888889	1703.70555555556	2415.96888888889
CASQ1	475.962963333333	335.888888888889	395.614814444444	666.558333333333	746.177777777778	404.772222222222	446.930555555556	351.644444444444	912.531481111111
CASQ2	145.842592777778	177.991111111111	230.547222222222	574.109444444445	620.677777777778	74.8185183333333	124.591666666667	276.494444444444	198.605555555556
CASR	606.651481111111	183.198147777778	533.902777777778	499.038888888889	413.616666666667	402.697406666667	424.123379444444	453.044444444444	454.832963333333
CASS4	273.795555555556	149.169444444444	330.588888888889	320.326851666667	457.798148333333	66.2222222222222	167.762037222222	125.672222222222	65.6851855555555
CAST	3098.08657388889	3287.80833333333	2767.14351888889	2436.54814777778	2648.81111111111	1718.71018555556	1955.70833333333	2259.42592555556	2519.72314888889
CASZ1	1744.79047666667	1366.41111111111	1130.32407444444	1321.67777777778	1582.90277777778	1130.49259333333	931.748147777778	1932.86388888889	1817.14444444444
CAT	22131.0333333333	23185.77037	23592.15	20977.8574077778	19625.5018522222	23463.1111122222	24866.4	28200.2101844444	21509.2222222222
CATR1	15.1388888888889	177.883333333333	25.2666666666667	43.1194444444444	38.9814811111111	25.9666666666667	63.9472222222222	37.7111111111111	51.5222222222222
CATSPERB	448.434258888889	167.881481111111	256.6	279.585185555556	205.883333333333	283.125	160.552777777778	107.705555555556	451.441666666667
CATSPERG	30.4222222222222	119.566666666667	62.8388888888889	86.4861111111111	78.8555555555556	69.9666666666667	62.8888888888889	85.5666666666667	440.833333333333
CAV1	920.425925555556	1437.45	2318.41666666667	487.722222222222	1893.08333333333	538.3	843.016667777778	879.854629444445	903.04074
CAV2	1260.49074111111	1910.40185222222	1954.10926	1965.75925888889	1122.87222222222	1144.22222222222	1381.39999888889	1298.85	941.722222222222
CAV3	318.094444444444	277.52963	294.669444444444	775.117592222222	925.222222222222	1635.7	685.617777777778	998.668518888889	1034.41851888889
CBFA2T2	734.302777777778	652.948148888889	560.699537222222	589.961112222222	442.293518888889	571.727777777778	640.859258888889	258.200926666667	216.242593333333
CBFA2T3	1171.31555555556	1512.45	947.536666666667	732.447222222222	1059.54074055556	797.45	1173.54629666667	705.941296111111	1372.96851888889
CBFB	1766.15555555556	1960.72777777778	1811.22407444444	2191.48571444444	1795.3	1266.51666666667	1103.41296333333	1169.27777777778	1306.87777777778
CBL	324.444444444444	204.355555555556	200.742592222222	323.966666666667	230.522222222222	122.655555555556	149.016666666667	221.286111111111	320.094444444444
CBLB	526.755555555556	413.011111111111	508.385185555556	489.764629444444	339.688888888889	536.944444444444	536.496296666667	781.209259444445	865.727777777778
CBLC	142.057407777778	105.044444444444	54.7972222222222	123.272222222222	41.5685183333333	166.927777777778	131.531481666667	86.3847222222222	45.9444444444444
CBLL1	85.6777777777778	213.425925555556	91.2444444444444	252.120833333333	225.785185555556	137.505555555556	101.255555555556	52.7472222222222	28.1555555555556
CBLN1	166.122222222222	230.720370555556	439.161111111111	117.608333333333	915.783333333333	109.452777777778	176.283333333333	101.822222222222	111.868518888889
CBR1	4194.92037	3461.55555555556	4631.99444444444	3565.85	2899.07963	7784.91666666667	4148.26666666667	3211.5	1323.59166666667
CBR3	94.0981477777778	102.936111111111	50.889815	198.102777777778	106.709259444444	117.244444444444	72.45	202.805555555556	113.877777777778
CBR4	1910.40185222222	3115.38518555556	2892.05740777778	3428.57963	2622.43055555556	2556.38333333333	2375.08703666667	1116.37777777778	1942.17222222222
CBS	6198.13703666667	6198.13703666667	5481.29444444444	4102.34444444444	6520.13981444444	9651.88981444444	10164.5444444444	8008.22963	6255.17222222222
CBX1	1589.80370333333	1879.86296333333	1524.16851888889	1390.90277777778	1285.22222222222	1046.87916666667	928.212963333333	925.352777777778	1006.37962888889
CBX2	51.5416666666667	66.0444444444445	401.933333333333	61.7666666666667	103.522222222222	58.4666666666667	158.227777777778	80.7527777777778	42.7611111111111
CBX3	1868.75509277778	2386.62963	2344.73888888889	1871.24814777778	2040.26666666667	1683.54391444444	2124.38925888889	1506.11111111111	2491.49629555556
CBX4	367.263240555556	505.842592777778	322.328703888889	554.937777777778	485.525	1011.47222222222	695.85	233.127777777778	75.8222222222222
CBX5	264.866666666667	1174.13611111111	890.541111111111	665.911111111111	403.686111111111	483.978703333333	715.527777777778	999.812963333333	495.666666666667
CBX6	848.92037	708.242592222222	703.415741111111	939.677777777778	1407.68611111111	1183.96666666667	1212.84166666667	1284.15833333333	767.466666666667
CBX7	1026.46435166667	1803.18333333333	1289.65	471.155555555556	1916.70158777778	1892.28148111111	1994.05277777778	2039.54814777778	791.824073333333
CBX8	190.211111111111	185.631481111111	235.618518888889	201.596296666667	120.6	149.871296111111	168.467592777778	194.650926111111	116.812963333333
CBY1	1303.91666666667	1007.68796333333	1059.05555555556	1474.97777777778	2044.09074111111	1132.86537055556	1407.13564833333	1485.54814777778	1952.13148111111
CC2D1A	874.35	554.32037	910.3	663.71037	433.699074444444	722.437036666667	792.073611111111	567.049074444444	744.840741111111
CCAR2	27.5555555555556	16.6555555555556	25.7222222222222	18.9222222222222	19.7777777777778	25.7444444444444	15.4777777777778	27.2777777777778	24.2666666666667
CCBL1	1413.00370333333	969.142592222222	1194.68611111111	1560.71851888889	1357.32222222222	1375.18703666667	1101.71592555556	1609.89074111111	1768.375
CCBL2	1821.15277777778	2223.84444444444	2497.54074111111	875.451852222222	920.777777777778	1572.79444444444	1368.69814777778	746.855555555555	937.887036666667
CCDC101	1433.52963	1402.25	1339.77222222222	736.197222222222	605.321296666667	1882.23101833333	2157.61666666667	2200.57222222222	953.763333333333
CCDC102B	15.8	169.366666666667	44.2444444444444	191.25	135.644576111111	7.61111111111111	14.0388888888889	26.1888888888889	21.4666666666667
CCDC106	357.7	111.116666666667	172.305555555556	61.4722222222222	114.530555555556	514.982407777778	486.170224444445	671.544444444444	74.9324072222222
CCDC109B	129.916666666667	1017.64444444444	398.322222222222	763.438888888889	1259.87037	540.986111111111	856.609259444444	115.194444444444	1183.96666666667
CCDC121	242.285185555556	233.603703333333	377.211573888889	370.414815	358.242592777778	204.701388888889	260.957407777778	229.805555555556	255.725
CCDC130	1081.19907444444	874.122222222222	1574.85555555556	510.656296666667	416.625926111111	726.392592222222	895.188888888889	641.070833333333	873.601852222222
CCDC132	150.877777777778	106.452777777778	159.177777777778	173.35	257.82963	61.1944444444444	118.763888888889	121.622222222222	109.845370555556
CCDC134	490.662222222222	172.345	217.105555555556	172.489814444444	192.829629444444	195.073148333333	105.977777777778	730.768518888889	200.344444444444
CCDC144A	49.8703705555556	17.2777777777778	290.916666666667	20.4333333333333	150.472222222222	54.95	55.2777777777778	393.119444444444	372.785185555556
CCDC15	491.472222222222	320.966666666667	418.838888888889	385.477777777778	648.629628888889	524.056481111111	346.990741111111	592.707407777778	505.87963
CCDC170	103.074074444444	579.656666666667	125.361111111111	201.372222222222	191.633333333333	373.411111111111	117.951852222222	87.8055555555555	680.252315
CCDC176	1717.38333333333	1629.45	1361.87777777778	1993.39166666667	4540.63518555556	771.675	1119.82963	687.343981111111	2342.72963
CCDC177	1202.31370333333	920.668518888889	1015.27592555556	1379.08333333333	1456.12407444444	866.815277777778	646.314814444444	854.407407777778	1322.53518555556
CCDC181	248.192592222222	316.412963333333	47.6388888888889	17.4111111111111	137.588888888889	155.863888888889	102.672222222222	383.944444444444	415.613888888889
CCDC186	444.718518888889	652.348147777778	518.216666666667	459.974073888889	299.764351666667	444.022222222222	392.912963333333	345.322222222222	921.18
CCDC19	466.980555555556	156.612962777778	135.505555555556	124.411111111111	184.322222222222	165.044444444444	273.296296666667	265.272222222222	458.996296666667
CCDC22	365.505555555556	369.002037222222	600.013703333333	649.897222222222	573.577777777778	742.629629444444	736.261111111111	500.32037	185.338888888889
CCDC25	2099.63518555556	1748.11	1757.60555555556	1943.07	1108.26759277778	976.284722222222	1033.22963	1893.08333333333	1203.27592555556
CCDC28A	4428.62777777778	5372.38333333333	5591.51111111111	4940.95555555556	4670.97037	4027.18518555556	3572.61666666667	3905.10555555556	3753.06
CCDC28B	285.422222222222	322.385185555556	257.353703333333	300.323148333333	94.9722222222222	735.905555555556	486.633333333333	139.105555555556	134.011111111111
CCDC30	521.47963	588.522222222222	647.744444444444	316.363888888889	280.311111111111	578.553703333333	201.174074444444	189.168148333333	306.516666666667
CCDC33	360.835185555556	421.811111111111	879.661111111111	600.281481111111	319.222222222222	405.531481111111	532.467777777778	686.225926666667	1220.83333333333
CCDC40	393.777777777778	496.07963	190.075	496.934444444444	468.15	399.266666666667	299.430926111111	259.605555555556	291.588888888889
CCDC47	2384.67314777778	2548.31666666667	2839.15	2797.79629666667	2242.86666666667	2254.41111111111	2471.77777777778	2163.39166666667	1685.34074055556
CCDC51	2350.07777777778	1653.98611111111	1854.875	2066.87777777778	1552.05555555556	1998.98888888889	1950.46111111111	1997.23426	2258.60592555556
CCDC53	1703.70555555556	1974.45925888889	1717.38333333333	1962.94074111111	1107.72129666667	994.122222222222	903.342592222222	767.138888888889	206.738888888889
CCDC57	116.388888888889	117.197222222222	98.8083333333333	156.422222222222	130.527777777778	101.211111111111	89.1851855555556	94.6111111111111	306.835185555556
CCDC59	564.894444444445	671.688888888889	610.551852222222	512.451388888889	426.84074	712.116666666667	749.472222222222	314.179166666667	596.660555
CCDC6	663.362037222222	549.37963	652.948148888889	577.172222222222	418.296295555556	533.6	496.761573888889	546.125277777778	986.112036666667
CCDC64	520.211825555555	618.633333333333	141.133333333333	327.481482222222	161	868.816666666667	232.07963	545.830556111111	284.161111111111
CCDC68	623.685925555556	803.993333333333	776.638888888889	643.764814444444	772.133333333333	794.346666666667	311.77037	234.716666666667	494.475
CCDC69	811.59	570.627777777778	426.102777777778	890.633333333333	299.1	1190.65481555556	1714.81111111111	950.411111111111	662.709258888889
CCDC7	373.539815555556	588.881481111111	498.977777777778	704.809258888889	502.252777777778	790.339351666667	233.159259444444	676.772407777778	1928.20185111111
CCDC70	33.8222222222222	68.3444444444444	99.3944444444444	525.898148888889	308.949073888889	369.977777777778	209.225926111111	141.077777777778	209.367777777778
CCDC71	2330.28888888889	1196.17555555556	979.033333333333	1461.45	2475.90740777778	1793.43703666667	1314.15	1909.41759277778	1961.26944444444
CCDC81	72.2222222222222	111.597222222222	266.724073333333	281.62037	79.5666666666667	50.6722222222222	76.1416666666667	84.925	536.127777777778
CCDC82	362.122222222222	372.785185555556	125.032407222222	566.637036666667	413.387777777778	399.094444444444	485.92463	661.638425555556	816.964815
CCDC85B	235.618518888889	159.018517777778	374.840740555556	244.194444444444	495.188888888889	652.856481111111	753.906943888889	355.959258888889	330.155555555556
CCDC85C	116.97037	993.977777777778	991.742592222222	774.977777777778	100.5	816.794444444444	425.011111111111	275.594444444444	429.568981111111
CCDC86	661.508333333333	1641.48472222222	1138.03888888889	1297.03148222222	1697.02777777778	1080.33333333333	1346.36666666667	1514.72361055556	1584.77777777778
CCDC87	155.822222222222	751.300926111111	367.692592222222	165.6	142.338888888889	500.56037	830.729815	246.897222222222	96.2861111111111
CCDC88A	168.861111111111	238.566666666667	164.335185555556	198.55	56.6944444444444	191.961111111111	102.133333333333	48.9	187.197777777778
CCDC88C	32.2222222222222	320.635185555556	200.216666666667	76.2666666666667	30.1555555555556	25.1444444444444	71.5	43.6611111111111	180.491666666667
CCDC9	1721.11888888889	1148.41944444444	2409.19722222222	2145.17777777778	2678.02037	2133.85740722222	1896.43240722222	3212.56666666667	3458.90277777778
CCDC90B	3817.54740777778	4425.53888888889	4314.11111111111	3405.19814777778	3121.60925888889	2889.94444444444	2254.41111111111	1801.35370444444	3609.48888888889
CCDC91	571.832407222222	294.992592777778	366.711111111111	391.472222222222	323.966666666667	164.094444444444	550.824444444444	154.296296666667	241.233333333333
CCDC92	3331.63333333333	4086.44629666667	2478.57373777778	3611.65111111111	3812.11111111111	4911.08055555556	4535.69166666667	3995.57962888889	1648.62777777778
CCDC93	727.798147777778	577.568518888889	571.937036666667	654.905555555556	721.366666666667	548.106852222222	571.239814444444	330.275925555556	506.892592222222
CCDC94	67.9027777777778	112.011111111111	530.451388888889	94.5222222222222	73.0833333333333	1167.06111111111	843.381196666667	80.9777777777778	58.1861111111111
CCHCR1	320.005555555556	479.034444444444	550.302777777778	566.440741111111	401.933333333333	586.992777777778	526.072222222222	391.013888888889	396.296296666667
CCIN	105.302777777778	62.3694444444444	170	130.162962777778	136.688888888889	188.931481111111	133.490741111111	115.633333333333	73.8648144444444
CCK	97.6185183333333	127.189815	40.2388888888889	83.7388888888889	92.1777777777778	303.038888888889	67.9027777777778	150.365555555556	30.4944444444444
CCKAR	251.582407222222	316.314814444444	175.822222222222	253.436111111111	237.851852222222	150.211111111111	264.080555555556	1044.1	378.121296666667
CCKBR	854.85	861.433333333333	819.148240555556	801.425	1355.30740777778	935.625925555556	557.418518888889	764.309258888889	1334.33518555556
CCL1	37.5055555555556	41.9722222222222	52.6611111111111	46.4333333333333	43.9888888888889	42.5666666666667	51.0555555555556	83.1888888888889	43.4222222222222
CCL11	690.777777777778	389.097222222222	146.437777777778	298.696296666667	687.762963333333	432.007036666667	67.4	92.52037	874.35
CCL13	398.559258888889	339.847222222222	359.866666666667	514.681481111111	421.55	249.094444444444	187.997777777778	468.492777777778	507.987036666667
CCL16	3956.33148111111	5645.32222222222	4094.17777777778	4903.43333333333	4411.82777777778	3290.91111111111	3281.44259222222	4928.26666666667	5153.41666666667
CCL17	62.7777777777778	81.3222222222222	35.6870372222222	55.925	348.273147777778	107.688888888889	67.2444444444444	77.6722222222222	74.7814811111111
CCL18	152.683333333333	178.338888888889	183.766666666667	171.362963333333	556.762407777778	411.174074444444	534.349074444444	226.308333333333	121.881481111111
CCL19	505.805555555556	2370.89259222222	1520.66666666667	1020.37777777778	2810.29722222222	1492.00185222222	1972.81666666667	1483.69074111111	1419.32407333333
CCL2	94.6111111111111	568.525925555556	2651.98333333333	97.8074066666667	572.50926	102.321296111111	406.352777777778	335.15	50.889815
CCL20	99	45.8055555555556	45.3870372222222	132.797222222222	67.3833333333333	79.9074077777778	122.05	80.9314811111111	81.2888888888889
CCL21	666.885185555556	1057.59444444444	797.352777777778	1060.55555555556	1607.52222222222	1016.13888888889	2407.380185	988.955555555556	144.007407222222
CCL22	125.482407777778	239.601852222222	1044.62962888889	327.481482222222	885.569444444444	104.788888888889	728.6	619.146296666667	373.411111111111
CCL23	392.136296666667	525.833333333333	444.022222222222	548.106852222222	343.284259444444	289.82963	495.933333333333	164.281481666667	482.161111111111
CCL24	111.080555555556	30.7166666666667	113.332407222222	73.5138888888889	27.3111111111111	66.7205555555555	79.9074077777778	133.002777777778	68.4444444444444
CCL25	267.933333333333	380.103333333333	440.302777777778	316.988888888889	52.4277777777778	266.267036666667	435.707407222222	702.935185555556	146.105555555556
CCL27	240.466666666667	490.733333333333	71.5333333333333	21.7666666666667	18.3888888888889	189.925926666667	194.388888888889	529.377777777778	346.851852222222
CCL4	1599.67037	2290.84444444444	3504.44444444444	964.802962777778	1048.36759222222	617.487037222222	1412.01555555556	840.077777777778	770.622222222222
CCL5	403.686111111111	632.592592777778	1106.56852	249.402777777778	377.759258888889	982.518518888889	606.929629444444	776.638888888889	902.183476666667
CCL7	368.281944444444	459.974073888889	457.144444444444	534.393518888889	903.744444444444	139.145833333333	238.062963333333	448.218333333333	142.627777777778
CCL8	160.348148333333	190.522222222222	122.631111111111	456.425926666667	348.273147777778	36.375	176.406481666667	107.244444444444	441.151983888889
CCNA1	279.766203888889	335.371666666667	553.193518333333	615.942592222222	425.983333333333	464.409258888889	622.798147777778	97.9425922222222	528.611111111111
CCNA2	353.327777777778	433.978888888889	270.55	451.053703333333	672.467777777778	264.866666666667	351.17963	221.72963	520.37963
CCNB1	619.146296666667	585.622222222222	370.175925555556	573.408333333333	668.837407777778	389.135185555556	278.782406666667	463.628703333333	192.090741111111
CCNB1IP1	3200.94629555556	3211.5	3163.85963	2691.65925888889	5372.38333333333	2653.56759222222	1946.30370333333	2483.80555555556	2111.11296333333
CCNB2	370.548148333333	759.855555555556	319.669444444444	867.754629444444	1374.39407444444	387.202777777778	731.266666666667	1067.09629666667	523.851482222222
CCNC	5652.89259222222	6546.6	6293.66666666667	5559.01851888889	4808.2	4257.41666666667	3780.47777777778	3216.55555555556	5688.78888888889
CCND1	758.975	1043.325	833.542592222222	1008.19444444444	933.758888888889	2575.41388888889	1977.20555555556	1163.93888888889	689.872222222222
CCND2	886.022222222222	909.002685555556	1193.54444444444	702.331481111111	1810.82129666667	390.162962222222	556.261111111111	418.6	748.002137222222
CCND3	1201.61111111111	620.107407777778	812.24074	1193.05833333333	1388.95	1248.54777777778	1619.83777777778	1363.01351833333	1450.24444444444
CCNE1	315.077777777778	244.1	112.388888888889	263.907407777778	73.6574072222222	248.112036666667	336.859258888889	261.607407777778	109.452777777778
CCNE2	300.505555555556	183.436111111111	284.329629444444	287.019444444444	386.067777777778	220.216666666667	164.094444444444	325.877777777778	426.102777777778
CCNF	126.622222222222	210.661111111111	139.105555555556	207.598147777778	211.359258888889	285.044444444444	516.126851666667	712.621296666667	579.013888888889
CCNG1	7138.75	10050.8283955556	13945.9148144444	9396.30555555556	9485.70370333333	4928.26666666667	4027.18518555556	4757.56296333333	8343.65
CCNG2	829.02963	797.45	678.453703333333	546.412963333333	686.774074444444	545.903704444444	600.281481111111	433.861111111111	779.403333333333
CCNH	2597.50370333333	2396.12786222222	2476.925	2732.00277777778	2358.62963	2269.88055555556	2018.89111111111	1425.63333333333	2144.07222222222
CCNI	8850.29259222222	12654.6833333333	12749.8814811111	8944.63888888889	17456.17037	10050.8283955556	10752.6592588889	9924.93888888889	10800.5472222222
CCNJ	361.687962777778	134.011111111111	240.811111111111	296.215740555556	235.255555555556	272.844444444444	361.322222222222	278.633796111111	501.688888888889
CCNJL	401.744444444444	839.322222222222	495.504444444444	470.222222222222	584.518518888889	659.935555555556	596.752592222222	688.402592222222	1006.08055555556
CCNK	112.011111111111	103.4	97.5518516666667	180.35	346.540741111111	132.366666666667	105.077777777778	116.569907222222	161.3
CCNL1	1956.22222222222	2698.87407444444	3082.02222222222	2451.80555555556	2162.52314777778	3276.425	2134.07592555556	2344.73888888889	2272.01666666667
CCNL2	199.551852222222	755.311111111111	251.963888888889	419.733333333333	233.498147777778	920.777777777778	1871.24814777778	231.867592222222	58.0388888888889
CCNO	161.180555555556	465.701852222222	138.111111111111	529.471296111111	414.635185555556	741.227777777778	306.318518888889	412.527777777778	202.455555555556
CCNT1	712.968703333333	538.513518333333	1591.39259222222	1297.32592555556	859.457407777778	1275.33333333333	131.977777777778	1375.66666666667	1059.94166666667
CCNT2	481.737036666667	634.357406666667	722.534258888889	519.101852222222	409.046296666667	508.2	450.980555555556	521.601481111111	368.309258888889
CCP110	826.532407222222	418.901111111111	81.8194444444444	467.787777777778	1198.53240777778	444.548147777778	638.967777777778	969.827777777778	1150.34722222222
CCPG1	995.952315	879.02963	952.27963	1177.85555555556	788.344444444444	453.914814444444	414.161111111111	428.138888888889	1074.44722222222
CCR1	1218.84642833333	1183.96666666667	989.135185555555	782.424074444444	822.82963	975.227777777778	1010.38333333333	945.626666666667	1360.15555555556
CCR10	449.466666666667	399.811111111111	368.472222222222	536.755555555556	761.066666666667	706.125925555556	430.403703333333	474.824074444444	646.401851666667
CCR2	695.163888888889	744.240741111111	880.161111111111	696.794444444444	1044.38888888889	456.376852222222	544.511111111111	391.885647777778	1012.76296222222
CCR3	141.273611111111	627.537962777778	333.747222222222	292.155555555556	545.627777777778	504.689815	92.2379633333333	119.164815	113.508333333333
CCR4	381.311111111111	195.146296666667	841.492592222222	733.434444444444	931.383333333333	230.455555555556	180.627777777778	396.07037	281.954444444444
CCR5	400.487036666667	831.324074444444	416.566666666667	382.531481111111	397.90037	501.997222222222	700.148148888889	360.346296666667	343.607407222222
CCR6	341.570370555556	231.090741111111	234.627777777778	263.449073888889	236.309258888889	102.590741111111	263.842592777778	272.211111111111	345.632222222222
CCR7	430.764815	267.022222222222	635.980555555555	620.372222222222	141.435185	478.574444444444	671.203703333333	51.0555555555556	962.842592222222
CCR8	343.816666666667	343.816666666667	256.744444444444	467.575	724.906481111111	267.022222222222	322.833333333333	253.244444444444	305.617777777778
CCR9	579.597777777778	546.772222222222	367.014815555556	425.487036666667	476.25	282.840741111111	295.503703888889	315.077777777778	634.618518333333
CCRL2	76.6240744444444	105.755555555556	394.552314444445	379.322222222222	92.9370366666667	106.944444444444	505.458333333333	178.644444444444	56.8944444444444
CCRN4L	1966.21666666667	1800.50787055556	1834.81851777778	2078.41574111111	2578.08333333333	1873.45333333333	1465.78703666667	1798.75555555556	2106.61296333333
CCS	2137.94444444444	2508.67222222222	1762.37777777778	1973.46074111111	2961.69444444444	2562.56111111111	2914.65	3098.68055555556	1493.54444444444
CCSER2	523.935185555556	729.792592222222	1046.675	1132.86537055556	334.590741111111	498.47037	840.338888888889	440.244444444444	1140.76666666667
CCT2	1927.41111111111	1900.87222222222	2198.47370333333	1841.85555555556	1614.66666666667	1375.18703666667	1730.49444444444	1580.79444444444	1164.79740666667
CCT4	5043.84166666667	5668.32333333333	4461.05	5682.21111111111	6843.96111111111	7393.22777777778	6280.06666666667	7162.57777777778	4646.56388888889
CCT5	2694.62222222222	2967.325	1665.29166666667	4301.65555555556	690.444444444444	2850.41772444444	3668.03888888889	3229.08055555556	375.308888888889
CCT6A	946.25	931.383333333333	904.172222222222	992.063333333333	597.207777777778	1306.87777777778	786.62963	828.486666666667	649.158333333333
CCT6B	1309.38611111111	842.416666666667	838.007407222222	656.492592222222	750.027407777778	857.485185555556	695.616666666667	1389.43796277778	914.167129444445
CCT7	2082.91296333333	1873.45333333333	2472.22222222222	2038.94814777778	1880.79444444444	3516.58888888889	3637.12314777778	2851.73888888889	976.85
CCT8	3275.21666666667	4575.80185222222	3782.79444444444	2578.08333333333	3338.68148222222	2360.70925888889	2787.58611111111	3128.59259222222	3306.36944444444
CCT8L2	262.373148333333	203.505555555556	79.5833333333333	101.615740555556	146.05	177.425926111111	142.868517777778	526.616666666667	318.149073888889
CCZ1	1726.33333333333	760.62037	1410.97777777778	1488.48518555556	1474.17222222222	195.899074444444	890.055092777778	1303.91666666667	1975.63888888889
CCZ1B	325.312962777778	616.05	128.466666666667	567.985185555556	848.012963333333	270.364814444444	581.563888888889	941.722222222222	398.3625
CD101	386.496296666667	276.583333333333	179.844444444444	399.668703888889	191.25	352.637036666667	285.333333333333	311.346759444444	583.316666666667
CD14	19525.1	14477.45463	11471.2185188889	15775.7518522222	21568.3666666667	53001.3074077778	32412.5759255556	15099.2111111111	16621.5425922222
CD151	1140.10083333333	1549.21	1947.52222222222	1691.12314833333	1165.69083333333	2141.66166666667	4179.85833333333	3332.975	218.505555555556
CD160	734.937222222222	981.033333333333	996.041666666667	639.626666666667	698.377777777778	670.388888888889	509.331481111111	492.612222222222	711.814815555556
CD163	4282.57592555556	4497.98518555556	4512.57129666667	2282.20185111111	3842.10925888889	4325.3	4100.00740777778	4427.45463	5458.97777777778
CD164	4673.96666666667	5840.04259222222	4737.95555555556	5032.06444444444	4153.07407444444	3862.96759222222	3521.41388888889	3018.28148111111	4892.70185111111
CD177	441.22619	367.014815555556	468.205555555556	564.671296111111	323.755555555556	641.171296111111	401.831481111111	1126.15555555556	449.688888888889
CD180	615.996296111111	930.832407777778	971.77037	1152.14074	851.831481111111	589.855555555556	1090.85555555556	943.746758888889	1116.37777777778
CD19	668.638888888889	367.431944444444	873.203703333333	217.325	808.45	729.369444444444	630.438888888889	882.056111111111	992.063333333333
CD1A	957.719444444445	1535.43703666667	1621.84722222222	2421.4	2396.12786222222	1175.20555555556	844.685185555556	997.543055555555	2192.30185222222
CD1B	75.0583333333333	104.894444444444	120.627777777778	109.361111111111	271.158333333333	507.338888888889	128.466666666667	143.411111111111	147.947222222222
CD1C	76.2138888888889	42.45	916.45	72.3768516666667	117.666666666667	90.1166666666667	179.146296111111	560.4	274.227777777778
CD1D	1237.822685	1177.5	1612.91851888889	1262.16574055556	1042.175	1642.02222222222	1223.86666666667	899.864814444444	431.909813888889
CD1E	286.231481111111	74.7814811111111	408.27963	89.9944444444444	84.9	97.5111111111111	239.601852222222	167.943518333333	549.37963
CD2	1198.53240777778	535.235185	654.748147777778	632.714815	1549.75	1137.75648111111	661.403703333333	1322.53518555556	1546.93703666667
CD200	549.605555555556	254.294444444444	639.975925555556	611.622222222222	591.5	213.538888888889	439.058333333333	531.316666666667	534.611111111111
CD207	907.423888888889	251.909722222222	826.782407222222	950.802777777778	766.803333333333	88.5	312.558333333333	276.494444444444	1118.52222222222
CD209	1278.95925888889	776.973333333333	526.755555555556	680.190741111111	586.992777777778	949.394444444445	693.977777777778	579.11	1097.06018555556
CD22	423.225308888889	403.367592222222	265.272222222222	491.215741111111	489.551852222222	383.660185555556	503.116666666667	517.759258888889	742.35963
CD226	291.946296666667	425.741851666667	701.596296111111	313.684259444444	329.040741111111	259.733333333333	103.4	484.485185555556	585.680555555556
CD24	529.286111111111	682.403703333333	934.671296666667	1923.56111111111	969.338888888889	480.54074	900.714814444444	945.124073333333	805.021296666667
CD244	183.198147777778	658.482963333333	125.261111111111	330.338888888889	103.616666666667	173.816666666667	445.743518888889	160.877777777778	205.815741111111
CD247	602.409258888889	687.072222222222	363.683333333333	540.15	620.107407777778	836.841203333333	849.309258888889	699.411111111111	201.372222222222
CD248	994.887037222222	998.07037	1675.595	1362.590185	1517.71111111111	1006.19444444444	1254.67314777778	515.766666666667	2206.59
CD27	1294.06185222222	558.265277777778	678.770555555556	841.701852222222	884.92963	501.394907222222	773.875926111111	295.444444444444	1443.58518555556
CD28	478.742593333333	206.924074444444	306.227777777778	496.07963	413.181481111111	214.727777777778	177.692592222222	184.644444444444	351.22963
CD2AP	1011.47222222222	1341.29444444444	1694.67777777778	734.65	637.596111111111	704.498147777778	403.625	148.722222222222	262.118518888889
CD2BP2	533.724074444444	473.711111111111	635.55	622.472222222222	467.977777777778	954.8	571.416666666667	511.649074444444	410.874074444444
CD300A	439.764814444444	542.844973333333	541.046295555556	399.094444444444	503.934258888889	703.820371111111	598.892592222222	541.162036111111	412.846295555556
CD300C	939.8	935.336111111111	299.568518888889	401.366666666667	1253.19722222222	667.887036666667	677.921758888889	521.75	986.674074444444
CD320	131.872222222222	131.22963	154.707407777778	210.7	287.887962777778	762.807407777778	564.744444444444	336.605555555556	107.327777777778
CD33	110.485185555556	93.6666666666667	74.0111111111111	115.604629444444	173.922222222222	102.894444444444	84.95	176.361111111111	102.247222222222
CD34	419.643385555556	534.569444444444	1215.75555555556	398.218518888889	1279.38148111111	773.264814444444	874.417592222222	448.790741111111	1279.86666666667
CD36	886.155556666667	686.37037	962.158332222222	647.164814444444	591.354074444444	768.670371111111	808.139444444444	520.37963	648.629628888889
CD37	269.637036666667	380.27963	231.655556111111	494.069907777778	56.3666666666667	160.877777777778	825.045555555556	500.56037	79.7666666666667
CD38	501.098148333333	419.908333333333	371.137036666667	184.322222222222	131.467592777778	456.977777777778	614.459722222222	200.933333333333	653.229907222222
CD3D	1086.56111111111	1524.61185111111	1559.89841222222	1817.63888888889	2528.71296333333	1170.35555555556	1397.97777777778	1078.61388888889	723.083333333333
CD3E	827.666666666667	1457.75740777778	1176.43703777778	1277.9	1251.11111111111	1265.47037055556	838.885185555556	1157.30833333333	2792.07222222222
CD3EAP	1407.275	290.916666666667	145.961111111111	319.522222222222	128.803703333333	448.025555555556	840.585317222222	238.311111111111	4444.54074111111
CD3G	161.492222222222	136.333333333333	75.5472222222222	152.85	117.15	74.9324072222222	77.1666666666667	266.763888333333	211.682407777778
CD4	2510.45833333333	1946.62824055556	2064.37388888889	1199.40444444444	2842.03518555556	1192.28888888889	2225.11111111111	1264.13888888889	2573.77037111111
CD40	1037.65	1298.01759222222	1288.14629666667	1095.81944444444	1396.04444444444	1299.20092555556	1143.71388777778	1534.91111111111	1514.94537
CD40LG	293.551852222222	502.877777777778	145.352222222222	161.180555555556	538.244444444444	126.238888888889	174.7	169.505555555556	172.562036666667
CD44	635.233796666667	636.141666666667	577.847684444444	520.147222222222	780.941203333333	703.317094444444	842.929166666667	557.749074444444	818.85787
CD46	2007.43148111111	1853.2	1905.35092555556	1507.83148222222	1417.80185222222	1982.77037	1708.80555666667	1196.86851888889	958.37963
CD47	1892.28148111111	2828.23796333333	2703.67222222222	1885.35926	2359.90277777778	1364.42222222222	1491.19166666667	1348.23888888889	1734.90092555556
CD48	953.025925555556	1337.53888888889	1120.65277777778	1227.22592555556	1938.25259222222	1510.40694444444	1803.51111111111	1765.51759333333	1313.43518555556
CD5	558.421759444444	1036	305.649166666667	1873.81666666667	1185.03611111111	290.916666666667	244.847222222222	515.885185555555	194.388888888889
CD52	168.675925555556	135.883333333333	305.019444444444	299.227777777778	590.35	357.373611111111	778.269444444444	327.213888888889	385.545555555556
CD53	3271.35555555556	3475.46666666667	3616.61481444444	4127.91481444444	4804.81111111111	2454.48796277778	3401.75185222222	3767.06296333333	5874.99814777778
CD55	640.859258888889	697.672222222222	346.322222222222	303.797777777778	562.099074444444	582.855555555555	518.857222222222	523.533333333333	392.669444444444
CD58	459.742222222222	456.211852222222	518.482685555555	605.072222222222	375.206666666667	218.917036666667	426.665555555556	232.756111111111	243.451111111111
CD59	5097.20833333333	3682.44444444444	4082.92592555556	5100.39074111111	5923.21851888889	3196.36018555556	3603.45	3261.49444444444	5298.34166666667
CD5L	2041.78888888889	2579.09444444444	2161.89444444444	1115.01944444444	2072.01666666667	4237.49814777778	3103.27129666667	2366.12777777778	3181.12555555556
CD6	544.511111111111	607.5	695.339814444444	558.811111111111	584.883333333333	875.078703333333	581.012963333333	959.331944444444	784.069444444444
CD63	20432.9055555556	19265.5777777778	17160.6148144444	21817.6055555556	23046.7925933333	23990.7444444444	29561.8305555556	20768.6351844444	22460.1370366667
CD69	348.581018888889	369.267592222222	758.494444444444	312.788888888889	609.081388888889	256.672222222222	318.313888888889	165.218518888889	350.081481111111
CD7	203.35	213.788147777778	183.373147777778	185.838888888889	65.0222222222222	281.886666666667	166.538888888889	174.722222222222	83.4092588888889
CD70	1129.35370388889	762.325555555556	1095.21296277778	218.787037222222	194.566666666667	600.803241111111	1026.11666666667	331.858531111111	858.779629444445
CD72	93.9444444444444	572.902777777778	370.361111111111	45.3388888888889	40.1666666666667	96.0111111111111	788.418518333333	55.1435183333333	48.5833333333333
CD74	15650.9361111111	17400.2033333333	17322.4388888889	11899.5666666667	25052.4111111111	16621.5425922222	35117.2351855556	15685.1268522222	23990.7444444444
CD79A	195.504444444444	688.022221111111	269.766666666667	322.437037222222	272.272222222222	361.059166666667	631.208333333333	741.390741111111	1516.11851888889
CD79B	466.721481111111	746.43254	386.946296666667	300.953055555556	181.99	323.109258888889	771.455555555556	764.309258888889	1657.12407444444
CD80	1151.01111111111	671.339815	1411.44	1379.82037	1707.21074111111	935.522222222222	902.780555555555	1267.94814777778	2536.54
CD81	22641.7555555556	20230.2944444444	17101.0888888889	29357.4759255556	23842.5981488889	28739.4222222222	44860.7688888889	40253.42037	32890.6920633333
CD82	2169.67963	1730.49444444444	598.785185	1003.69166666667	628.133703333333	1392.49074111111	2888.19074111111	2055.07963	1969.30555555556
CD83	1257.42407444444	721.448148333333	1512.45	1009.32592555556	1828.77777777778	954.031481111111	1005.03518555556	1080.88703666667	2000.96666666667
CD84	413.801852222222	406.185185555556	315.199073888889	783.864814444445	748.313888888889	466.188888888889	382.718518888889	552.511111111111	915.544444444444
CD86	588.881481111111	323.109258888889	271.262963333333	405.932407777778	516.185185555556	676.111111111111	557.231944444444	447.52037	641.103703333333
CD8A	2261.34555555556	1005.96666666667	1528.83518555556	1374.14629555556	1441.00925888889	757.004166666667	1030.32777777778	314.179166666667	3745.27777777778
CD9	1070.92453722222	1337.28888888889	1678.95	890.633333333333	1663.97407444444	1357.44166666667	2807.21111111111	871.944444444444	389.603703333333
CD93	1688.7	1765.51759333333	1394.12555555556	1633.66666666667	2167.69555555556	1152.80370388889	1581.35972222222	1475.35555555556	2079.885185
CD96	147.389351666667	521.01	707.121296111111	492.138888888889	82.0703705555556	317.734259444444	197.417037222222	508.074444444444	502.121111111111
CD97	304.983796111111	1067.85722222222	1036.97777777778	371.207407222222	734.724073888889	1324.88777777778	1590.38333333333	858.666666666667	539.282407777778
CD99	9557.28333333333	9960.56111111111	9463.31481555556	9017.17777777778	11539.9916666667	9823.80277777778	11539.9916666667	11874.5111111111	9791.70648111111
CDA	2066.22222222222	1770.55851777778	1213.85370333333	728.6	1059.24444444444	3027.29259222222	2260.35925888889	1147.06666666667	755.952777777778
CDADC1	601.555555555556	762.613888888889	532.966666666667	684.757407777778	235.851573888889	671.203703333333	456.844444444444	193.111111111111	912.840741111111
CDC123	3082.02222222222	3345.09444444444	3877.97407333333	3569.36944444444	3077.62111111111	2863.43333333333	3043.39814777778	2919.45185222222	3749.48287055555
CDC14A	112.596666666667	104.165555555556	187.197777777778	181.99	136.474444444444	150.693333333333	133.348888888889	161.517777777778	362.51
CDC14B	1897.50833333333	1726.54166666667	1714.38814888889	1432.13222222222	1725.18518555556	2067.60222222222	1335.16888888889	1913.40629666667	1727.10925888889
CDC16	2179.39444444444	2723.82592666667	2624.07703666667	2577.08703666667	2306.41481444444	1959.44629666667	2232.51111111111	2260.35925888889	1730.90148111111
CDC20	383.444444444444	353.197222222222	75.2444444444444	255.035185555556	525.985185555556	118.483333333333	64.6574072222222	303.385185555556	118.077777777778
CDC23	975.437036666667	1412.32222222222	1145.73333333333	1124.57796277778	969.60463	883.661111111111	818.85787	847.703703888889	882.516759444444
CDC25A	75.8444444444444	61.2694444444444	156.361111111111	44.75	85.1111111111111	151.494444444444	74.3555555555556	110.05	101.255555555556
CDC25B	1506.59629666667	2415.40555555556	1483.84074111111	2019.22888888889	1773.94444444444	1988.92963	2358.62963	1705.40370333333	2670.15277777778
CDC25C	333.921111111111	382.384258888889	369.267592222222	123.477777777778	196.913888888889	372.785185555556	254.939814444444	347.874074444444	472.166666666667
CDC27	748.752777777778	613.287963333333	790.664815555556	723.397222222222	670.787036666667	696.1	639.127777777778	478.742593333333	841.492592222222
CDC34	1910.92777777778	1828.77777777778	1311.45185222222	1628.75740777778	1126.91111111111	3442.63888888889	3748.42685222222	3292.85925888889	592.707407777778
CDC37	1549.21	297.121296111111	671.4	357.555555555556	188.229285555556	2150.13888888889	1456.48703666667	764.794907222222	151.2
CDC37L1	1666.07222222222	1374.76111111111	1462.15092555556	1457.90925944444	1192.07944444444	1700.62037	1495.58703666667	725.480555555556	1082.17777777778
CDC40	1108.78148111111	1233.63333333333	1010.38333333333	1385.46666666667	1520.30555555556	1093.98888888889	866.031481111111	887.575925555556	1183.71851888889
CDC42	2586.51203777778	1232.63240777778	1061.28518555556	1533.53277777778	2071.04166666667	1119.66666666667	1007.68796333333	3929.17222222222	1712.36388888889
CDC42BPA	1334.96944444444	1031.42222222222	1412.59166666667	872.184258888889	991.247222222222	1509.39537	986.674074444444	723.930555555556	892.611111111111
CDC42BPB	1122.87222222222	1947.52222222222	994.122222222222	1288.21111111111	663.830555555556	2020.02361111111	2973.40185222222	1729.85925888889	1466.45
CDC42EP1	1218.35277777778	1206.47777777778	826.311111111111	1191.87	1173.08777777778	2090.71666666667	2580.25	2779.23703777778	982.834258888889
CDC42EP2	184.644444444444	149.898147777778	196.827777777778	164.733333333333	214.877513333333	219.522222222222	254.47037	313.684259444444	107.494444444444
CDC42EP3	693.446296666667	1041.14629666667	793.70463	705.303703333333	862.628240555556	386.706296666667	480.54074	458.996296666667	353.812037222222
CDC42EP4	1813.18518555556	1364.42222222222	1182.62407444444	1814.85925888889	1910.40185222222	1876.41851888889	1709.41481555556	2302.62037	1650.97592666667
CDC42SE1	3057.8	3046.34444444444	3405.19814777778	4012.13333333333	3494.42777777778	1971.49444444444	1540.58333333333	1755.49166666667	4053.44444444444
CDC45	58.3333333333333	265.561111111111	255.427777777778	91.5333333333333	65.2472222222222	404.772222222222	698.25	123.677777777778	513.37963
CDC5L	1436.51092555556	1361.26111111111	1057.35277777778	902.877777777778	971.01537	807.573333333333	779.237407777778	1639.61388888889	5097.20833333333
CDC6	301.272222222222	101.885185555556	228.096296666667	332.277777777778	306.666666666667	282.244444444444	283.847222222222	160.700694444444	321.025926111111
CDC7	357.555555555556	400.072222222222	509.331481111111	635.294676111111	928.359259444445	465.427777777778	205.849537222222	47.6333333333333	1261.5
CDC73	422.427777777778	217.296296666667	723.397222222222	552.655555555556	57.9666666666667	446.632870555556	216.00463	37.7111111111111	51.1222222222222
CDCA3	213.482407222222	139.672222222222	135.280555555556	207.357407777778	254.47037	555.977963333333	347.113888888889	325.606481666667	468.426944444444
CDCA4	705.50787	1354.52870333333	1026.11666666667	1268.93259222222	1375.18703666667	2190.17222222222	966.32963	1324.88777777778	1483.21296333333
CDCA8	100.833333333333	99.1111111111111	46.2518516666667	140.464814444444	109.688888888889	107.688888888889	44.4083333333333	105.365740555556	127.425925555556
CDCP1	156.361111111111	142.551852222222	121.913888888889	185.511111111111	147.777777777778	365.019907222222	143.207407777778	274.816666666667	139.808333333333
CDH1	4115.58888888889	4249.64722222222	3901.75	2980.97222111111	2097.21296333333	3334.31666666667	4887.76111111111	4946.64444444444	2651.98333333333
CDH10	668.037037777778	705.303703333333	564.671296111111	1007.27407444444	1187.65	429.184814444444	390.625925555556	650.940509444444	1548.27222222222
CDH11	108.77963	392.42037	261.313888888889	286.838888888889	399.647777777778	174.610185	392.057407777778	379.669259444444	320.514814444444
CDH12	60.7583333333333	118.511111111111	209.416666666667	202.805555555556	202.583333333333	221.25	343.944444444444	17.2777777777778	663.435185555556
CDH13	41.9166666666667	95.1	81.8194444444444	420.705555555556	67.2444444444444	42.1722222222222	63.5	258.519444444444	59.9638888888889
CDH15	184.475925555556	275.803703333333	283.283333333333	498.255555555556	81.1722222222222	269.061111111111	240.872222222222	430.216666666667	79.9712966666667
CDH16	120.466666666667	322.197222222222	369.162962222222	249.094444444444	206.831481111111	94.5666666666667	203.590555555556	36.7777777777778	556.384258888889
CDH17	195.941203888889	40.2388888888889	83.8277777777778	205.922222222222	61.1194444444444	421.966666666667	54.3527777777778	700.185185555556	171.172222222222
CDH18	1100.92481555556	774.977777777778	745.333333333333	1005.96666666667	714.331481111111	1262.06851777778	747.928347777778	423.914814444444	1467.61574111111
CDH19	292.683333333333	716.832407777778	513.721573888889	599.885185555556	838.333333333333	252.120833333333	574.966666666667	458.268055555555	441.490741111111
CDH2	1956.84444444444	3668.03888888889	10676.4092588889	3963.26111111111	3564.07037	1490.97777777778	2101.53333333333	1843.41666666667	1370.36296333333
CDH20	27.5555555555556	69.6407411111111	23.4111111111111	70.7722222222222	55.0555555555556	73.1175927777778	48.9666666666667	80.7527777777778	442.868254444444
CDH22	225.25	315.778571666667	229.033333333333	233.498147777778	684.016665555556	379.586666666667	98.9055555555556	575.427777777778	159.288888888889
CDH3	172.459258888889	83.5574077777778	72.6833333333333	63.4444444444444	81.6777777777778	68.1777777777778	74.4666666666667	38.8888888888889	157.725926666667
CDH4	317.9	129.403703888889	523.455555555556	532.374444444444	625.704814444444	167.383333333333	277.105555555556	335.544444444444	652.486111111111
CDH5	910.3	1692.86984111111	964.876666666667	680.856481666667	783.967129444444	1190.96222222222	1629.45	981.292592777778	1125.03240777778
CDH6	295.145	355.121666666667	302.773333333333	367.306111111111	247.494444444444	273.795555555556	286.715555555556	519.411110555556	498.694443888889
CDH7	74.6888888888889	40.7	34.5111111111111	100.002777777778	70.2555555555556	66.5666666666667	41.8	99	67.4
CDH8	168.861111111111	197.587036666667	309.144444444444	213.184722222222	1059.94166666667	438.644074444444	225.169444444444	337.862222222222	711.188888888889
CDH9	157.988888888889	223.455555555556	153.066666666667	446.205555555556	630.762963333333	81.4583333333333	164.849073888889	56.3666666666667	589.709258888889
CDHR1	54.1138888888889	450.649351666667	140.135185555556	44.9944444444444	58.9944444444444	83.4666666666667	70.3555555555556	49.1888888888889	77.6916666666667
CDHR2	1262.97333333333	2302.62037	2509.15555555556	2475.13333333333	1749.975	4139.92129666667	2747.09703666667	2365.22021555556	3281.44259222222
CDHR5	1613.53148111111	1343.14814888889	1448.47592555556	2696.08518555556	509.812963333333	3536.92962888889	5710.53148111111	2511.68703666667	1891.72963
CDIP1	433.861111111111	739.4	481.275925555556	337.258611111111	622.915185555556	732.188888888889	726.622221111111	405.338888888889	232.222222222222
CDIPT	5481.29444444444	5754.09351888889	10295.2388888889	4075.33425888889	6314.27777777778	6580.15	4754.71666666667	3568.28888888889	7944.59259333333
CDK1	293.304166666667	149.544444444444	226.922222222222	219.766666666667	543.92963	201.5	414.635185555556	280.581481111111	497.681481111111
CDK10	867.754629444444	630.762963333333	715.572222222222	552.655555555556	565.659258888889	1211.18518555556	1078.61388888889	1198.09351888889	274.407406666667
CDK12	1166.43888888889	913.224074444444	915.133333333333	1185.44444444444	1000.11851888889	514.681481111111	971.77037	863.511111111111	443.255555555556
CDK13	499.762963333333	576.097222222222	423.073703333333	721.697963333333	483.017777777778	421.29037	450.757962222222	545.018888888889	383.444444444444
CDK14	2239.20925888889	1485.54814777778	1590.38333333333	1933.03472222222	1391.99305555556	1035.470185	1389.24259222222	1489.37314833333	2527.06944444444
CDK16	1324.46435166667	1114.23703666667	1320.19444444444	1130.15555555556	1579.60740777778	1387.27592666667	1258.44629555556	1384.84629666667	1117.03425888889
CDK17	1067.96111111111	941.253333333333	1051.45444444444	724.091203333333	657.492592222222	403.686111111111	629.988888888889	332.057407777778	1411.07777777778
CDK18	717.405555555556	308.685184444444	194.027777777778	162.922222222222	391.851851111111	731.655555555556	991.546296666667	658.42963	511.649074444444
CDK19	519.735185555556	657.492592222222	750.722592222222	879.244444444444	841.701852222222	505.047036666667	814.87963	636.288888888889	556.987963333333
CDK2	736.414814444444	683.927777777778	619.511111111111	367.692592222222	956.952777777778	685.54074	359.768518888889	503.116666666667	467.124074444444
CDK20	218.505555555556	442.155555555556	497.762036666667	510.288888888889	396.87037	420.405555555556	574.063333333333	788.833333333333	464.794444444444
CDK2AP1	3547.06481444444	5368.30555555556	5720.76851888889	5780.86666666667	6099.17222222222	2845.6	2578.08333333333	2682.79444444444	4241.67777777778
CDK2AP2	708.242592222222	337.070370555556	1023.36	889.561111111111	647.4	3793.80555555556	1505.67925888889	1222.03333333333	323.588888888889
CDK4	3023.39444444444	2244.86962888889	1891.72963	2350.07777777778	1939.78333333333	2801.41944444444	2933.86666666667	2600.27037	2142.05666666667
CDK5	400.133518333333	958.522222222222	748.313888888889	481.488888888889	829.736111111111	1121.21148111111	990.817777777778	596.568517777778	156.341666666667
CDK5R1	74.7814811111111	106.338888888889	248.677777777778	157.191666666667	294.183333333333	34.2055555555556	130.527777777778	206.314814444444	216.433333333333
CDK5R2	109.644444444444	20.0944444444444	126.577777777778	353.455555555556	27.1611111111111	31.025	29.8555555555556	293.072222222222	551.148147777778
CDK5RAP1	880.477777777778	847.068518888889	1543.05370333333	524.644444444444	650.348147777778	781.840277777778	882.862963333333	1616.9	771.011573888889
CDK5RAP2	755.481481111111	867.362963333333	807.087870555555	1054.5	763.481018333333	985.521481111111	514.162963333333	748.248611111111	714.764351666667
CDK5RAP3	5815.51111111111	3056.94166666667	4163.24259222222	4088.44814777778	5403.38333333333	4950.07592555556	5359.12222222222	6468.53796333333	4336.52222222222
CDK6	525.090740555556	823.555555555556	990.817777777778	685.946296666667	834.114814444444	1103.89907444444	753.67963	891.197222222222	895.75
CDK7	746.216203333333	881.72963	601.705555555556	559.983333333333	92.6466666666667	617.172222222222	662.883333333333	114.35	393.435185555556
CDK8	292.288888888889	484.230555555556	806.091296111111	404.176190555556	307.316666666667	480.967592222222	431.384259444444	293.513426111111	501.920833333333
CDK9	532.053703333333	953.551852222222	484.025833333333	982.223333333333	677.867592222222	790.966666666667	923.738888888889	1799.91666666667	180.72037
CDKAL1	58.5222222222222	57.8027777777778	77.1666666666667	44.5277777777778	33.6388888888889	79.0166666666667	368.937407777778	252.6	56.12037
CDKL1	42.935185	80.9	33.8444444444444	65.4888888888889	25.3666666666667	38.7555555555556	26.7333333333333	69.6407411111111	49.7277777777778
CDKL2	107.705555555556	67.3355555555555	110.42037	80.5444444444444	75.6648144444444	118.119444444444	128.657407777778	56.7833333333333	108.277777777778
CDKL3	620.295370555556	582.777777777778	106.411111111111	719.805555555556	125.798147777778	238.648147777778	539.568518333333	90.2305555555556	667.083333333333
CDKL5	283.847222222222	46.5777777777778	220.011111111111	470.921481111111	254.875462777778	229.227777777778	145.785185555556	146.136111111111	261.155555555556
CDKN1A	534.213426111111	180.583333333333	790.031481111111	865.727777777778	705.602777777778	1226.07638888889	1980.86759222222	1140.02111111111	595.54037
CDKN1B	3347.06481444444	3875.29259222222	4325.3	2998.36481444444	2330.28888888889	2082.91296333333	1800.76388888889	1517.02592555556	2741.54611111111
CDKN1C	559.7	537.184258888889	612.856481111111	387.172222222222	1128.325	422.427777777778	433.699074444444	675.735185555556	611.091666666667
CDKN2A	527.248888888889	487.955555555556	491.058333333333	742.853703333333	852.927777777778	824.477777777778	511.649074444444	821.577778888889	892.140741111111
CDKN2AIP	475.633333333333	1020.37777777778	493.287962777778	622.168518333333	487.094444444444	744.99537	583.963624444444	411.125926111111	358.242592777778
CDKN2B	256.3	74.2759261111111	59.9833333333333	36.0833333333333	13.0666666666667	26.1666666666667	176.875925555556	419.322222222222	102.247222222222
CDKN2C	784.241666666667	304.044444444444	457.555555555556	244.575925555556	694.311111111111	537.655555555556	775.783333333333	781.358261111111	310.376851666667
CDKN2D	101.587036666667	184.322222222222	124.591666666667	78.0444444444445	146.411111111111	260.358333333333	194.877777777778	395.77037	137.588888888889
CDKN3	512.998147777778	572.172222222222	727.977777777778	850.47713	1112.81944444444	404.176190555556	552.916666666667	40.5486111111111	578.818517777778
CDO1	23842.5981488889	22263.8185188889	23126.1111111111	23126.1111111111	16468.1555555556	29762.8962966667	20977.8574077778	17912.6	15976.5166666667
CDON	33.4166666666667	127.938888888889	243.451111111111	107.244444444444	50.9314816666667	37.5055555555556	60.9194444444444	191.25	445.088241111111
CDR1	39.45	207.911111111111	47.1555555555556	55.5333333333333	88.9555555555556	28.1055555555556	7.15555555555556	24.1222222222222	254.582777777778
CDR2L	78.4472222222222	405.277777777778	77.1666666666667	240.936111111111	95.5055555555555	114.172222222222	176.211111111111	140.649073888889	28.8444444444444
CDRT1	563.162962222222	336.859258888889	483.792593333333	621.77963	575.909258888889	243.8	152.055555555556	579.348147777778	863.8
CDS1	81.4583333333333	89.0111111111111	49.5222222222222	62.1685183333333	44.8833333333333	48.05	128.559258888889	131.677777777778	71.1722222222222
CDS2	1554.39629666667	1978.57592555556	2003.19444444444	1094.76111111111	1298.44074111111	1420.47222222222	1300.29259222222	1110.80555555556	1828.77777777778
CDSN	126.494444444444	146.696296111111	91.8777777777778	148.133333333333	140.912963333333	110.266666666667	93.975	173.977777777778	133.203333333333
CDT1	396.708147777778	321.177777777778	204.207407777778	287.654073888889	480.016666666667	256.333333333333	166.965740555556	385.964814444444	504.105555555556
CDV3	2747.09703666667	1795.91666666667	4111.55092555556	1572.79444444444	1730.90148111111	2126.2	1626.52129666667	2124.38925888889	1696.04351888889
CDX1	293.044444444444	178.444444444444	114.088888888889	170.433333333333	147.363888888889	139.672222222222	133.243333333333	146.696296111111	122.077777777778
CDX2	108.048147777778	63.4055555555556	164.094444444444	68.7944444444445	140.258333333333	115.277777777778	71.8888888888889	289.226851111111	105.266666666667
CDX4	70.6013888888889	47.6333333333333	58.2222222222222	133.977777777778	166	258.145833888889	86.8055555555556	127.533333333333	286.436296111111
CDY1	59.6222222222222	309	36.4666666666667	132.116666666667	54.9194444444444	12.2555555555556	49.7583333333333	151.911111111111	375.308888888889
CDYL	311.296296666667	370.468518888889	353.890741111111	132.116666666667	98.4037033333333	225.874074444444	267.157407777778	77.6722222222222	156.559258888889
CEACAM1	1695.55370444444	1473.70777777778	1408.52	1619.83777777778	1645.16296333333	1516.48	1144.78222222222	1147.47629666667	1047.37666666667
CEACAM21	331.053333333333	248.552777777778	328.809258888889	411.701852222222	80.0351855555556	341.570370555556	210.3	652.25	439.644444444444
CEACAM3	1332.78518555556	1074.44722222222	1370.58055555556	1498.55000111111	1337.28888888889	846.019551111111	1018.75185111111	1176.10370333333	934.874074444444
CEACAM4	868.085184444444	1022.41111111111	766.55	1475.660185	1024.71111111111	717.681018333333	798.4875	1387.27592666667	1449.22777777778
CEACAM5	986.947222222222	616.180555555556	904.461111111111	1076.17222222222	1872.03333333333	467.661111111111	828.914814444444	875.451852222222	1272.61111111111
CEACAM6	591.321481666667	574.662037222222	308.083333333333	616.57963	715.737036666667	887.319444444444	625.401852222222	693.038888888889	494.784120555555
CEACAM7	223.601852222222	216.703703333333	136.3	380.334722222222	383.660185555556	220.337036666667	114.774074444444	226.111111111111	523.003703333333
CEACAM8	197.041666666667	48.2555555555556	337.622222222222	41.5444444444444	133.7	128.559258888889	46.0611111111111	46.7777777777778	62.4555555555556
CEBPA	10873.00926	10399.2916666667	9292.37777777778	21744.5	7172.66944444444	18023.77037	27958.4044444444	16584.7222211111	9768.38333333333
CEBPA-AS1	3026.09444444444	2079.41666666667	1725.18518555556	2432.16388888889	2252.15555555556	3003.02777777778	2410.35	2090.37777777778	4421.82453722222
CEBPB	21019.8072222222	20628.6962966667	25169.2037033333	14043.0194444444	17400.2033333333	22740.9074077778	26346.2981477778	25930	20682.2944444444
CEBPD	6974.37777777778	6375.8	6735.71481444444	3152.17222222222	5815.51111111111	5015.48666666667	3672.68611111111	7129.32222222222	2549.6
CEBPE	365.605555555556	380.103333333333	828.369444444444	181.888888888889	579.733333333333	578.086111111111	521.307407777778	543.488888888889	1292.49259222222
CEBPG	731.266666666667	837.875925555556	1427.16111111111	843.275783333333	865.55463	2499.24444444444	841.834258888889	524.381111111111	251.172222222222
CEBPZ	481.275925555556	1036.97777777778	935.988888888889	781.938888888889	713.362963333333	800.577685	740.376852222222	348.372685	644.314814444444
CECR1	1630.09259222222	990.242592222222	1958.87963	318.975925555556	1086.69166666667	1577.39259333333	2485.93703666667	424.637962777778	3012.36666666667
CECR5	2292.73333333333	2103.45092611111	2250.51851888889	3087.32963	3145.97777777778	3720.05629666667	2977.43703666667	3569.36944444444	3600.84259222222
CEL	39.8694444444444	47.6333333333333	47.5555555555556	75.4555555555555	71.6981483333333	109.452777777778	63.9472222222222	115.526851666667	78.3138888888889
CELA2B	303.555555555556	515.766666666667	286.676573888889	167.113888888889	42.9111111111111	375.1	389.497777777778	554.75	490.733333333333
CELA3A	536.755555555556	463.712963333333	696.681111111111	514.918518888889	333.967222777778	668.42963	407.642963333333	723.930555555556	1169.35277777778
CELA3B	176.983518333333	221.322222222222	101.688888888889	127.646296111111	253.9	557.107870555556	293.1	105.365740555556	167.881481111111
CELF1	3663.13888888889	4111.55092555556	4115.58888888889	3508.35555555556	4104.83055555556	2926.85166666667	2900.70555555556	3948.63055555556	4307.86759222222
CELF2	680.812963333333	1174.86037	1573.55185222222	915.331481111111	1688.08037	921.765741111111	999.522222222222	781.516666666667	1666.07222222222
CELF3	197.587036666667	150.627777777778	639.127777777778	156.666666666667	161.777777777778	341.066666666667	346.708333333333	319.435185555556	459.112963333333
CELP	78.1222222222222	143.694444444444	144.477777777778	92.7	79.7129627777778	91.8333333333333	144.955555555556	74.0611111111111	125.17037
CELSR1	152.474074444444	140.72037	41.9333333333333	72.5537033333333	103.868518888889	119.12963	75.6648144444444	61.8972222222222	35.6518522222222
CELSR2	851.172222222222	261.914814444444	784.866666666667	525.727777777778	974.533333333333	615.942592222222	613.287963333333	677.746296666667	545.018888888889
CELSR3	832.022222222222	491.058333333333	413.387777777778	548.205555555556	358.752777777778	604.051852222222	369.267592222222	791.487036666667	741.659722222222
CELSR3-AS1	61.0666666666667	94.7444444444444	44.2444444444444	38.5444444444444	33.9722222222222	52.3861111111111	39.5611111111111	158.488888888889	88.1111111111111
CEMIP	81.7833333333333	440.592592777778	490.42963	435.781481111111	777.37963	220.465740555556	47.6444444444444	598.287036666667	347.72037
CEMP1	94.8629633333333	39.0861111111111	58.15	104.933333333333	115.027777777778	105.633333333333	65.8555555555556	128.133333333333	327.771296666667
CEND1	1736.81111111111	767.927315	971.391666666667	1667.17222222222	176.744444444444	659.935555555556	875.451852222222	1605.45555444444	1491.32638888889
CENPA	1038.92777777778	1111.90814777778	1111.35000111111	1176.10370333333	2458.81296333333	915.055648333333	670.388888888889	1214.88333333333	907.423888888889
CENPB	687.874074444444	971.294444444444	1607.52222222222	781.741666666667	126.562962777778	1012.60925888889	1281.4	1073.67407333333	717.084258888889
CENPBD1P1	211.966666666667	628.133703333333	938.457407777778	1004.89814777778	377.071111111111	996.553703333333	1030.57666666667	680.04537	360.346296666667
CENPC	623.935185555556	757.680555555555	637.371111111111	587.992592222222	397.074073888889	519.379628888889	478.213888888889	513.094444444444	65.5592588888889
CENPE	139.641666666667	118.327315	36.8333333333333	121.512037222222	107.151851666667	32.1888888888889	85.4277777777778	146.136111111111	94.0981477777778
CENPF	244.005555555556	285.773148333333	207.446295555556	395.614814444444	515.68	153.52963	352.564814444444	91.3074077777778	376.483333333333
CENPI	89.8555555555556	123.723148333333	269.061111111111	263.907407777778	214.672222222222	113.438888888889	272.272222222222	502.746296666667	495.933333333333
CENPJ	571.639814444444	643.509258888889	962.437036666667	330.510185	91.8333333333333	583.358333333333	587.758333333333	595.647036666667	576.905555555556
CENPM	52.3	36.9888888888889	65.1129627777778	49.6444444444444	110.955555555556	64.4314816666667	70.0166666666667	55.7277777777778	70.5777777777778
CENPN	137.588888888889	244.005555555556	63.0111111111111	182.901852222222	76.8777777777778	344.120635	153.761111111111	124.744444444444	141.933333333333
CENPO	762.505555555556	768.255555555556	514.372222222222	545.757407777778	1236.58148111111	729.210184444445	701.703703333333	1153.33444444444	1506.11111111111
CENPQ	275.803703333333	328.718518888889	303.555555555556	377.477777777778	26.3111111111111	194.533333333333	131.189815	208.746759444444	404.176190555556
CENPT	1317.1	1076.04305555556	865.727777777778	964.134722222222	1040.59259222222	1089.36111111111	1418.65185166667	1007.27407444444	1005.03518555556
CENPU	496.934444444444	526.686111111111	569.359258888889	473.033333333333	1463.92555555556	452.728703888889	347.483333333333	497.181851666667	667.253703333333
CEP104	551.722222222222	747.928347777778	823.627777777778	861.301852222222	725.307777777778	806.3	814.366666666667	874.417592222222	1133.21388888889
CEP112	352.169444444444	376.100462777778	768.829444444444	549.37963	533.488888888889	446.472222222222	373.325	607.060555555556	405.737036666667
CEP131	121.575	70.5777777777778	346.624537222222	25.1444444444444	53.1111111111111	141.497222222222	154.8	86.9222222222222	51.5611111111111
CEP135	178.75	452.636111111111	241	175.311111111111	240.872222222222	125.846296111111	103.483333333333	226.983333333333	330.022222222222
CEP152	173.524074444444	205.024074444444	373.656481111111	56.3166666666667	132.596296666667	88.7	167.383333333333	77.8	149.733333333333
CEP162	606.238888888889	547.911112222222	348.627777777778	356.074074444444	348.627777777778	296.75	391.472222222222	307.025	487.466667222222
CEP164	703.994444444444	540.335277777778	441.425926111111	631.244444444444	718.291666666667	803.212963333333	698.569444444444	1212.22129611111	617.487037222222
CEP170B	2656.29444444444	3411.78055555556	2602.45	3872.81388888889	2570.83703666667	3581.48055555556	3406.59074111111	3316.91666666667	5143.7
CEP192	121.474074444444	583.489814444444	96.8814811111111	522.6	273.736111111111	308.858333333333	537.475925555556	266.322407222222	62.0462961111111
CEP250	1089.01111111111	1350.95740777778	665.335185555556	978.077777777778	1104.57555555556	1154.49259222222	975.227777777778	1723.69629666667	1737.11222222222
CEP290	230.290741111111	342.938888888889	293.513426111111	234.716666666667	255.640277777778	67.5777777777778	101.761111111111	105.511111111111	124.287036666667
CEP350	1293.31111111111	1347.63888888889	1414.61111111111	1352.00277777778	1320.92592555556	1177.00277777778	1152.14074	1027.48240777778	1206.18611111111
CEP41	292.769444444444	587.27963	313.918518888889	907.081482222222	1079.76666666667	433.699074444444	153.196481666667	649.224074444444	114.172222222222
CEP55	60.4694444444444	17.7555555555556	161.570926111111	50.0944444444444	332.912963333333	64.6574072222222	60.4694444444444	20.1777777777778	79.4444444444444
CEP57	893.175	1259.51259222222	1549.21	705.988147777778	794.248888888889	778.572222222222	819.212222222222	600.013703333333	941.253333333333
CEP63	701.018518888889	524.516666666667	324.813888888889	452.821296666667	215.016666666667	450.540741111111	648.961111111111	344.294444444444	300.072222222222
CEP68	692.705555555556	1048.97407444444	1021.74074	649.359258888889	842.584258888889	820.614814444444	729.549073333333	547.45	917.350925555556
CEP70	1028.82222222222	1370.04444444444	822.162963333333	516.185185555556	655.144444444444	782.187036666667	827.122222222222	818.368888888889	1869.87963
CEP72	758.591975555555	375.499206111111	89.8555555555556	793.847685555555	125.17037	617.487037222222	304.434722222222	262.422222222222	174.099073888889
CEP76	198.416666666667	232.818518888889	238.062963333333	208.075277777778	319.595833333333	169.637036666667	98.9611111111111	106.452777777778	220.922222222222
CEP83	528.927777777778	294.590277777778	194.481481666667	388.480555555556	308.394444444445	397.971481111111	275.179629444444	315.511111111111	642.568517777778
CEP85	1727.69444444444	1145.38888888889	1394.89629666667	1187.03888888889	1206.78518555556	937.277777777778	1108.14444444444	542.7	1827.18425944444
CEP97	305.680555555556	600.013703333333	267.089815	482.438888888889	452.111111111111	108.277777777778	75.8222222222222	445.088241111111	77.6916666666667
CEPT1	2422.92777777778	2034.98888888889	1856.98888888889	1848.04814888889	2574.35740777778	2293.40185222222	1309.74629666667	1238.52407388889	1712.74259222222
CER1	1455.964815	1518.27037	1074.99444444444	1677.95	1634.65277777778	1001.62037	964.521296666667	1176.57222277778	2486.79259222222
CERK	2253.41111111111	3002.20277777778	1876.41851888889	2613.08888888889	1969.30555555556	1931.67777777778	2567.31666666667	2711.88888888889	4372.22222222222
CERS2	17823.6725922222	12430.6816666667	12654.6833333333	30390.2962966667	16100.0666666667	18475.2111111111	22460.1370366667	20115.2666666667	11926.5055555556
CERS4	1132.95	919.05	560.297407777778	1283.84722222222	877.781481111111	1165.09444444444	1873.81666666667	1474.91203722222	133.7
CERS6	1535.71111111111	1552.05555555556	1419.17222222222	1116.71629666667	1681.95740777778	1298.85	1259.51259222222	1772.22777777778	1618.33888888889
CES1P1	535.972222222222	245.011111111111	79.0361111111111	94.8166666666667	493.344444444444	362.7	520.084722222222	650.455555555556	301.138888888889
CES2	20115.2666666667	23704.8444444444	16540.3962955556	26346.2981477778	20484.7481477778	26600.8	23842.5981488889	22460.1370366667	23463.1111122222
CES3	4534.34444444444	4254.41111111111	4500.42963	6314.27777777778	3897.21851888889	3905.10555555556	5106.27777777778	5833.66111111111	6349.11111111111
CETN1	417.411111111111	314.814351666667	986.674074444444	1567.37129666667	835.111111111111	232.222222222222	785.116666666667	2534.74722222222	1506.59629666667
CETN2	1576.01555555556	1855.32777777778	1624.10555555556	1746.36296333333	1398.64444444444	764.9	1048.00972222222	1331.58333333333	722.918518888889
CETN3	933.113888888889	1153.49638888889	920.425925555556	970.437962777778	601.333518888889	635.877777777778	519.735185555556	643.336111111111	550.066666666667
CETP	2573.77037111111	1365.34777777778	1821.15277777778	948.051852222222	1427.16111111111	3357.98888888889	3080.13055555556	2594.56851888889	3147.19629666666
CFB	17160.6148144444	25630.8777777778	20432.9055555556	26458.7525922222	25298.6	26861.2388888889	19755.3666666667	37439.4166666667	40906.6553966667
CFD	1272.96388888889	287.172222222222	700.894444444444	125.647222222222	50.7555555555556	1334.01944444444	1475.96481444444	577.121296666667	856.609259444444
CFDP1	1530.08888888889	1617.53888888889	1574.15185222222	1948.57222222222	1142.86111111111	1497.29444444444	1299.57370333333	1548.27222222222	749.678888888889
CFH	26861.2388888889	32055.2666666667	28554.5	32266.7944444444	27458.9888888889	20875.8777777778	17360.5222222222	32266.7944444444	41999.6370366667
CFHR2	47462.4788888889	56750.005	44610.7740744444	47039.2740744444	41999.6370366667	55300.5666666667	48311.9527777778	46564.85	45834.2851855556
CFHR4	25407.6833333333	23046.7925933333	11667.4009255556	30527.7314811111	18571.8416666667	32266.7944444444	11274.4722222222	25751.9481477778	17648.7277777778
CFHR5	9243.25	8919.47407444444	8622.90555555556	4171.42407444444	8820.44166666667	15099.2111111111	4952.10370333333	2293.40185222222	3187.15629666667
CFI	25630.8777777778	17595.7555555556	14415.3277777778	20628.6962966667	23704.8444444444	20230.2944444444	20313.4388888889	18663.9370366667	29898.8277777778
CFL1	25751.9481477778	28554.5	25407.6833333333	39982.5476188889	39368.4962966667	29014.9162966667	40906.6553966667	27958.4044444444	33439.4055555556
CFLAR	1773.15084222222	1876.68712111111	2010.73181777778	1903.68653111111	2478.57373777778	2784.16299666667	1761.64969666667	2396.12786222222	1552.48047111111
CFP	1754.50407444444	1070.92453722222	1067.96111111111	252.883333333333	161.156944444444	2217.67777777778	2529.55185111111	413.616666666667	1769.67833333333
CFTR	263.603703333333	164.909258888889	249.402777777778	262.118518888889	147.649074444444	164.761111111111	128.886111111111	248.112036666667	373.656481111111
CGA	105.111111111111	189.705555555556	150.816666666667	199.227777777778	318.975925555556	113.744444444444	216.387962777778	681.23	170.681482222222
CGGBP1	3003.85277777778	2529.55185111111	4227.53888888889	3912.10555555556	4431.04722222222	2607.20555555556	2398.14814777778	2955.87407333333	3410.53796333333
CGREF1	45.8333333333333	57.5111111111111	44.2444444444444	115.277777777778	341.405555555556	552.776296666667	128.774073888889	273.573888888889	113.016666666667
CGRRF1	1037.90555555556	1154.49259222222	1047.95277777778	1047.53518555556	830.581852222222	742.35963	858.940740555556	686.566666666667	574.348147777778
CH25H	442.057407777778	799.622222222222	851.947222222222	765.266666666667	1068.24259222222	253.244444444444	706.568518333333	410.109259444444	308.055555555556
CHAC1	214.727777777778	195.283333333333	179.844444444444	224.688888888889	185.913888888889	220.691666666667	146.411111111111	252.812962777778	169.7
CHAD	426.665555555556	813.993518888889	1149.97963	385.174073888889	176.875925555556	727.585184444444	1305.28703666667	928.805555555556	148.35
CHAF1A	586.844444444444	322.594444444444	452.892592222222	396.212963333333	354.84537	505.047036666667	523.266666666667	398.862963333333	343.133333333333
CHAF1B	23.0111111111111	46.2518516666667	88.5	29.4111111111111	183.731481666667	32.3666666666667	94.8166666666667	103.718518888889	535.75
CHAT	517.318518888889	225.088888888889	999.522222222222	681.737036666667	462.672222222222	93.7444444444445	244.847222222222	600.226851666667	56.3166666666667
CHCHD2	17912.6	24073.8888888889	21202.4833333333	27126.0388888889	28861.8425922222	23314.7555555556	25298.6	20682.2944444444	17508.7833333333
CHCHD3	1193.80277777778	1511.38333333333	1517.02592555556	1542.38426	964.729258888889	1240.46944444444	1418.03333333333	1760.03148111111	1191.68888888889
CHCHD7	1197.74629666667	1397.65	1763.04444444444	559.53426	791.428240555555	860.257407777778	982.009259444445	906.963888888889	1033.56666666667
CHD1	723.397222222222	543.488888888889	852.927777777778	604.927777777778	637.116666666667	622.259258888889	561.783333333333	535.011111111111	559.7
CHD1L	1697.02777777778	1306.04722222222	1482.32592555556	1335.72129611111	711.188888888889	1136.73888888889	1358.05407388889	1453.73055555556	1046.02963
CHD2	748.075926666667	341.029629444444	66.3444444444444	659.708333333333	312.998147777778	186.183333333333	387.459444444444	168.467592777778	1136.18611111111
CHD3	513.721573888889	394.480555555556	1261.60611111111	541.355184444444	514.681481111111	784.652777777778	724.326984444444	622.915185555556	736.657407777778
CHD4	1642.39814777778	2343.83333333333	1382.83703666667	2006.72962888889	2703.67222222222	2681.25185222222	2404.14351888889	2814.95740777778	1007.27407444444
CHD5	129.585185	141.855555555556	371.862963333333	251.506944444444	187.755555555556	87.5222222222222	133.002777777778	93.9555555555555	271.1
CHD7	658.42963	721.931481666667	600.424074444444	514.511111111111	756.910185555556	442.155555555556	525.432222222222	617.297222222222	552.836111111111
CHD8	1107.28638888889	1392.31064833333	1206.18611111111	1031.98518555556	1292.30055555556	1602.80555555556	1782.75185222222	1904.16851888889	1320.19444444444
CHD9	2143.02777777778	2310.32777777778	2282.20185111111	2495.87407444444	1713.86296333333	1015.12963	1067.52963	725.116296666667	1175.20555555556
CHEK1	276.172222222222	166.122222222222	195.394444444444	265.898148333333	180.538888888889	161.777777777778	135.587962777778	94.4833333333333	350.757407777778
CHEK2	1016.94444444444	751.659259444445	1390.54444444444	1073.34444444444	1313.24444444444	1037.41944444444	1376.98555555556	532.887036666667	868.321163333333
CHERP	1346.90277777778	1076.33629666667	1409.70555555556	1856.81666666667	1578.23935166667	1928.90277777778	1975.63888888889	1924.08518555556	661.508333333333
CHFR	1583.18055555556	1596.3	1364.88148222222	1523.37222222222	1529.3	1726.54166666667	1889.50555555556	1259.22777777778	2269.88055555556
CHGA	566.736666666667	410.75	368.711111111111	309.400925555556	758.317592222222	636.141666666667	242.472222222222	525.833333333333	343.133333333333
CHGB	585.507407777778	565.916666666667	172.027777777778	627.0875	421.29037	487.185925555556	277.4	414.635185555556	440.957406666667
CHI3L1	1172.96611111111	711.492593333333	735.174444444444	578.553703333333	826.437036666667	420.838888888889	904.239815	1202.06666666667	685.579258888889
CHI3L2	905.827777777778	738.592037222222	728.169444444444	658.536296666667	594.372222222222	796.905555555556	1013.72777777778	679.827777777778	1060.34722222222
CHIA	224.742592777778	257.038888888889	331.425	411.542592777778	1280.41666666667	408.231481666667	175.361111111111	716.061111111111	697.117037222222
CHIC2	1253.19722222222	1034.64537	925.483333333333	1198.09351888889	1017.85972222222	1011.05555555556	1329.78333333333	934.985185555556	1141.21444444444
CHIT1	35.0055555555556	308.858333333333	100.116666666667	170.632407777778	431.275555555556	148.219907222222	169.951852222222	86.9222222222222	99.1111111111111
CHKA	517.514814444444	732.447222222222	562.633333333333	880.553703333333	531.75	1443.18796333333	1598.98703666667	902.446295555556	201.990741111111
CHKB	1594.50555555556	2528.71296333333	1606.04851888889	1414.61111111111	2003.19444444444	1819.08703777778	2336.37963	1198.79814777778	1691.53333333333
[truncated: 10,549 more rows]
