# Supplementary material for: Mechanism of Astragalus membranaceus Alleviating Acquired Hyperlipidemia Induced by High-Fat Diet through Regulating Lipid Metabolism
Source: Nutrients. 2022 Feb 23;14(5):954. doi: 10.3390/nu14050954 (PMC8912611; doi:10.3390/nu14050954)
Supplement: Supplementary file 1 [file nutrients-14-00954-s001.zip › nutrients-1560760 - supplementary/supplementary file 2. The gene expression matrix from GEO database/GSE15653/DEGs/up.xls]

id	logFC	AveExpr	t	P.Value	adj.P.Val	B
IBSP	2.55582258721708	7.77897521160652	7.71904224294807	1.94901487816364e-05	0.127108335501763	2.68763630570177
HOXC8	2.41313160734863	7.86151674121931	7.25033581755686	3.29186822454344e-05	0.127108335501763	2.30781609463859
SDC4	1.52722305673745	12.026098427991	6.88066840512798	5.06488426449485e-05	0.127108335501763	1.98615351872385
APOBR	1.92217267157843	7.62721023436607	6.43226315194739	8.73211377708669e-05	0.136963204593605	1.56801972008236
CSF3R	1.45287627271804	8.60020339124797	6.06182237082117	0.000139599548037658	0.170835991782255	1.19813819188528
TMEM121	2.18016684955746	7.92590330705008	5.56790028713052	0.000268503529621268	0.195874476027434	0.668681971750694
NRL	1.1526161671112	7.35953724364876	5.52899003374923	0.000283105587297025	0.195874476027434	0.625157311473302
THOC6	2.44304086338168	7.97048607962815	5.3377783610594	0.00036839249576558	0.195874476027434	0.407345900777608
KIAA0141	1.03176325590647	10.0468973044828	5.30584620263751	0.000385148463428386	0.195874476027434	0.370333048343909
MCOLN1	2.35445290718083	9.19910739687776	5.28590962112387	0.000396023332925943	0.195874476027434	0.347131339356674
GS1-164F24.1	1.41318634622686	7.77709824573907	5.1597391593932	0.000472956605772846	0.195874476027434	0.198635029167159
FAM110D	1.31367068063512	8.49671793891877	5.14588944942613	0.000482330662373492	0.195874476027434	0.182159475436004
PRRC2A	1.1831387179364	9.81753713562605	5.10671294523541	0.000509941234132298	0.195874476027434	0.135367406234539
KIFC3	2.18231439744656	9.64336256292823	5.09838200063265	0.000516028131564545	0.195874476027434	0.125381194741387
NXF3	1.82531230382696	7.01140942264837	5.04271893207807	0.000558747913681548	0.195874476027434	0.0583361111066534
HDHD3	1.10698696379935	11.0501050808251	5.00859787673766	0.000586794404627896	0.195874476027434	0.0169606578206407
ITIH1	0.94520317450942	14.9680198570112	4.96839282464815	0.000621787618225813	0.195874476027434	-0.0320627877330519
C21orf59	1.29606455970979	9.78000611657238	4.93611801598421	0.000651492591231935	0.196424945895334	-0.0716282945125108
SLC43A1	0.943572923671368	12.0818857890712	4.91875564493435	0.000668096826101251	0.196424945895334	-0.0929906856659244
CCNF	1.50638642052493	8.11838637665047	4.89759389817102	0.00068894832014807	0.196424945895334	-0.119101481765524
HGC6.3	2.18581447007418	6.90618471718789	4.8883890080441	0.000698234257882675	0.196424945895334	-0.13048436330942
ARPC1B	1.13625355110663	11.0266389874142	4.80890395642868	0.000784207106761139	0.201344274034725	-0.229413072746611
SEMA6B	2.15952566321649	8.39219928057508	4.73925839978284	0.000868846233574757	0.201344274034725	-0.317031240715662
MIA	2.09899521597745	7.36610547879323	4.71991519085113	0.000894045228794706	0.201344274034725	-0.341520812707103
KIAA1614	1.17208130450026	6.91550327035014	4.7124169963885	0.000904021867592544	0.201344274034725	-0.351031994146513
NRIP2	2.22645498680614	7.71883688833292	4.70069169886584	0.000919861382090414	0.201344274034725	-0.365925300023221
HIST1H2BB	1.41530824189128	4.44398018259686	4.62693704716338	0.00102652410456531	0.201344274034725	-0.460171182091339
RDH16	1.00944568725683	14.2980936899829	4.59410712943941	0.0010781691735948	0.201344274034725	-0.502434146240374
ARPC4	1.81201546905129	8.45602596015839	4.5861349429732	0.00109112293866443	0.201344274034725	-0.512725885663202
PDIA4	0.840441387992374	12.4436055712347	4.54369447153211	0.00116292658590217	0.20296806056091	-0.5677042069116
LY6E	1.0918891993112	12.7574052739877	4.54197352302812	0.00116594218833838	0.20296806056091	-0.569940282352616
SLC12A9	0.894567998600881	10.6994605926481	4.52066564439534	0.00120397616021064	0.20296806056091	-0.597669479907194
DHRS3	1.71982546924455	11.868882784489	4.51259912068556	0.00121871686182745	0.20296806056091	-0.608187800289732
CLEC4E	2.75452942837275	7.75758420654745	4.46579079073386	0.00130812590364165	0.20296806056091	-0.66944900436099
B4GALT1	0.884537595988107	9.70297547230082	4.43237799125207	0.00137619463234131	0.20296806056091	-0.713413103922831
GNB2	0.953560869728751	11.3650336970642	4.41297169472748	0.00141744646803913	0.204438141160403	-0.739036906785995
MBD3	0.913003187917598	10.4578646024941	4.34799284782401	0.00156539167460897	0.210816189472734	-0.825308681898624
H1F0	1.03802457701624	12.2117206072407	4.33420868943968	0.00159883091656992	0.210816189472734	-0.843703232124223
HABP4	1.88465467585398	7.54208896110242	4.33294102458721	0.00160194394514301	0.210816189472734	-0.84539652801054
SETD1A	1.38176668876252	8.12110336878585	4.31515012208762	0.00164631732844878	0.210816189472734	-0.869189893192423
CDCA3	1.16800075464617	8.04531445069649	4.30625606893393	0.00166898691396362	0.210816189472734	-0.881104962557022
KRTAP5-8	1.29864198222195	8.65087664548554	4.30152864790099	0.00168117072180172	0.210816189472734	-0.887443617262494
PRICKLE3	2.7152983557185	6.81057592680099	4.29438117736644	0.00169977078959715	0.210816189472734	-0.897034359535488
SIPA1	1.90673732811977	8.89963466332007	4.26687157248359	0.001773417924772	0.210816189472734	-0.934028650681507
SLC12A4	1.09986920833366	8.9702622727238	4.24261474992789	0.00184116003719749	0.210816189472734	-0.966754756045974
FLT3	1.60477084647654	8.76228976465974	4.23399445159531	0.00186588868802977	0.210816189472734	-0.978408674085143
STARD3	1.8279773524129	8.63069297991236	4.23040905933599	0.0018762771463442	0.210816189472734	-0.983259493534944
NSFL1C	0.790766349235772	10.8221680951782	4.22139259794707	0.00190267303164291	0.210816189472734	-0.995467737191453
GALE	0.86728043517677	11.2036990834106	4.21555099581917	0.00191998382380881	0.210816189472734	-1.00338449534109
PPP4C	2.19358298177612	10.1741013916063	4.21386988912384	0.00192499635018331	0.210816189472734	-1.00566385030443
LILRA6	1.6432303648168	8.48072081612741	4.19747514717755	0.00197461182916383	0.210816189472734	-1.02791762112585
FURIN	0.906430992066381	12.3478975824564	4.18948107182146	0.0019992928392776	0.210816189472734	-1.03878477551429
NCAPH2	0.761243811438494	9.02623541007015	4.1623537084368	0.00208550472337641	0.213059826107525	-1.07574064899332
CRP	2.06811182331478	13.3753264921439	4.1509661030846	0.00212285723420451	0.213059826107525	-1.09129027467619
NHLH1	1.28327326316749	7.62415869999336	4.14584318179557	0.00213989071384607	0.213059826107525	-1.09829250667366
TSC2	1.32524537718155	8.88727231798903	4.12033357419805	0.00222688350504601	0.213059826107525	-1.13322411371137
C17orf59	1.50699187031643	8.34857121679708	4.116112124202	0.00224163577099401	0.213059826107525	-1.13901500065665
RPUSD2	1.58552229282143	7.5877239672304	4.11509499142501	0.00224520563345324	0.213059826107525	-1.14041071321195
SAG	1.73905232392393	8.96437550046839	4.1011351525321	0.00229481161300843	0.213059826107525	-1.15958342145951
HPN	0.767188974500671	13.6431792140885	4.03695958950631	0.00253819058255861	0.213059826107525	-1.24812727495894
DOK1	1.01710245833172	9.34912914562171	4.02594269822284	0.00258263671672681	0.213059826107525	-1.26339352339327
SUPT5H	1.09191628326475	10.8474889465178	3.97210034771696	0.00281195702184999	0.213059826107525	-1.33827817866424
TRMT61A	1.10322367297133	10.0128229241636	3.95248606266396	0.00290073762021256	0.213059826107525	-1.3656701312836
ATP5D	0.784752866317142	11.7009667552611	3.93123863965394	0.00300024468909946	0.213059826107525	-1.39540957576019
AL590762.11	0.848789370890753	8.94766469242921	3.92442970105854	0.00303288672656953	0.213059826107525	-1.4049544602951
NBEAL2	2.20302923644258	7.2255049843367	3.92284161138228	0.00304055356624679	0.213059826107525	-1.40718168590878
KRT7	2.17141637069776	6.35302322648996	3.9137173383427	0.00308499935005777	0.213059826107525	-1.41998549589612
SSTR3	1.19930391322654	6.85511106112059	3.89804121972814	0.00316296120718143	0.213059826107525	-1.44201271184778
HGFAC	1.10830678662452	12.3690743728903	3.89426061901092	0.00318207116955636	0.213059826107525	-1.44733054371799
F2	0.689682425335937	15.2929942693218	3.88573629602736	0.00322560567970618	0.213059826107525	-1.45932881256798
TUFM	0.900598035230368	13.002245367719	3.88236067056575	0.0032430177657569	0.213059826107525	-1.46408312431563
CTSD	1.53362342799132	11.7240224281567	3.86779265579692	0.00331930173175689	0.213059826107525	-1.48462055124854
C21orf33	0.684091899164725	12.2330326182568	3.85458648958859	0.00339008247483055	0.213059826107525	-1.5032653083936
BAX	1.70208002607063	7.25375888091827	3.85055623833529	0.00341199733298328	0.213059826107525	-1.50896043438433
NLRX1	1.73792261243255	9.52951320303824	3.84955089194956	0.00341748712247353	0.213059826107525	-1.51038145651288
POU6F1	0.997234348163824	7.98366197603703	3.84412290218995	0.00344728766785184	0.213059826107525	-1.51805629731082
ADRA1B	1.85460155943665	6.94364228936139	3.83998520359091	0.00347018732739899	0.213059826107525	-1.52390965012151
HMOX1	0.762748337457847	11.6852050665582	3.83989669950356	0.00347067888324998	0.213059826107525	-1.52403487891665
CRBN	1.02535543970972	10.8508036039806	3.8390113569737	0.00347560013814867	0.213059826107525	-1.52528765679737
MVK	0.918546606580573	10.814846155451	3.82923282773005	0.00353044430843029	0.213059826107525	-1.53913209499929
NDST2	1.59752336499674	9.40501635749616	3.81449278268316	0.0036148369099313	0.213059826107525	-1.56002733830168
CSNK1G2	0.783029073053603	10.3558449463994	3.80944754872683	0.00364420643664697	0.213059826107525	-1.56718660442848
ADAMTS7	1.01585491349319	8.83322768646084	3.80700900438694	0.00365849133914502	0.213059826107525	-1.57064825320152
HEBP1	0.838278336859567	12.3610824249775	3.79624002531926	0.00372228092526701	0.213059826107525	-1.58594564048128
QTRT1	2.26735232410304	7.81685716899094	3.79531008564471	0.00372784377442254	0.213059826107525	-1.58726740449945
TPSAB1	1.36929654399329	9.56722129418035	3.782018233482	0.00380831375804825	0.213059826107525	-1.60617319271082
TPM3	1.32862067226027	7.92717700750981	3.77570303176913	0.00384718209045323	0.213059826107525	-1.61516448576992
GRAP	1.91073533553849	7.72051963028417	3.77357151960905	0.00386039454442464	0.213059826107525	-1.61820051015706
CNP	0.991675523100152	11.3017610726135	3.76683792751948	0.0039024465975994	0.213059826107525	-1.62779573561583
COMT	0.840356298477774	12.0826070113949	3.76195328687122	0.00393325169294909	0.213059826107525	-1.63476024407383
KIAA0513	1.26583605692056	8.20736980835182	3.75981805781054	0.00394679741918709	0.213059826107525	-1.63780570196471
CYTH2	1.13634162004403	9.415731904674	3.75438506824707	0.00398148452708823	0.213059826107525	-1.64555760933132
LTBP3	2.13117348904039	9.34331045759543	3.75074469943317	0.00400490498655425	0.213059826107525	-1.65075407792518
AGPAT3	1.10353477590764	9.30125351863634	3.74962548327817	0.00401213445048446	0.213059826107525	-1.65235208249052
USF2	0.99923819493462	10.6853279423788	3.74678756422515	0.00403052698418337	0.213059826107525	-1.65640481540036
KDM8	1.04971099059063	11.9166653842837	3.74579521319526	0.00403697920550192	0.213059826107525	-1.65782222201047
NUBP2	0.885468259403584	10.1141251266443	3.74292023120777	0.00405573329140158	0.213059826107525	-1.66192942407892
AOAH	1.46801506284388	8.39510210035071	3.74234180302333	0.00405951749735134	0.213059826107525	-1.66275590601969
IL20RA	1.88742793658803	6.98685638388211	3.74042637115283	0.00407207507169009	0.213059826107525	-1.66549308546969
MED28	1.63896514988713	9.10785411448345	3.73245247074417	0.00412479031927386	0.213059826107525	-1.67689336805453
C14orf79	1.58153684084451	7.8222246694419	3.72826664792008	0.00415274793121479	0.213059826107525	-1.6828813552004
FAH	0.863428522344945	13.2578752960584	3.72588002199874	0.00416877714186379	0.213059826107525	-1.68629660009711
KCNA2	1.86436387076827	6.40523432308358	3.72498846268045	0.00417478167922754	0.213059826107525	-1.68757261631473
HLA-C	0.693403510853173	14.9913079490268	3.71790704585108	0.00422279650726411	0.213059826107525	-1.6977115481163
HLA-G	0.957264930160823	12.8588303544884	3.71636236489378	0.00423334656565114	0.213059826107525	-1.69992408293807
AGPAT2	0.975311032143244	12.1525901371076	3.7117048967939	0.00426532387020652	0.213059826107525	-1.70659721493968
ZNF783	0.981129591073088	8.57796128439831	3.71011643253148	0.00427628763374416	0.213059826107525	-1.70887381341559
PLXNA1	1.05992398107942	9.43996431798774	3.70648269071217	0.0043014790639681	0.213059826107525	-1.71408301067709
SLC8A2	1.14459075572991	7.95471904247322	3.69506368104019	0.00438165747600521	0.213059826107525	-1.73046454265552
GPAA1	0.67554015735603	11.7724849515063	3.69046126836955	0.00441441344084686	0.213059826107525	-1.73707207447685
SCEL	1.71119662217854	4.0393900630465	3.69018399465575	0.00441639498718636	0.213059826107525	-1.73747023829984
HLA-F	0.756457640784868	12.7427327287005	3.6825030391895	0.00447165825943062	0.213059826107525	-1.74850416140981
OPA3	2.11941665116905	6.76915903029963	3.68224679370196	0.00447351431054571	0.213059826107525	-1.74887240209101
HMGN1	1.34260634433496	11.7460826546116	3.6699106454933	0.00456382681530326	0.213061110316702	-1.76661058065299
LILRB3	1.36206957243215	9.25677125409336	3.66113699907886	0.00462921559390694	0.213061110316702	-1.77923853089605
KCND1	1.68887207524059	7.8846158677272	3.65179816097818	0.00469989233805336	0.213061110316702	-1.79269112213619
FLAD1	0.849856381301343	9.67709336587579	3.64851005889102	0.00472504416081276	0.213061110316702	-1.7974303567274
ADD1	0.652814638896022	11.0342335609288	3.63436332838274	0.00483487023682346	0.213061110316702	-1.81783652848981
FXYD7	1.45963406381915	8.58421997297173	3.624609656855	0.00491214006410661	0.213061110316702	-1.83192097181199
BABAM1	1.10814865201854	10.0576585116625	3.62425789972078	0.00491495067633408	0.213061110316702	-1.83242914324451
GOLM1	1.68451598926264	6.94773050480441	3.61688407233936	0.00497425676907619	0.213061110316702	-1.84308551262461
HNF1A	0.781705772874286	9.9319519526734	3.6168106944085	0.00497485066759739	0.213061110316702	-1.84319159055397
ZBP1	1.43094536516112	6.71126123415383	3.61653911780266	0.0049770493688521	0.213061110316702	-1.84358419801749
NR2E1	1.06600257803351	5.69296643896283	3.61558169947933	0.00498480877381753	0.213061110316702	-1.84496837465898
PPM1F	0.834280168449752	9.97075492325958	3.60194867396436	0.00509667652360499	0.21350226686747	-1.86469082617054
DHRS2	1.23609227535143	8.9739880620444	3.58008697485639	0.00528155973657581	0.214788463552514	-1.8963663594314
SPDEF	0.73264550353051	8.98387834622903	3.57358965413499	0.00533784386433895	0.214788463552514	-1.90579185346092
ZC2HC1C	1.47796036401202	7.67078377511904	3.57137777770158	0.00535714684583819	0.214788463552514	-1.90900175657466
TGFB1	1.15258529851201	9.15508096902407	3.56447185420901	0.00541788377606905	0.214788463552514	-1.91902759850168
TCRBV12S3	1.5307460348378	6.63355901979954	3.55996205094057	0.00545793367493845	0.214788463552514	-1.92557797377615
ACTA1	2.17958748116521	7.93630251076075	3.54526977433119	0.00559056131584721	0.214788463552514	-1.94693531934025
PWP2	0.995941499158064	7.3012147746069	3.52943049264095	0.00573730579009473	0.216151340222781	-1.96998916643625
RGS20	2.19548348507143	6.62418636501893	3.52891413995636	0.00574215648800296	0.216151340222781	-1.97074121506576
P2RX3	2.11951016569112	7.29825705312262	3.52673311397855	0.00576269249341439	0.216151340222781	-1.97391814856944
ARHGEF17	1.99406923568797	8.33840733497786	3.52421818322265	0.00578646731409926	0.216151340222781	-1.97758215641597
C1R	0.760461869135113	15.1684605509414	3.52406461118802	0.00578792240316022	0.216151340222781	-1.97780592011568
SLC9A3R2	1.02122633614554	8.83197397530347	3.50993762262173	0.00592341578686498	0.216248588660231	-1.99840168636697
BAHCC1	1.36455210310687	8.9244957846534	3.50475782052936	0.00597391834283495	0.216248588660231	-2.00595919127245
P2RX7	1.68004837987201	7.77509320540635	3.50003386460092	0.00602036663787515	0.216248588660231	-2.01285432261668
CIZ1	1.2610186032098	8.53209682416213	3.48875795556011	0.00613276027223805	0.216248588660231	-2.02932317113596
SLC10A3	1.53264388473019	6.57915043093976	3.48287375363208	0.00619227499821093	0.216248588660231	-2.03792304106887
HIST1H3I	1.1871905903716	7.99540509351254	3.47576848048386	0.00626494039184491	0.216248588660231	-2.04831278232501
KPTN	0.851958385992358	9.63308480114279	3.47414042563586	0.00628171480170476	0.216248588660231	-2.0506942236285
FTH1P5	0.703721778293797	15.0116563598003	3.47379538806447	0.00628527582786838	0.216248588660231	-2.05119896664448
HMGA1	1.39757719818676	8.0835485175373	3.46658366868207	0.00636018742838124	0.216248588660231	-2.06175179876552
KRT24	1.51462083981628	7.70549643474007	3.46160838225928	0.00641240794041495	0.216248588660231	-2.06903548134249
BTBD2	1.95978697106663	8.06019560071189	3.45820730516703	0.00644836151108166	0.216248588660231	-2.07401615321445
B3GNT3	1.96379031306109	8.46706011637557	3.44905120330151	0.00654619620512615	0.216248588660231	-2.08743108300642
KLF13	1.99452453601785	6.54317093474438	3.44705028230237	0.00656778074131086	0.216248588660231	-2.0903639342819
ITIH4	0.601597108447221	14.6754923202173	3.44150707445357	0.00662796343391038	0.216248588660231	-2.09849118698464
SHCBP1L	2.16451340122401	7.53759060070765	3.44070446234241	0.006636724700028	0.216248588660231	-2.09966822643241
LMAN2	0.908020101371948	10.3037391374491	3.43332554699247	0.00671783755768796	0.216248588660231	-2.11049276935397
CETP	0.977199718457236	11.0229332422977	3.42516793963429	0.00680870774799943	0.216248588660231	-2.12246646974884
POU3F2	1.49863010550271	6.90712247878305	3.42491658743484	0.00681152779448829	0.216248588660231	-2.12283551698878
ERN2	1.6074698340133	8.97960683406359	3.42176347113649	0.00684700723532285	0.216248588660231	-2.1274656465016
EFCAB6	1.21156813027659	6.15259960221831	3.41795702727733	0.00689009340020075	0.216248588660231	-2.1330565551819
GFRA2	1.02849386085952	6.91920082827704	3.41226111094964	0.00695509258669108	0.216248588660231	-2.14142559728219
PCYT2	0.723585921205526	11.0220868571094	3.40586985770255	0.00702878372272742	0.216248588660231	-2.15082037939941
ZNF562	0.607668503130066	10.2607259395733	3.40435217763702	0.00704640113307222	0.216248588660231	-2.15305191379543
PTPRH	0.68117501172596	10.2007307887082	3.40412746158073	0.00704901354944932	0.216248588660231	-2.15338234754194
SECTM1	1.71815496228507	9.19682298422767	3.40085411159287	0.00708718155146094	0.216248588660231	-2.15819624345133
AC007292.3	2.19949462056681	7.49504676611107	3.39951986929551	0.0071028004771494	0.216248588660231	-2.16015874446508
ALDH4A1	0.850965888743227	12.8447552191673	3.39731852099081	0.00712864791892285	0.216248588660231	-2.16339705299686
DNAH9	0.781301147480738	7.90224894522043	3.39491547392039	0.00715697488580536	0.216248588660231	-2.16693264581778
PGAM1	0.593289514955524	13.1720270837744	3.39391233989546	0.00716883423316075	0.216248588660231	-2.16840872943471
TNIP1	0.675491799899218	11.6905317292731	3.39210741960416	0.00719022381507409	0.216248588660231	-2.1710648808444
RHOT2	0.95341344020161	9.84262235657731	3.39134576887668	0.00719926973422932	0.216248588660231	-2.17218583982919
C2	0.77336152250178	13.6288883906017	3.39099305156704	0.00720346285387731	0.216248588660231	-2.17270497155744
PTGES2	1.16531716673611	10.117530478007	3.39073106095002	0.00720657904728864	0.216248588660231	-2.17309057941543
EIF2S3	2.20390681762232	7.94265862006654	3.38692405084684	0.00725201859382386	0.216248588660231	-2.17869467925898
DPF2	1.73153637799025	8.92908186732891	3.3854428371098	0.00726977807487264	0.216248588660231	-2.18087549792308
ATP6V0A1	0.580285472078524	10.9385200339361	3.38295676469947	0.00729968690726229	0.216248588660231	-2.18453629289803
CTSG	0.943718828299367	9.71984422257209	3.38178235815672	0.00731385994609218	0.216248588660231	-2.18626585099181
AATF	1.68181613100211	8.85555896471884	3.38054935584186	0.00732877079217125	0.216248588660231	-2.18808185464583
ADCK2	0.757229879188836	9.08453015172353	3.37881726482194	0.00734977035059273	0.216248588660231	-2.19063319242765
TMEM63A	1.02367131399418	9.55396621522244	3.37781997318962	0.00736188958011873	0.216248588660231	-2.19210232249372
SCAP	0.719385844087514	11.9306993477666	3.3752462546335	0.00739326143889378	0.216248588660231	-2.19589418350614
SREK1IP1	0.644504923677921	9.09899092976981	3.35232099718697	0.00767888348014006	0.220594971245953	-2.22969923671201
EEF2	0.809508359975386	14.1825186118951	3.34749221425291	0.0077404861307466	0.220634275367145	-2.23682626831874
RP11-930P14.2	0.884913496807959	5.97704314072877	3.34582413021722	0.00776188509324451	0.220634275367145	-2.23928880171491
SND1	0.721549060152283	12.2196695805556	3.34096774721002	0.00782453399253903	0.220634275367145	-2.24645964502936
ZNF446	1.18866860046188	7.24744137870309	3.33290274760198	0.00792973245773068	0.220991960538001	-2.25837329264117
REC8	1.26174644219766	9.33728698029969	3.33092955734457	0.00795569229358873	0.220991960538001	-2.26128904460783
CYP11B2	1.17224005401261	7.5210042782787	3.33072597125313	0.00795837572215937	0.220991960538001	-2.26158990165587
FOXJ1	1.77786943240047	8.16721932918007	3.33005316209994	0.00796725054374598	0.220991960538001	-2.26258419888092
WFS1	0.67638612195327	10.8198511376758	3.32203700305442	0.00807377948306625	0.220991960538001	-2.27443401455304
ZNF358	1.31862336198398	10.0988537991174	3.3217211474191	0.00807800698822701	0.220991960538001	-2.27490104945642
DDX49	1.20971154541975	9.11131151679032	3.32088422617628	0.00808921965048134	0.220991960538001	-2.2761385950245
MTA1	0.596402626470772	10.3549877083697	3.31997682088355	0.00810139479179792	0.220991960538001	-2.27748043877906
SLC38A10	0.686689114988479	12.368860967815	3.314450865174	0.00817594927066974	0.222541890343523	-2.28565371839681
EDF1	0.714218454057081	12.2806639857754	3.30850084992371	0.00825701774978963	0.223295385181811	-2.2944573849524
SLC6A7	0.843897008256077	6.18692675228868	3.30543946311891	0.00829905187137659	0.223468890304793	-2.29898829797233
MZB1	1.83822532414372	7.95302856669804	3.303923648761	0.00831994635845722	0.22347692394727	-2.30123205162724
MYO1D	1.5993917218008	8.13162583364465	3.29722610877824	0.00841291962813277	0.22347692394727	-2.31114846057088
PLEC	1.50377301925666	9.81627542210541	3.29419733929516	0.00845531563087975	0.22347692394727	-2.31563420750647
NRXN2	1.8965482700525	7.3084060199945	3.28900789774143	0.00852846951162069	0.22347692394727	-2.32332192959612
BARD1	0.7008742888572	5.1712534096134	3.28759574642281	0.00854848897969415	0.22347692394727	-2.32541433094147
ZBTB48	0.876028107882439	9.94672600898619	3.28481386231457	0.00858806853902484	0.22347692394727	-2.32953680179291
EIF6	0.806496057022914	11.8959032332695	3.28121045088414	0.00863961771086736	0.22347692394727	-2.33487771469643
C11orf30	1.70579074835525	7.20552645308254	3.27612717606829	0.00871288062450195	0.22347692394727	-2.34241400379404
SIGIRR	1.01828770414968	12.4566974885838	3.27246638901957	0.00876603855175578	0.22347692394727	-2.34784276461853
TRPV4	0.76984013297734	9.26614521621303	3.2605881710419	0.00894083567420635	0.22347692394727	-2.36546555857948
STAP2	0.636356272995304	11.3657722355497	3.25964137156138	0.0089549222876749	0.22347692394727	-2.36687077339101
DNAJC11	0.646192448936796	10.6744022505242	3.2591414545578	0.00896236934876662	0.22347692394727	-2.36761276785493
LINS	1.49956874681642	5.97451212268345	3.25895795680794	0.00896510444179605	0.22347692394727	-2.36788512703455
POTEKP	1.99282356114706	8.43385841777551	3.25638731483298	0.00900351126576082	0.22347692394727	-2.37170094045026
HLA-B	0.896398396489666	14.5387625914007	3.25395985926265	0.00903993449018277	0.22347692394727	-2.37530472494179
DECR2	0.623004165625799	12.5093973518159	3.25211072324477	0.00906778208324592	0.22347692394727	-2.378050273972
LSM12	0.706110630076296	9.98210490629947	3.2495844159484	0.00910597069078447	0.22347692394727	-2.38180173421731
SARDH	0.872764104216634	10.1176201973289	3.24875138610869	0.00911859938324851	0.22347692394727	-2.38303886589565
TLR2	1.6034253720316	9.06866747252829	3.24310828698408	0.0092046250297868	0.2247074608439	-2.39142095051302
TYMP	0.858125572554842	10.1873170255052	3.23624312470345	0.00931040865287414	0.224997633399376	-2.40162180380403
PLEKHO2	1.42180321865646	9.84994910208208	3.232839219284	0.00936332214534501	0.225510491899787	-2.40668105453925
ZNF580	1.914242261157	8.62295781501594	3.22752328945839	0.00944657817460812	0.226263620436731	-2.41458404417666
TIMM44	0.867843641006377	9.30737020717447	3.22424745597948	0.00949826221169696	0.226585920593866	-2.41945523509183
UBXN1	0.645342976545299	10.2946204212209	3.21713994903172	0.00961140331854313	0.227294401809695	-2.43002710132147
TBKBP1	1.70104009899914	8.14120912770776	3.2170307480573	0.00961315241723019	0.227294401809695	-2.43018956056445
UBTD1	0.934733124206907	9.0014787424678	3.21475062705607	0.00964974859565848	0.227294401809695	-2.4335819312052
AP1B1	0.970002365506096	10.5166515522312	3.21033574573067	0.00972101598710925	0.227294401809695	-2.44015156432273
OLFM4	2.03623096028071	4.74189667762634	3.20582514586658	0.00979438795389709	0.227294401809695	-2.44686520126828
DOHH	1.06839785780555	9.34860890686041	3.19893725466858	0.00990753123367157	0.227726671515766	-2.45712025717609
EGFR	0.793271060080738	10.8826864058301	3.1977482044619	0.00992719870251227	0.227726671515766	-2.4588909450342
WBSCR22	0.56353956483386	11.2699661701831	3.19097775807063	0.0100399528629994	0.229474186748482	-2.46897527313297
ITGAX	1.23640666625057	8.03000054894967	3.18328698869976	0.0101696326494848	0.230880982488464	-2.48043455235137
IL19	0.988903951763207	9.62924646703218	3.18214289685664	0.0101890706349611	0.230880982488464	-2.48213962844405
PRSS3P2	1.06811826348568	9.73111296118894	3.17579571722857	0.0102976041317425	0.231272516404833	-2.49160077218911
SH2B1	0.829957085033039	9.97583082484137	3.17142914378399	0.0103729594178407	0.232014072682826	-2.49811131202108
AP1G2	1.22274230766443	7.46923224009158	3.17014015462087	0.0103953120232966	0.232100311865349	-2.50003345112389
REN	1.05660573065343	6.95903517685869	3.15723915716854	0.0106217750574512	0.23316040722822	-2.51927790502408
THRAP3	0.903274672025174	7.07766681825475	3.15574749486719	0.0106482843308602	0.23316040722822	-2.52150377535799
CNN2	0.814645597029848	10.8977171312776	3.1544418810638	0.0106715429632963	0.23316040722822	-2.52345214929044
INPP5J	1.00140105498449	6.97936846646145	3.1495636106731	0.0107589085498025	0.23316040722822	-2.5307330561419
DHCR7	1.0037489957533	11.8705955952598	3.14825820263803	0.0107824115600216	0.23316040722822	-2.53268167787335
ABHD2	1.00325626633291	11.2842871017252	3.14292634427245	0.0108789566347597	0.23316040722822	-2.54064190441603
MGAT1	0.722768254059934	11.659874042997	3.14028715666085	0.0109270727430384	0.23316040722822	-2.54458280271124
MRPL28	0.744662643105828	10.9019830476809	3.13997335516146	0.010932808293613	0.23316040722822	-2.54505140966358
PTPRU	1.39496397536772	9.61967214130907	3.13764566332911	0.0109754495554549	0.23316040722822	-2.54852761002819
SLC48A1	0.746680946791123	9.43843759259481	3.1344258725091	0.0110347147085454	0.23316040722822	-2.55333667323624
FRS3	1.06888114016184	9.13684587356914	3.13400014089742	0.0110425754840439	0.23316040722822	-2.55397259503499
PTPRS	1.33795754317788	7.65095407076687	3.12172926015121	0.0112716326721037	0.23316040722822	-2.57230687062233
KATNA1	0.546854981695919	9.92993523803849	3.12068580843873	0.0112913339076634	0.23316040722822	-2.57386636897605
BCL2L1	0.848014632142242	9.32026315471354	3.11758024585569	0.0113501786643304	0.23316040722822	-2.57850821897636
LCAT	0.921094955506346	11.5387561473073	3.11477376172599	0.0114036268312131	0.23316040722822	-2.58270356294891
DHX35	1.5169775124769	7.89373525125131	3.10807069471559	0.0115323299384513	0.23316040722822	-2.5927258001937
TBX2	1.131289841597	8.18982168508994	3.10684857591858	0.0115559553573775	0.23316040722822	-2.59455337691183
IGLL3P	0.795551775192115	11.4668039375604	3.10570275403931	0.0115781508860401	0.23316040722822	-2.59626694103755
PRPF8	0.618105892354981	11.8273671525118	3.10550162139754	0.0115820514980187	0.23316040722822	-2.59656774098624
VOPP1	0.717906413738303	11.2320198541716	3.10479516267438	0.0115957626889473	0.23316040722822	-2.59762429092226
B4GALT2	0.835518287679241	10.8581485711141	3.10411900578915	0.0116089013474021	0.23316040722822	-2.5986355511673
PDE1B	1.35900866006122	7.69626057590415	3.10329758572037	0.011624883190691	0.23316040722822	-2.59986410440677
FADD	1.13744645290358	9.76124160614572	3.09952407097524	0.0116985921717552	0.23316040722822	-2.60550846901643
GGTLC2	1.70688897087282	8.87857266409207	3.09848347192982	0.0117190025388833	0.23316040722822	-2.60706513151987
LBP	0.722250612375538	13.2421735820511	3.09767512175515	0.0117348827336206	0.23316040722822	-2.60827441086159
ISOC2	0.775669145951513	12.0023725461658	3.09656627700914	0.0117567020633457	0.23316040722822	-2.60993328883819
SMARCD2	0.834051164204746	10.345593200039	3.09649225752595	0.0117581600628581	0.23316040722822	-2.61004402767811
INTS1	0.720402373371742	9.69434956821133	3.09571083147098	0.0117735635122987	0.23316040722822	-2.61121312102142
SDK2	1.32346373024268	7.21561752310039	3.09215022535827	0.011844012134558	0.23316040722822	-2.61654060957167
GLG1	0.660991557697304	11.2164181716089	3.09075817830862	0.0118716718209113	0.23316040722822	-2.61862363610522
TAF15	0.803301269097632	10.6719361891459	3.08678747943721	0.0119509327486286	0.23316040722822	-2.62456591777873
KCTD2	1.12034979402526	9.20839064580025	3.0851713519802	0.0119833479491086	0.23316040722822	-2.62698476729133
SPATA31C2	2.07776552827392	6.02787914372543	3.08303562694629	0.0120263230045413	0.23316040722822	-2.63018152608963
LMF2	0.725673997221655	10.7871158040384	3.08187320026805	0.0120497796203972	0.23316040722822	-2.63192155901986
RXRA	0.505764849951284	12.5142278577044	3.07596178284012	0.0121697927626393	0.23316040722822	-2.64077152639669
VRK3	0.979006863928804	10.4491957174425	3.07455363399433	0.0121985608584282	0.23316040722822	-2.64287995177963
PRG2	1.92230207521114	8.39333218682821	3.07436274396809	0.0122024660419884	0.23316040722822	-2.64316578047971
ERCC3	1.2254965145308	9.19294921316471	3.07250472963151	0.0122405437526616	0.23316040722822	-2.64594797926481
SELPLG	0.841379514796607	9.48988620357559	3.07123970988028	0.0122665383167264	0.23316040722822	-2.64784233467344
HDLBP	0.653066424920246	11.8780751930138	3.0705535628705	0.0122806613927802	0.23316040722822	-2.64886987038286
LTB4R2	1.13642765502361	8.41120435050141	3.06885027751752	0.0123157923429356	0.23316040722822	-2.65142072777884
CAMK2G	0.566688206092678	10.2134961441238	3.0679559677481	0.012334278989138	0.23316040722822	-2.65276011868748
NANS	0.912027282547646	9.85536893192358	3.06492557254349	0.0123971328675925	0.23316040722822	-2.65729900788298
PRR3	1.60288131738056	7.85289401803361	3.06449847529058	0.0124060176591595	0.23316040722822	-2.65793874892601
CD81	0.69844689211261	14.7535053648767	3.06367951939464	0.0124230724043844	0.23316040722822	-2.6591654752354
APOE	0.856944421977946	15.4596573577431	3.05854522164349	0.0125305418640368	0.233492613651345	-2.66685703418967
GDE1	1.21373719070311	9.49651987517632	3.05675675670684	0.012568200301548	0.23359463718668	-2.66953661561492
GNA11	0.559756945656142	10.6353577641965	3.05264949381216	0.0126551226625539	0.23359463718668	-2.67569098809045
CLUH	0.588185099343669	12.2641587646846	3.04373704080716	0.0128458574314856	0.235342727918603	-2.68904850268042
AKR7A2	0.545095366500528	11.8667432898488	3.04366332117115	0.0128474472923369	0.235342727918603	-2.68915900657614
MTMR14	0.603371375237719	10.7612941488168	3.04076116328626	0.0129101961706355	0.235803699489279	-2.69350948469505
TNRC6B	1.45820979290566	9.59300295156938	3.03704469601788	0.0129910091292189	0.236934858362557	-2.69908126257283
LOC101927051	0.664988652920551	6.73446702955695	3.03029256181512	0.0131391561533578	0.238904971165286	-2.7092058767752
HIST1H1E	1.28305637712152	6.90222646637576	3.02820449029547	0.013185318496242	0.239088694350931	-2.71233731777356
CAPG	0.52351285334746	9.8083828847844	3.02503040116227	0.0132558075820563	0.239674169365479	-2.71709783338044
KHK	0.848009490248078	12.4667792770511	3.02119730709542	0.0133414447621685	0.240184288200416	-2.72284735531009
NARFL	1.47792594847709	8.2925101936326	3.01970525857804	0.0133749319360716	0.240442186151613	-2.72508556517018
SRC	0.897220541811911	7.35005749214401	3.01797808154706	0.0134138034459997	0.240796002346787	-2.72767661658676
ELL	1.09720721736596	8.27549988396673	3.01397817211429	0.0135042679790591	0.241383980913438	-2.73367766164802
CSF1	0.560139704545154	8.92120235636425	3.01019274433304	0.0135904551175652	0.242234418771603	-2.73935757974145
CYBA	1.03652620230121	10.929602208143	3.00783165201656	0.0136444968160502	0.242852689429501	-2.74290064607695
BAD	0.939006998395122	9.61445377289369	3.00525601351304	0.0137036992264367	0.243529042235626	-2.74676593821539
LRP12	1.51014427079756	5.76019800288624	3.00060869014436	0.0138111842234597	0.244088365684468	-2.75374095371259
PPARD	1.25591778495487	7.96697158313004	2.99955431536398	0.0138356896350006	0.244177543656803	-2.75532355779352
TEP1	0.863525035836632	5.72173308226998	2.9963457404909	0.0139105353572077	0.244809814393046	-2.76013987698109
PPIB	0.800635030923601	13.4155630629656	2.99345152283061	0.0139784022902982	0.245365470960644	-2.76448468729474
DVL1	0.561120243184146	10.463741123557	2.99079933708106	0.0140408901987343	0.245365470960644	-2.76846645883371
IDH2	0.943078725276852	12.2524350702118	2.98865273357601	0.014091674610516	0.245365470960644	-2.77168939902446
DUSP3	0.860501754807393	11.2527460905891	2.98806659905808	0.0141055739154875	0.245365470960644	-2.77256946154383
FBLN2	0.696078254267048	6.58762307190285	2.9858944811569	0.0141572044130942	0.245365470960644	-2.77583094710123
EXTL3	0.766683919055925	9.53769223616315	2.98212288759855	0.0142473119430186	0.246299115982293	-2.78149452291002
DNAJC22	0.607467643332866	10.3673309140795	2.97791292770122	0.014348583071159	0.24654942523031	-2.78781701627911
WDR74	0.746302861786695	9.63989620211114	2.97631995313064	0.0143870932816274	0.24654942523031	-2.79020951198752
RAP2A	0.632953601253661	9.95037669164732	2.97616431721533	0.0143908614269956	0.24654942523031	-2.79044326739375
HLA-E	0.653709990137342	12.9319221966682	2.97511243522288	0.0144163552159973	0.24654942523031	-2.7920231521156
HEATR6	1.26287120896909	8.106805146708	2.97398612618289	0.0144437038564898	0.24654942523031	-2.79371486905123
TTC30A	1.56383270669519	6.85547850719264	2.97314312129263	0.0144642079829448	0.24654942523031	-2.79498109376846
SCGB1D2	0.682116700611047	5.84630886707231	2.97157818546979	0.0145023500381529	0.246579252410221	-2.7973317551051
HMGXB3	0.733320882897972	10.0079045693519	2.96952056647469	0.0145526561760944	0.246848208658813	-2.80042260316133
RGS3	0.763616313974138	10.6104902045417	2.96932229234469	0.014557513102289	0.246848208658813	-2.80072044835823
ZBTB43	0.62109733835481	9.73985928023066	2.96752601014028	0.0146015901561616	0.246928238921181	-2.80341886818271
PACS2	0.766826032184474	9.51865540568058	2.95827107524724	0.0148308503935675	0.249405900672505	-2.81732366946634
FCN2	0.632538095355976	11.3084203316181	2.95563675182588	0.0148967745899668	0.249405900672505	-2.82128206982074
MYL4	0.65014271985514	9.96908061991488	2.95483756372462	0.0149168332588728	0.249405900672505	-2.82248299601204
RTN2	0.760825174175944	8.54602902740941	2.95041598432907	0.0150283074181675	0.250431874479636	-2.82912760932082
RHOD	0.517099492400433	11.7139494509485	2.94462190351364	0.0151756686078989	0.25072478927098	-2.83783573377251
ENO1	0.626346312865083	12.0685024638374	2.94446994619461	0.0151795530681152	0.25072478927098	-2.83806413000102
P2RY10	1.52485538688648	6.80084060664579	2.94426861586919	0.0151847012003052	0.25072478927098	-2.83836673639325
TRPC4AP	0.668157334289319	10.2808241524841	2.94180582821108	0.015247820029227	0.250725971382586	-2.84206849282734
GUSBP11	0.833907245659859	10.768385887808	2.93993734172664	0.0152958854927958	0.250725971382586	-2.84487709418697
RBM42	1.01707971399629	10.3571766134235	2.9395890839084	0.0153048611970196	0.250725971382586	-2.84540058706529
TM7SF2	1.20300549889238	11.341037267097	2.93878153366561	0.0153256949354832	0.250725971382586	-2.84661449153631
GJB1	0.555511793476931	13.2885426926256	2.93583174352975	0.0154020410476321	0.250821543776522	-2.85104876389937
P4HB	0.707938915268622	14.8267575785621	2.93469821514399	0.0154314816540863	0.250821543776522	-2.85275280926422
PLCB3	1.15458140412216	9.25762626947911	2.93210551875403	0.0154990358528401	0.251593663494745	-2.85665057872661
TAS2R3	0.695768693731597	5.36818121867272	2.92766082891256	0.0156155450985157	0.252830786962806	-2.86333301923324
GNB1L	0.830453758850171	7.52507190357701	2.92398267465767	0.0157126340045155	0.253296717082766	-2.86886341715454
SLC25A22	0.69334246864072	10.4366862241226	2.9157526852616	0.0159321015072017	0.253296717082766	-2.88123917762925
FOXA2	0.774889150872946	9.83000746100769	2.91341755991396	0.0159949371978032	0.253296717082766	-2.88475091722931
CRYGEP	1.5473789950805	7.59674307186935	2.91298183883549	0.0160066898184743	0.253296717082766	-2.88540620299127
SLC8B1	1.34430282938744	9.88933825384123	2.91262507266656	0.0160163193344937	0.253296717082766	-2.88594275111175
TAF7L	1.84844647265836	7.73614146711157	2.91261807505637	0.0160165082666068	0.253296717082766	-2.88595327499604
KRT19P2	1.70396789922763	6.42068768988378	2.91200203139135	0.0160331500244402	0.253296717082766	-2.88687976352276
SSR3	0.871609672869651	8.4635326043781	2.91046282620919	0.0160748067979806	0.253296717082766	-2.88919466619651
EIF4G1	0.975162360011808	11.2286869311747	2.90772425664177	0.016149194911797	0.253296717082766	-2.89331350706378
ARL6IP4	0.657177005753743	11.6629500029109	2.90737115197016	0.0161588117479905	0.253296717082766	-2.89384459374328
NPLOC4	0.706042605408301	11.0469662882767	2.90630515090883	0.0161878796711483	0.253296717082766	-2.8954479293584
TUBA4B	0.726242800251688	9.88566591955336	2.90200674570661	0.0163056290938898	0.254165259465998	-2.90191328189882
ICAM3	0.803415537297187	11.038069853771	2.89652936579351	0.0164569359535272	0.255255416989937	-2.91015256765121
AGFG2	0.735948862880193	9.86593434706238	2.89526063562283	0.0164921860943043	0.255362208694835	-2.91206113370401
POLR2E	0.736829447348667	11.7610033384674	2.89237258479784	0.0165727131118114	0.255786474940971	-2.9164057901058
TWF2	0.915364554944119	9.5043392085756	2.8903251019453	0.0166300443071504	0.256356014700397	-2.91948603765095
MOB3B	1.47939309314554	9.19262693430221	2.88383311312769	0.0168131591973641	0.256706371041621	-2.92925318256349
CACNG2	1.13057756415093	8.43431399746992	2.8835917517406	0.0168200064019388	0.256706371041621	-2.92961632449276
LOC155060	0.855316955816869	9.58619371342432	2.88265998255	0.0168464663970041	0.256706371041621	-2.93101823445688
TM9SF1	0.888563867259339	9.9713567743681	2.88248698977028	0.0168513836188057	0.256706371041621	-2.93127851561249
FGF18	0.69199387248146	7.70212532665826	2.8813481291948	0.0168837914398355	0.256706371041621	-2.93299203415415
RNF185-AS1	1.05272854826201	6.78251579440094	2.88084012904108	0.0168982676506518	0.256706371041621	-2.93375637392224
DCAF11	0.601588117602745	11.7992058375576	2.87998680268603	0.0169226127743099	0.256765350776349	-2.93504030391367
PNN	0.605302656277523	12.8358939071724	2.87779684356085	0.0169852544870197	0.256798117925146	-2.93833541506475
SDC1	0.671839614479648	13.7070265586256	2.87776496265197	0.0169861681445546	0.256798117925146	-2.93838338514375
FGFR4	1.47860900383133	9.30237130783095	2.87550121551998	0.0170511711883366	0.257273730026936	-2.94178961079984
CACNA1C	0.90985931151599	7.75730711393273	2.87348572315405	0.0171092578528232	0.257452871447947	-2.94482236500787
LSR	0.883509250135303	12.3644976955585	2.87057094529726	0.0171936170125422	0.257452871447947	-2.94920841233524
SLC7A5	1.25329983325549	9.58479544777094	2.86924020989585	0.0172322710597807	0.257485667389427	-2.95121089814182
TXLNA	1.99433249931718	9.26718384691519	2.86601717716034	0.0173262562970076	0.257485667389427	-2.95606102059853
YIPF5	0.817415364888546	9.75454699813723	2.86283860325634	0.0174194538519678	0.257485667389427	-2.96084439308093
TMC6	0.512206061533593	9.88677945976391	2.86259843589804	0.0174265162982112	0.257485667389427	-2.96120582213131
GOLGA2	0.886281096852896	9.31500206697201	2.86239119081774	0.0174326129520573	0.257485667389427	-2.96151770694552
HMBS	0.556672706189584	10.7881358840307	2.86167499787344	0.0174536982751597	0.257485667389427	-2.96259551626246
COLGALT1	0.549490514690593	11.4189426572416	2.85359895662578	0.0176932595450004	0.258478942035982	-2.97474975189704
PHC2	0.54638413434037	11.8687438167709	2.85270515504678	0.0177199764315439	0.258478942035982	-2.97609495206214
TRPC2	0.877870688523704	5.71448320036941	2.85234821493345	0.0177306572453823	0.258478942035982	-2.9766321611543
HSD17B10	0.593533259571556	13.609172828654	2.85217230039268	0.0177359235808878	0.258478942035982	-2.9768969201144
C1QB	1.04646320022402	12.3938314086724	2.8510768457102	0.0177687537560955	0.258519827538481	-2.97854563493652
CABIN1	0.720364254804046	10.4161337480397	2.85036853110282	0.0177900143063036	0.258519827538481	-2.97961169188749
SV2B	1.52154884043789	8.11719564465407	2.84999839352747	0.0178011344850257	0.258519827538481	-2.98016877398446
ZGPAT	0.529240451065762	13.026449519561	2.84933313146396	0.0178211388923164	0.258519827538481	-2.98117004238665
CNOT3	0.692763966688812	8.50826167427621	2.84672814914803	0.0178996899172286	0.259089030040271	-2.98509078072963
C2orf72	0.533621557677192	11.7803653208374	2.84666254409248	0.0179016727004236	0.259089030040271	-2.98518952334942
TFR2	0.562842896048878	13.7461340841557	2.84297064889679	0.0180136119862632	0.260408759451187	-2.99074629359638
RANBP1	0.621718537942957	10.1988261402493	2.84137575188016	0.0180621885971897	0.260643837941489	-2.99314685875465
SPAG4	2.13274337321707	7.42714330856619	2.83932044337433	0.0181249837612704	0.260643837941489	-2.9962404502019
MELK	1.42759794127044	8.39377725608571	2.8391982091792	0.0181287252952094	0.260643837941489	-2.9964244348571
FAM102A	0.673967241605023	10.8437974050794	2.83845822875771	0.0181513924577409	0.260643837941489	-2.99753824265895
RXRB	0.622965222238532	9.76381662447587	2.83732324321104	0.0181862152026238	0.260643837941489	-2.99924661604685
EFNA1	0.835517983534421	12.5035506149417	2.83563167494467	0.0182382400755409	0.260643837941489	-3.00179277532141
PPIL6	0.706923889403961	6.37489499298421	2.83442538845589	0.0182754318621836	0.260643837941489	-3.00360850017946
TMEM53	0.614239668565165	10.7880212517551	2.831168227443	0.0183762392112576	0.260973274557911	-3.00851129773032
MMP9	0.655749584752524	10.1358061669054	2.8305907770113	0.0183941695984083	0.260973274557911	-3.00938050563567
DUX1	0.948685983010541	6.92033766418975	2.83020275720473	0.0184062279234739	0.260973274557911	-3.00996457425359
SEC16A	0.820472904047101	11.6751105850766	2.82790156382603	0.0184779056166123	0.26169385968087	-3.01342847820215
TMEM104	1.33086601950161	8.65440427372189	2.82663933022378	0.0185173415577067	0.261956710108347	-3.01532848849259
LLGL1	1.14923605519095	8.84927932992912	2.82494790596364	0.0185703201744113	0.262410335077154	-3.01787456528422
DLC1	0.618302908828817	10.4292612094537	2.82304642803077	0.0186300610981498	0.26295838769357	-3.02073685350177
LIAS	1.08615719027786	6.54031777703487	2.81867531283202	0.0187681312804706	0.263425627860564	-3.02731675290492
FGF6	1.37190542468162	7.59978631439111	2.81545205284691	0.0188706064347268	0.263527523057125	-3.03216882816915
PARP3	2.15315141827677	8.86455224910139	2.81423538631522	0.0189094340331021	0.263527523057125	-3.03400032582043
ATP10A	1.10630005565927	7.98483945207453	2.81405434770192	0.0189152184329327	0.263527523057125	-3.03427285108591
ANXA11	0.669543793124708	10.0028866335007	2.81386456901586	0.0189212840083086	0.263527523057125	-3.0345585332886
R3HCC1L	1.79170082190968	6.8872192717349	2.81187425535402	0.0189850155657516	0.263527523057125	-3.03755464743271
SAA3P	1.91307245645266	7.19759501015646	2.8114667061171	0.018998092376279	0.263527523057125	-3.03816815233333
C12orf5	1.42184242985816	8.16445979910161	2.80517722560992	0.0192010573394562	0.264892110220354	-3.04763608643273
GDAP2	0.608030349366377	9.72623637199394	2.80489001911643	0.0192103777733919	0.264892110220354	-3.04806843762381
CDK18	1.19382115095782	8.79437938358307	2.80273241754834	0.0192805425979696	0.265276588288731	-3.05131642361612
SERINC2	0.730844679413643	8.34076469621586	2.79962370699931	0.0193820927018185	0.26571144060924	-3.0559961873602
AMT	0.535058832556048	12.456921907327	2.79783147326646	0.0194408836492361	0.266024218135893	-3.05869416658531
BCR	0.977680266859537	9.72550236249299	2.79408150869413	0.01956447754215	0.266552729857653	-3.06433925756275
CSF1R	0.759609113436014	11.3924580079453	2.79062611225491	0.0196790649779918	0.267410198522819	-3.06954090272496
ITGB7	1.61776225736566	8.36209809891563	2.79025694920759	0.0196913471019354	0.267410198522819	-3.07009662812286
NFATC1	0.708096883868905	8.86352426951338	2.78818988315335	0.0197602618582841	0.267766485742709	-3.07320831363743
LGALS2	1.19035070097277	8.08100330958528	2.78676220089289	0.019808002003268	0.268008782844772	-3.07535748864404
IL3RA	0.931296626879439	7.01645490570849	2.78433968610188	0.0198892747189242	0.268438500743293	-3.07900423168819
MCAT	0.883482889453683	9.91139532577155	2.78331371370056	0.0199237963146174	0.268438500743293	-3.08054867823093
DCAF7	0.522830532824424	9.77282120691232	2.78158680758514	0.0199820392742818	0.268740223808883	-3.08314826642056
RABEPK	0.686429204976585	11.3059658710259	2.76570364237266	0.0205258458464698	0.273199054437187	-3.10705721168207
HSF1	0.844618599252229	9.15371406847636	2.76554660010378	0.0205312964882266	0.273199054437187	-3.10729359965298
LINC00963	1.36282500867371	7.85322657934559	2.76148150019646	0.0206728972099532	0.273652361950991	-3.11341252629746
EPHB4	0.51972967394604	11.0763088031155	2.76143835360008	0.020674405413575	0.273652361950991	-3.11347747129536
GNG7	1.18438006676978	8.7424598521314	2.75812424451958	0.020790583140425	0.27449881249131	-3.11846587635262
WRAP53	0.750851923861696	9.96638454574051	2.75557293696859	0.0208804683966162	0.27521861075708	-3.12230604150129
DUS2	0.769814935365497	9.71446740096928	2.74929473486393	0.0211033264878134	0.276922750816512	-3.13175555341718
TADA3	1.07924112472208	9.30065722409966	2.74922670651126	0.0211057543719187	0.276922750816512	-3.13185794259305
RBFADN	1.67090951876239	8.75316433096424	2.74882477963938	0.0211201046008449	0.276922750816512	-3.1324628798875
LRP3	0.796438049021903	10.2518376758323	2.74527493490059	0.0212472741117306	0.27800917158915	-3.13780564356439
NGFR	1.47696781481344	8.66131101073003	2.74412263696099	0.0212887195143669	0.278202229162835	-3.13953989926505
IGLC1	1.22769547463966	13.0720733033292	2.7426513687199	0.0213417558371216	0.278202229162835	-3.14175419391112
CAV3	1.20191678244136	9.35112333939264	2.74127210148029	0.0213915964897265	0.278202229162835	-3.14382999926689
DKKL1	1.27550100513401	7.36232114254069	2.74117651010577	0.0213950550798642	0.278202229162835	-3.1439738639188
ZNF506	1.50143961136154	7.30357435622719	2.73901062855629	0.021473569831813	0.278357803976849	-3.1472334742365
PRSS50	1.01750059432822	9.2245227154447	2.73641328764642	0.0215681077763569	0.278462347878248	-3.15114233661277
ALDH18A1	0.580198728489476	10.1149638293395	2.73532302949757	0.021607915660694	0.278462347878248	-3.15278308926594
KDELR1	0.627581032435703	10.2067232190333	2.7327119675069	0.0217035524565609	0.278462347878248	-3.15671246000695
ZBTB7A	0.630376117990831	9.0993742346233	2.73071019650615	0.0217771607167866	0.278483742566778	-3.15972484172937
SLC6A8	1.11000994322178	8.18751957215921	2.73005415459665	0.0218013390052287	0.278483742566778	-3.16071207809868
DCTN1	0.640016193253835	11.0476905281822	2.72965162931161	0.0218161873560044	0.278483742566778	-3.16131780976973
SLC22A7	0.937152283948988	11.9847767746377	2.72813614683195	0.0218721817667687	0.278914773180298	-3.16359832797904
DDX54	0.510296789766421	10.7061827599331	2.72541888697576	0.021972941924801	0.279339197431681	-3.1676872013084
EDC4	1.55884176874281	8.04168274605767	2.72346222455269	0.0220457869395322	0.279339197431681	-3.17063146600737
IL18	2.12625741416383	6.1348750012252	2.72323460188168	0.0220542769067685	0.279339197431681	-3.17097397418523
MARK2	1.08444766940163	6.88471177466994	2.72237364196683	0.0220864191005605	0.279339197431681	-3.17226946868467
MYLK3	1.61041955342524	6.52316987976155	2.72170031180389	0.0221115893363764	0.279339197431681	-3.17328262568467
IFI35	0.554755770463029	10.4888824110146	2.72056214818812	0.0221542014377196	0.279387858935181	-3.17499519691033
VGLL4	0.656725750114095	9.97040247734652	2.71782417096988	0.0222570480003663	0.279594493912103	-3.17911487645846
PNKP	1.00187608824134	9.3338273050235	2.71649198185711	0.0223072624175441	0.279594493912103	-3.18111929484679
TMEM161A	0.459437590734016	10.9991606945389	2.71322447969893	0.0224309075742832	0.279594493912103	-3.18603544829485
AES	0.697826668824986	10.8860106975272	2.71212311108131	0.0224727393472167	0.279594493912103	-3.18769247553561
HBD	1.83083505662938	8.15651668713991	2.71137759876412	0.0225010996009401	0.279594493912103	-3.18881409706433
NUPR1	0.583932371646386	12.9963644634032	2.71002796315853	0.0225525330009099	0.279594493912103	-3.19084459145073
SFI1	0.95582212192251	8.39247263504877	2.70936428926168	0.0225778683259789	0.279594493912103	-3.19184305895055
AP2M1	1.03202833802687	11.4619042879076	2.70866323530976	0.0226046616678104	0.279594493912103	-3.19289775296178
NUDC	0.580700373550354	11.81424661771	2.70797111406374	0.0226311449495641	0.279594493912103	-3.19393899798827
LY9	0.918521102763616	7.41519874820996	2.70680438172766	0.0226758592989476	0.279594493912103	-3.19569423685645
CRAT	0.730119253565027	11.4669121859367	2.70674799304613	0.0226780226098162	0.279594493912103	-3.19577906756821
LETM1	1.03281090319467	9.00821053538611	2.70643144003863	0.0226901707856217	0.279594493912103	-3.19625528626537
KLF1	1.39679338349117	8.58542144361711	2.70603602515508	0.0227053545821193	0.279594493912103	-3.19685014078603
C19orf10	0.706075140137285	12.2032175729853	2.70282685414405	0.0228289637978625	0.28027772968405	-3.20167782753601
OTUB2	1.63566500317537	8.45183808433291	2.7022776682292	0.0228501846881402	0.28027772968405	-3.20250396706291
H6PD	0.895547830285818	10.2869591413892	2.69910157709442	0.0229732999939261	0.280973850019041	-3.20728161951777
FKBPL	1.30162465589196	7.65429329154306	2.69842066075168	0.0229997810444787	0.280973850019041	-3.20830586085821
PCDH12	0.925622567806164	9.88507943855541	2.69792961820925	0.0230188968616173	0.280973850019041	-3.20904448523149
TNPO2	0.942138432365367	9.79750671272756	2.69641874131797	0.0230778139609854	0.281419251294893	-3.21131710430881
CLPTM1	0.593329358810839	11.4189620160048	2.69238167401634	0.0232359843516203	0.282567532719451	-3.21738927409987
HMOX2	0.584958011904332	10.2505991703957	2.69234033359212	0.0232376096657926	0.282567532719451	-3.21745145229686
SOX13	0.71299946036835	9.96655339697666	2.69212594445559	0.0232460402849762	0.282567532719451	-3.21777390426669
AZGP1	0.598310128797548	14.5694932319279	2.69078601811561	0.0232988010225232	0.282567532719451	-3.21978919386116
SERPING1	0.51074630732087	15.6516491416938	2.68784567720902	0.0234150010349315	0.282782899890588	-3.22421139239314
MEPCE	0.986620780980076	10.4740081327826	2.68372424543174	0.0235788563094665	0.284214686811897	-3.23040953505175
MAPRE3	1.00852147704529	8.21968034761258	2.67709370709786	0.0238448830756315	0.2865169006615	-3.24038008681962
PSMD13	0.731330629176391	10.1502775136543	2.6756620708902	0.0239027163561346	0.286720678326927	-3.2425327178441
PDIA2	0.72572823196836	7.82957823101006	2.67506420488656	0.0239269097417105	0.286720678326927	-3.2434316608068
NUMA1	0.771295479106799	9.3014996824453	2.67292575383101	0.024013645938516	0.286883658193957	-3.24664691859464
MBP	0.808824643676823	10.0115447240346	2.67232474647847	0.0240380796687028	0.286883658193957	-3.24755053550417
INO80B	0.739898587543205	8.82964831735127	2.6719882699587	0.0240517698772747	0.286883658193957	-3.24805642447709
MORN1	0.871063715294434	7.01027972242257	2.67092171991605	0.024095216235867	0.286999131334583	-3.24965994858814
ATP6V0D1	0.995544582586247	11.560674785336	2.67032431381079	0.0241195861859101	0.286999131334583	-3.25055811441763
ALDH3B2	0.638614690783156	8.07011148463753	2.67006756712857	0.0241300672264891	0.286999131334583	-3.25094411494737
PRPF31	0.638222729275274	9.40500590730288	2.66296133825865	0.0244219798277098	0.289647450735447	-3.26162700289496
ABCD4	0.639218510287806	9.67994145756593	2.66023340791174	0.0245349764562405	0.290060558023582	-3.26572750162406
ARAF	0.751807556796448	11.6432494680771	2.65928761010676	0.0245742755470524	0.290060558023582	-3.26714912318379
VARS	0.682482013635665	9.1523106111377	2.65834243788863	0.0246136116353388	0.290060558023582	-3.26856977426148
RBM19	0.943223529169924	8.81876769036442	2.65822210823086	0.0246186240273442	0.290060558023582	-3.2687506348484
C6orf47	0.622197155229884	10.2502032122259	2.65717091053111	0.0246624556937683	0.290304403419704	-3.27033060863829
HNRNPM	0.784676604964863	10.5130684322627	2.65502637912227	0.0247521184890307	0.29099425738183	-3.27355376971583
MRPL12	0.701570833555008	11.2156011325832	2.65440910529841	0.0247779871431988	0.29099425738183	-3.2744814826297
ALG12	1.79776936199108	8.01645283958883	2.65410758993852	0.0247906328611074	0.29099425738183	-3.27493463111979
ZYX	0.845985083476176	10.7304123259523	2.65106536703028	0.0249185874499654	0.291949986295206	-3.27950661886418
OBSL1	0.630808575754649	9.59964920344206	2.65037458524502	0.0249477334312547	0.292018805126291	-3.28054471041272
SREBF1	0.581241158242284	11.4406659761213	2.64830034681919	0.0250354565073111	0.292499914575176	-3.28366172615228
C19orf57	1.20652685443643	9.05743169318522	2.64513669275269	0.0251698477924687	0.292610363318886	-3.28841553297451
SERHL2	0.894027272113494	6.6613110545651	2.64345094376745	0.0252417526370516	0.292610363318886	-3.29094844033008
CRELD1	0.890128544888304	9.61541796897511	2.64239616146127	0.0252868484037642	0.292610363318886	-3.2925332395769
HP1BP3	1.07927757376592	8.16230385858793	2.64198641730302	0.0253043881853489	0.292610363318886	-3.29314886440721
CDKAL1	1.44710473670146	6.35167312214554	2.6413610472992	0.0253311816621979	0.292610363318886	-3.29408844638499
DSCR4	1.13518256828591	6.96554519446888	2.64065665570435	0.0253613947508792	0.292610363318886	-3.29514673570083
TMCO3	1.47932581953817	7.3333026840978	2.64042404474593	0.0253713799243663	0.292610363318886	-3.29549620996155
PPAP2B	0.679344714442625	12.9515867771122	2.63788092393967	0.0254808040904493	0.292795906343368	-3.29931685263494
ARVCF	0.882674496570919	10.0686040080291	2.6355788590475	0.0255802632687191	0.293027272083229	-3.3027751271283
PARPBP	1.84840787884856	5.89608337596522	2.63096723279333	0.0257806750464456	0.294087191347999	-3.30970229776901
HHLA2	1.99701682528759	6.15356011755318	2.63010549887847	0.0258182979725575	0.294248867356632	-3.31099662076064
TNFRSF8	0.550788250225523	9.69597706734073	2.62932677227877	0.0258523440538604	0.294264535508349	-3.31216624046727
IGH	0.692902748849196	9.21153173547308	2.62524586638746	0.0260314973757957	0.295095612712156	-3.31829520096396
PNMT	0.986266767401049	8.19693349447848	2.62040180996361	0.0262457647304968	0.296666374695403	-3.3255693849625
CPLX2	1.41743158421527	7.67053963728648	2.61918102698277	0.0263000411638076	0.296666374695403	-3.32740243906555
SLC22A8	0.647570741982824	6.7374230982598	2.61886460354614	0.0263141277523098	0.296666374695403	-3.32787755066494
SEC24C	0.590553277562199	10.8090862106013	2.61818279012518	0.0263445064574578	0.29674225047413	-3.3289012823049
PIAS3	1.16222403368831	7.84368756463104	2.61465745298909	0.026502140320101	0.298238282548465	-3.33419418578045
MAN1B1	0.663531636893993	10.1438092288624	2.61405924174804	0.0265289824198816	0.298238282548465	-3.33509227795061
BEST1	0.922139754846095	8.25627265830425	2.61309303642832	0.0265723939981817	0.298238282548465	-3.33654280364591
EML2	0.845781185697883	9.06133505655347	2.6121965328065	0.0266127373378104	0.2984241538113	-3.33788865061746
POF1B	1.85867734391481	6.80004746461323	2.60894815225363	0.0267594299666679	0.299632867410317	-3.34276486438066
BRAP	1.02835590941909	8.07152585767797	2.60875262738764	0.0267682853336759	0.299632867410317	-3.34305835521185
GFRA3	0.678342587479857	7.22539578445582	2.60609199355456	0.026889077272028	0.299713003477162	-3.34705189582783
GNAT2	0.979322279742004	6.40486613386485	2.60606307545516	0.0268903931297708	0.299713003477162	-3.34709529927629
PLD3	0.648971812883527	11.1186694124433	2.60241398060595	0.0270569544667194	0.299713003477162	-3.35257193719696
LAGE3	0.531663310804491	10.4204955827403	2.60137352450769	0.0271046340232999	0.299713003477162	-3.35413335702412
RNASET2	0.724498616308495	11.917650332862	2.60079452792077	0.0271312032139398	0.299713003477162	-3.35500223831052
MARCO	1.01995971814208	11.4128536432874	2.59685052546977	0.027312879741792	0.30047981098043	-3.36092043228536
HPD	0.579524471433706	14.8677556757577	2.59663424982314	0.0273228772974714	0.30047981098043	-3.36124494338603
ZNF672	0.441062584506112	10.8542580907827	2.59471543681869	0.0274117363698289	0.300888533691723	-3.36412392560485
MAP2	1.26814480038501	8.74907626888715	2.5942293379762	0.027434293046647	0.300888533691723	-3.36485323742353
ELF3	0.487600105982654	10.1761825800448	2.59376281378802	0.0274559588043531	0.300888533691723	-3.36555316933894
SERPINH1	1.138299634704	7.62118328837145	2.59206220282105	0.0275350811494609	0.301492319601602	-3.3681045222157
BST2	0.849323611446488	11.6177211538978	2.58871801168517	0.0276913363685602	0.302674990202694	-3.37312123055861
SIGLEC8	1.30982792144356	7.14946725331548	2.587829615219	0.027732994586531	0.302701211108541	-3.37445383894558
CHMP1A	1.21533548022207	9.90503223148034	2.58560677920636	0.0278375006262993	0.30287082276154	-3.37778794434167
PIAS4	0.554307221154493	8.59093493499833	2.5827459916345	0.0279725778137697	0.30304790811337	-3.38207854589227
CDKN2D	0.914114577965329	7.33303869421078	2.58129539958639	0.0280413195515483	0.30304790811337	-3.38425397101515
TSR3	0.955426279902825	8.93159172030773	2.57990711385673	0.0281072663504762	0.30304790811337	-3.38633584904487
CYHR1	0.894408139615901	9.5639540868761	2.57705890570294	0.028243047094307	0.303289085387186	-3.39060669945765
AAMP	0.828065074939708	10.7227283136653	2.57499922512129	0.0283416439322659	0.303729589859075	-3.39369488192072
AGAP1	0.854294905542607	8.58789523540237	2.57430455647147	0.0283749749744081	0.303729589859075	-3.39473637975257
MMP15	1.73889837769866	8.80858767348853	2.573804754107	0.0283989802506635	0.303729589859075	-3.3954857030009
SRF	0.556878442332854	8.91874598176312	2.57035959200893	0.0285650010503008	0.304697638294134	-3.40065043806936
HIPK2	0.618896004002551	9.83989546781191	2.56946115586953	0.028608454978011	0.304697638294134	-3.40199719592746
CDC42EP1	0.817498718346931	10.4819226685296	2.56903384799505	0.0286291453258515	0.304697638294134	-3.40263771505409
CDC45	1.62372472715822	7.61365347488966	2.56407663780259	0.0288702665441326	0.305966304557243	-3.41006761569461
C1QA	0.72151174334695	12.2636716840568	2.56230938249822	0.0289567147580853	0.306623507834983	-3.41271603927203
RAC2	0.541669457803964	9.9512105104648	2.56014044092229	0.0290631643907532	0.306894204224504	-3.41596617770784
SFTPC	0.856294118284234	8.88556920644834	2.55855380921895	0.029141281395956	0.306894204224504	-3.41834355041153
PTTG3P	1.43550375958926	7.94941249530381	2.55814099933603	0.0291616401154602	0.306894204224504	-3.41896207023146
SMARCC2	0.582952750549801	10.2080976828656	2.55798078599339	0.0291695452368686	0.306894204224504	-3.4192021177123
MKS1	0.949366489714782	9.60678115412971	2.55781070521471	0.0291779395632638	0.306894204224504	-3.4194569478475
HIST1H2BH	1.48627804500598	7.57575470147164	2.54939444450961	0.0295963397223974	0.308743872959688	-3.43206470225556
USP39	1.38901472338717	6.96140765497145	2.54450925332724	0.0298419304668585	0.309825228277218	-3.43938078131549
PURG	1.40955432388489	7.62813128801453	2.54369390692167	0.0298831168401454	0.309825228277218	-3.44060169708882
TRIM28	0.953583757255778	10.9911034194653	2.54302895807887	0.029916747873283	0.309825228277218	-3.44159737256819
CA10	1.40978648800849	5.71123066483786	2.5409931392511	0.0300199473523427	0.309825228277218	-3.44464556998702
CDHR5	1.22426490652668	10.9317584046667	2.54050236171873	0.0300448786789832	0.309825228277218	-3.44538036223163
BAK1	1.17154295831413	8.24983872948716	2.54031010175171	0.0300546510275476	0.309825228277218	-3.44566820957198
LYL1	1.25552294344886	8.27055149189077	2.54026235768472	0.0300570782921338	0.309825228277218	-3.44573969054738
LMNA	0.507395584935455	11.2398909594117	2.5394004080738	0.0301009325475741	0.309825228277218	-3.44703014955157
HOXA11	1.19582690037727	7.95993078026627	2.53828986080726	0.0301575287161188	0.309825228277218	-3.44869272134388
MALL	1.31881414302683	8.88365351875953	2.53669339495639	0.0302390738094709	0.309825228277218	-3.4510826053323
CD79A	1.16763687637842	8.82589309944206	2.53637681295042	0.0302552703615954	0.309825228277218	-3.45155650328782
MARCH2	0.780721747604741	10.408715204065	2.53606139073518	0.0302714161514081	0.309825228277218	-3.45202865843539
ZNF395	0.566525216194233	11.1470315006498	2.52960054871138	0.0306040228724314	0.311451158964533	-3.46169840044936
APBA3	0.541491496688435	9.87175417694294	2.52759988029652	0.0307077523253303	0.311479531886063	-3.46469215759014
CEL	0.70624933570346	6.08670306641936	2.52389868870417	0.0309005707609935	0.311548624589654	-3.4702298040898
PTP4A3	0.532896936747388	9.53188146227655	2.52368877039583	0.0309115426852183	0.311548624589654	-3.47054385063023
NDUFB7	0.769281278196804	10.2249082912065	2.52253026755185	0.0309721644506433	0.311658957118422	-3.47227696298777
CPSF1	0.759399832142774	8.97420111875891	2.52085419051213	0.0310600786310212	0.311765514610699	-3.47478419371497
TERT	1.52777755510124	7.75326815994596	2.52041363656825	0.0310832278054415	0.311765514610699	-3.47544318162782
JOSD1	1.30627459780967	8.65579819761595	2.52023205446203	0.0310927741308179	0.311765514610699	-3.47571479110967
INPP5K	0.461050878168365	10.4080975325004	2.51911360207465	0.0311516387862181	0.311916577972126	-3.47738771356541
CD5L	0.713847191763271	11.2264694776031	2.51352360522154	0.0314475047091109	0.313875866919797	-3.48574757743017
NDUFA3	0.488027252106843	12.4039256547398	2.51055276626422	0.0316058774116152	0.313875866919797	-3.49018954506057
MAP7D1	0.531641409246703	9.67440529969642	2.50982616176382	0.031644732296144	0.313875866919797	-3.49127585665074
ASB6	0.751420224119674	7.63260507371058	2.50921805604635	0.0316772869220866	0.313875866919797	-3.49218497602564
IGHM	0.88511416760441	10.3716353449004	2.50913578843105	0.0316816936266155	0.313875866919797	-3.49230796416169
IL17RC	0.657117021501076	10.7170136665735	2.50826029203491	0.0317286276954766	0.313875866919797	-3.49361677904759
KDM4B	0.519860435699968	9.92727649576466	2.50755587611696	0.0317664404494067	0.313875866919797	-3.49466979694339
PDIA6	0.487323977707858	12.6843965809479	2.50747942342533	0.0317705470856763	0.313875866919797	-3.49478408235985
ACO2	0.889600941564925	10.6061158674565	2.50565127346688	0.031868902645262	0.313875866919797	-3.49751676321206
PNMA3	1.67657032514957	8.62963938694874	2.50515543694249	0.031895630959167	0.313875866919797	-3.49825788568433
MGLL	0.587493091944443	13.2390498412121	2.50407865741368	0.0319537518661619	0.313875866919797	-3.49986727397796
CBS	0.573797017773851	12.7127126756448	2.50344456379466	0.0319880272026429	0.313875866919797	-3.50081496861921
HYI	0.501630252647944	11.3920733457178	2.5034054673391	0.0319901417175535	0.313875866919797	-3.50087339983641
ROPN1B	1.40551503611489	8.61848229972132	2.5017919791776	0.0320775275009088	0.314214531679472	-3.50328471999121
GCNT3	1.31996149537022	8.37382682955703	2.5007676691144	0.0321331264247451	0.314513627439705	-3.50481542313743
PRX	1.64596232716589	8.87322240465536	2.49925298897084	0.0322155174477635	0.314998457566476	-3.50707877390765
ACACB	0.646815156368016	12.5155531794764	2.49071492905018	0.0326838764074944	0.317182738717123	-3.51983362164656
LRRC49	1.42184119510529	8.49929881714777	2.48890703845231	0.0327839111146179	0.317359421943073	-3.5225336494493
STXBP2	1.39411359722276	9.56838263038927	2.48766278236094	0.0328529347501816	0.317359421943073	-3.52439175317302
FMNL1	1.11804716760624	7.5967768740625	2.48697433378284	0.032891187446233	0.317359421943073	-3.52541979039531
LOC101930405	1.43568742915151	7.73837646759849	2.48621857721112	0.0329332308055546	0.317359421943073	-3.52654829188404
RANBP3	0.874378399407401	8.2444797497868	2.48569513837143	0.0329623813273432	0.317359421943073	-3.5273298673904
EVA1B	1.16778093400415	8.93839181866292	2.48565348593341	0.0329647020656823	0.317359421943073	-3.52739205998762
TJP3	1.28417944420001	7.01691036735533	2.4855527406343	0.0329703159349249	0.317359421943073	-3.52754248545186
PTMS	0.80854451023812	10.2445241973341	2.48286190461362	0.0331206092150067	0.317962853084724	-3.53155993487306
EXOC3	1.78090154400096	8.34834340256114	2.48283941575642	0.0331218681557554	0.317962853084724	-3.53159350848067
LRIT1	1.10432910262241	5.60132123006429	2.4816077870495	0.0331908879148166	0.317962853084724	-3.53343214255345
ATP8B3	1.63385965951414	7.29591951008848	2.47906986613484	0.0333335607841588	0.317962853084724	-3.53722047358747
XRCC1	1.52447064994262	8.61920319424145	2.47809484980733	0.0333885339745266	0.317962853084724	-3.53867572799841
CHRNA2	1.27769631501598	9.31808916068653	2.47698146647591	0.0334514182783527	0.317962853084724	-3.54033740329819
B4GALT7	0.476647409202053	10.1328474927011	2.47667245878717	0.0334688919158942	0.317962853084724	-3.54079856502586
ZFHX2	0.810913447142077	9.90015560826516	2.47645374227008	0.0334812652646462	0.317962853084724	-3.54112497171947
ACBD4	0.462670146266001	12.2770466963062	2.47562705819312	0.0335280737823909	0.317962853084724	-3.54235865635553
MAD2L1BP	0.603359506882544	10.1601236334997	2.47371463727347	0.0336366072058084	0.318298706059908	-3.54521239484517
STX4	0.590180321825704	10.0872521520068	2.47190872495102	0.0337394151256947	0.318556945821834	-3.54790691281244
ACTN1	0.455377386843161	11.5033469938876	2.47102667012601	0.0337897421295801	0.318792243790956	-3.54922288398195
DBNDD1	1.32284835429227	7.91509415752459	2.46439116380114	0.0341707288060525	0.321420018784368	-3.55912048121665
NAA10	0.600451091786598	10.559077134551	2.46376028840134	0.0342071717403729	0.321521791009887	-3.56006130114501
NAA40	0.5355985077392	9.28824540335224	2.46209472903642	0.0343035686018872	0.321575539467857	-3.56254496833709
RPS9	0.499291282960828	13.8414284423463	2.46122982491445	0.0343537321614881	0.321694500867428	-3.56383460829268
CNNM4	0.880288033536893	6.80942887020494	2.45971881937204	0.0344415429868562	0.322068292196446	-3.56608747583349
HMHA1	0.599820902089068	9.26841920192307	2.45883215003673	0.0344931742754761	0.322278742225372	-3.56740938001458
SH3GL1	1.11225906211299	10.0138900465836	2.45826987189123	0.0345259556957862	0.322345008981195	-3.56824762411145
PCYOX1	1.62624904499027	9.64664258671862	2.45640224351227	0.0346350615488746	0.322933918869164	-3.57103167905445
OPLAH	0.657584730808924	10.1108836278723	2.45629184166622	0.0346415218199449	0.322933918869164	-3.57119624409383
APC2	0.762645720386089	8.71578013461999	2.45577627346806	0.0346717065588263	0.322933918869164	-3.57196473561849
KCNV2	1.74134383189113	6.35025834181013	2.45541000155825	0.0346931663021427	0.322933918869164	-3.57251067559251
PDXK	0.602797547468379	11.0793807088054	2.45229873512069	0.0348759842527215	0.323653720838361	-3.57714762352333
IGFALS	0.91909021461688	11.9771174464271	2.45192058020395	0.03489826938909	0.323653720838361	-3.57771115494613
DPM2	0.645675012523078	10.3720213880779	2.45110947795374	0.0349461160952665	0.323858098052735	-3.57891982572733
HLA-J	0.711449107389349	12.1676147030456	2.45015133776015	0.0350027200097604	0.324143269876364	-3.58034752803697
PRKD2	0.488481214560638	10.5466246618135	2.44917354633356	0.0350605782092985	0.324421869786887	-3.58180442450301
AP2S1	0.533002817430624	12.2173717180296	2.44689626922206	0.0351956963798844	0.324732057481463	-3.5851971927119
RRAGB	1.11904401429456	6.72709172766587	2.44615751345419	0.0352396394890335	0.324897609491279	-3.58629771311105
TBC1D17	0.59128104510652	10.3033840218277	2.44572445176967	0.0352654243008545	0.324897609491279	-3.58694281890841
ADRA2C	0.930891911931276	9.24250627840737	2.44382105925929	0.0353789747099287	0.325259569753752	-3.58977797825258
ZNF74	1.13191583801382	6.96858062561631	2.44373389757329	0.0353841831354568	0.325259569753752	-3.58990779996845
GLTSCR1	1.56521935854995	8.89826147896919	2.44273990974872	0.0354436333379489	0.325259569753752	-3.59138822990894
HIST1H4A	1.87655951273993	7.60670321300047	2.44234082755828	0.0354675300891058	0.325259569753752	-3.59198259032283
POLDIP2	0.574553253355425	12.1922380429986	2.4416354448419	0.0355098067936611	0.325259569753752	-3.59303309268584
STEAP3	0.599580623733786	12.9553181046561	2.4405735294069	0.0355735458955377	0.325465091003477	-3.59461447761932
CLU	0.508151452455364	15.1648471387986	2.43992822100794	0.0356123342323696	0.325465091003477	-3.59557540639058
ASMTL	0.563522749271343	11.0275645000696	2.43805057152025	0.0357254339472277	0.325878707907683	-3.59837118717599
RAD9A	0.486938884947993	10.5470045609988	2.43599493152159	0.0358496612969134	0.326601161661616	-3.60143160248001
PGLYRP1	0.894663453610723	6.16690009161336	2.43297318822887	0.0360330466509487	0.327165462645517	-3.60592959742245
IL32	1.65991519414392	11.2321617226178	2.43051411308865	0.0361829670902688	0.327863173756639	-3.60958937706843
TPSB2	0.942079546850072	10.3665097887732	2.42765467346401	0.0363580698448466	0.328137614564152	-3.6138442583458
TSC22D4	0.612806599210471	10.2610484081643	2.42514019716633	0.0365127383605484	0.328137614564152	-3.61758515741732
DBF4B	1.22726198511264	7.86577364879317	2.42424372976202	0.0365680378645058	0.328137614564152	-3.61891871896421
CCDC69	0.940654806214908	9.53391740093179	2.42423416053709	0.0365686285969707	0.328137614564152	-3.61893295345795
C10orf2	1.60073164637752	7.59861382745356	2.423801587499	0.0365953422503503	0.328137614564152	-3.61957640850335
APOA4	1.10993219405675	10.4482169935097	2.42377350699884	0.0365970770331604	0.328137614564152	-3.61961817776792
RAB1B	0.615231912074552	11.3409730872106	2.42331607811741	0.0366253479100384	0.328137614564152	-3.62029858422271
FAM89B	0.597668783741087	10.2044686172426	2.42270532404062	0.0366631284363198	0.328137614564152	-3.62120702260673
TNFRSF14	1.04636499624092	9.9710129649757	2.42070773111749	0.0367869656214162	0.32843869394161	-3.62417798756731
GPKOW	0.508798123396986	10.2960575461075	2.42007856959319	0.0368260546496482	0.32843869394161	-3.6251136382259
EMD	0.584661047235874	10.3394248712572	2.42005304623868	0.0368276412476766	0.32843869394161	-3.6251515941514
ZC4H2	0.823630228772638	8.50597917353442	2.4167476942006	0.0370336806636864	0.329760416913716	-3.63006643885098
YKT6	1.46691925922837	7.39644423784097	2.41635721800344	0.0370580959109942	0.329760416913716	-3.63064697761186
SGSH	0.647820163499038	9.20992033395232	2.41599170021087	0.03708096495579	0.329760416913716	-3.63119039532984
TLE2	0.512445627851383	9.87772076424348	2.4152579284098	0.037126916213649	0.329935229921295	-3.63228125707058
CDC42BPB	0.803450354040258	10.5017902664355	2.41434171519079	0.0371843713140637	0.330211954174714	-3.63364326710944
SDHA	0.582571931773604	12.7391150456537	2.41113642490347	0.0373860627511541	0.330712098517743	-3.63840745103555
REXO4	1.18446764500074	8.25134319094581	2.41093416507618	0.0373988259321547	0.330712098517743	-3.63870804398719
RPS10L	0.673088885353165	11.8566874545155	2.41032683665438	0.0374371759033139	0.330818086785059	-3.63961061288443
LRRC48	0.859828914505725	8.75658459871962	2.4089726743733	0.0375228244371345	0.330979438822752	-3.64162293432015
TMEM259	0.992860652559163	9.06216565138873	2.4080299094106	0.0375825666439497	0.330979438822752	-3.64302379421468
HAS2	1.60716772234271	6.94162362816974	2.4063278836735	0.0376906597682502	0.330979438822752	-3.64555260593322
PLAC8	0.447577905997639	11.1490196893896	2.40542756976333	0.0377479610575636	0.330979438822752	-3.64689013721401
CYP26A1	0.871329572914656	10.2891789604955	2.40503949696641	0.0377726867372165	0.330979438822752	-3.64746664228709
POLE	0.720923488417839	10.5592612493128	2.40501237685382	0.0377744152645211	0.330979438822752	-3.64750693021668
SLC25A6	0.72084252724658	11.6947883085555	2.40337629809401	0.0378788365012575	0.330979438822752	-3.64993724031031
RTN1	1.34333710515808	6.79285675485273	2.40267306240635	0.0379238071225887	0.330979438822752	-3.65098177233823
SERPINF2	0.466685817705141	13.9405946470869	2.40262927946691	0.0379266086972508	0.330979438822752	-3.65104680238263
AKAP4	1.42900791465526	6.56012920669766	2.40093137128218	0.0380354113572797	0.330979438822752	-3.65356851700053
EDEM2	0.660245787304513	10.4123779193658	2.40092639241841	0.0380357308561052	0.330979438822752	-3.65357591109745
PEX1	0.59283708873182	8.89449505897778	2.39974976274756	0.0381113104910881	0.33108713555106	-3.65532324545067
MYO9B	0.452517078381195	10.0218743549465	2.3991066171561	0.0381526847402786	0.33108713555106	-3.6562782747617
VHL	0.872257080840874	6.95186195969075	2.39883069984523	0.0381704483402501	0.33108713555106	-3.65668798023776
ILKAP	0.98752614653386	9.12323442563705	2.397475398723	0.0382578210397469	0.33108713555106	-3.65870032633133
CTD-3126B10.1	0.959863793176762	6.81150293484463	2.39736172583048	0.0382651581679763	0.33108713555106	-3.65886909832651
GPX1	0.836352321561497	13.0460221851093	2.39519248792071	0.0384054392605646	0.33143841254578	-3.66208953049716
CYC1	0.462079466621754	12.4128416029089	2.39394966945156	0.0384860380817058	0.331515723110083	-3.66393437565146
RAD21L1	2.63416497775526	6.10777073894192	2.3930659919633	0.0385434471764158	0.331515723110083	-3.6652460068727
HS3ST3A1	1.480171371419	6.91932881405696	2.39131733807621	0.0386572987140227	0.332013541590388	-3.66784125706202
LOC100506282	0.583979524310375	8.0552638306958	2.39079435991489	0.0386914130155496	0.332079241121147	-3.66861736489524
ESR2	0.740255850826498	7.96653929594153	2.3898756120537	0.0387514153866467	0.332100530776916	-3.66998072752736
KCNJ6	1.26213149753566	7.80997974006113	2.38980937550906	0.0387557447529868	0.332100530776916	-3.67007901465808
COL11A2	0.56216776973646	10.5225925124821	2.38953194424409	0.0387738834381793	0.332100530776916	-3.67049068424274
PPP1CA	0.931801565688033	10.9428461246076	2.38913639548819	0.0387997591742875	0.332100530776916	-3.6710776089741
SEC14L2	0.505301514231261	11.328798905167	2.3846755675806	0.0390927521458502	0.333925019691034	-3.67769547751739
IKZF1	0.673755626895954	8.38332461486827	2.38376106307751	0.0391530860030383	0.334212872902126	-3.67905191497509
MGAT4B	0.648120596615284	11.8389725679411	2.38151283755371	0.0393018004650392	0.334311956506272	-3.68238618831794
ACADS	0.54168296756129	12.4372331666677	2.38049697859252	0.0393691788677014	0.334311956506272	-3.68389258807285
CBLB	0.562883119341231	9.063134230199	2.38045613708331	0.0393718901147917	0.334311956506272	-3.68395314877484
ATF5	1.03217222559741	13.0535127455507	2.37795522131663	0.0395382623262879	0.334686827775456	-3.68766119772281
PGAP3	0.485798524750999	11.148147419773	2.37769890368947	0.0395553526929392	0.334686827775456	-3.68804119317161
MAP2K2	0.893301584253102	10.2469338575431	2.37302944351701	0.0398679688802559	0.335659873120308	-3.69496241843566
GID8	0.550378999080568	11.2394168518578	2.3715425193675	0.0399680253803571	0.335659873120308	-3.69716585208166
FGFR3	0.527658787268692	10.6059435578206	2.37127031771946	0.0399863687550341	0.335659873120308	-3.69756919244371
DDX31	1.0800895276983	9.32626481647478	2.37084048003119	0.0400153518810148	0.335659873120308	-3.69820609550572
MFN2	0.668813094489368	11.0207462481296	2.37079967887889	0.0400181040953124	0.335659873120308	-3.69826655063633
NKG7	1.85458282982722	6.994190720976	2.36903555054455	0.0401372800339631	0.335888715089063	-3.70088027474607
NUP210	0.48433237399386	9.83065111358183	2.36851115328878	0.0401727728757461	0.335888715089063	-3.70165714836503
TMEM222	0.514967461508352	11.1151265555378	2.36754478878665	0.0402382601355953	0.335888715089063	-3.70308869352909
GRM8	0.58701115264694	7.85745509846041	2.36716270641305	0.0402641814558949	0.335888715089063	-3.70365466903971
GAL3ST1	0.676157883166125	5.54874926187769	2.36702551053197	0.0402734931279912	0.335888715089063	-3.70385789195042
EPN1	0.84674877883687	10.2683916453102	2.36617964491747	0.0403309498760214	0.335888715089063	-3.70511079026294
DYM	1.40938331694808	7.8418334387647	2.36569565305178	0.0403638619507301	0.335888715089063	-3.70582764192539
POLR3K	0.789505415183843	9.83862154702683	2.36565530561883	0.0403666068181628	0.335888715089063	-3.70588740018983
HTR1E	1.50500789335279	7.90606033510692	2.36242901433488	0.0405866877292254	0.336826559276667	-3.71066520423105
PRSS2	0.715179657384089	9.00873951159981	2.36146631658833	0.0406525856963166	0.336927771015443	-3.71209061793686
HYOU1	0.786971509512426	12.610057134202	2.35951267132031	0.0407866380849699	0.3373164410692	-3.71498292916931
XCR1	1.23266453543624	6.98902229060384	2.35672020231838	0.040979000562391	0.338155782155623	-3.7191162884371
FAM189B	0.845109933196387	9.76967000907571	2.35656965690594	0.040989396290939	0.338155782155623	-3.71933909586829
GNAO1	0.545233722856088	9.53808344631048	2.35612281002207	0.0410202679827707	0.33818812263325	-3.72000041358745
INSRR	0.865713959121283	7.19391076472918	2.35359412914969	0.0411953990570883	0.338963847454652	-3.7237423112002
IQCC	1.17670413605599	7.9448056373122	2.35214630626559	0.0412960019248747	0.339476844017693	-3.72588441966595
LAIR2	0.921595641771685	9.23949501392063	2.35191849059914	0.0413118537468137	0.339476844017693	-3.72622145793175
PPY2	1.72810737066163	7.71152087678372	2.34941268879101	0.0414866059116673	0.33995905995271	-3.72992820171429
IGHG1	1.30258806199616	7.4406829517712	2.34888119661014	0.0415237646614956	0.33995905995271	-3.73071431884003
JMJD6	0.560784550887337	9.26500502544998	2.34849039527888	0.041551107952102	0.33995905995271	-3.73129232107227
KDM6B	0.544853107389216	10.518748164626	2.34547482168304	0.0417626933640505	0.340546591338049	-3.73575176579839
IGHD	0.929512203308517	8.98890700832091	2.34129741162115	0.0420575425989736	0.341030404225399	-3.74192744607076
GDF2	1.73511407261601	8.61130557624037	2.34102293149172	0.0420769871203164	0.341030404225399	-3.74233314665373
INPPL1	1.19116063340945	9.92667129811808	2.34020910817419	0.0421346911531171	0.341030404225399	-3.74353597726497
IRX4	1.11759059701238	6.34489127647708	2.33969739661242	0.0421710136602462	0.341030404225399	-3.74429224350863
TICAM1	0.817787778942634	9.26828278765975	2.33945432766136	0.0421882780120091	0.341030404225399	-3.7446514670577
TRHDE	1.86133000188475	6.98686020715369	2.33918324187016	0.0422075404655757	0.341030404225399	-3.74505208685177
STK10	0.527438622599943	9.43892878917038	2.33831245166962	0.0422694741859814	0.341091551180511	-3.74633890652707
TAPBP	0.645918163474647	11.6979808879824	2.33771165810969	0.0423122566334323	0.341217349766265	-3.74722667903365
WBSCR16	0.494258479662824	11.2402988107377	2.33683642875866	0.042374657486994	0.341281901249551	-3.74851989309201
PNPLA3	1.06719700558552	11.1278792188789	2.33622590180756	0.0424182392904214	0.341413769478003	-3.74942193199681
GNG3	1.21567895446626	9.66439727932198	2.33436990065451	0.0425509974885431	0.341709587633055	-3.75216383355355
QSOX1	1.00852828087118	10.0788480797806	2.33314630608138	0.0426387424860027	0.342091394318645	-3.75397122623083
SORBS2	0.59893731754021	12.0410977942546	2.33010584804689	0.0428575435495985	0.343059399440209	-3.75846149520239
MPST	0.483534806119561	13.7787913488787	2.32976241031154	0.0428823273637154	0.343059399440209	-3.75896862170288
C4orf6	0.670896780504048	8.49018781861033	2.32957171395897	0.0428960948136506	0.343059399440209	-3.75925020077958
TPPP3	1.03977465138313	6.12231102405697	2.3279488107381	0.0430134364951438	0.343778726841443	-3.76164635947862
DMPK	0.67797475086279	8.79215964907229	2.32749116483978	0.0430465826348435	0.3438151135709	-3.76232199465716
ICAM4	0.832963175297522	7.48351112958973	2.32516518250809	0.0432154341821527	0.344232473675074	-3.76575547841422
SREBF2	0.728792759854699	10.8479684861531	2.32417299149761	0.0432876578582861	0.344232473675074	-3.76721987658337
SYNGR1	0.405945210112614	9.33544288399033	2.32393226455693	0.0433051986634064	0.344232473675074	-3.76757515143961
PLCG1	0.639423781157596	9.80597524023509	2.3228212265409	0.0433862456360004	0.344462225186863	-3.76921476765048
SCN8A	0.459233388639221	5.31161796563806	2.32227794625174	0.0434259303113409	0.344462225186863	-3.77001645449697
SUGP1	0.916374783867221	8.71933512094777	2.32118170476238	0.0435061148918528	0.34464313741349	-3.77163399358102
DNAL4	1.11773390367782	7.81152456049192	2.3188417350227	0.0436777564397344	0.344914089242157	-3.77508615378471
FBXL6	1.18778343381348	8.73725555292096	2.31657166423718	0.043844903134606	0.34505617536212	-3.77843448663742
HYAL2	0.71390641621106	10.0063478605695	2.3163569807413	0.0438607427241457	0.34505617536212	-3.77875110665773
BIN3	0.700501146370508	10.093236528349	2.31463569198731	0.0439879436317991	0.345326430697139	-3.78128947551365
WDR62	1.28477476270434	8.17307328823972	2.31440286156023	0.0440051771345812	0.345326430697139	-3.78163279747352
ALOX5	0.46863470903739	8.57993453131475	2.31275889325999	0.0441270472385222	0.345932632886033	-3.78405671349957
GS1-124K5.9	1.17814826759905	6.72115276191672	2.31094869704035	0.044261621483842	0.346411662195782	-3.78672529301464
AKT1	0.657857871247593	10.6356140317003	2.31012464876839	0.0443230158641593	0.346411662195782	-3.78793995054124
VNN2	0.76783023343823	6.0007750836671	2.30995650328847	0.044335553483123	0.346411662195782	-3.78818778761095
CHD8	0.449089032775779	10.4274446058958	2.3096258472576	0.0443602186605646	0.346411662195782	-3.78867514481315
RARRES2	0.458938390821464	14.9240161098195	2.308044150212	0.04447839030849	0.346651474407935	-3.79100621497083
MED27	0.488784962872565	8.88967216035629	2.3075695056036	0.044513911848672	0.346651474407935	-3.79170566820006
TOE1	1.30639468657954	8.14244266845622	2.3067778255185	0.0445732213858585	0.346651474407935	-3.79287224671791
PPP1R3C	0.676558393637231	13.3939982863058	2.30571274860162	0.044653134462036	0.346651474407935	-3.79444155120072
CYP27A1	0.495170766191038	13.8332048792266	2.30544485292638	0.0446732567686978	0.346651474407935	-3.79483624891155
EXOSC7	0.472773660713317	10.1376018340818	2.30354822447714	0.0448159706088686	0.347130122963014	-3.797630314862
ARHGDIA	0.527483533641146	11.486547209877	2.30309382780162	0.0448502281983977	0.347181161896048	-3.79829964608033
NARF	0.877905088829197	9.87974508203595	2.3008865734498	0.0450170000653548	0.347701262592158	-3.80155054338257
IMPAD1	0.72597747960168	9.14345659960185	2.3000063509739	0.045083675026892	0.347701262592158	-3.80284676497725
KRT9	1.08941139623852	8.21224412093859	2.2994477865427	0.0451260350467324	0.347771635458351	-3.80366925403201
ZBBX	1.32438336201762	6.71862490066056	2.29884738475964	0.0451716112045078	0.347771635458351	-3.80455329961574
OAZ1	0.459819289602805	13.8924587803864	2.29658224298273	0.0453439614859017	0.34808921243758	-3.80788808705913
NFE2L3	0.661879787053632	8.71880774990142	2.29360934458389	0.0455711372794748	0.349526185893239	-3.81226373903543
NPEPL1	0.74600389695321	11.1902220561009	2.29324767988078	0.0455988497216475	0.349526185893239	-3.81279596791453
PINK1	0.472434015375947	12.3309144929327	2.29025576489075	0.0458287353964639	0.350859653297638	-3.81719817424839
BMP7	0.626674391505791	9.38337203648186	2.28916645548563	0.045912713446609	0.351093657465134	-3.81880062787067
MTHFR	0.912141420525735	7.37761926573774	2.28868535333039	0.0459498507606361	0.351093657465134	-3.81950830953471
PRKACG	1.01094209097376	7.49662484360995	2.28709716661275	0.0460726543165115	0.351093657465134	-3.82184422888814
PPIF	0.881272055884862	11.7613097397334	2.28708227973987	0.0460738069279659	0.351093657465134	-3.82186612289972
DEFA6	0.687381496851243	6.93544158420389	2.28018634556158	0.0466107546930919	0.354038589521136	-3.83200443255007
RPL39L	0.622080304365517	6.23830787375021	2.27974556411272	0.0466452823976606	0.354086511509888	-3.83265222540186
KLHL25	0.741902521401823	10.1326672008944	2.27690078989352	0.0468687218620928	0.355131240650599	-3.83683234381988
CAPZB	0.427716639034411	11.2654085239111	2.27582825856731	0.0469532328553052	0.355349315964035	-3.83840801119349
NAGK	0.925652705495439	10.7209618867553	2.27507803805232	0.0470124352752149	0.355582904058708	-3.83951006606904
GATC	0.684296238038716	9.17070162797577	2.27171788581271	0.0472784890452047	0.356632882080895	-3.84444500798307
ZNF79	0.558434124872022	8.91990161276042	2.27096432056615	0.0473383565416859	0.356632882080895	-3.84555151028549
NLE1	0.954411771687267	8.53179862290562	2.26890914561268	0.0475020065330098	0.356632882080895	-3.84856880261308
ATP1A1	0.567552784134769	12.0081665260799	2.26850359501471	0.0475343647947042	0.356632882080895	-3.84916413349532
FXYD1	0.444154807485434	13.5377525291006	2.26830245750099	0.0475504212049236	0.356632882080895	-3.8494593854618
TARBP2	0.411335900589521	10.4045943011478	2.26772191624732	0.0475967942693117	0.356632882080895	-3.85031153381967
SUSD5	1.84588312707725	4.89740566042627	2.26767242913242	0.0476007492861387	0.356632882080895	-3.85038417118245
LTBR	0.686008946461095	11.0198522327186	2.2672512783642	0.0476344206540946	0.356632882080895	-3.85100232267136
MYOG	0.908496853127387	7.79484931570464	2.2657159897429	0.0477573646336419	0.356920582881856	-3.85325554048256
SNTA1	0.636370446330842	10.3742760808608	2.26526001908243	0.0477939376071437	0.356920582881856	-3.85392466199311
RBM5	0.382945187790124	10.882870912502	2.26498894160634	0.0478156933860013	0.356920582881856	-3.85432244392022
FBXL15	1.80903752182477	7.91946694770281	2.26494165279329	0.0478194896159565	0.356920582881856	-3.85439183486603
S100A1	1.05242695770675	8.96250963573675	2.26225619862529	0.0480355529880912	0.357406093662678	-3.85833186928178
ZNF609	0.509396869322277	8.86680843955184	2.26138904538165	0.0481055240399023	0.357518470283332	-3.85960389862102
PARK2	1.52712386360008	7.69941710480764	2.26117138174588	0.0481231029892053	0.357518470283332	-3.85992317173524
COPS7B	0.947997549132696	9.28335786096147	2.25990698620132	0.0482253416927398	0.357611388807804	-3.86177766591113
ERF	1.03887128425266	9.63964241312338	2.25915351859855	0.0482863672850973	0.357611388807804	-3.86288266212779
CDHR2	0.619525335373927	11.2375575228185	2.25894596103529	0.0483031911779275	0.357611388807804	-3.86318703971986
PCBP1	0.513490601195473	12.8702314556438	2.25842150246905	0.048345727358727	0.357611388807804	-3.86395611428444
CSK	0.365618038223387	11.5178368372019	2.25698272590211	0.0484626063082221	0.357690105231459	-3.86606573973611
BTK	0.981502279665596	8.38160373905251	2.2566280637891	0.0484914594407404	0.357690105231459	-3.86658571821803
POLR2J4	0.922658123371302	8.39353362582964	2.25414415960435	0.0486940031058912	0.357954645533277	-3.87022687708543
PEF1	0.868414643340786	10.9199775655467	2.25412833083264	0.0486952964556347	0.357954645533277	-3.8702500774035
LAMB3	1.10199147540554	9.13078846344838	2.25372410033632	0.0487283369537054	0.357987805676285	-3.87084254693237
NACAD	0.843525888327144	6.62712069174594	2.24835276900666	0.0491694453543451	0.360196204719379	-3.87871271165008
ANKZF1	1.29018575662538	8.50968019668009	2.24787896383879	0.0492085411746644	0.360196204719379	-3.87940671936919
STMN3	1.37620381494989	8.23069955407006	2.24685225147433	0.0492933635080415	0.360196204719379	-3.88091047701209
METTL10	0.696936795449466	6.13564563805032	2.24664498767136	0.0493105039238448	0.360196204719379	-3.88121402218043
MGMT	0.550289315678103	11.9473370581587	2.24657862838546	0.0493159929636511	0.360196204719379	-3.88131120625106
ALDOA	1.70745262983882	9.84138840271751	2.24606189418356	0.0493587559616257	0.360273984913323	-3.88206794639395
SLC26A10	0.712418681116182	9.03016047883587	2.24428143689877	0.049506375924562	0.360598140250152	-3.8846750397899
STK11	0.867203526875485	9.5198504169891	2.24412844976445	0.0495190802620586	0.360598140250152	-3.88489903253541
GATA4	0.586533273437654	9.89221308506317	2.24196668722495	0.0496989357685279	0.360683774449675	-3.88806372709751
SPINK1	2.52838884751498	9.88789772330276	2.24120082971102	0.0497628059999791	0.36093854895245	-3.88918471718176
PDE6D	0.764434268763128	7.96026902759366	2.24083736998781	0.0497931453275084	0.360949963933897	-3.88971668211705
PRDM8	0.588908989424672	5.6086192654822	2.2397529153375	0.0498837755050401	0.361189622064191	-3.89130377861732
TMED9	0.563743978456948	12.5197358053532	2.23893793276255	0.0499519906752837	0.361269044087485	-3.89249637794654
