# Supplementary material for: Mechanism of Astragalus membranaceus Alleviating Acquired Hyperlipidemia Induced by High-Fat Diet through Regulating Lipid Metabolism
Source: Nutrients. 2022 Feb 23;14(5):954. doi: 10.3390/nu14050954 (PMC8912611; doi:10.3390/nu14050954)
Supplement: Supplementary file 1 [file nutrients-14-00954-s001.zip › nutrients-1560760 - supplementary/supplementary file 2. The gene expression matrix from GEO database/GSE15653/IDtrans/ann.txt]

#ID = Affymetrix Probe Set ID
#GB_ACC = GenBank Accession Number
#SPOT_ID = identifies controls
#Species Scientific Name = The genus and species of the organism represented by the probe set.
#Annotation Date = The date that the annotations for this probe array were last updated. It will generally be earlier than the date when the annotations were posted on the Affymetrix web site.
#Sequence Type = 
#Sequence Source = The database from which the sequence used to design this probe set was taken.
#Target Description = 
#Representative Public ID = The accession number of a representative sequence. Note that for consensus-based probe sets, the representative sequence is only one of several sequences (sequence sub-clusters) used to build the consensus sequence and it is not directly used to derive the probe sequences. The representative sequence is chosen during array design as a sequence that is best associated with the transcribed region being interrogated by the probe set. Refer to the "Sequence Source" field to determine the database used.
#Gene Title = Title of Gene represented by the probe set.
#Gene Symbol = A gene symbol, when one is available (from UniGene).
#ENTREZ_GENE_ID = Entrez Gene Database UID
#RefSeq Transcript ID = References to multiple sequences in RefSeq. The field contains the ID and Description for each entry, and there can be multiple entries per ProbeSet.
#Gene Ontology Biological Process = Gene Ontology Consortium Biological Process derived from LocusLink.  Each annotation consists of three parts: "Accession Number // Description // Evidence". The description corresponds directly to the GO ID. The evidence can be "direct", or "extended".
#Gene Ontology Cellular Component = Gene Ontology Consortium Cellular Component derived from LocusLink.  Each annotation consists of three parts: "Accession Number // Description // Evidence". The description corresponds directly to the GO ID. The evidence can be "direct", or "extended".
#Gene Ontology Molecular Function = Gene Ontology Consortium Molecular Function derived from LocusLink.  Each annotation consists of three parts: "Accession Number // Description // Evidence". The description corresponds directly to the GO ID. The evidence can be "direct", or "extended".
ID	GB_ACC	SPOT_ID	Species Scientific Name	Annotation Date	Sequence Type	Sequence Source	Target Description	Representative Public ID	Gene Title	Gene Symbol	ENTREZ_GENE_ID	RefSeq Transcript ID	Gene Ontology Biological Process	Gene Ontology Cellular Component	Gene Ontology Molecular Function
1007_s_at	U48705		Homo sapiens	Oct 6, 2014	Exemplar sequence	Affymetrix Proprietary Database	U48705 /FEATURE=mRNA /DEFINITION=HSU48705 Human receptor tyrosine kinase DDR gene, complete cds	U48705	discoidin domain receptor tyrosine kinase 1 /// microRNA 4640	DDR1 /// MIR4640	780 /// 100616237	NM_001202521 /// NM_001202522 /// NM_001202523 /// NM_001954 /// NM_013993 /// NM_013994 /// NR_039783 /// XM_005249385 /// XM_005249386 /// XM_005249387 /// XM_005249389 /// XM_005272873 /// XM_005272874 /// XM_005272875 /// XM_005272877 /// XM_005275027 /// XM_005275028 /// XM_005275030 /// XM_005275031 /// XM_005275162 /// XM_005275163 /// XM_005275164 /// XM_005275166 /// XM_005275457 /// XM_005275458 /// XM_005275459 /// XM_005275461 /// XM_006715185 /// XM_006715186 /// XM_006715187 /// XM_006715188 /// XM_006715189 /// XM_006715190 /// XM_006725501 /// XM_006725502 /// XM_006725503 /// XM_006725504 /// XM_006725505 /// XM_006725506 /// XM_006725714 /// XM_006725715 /// XM_006725716 /// XM_006725717 /// XM_006725718 /// XM_006725719 /// XM_006725720 /// XM_006725721 /// XM_006725722 /// XM_006725827 /// XM_006725828 /// XM_006725829 /// XM_006725830 /// XM_006725831 /// XM_006725832 /// XM_006726017 /// XM_006726018 /// XM_006726019 /// XM_006726020 /// XM_006726021 /// XM_006726022 /// XR_427836 /// XR_430858 /// XR_430938 /// XR_430974 /// XR_431015	0001558 // regulation of cell growth // inferred from electronic annotation /// 0001952 // regulation of cell-matrix adhesion // inferred from electronic annotation /// 0006468 // protein phosphorylation // inferred from electronic annotation /// 0007155 // cell adhesion // traceable author statement /// 0007169 // transmembrane receptor protein tyrosine kinase signaling pathway // inferred from electronic annotation /// 0007565 // female pregnancy // inferred from electronic annotation /// 0007566 // embryo implantation // inferred from electronic annotation /// 0007595 // lactation // inferred from electronic annotation /// 0008285 // negative regulation of cell proliferation // inferred from electronic annotation /// 0010715 // regulation of extracellular matrix disassembly // inferred from mutant phenotype /// 0014909 // smooth muscle cell migration // inferred from mutant phenotype /// 0016310 // phosphorylation // inferred from electronic annotation /// 0018108 // peptidyl-tyrosine phosphorylation // inferred from electronic annotation /// 0030198 // extracellular matrix organization // traceable author statement /// 0038063 // collagen-activated tyrosine kinase receptor signaling pathway // inferred from direct assay /// 0038063 // collagen-activated tyrosine kinase receptor signaling pathway // inferred from mutant phenotype /// 0038083 // peptidyl-tyrosine autophosphorylation // inferred from direct assay /// 0043583 // ear development // inferred from electronic annotation /// 0044319 // wound healing, spreading of cells // inferred from mutant phenotype /// 0046777 // protein autophosphorylation // inferred from direct assay /// 0060444 // branching involved in mammary gland duct morphogenesis // inferred from electronic annotation /// 0060749 // mammary gland alveolus development // inferred from electronic annotation /// 0061302 // smooth muscle cell-matrix adhesion // inferred from mutant phenotype	0005576 // extracellular region // inferred from electronic annotation /// 0005615 // extracellular space // inferred from direct assay /// 0005886 // plasma membrane // traceable author statement /// 0005887 // integral component of plasma membrane // traceable author statement /// 0016020 // membrane // inferred from electronic annotation /// 0016021 // integral component of membrane // inferred from electronic annotation /// 0043235 // receptor complex // inferred from direct assay /// 0070062 // extracellular vesicular exosome // inferred from direct assay	0000166 // nucleotide binding // inferred from electronic annotation /// 0004672 // protein kinase activity // inferred from electronic annotation /// 0004713 // protein tyrosine kinase activity // inferred from electronic annotation /// 0004714 // transmembrane receptor protein tyrosine kinase activity // traceable author statement /// 0005515 // protein binding // inferred from physical interaction /// 0005518 // collagen binding // inferred from direct assay /// 0005518 // collagen binding // inferred from mutant phenotype /// 0005524 // ATP binding // inferred from electronic annotation /// 0016301 // kinase activity // inferred from electronic annotation /// 0016740 // transferase activity // inferred from electronic annotation /// 0016772 // transferase activity, transferring phosphorus-containing groups // inferred from electronic annotation /// 0038062 // protein tyrosine kinase collagen receptor activity // inferred from direct assay /// 0046872 // metal ion binding // inferred from electronic annotation
1053_at	M87338		Homo sapiens	Oct 6, 2014	Exemplar sequence	GenBank	M87338 /FEATURE= /DEFINITION=HUMA1SBU Human replication factor C, 40-kDa subunit (A1) mRNA, complete cds	M87338	replication factor C (activator 1) 2, 40kDa	RFC2	5982	NM_001278791 /// NM_001278792 /// NM_001278793 /// NM_002914 /// NM_181471 /// XM_006716080	0000278 // mitotic cell cycle // traceable author statement /// 0000722 // telomere maintenance via recombination // traceable author statement /// 0000723 // telomere maintenance // traceable author statement /// 0006260 // DNA replication // traceable author statement /// 0006271 // DNA strand elongation involved in DNA replication // traceable author statement /// 0006281 // DNA repair // traceable author statement /// 0006283 // transcription-coupled nucleotide-excision repair // traceable author statement /// 0006289 // nucleotide-excision repair // traceable author statement /// 0006297 // nucleotide-excision repair, DNA gap filling // traceable author statement /// 0015979 // photosynthesis // inferred from electronic annotation /// 0015995 // chlorophyll biosynthetic process // inferred from electronic annotation /// 0032201 // telomere maintenance via semi-conservative replication // traceable author statement	0005634 // nucleus // inferred from electronic annotation /// 0005654 // nucleoplasm // traceable author statement /// 0005663 // DNA replication factor C complex // inferred from direct assay	0000166 // nucleotide binding // inferred from electronic annotation /// 0003677 // DNA binding // inferred from electronic annotation /// 0005515 // protein binding // inferred from physical interaction /// 0005524 // ATP binding // inferred from electronic annotation /// 0016851 // magnesium chelatase activity // inferred from electronic annotation /// 0017111 // nucleoside-triphosphatase activity // inferred from electronic annotation
117_at	X51757		Homo sapiens	Oct 6, 2014	Exemplar sequence	Affymetrix Proprietary Database	X51757 /FEATURE=cds /DEFINITION=HSP70B Human heat-shock protein HSP70B' gene	X51757	heat shock 70kDa protein 6 (HSP70B')	HSPA6	3310	NM_002155	0000902 // cell morphogenesis // inferred from electronic annotation /// 0006200 // ATP catabolic process // inferred from direct assay /// 0006950 // response to stress // inferred from electronic annotation /// 0006986 // response to unfolded protein // traceable author statement /// 0034605 // cellular response to heat // inferred from direct assay /// 0042026 // protein refolding // inferred from direct assay /// 0070370 // cellular heat acclimation // inferred from mutant phenotype	0005737 // cytoplasm // inferred from direct assay /// 0005814 // centriole // inferred from direct assay /// 0005829 // cytosol // inferred from direct assay /// 0008180 // COP9 signalosome // inferred from direct assay /// 0070062 // extracellular vesicular exosome // inferred from direct assay /// 0072562 // blood microparticle // inferred from direct assay	0000166 // nucleotide binding // inferred from electronic annotation /// 0005524 // ATP binding // inferred from electronic annotation /// 0019899 // enzyme binding // inferred from physical interaction /// 0031072 // heat shock protein binding // inferred from physical interaction /// 0042623 // ATPase activity, coupled // inferred from direct assay /// 0051082 // unfolded protein binding // inferred from direct assay
121_at	X69699		Homo sapiens	Oct 6, 2014	Exemplar sequence	GenBank	X69699 /FEATURE= /DEFINITION=HSPAX8A H.sapiens Pax8 mRNA	X69699	paired box 8	PAX8	7849	NM_003466 /// NM_013951 /// NM_013952 /// NM_013953 /// NM_013992	0001655 // urogenital system development // inferred from sequence or structural similarity /// 0001656 // metanephros development // inferred from electronic annotation /// 0001658 // branching involved in ureteric bud morphogenesis // inferred from expression pattern /// 0001822 // kidney development // inferred from expression pattern /// 0001823 // mesonephros development // inferred from sequence or structural similarity /// 0003337 // mesenchymal to epithelial transition involved in metanephros morphogenesis // inferred from expression pattern /// 0006351 // transcription, DNA-templated // inferred from direct assay /// 0006355 // regulation of transcription, DNA-templated // inferred from electronic annotation /// 0007275 // multicellular organismal development // inferred from electronic annotation /// 0007417 // central nervous system development // inferred from expression pattern /// 0009653 // anatomical structure morphogenesis // traceable author statement /// 0030154 // cell differentiation // inferred from electronic annotation /// 0030878 // thyroid gland development // inferred from expression pattern /// 0030878 // thyroid gland development // inferred from mutant phenotype /// 0038194 // thyroid-stimulating hormone signaling pathway // traceable author statement /// 0039003 // pronephric field specification // inferred from sequence or structural similarity /// 0042472 // inner ear morphogenesis // inferred from sequence or structural similarity /// 0042981 // regulation of apoptotic process // inferred from sequence or structural similarity /// 0045893 // positive regulation of transcription, DNA-templated // inferred from direct assay /// 0045893 // positive regulation of transcription, DNA-templated // inferred from sequence or structural similarity /// 0045944 // positive regulation of transcription from RNA polymerase II promoter // inferred from direct assay /// 0048793 // pronephros development // inferred from sequence or structural similarity /// 0071371 // cellular response to gonadotropin stimulus // inferred from direct assay /// 0071599 // otic vesicle development // inferred from expression pattern /// 0072050 // S-shaped body morphogenesis // inferred from electronic annotation /// 0072073 // kidney epithelium development // inferred from electronic annotation /// 0072108 // positive regulation of mesenchymal to epithelial transition involved in metanephros morphogenesis // inferred from sequence or structural similarity /// 0072164 // mesonephric tubule development // inferred from electronic annotation /// 0072207 // metanephric epithelium development // inferred from expression pattern /// 0072221 // metanephric distal convoluted tubule development // inferred from sequence or structural similarity /// 0072278 // metanephric comma-shaped body morphogenesis // inferred from expression pattern /// 0072284 // metanephric S-shaped body morphogenesis // inferred from expression pattern /// 0072289 // metanephric nephron tubule formation // inferred from sequence or structural similarity /// 0072305 // negative regulation of mesenchymal cell apoptotic process involved in metanephric nephron morphogenesis // inferred from sequence or structural similarity /// 0072307 // regulation of metanephric nephron tubule epithelial cell differentiation // inferred from sequence or structural similarity /// 0090190 // positive regulation of branching involved in ureteric bud morphogenesis // inferred from sequence or structural similarity /// 1900212 // negative regulation of mesenchymal cell apoptotic process involved in metanephros development // inferred from sequence or structural similarity /// 1900215 // negative regulation of apoptotic process involved in metanephric collecting duct development // inferred from sequence or structural similarity /// 1900218 // negative regulation of apoptotic process involved in metanephric nephron tubule development // inferred from sequence or structural similarity /// 2000594 // positive regulation of metanephric DCT cell differentiation // inferred from sequence or structural similarity /// 2000611 // positive regulation of thyroid hormone generation // inferred from mutant phenotype /// 2000612 // regulation of thyroid-stimulating hormone secretion // inferred from mutant phenotype	0005634 // nucleus // inferred from direct assay /// 0005654 // nucleoplasm // inferred from sequence or structural similarity /// 0005730 // nucleolus // inferred from direct assay	0000979 // RNA polymerase II core promoter sequence-specific DNA binding // inferred from direct assay /// 0003677 // DNA binding // inferred from direct assay /// 0003677 // DNA binding // inferred from mutant phenotype /// 0003700 // sequence-specific DNA binding transcription factor activity // inferred from direct assay /// 0004996 // thyroid-stimulating hormone receptor activity // traceable author statement /// 0005515 // protein binding // inferred from physical interaction /// 0044212 // transcription regulatory region DNA binding // inferred from direct assay
1255_g_at	L36861		Homo sapiens	Oct 6, 2014	Exemplar sequence	Affymetrix Proprietary Database	L36861 /FEATURE=expanded_cds /DEFINITION=HUMGCAPB Homo sapiens guanylate cyclase activating protein (GCAP) gene exons 1-4, complete cds	L36861	guanylate cyclase activator 1A (retina)	GUCA1A	2978	NM_000409 /// XM_006715073	0007165 // signal transduction // non-traceable author statement /// 0007601 // visual perception // inferred from electronic annotation /// 0007602 // phototransduction // inferred from electronic annotation /// 0007603 // phototransduction, visible light // traceable author statement /// 0016056 // rhodopsin mediated signaling pathway // traceable author statement /// 0022400 // regulation of rhodopsin mediated signaling pathway // traceable author statement /// 0030828 // positive regulation of cGMP biosynthetic process // inferred from electronic annotation /// 0031282 // regulation of guanylate cyclase activity // inferred from electronic annotation /// 0031284 // positive regulation of guanylate cyclase activity // inferred from electronic annotation /// 0050896 // response to stimulus // inferred from electronic annotation	0001750 // photoreceptor outer segment // inferred from electronic annotation /// 0001917 // photoreceptor inner segment // inferred from electronic annotation /// 0005578 // proteinaceous extracellular matrix // inferred from electronic annotation /// 0005886 // plasma membrane // inferred from direct assay /// 0016020 // membrane // inferred from electronic annotation /// 0097381 // photoreceptor disc membrane // traceable author statement	0005509 // calcium ion binding // inferred from electronic annotation /// 0008048 // calcium sensitive guanylate cyclase activator activity // inferred from electronic annotation /// 0030249 // guanylate cyclase regulator activity // inferred from electronic annotation /// 0046872 // metal ion binding // inferred from electronic annotation
1294_at	L13852		Homo sapiens	Oct 6, 2014	Exemplar sequence	GenBank	L13852 /FEATURE= /DEFINITION=HUME1URP Homo sapiens ubiquitin-activating enzyme E1 related protein mRNA, complete cds	L13852	microRNA 5193 /// ubiquitin-like modifier activating enzyme 7	MIR5193 /// UBA7	7318 /// 100847079	NM_003335 /// NR_049825 /// XM_005265430 /// XM_006713321	0006464 // cellular protein modification process // inferred from direct assay /// 0016567 // protein ubiquitination // not recorded /// 0016567 // protein ubiquitination // inferred from electronic annotation /// 0019221 // cytokine-mediated signaling pathway // traceable author statement /// 0019941 // modification-dependent protein catabolic process // not recorded /// 0032020 // ISG15-protein conjugation // inferred from direct assay /// 0032480 // negative regulation of type I interferon production // traceable author statement /// 0045087 // innate immune response // traceable author statement	0005634 // nucleus // not recorded /// 0005829 // cytosol // not recorded /// 0005829 // cytosol // traceable author statement	0000166 // nucleotide binding // inferred from electronic annotation /// 0003824 // catalytic activity // inferred from electronic annotation /// 0004839 // ubiquitin activating enzyme activity // not recorded /// 0004842 // ubiquitin-protein transferase activity // not recorded /// 0005524 // ATP binding // inferred from electronic annotation /// 0008641 // small protein activating enzyme activity // inferred from electronic annotation /// 0016874 // ligase activity // inferred from electronic annotation /// 0019782 // ISG15 activating enzyme activity // inferred from direct assay
1316_at	X55005		Homo sapiens	Oct 6, 2014	Exemplar sequence	Affymetrix Proprietary Database	X55005 /FEATURE=mRNA /DEFINITION=HSCERBAR Homo sapiens mRNA for thyroid hormone receptor alpha 1 THRA1, (c-erbA-1 gene)	X55005	thyroid hormone receptor, alpha	THRA	7067	NM_001190918 /// NM_001190919 /// NM_003250 /// NM_199334	0000122 // negative regulation of transcription from RNA polymerase II promoter // inferred from direct assay /// 0000122 // negative regulation of transcription from RNA polymerase II promoter // inferred from mutant phenotype /// 0001502 // cartilage condensation // inferred from electronic annotation /// 0001503 // ossification // inferred from electronic annotation /// 0002155 // regulation of thyroid hormone mediated signaling pathway // inferred from electronic annotation /// 0005978 // glycogen biosynthetic process // inferred from sequence or structural similarity /// 0006351 // transcription, DNA-templated // inferred from electronic annotation /// 0006355 // regulation of transcription, DNA-templated // inferred from electronic annotation /// 0006357 // regulation of transcription from RNA polymerase II promoter // inferred from direct assay /// 0006366 // transcription from RNA polymerase II promoter // inferred from direct assay /// 0006367 // transcription initiation from RNA polymerase II promoter // traceable author statement /// 0007611 // learning or memory // inferred from electronic annotation /// 0007623 // circadian rhythm // inferred from electronic annotation /// 0008016 // regulation of heart contraction // inferred from electronic annotation /// 0008050 // female courtship behavior // inferred from electronic annotation /// 0009409 // response to cold // inferred from electronic annotation /// 0009755 // hormone-mediated signaling pathway // inferred from direct assay /// 0009887 // organ morphogenesis // inferred from electronic annotation /// 0010467 // gene expression // traceable author statement /// 0010498 // proteasomal protein catabolic process // inferred from sequence or structural similarity /// 0010831 // positive regulation of myotube differentiation // inferred from electronic annotation /// 0010871 // negative regulation of receptor biosynthetic process // inferred from mutant phenotype /// 0017055 // negative regulation of RNA polymerase II transcriptional preinitiation complex assembly // inferred from direct assay /// 0019216 // regulation of lipid metabolic process // inferred from sequence or structural similarity /// 0030154 // cell differentiation // inferred from electronic annotation /// 0030218 // erythrocyte differentiation // inferred from electronic annotation /// 0030522 // intracellular receptor signaling pathway // inferred from electronic annotation /// 0030878 // thyroid gland development // inferred from electronic annotation /// 0032922 // circadian regulation of gene expression // inferred from sequence or structural similarity /// 0033032 // regulation of myeloid cell apoptotic process // inferred from electronic annotation /// 0034144 // negative regulation of toll-like receptor 4 signaling pathway // inferred from mutant phenotype /// 0035947 // regulation of gluconeogenesis by regulation of transcription from RNA polymerase II promoter // inferred from mutant phenotype /// 0042752 // regulation of circadian rhythm // inferred from sequence or structural similarity /// 0042994 // cytoplasmic sequestering of transcription factor // inferred from electronic annotation /// 0043401 // steroid hormone mediated signaling pathway // inferred from electronic annotation /// 0044321 // response to leptin // inferred from sequence or structural similarity /// 0045598 // regulation of fat cell differentiation // inferred from sequence or structural similarity /// 0045892 // negative regulation of transcription, DNA-templated // inferred from direct assay /// 0045893 // positive regulation of transcription, DNA-templated // inferred from sequence or structural similarity /// 0045925 // positive regulation of female receptivity // inferred from electronic annotation /// 0045944 // positive regulation of transcription from RNA polymerase II promoter // inferred from electronic annotation /// 0048511 // rhythmic process // inferred from electronic annotation /// 0050994 // regulation of lipid catabolic process // inferred from electronic annotation /// 0060086 // circadian temperature homeostasis // inferred from sequence or structural similarity /// 0060509 // Type I pneumocyte differentiation // inferred from electronic annotation /// 0061178 // regulation of insulin secretion involved in cellular response to glucose stimulus // inferred from sequence or structural similarity /// 0061469 // regulation of type B pancreatic cell proliferation // inferred from sequence or structural similarity /// 0070859 // positive regulation of bile acid biosynthetic process // inferred from sequence or structural similarity /// 0071222 // cellular response to lipopolysaccharide // inferred from mutant phenotype /// 2000143 // negative regulation of DNA-templated transcription, initiation // inferred from direct assay /// 2000188 // regulation of cholesterol homeostasis // inferred from sequence or structural similarity /// 2000189 // positive regulation of cholesterol homeostasis // inferred from direct assay	0000790 // nuclear chromatin // inferred from direct assay /// 0005634 // nucleus // inferred from direct assay /// 0005654 // nucleoplasm // traceable author statement /// 0005737 // cytoplasm // inferred from electronic annotation /// 0005737 // cytoplasm // inferred from sequence or structural similarity /// 0005829 // cytosol // inferred from direct assay /// 0030425 // dendrite // inferred from electronic annotation /// 0030425 // dendrite // inferred from sequence or structural similarity /// 0042995 // cell projection // inferred from electronic annotation /// 0043197 // dendritic spine // inferred from electronic annotation /// 0043197 // dendritic spine // inferred from sequence or structural similarity	0000978 // RNA polymerase II core promoter proximal region sequence-specific DNA binding // inferred from mutant phenotype /// 0001046 // core promoter sequence-specific DNA binding // inferred from direct assay /// 0001078 // RNA polymerase II core promoter proximal region sequence-specific DNA binding transcription factor activity involved in negative regulation of transcription // inferred from direct assay /// 0001222 // transcription corepressor binding // inferred from direct assay /// 0001222 // transcription corepressor binding // inferred from mutant phenotype /// 0002153 // steroid receptor RNA activator RNA binding // inferred from electronic annotation /// 0003677 // DNA binding // inferred from electronic annotation /// 0003700 // sequence-specific DNA binding transcription factor activity // inferred from direct assay /// 0003707 // steroid hormone receptor activity // inferred from electronic annotation /// 0003714 // transcription corepressor activity // traceable author statement /// 0003727 // single-stranded RNA binding // inferred from electronic annotation /// 0004879 // ligand-activated sequence-specific DNA binding RNA polymerase II transcription factor activity // traceable author statement /// 0004879 // ligand-activated sequence-specific DNA binding RNA polymerase II transcription factor activity // inferred from electronic annotation /// 0004887 // thyroid hormone receptor activity // inferred from direct assay /// 0005515 // protein binding // inferred from physical interaction /// 0008134 // transcription factor binding // inferred from physical interaction /// 0008270 // zinc ion binding // inferred from electronic annotation /// 0017025 // TBP-class protein binding // inferred from direct assay /// 0019904 // protein domain specific binding // inferred from physical interaction /// 0020037 // heme binding // inferred from direct assay /// 0031490 // chromatin DNA binding // inferred from electronic annotation /// 0032403 // protein complex binding // inferred from electronic annotation /// 0043565 // sequence-specific DNA binding // inferred from electronic annotation /// 0044212 // transcription regulatory region DNA binding // inferred from direct assay /// 0046872 // metal ion binding // inferred from electronic annotation /// 0070324 // thyroid hormone binding // inferred from direct assay /// 0070324 // thyroid hormone binding // inferred from physical interaction
1320_at	X79510		Homo sapiens	Oct 6, 2014	Exemplar sequence	Affymetrix Proprietary Database	X79510 /FEATURE=cds /DEFINITION=HSPTPD1 H.sapiens mRNA for protein-tyrosine-phosphatase D1	X79510	protein tyrosine phosphatase, non-receptor type 21	PTPN21	11099	NM_007039 /// XM_005267287 /// XM_006720011	0006470 // protein dephosphorylation // traceable author statement /// 0016311 // dephosphorylation // inferred from electronic annotation /// 0035335 // peptidyl-tyrosine dephosphorylation // inferred from electronic annotation /// 0035335 // peptidyl-tyrosine dephosphorylation // traceable author statement	0005737 // cytoplasm // inferred from electronic annotation /// 0005856 // cytoskeleton // inferred from electronic annotation	0004721 // phosphoprotein phosphatase activity // inferred from electronic annotation /// 0004725 // protein tyrosine phosphatase activity // inferred from electronic annotation /// 0005515 // protein binding // inferred from physical interaction /// 0016787 // hydrolase activity // inferred from electronic annotation /// 0016791 // phosphatase activity // inferred from electronic annotation
1405_i_at	M21121		Homo sapiens	Oct 6, 2014	Exemplar sequence	GenBank	M21121 /FEATURE= /DEFINITION=HUMTCSM Human T cell-specific protein (RANTES) mRNA, complete cds	M21121	chemokine (C-C motif) ligand 5	CCL5	6352	NM_001278736 /// NM_002985	0000165 // MAPK cascade // inferred from mutant phenotype /// 0002407 // dendritic cell chemotaxis // traceable author statement /// 0002548 // monocyte chemotaxis // inferred by curator /// 0002676 // regulation of chronic inflammatory response // traceable author statement /// 0006468 // protein phosphorylation // inferred from direct assay /// 0006816 // calcium ion transport // inferred from direct assay /// 0006874 // cellular calcium ion homeostasis // inferred from direct assay /// 0006887 // exocytosis // inferred from direct assay /// 0006935 // chemotaxis // non-traceable author statement /// 0006954 // inflammatory response // inferred from direct assay /// 0006955 // immune response // inferred from electronic annotation /// 0007159 // leukocyte cell-cell adhesion // inferred from direct assay /// 0007267 // cell-cell signaling // inferred from direct assay /// 0009615 // response to virus // traceable author statement /// 0009636 // response to toxic substance // inferred from direct assay /// 0010535 // positive regulation of activation of JAK2 kinase activity // traceable author statement /// 0010759 // positive regulation of macrophage chemotaxis // inferred from direct assay /// 0010820 // positive regulation of T cell chemotaxis // inferred from direct assay /// 0014068 // positive regulation of phosphatidylinositol 3-kinase signaling // inferred from direct assay /// 0014911 // positive regulation of smooth muscle cell migration // inferred from direct assay /// 0030335 // positive regulation of cell migration // inferred from direct assay /// 0031328 // positive regulation of cellular biosynthetic process // inferred from direct assay /// 0031584 // activation of phospholipase D activity // inferred from direct assay /// 0031663 // lipopolysaccharide-mediated signaling pathway // inferred from direct assay /// 0033634 // positive regulation of cell-cell adhesion mediated by integrin // inferred from direct assay /// 0034097 // response to cytokine // inferred from electronic annotation /// 0034112 // positive regulation of homotypic cell-cell adhesion // inferred from direct assay /// 0034612 // response to tumor necrosis factor // inferred from electronic annotation /// 0042102 // positive regulation of T cell proliferation // inferred from direct assay /// 0042119 // neutrophil activation // inferred from direct assay /// 0042327 // positive regulation of phosphorylation // inferred from direct assay /// 0042531 // positive regulation of tyrosine phosphorylation of STAT protein // inferred from direct assay /// 0043491 // protein kinase B signaling // inferred from mutant phenotype /// 0043623 // cellular protein complex assembly // inferred from direct assay /// 0043922 // negative regulation by host of viral transcription // inferred from direct assay /// 0044344 // cellular response to fibroblast growth factor stimulus // inferred from expression pattern /// 0045070 // positive regulation of viral genome replication // traceable author statement /// 0045071 // negative regulation of viral genome replication // inferred from direct assay /// 0045089 // positive regulation of innate immune response // traceable author statement /// 0045744 // negative regulation of G-protein coupled receptor protein signaling pathway // inferred from direct assay /// 0045785 // positive regulation of cell adhesion // inferred from direct assay /// 0045948 // positive regulation of translational initiation // non-traceable author statement /// 0046427 // positive regulation of JAK-STAT cascade // traceable author statement /// 0048245 // eosinophil chemotaxis // inferred from direct assay /// 0048246 // macrophage chemotaxis // traceable author statement /// 0048661 // positive regulation of smooth muscle cell proliferation // inferred from direct assay /// 0050679 // positive regulation of epithelial cell proliferation // inferred from electronic annotation /// 0050863 // regulation of T cell activation // inferred from direct assay /// 0050918 // positive chemotaxis // inferred from direct assay /// 0051262 // protein tetramerization // inferred from direct assay /// 0051928 // positive regulation of calcium ion transport // inferred from direct assay /// 0060326 // cell chemotaxis // inferred from electronic annotation /// 0061098 // positive regulation of protein tyrosine kinase activity // inferred from direct assay /// 0070098 // chemokine-mediated signaling pathway // traceable author statement /// 0070100 // negative regulation of chemokine-mediated signaling pathway // inferred from direct assay /// 0070233 // negative regulation of T cell apoptotic process // inferred from direct assay /// 0070234 // positive regulation of T cell apoptotic process // inferred from direct assay /// 0071346 // cellular response to interferon-gamma // inferred from expression pattern /// 0071347 // cellular response to interleukin-1 // inferred from expression pattern /// 0071356 // cellular response to tumor necrosis factor // inferred from expression pattern /// 0071407 // cellular response to organic cyclic compound // inferred from direct assay /// 0090026 // positive regulation of monocyte chemotaxis // inferred from direct assay /// 2000110 // negative regulation of macrophage apoptotic process // inferred from electronic annotation /// 2000406 // positive regulation of T cell migration // inferred from direct assay /// 2000503 // positive regulation of natural killer cell chemotaxis // inferred from direct assay	0005576 // extracellular region // traceable author statement /// 0005615 // extracellular space // inferred from electronic annotation /// 0005737 // cytoplasm // inferred from electronic annotation	0004435 // phosphatidylinositol phospholipase C activity // inferred from direct assay /// 0004672 // protein kinase activity // inferred from direct assay /// 0005125 // cytokine activity // inferred from electronic annotation /// 0005515 // protein binding // inferred from physical interaction /// 0008009 // chemokine activity // inferred from direct assay /// 0008009 // chemokine activity // non-traceable author statement /// 0016004 // phospholipase activator activity // inferred from direct assay /// 0030298 // receptor signaling protein tyrosine kinase activator activity // inferred from direct assay /// 0031726 // CCR1 chemokine receptor binding // inferred from direct assay /// 0031726 // CCR1 chemokine receptor binding // inferred from physical interaction /// 0031726 // CCR1 chemokine receptor binding // traceable author statement /// 0031729 // CCR4 chemokine receptor binding // traceable author statement /// 0031730 // CCR5 chemokine receptor binding // inferred from physical interaction /// 0042056 // chemoattractant activity // inferred from direct assay /// 0042379 // chemokine receptor binding // inferred from physical interaction /// 0042803 // protein homodimerization activity // inferred from direct assay /// 0043621 // protein self-association // inferred from direct assay /// 0046817 // chemokine receptor antagonist activity // inferred from direct assay
1431_at	J02843		Homo sapiens	Oct 6, 2014	Exemplar sequence	Affymetrix Proprietary Database	J02843 /FEATURE=cds /DEFINITION=HUMCYPIIE Human cytochrome P450IIE1 (ethanol-inducible) gene, complete cds	J02843	cytochrome P450, family 2, subfamily E, polypeptide 1	CYP2E1	1571	NM_000773	0006641 // triglyceride metabolic process // inferred from electronic annotation /// 0006805 // xenobiotic metabolic process // traceable author statement /// 0008202 // steroid metabolic process // inferred from mutant phenotype /// 0010193 // response to ozone // inferred from electronic annotation /// 0010243 // response to organonitrogen compound // inferred from electronic annotation /// 0016098 // monoterpenoid metabolic process // inferred from direct assay /// 0017144 // drug metabolic process // inferred from direct assay /// 0017144 // drug metabolic process // inferred from mutant phenotype /// 0042493 // response to drug // inferred from electronic annotation /// 0044281 // small molecule metabolic process // traceable author statement /// 0045471 // response to ethanol // inferred from electronic annotation /// 0046483 // heterocycle metabolic process // inferred from direct assay /// 0055114 // oxidation-reduction process // inferred from direct assay	0000139 // Golgi membrane // inferred from electronic annotation /// 0005739 // mitochondrion // inferred from electronic annotation /// 0005783 // endoplasmic reticulum // inferred from electronic annotation /// 0005789 // endoplasmic reticulum membrane // traceable author statement /// 0016020 // membrane // inferred from electronic annotation /// 0031090 // organelle membrane // inferred from electronic annotation /// 0031227 // intrinsic component of endoplasmic reticulum membrane // inferred from electronic annotation /// 0043231 // intracellular membrane-bounded organelle // inferred from electronic annotation	0004497 // monooxygenase activity // inferred from direct assay /// 0005506 // iron ion binding // inferred from electronic annotation /// 0009055 // electron carrier activity // inferred from electronic annotation /// 0016491 // oxidoreductase activity // inferred from direct assay /// 0016705 // oxidoreductase activity, acting on paired donors, with incorporation or reduction of molecular oxygen // inferred from electronic annotation /// 0016709 // oxidoreductase activity, acting on paired donors, with incorporation or reduction of molecular oxygen, NAD(P)H as one donor, and incorporation of one atom of oxygen // traceable author statement /// 0016712 // oxidoreductase activity, acting on paired donors, with incorporation or reduction of molecular oxygen, reduced flavin or flavoprotein as one donor, and incorporation of one atom of oxygen // inferred from electronic annotation /// 0019825 // oxygen binding // traceable author statement /// 0019899 // enzyme binding // inferred from physical interaction /// 0020037 // heme binding // inferred from direct assay /// 0046872 // metal ion binding // inferred from electronic annotation /// 0070330 // aromatase activity // inferred from electronic annotation
1438_at	X75208		Homo sapiens	Oct 6, 2014	Exemplar sequence	Affymetrix Proprietary Database	X75208 /FEATURE=cds /DEFINITION=HSPTKR H.sapiens HEK2 mRNA for protein tyrosine kinase receptor	X75208	EPH receptor B3	EPHB3	2049	NM_004443	0001525 // angiogenesis // inferred from sequence or structural similarity /// 0001655 // urogenital system development // inferred from sequence or structural similarity /// 0006468 // protein phosphorylation // inferred from electronic annotation /// 0007169 // transmembrane receptor protein tyrosine kinase signaling pathway // inferred from electronic annotation /// 0007275 // multicellular organismal development // inferred from electronic annotation /// 0007399 // nervous system development // inferred from electronic annotation /// 0007411 // axon guidance // inferred from sequence or structural similarity /// 0007413 // axonal fasciculation // inferred from sequence or structural similarity /// 0016310 // phosphorylation // inferred from electronic annotation /// 0016477 // cell migration // inferred from direct assay /// 0018108 // peptidyl-tyrosine phosphorylation // inferred from electronic annotation /// 0021952 // central nervous system projection neuron axonogenesis // inferred from electronic annotation /// 0022038 // corpus callosum development // inferred from sequence or structural similarity /// 0022407 // regulation of cell-cell adhesion // inferred from direct assay /// 0031290 // retinal ganglion cell axon guidance // inferred from electronic annotation /// 0032314 // regulation of Rac GTPase activity // inferred from direct assay /// 0034446 // substrate adhesion-dependent cell spreading // inferred from direct assay /// 0043088 // regulation of Cdc42 GTPase activity // inferred from direct assay /// 0046777 // protein autophosphorylation // inferred from direct assay /// 0048013 // ephrin receptor signaling pathway // inferred from direct assay /// 0048538 // thymus development // inferred from sequence or structural similarity /// 0048546 // digestive tract morphogenesis // inferred from sequence or structural similarity /// 0050770 // regulation of axonogenesis // inferred from sequence or structural similarity /// 0051965 // positive regulation of synapse assembly // inferred from sequence or structural similarity /// 0060021 // palate development // inferred from sequence or structural similarity /// 0060996 // dendritic spine development // inferred from sequence or structural similarity /// 0060997 // dendritic spine morphogenesis // inferred from sequence or structural similarity	0005886 // plasma membrane // inferred from electronic annotation /// 0005887 // integral component of plasma membrane // inferred from direct assay /// 0016020 // membrane // inferred from electronic annotation /// 0016021 // integral component of membrane // inferred from electronic annotation /// 0030425 // dendrite // inferred from electronic annotation /// 0042995 // cell projection // inferred from electronic annotation	0000166 // nucleotide binding // inferred from electronic annotation /// 0004672 // protein kinase activity // inferred from electronic annotation /// 0004713 // protein tyrosine kinase activity // inferred from electronic annotation /// 0004714 // transmembrane receptor protein tyrosine kinase activity // inferred from electronic annotation /// 0005003 // ephrin receptor activity // inferred from direct assay /// 0005515 // protein binding // inferred from electronic annotation /// 0005524 // ATP binding // inferred from electronic annotation /// 0008046 // axon guidance receptor activity // inferred from electronic annotation /// 0016301 // kinase activity // inferred from electronic annotation /// 0016740 // transferase activity // inferred from electronic annotation /// 0016772 // transferase activity, transferring phosphorus-containing groups // inferred from electronic annotation
1487_at	L38487		Homo sapiens	Oct 6, 2014	Exemplar sequence	Affymetrix Proprietary Database	L38487 /FEATURE=mRNA /DEFINITION=HUMHERRA1 Human estrogen receptor-related protein (hERRa1) mRNA, 3' end, partial cds	L38487	estrogen-related receptor alpha	ESRRA	2101	NM_001282450 /// NM_001282451 /// NM_004451 /// XM_006718449 /// XM_006718450	0006351 // transcription, DNA-templated // inferred from electronic annotation /// 0006355 // regulation of transcription, DNA-templated // inferred from mutant phenotype /// 0006367 // transcription initiation from RNA polymerase II promoter // traceable author statement /// 0010467 // gene expression // traceable author statement /// 0030278 // regulation of ossification // inferred from electronic annotation /// 0030522 // intracellular receptor signaling pathway // traceable author statement /// 0042127 // regulation of cell proliferation // inferred from electronic annotation /// 0043401 // steroid hormone mediated signaling pathway // inferred from electronic annotation /// 0045667 // regulation of osteoblast differentiation // inferred from electronic annotation /// 0045670 // regulation of osteoclast differentiation // inferred from electronic annotation /// 0045893 // positive regulation of transcription, DNA-templated // inferred from electronic annotation /// 0045944 // positive regulation of transcription from RNA polymerase II promoter // inferred from sequence or structural similarity /// 0051216 // cartilage development // inferred from electronic annotation	0005634 // nucleus // inferred from direct assay /// 0005654 // nucleoplasm // traceable author statement /// 0005730 // nucleolus // inferred from direct assay /// 0015630 // microtubule cytoskeleton // inferred from direct assay /// 0045171 // intercellular bridge // inferred from direct assay	0003677 // DNA binding // traceable author statement /// 0003700 // sequence-specific DNA binding transcription factor activity // inferred from electronic annotation /// 0003707 // steroid hormone receptor activity // inferred from electronic annotation /// 0004879 // ligand-activated sequence-specific DNA binding RNA polymerase II transcription factor activity // traceable author statement /// 0005496 // steroid binding // inferred from electronic annotation /// 0005515 // protein binding // inferred from physical interaction /// 0008270 // zinc ion binding // inferred from electronic annotation /// 0019904 // protein domain specific binding // inferred from physical interaction /// 0043565 // sequence-specific DNA binding // inferred from direct assay /// 0046872 // metal ion binding // inferred from electronic annotation
1494_f_at	M33318		Homo sapiens	Oct 6, 2014	Exemplar sequence	Affymetrix Proprietary Database	M33318 /FEATURE=mRNA /DEFINITION=HUMCPIIA3A Human cytochrome P450IIA3 (CYP2A3) mRNA, complete cds	M33318	cytochrome P450, family 2, subfamily A, polypeptide 6	CYP2A6	1548	NM_000762	0006805 // xenobiotic metabolic process // traceable author statement /// 0008202 // steroid metabolic process // inferred from mutant phenotype /// 0009804 // coumarin metabolic process // inferred from direct assay /// 0017144 // drug metabolic process // inferred from direct assay /// 0017144 // drug metabolic process // inferred from mutant phenotype /// 0042738 // exogenous drug catabolic process // inferred from direct assay /// 0044281 // small molecule metabolic process // traceable author statement /// 0046226 // coumarin catabolic process // inferred from direct assay /// 0055114 // oxidation-reduction process // inferred from electronic annotation	0005783 // endoplasmic reticulum // inferred from electronic annotation /// 0005789 // endoplasmic reticulum membrane // traceable author statement /// 0005881 // cytoplasmic microtubule // inferred from direct assay /// 0016020 // membrane // inferred from electronic annotation /// 0031090 // organelle membrane // inferred from electronic annotation /// 0043231 // intracellular membrane-bounded organelle // inferred from electronic annotation	0004497 // monooxygenase activity // inferred from electronic annotation /// 0005506 // iron ion binding // inferred from electronic annotation /// 0008389 // coumarin 7-hydroxylase activity // inferred from direct assay /// 0009055 // electron carrier activity // inferred from electronic annotation /// 0016491 // oxidoreductase activity // inferred from electronic annotation /// 0016705 // oxidoreductase activity, acting on paired donors, with incorporation or reduction of molecular oxygen // inferred from electronic annotation /// 0016712 // oxidoreductase activity, acting on paired donors, with incorporation or reduction of molecular oxygen, reduced flavin or flavoprotein as one donor, and incorporation of one atom of oxygen // inferred from electronic annotation /// 0019825 // oxygen binding // traceable author statement /// 0019899 // enzyme binding // inferred from physical interaction /// 0020037 // heme binding // inferred from direct assay /// 0046872 // metal ion binding // inferred from electronic annotation /// 0070330 // aromatase activity // inferred from electronic annotation
1598_g_at	L13720		Homo sapiens	Oct 6, 2014	Exemplar sequence	GenBank	L13720 /FEATURE= /DEFINITION=HUMGAS Homo sapiens growth-arrest-specific protein (gas) mRNA, complete cds	L13720	growth arrest-specific 6	GAS6	2621	NM_000820 /// NM_001143945 /// NM_001143946	0001764 // neuron migration // inferred from electronic annotation /// 0001934 // positive regulation of protein phosphorylation // inferred from direct assay /// 0001934 // positive regulation of protein phosphorylation // inferred from sequence or structural similarity /// 0001961 // positive regulation of cytokine-mediated signaling pathway // inferred from mutant phenotype /// 0002576 // platelet degranulation // traceable author statement /// 0003104 // positive regulation of glomerular filtration // inferred from sequence or structural similarity /// 0006468 // protein phosphorylation // inferred from direct assay /// 0006508 // proteolysis // traceable author statement /// 0006909 // phagocytosis // inferred from direct assay /// 0007050 // cell cycle arrest // traceable author statement /// 0007155 // cell adhesion // traceable author statement /// 0007165 // signal transduction // inferred from direct assay /// 0007165 // signal transduction // traceable author statement /// 0007167 // enzyme linked receptor protein signaling pathway // inferred from electronic annotation /// 0007596 // blood coagulation // traceable author statement /// 0008283 // cell proliferation // traceable author statement /// 0009267 // cellular response to starvation // inferred from electronic annotation /// 0010628 // positive regulation of gene expression // inferred from direct assay /// 0010804 // negative regulation of tumor necrosis factor-mediated signaling pathway // inferred from direct assay /// 0010934 // macrophage cytokine production // inferred from electronic annotation /// 0016477 // cell migration // traceable author statement /// 0017187 // peptidyl-glutamic acid carboxylation // traceable author statement /// 0018105 // peptidyl-serine phosphorylation // inferred from direct assay /// 0019064 // fusion of virus membrane with host plasma membrane // inferred from direct assay /// 0019079 // viral genome replication // inferred from direct assay /// 0030168 // platelet activation // traceable author statement /// 0031100 // organ regeneration // inferred from electronic annotation /// 0031589 // cell-substrate adhesion // inferred from electronic annotation /// 0032008 // positive regulation of TOR signaling // inferred from sequence or structural similarity /// 0032148 // activation of protein kinase B activity // inferred from sequence or structural similarity /// 0032689 // negative regulation of interferon-gamma production // inferred from direct assay /// 0032715 // negative regulation of interleukin-6 production // inferred from direct assay /// 0032720 // negative regulation of tumor necrosis factor production // inferred from direct assay /// 0032825 // positive regulation of natural killer cell differentiation // inferred from direct assay /// 0033138 // positive regulation of peptidyl-serine phosphorylation // inferred from direct assay /// 0033159 // negative regulation of protein import into nucleus, translocation // inferred from direct assay /// 0035457 // cellular response to interferon-alpha // inferred from direct assay /// 0035690 // cellular response to drug // inferred from direct assay /// 0035754 // B cell chemotaxis // inferred from direct assay /// 0040008 // regulation of growth // inferred from electronic annotation /// 0043066 // negative regulation of apoptotic process // inferred from direct assay /// 0043154 // negative regulation of cysteine-type endopeptidase activity involved in apoptotic process // inferred from direct assay /// 0043277 // apoptotic cell clearance // inferred from direct assay /// 0043433 // negative regulation of sequence-specific DNA binding transcription factor activity // inferred from direct assay /// 0043491 // protein kinase B signaling // inferred from direct assay /// 0043687 // post-translational protein modification // traceable author statement /// 0044267 // cellular protein metabolic process // traceable author statement /// 0045860 // positive regulation of protein kinase activity // inferred from direct assay /// 0045892 // negative regulation of transcription, DNA-templated // inferred from direct assay /// 0046718 // viral entry into host cell // inferred from direct assay /// 0046813 // receptor-mediated virion attachment to host cell // inferred from direct assay /// 0046827 // positive regulation of protein export from nucleus // inferred from direct assay /// 0048146 // positive regulation of fibroblast proliferation // inferred from direct assay /// 0050711 // negative regulation of interleukin-1 secretion // inferred from direct assay /// 0050766 // positive regulation of phagocytosis // inferred from direct assay /// 0050900 // leukocyte migration // traceable author statement /// 0051897 // positive regulation of protein kinase B signaling // inferred from direct assay /// 0061098 // positive regulation of protein tyrosine kinase activity // inferred from direct assay /// 0070168 // negative regulation of biomineral tissue development // inferred from direct assay /// 0070374 // positive regulation of ERK1 and ERK2 cascade // inferred from direct assay /// 0070527 // platelet aggregation // traceable author statement /// 0070588 // calcium ion transmembrane transport // inferred from direct assay /// 0071307 // cellular response to vitamin K // inferred from direct assay /// 0071333 // cellular response to glucose stimulus // inferred from sequence or structural similarity /// 0071363 // cellular response to growth factor stimulus // inferred from electronic annotation /// 0072661 // protein targeting to plasma membrane // inferred from direct assay /// 0085029 // extracellular matrix assembly // inferred from sequence or structural similarity /// 0097028 // dendritic cell differentiation // inferred from expression pattern /// 0097241 // hematopoietic stem cell migration to bone marrow // inferred from direct assay /// 1900142 // negative regulation of oligodendrocyte apoptotic process // inferred from direct assay /// 1900165 // negative regulation of interleukin-6 secretion // inferred from direct assay /// 2000270 // negative regulation of fibroblast apoptotic process // inferred from direct assay /// 2000352 // negative regulation of endothelial cell apoptotic process // inferred from direct assay /// 2000510 // positive regulation of dendritic cell chemotaxis // inferred from direct assay /// 2000533 // negative regulation of renal albumin absorption // inferred from sequence or structural similarity /// 2000669 // negative regulation of dendritic cell apoptotic process // inferred from direct assay	0005576 // extracellular region // traceable author statement /// 0005615 // extracellular space // inferred from direct assay /// 0005622 // intracellular // inferred from electronic annotation /// 0005737 // cytoplasm // inferred from direct assay /// 0005788 // endoplasmic reticulum lumen // traceable author statement /// 0005796 // Golgi lumen // traceable author statement /// 0031093 // platelet alpha granule lumen // traceable author statement /// 0070062 // extracellular vesicular exosome // inferred from direct assay	0001786 // phosphatidylserine binding // inferred from direct assay /// 0005102 // receptor binding // inferred from direct assay /// 0005102 // receptor binding // inferred from physical interaction /// 0005245 // voltage-gated calcium channel activity // inferred from direct assay /// 0005509 // calcium ion binding // inferred from electronic annotation /// 0005515 // protein binding // inferred from physical interaction /// 0030296 // protein tyrosine kinase activator activity // inferred from direct assay /// 0030971 // receptor tyrosine kinase binding // inferred from physical interaction /// 0043027 // cysteine-type endopeptidase inhibitor activity involved in apoptotic process // inferred from direct assay /// 0046872 // metal ion binding // inferred from electronic annotation /// 0048018 // receptor agonist activity // inferred from direct assay /// 0060090 // binding, bridging // inferred from direct assay
160020_at	Z48481		Homo sapiens	Oct 6, 2014	Consensus sequence	GenBank	Z48481 /FEATURE=cds /DEFINITION=HSMMPM1 H.sapiens mRNA for membrane-type matrix metalloproteinase 1 /NOTE=replacement of probe set 1301_s_at	Z48481	matrix metallopeptidase 14 (membrane-inserted)	MMP14	4323	NM_004995	0001503 // ossification // inferred from electronic annotation /// 0001525 // angiogenesis // inferred from electronic annotation /// 0001541 // ovarian follicle development // inferred from electronic annotation /// 0001666 // response to hypoxia // inferred from electronic annotation /// 0001935 // endothelial cell proliferation // inferred from electronic annotation /// 0006355 // regulation of transcription, DNA-templated // inferred from electronic annotation /// 0006508 // proteolysis // inferred from electronic annotation /// 0006979 // response to oxidative stress // inferred from electronic annotation /// 0008584 // male gonad development // inferred from electronic annotation /// 0009612 // response to mechanical stimulus // inferred from electronic annotation /// 0009725 // response to hormone // inferred from electronic annotation /// 0010952 // positive regulation of peptidase activity // inferred from electronic annotation /// 0014070 // response to organic cyclic compound // inferred from electronic annotation /// 0016477 // cell migration // inferred from electronic annotation /// 0022617 // extracellular matrix disassembly // traceable author statement /// 0030198 // extracellular matrix organization // traceable author statement /// 0030307 // positive regulation of cell growth // inferred from direct assay /// 0030324 // lung development // inferred from electronic annotation /// 0030335 // positive regulation of cell migration // inferred from direct assay /// 0030574 // collagen catabolic process // traceable author statement /// 0031638 // zymogen activation // inferred from electronic annotation /// 0043615 // astrocyte cell migration // inferred from electronic annotation /// 0043627 // response to estrogen // inferred from electronic annotation /// 0048754 // branching morphogenesis of an epithelial tube // inferred from electronic annotation /// 0048771 // tissue remodeling // inferred from electronic annotation /// 0051895 // negative regulation of focal adhesion assembly // inferred from electronic annotation	0005737 // cytoplasm // inferred from direct assay /// 0005796 // Golgi lumen // traceable author statement /// 0005886 // plasma membrane // traceable author statement /// 0005887 // integral component of plasma membrane // traceable author statement /// 0016020 // membrane // inferred from electronic annotation /// 0016021 // integral component of membrane // inferred from electronic annotation /// 0031012 // extracellular matrix // inferred from electronic annotation /// 0042470 // melanosome // inferred from electronic annotation	0003700 // sequence-specific DNA binding transcription factor activity // inferred from electronic annotation /// 0004222 // metalloendopeptidase activity // inferred from electronic annotation /// 0005178 // integrin binding // inferred from electronic annotation /// 0005509 // calcium ion binding // inferred from electronic annotation /// 0005515 // protein binding // inferred from physical interaction /// 0008233 // peptidase activity // inferred from electronic annotation /// 0008237 // metallopeptidase activity // inferred from electronic annotation /// 0008270 // zinc ion binding // inferred from electronic annotation /// 0016504 // peptidase activator activity // inferred from electronic annotation /// 0016787 // hydrolase activity // inferred from electronic annotation /// 0046872 // metal ion binding // inferred from electronic annotation
1729_at	L41690		Homo sapiens	Oct 6, 2014	Exemplar sequence	GenBank	L41690 /FEATURE= /DEFINITION=HUMTRADD Homo sapiens TNF receptor-1 associated protein (TRADD) mRNA, 3' end of cds	L41690	TNFRSF1A-associated via death domain	TRADD	8717	NM_003789 /// NM_153425 /// XM_005256213	0006915 // apoptotic process // traceable author statement /// 0006919 // activation of cysteine-type endopeptidase activity involved in apoptotic process // traceable author statement /// 0007165 // signal transduction // traceable author statement /// 0008625 // extrinsic apoptotic signaling pathway via death domain receptors // traceable author statement /// 0033209 // tumor necrosis factor-mediated signaling pathway // traceable author statement /// 0043065 // positive regulation of apoptotic process // traceable author statement /// 0043123 // positive regulation of I-kappaB kinase/NF-kappaB signaling // inferred from expression pattern /// 0051092 // positive regulation of NF-kappaB transcription factor activity // traceable author statement /// 0051291 // protein heterooligomerization // inferred from electronic annotation /// 0051798 // positive regulation of hair follicle development // inferred from electronic annotation /// 0097190 // apoptotic signaling pathway // traceable author statement /// 0097191 // extrinsic apoptotic signaling pathway // inferred from mutant phenotype /// 0097191 // extrinsic apoptotic signaling pathway // traceable author statement /// 2001239 // regulation of extrinsic apoptotic signaling pathway in absence of ligand // traceable author statement	0005634 // nucleus // inferred from electronic annotation /// 0005737 // cytoplasm // inferred from direct assay /// 0005829 // cytosol // traceable author statement /// 0005856 // cytoskeleton // inferred from electronic annotation /// 0031264 // death-inducing signaling complex // traceable author statement /// 0043234 // protein complex // inferred from electronic annotation /// 0043235 // receptor complex // inferred from direct assay /// 0045121 // membrane raft // inferred from electronic annotation	0004871 // signal transducer activity // inferred from electronic annotation /// 0005164 // tumor necrosis factor receptor binding // inferred from electronic annotation /// 0005515 // protein binding // inferred from physical interaction /// 0019900 // kinase binding // inferred from physical interaction /// 0032403 // protein complex binding // inferred from electronic annotation /// 0042802 // identical protein binding // inferred from physical interaction /// 0060090 // binding, bridging // inferred from physical interaction /// 0070513 // death domain binding // inferred from physical interaction
1773_at	L00635		Homo sapiens	Oct 6, 2014	Exemplar sequence	GenBank	L00635 /FEATURE= /DEFINITION=HUMFPTB Human farnesyl-protein transferase beta-subunit mRNA, complete cds	L00635	CHURC1-FNTB readthrough /// farnesyltransferase, CAAX box, beta	CHURC1-FNTB /// FNTB	2342 /// 100529261	NM_001202558 /// NM_001202559 /// NM_002028	0007275 // multicellular organismal development // inferred from electronic annotation /// 0007603 // phototransduction, visible light // traceable author statement /// 0008284 // positive regulation of cell proliferation // inferred from electronic annotation /// 0008285 // negative regulation of cell proliferation // inferred from electronic annotation /// 0010035 // response to inorganic substance // inferred from electronic annotation /// 0014070 // response to organic cyclic compound // inferred from electronic annotation /// 0016056 // rhodopsin mediated signaling pathway // traceable author statement /// 0018343 // protein farnesylation // inferred from direct assay /// 0022400 // regulation of rhodopsin mediated signaling pathway // traceable author statement /// 0034097 // response to cytokine // inferred from electronic annotation /// 0042060 // wound healing // inferred from electronic annotation /// 0042127 // regulation of cell proliferation // inferred from electronic annotation /// 0045787 // positive regulation of cell cycle // inferred from electronic annotation /// 0045893 // positive regulation of transcription, DNA-templated // inferred from electronic annotation /// 0048146 // positive regulation of fibroblast proliferation // inferred from electronic annotation /// 0051770 // positive regulation of nitric-oxide synthase biosynthetic process // inferred from electronic annotation	0005829 // cytosol // traceable author statement /// 0005875 // microtubule associated complex // inferred from direct assay /// 0005965 // protein farnesyltransferase complex // inferred from direct assay /// 0043234 // protein complex // inferred from electronic annotation	0003824 // catalytic activity // inferred from electronic annotation /// 0004311 // farnesyltranstransferase activity // inferred from electronic annotation /// 0004659 // prenyltransferase activity // inferred from electronic annotation /// 0004660 // protein farnesyltransferase activity // inferred from direct assay /// 0005515 // protein binding // inferred from physical interaction /// 0008270 // zinc ion binding // inferred from direct assay /// 0016740 // transferase activity // inferred from electronic annotation /// 0046872 // metal ion binding // inferred from electronic annotation
177_at	U38545		Homo sapiens	Oct 6, 2014	Exemplar sequence	GenBank	U38545 /FEATURE= /DEFINITION=HSU38545 Human ARF-activated phosphatidylcholine-specific phospholipase D1a (hPLD1) mRNA, complete cds	U38545	phospholipase D1, phosphatidylcholine-specific	PLD1	5337	NM_001130081 /// NM_002662 /// XM_005247533 /// XM_005247534	0006629 // lipid metabolic process // inferred from electronic annotation /// 0006644 // phospholipid metabolic process // traceable author statement /// 0006654 // phosphatidic acid biosynthetic process // traceable author statement /// 0006655 // phosphatidylglycerol biosynthetic process // traceable author statement /// 0006935 // chemotaxis // traceable author statement /// 0007154 // cell communication // inferred from electronic annotation /// 0007264 // small GTPase mediated signal transduction // traceable author statement /// 0007265 // Ras protein signal transduction // traceable author statement /// 0008152 // metabolic process // inferred from electronic annotation /// 0016042 // lipid catabolic process // inferred from electronic annotation /// 0044281 // small molecule metabolic process // traceable author statement /// 0046474 // glycerophospholipid biosynthetic process // traceable author statement /// 0050830 // defense response to Gram-positive bacterium // inferred from electronic annotation	0000139 // Golgi membrane // inferred from electronic annotation /// 0005737 // cytoplasm // inferred from electronic annotation /// 0005765 // lysosomal membrane // inferred from direct assay /// 0005768 // endosome // inferred from direct assay /// 0005783 // endoplasmic reticulum // inferred from electronic annotation /// 0005789 // endoplasmic reticulum membrane // traceable author statement /// 0005794 // Golgi apparatus // inferred from direct assay /// 0016020 // membrane // traceable author statement /// 0031902 // late endosome membrane // inferred from electronic annotation /// 0048471 // perinuclear region of cytoplasm // inferred from electronic annotation	0003824 // catalytic activity // inferred from electronic annotation /// 0004630 // phospholipase D activity // inferred from electronic annotation /// 0005515 // protein binding // inferred from physical interaction /// 0005543 // phospholipid binding // inferred from electronic annotation /// 0016787 // hydrolase activity // inferred from electronic annotation /// 0035091 // phosphatidylinositol binding // inferred from electronic annotation /// 0070290 // N-acylphosphatidylethanolamine-specific phospholipase D activity // inferred from electronic annotation
179_at	U38980		Homo sapiens	Oct 6, 2014	Exemplar sequence	GenBank	U38980 /FEATURE= /DEFINITION=U38980 Human PMS2 related (hPMSR6) mRNA,  complete cds	U38980	DTX2P1-UPK3BP1-PMS2P11 readthrough transcribed pseudogene	DTX2P1-UPK3BP1-PMS2P11	441263	NR_023383	0006298 // mismatch repair // inferred from electronic annotation /// 0016310 // phosphorylation // inferred from electronic annotation	0032300 // mismatch repair complex // inferred from electronic annotation	0005524 // ATP binding // inferred from electronic annotation /// 0008270 // zinc ion binding // inferred from electronic annotation /// 0016301 // kinase activity // inferred from electronic annotation /// 0016740 // transferase activity // inferred from electronic annotation
1861_at	U66879		Homo sapiens	Oct 6, 2014	Exemplar sequence	GenBank	U66879 /FEATURE= /DEFINITION=HSU66879 Human Bcl-2 binding component 6 (bbc6) mRNA, complete cds	U66879	BCL2-associated agonist of cell death	BAD	572	NM_004322 /// NM_032989	0001666 // response to hypoxia // inferred from electronic annotation /// 0001836 // release of cytochrome c from mitochondria // inferred from electronic annotation /// 0006007 // glucose catabolic process // inferred from electronic annotation /// 0006915 // apoptotic process // inferred from direct assay /// 0006915 // apoptotic process // traceable author statement /// 0006919 // activation of cysteine-type endopeptidase activity involved in apoptotic process // inferred from sequence or structural similarity /// 0007173 // epidermal growth factor receptor signaling pathway // traceable author statement /// 0008283 // cell proliferation // inferred from electronic annotation /// 0008543 // fibroblast growth factor receptor signaling pathway // traceable author statement /// 0008625 // extrinsic apoptotic signaling pathway via death domain receptors // inferred from electronic annotation /// 0008630 // intrinsic apoptotic signaling pathway in response to DNA damage // inferred from electronic annotation /// 0009725 // response to hormone // inferred from electronic annotation /// 0009749 // response to glucose // inferred from electronic annotation /// 0010033 // response to organic substance // inferred from electronic annotation /// 0010508 // positive regulation of autophagy // traceable author statement /// 0010918 // positive regulation of mitochondrial membrane potential // inferred from sequence or structural similarity /// 0014070 // response to organic cyclic compound // inferred from electronic annotation /// 0019050 // suppression by virus of host apoptotic process // inferred from electronic annotation /// 0019221 // cytokine-mediated signaling pathway // inferred from electronic annotation /// 0032024 // positive regulation of insulin secretion // inferred from sequence or structural similarity /// 0032355 // response to estradiol // inferred from electronic annotation /// 0032570 // response to progesterone // inferred from electronic annotation /// 0033133 // positive regulation of glucokinase activity // inferred from sequence or structural similarity /// 0033574 // response to testosterone // inferred from electronic annotation /// 0034201 // response to oleic acid // inferred from electronic annotation /// 0035774 // positive regulation of insulin secretion involved in cellular response to glucose stimulus // inferred from electronic annotation /// 0038095 // Fc-epsilon receptor signaling pathway // traceable author statement /// 0042493 // response to drug // inferred from electronic annotation /// 0042542 // response to hydrogen peroxide // inferred from electronic annotation /// 0042593 // glucose homeostasis // inferred from sequence or structural similarity /// 0042981 // regulation of apoptotic process // inferred from electronic annotation /// 0043065 // positive regulation of apoptotic process // inferred from direct assay /// 0043065 // positive regulation of apoptotic process // inferred from mutant phenotype /// 0043065 // positive regulation of apoptotic process // traceable author statement /// 0043200 // response to amino acid // inferred from electronic annotation /// 0043280 // positive regulation of cysteine-type endopeptidase activity involved in apoptotic process // inferred from direct assay /// 0043281 // regulation of cysteine-type endopeptidase activity involved in apoptotic process // inferred from electronic annotation /// 0044342 // type B pancreatic cell proliferation // inferred from sequence or structural similarity /// 0045087 // innate immune response // traceable author statement /// 0045471 // response to ethanol // inferred from electronic annotation /// 0045579 // positive regulation of B cell differentiation // inferred from electronic annotation /// 0045582 // positive regulation of T cell differentiation // inferred from electronic annotation /// 0045862 // positive regulation of proteolysis // inferred from direct assay /// 0046031 // ADP metabolic process // inferred from sequence or structural similarity /// 0046034 // ATP metabolic process // inferred from sequence or structural similarity /// 0046902 // regulation of mitochondrial membrane permeability // inferred from mutant phenotype /// 0046931 // pore complex assembly // inferred from direct assay /// 0048011 // neurotrophin TRK receptor signaling pathway // traceable author statement /// 0048015 // phosphatidylinositol-mediated signaling // traceable author statement /// 0050679 // positive regulation of epithelial cell proliferation // inferred from mutant phenotype /// 0051384 // response to glucocorticoid // inferred from electronic annotation /// 0051592 // response to calcium ion // inferred from electronic annotation /// 0060139 // positive regulation of apoptotic process by virus // inferred from electronic annotation /// 0060154 // cellular process regulating host cell cycle in response to virus // inferred from electronic annotation /// 0071247 // cellular response to chromate // inferred from electronic annotation /// 0071260 // cellular response to mechanical stimulus // inferred from expression pattern /// 0071316 // cellular response to nicotine // inferred from direct assay /// 0071396 // cellular response to lipid // inferred from electronic annotation /// 0071456 // cellular response to hypoxia // inferred from expression pattern /// 0090200 // positive regulation of release of cytochrome c from mitochondria // inferred from mutant phenotype /// 0097190 // apoptotic signaling pathway // traceable author statement /// 0097191 // extrinsic apoptotic signaling pathway // inferred from mutant phenotype /// 0097192 // extrinsic apoptotic signaling pathway in absence of ligand // inferred from electronic annotation /// 0097193 // intrinsic apoptotic signaling pathway // inferred from mutant phenotype /// 0097193 // intrinsic apoptotic signaling pathway // traceable author statement /// 0097202 // activation of cysteine-type endopeptidase activity // inferred from direct assay /// 1900740 // positive regulation of protein insertion into mitochondrial membrane involved in apoptotic signaling pathway // traceable author statement /// 1901216 // positive regulation of neuron death // inferred from electronic annotation /// 2000078 // positive regulation of type B pancreatic cell development // inferred from sequence or structural similarity /// 2001244 // positive regulation of intrinsic apoptotic signaling pathway // traceable author statement	0005737 // cytoplasm // inferred from electronic annotation /// 0005739 // mitochondrion // inferred from direct assay /// 0005741 // mitochondrial outer membrane // inferred from direct assay /// 0005741 // mitochondrial outer membrane // traceable author statement /// 0005829 // cytosol // inferred from direct assay /// 0005829 // cytosol // traceable author statement /// 0016020 // membrane // inferred from electronic annotation	0005515 // protein binding // inferred from physical interaction /// 0005543 // phospholipid binding // inferred from mutant phenotype /// 0008289 // lipid binding // inferred from direct assay /// 0008656 // cysteine-type endopeptidase activator activity involved in apoptotic process // inferred from direct assay /// 0019901 // protein kinase binding // inferred from physical interaction /// 0019903 // protein phosphatase binding // inferred from electronic annotation /// 0030346 // protein phosphatase 2B binding // inferred from electronic annotation /// 0043422 // protein kinase B binding // inferred from electronic annotation /// 0046982 // protein heterodimerization activity // inferred from electronic annotation
200000_s_at	NM_006445		Homo sapiens	Oct 6, 2014	Exemplar sequence	GenBank	gb:NM_006445.1 /DEF=Homo sapiens U5 snRNP-specific protein (220 kD), ortholog of S. cerevisiae Prp8p (PRP8), mRNA.  /FEA=mRNA /GEN=PRP8 /PROD=U5 snRNP-specific protein (220 kD), ortholog ofS. cerevisiae Prp8p /DB_XREF=gi:5453983 /UG=Hs.181368 U5 snRNP-specific protein (220 kD), ortholog of S. cerevisiae Prp8p /FL=gb:AB007510.1 gb:AF092565.1 gb:NM_006445.1	NM_006445	pre-mRNA processing factor 8	PRPF8	10594	NM_006445	0000375 // RNA splicing, via transesterification reactions // traceable author statement /// 0000398 // mRNA splicing, via spliceosome // inferred by curator /// 0000398 // mRNA splicing, via spliceosome // traceable author statement /// 0006397 // mRNA processing // traceable author statement /// 0008380 // RNA splicing // traceable author statement /// 0010467 // gene expression // traceable author statement	0005634 // nucleus // inferred from direct assay /// 0005654 // nucleoplasm // traceable author statement /// 0005681 // spliceosomal complex // inferred from electronic annotation /// 0005682 // U5 snRNP // traceable author statement /// 0016020 // membrane // inferred from direct assay /// 0016607 // nuclear speck // inferred from electronic annotation /// 0030529 // ribonucleoprotein complex // inferred from electronic annotation /// 0071013 // catalytic step 2 spliceosome // inferred from direct assay	0003676 // nucleic acid binding // inferred from electronic annotation /// 0003723 // RNA binding // inferred from electronic annotation /// 0005515 // protein binding // inferred from physical interaction /// 0017070 // U6 snRNA binding // inferred from electronic annotation /// 0030623 // U5 snRNA binding // inferred from electronic annotation /// 0044822 // poly(A) RNA binding // inferred from direct assay /// 0046982 // protein heterodimerization activity // inferred from electronic annotation
200001_at	NM_001749		Homo sapiens	Oct 6, 2014	Exemplar sequence	GenBank	gb:NM_001749.1 /DEF=Homo sapiens calpain 4, small subunit (30K) (CAPN4), mRNA. /FEA=mRNA /GEN=CAPN4 /PROD=calpain 4 small subunit /DB_XREF=gi:4502564 /UG=Hs.74451 calpain 4, small subunit (30K) /FL=gb:BC000592.1 gb:NM_001749.1	NM_001749	calpain, small subunit 1	CAPNS1	826	NM_001003962 /// NM_001749 /// XM_005259295 /// XM_005259296 /// XM_005259297	0006508 // proteolysis // not recorded /// 0008284 // positive regulation of cell proliferation // traceable author statement /// 0022617 // extracellular matrix disassembly // traceable author statement /// 0030198 // extracellular matrix organization // traceable author statement	0005737 // cytoplasm // not recorded /// 0005829 // cytosol // inferred from direct assay /// 0005886 // plasma membrane // inferred from electronic annotation /// 0016020 // membrane // inferred from direct assay /// 0070062 // extracellular vesicular exosome // inferred from direct assay	0004198 // calcium-dependent cysteine-type endopeptidase activity // not recorded /// 0005509 // calcium ion binding // inferred from electronic annotation /// 0005515 // protein binding // inferred from physical interaction /// 0046872 // metal ion binding // inferred from electronic annotation
200002_at	NM_007209		Homo sapiens	Oct 6, 2014	Exemplar sequence	GenBank	gb:NM_007209.1 /DEF=Homo sapiens ribosomal protein L35 (RPL35), mRNA. /FEA=mRNA /GEN=RPL35 /PROD=ribosomal protein L35 /DB_XREF=gi:6005859 /UG=Hs.182825 ribosomal protein L35 /FL=gb:BC000348.1 gb:U12465.1 gb:NM_007209.1	NM_007209	ribosomal protein L35	RPL35	11224	NM_007209	0000184 // nuclear-transcribed mRNA catabolic process, nonsense-mediated decay // traceable author statement /// 0006412 // translation // non-traceable author statement /// 0006412 // translation // traceable author statement /// 0006413 // translational initiation // traceable author statement /// 0006414 // translational elongation // traceable author statement /// 0006415 // translational termination // traceable author statement /// 0006614 // SRP-dependent cotranslational protein targeting to membrane // traceable author statement /// 0010467 // gene expression // traceable author statement /// 0016032 // viral process // traceable author statement /// 0016070 // RNA metabolic process // traceable author statement /// 0016071 // mRNA metabolic process // traceable author statement /// 0019058 // viral life cycle // traceable author statement /// 0019083 // viral transcription // traceable author statement /// 0044267 // cellular protein metabolic process // traceable author statement	0005622 // intracellular // inferred from electronic annotation /// 0005730 // nucleolus // traceable author statement /// 0005737 // cytoplasm // inferred from direct assay /// 0005829 // cytosol // traceable author statement /// 0005840 // ribosome // inferred from electronic annotation /// 0016020 // membrane // inferred from direct assay /// 0022625 // cytosolic large ribosomal subunit // inferred from direct assay /// 0030529 // ribonucleoprotein complex // inferred from electronic annotation	0003729 // mRNA binding // traceable author statement /// 0003735 // structural constituent of ribosome // non-traceable author statement /// 0044822 // poly(A) RNA binding // inferred from direct assay
200003_s_at	NM_000991		Homo sapiens	Oct 6, 2014	Exemplar sequence	GenBank	gb:NM_000991.1 /DEF=Homo sapiens ribosomal protein L28 (RPL28), mRNA. /FEA=mRNA /GEN=RPL28 /PROD=ribosomal protein L28 /DB_XREF=gi:4506626 /UG=Hs.4437 ribosomal protein L28 /FL=gb:BC000072.1 gb:NM_000991.1 gb:U14969.1	NM_000991	microRNA 6805 /// ribosomal protein L28	MIR6805 /// RPL28	6158 /// 102465483	NM_000991 /// NM_001136134 /// NM_001136135 /// NM_001136136 /// NM_001136137 /// NR_106863 /// XM_005259132	0000184 // nuclear-transcribed mRNA catabolic process, nonsense-mediated decay // traceable author statement /// 0006412 // translation // non-traceable author statement /// 0006412 // translation // traceable author statement /// 0006413 // translational initiation // traceable author statement /// 0006414 // translational elongation // traceable author statement /// 0006415 // translational termination // traceable author statement /// 0006614 // SRP-dependent cotranslational protein targeting to membrane // traceable author statement /// 0010467 // gene expression // traceable author statement /// 0016032 // viral process // traceable author statement /// 0016070 // RNA metabolic process // traceable author statement /// 0016071 // mRNA metabolic process // traceable author statement /// 0019058 // viral life cycle // traceable author statement /// 0019083 // viral transcription // traceable author statement /// 0044267 // cellular protein metabolic process // traceable author statement	0005622 // intracellular // inferred from electronic annotation /// 0005737 // cytoplasm // inferred from direct assay /// 0005829 // cytosol // traceable author statement /// 0005840 // ribosome // inferred from electronic annotation /// 0016020 // membrane // inferred from direct assay /// 0022625 // cytosolic large ribosomal subunit // inferred from direct assay /// 0030425 // dendrite // inferred from direct assay /// 0030529 // ribonucleoprotein complex // inferred from electronic annotation /// 0036464 // cytoplasmic ribonucleoprotein granule // inferred from direct assay /// 0044297 // cell body // inferred from direct assay /// 0070062 // extracellular vesicular exosome // inferred from direct assay	0003723 // RNA binding // traceable author statement /// 0003735 // structural constituent of ribosome // non-traceable author statement /// 0005515 // protein binding // inferred from physical interaction /// 0044822 // poly(A) RNA binding // inferred from direct assay
200004_at	NM_001418		Homo sapiens	Oct 6, 2014	Exemplar sequence	GenBank	gb:NM_001418.1 /DEF=Homo sapiens eukaryotic translation initiation factor 4 gamma, 2 (EIF4G2), mRNA.  /FEA=mRNA /GEN=EIF4G2 /PROD=eukaryotic translation initiation factor 4gamma, 2 /DB_XREF=gi:4503538 /UG=Hs.183684 eukaryotic translation initiation factor 4 gamma, 2 /FL=gb:U73824.1 gb:U76111.1 gb:NM_001418.1	NM_001418	eukaryotic translation initiation factor 4 gamma, 2	EIF4G2	1982	NM_001042559 /// NM_001172705 /// NM_001418	0006412 // translation // inferred from electronic annotation /// 0006413 // translational initiation // inferred from electronic annotation /// 0006417 // regulation of translation // inferred from electronic annotation /// 0006446 // regulation of translational initiation // inferred from direct assay /// 0007050 // cell cycle arrest // traceable author statement /// 0008219 // cell death // traceable author statement /// 0016070 // RNA metabolic process // inferred from electronic annotation /// 0019221 // cytokine-mediated signaling pathway // traceable author statement	0005737 // cytoplasm // inferred from electronic annotation /// 0005829 // cytosol // traceable author statement /// 0016020 // membrane // inferred from direct assay /// 0016281 // eukaryotic translation initiation factor 4F complex // inferred from direct assay	0003677 // DNA binding // inferred from electronic annotation /// 0003723 // RNA binding // inferred from electronic annotation /// 0003743 // translation initiation factor activity // inferred from direct assay /// 0005488 // binding // inferred from electronic annotation /// 0005515 // protein binding // inferred from physical interaction /// 0008135 // translation factor activity, nucleic acid binding // inferred from direct assay /// 0044822 // poly(A) RNA binding // inferred from direct assay
200005_at	NM_003753		Homo sapiens	Oct 6, 2014	Exemplar sequence	GenBank	gb:NM_003753.1 /DEF=Homo sapiens eukaryotic translation initiation factor 3, subunit 7 (zeta, 6667kD) (EIF3S7), mRNA.  /FEA=mRNA /GEN=EIF3S7 /PROD=eukaryotic translation initiation factor 3,subunit 7 (zeta, 6667kD) /DB_XREF=gi:4503522 /UG=Hs.55682 eukaryotic translation initiation factor 3, subunit 7 (zeta, 6667kD) /FL=gb:BC000328.1 gb:BC000469.1 gb:U54558.1 gb:NM_003753.1	NM_003753	eukaryotic translation initiation factor 3, subunit D	EIF3D	8664	NM_003753	0001731 // formation of translation preinitiation complex // inferred from electronic annotation /// 0001732 // formation of translation initiation complex // inferred from electronic annotation /// 0006412 // translation // traceable author statement /// 0006413 // translational initiation // inferred by curator /// 0006413 // translational initiation // inferred from direct assay /// 0006413 // translational initiation // traceable author statement /// 0006446 // regulation of translational initiation // inferred from electronic annotation /// 0010467 // gene expression // traceable author statement /// 0044267 // cellular protein metabolic process // traceable author statement	0005737 // cytoplasm // inferred from electronic annotation /// 0005829 // cytosol // traceable author statement /// 0005852 // eukaryotic translation initiation factor 3 complex // inferred from direct assay /// 0016020 // membrane // inferred from direct assay /// 0016282 // eukaryotic 43S preinitiation complex // inferred from electronic annotation /// 0033290 // eukaryotic 48S preinitiation complex // inferred from electronic annotation	0003743 // translation initiation factor activity // inferred by curator /// 0003743 // translation initiation factor activity // inferred from direct assay /// 0005515 // protein binding // inferred from physical interaction /// 0044822 // poly(A) RNA binding // inferred from direct assay
200006_at	NM_007262		Homo sapiens	Oct 6, 2014	Exemplar sequence	GenBank	gb:NM_007262.1 /DEF=Homo sapiens RNA-binding protein regulatory subunit (DJ-1), mRNA. /FEA=mRNA /GEN=DJ-1 /PROD=RNA-binding protein regulatory subunit /DB_XREF=gi:6005748 /UG=Hs.10958 RNA-binding protein regulatory subunit /FL=gb:AF021819.1 gb:NM_007262.1 gb:D61380.1	NM_007262	parkinson protein 7	PARK7	11315	NM_001123377 /// NM_007262 /// XM_005263424	0001933 // negative regulation of protein phosphorylation // inferred from genetic interaction /// 0001963 // synaptic transmission, dopaminergic // inferred from electronic annotation /// 0006469 // negative regulation of protein kinase activity // inferred from genetic interaction /// 0006508 // proteolysis // inferred from electronic annotation /// 0006914 // autophagy // inferred from electronic annotation /// 0006950 // response to stress // inferred from electronic annotation /// 0006954 // inflammatory response // inferred from electronic annotation /// 0007005 // mitochondrion organization // inferred from sequence or structural similarity /// 0007338 // single fertilization // inferred from electronic annotation /// 0008219 // cell death // inferred from electronic annotation /// 0008344 // adult locomotory behavior // inferred from electronic annotation /// 0010629 // negative regulation of gene expression // inferred from direct assay /// 0032091 // negative regulation of protein binding // inferred from direct assay /// 0032091 // negative regulation of protein binding // inferred from genetic interaction /// 0032091 // negative regulation of protein binding // inferred from mutant phenotype /// 0032757 // positive regulation of interleukin-8 production // inferred from direct assay /// 0034599 // cellular response to oxidative stress // inferred from direct assay /// 0034614 // cellular response to reactive oxygen species // inferred from electronic annotation /// 0042542 // response to hydrogen peroxide // inferred from electronic annotation /// 0042743 // hydrogen peroxide metabolic process // inferred from electronic annotation /// 0043523 // regulation of neuron apoptotic process // inferred from direct assay /// 0043524 // negative regulation of neuron apoptotic process // inferred from direct assay /// 0045560 // regulation of TRAIL receptor biosynthetic process // inferred from mutant phenotype /// 0045944 // positive regulation of transcription from RNA polymerase II promoter // inferred from direct assay /// 0046826 // negative regulation of protein export from nucleus // inferred from genetic interaction /// 0050727 // regulation of inflammatory response // inferred from sequence or structural similarity /// 0050821 // protein stabilization // inferred from mutant phenotype /// 0051583 // dopamine uptake involved in synaptic transmission // inferred from electronic annotation /// 0051881 // regulation of mitochondrial membrane potential // inferred from mutant phenotype /// 0051899 // membrane depolarization // inferred from electronic annotation /// 0055114 // oxidation-reduction process // inferred from electronic annotation /// 0055114 // oxidation-reduction process // inferred from sequence or structural similarity /// 0060081 // membrane hyperpolarization // inferred from electronic annotation /// 0060548 // negative regulation of cell death // inferred from direct assay /// 0060765 // regulation of androgen receptor signaling pathway // inferred from direct assay /// 0070301 // cellular response to hydrogen peroxide // inferred from direct assay /// 0090073 // positive regulation of protein homodimerization activity // inferred from direct assay /// 1900182 // positive regulation of protein localization to nucleus // inferred from direct assay /// 1901215 // negative regulation of neuron death // inferred from direct assay /// 1901299 // negative regulation of hydrogen peroxide-mediated programmed cell death // inferred from direct assay /// 1901671 // positive regulation of superoxide dismutase activity // inferred from direct assay /// 1901984 // negative regulation of protein acetylation // inferred from direct assay /// 1903073 // negative regulation of death-inducing signaling complex assembly // inferred by curator /// 1903094 // negative regulation of protein K48-linked deubiquitination // inferred from direct assay /// 1903122 // negative regulation of TRAIL-activated apoptotic signaling pathway // inferred from mutant phenotype /// 2000157 // negative regulation of ubiquitin-specific protease activity // inferred from direct assay /// 2000277 // positive regulation of oxidative phosphorylation uncoupler activity // inferred from electronic annotation /// 2000825 // positive regulation of androgen receptor activity // inferred from mutant phenotype /// 2001237 // negative regulation of extrinsic apoptotic signaling pathway // inferred from mutant phenotype /// 2001268 // negative regulation of cysteine-type endopeptidase activity involved in apoptotic signaling pathway // inferred from mutant phenotype	0005634 // nucleus // inferred from direct assay /// 0005737 // cytoplasm // inferred from direct assay /// 0005739 // mitochondrion // inferred from direct assay /// 0005739 // mitochondrion // inferred from mutant phenotype /// 0005829 // cytosol // inferred from mutant phenotype /// 0005886 // plasma membrane // inferred from electronic annotation /// 0016020 // membrane // inferred from electronic annotation /// 0016605 // PML body // inferred from direct assay /// 0045121 // membrane raft // inferred from electronic annotation /// 0070062 // extracellular vesicular exosome // inferred from direct assay	0003690 // double-stranded DNA binding // inferred from direct assay /// 0003697 // single-stranded DNA binding // inferred from direct assay /// 0003723 // RNA binding // inferred from electronic annotation /// 0003729 // mRNA binding // inferred from direct assay /// 0004601 // peroxidase activity // inferred from sequence or structural similarity /// 0005102 // receptor binding // inferred from physical interaction /// 0005515 // protein binding // inferred from physical interaction /// 0008134 // transcription factor binding // inferred from physical interaction /// 0008233 // peptidase activity // inferred from direct assay /// 0016532 // superoxide dismutase copper chaperone activity // inferred from direct assay /// 0016684 // oxidoreductase activity, acting on peroxide as acceptor // inferred from direct assay /// 0016787 // hydrolase activity // inferred from electronic annotation /// 0019899 // enzyme binding // inferred from physical interaction /// 0019955 // cytokine binding // inferred from physical interaction /// 0042802 // identical protein binding // inferred from physical interaction /// 0042803 // protein homodimerization activity // inferred from direct assay /// 0044388 // small protein activating enzyme binding // inferred from physical interaction /// 0044390 // small protein conjugating enzyme binding // inferred from physical interaction /// 0050681 // androgen receptor binding // inferred from physical interaction /// 0051920 // peroxiredoxin activity // inferred from electronic annotation /// 0097110 // scaffold protein binding // inferred from physical interaction /// 1903135 // cupric ion binding // inferred from direct assay /// 1903136 // cuprous ion binding // inferred from direct assay /// 1990381 // ubiquitin-specific protease binding // inferred from physical interaction
200007_at	NM_003134		Homo sapiens	Oct 6, 2014	Exemplar sequence	GenBank	gb:NM_003134.1 /DEF=Homo sapiens signal recognition particle 14kD (homologous Alu RNA-binding protein) (SRP14), mRNA.  /FEA=mRNA /GEN=SRP14 /PROD=signal recognition particle 14kD (homologous AluRNA-binding protein) /DB_XREF=gi:4507210 /UG=Hs.180394 signal recognition particle 14kD (homologous Alu RNA-binding protein) /FL=gb:NM_003134.1 gb:U07857.1	NM_003134	signal recognition particle 14kDa (homologous Alu RNA binding protein)	SRP14	6727	NM_003134 /// NR_104021	0006412 // translation // traceable author statement /// 0006613 // cotranslational protein targeting to membrane // traceable author statement /// 0006614 // SRP-dependent cotranslational protein targeting to membrane // traceable author statement /// 0010467 // gene expression // traceable author statement /// 0042493 // response to drug // inferred from direct assay /// 0044267 // cellular protein metabolic process // traceable author statement /// 0045047 // protein targeting to ER // inferred from mutant phenotype	0005634 // nucleus // inferred from direct assay /// 0005730 // nucleolus // inferred from direct assay /// 0005737 // cytoplasm // inferred from direct assay /// 0005786 // signal recognition particle, endoplasmic reticulum targeting // inferred from direct assay /// 0005829 // cytosol // traceable author statement /// 0030529 // ribonucleoprotein complex // inferred from electronic annotation /// 0045171 // intercellular bridge // inferred from direct assay /// 0048500 // signal recognition particle // inferred from electronic annotation /// 0070062 // extracellular vesicular exosome // inferred from direct assay	0003723 // RNA binding // traceable author statement /// 0005515 // protein binding // inferred from physical interaction /// 0008312 // 7S RNA binding // inferred from electronic annotation /// 0030942 // endoplasmic reticulum signal peptide binding // inferred from electronic annotation /// 0044822 // poly(A) RNA binding // inferred from direct assay
200008_s_at	D13988		Homo sapiens	Oct 6, 2014	Exemplar sequence	GenBank	gb:D13988.1 /DEF=Human rab GDI mRNA, complete cds. /FEA=mRNA /PROD=human rab GDI /DB_XREF=gi:285974 /UG=Hs.56845 GDP dissociation inhibitor 2 /FL=gb:BC005145.1 gb:D13988.1 gb:NM_001494.2	D13988	GDP dissociation inhibitor 2	GDI2	2665	NM_001115156 /// NM_001494	0007165 // signal transduction // traceable author statement /// 0007264 // small GTPase mediated signal transduction // traceable author statement /// 0015031 // protein transport // inferred from electronic annotation /// 0032851 // positive regulation of Rab GTPase activity // inferred from electronic annotation /// 0050790 // regulation of catalytic activity // inferred from electronic annotation /// 0051056 // regulation of small GTPase mediated signal transduction // traceable author statement	0005737 // cytoplasm // traceable author statement /// 0005794 // Golgi apparatus // inferred from electronic annotation /// 0005829 // cytosol // traceable author statement /// 0009986 // cell surface // inferred from direct assay /// 0016020 // membrane // inferred from electronic annotation /// 0070062 // extracellular vesicular exosome // inferred from direct assay	0005093 // Rab GDP-dissociation inhibitor activity // inferred from electronic annotation /// 0005096 // GTPase activator activity // inferred from electronic annotation /// 0005097 // Rab GTPase activator activity // inferred from electronic annotation /// 0005515 // protein binding // inferred from physical interaction /// 0044822 // poly(A) RNA binding // inferred from direct assay
200009_at	NM_001494		Homo sapiens	Oct 6, 2014	Exemplar sequence	GenBank	gb:NM_001494.2 /DEF=Homo sapiens GDP dissociation inhibitor 2 (GDI2), mRNA. /FEA=mRNA /GEN=GDI2 /PROD=GDP dissociation inhibitor 2 /DB_XREF=gi:6598322 /UG=Hs.56845 GDP dissociation inhibitor 2 /FL=gb:BC005145.1 gb:D13988.1 gb:NM_001494.2	NM_001494	GDP dissociation inhibitor 2	GDI2	2665	NM_001115156 /// NM_001494	0007165 // signal transduction // traceable author statement /// 0007264 // small GTPase mediated signal transduction // traceable author statement /// 0015031 // protein transport // inferred from electronic annotation /// 0032851 // positive regulation of Rab GTPase activity // inferred from electronic annotation /// 0050790 // regulation of catalytic activity // inferred from electronic annotation /// 0051056 // regulation of small GTPase mediated signal transduction // traceable author statement	0005737 // cytoplasm // traceable author statement /// 0005794 // Golgi apparatus // inferred from electronic annotation /// 0005829 // cytosol // traceable author statement /// 0009986 // cell surface // inferred from direct assay /// 0016020 // membrane // inferred from electronic annotation /// 0070062 // extracellular vesicular exosome // inferred from direct assay	0005093 // Rab GDP-dissociation inhibitor activity // inferred from electronic annotation /// 0005096 // GTPase activator activity // inferred from electronic annotation /// 0005097 // Rab GTPase activator activity // inferred from electronic annotation /// 0005515 // protein binding // inferred from physical interaction /// 0044822 // poly(A) RNA binding // inferred from direct assay
200010_at	NM_000975		Homo sapiens	Oct 6, 2014	Exemplar sequence	GenBank	gb:NM_000975.1 /DEF=Homo sapiens ribosomal protein L11 (RPL11), mRNA. /FEA=mRNA /GEN=RPL11 /PROD=ribosomal protein L11 /DB_XREF=gi:4506594 /UG=Hs.179943 ribosomal protein L11 /FL=gb:L05092.1 gb:NM_000975.1	NM_000975	ribosomal protein L11	RPL11	6135	NM_000975 /// NM_001199802	0000184 // nuclear-transcribed mRNA catabolic process, nonsense-mediated decay // traceable author statement /// 0006364 // rRNA processing // inferred from mutant phenotype /// 0006412 // translation // non-traceable author statement /// 0006412 // translation // traceable author statement /// 0006413 // translational initiation // traceable author statement /// 0006414 // translational elongation // traceable author statement /// 0006415 // translational termination // traceable author statement /// 0006605 // protein targeting // inferred from mutant phenotype /// 0006614 // SRP-dependent cotranslational protein targeting to membrane // traceable author statement /// 0010467 // gene expression // traceable author statement /// 0016032 // viral process // traceable author statement /// 0016070 // RNA metabolic process // traceable author statement /// 0016071 // mRNA metabolic process // traceable author statement /// 0019058 // viral life cycle // traceable author statement /// 0019083 // viral transcription // traceable author statement /// 0034504 // protein localization to nucleus // inferred from sequence or structural similarity /// 0042273 // ribosomal large subunit biogenesis // inferred from mutant phenotype /// 0044267 // cellular protein metabolic process // traceable author statement	0005622 // intracellular // inferred from electronic annotation /// 0005634 // nucleus // inferred from electronic annotation /// 0005730 // nucleolus // inferred from direct assay /// 0005829 // cytosol // traceable author statement /// 0005840 // ribosome // inferred from electronic annotation /// 0016020 // membrane // inferred from direct assay /// 0022625 // cytosolic large ribosomal subunit // inferred from direct assay /// 0030529 // ribonucleoprotein complex // inferred from electronic annotation /// 0070062 // extracellular vesicular exosome // inferred from direct assay	0003723 // RNA binding // traceable author statement /// 0003735 // structural constituent of ribosome // non-traceable author statement /// 0005515 // protein binding // inferred from physical interaction /// 0019843 // rRNA binding // inferred from electronic annotation /// 0044822 // poly(A) RNA binding // inferred from direct assay
200011_s_at	NM_001659		Homo sapiens	Oct 6, 2014	Exemplar sequence	GenBank	gb:NM_001659.1 /DEF=Homo sapiens ADP-ribosylation factor 3 (ARF3), mRNA. /FEA=mRNA /GEN=ARF3 /PROD=ADP-ribosylation factor 3 /DB_XREF=gi:4502202 /UG=Hs.119177 ADP-ribosylation factor 3 /FL=gb:M74491.1 gb:NM_001659.1	NM_001659	ADP-ribosylation factor 3	ARF3	377	NM_001659 /// XM_005268856 /// XM_006719391	0006184 // GTP catabolic process // traceable author statement /// 0006644 // phospholipid metabolic process // traceable author statement /// 0006661 // phosphatidylinositol biosynthetic process // traceable author statement /// 0006810 // transport // inferred from electronic annotation /// 0006886 // intracellular protein transport // inferred from electronic annotation /// 0007186 // G-protein coupled receptor signaling pathway // inferred from electronic annotation /// 0007264 // small GTPase mediated signal transduction // inferred from electronic annotation /// 0015031 // protein transport // inferred from electronic annotation /// 0016192 // vesicle-mediated transport // inferred from electronic annotation /// 0044281 // small molecule metabolic process // traceable author statement	0000139 // Golgi membrane // traceable author statement /// 0005622 // intracellular // inferred from electronic annotation /// 0005634 // nucleus // inferred from electronic annotation /// 0005737 // cytoplasm // inferred from electronic annotation /// 0005794 // Golgi apparatus // inferred from electronic annotation /// 0048471 // perinuclear region of cytoplasm // inferred from electronic annotation /// 0070062 // extracellular vesicular exosome // inferred from direct assay	0000166 // nucleotide binding // inferred from electronic annotation /// 0003924 // GTPase activity // traceable author statement /// 0004871 // signal transducer activity // inferred from electronic annotation /// 0005525 // GTP binding // inferred from electronic annotation /// 0019001 // guanyl nucleotide binding // inferred from electronic annotation /// 0031683 // G-protein beta/gamma-subunit complex binding // inferred from electronic annotation
200012_x_at	NM_000982		Homo sapiens	Oct 6, 2014	Exemplar sequence	GenBank	gb:NM_000982.1 /DEF=Homo sapiens ribosomal protein L21 (gene or pseudogene) (RPL21), mRNA.  /FEA=mRNA /GEN=RPL21 /PROD=ribosomal protein L21 (gene or pseudogene) /DB_XREF=gi:4506610 /UG=Hs.184108 ribosomal protein L21 /FL=gb:BC001603.1 gb:NM_000982.1 gb:U14967.1 gb:U25789.1	NM_000982	ribosomal protein L21 /// ribosomal protein L21 pseudogene 28 /// small nucleolar RNA, H/ACA box 27 /// small nucleolar RNA, C/D box 102	RPL21 /// RPL21P28 /// SNORA27 /// SNORD102	6144 /// 26771 /// 619499 /// 100131205	NM_000982 /// NR_002574 /// NR_002575 /// NR_026911	0000184 // nuclear-transcribed mRNA catabolic process, nonsense-mediated decay // traceable author statement /// 0006412 // translation // non-traceable author statement /// 0006412 // translation // traceable author statement /// 0006413 // translational initiation // traceable author statement /// 0006414 // translational elongation // traceable author statement /// 0006415 // translational termination // traceable author statement /// 0006614 // SRP-dependent cotranslational protein targeting to membrane // traceable author statement /// 0010467 // gene expression // traceable author statement /// 0016032 // viral process // traceable author statement /// 0016070 // RNA metabolic process // traceable author statement /// 0016071 // mRNA metabolic process // traceable author statement /// 0019058 // viral life cycle // traceable author statement /// 0019083 // viral transcription // traceable author statement /// 0044267 // cellular protein metabolic process // traceable author statement	0005622 // intracellular // inferred from electronic annotation /// 0005730 // nucleolus // inferred from direct assay /// 0005737 // cytoplasm // inferred from direct assay /// 0005829 // cytosol // traceable author statement /// 0005840 // ribosome // inferred from electronic annotation /// 0016020 // membrane // inferred from direct assay /// 0022625 // cytosolic large ribosomal subunit // inferred from direct assay /// 0030529 // ribonucleoprotein complex // inferred from electronic annotation	0003723 // RNA binding // traceable author statement /// 0003735 // structural constituent of ribosome // non-traceable author statement /// 0044822 // poly(A) RNA binding // inferred from direct assay
200013_at	NM_000986		Homo sapiens	Oct 6, 2014	Exemplar sequence	GenBank	gb:NM_000986.1 /DEF=Homo sapiens ribosomal protein L24 (RPL24), mRNA. /FEA=mRNA /GEN=RPL24 /PROD=ribosomal protein L24 /DB_XREF=gi:4506618 /UG=Hs.184582 ribosomal protein L24 /FL=gb:BC000690.1 gb:M94314.1 gb:NM_000986.1	NM_000986	ribosomal protein L24	RPL24	6152	NM_000986	0000184 // nuclear-transcribed mRNA catabolic process, nonsense-mediated decay // traceable author statement /// 0006412 // translation // non-traceable author statement /// 0006412 // translation // traceable author statement /// 0006413 // translational initiation // traceable author statement /// 0006414 // translational elongation // traceable author statement /// 0006415 // translational termination // traceable author statement /// 0006614 // SRP-dependent cotranslational protein targeting to membrane // traceable author statement /// 0010467 // gene expression // traceable author statement /// 0016032 // viral process // traceable author statement /// 0016070 // RNA metabolic process // traceable author statement /// 0016071 // mRNA metabolic process // traceable author statement /// 0019058 // viral life cycle // traceable author statement /// 0019083 // viral transcription // traceable author statement /// 0044267 // cellular protein metabolic process // traceable author statement	0005829 // cytosol // traceable author statement /// 0005840 // ribosome // inferred from electronic annotation /// 0016020 // membrane // inferred from direct assay /// 0022625 // cytosolic large ribosomal subunit // inferred from direct assay /// 0030529 // ribonucleoprotein complex // inferred from electronic annotation /// 0070062 // extracellular vesicular exosome // inferred from direct assay	0003723 // RNA binding // traceable author statement /// 0003735 // structural constituent of ribosome // non-traceable author statement /// 0044822 // poly(A) RNA binding // inferred from direct assay
200014_s_at	NM_004500		Homo sapiens	Oct 6, 2014	Exemplar sequence	GenBank	gb:NM_004500.1 /DEF=Homo sapiens heterogeneous nuclear ribonucleoprotein C (C1C2) (HNRPC), mRNA.  /FEA=mRNA /GEN=HNRPC /PROD=heterogeneous nuclear ribonucleoprotein C(C1C2) /DB_XREF=gi:4758543 /UG=Hs.182447 heterogeneous nuclear ribonucleoprotein C (C1C2) /FL=gb:BC003394.1 gb:M16342.1 gb:NM_004500.1	NM_004500	heterogeneous nuclear ribonucleoprotein C (C1/C2)	HNRNPC	3183	NM_001077442 /// NM_001077443 /// NM_004500 /// NM_031314 /// XM_006720124 /// XM_006720125 /// XM_006720126	0000398 // mRNA splicing, via spliceosome // inferred by curator /// 0000398 // mRNA splicing, via spliceosome // traceable author statement /// 0001649 // osteoblast differentiation // inferred from direct assay /// 0006397 // mRNA processing // inferred from electronic annotation /// 0008380 // RNA splicing // traceable author statement /// 0010467 // gene expression // traceable author statement /// 0038032 // termination of G-protein coupled receptor signaling pathway // inferred from electronic annotation /// 0043044 // ATP-dependent chromatin remodeling // inferred from direct assay /// 0070935 // 3'-UTR-mediated mRNA stabilization // inferred from mutant phenotype	0000790 // nuclear chromatin // inferred from direct assay /// 0005634 // nucleus // inferred from direct assay /// 0005654 // nucleoplasm // traceable author statement /// 0005681 // spliceosomal complex // inferred from direct assay /// 0005730 // nucleolus // inferred from direct assay /// 0005829 // cytosol // inferred from direct assay /// 0016020 // membrane // inferred from direct assay /// 0019013 // viral nucleocapsid // inferred from electronic annotation /// 0030529 // ribonucleoprotein complex // inferred from electronic annotation /// 0043234 // protein complex // inferred from direct assay /// 0045120 // pronucleus // inferred from electronic annotation /// 0070062 // extracellular vesicular exosome // inferred from direct assay /// 0071013 // catalytic step 2 spliceosome // inferred from direct assay	0000166 // nucleotide binding // inferred from electronic annotation /// 0000978 // RNA polymerase II core promoter proximal region sequence-specific DNA binding // inferred from direct assay /// 0000980 // RNA polymerase II distal enhancer sequence-specific DNA binding // inferred from direct assay /// 0003676 // nucleic acid binding // inferred from electronic annotation /// 0003723 // RNA binding // non-traceable author statement /// 0003729 // mRNA binding // inferred from electronic annotation /// 0003730 // mRNA 3'-UTR binding // inferred from direct assay /// 0005515 // protein binding // inferred from physical interaction /// 0008266 // poly(U) RNA binding // inferred from direct assay /// 0031492 // nucleosomal DNA binding // inferred from direct assay /// 0042802 // identical protein binding // inferred from physical interaction /// 0044822 // poly(A) RNA binding // inferred from direct assay
200015_s_at	NM_004404		Homo sapiens	Oct 6, 2014	Exemplar sequence	GenBank	gb:NM_004404.1 /DEF=Homo sapiens neural precursor cell expressed, developmentally down-regulated 5 (NEDD5), mRNA.  /FEA=mRNA /GEN=NEDD5 /PROD=neural precursor cell expressed, developmentallydown-regulated 5 /DB_XREF=gi:4758157 /UG=Hs.155595 neural precursor cell expressed, developmentally down-regulated 5 /FL=gb:D28540.1 gb:NM_004404.1 gb:D63878.1	NM_004404	septin 2	SEPT2	4735	NM_001008491 /// NM_001008492 /// NM_001282972 /// NM_001282973 /// NM_004404 /// NM_006155 /// XM_005247011 /// XM_005247012 /// XM_005247013 /// XM_006712546 /// XM_006712547 /// XM_006712548 /// XM_006712549 /// XM_006712550	0002036 // regulation of L-glutamate transport // inferred from electronic annotation /// 0007049 // cell cycle // inferred from electronic annotation /// 0007067 // mitotic nuclear division // inferred from electronic annotation /// 0007224 // smoothened signaling pathway // inferred from sequence or structural similarity /// 0031175 // neuron projection development // inferred from electronic annotation /// 0032880 // regulation of protein localization // inferred from electronic annotation /// 0042384 // cilium assembly // inferred from sequence or structural similarity /// 0050790 // regulation of catalytic activity // inferred from electronic annotation /// 0051301 // cell division // inferred from electronic annotation	0000145 // exocyst // inferred from electronic annotation /// 0000775 // chromosome, centromeric region // inferred from electronic annotation /// 0000776 // kinetochore // inferred from electronic annotation /// 0000777 // condensed chromosome kinetochore // inferred from electronic annotation /// 0005634 // nucleus // inferred from direct assay /// 0005694 // chromosome // inferred from electronic annotation /// 0005730 // nucleolus // inferred from direct assay /// 0005737 // cytoplasm // inferred from direct assay /// 0005819 // spindle // inferred from electronic annotation /// 0005856 // cytoskeleton // inferred from electronic annotation /// 0005886 // plasma membrane // inferred from electronic annotation /// 0005938 // cell cortex // inferred from sequence or structural similarity /// 0009986 // cell surface // inferred from electronic annotation /// 0015629 // actin cytoskeleton // inferred from direct assay /// 0016020 // membrane // inferred from electronic annotation /// 0030496 // midbody // inferred from electronic annotation /// 0031105 // septin complex // inferred from electronic annotation /// 0032154 // cleavage furrow // inferred from electronic annotation /// 0042995 // cell projection // inferred from electronic annotation /// 0045202 // synapse // inferred from electronic annotation /// 0048471 // perinuclear region of cytoplasm // inferred from electronic annotation /// 0060170 // ciliary membrane // inferred from sequence or structural similarity /// 0070062 // extracellular vesicular exosome // inferred from direct assay	0000166 // nucleotide binding // inferred from electronic annotation /// 0005515 // protein binding // inferred from physical interaction /// 0005525 // GTP binding // inferred from electronic annotation /// 0030234 // enzyme regulator activity // inferred from electronic annotation /// 0032947 // protein complex scaffold // inferred from electronic annotation
200016_x_at	NM_002136		Homo sapiens	Oct 6, 2014	Exemplar sequence	GenBank	gb:NM_002136.1 /DEF=Homo sapiens heterogeneous nuclear ribonucleoprotein A1 (HNRPA1), mRNA.  /FEA=mRNA /GEN=HNRPA1 /PROD=heterogeneous nuclear ribonucleoprotein A1 /DB_XREF=gi:4504444 /UG=Hs.249495 heterogeneous nuclear ribonucleoprotein A1 /FL=gb:NM_002136.1	NM_002136	heterogeneous nuclear ribonucleoprotein A1 /// heterogeneous nuclear ribonucleoprotein A1 pseudogene 10	HNRNPA1 /// HNRNPA1P10	3178 /// 664709	NM_002136 /// NM_031157 /// NR_002944 /// XM_005268826 /// XR_245923 /// XR_245924	0000380 // alternative mRNA splicing, via spliceosome // inferred from electronic annotation /// 0000398 // mRNA splicing, via spliceosome // inferred by curator /// 0000398 // mRNA splicing, via spliceosome // traceable author statement /// 0006397 // mRNA processing // traceable author statement /// 0006405 // RNA export from nucleus // inferred by curator /// 0006810 // transport // inferred from electronic annotation /// 0008219 // cell death // inferred from electronic annotation /// 0008380 // RNA splicing // traceable author statement /// 0010467 // gene expression // traceable author statement /// 0016032 // viral process // inferred from electronic annotation /// 0019048 // modulation by virus of host morphology or physiology // inferred from electronic annotation /// 0051028 // mRNA transport // inferred from electronic annotation /// 0051168 // nuclear export // inferred from direct assay /// 0051170 // nuclear import // inferred from direct assay	0005634 // nucleus // inferred from direct assay /// 0005654 // nucleoplasm // inferred from direct assay /// 0005654 // nucleoplasm // traceable author statement /// 0005681 // spliceosomal complex // inferred from direct assay /// 0005730 // nucleolus // inferred from direct assay /// 0005737 // cytoplasm // inferred from direct assay /// 0016020 // membrane // inferred from direct assay /// 0019013 // viral nucleocapsid // inferred from electronic annotation /// 0030529 // ribonucleoprotein complex // inferred from direct assay /// 0045111 // intermediate filament cytoskeleton // inferred from direct assay /// 0070062 // extracellular vesicular exosome // inferred from direct assay /// 0071013 // catalytic step 2 spliceosome // inferred from direct assay	0000166 // nucleotide binding // inferred from electronic annotation /// 0003676 // nucleic acid binding // inferred from electronic annotation /// 0003697 // single-stranded DNA binding // inferred from direct assay /// 0003723 // RNA binding // traceable author statement /// 0003727 // single-stranded RNA binding // inferred by curator /// 0005515 // protein binding // inferred from physical interaction /// 0044822 // poly(A) RNA binding // inferred from direct assay
200017_at	NM_002954		Homo sapiens	Oct 6, 2014	Exemplar sequence	GenBank	gb:NM_002954.1 /DEF=Homo sapiens ribosomal protein S27a (RPS27A), mRNA. /FEA=mRNA /GEN=RPS27A /PROD=ribosomal protein S27a /DB_XREF=gi:4506712 /UG=Hs.3297 ribosomal protein S27a /FL=gb:BC001392.1 gb:BC005328.1 gb:NM_002954.1	NM_002954	ribosomal protein S27a	RPS27A	6233	NM_001135592 /// NM_001177413 /// NM_002954	0000082 // G1/S transition of mitotic cell cycle // traceable author statement /// 0000086 // G2/M transition of mitotic cell cycle // traceable author statement /// 0000122 // negative regulation of transcription from RNA polymerase II promoter // traceable author statement /// 0000184 // nuclear-transcribed mRNA catabolic process, nonsense-mediated decay // traceable author statement /// 0000187 // activation of MAPK activity // traceable author statement /// 0000209 // protein polyubiquitination // traceable author statement /// 0000278 // mitotic cell cycle // traceable author statement /// 0002224 // toll-like receptor signaling pathway // traceable author statement /// 0002474 // antigen processing and presentation of peptide antigen via MHC class I // traceable author statement /// 0002479 // antigen processing and presentation of exogenous peptide antigen via MHC class I, TAP-dependent // traceable author statement /// 0002755 // MyD88-dependent toll-like receptor signaling pathway // traceable author statement /// 0002756 // MyD88-independent toll-like receptor signaling pathway // traceable author statement /// 0005975 // carbohydrate metabolic process // traceable author statement /// 0005978 // glycogen biosynthetic process // traceable author statement /// 0006006 // glucose metabolic process // traceable author statement /// 0006281 // DNA repair // traceable author statement /// 0006351 // transcription, DNA-templated // traceable author statement /// 0006367 // transcription initiation from RNA polymerase II promoter // traceable author statement /// 0006412 // translation // inferred by curator /// 0006412 // translation // traceable author statement /// 0006413 // translational initiation // traceable author statement /// 0006414 // translational elongation // traceable author statement /// 0006415 // translational termination // traceable author statement /// 0006614 // SRP-dependent cotranslational protein targeting to membrane // traceable author statement /// 0006915 // apoptotic process // traceable author statement /// 0006977 // DNA damage response, signal transduction by p53 class mediator resulting in cell cycle arrest // traceable author statement /// 0007141 // male meiosis I // inferred from electronic annotation /// 0007144 // female meiosis I // inferred from electronic annotation /// 0007173 // epidermal growth factor receptor signaling pathway // traceable author statement /// 0007179 // transforming growth factor beta receptor signaling pathway // traceable author statement /// 0007219 // Notch signaling pathway // traceable author statement /// 0007220 // Notch receptor processing // traceable author statement /// 0007249 // I-kappaB kinase/NF-kappaB signaling // traceable author statement /// 0007254 // JNK cascade // traceable author statement /// 0008543 // fibroblast growth factor receptor signaling pathway // traceable author statement /// 0008585 // female gonad development // inferred from electronic annotation /// 0010467 // gene expression // traceable author statement /// 0010992 // ubiquitin homeostasis // inferred from electronic annotation /// 0016032 // viral process // traceable author statement /// 0016070 // RNA metabolic process // traceable author statement /// 0016071 // mRNA metabolic process // traceable author statement /// 0016197 // endosomal transport // traceable author statement /// 0019058 // viral life cycle // traceable author statement /// 0019068 // virion assembly // traceable author statement /// 0019082 // viral protein processing // traceable author statement /// 0019083 // viral transcription // traceable author statement /// 0019221 // cytokine-mediated signaling pathway // traceable author statement /// 0021888 // hypothalamus gonadotrophin-releasing hormone neuron development // inferred from electronic annotation /// 0030512 // negative regulation of transforming growth factor beta receptor signaling pathway // traceable author statement /// 0031145 // anaphase-promoting complex-dependent proteasomal ubiquitin-dependent protein catabolic process // traceable author statement /// 0032479 // regulation of type I interferon production // traceable author statement /// 0032480 // negative regulation of type I interferon production // traceable author statement /// 0032481 // positive regulation of type I interferon production // traceable author statement /// 0034134 // toll-like receptor 2 signaling pathway // traceable author statement /// 0034138 // toll-like receptor 3 signaling pathway // traceable author statement /// 0034142 // toll-like receptor 4 signaling pathway // traceable author statement /// 0034146 // toll-like receptor 5 signaling pathway // traceable author statement /// 0034162 // toll-like receptor 9 signaling pathway // traceable author statement /// 0034166 // toll-like receptor 10 signaling pathway // traceable author statement /// 0034220 // ion transmembrane transport // traceable author statement /// 0035666 // TRIF-dependent toll-like receptor signaling pathway // traceable author statement /// 0035872 // nucleotide-binding domain, leucine rich repeat containing receptor signaling pathway // traceable author statement /// 0038095 // Fc-epsilon receptor signaling pathway // traceable author statement /// 0038123 // toll-like receptor TLR1:TLR2 signaling pathway // traceable author statement /// 0038124 // toll-like receptor TLR6:TLR2 signaling pathway // traceable author statement /// 0042059 // negative regulation of epidermal growth factor receptor signaling pathway // traceable author statement /// 0042590 // antigen processing and presentation of exogenous peptide antigen via MHC class I // traceable author statement /// 0042981 // regulation of apoptotic process // traceable author statement /// 0043065 // positive regulation of apoptotic process // traceable author statement /// 0043066 // negative regulation of apoptotic process // traceable author statement /// 0043123 // positive regulation of I-kappaB kinase/NF-kappaB signaling // traceable author statement /// 0044267 // cellular protein metabolic process // traceable author statement /// 0044281 // small molecule metabolic process // traceable author statement /// 0045087 // innate immune response // traceable author statement /// 0045944 // positive regulation of transcription from RNA polymerase II promoter // traceable author statement /// 0048011 // neurotrophin TRK receptor signaling pathway // traceable author statement /// 0050852 // T cell receptor signaling pathway // traceable author statement /// 0051092 // positive regulation of NF-kappaB transcription factor activity // traceable author statement /// 0051403 // stress-activated MAPK cascade // traceable author statement /// 0051436 // negative regulation of ubiquitin-protein ligase activity involved in mitotic cell cycle // traceable author statement /// 0051437 // positive regulation of ubiquitin-protein ligase activity involved in mitotic cell cycle // traceable author statement /// 0051439 // regulation of ubiquitin-protein ligase activity involved in mitotic cell cycle // traceable author statement /// 0055085 // transmembrane transport // traceable author statement /// 0060613 // fat pad development // inferred from electronic annotation /// 0061024 // membrane organization // traceable author statement /// 0061418 // regulation of transcription from RNA polymerase II promoter in response to hypoxia // traceable author statement /// 0070423 // nucleotide-binding oligomerization domain containing signaling pathway // traceable author statement /// 0071456 // cellular response to hypoxia // traceable author statement /// 0072520 // seminiferous tubule development // inferred from electronic annotation /// 0075733 // intracellular transport of virus // traceable author statement /// 0097009 // energy homeostasis // inferred from electronic annotation /// 0097190 // apoptotic signaling pathway // traceable author statement	0005622 // intracellular // inferred from electronic annotation /// 0005634 // nucleus // inferred from electronic annotation /// 0005654 // nucleoplasm // traceable author statement /// 0005737 // cytoplasm // inferred from electronic annotation /// 0005765 // lysosomal membrane // inferred from direct assay /// 0005829 // cytosol // traceable author statement /// 0005840 // ribosome // inferred from electronic annotation /// 0005886 // plasma membrane // traceable author statement /// 0010008 // endosome membrane // traceable author statement /// 0015935 // small ribosomal subunit // inferred from direct assay /// 0016020 // membrane // inferred from direct assay /// 0022627 // cytosolic small ribosomal subunit // inferred from direct assay /// 0030529 // ribonucleoprotein complex // inferred from electronic annotation /// 0030666 // endocytic vesicle membrane // traceable author statement /// 0070062 // extracellular vesicular exosome // inferred from direct assay	0003735 // structural constituent of ribosome // inferred from direct assay /// 0005515 // protein binding // inferred from electronic annotation /// 0044822 // poly(A) RNA binding // inferred from direct assay /// 0046872 // metal ion binding // inferred from electronic annotation
200018_at	NM_001017		Homo sapiens	Oct 6, 2014	Exemplar sequence	GenBank	gb:NM_001017.1 /DEF=Homo sapiens ribosomal protein S13 (RPS13), mRNA. /FEA=mRNA /GEN=RPS13 /PROD=ribosomal protein S13 /DB_XREF=gi:4506684 /UG=Hs.165590 ribosomal protein S13 /FL=gb:BC000475.1 gb:L01124.1 gb:NM_001017.1	NM_001017	uncharacterized LOC100508408 /// ribosomal protein S13 /// small nucleolar RNA, C/D box 14B	LOC100508408 /// RPS13 /// SNORD14B	6207 /// 85388 /// 100508408	NM_001017 /// NR_001452 /// XR_111163	0000184 // nuclear-transcribed mRNA catabolic process, nonsense-mediated decay // traceable author statement /// 0006412 // translation // inferred by curator /// 0006412 // translation // traceable author statement /// 0006413 // translational initiation // traceable author statement /// 0006414 // translational elongation // traceable author statement /// 0006415 // translational termination // traceable author statement /// 0006614 // SRP-dependent cotranslational protein targeting to membrane // traceable author statement /// 0010467 // gene expression // traceable author statement /// 0016032 // viral process // traceable author statement /// 0016070 // RNA metabolic process // traceable author statement /// 0016071 // mRNA metabolic process // traceable author statement /// 0019058 // viral life cycle // traceable author statement /// 0019083 // viral transcription // traceable author statement /// 0033119 // negative regulation of RNA splicing // inferred from direct assay /// 0044267 // cellular protein metabolic process // traceable author statement	0005622 // intracellular // inferred from electronic annotation /// 0005634 // nucleus // inferred from direct assay /// 0005730 // nucleolus // inferred from direct assay /// 0005829 // cytosol // traceable author statement /// 0005840 // ribosome // non-traceable author statement /// 0016020 // membrane // inferred from direct assay /// 0022627 // cytosolic small ribosomal subunit // inferred from direct assay /// 0030529 // ribonucleoprotein complex // inferred from electronic annotation /// 0070062 // extracellular vesicular exosome // inferred from direct assay	0003729 // mRNA binding // inferred from direct assay /// 0003735 // structural constituent of ribosome // inferred from electronic annotation /// 0005515 // protein binding // inferred from physical interaction /// 0044822 // poly(A) RNA binding // inferred from direct assay
200019_s_at	NM_001997		Homo sapiens	Oct 6, 2014	Exemplar sequence	GenBank	gb:NM_001997.1 /DEF=Homo sapiens Finkel-Biskis-Reilly murine sarcoma virus (FBR-MuSV) ubiquitously expressed (fox derived); ribosomal protein S30 (FAU), mRNA.  /FEA=mRNA /GEN=FAU /PROD=Finkel-Biskis-Reilly murine sarcoma virus(FBR-MuSV) ubiquitously expressed (fox derived); ribosomalprotein S30 /DB_XREF=gi:4503658 /UG=Hs.177415 Finkel-Biskis-Reilly murine sarcoma virus (FBR-MuSV) ubiquitously expressed (fox derived); ribosomal protein S30 /FL=gb:NM_001997.1	NM_001997	Finkel-Biskis-Reilly murine sarcoma virus (FBR-MuSV) ubiquitously expressed	FAU	2197	NM_001997	0000184 // nuclear-transcribed mRNA catabolic process, nonsense-mediated decay // traceable author statement /// 0002227 // innate immune response in mucosa // inferred from direct assay /// 0006412 // translation // inferred by curator /// 0006412 // translation // traceable author statement /// 0006413 // translational initiation // traceable author statement /// 0006414 // translational elongation // traceable author statement /// 0006415 // translational termination // traceable author statement /// 0006614 // SRP-dependent cotranslational protein targeting to membrane // traceable author statement /// 0010467 // gene expression // traceable author statement /// 0016032 // viral process // traceable author statement /// 0016070 // RNA metabolic process // traceable author statement /// 0016071 // mRNA metabolic process // traceable author statement /// 0019058 // viral life cycle // traceable author statement /// 0019083 // viral transcription // traceable author statement /// 0019731 // antibacterial humoral response // inferred from direct assay /// 0044267 // cellular protein metabolic process // traceable author statement /// 0050830 // defense response to Gram-positive bacterium // inferred from direct assay	0005615 // extracellular space // inferred from direct assay /// 0005622 // intracellular // inferred from electronic annotation /// 0005829 // cytosol // traceable author statement /// 0005840 // ribosome // inferred from electronic annotation /// 0015935 // small ribosomal subunit // inferred from direct assay /// 0022627 // cytosolic small ribosomal subunit // inferred from direct assay /// 0030529 // ribonucleoprotein complex // inferred from electronic annotation	0003723 // RNA binding // traceable author statement /// 0003735 // structural constituent of ribosome // inferred from direct assay /// 0005515 // protein binding // inferred from electronic annotation /// 0044822 // poly(A) RNA binding // inferred from direct assay
200020_at	NM_007375		Homo sapiens	Oct 6, 2014	Exemplar sequence	GenBank	gb:NM_007375.1 /DEF=Homo sapiens TAR DNA binding protein (TARDBP), mRNA. /FEA=mRNA /GEN=TARDBP /PROD=TAR DNA binding protein /DB_XREF=gi:6678270 /UG=Hs.193989 TAR DNA binding protein /FL=gb:AL050265.1 gb:NM_007375.1 gb:U23731.1	NM_007375	TAR DNA binding protein	TARDBP	23435	NM_007375	0006351 // transcription, DNA-templated // inferred from electronic annotation /// 0006355 // regulation of transcription, DNA-templated // inferred from electronic annotation /// 0006366 // transcription from RNA polymerase II promoter // traceable author statement /// 0006397 // mRNA processing // inferred from electronic annotation /// 0008219 // cell death // inferred from electronic annotation /// 0008380 // RNA splicing // inferred from direct assay /// 0043922 // negative regulation by host of viral transcription // inferred from direct assay /// 0070935 // 3'-UTR-mediated mRNA stabilization // inferred from direct assay	0005634 // nucleus // inferred from direct assay /// 0005730 // nucleolus // inferred from direct assay	0000166 // nucleotide binding // inferred from electronic annotation /// 0003676 // nucleic acid binding // inferred from electronic annotation /// 0003677 // DNA binding // inferred from electronic annotation /// 0003690 // double-stranded DNA binding // inferred from direct assay /// 0003700 // sequence-specific DNA binding transcription factor activity // traceable author statement /// 0003723 // RNA binding // inferred from direct assay /// 0003730 // mRNA 3'-UTR binding // inferred from direct assay /// 0005515 // protein binding // inferred from physical interaction /// 0042802 // identical protein binding // inferred from physical interaction /// 0044822 // poly(A) RNA binding // inferred from direct assay
200021_at	NM_005507		Homo sapiens	Oct 6, 2014	Exemplar sequence	GenBank	gb:NM_005507.1 /DEF=Homo sapiens cofilin 1 (non-muscle) (CFL1), mRNA. /FEA=mRNA /GEN=CFL1 /PROD=cofilin 1 (non-muscle) /DB_XREF=gi:5031634 /UG=Hs.180370 cofilin 1 (non-muscle) /FL=gb:NM_005507.1	NM_005507	cofilin 1 (non-muscle)	CFL1	1072	NM_005507	0000910 // cytokinesis // inferred from electronic annotation /// 0001755 // neural crest cell migration // inferred from electronic annotation /// 0001842 // neural fold formation // inferred from electronic annotation /// 0002576 // platelet degranulation // traceable author statement /// 0006468 // protein phosphorylation // inferred from electronic annotation /// 0006606 // protein import into nucleus // inferred from electronic annotation /// 0006928 // cellular component movement // inferred from electronic annotation /// 0007010 // cytoskeleton organization // inferred from mutant phenotype /// 0007015 // actin filament organization // inferred from electronic annotation /// 0007266 // Rho protein signal transduction // traceable author statement /// 0007411 // axon guidance // traceable author statement /// 0007596 // blood coagulation // traceable author statement /// 0009615 // response to virus // inferred from expression pattern /// 0022604 // regulation of cell morphogenesis // inferred from mutant phenotype /// 0030010 // establishment of cell polarity // inferred from electronic annotation /// 0030030 // cell projection organization // inferred from electronic annotation /// 0030036 // actin cytoskeleton organization // traceable author statement /// 0030042 // actin filament depolymerization // inferred from electronic annotation /// 0030168 // platelet activation // traceable author statement /// 0030836 // positive regulation of actin filament depolymerization // inferred from electronic annotation /// 0038096 // Fc-gamma receptor signaling pathway involved in phagocytosis // traceable author statement /// 0043066 // negative regulation of apoptotic process // traceable author statement /// 0043200 // response to amino acid // inferred from electronic annotation /// 0045087 // innate immune response // traceable author statement /// 0045792 // negative regulation of cell size // inferred from electronic annotation	0005615 // extracellular space // inferred from direct assay /// 0005622 // intracellular // inferred from electronic annotation /// 0005634 // nucleus // traceable author statement /// 0005737 // cytoplasm // traceable author statement /// 0005856 // cytoskeleton // inferred from electronic annotation /// 0005886 // plasma membrane // inferred from electronic annotation /// 0015629 // actin cytoskeleton // inferred from electronic annotation /// 0016020 // membrane // inferred from direct assay /// 0016020 // membrane // inferred from electronic annotation /// 0016363 // nuclear matrix // inferred from electronic annotation /// 0030027 // lamellipodium // inferred from electronic annotation /// 0030864 // cortical actin cytoskeleton // inferred from electronic annotation /// 0031252 // cell leading edge // inferred from electronic annotation /// 0031258 // lamellipodium membrane // inferred from electronic annotation /// 0032587 // ruffle membrane // inferred from electronic annotation /// 0042995 // cell projection // inferred from electronic annotation /// 0070062 // extracellular vesicular exosome // inferred from direct assay	0003779 // actin binding // inferred from electronic annotation /// 0005515 // protein binding // inferred from physical interaction
200022_at	NM_000979		Homo sapiens	Oct 6, 2014	Exemplar sequence	GenBank	gb:NM_000979.1 /DEF=Homo sapiens ribosomal protein L18 (RPL18), mRNA. /FEA=mRNA /GEN=RPL18 /PROD=ribosomal protein L18 /DB_XREF=gi:4506606 /UG=Hs.75458 ribosomal protein L18 /FL=gb:BC000374.1 gb:L11566.1 gb:NM_000979.1	NM_000979	ribosomal protein L18	RPL18	6141	NM_000979 /// NM_001270490 /// NR_073022	0000184 // nuclear-transcribed mRNA catabolic process, nonsense-mediated decay // traceable author statement /// 0006412 // translation // non-traceable author statement /// 0006412 // translation // traceable author statement /// 0006413 // translational initiation // traceable author statement /// 0006414 // translational elongation // traceable author statement /// 0006415 // translational termination // traceable author statement /// 0006614 // SRP-dependent cotranslational protein targeting to membrane // traceable author statement /// 0010467 // gene expression // traceable author statement /// 0016032 // viral process // traceable author statement /// 0016070 // RNA metabolic process // traceable author statement /// 0016071 // mRNA metabolic process // traceable author statement /// 0019058 // viral life cycle // traceable author statement /// 0019083 // viral transcription // traceable author statement /// 0044267 // cellular protein metabolic process // traceable author statement	0005622 // intracellular // inferred from electronic annotation /// 0005634 // nucleus // inferred from direct assay /// 0005730 // nucleolus // inferred from direct assay /// 0005737 // cytoplasm // inferred from direct assay /// 0005829 // cytosol // traceable author statement /// 0005840 // ribosome // inferred from electronic annotation /// 0016020 // membrane // inferred from direct assay /// 0022625 // cytosolic large ribosomal subunit // inferred from direct assay /// 0030529 // ribonucleoprotein complex // inferred from electronic annotation	0003723 // RNA binding // traceable author statement /// 0003735 // structural constituent of ribosome // non-traceable author statement
200023_s_at	NM_003754		Homo sapiens	Oct 6, 2014	Exemplar sequence	GenBank	gb:NM_003754.1 /DEF=Homo sapiens eukaryotic translation initiation factor 3, subunit 5 (epsilon, 47kD) (EIF3S5), mRNA.  /FEA=mRNA /GEN=EIF3S5 /PROD=eukaryotic translation initiation factor 3,subunit 5 (epsilon, 47kD) /DB_XREF=gi:4503518 /UG=Hs.7811 eukaryotic translation initiation factor 3, subunit 5 (epsilon, 47kD) /FL=gb:BC000490.1 gb:U94855.1 gb:NM_003754.1	NM_003754	eukaryotic translation initiation factor 3, subunit F	EIF3F	8665	NM_003754	0001731 // formation of translation preinitiation complex // inferred from electronic annotation /// 0006412 // translation // traceable author statement /// 0006413 // translational initiation // inferred by curator /// 0006413 // translational initiation // inferred from direct assay /// 0006413 // translational initiation // traceable author statement /// 0006446 // regulation of translational initiation // inferred from electronic annotation /// 0006508 // proteolysis // inferred from electronic annotation /// 0010467 // gene expression // traceable author statement /// 0016579 // protein deubiquitination // inferred from direct assay /// 0044267 // cellular protein metabolic process // traceable author statement	0005737 // cytoplasm // inferred from electronic annotation /// 0005829 // cytosol // traceable author statement /// 0005852 // eukaryotic translation initiation factor 3 complex // inferred from direct assay /// 0005852 // eukaryotic translation initiation factor 3 complex // traceable author statement /// 0016020 // membrane // inferred from direct assay /// 0016282 // eukaryotic 43S preinitiation complex // inferred from electronic annotation /// 0033290 // eukaryotic 48S preinitiation complex // inferred from electronic annotation	0003743 // translation initiation factor activity // inferred by curator /// 0003743 // translation initiation factor activity // inferred from direct assay /// 0003743 // translation initiation factor activity // traceable author statement /// 0004843 // ubiquitin-specific protease activity // inferred from direct assay /// 0005515 // protein binding // inferred from physical interaction /// 0008233 // peptidase activity // inferred from electronic annotation /// 0008234 // cysteine-type peptidase activity // inferred from electronic annotation /// 0016787 // hydrolase activity // inferred from electronic annotation
200024_at	NM_001009		Homo sapiens	Oct 6, 2014	Exemplar sequence	GenBank	gb:NM_001009.1 /DEF=Homo sapiens ribosomal protein S5 (RPS5), mRNA. /FEA=mRNA /GEN=RPS5 /PROD=ribosomal protein S5 /DB_XREF=gi:4506728 /UG=Hs.76194 ribosomal protein S5 /FL=gb:NM_001009.1 gb:U14970.1	NM_001009	ribosomal protein S5	RPS5	6193	NM_001009	0000184 // nuclear-transcribed mRNA catabolic process, nonsense-mediated decay // traceable author statement /// 0006412 // translation // inferred by curator /// 0006412 // translation // inferred from genetic interaction /// 0006412 // translation // non-traceable author statement /// 0006412 // translation // traceable author statement /// 0006413 // translational initiation // inferred by curator /// 0006413 // translational initiation // traceable author statement /// 0006414 // translational elongation // traceable author statement /// 0006415 // translational termination // traceable author statement /// 0006450 // regulation of translational fidelity // inferred from genetic interaction /// 0006614 // SRP-dependent cotranslational protein targeting to membrane // traceable author statement /// 0010467 // gene expression // traceable author statement /// 0016032 // viral process // traceable author statement /// 0016070 // RNA metabolic process // traceable author statement /// 0016071 // mRNA metabolic process // traceable author statement /// 0019058 // viral life cycle // traceable author statement /// 0019083 // viral transcription // traceable author statement /// 0044267 // cellular protein metabolic process // traceable author statement	0005829 // cytosol // traceable author statement /// 0005840 // ribosome // inferred from electronic annotation /// 0015935 // small ribosomal subunit // inferred from electronic annotation /// 0016020 // membrane // inferred from direct assay /// 0022627 // cytosolic small ribosomal subunit // inferred from direct assay /// 0030529 // ribonucleoprotein complex // inferred from direct assay /// 0070062 // extracellular vesicular exosome // inferred from direct assay	0003723 // RNA binding // non-traceable author statement /// 0003729 // mRNA binding // inferred from direct assay /// 0003735 // structural constituent of ribosome // inferred from direct assay /// 0044822 // poly(A) RNA binding // inferred from direct assay
200025_s_at	NM_000988		Homo sapiens	Oct 6, 2014	Exemplar sequence	GenBank	gb:NM_000988.1 /DEF=Homo sapiens ribosomal protein L27 (RPL27), mRNA. /FEA=mRNA /GEN=RPL27 /PROD=ribosomal protein L27 /DB_XREF=gi:4506622 /UG=Hs.111611 ribosomal protein L27 /FL=gb:BC002588.1 gb:L05094.1 gb:L19527.1 gb:NM_000988.1	NM_000988	ribosomal protein L27	RPL27	6155	NM_000988	0000184 // nuclear-transcribed mRNA catabolic process, nonsense-mediated decay // traceable author statement /// 0006351 // transcription, DNA-templated // inferred from electronic annotation /// 0006355 // regulation of transcription, DNA-templated // inferred from electronic annotation /// 0006355 // regulation of transcription, DNA-templated // non-traceable author statement /// 0006412 // translation // non-traceable author statement /// 0006412 // translation // traceable author statement /// 0006413 // translational initiation // traceable author statement /// 0006414 // translational elongation // traceable author statement /// 0006415 // translational termination // traceable author statement /// 0006614 // SRP-dependent cotranslational protein targeting to membrane // traceable author statement /// 0010467 // gene expression // traceable author statement /// 0016032 // viral process // traceable author statement /// 0016070 // RNA metabolic process // traceable author statement /// 0016071 // mRNA metabolic process // traceable author statement /// 0019058 // viral life cycle // traceable author statement /// 0019083 // viral transcription // traceable author statement /// 0044267 // cellular protein metabolic process // traceable author statement	0005622 // intracellular // inferred from electronic annotation /// 0005634 // nucleus // inferred from direct assay /// 0005829 // cytosol // traceable author statement /// 0005840 // ribosome // traceable author statement /// 0016020 // membrane // inferred from direct assay /// 0022625 // cytosolic large ribosomal subunit // inferred from direct assay /// 0030529 // ribonucleoprotein complex // inferred from direct assay /// 0070062 // extracellular vesicular exosome // inferred from direct assay	0003676 // nucleic acid binding // inferred from electronic annotation /// 0003677 // DNA binding // inferred from electronic annotation /// 0003700 // sequence-specific DNA binding transcription factor activity // non-traceable author statement /// 0003735 // structural constituent of ribosome // non-traceable author statement /// 0003735 // structural constituent of ribosome // traceable author statement /// 0044822 // poly(A) RNA binding // inferred from direct assay /// 0046872 // metal ion binding // inferred from electronic annotation
200026_at	NM_000995		Homo sapiens	Oct 6, 2014	Exemplar sequence	GenBank	gb:NM_000995.1 /DEF=Homo sapiens ribosomal protein L34 (RPL34), mRNA. /FEA=mRNA /GEN=RPL34 /PROD=ribosomal protein L34 /DB_XREF=gi:4506636 /UG=Hs.250895 ribosomal protein L34 /FL=gb:L38941.1 gb:BC001773.1 gb:NM_000995.1	NM_000995	ribosomal protein L34	RPL34	6164	NM_000995 /// NM_033625 /// XM_005263172 /// XM_006714287	0000184 // nuclear-transcribed mRNA catabolic process, nonsense-mediated decay // traceable author statement /// 0006412 // translation // non-traceable author statement /// 0006412 // translation // traceable author statement /// 0006413 // translational initiation // traceable author statement /// 0006414 // translational elongation // traceable author statement /// 0006415 // translational termination // traceable author statement /// 0006614 // SRP-dependent cotranslational protein targeting to membrane // traceable author statement /// 0010467 // gene expression // traceable author statement /// 0016032 // viral process // traceable author statement /// 0016070 // RNA metabolic process // traceable author statement /// 0016071 // mRNA metabolic process // traceable author statement /// 0019058 // viral life cycle // traceable author statement /// 0019083 // viral transcription // traceable author statement /// 0044267 // cellular protein metabolic process // traceable author statement	0005622 // intracellular // inferred from electronic annotation /// 0005730 // nucleolus // inferred from direct assay /// 0005737 // cytoplasm // inferred from direct assay /// 0005829 // cytosol // traceable author statement /// 0005840 // ribosome // inferred from electronic annotation /// 0022625 // cytosolic large ribosomal subunit // inferred from direct assay /// 0030529 // ribonucleoprotein complex // inferred from electronic annotation /// 0070062 // extracellular vesicular exosome // inferred from direct assay	0003723 // RNA binding // traceable author statement /// 0003735 // structural constituent of ribosome // non-traceable author statement
200027_at	NM_004539		Homo sapiens	Oct 6, 2014	Exemplar sequence	GenBank	gb:NM_004539.2 /DEF=Homo sapiens asparaginyl-tRNA synthetase (NARS), mRNA. /FEA=mRNA /GEN=NARS /PROD=asparaginyl-tRNA synthetase /DB_XREF=gi:7262387 /UG=Hs.181311 asparaginyl-tRNA synthetase /FL=gb:BC001687.1 gb:D84273.1 gb:NM_004539.2	NM_004539	asparaginyl-tRNA synthetase	NARS	4677	NM_004539 /// XM_005266700	0006412 // translation // inferred from electronic annotation /// 0006418 // tRNA aminoacylation for protein translation // traceable author statement /// 0006421 // asparaginyl-tRNA aminoacylation // inferred from electronic annotation /// 0006422 // aspartyl-tRNA aminoacylation // inferred from electronic annotation /// 0010467 // gene expression // traceable author statement	0005737 // cytoplasm // inferred from direct assay /// 0005739 // mitochondrion // inferred from electronic annotation /// 0005829 // cytosol // traceable author statement /// 0070062 // extracellular vesicular exosome // inferred from direct assay	0000166 // nucleotide binding // inferred from electronic annotation /// 0003676 // nucleic acid binding // inferred from electronic annotation /// 0004812 // aminoacyl-tRNA ligase activity // inferred from electronic annotation /// 0004815 // aspartate-tRNA ligase activity // inferred from electronic annotation /// 0004816 // asparagine-tRNA ligase activity // inferred from electronic annotation /// 0005524 // ATP binding // inferred from electronic annotation /// 0016874 // ligase activity // inferred from electronic annotation
200028_s_at	NM_020151		Homo sapiens	Oct 6, 2014	Exemplar sequence	GenBank	gb:NM_020151.1 /DEF=Homo sapiens GTT1 protein (GTT1), mRNA. /FEA=mRNA /GEN=GTT1 /PROD=GTT1 protein /DB_XREF=gi:9910251 /UG=Hs.283722 GTT1 protein /FL=gb:AF270647.1 gb:NM_020151.1	NM_020151	StAR-related lipid transfer (START) domain containing 7	STARD7	56910	NM_020151 /// NM_139267		0005739 // mitochondrion // inferred from electronic annotation	0008289 // lipid binding // inferred from electronic annotation
200029_at	NM_000981		Homo sapiens	Oct 6, 2014	Exemplar sequence	GenBank	gb:NM_000981.1 /DEF=Homo sapiens ribosomal protein L19 (RPL19), mRNA. /FEA=mRNA /GEN=RPL19 /PROD=ribosomal protein L19 /DB_XREF=gi:4506608 /UG=Hs.252723 ribosomal protein L19 /FL=gb:BC000530.1 gb:NM_000981.1	NM_000981	ribosomal protein L19	RPL19	6143	NM_000981 /// XM_005257564	0000184 // nuclear-transcribed mRNA catabolic process, nonsense-mediated decay // traceable author statement /// 0006412 // translation // non-traceable author statement /// 0006412 // translation // traceable author statement /// 0006413 // translational initiation // traceable author statement /// 0006414 // translational elongation // traceable author statement /// 0006415 // translational termination // traceable author statement /// 0006614 // SRP-dependent cotranslational protein targeting to membrane // traceable author statement /// 0010467 // gene expression // traceable author statement /// 0016032 // viral process // traceable author statement /// 0016070 // RNA metabolic process // traceable author statement /// 0016071 // mRNA metabolic process // traceable author statement /// 0019058 // viral life cycle // traceable author statement /// 0019083 // viral transcription // traceable author statement /// 0044267 // cellular protein metabolic process // traceable author statement	0005622 // intracellular // inferred from electronic annotation /// 0005730 // nucleolus // inferred from direct assay /// 0005737 // cytoplasm // inferred from direct assay /// 0005829 // cytosol // traceable author statement /// 0005840 // ribosome // inferred from electronic annotation /// 0016020 // membrane // inferred from direct assay /// 0022625 // cytosolic large ribosomal subunit // inferred from direct assay /// 0022625 // cytosolic large ribosomal subunit // traceable author statement /// 0030529 // ribonucleoprotein complex // inferred from electronic annotation	0003723 // RNA binding // traceable author statement /// 0003735 // structural constituent of ribosome // non-traceable author statement /// 0003735 // structural constituent of ribosome // traceable author statement /// 0044822 // poly(A) RNA binding // inferred from direct assay
200030_s_at	NM_002635		Homo sapiens	Oct 6, 2014	Exemplar sequence	GenBank	gb:NM_002635.1 /DEF=Homo sapiens solute carrier family 25 (mitochondrial carrier; phosphate carrier), member 3 (SLC25A3), nuclear gene encoding mitochondrial protein, transcript variant 1b, mRNA.  /FEA=mRNA /GEN=SLC25A3 /PROD=phosphate carrier precursor isoform 1b /DB_XREF=gi:4505774 /UG=Hs.78713 solute carrier family 25 (mitochondrial carrier; phosphate carrier), member 3 /FL=gb:BC000998.1 gb:BC001328.1 gb:BC003504.1 gb:BC004345.1 gb:NM_002635.1	NM_002635	solute carrier family 25 (mitochondrial carrier; phosphate carrier), member 3	SLC25A3	5250	NM_002635 /// NM_005888 /// NM_213611 /// NM_213612	0006091 // generation of precursor metabolites and energy // traceable author statement /// 0006810 // transport // traceable author statement /// 0035435 // phosphate ion transmembrane transport // traceable author statement /// 0055085 // transmembrane transport // inferred from electronic annotation	0005739 // mitochondrion // inferred from direct assay /// 0005743 // mitochondrial inner membrane // inferred from electronic annotation /// 0005887 // integral component of plasma membrane // traceable author statement /// 0016020 // membrane // inferred from direct assay /// 0016020 // membrane // inferred from electronic annotation /// 0016021 // integral component of membrane // inferred from electronic annotation /// 0070062 // extracellular vesicular exosome // inferred from direct assay	0015293 // symporter activity // inferred from electronic annotation /// 0015320 // phosphate ion carrier activity // traceable author statement /// 0032403 // protein complex binding // inferred from direct assay
200031_s_at	NM_001015		Homo sapiens	Oct 6, 2014	Exemplar sequence	GenBank	gb:NM_001015.1 /DEF=Homo sapiens ribosomal protein S11 (RPS11), mRNA. /FEA=mRNA /GEN=RPS11 /PROD=ribosomal protein S11 /DB_XREF=gi:4506680 /UG=Hs.182740 ribosomal protein S11 /FL=gb:NM_001015.1	NM_001015	ribosomal protein S11 /// small nucleolar RNA, C/D box 35B	RPS11 /// SNORD35B	6205 /// 84546	NM_001015 /// NR_001285	0000184 // nuclear-transcribed mRNA catabolic process, nonsense-mediated decay // traceable author statement /// 0006412 // translation // inferred by curator /// 0006412 // translation // non-traceable author statement /// 0006412 // translation // traceable author statement /// 0006413 // translational initiation // traceable author statement /// 0006414 // translational elongation // traceable author statement /// 0006415 // translational termination // traceable author statement /// 0006614 // SRP-dependent cotranslational protein targeting to membrane // traceable author statement /// 0010467 // gene expression // traceable author statement /// 0016032 // viral process // traceable author statement /// 0016070 // RNA metabolic process // traceable author statement /// 0016071 // mRNA metabolic process // traceable author statement /// 0019058 // viral life cycle // traceable author statement /// 0019083 // viral transcription // traceable author statement /// 0044267 // cellular protein metabolic process // traceable author statement	0005622 // intracellular // inferred from electronic annotation /// 0005829 // cytosol // traceable author statement /// 0005840 // ribosome // non-traceable author statement /// 0016020 // membrane // inferred from direct assay /// 0022627 // cytosolic small ribosomal subunit // inferred from direct assay /// 0030529 // ribonucleoprotein complex // inferred from electronic annotation /// 0070062 // extracellular vesicular exosome // inferred from direct assay	0003723 // RNA binding // inferred from electronic annotation /// 0003735 // structural constituent of ribosome // inferred from electronic annotation /// 0005515 // protein binding // inferred from physical interaction /// 0019843 // rRNA binding // inferred from electronic annotation /// 0044822 // poly(A) RNA binding // inferred from direct assay
200032_s_at	NM_000661		Homo sapiens	Oct 6, 2014	Exemplar sequence	GenBank	gb:NM_000661.1 /DEF=Homo sapiens ribosomal protein L9 (RPL9), mRNA. /FEA=mRNA /GEN=RPL9 /PROD=ribosomal protein L9 /DB_XREF=gi:4506664 /UG=Hs.157850 ribosomal protein L9 /FL=gb:U09953.1 gb:NM_000661.1	NM_000661	ribosomal protein L9	RPL9	6133	NM_000661 /// NM_001024921 /// XM_005262661	0000184 // nuclear-transcribed mRNA catabolic process, nonsense-mediated decay // traceable author statement /// 0006412 // translation // non-traceable author statement /// 0006412 // translation // traceable author statement /// 0006413 // translational initiation // traceable author statement /// 0006414 // translational elongation // traceable author statement /// 0006415 // translational termination // traceable author statement /// 0006614 // SRP-dependent cotranslational protein targeting to membrane // traceable author statement /// 0008152 // metabolic process // inferred from electronic annotation /// 0010467 // gene expression // traceable author statement /// 0016032 // viral process // traceable author statement /// 0016070 // RNA metabolic process // traceable author statement /// 0016071 // mRNA metabolic process // traceable author statement /// 0019058 // viral life cycle // traceable author statement /// 0019083 // viral transcription // traceable author statement /// 0044267 // cellular protein metabolic process // traceable author statement	0005622 // intracellular // inferred from electronic annotation /// 0005634 // nucleus // inferred from direct assay /// 0005730 // nucleolus // inferred from direct assay /// 0005737 // cytoplasm // inferred from direct assay /// 0005739 // mitochondrion // inferred from electronic annotation /// 0005829 // cytosol // traceable author statement /// 0005840 // ribosome // traceable author statement /// 0016020 // membrane // inferred from direct assay /// 0022625 // cytosolic large ribosomal subunit // inferred from direct assay /// 0030529 // ribonucleoprotein complex // inferred from electronic annotation	0003723 // RNA binding // traceable author statement /// 0003735 // structural constituent of ribosome // non-traceable author statement /// 0016740 // transferase activity // inferred from electronic annotation /// 0016746 // transferase activity, transferring acyl groups // inferred from electronic annotation /// 0019843 // rRNA binding // inferred from electronic annotation /// 0047961 // glycine N-acyltransferase activity // inferred from electronic annotation
200033_at	NM_004396		Homo sapiens	Oct 6, 2014	Exemplar sequence	GenBank	gb:NM_004396.2 /DEF=Homo sapiens DEADH (Asp-Glu-Ala-AspHis) box polypeptide 5 (RNA helicase, 68kD) (DDX5), mRNA.  /FEA=mRNA /GEN=DDX5 /PROD=DEADH (Asp-Glu-Ala-AspHis) box polypeptide 5 /DB_XREF=gi:13514826 /UG=Hs.76053 DEADH (Asp-Glu-Ala-AspHis) box polypeptide 5 (RNA helicase, 68kD) /FL=gb:NM_004396.2	NM_004396	DEAD (Asp-Glu-Ala-Asp) box helicase 5 /// microRNA 3064 /// microRNA 5047	DDX5 /// MIR3064 /// MIR5047	1655 /// 100616387 /// 100616408	NM_004396 /// NR_039891 /// NR_039969 /// XM_005257111 /// XM_006721738 /// XR_429871 /// XR_429872	0000122 // negative regulation of transcription from RNA polymerase II promoter // inferred from direct assay /// 0000381 // regulation of alternative mRNA splicing, via spliceosome // inferred from direct assay /// 0000398 // mRNA splicing, via spliceosome // inferred by curator /// 0001701 // in utero embryonic development // inferred from electronic annotation /// 0006200 // ATP catabolic process // inferred from electronic annotation /// 0006351 // transcription, DNA-templated // inferred from electronic annotation /// 0006355 // regulation of transcription, DNA-templated // inferred from electronic annotation /// 0006397 // mRNA processing // inferred from electronic annotation /// 0007623 // circadian rhythm // inferred from electronic annotation /// 0008152 // metabolic process // inferred from electronic annotation /// 0008380 // RNA splicing // inferred from electronic annotation /// 0016049 // cell growth // non-traceable author statement /// 0033148 // positive regulation of intracellular estrogen receptor signaling pathway // inferred from direct assay /// 0043517 // positive regulation of DNA damage response, signal transduction by p53 class mediator // inferred from mutant phenotype /// 0045069 // regulation of viral genome replication // inferred from electronic annotation /// 0045667 // regulation of osteoblast differentiation // inferred from sequence or structural similarity /// 0045893 // positive regulation of transcription, DNA-templated // inferred from electronic annotation /// 0045944 // positive regulation of transcription from RNA polymerase II promoter // inferred from direct assay /// 0048511 // rhythmic process // inferred from electronic annotation /// 0060765 // regulation of androgen receptor signaling pathway // inferred from mutant phenotype /// 0072332 // intrinsic apoptotic signaling pathway by p53 class mediator // inferred from mutant phenotype /// 2001014 // regulation of skeletal muscle cell differentiation // inferred from sequence or structural similarity /// 2001141 // regulation of RNA biosynthetic process // inferred from electronic annotation	0005634 // nucleus // inferred from direct assay /// 0005634 // nucleus // non-traceable author statement /// 0005681 // spliceosomal complex // inferred from electronic annotation /// 0005730 // nucleolus // inferred from direct assay /// 0016020 // membrane // inferred from direct assay /// 0030529 // ribonucleoprotein complex // inferred from direct assay /// 0070062 // extracellular vesicular exosome // inferred from direct assay /// 0071013 // catalytic step 2 spliceosome // inferred from direct assay	0000166 // nucleotide binding // inferred from electronic annotation /// 0003676 // nucleic acid binding // inferred from electronic annotation /// 0003712 // transcription cofactor activity // inferred from electronic annotation /// 0003713 // transcription coactivator activity // inferred from direct assay /// 0003723 // RNA binding // inferred from electronic annotation /// 0003724 // RNA helicase activity // inferred from mutant phenotype /// 0003724 // RNA helicase activity // non-traceable author statement /// 0004004 // ATP-dependent RNA helicase activity // inferred from electronic annotation /// 0004386 // helicase activity // inferred from electronic annotation /// 0005515 // protein binding // inferred from physical interaction /// 0005516 // calmodulin binding // inferred from electronic annotation /// 0005524 // ATP binding // inferred from electronic annotation /// 0008026 // ATP-dependent helicase activity // inferred from electronic annotation /// 0016787 // hydrolase activity // inferred from electronic annotation /// 0016818 // hydrolase activity, acting on acid anhydrides, in phosphorus-containing anhydrides // inferred from electronic annotation /// 0019899 // enzyme binding // inferred from electronic annotation /// 0030331 // estrogen receptor binding // inferred from direct assay /// 0036002 // pre-mRNA binding // inferred from direct assay /// 0044822 // poly(A) RNA binding // inferred from direct assay /// 0048306 // calcium-dependent protein binding // inferred from electronic annotation /// 0050681 // androgen receptor binding // inferred from direct assay
200034_s_at	NM_000970		Homo sapiens	Oct 6, 2014	Exemplar sequence	GenBank	gb:NM_000970.1 /DEF=Homo sapiens ribosomal protein L6 (RPL6), mRNA. /FEA=mRNA /GEN=RPL6 /PROD=ribosomal protein L6 /DB_XREF=gi:4506656 /UG=Hs.174131 ribosomal protein L6 /FL=gb:BC004138.1 gb:D17554.1 gb:NM_000970.1 gb:AF261087.1	NM_000970	ribosomal protein L6	RPL6	6128	NM_000970 /// NM_001024662 /// XM_005253920 /// XM_006719546 /// XM_006719547 /// XM_006719548 /// XM_006719549	0000184 // nuclear-transcribed mRNA catabolic process, nonsense-mediated decay // traceable author statement /// 0006355 // regulation of transcription, DNA-templated // traceable author statement /// 0006412 // translation // non-traceable author statement /// 0006412 // translation // traceable author statement /// 0006413 // translational initiation // traceable author statement /// 0006414 // translational elongation // traceable author statement /// 0006415 // translational termination // traceable author statement /// 0006614 // SRP-dependent cotranslational protein targeting to membrane // traceable author statement /// 0010467 // gene expression // traceable author statement /// 0016032 // viral process // traceable author statement /// 0016070 // RNA metabolic process // traceable author statement /// 0016071 // mRNA metabolic process // traceable author statement /// 0019058 // viral life cycle // traceable author statement /// 0019083 // viral transcription // traceable author statement /// 0044267 // cellular protein metabolic process // traceable author statement	0005622 // intracellular // inferred from electronic annotation /// 0005634 // nucleus // inferred from direct assay /// 0005829 // cytosol // traceable author statement /// 0005840 // ribosome // inferred from electronic annotation /// 0016020 // membrane // inferred from direct assay /// 0022625 // cytosolic large ribosomal subunit // inferred from direct assay /// 0030529 // ribonucleoprotein complex // inferred from electronic annotation /// 0036464 // cytoplasmic ribonucleoprotein granule // inferred from direct assay	0003677 // DNA binding // traceable author statement /// 0003723 // RNA binding // traceable author statement /// 0003735 // structural constituent of ribosome // non-traceable author statement /// 0044822 // poly(A) RNA binding // inferred from direct assay
200035_at	NM_015343		Homo sapiens	Oct 6, 2014	Exemplar sequence	GenBank	gb:NM_015343.1 /DEF=Homo sapiens hypothetical protein (HSA011916), mRNA. /FEA=mRNA /GEN=HSA011916 /PROD=hypothetical protein /DB_XREF=gi:7661721 /UG=Hs.84359 hypothetical protein /FL=gb:NM_015343.1	NM_015343	CTD nuclear envelope phosphatase 1	CTDNEP1	23399	NM_001143775 /// NM_015343	0006470 // protein dephosphorylation // inferred from direct assay /// 0006998 // nuclear envelope organization // inferred from direct assay /// 0010867 // positive regulation of triglyceride biosynthetic process // inferred from genetic interaction /// 0016311 // dephosphorylation // inferred from electronic annotation /// 0034504 // protein localization to nucleus // inferred from direct assay	0005634 // nucleus // inferred from electronic annotation /// 0005635 // nuclear envelope // inferred from direct assay /// 0005737 // cytoplasm // inferred from direct assay /// 0005783 // endoplasmic reticulum // inferred from electronic annotation /// 0005789 // endoplasmic reticulum membrane // inferred from direct assay /// 0016020 // membrane // inferred from electronic annotation /// 0016021 // integral component of membrane // inferred from electronic annotation /// 0031965 // nuclear membrane // inferred from direct assay /// 0071595 // Nem1-Spo7 phosphatase complex // inferred from direct assay	0004721 // phosphoprotein phosphatase activity // inferred from electronic annotation /// 0004722 // protein serine/threonine phosphatase activity // inferred from mutant phenotype /// 0005515 // protein binding // inferred from physical interaction /// 0016787 // hydrolase activity // inferred from electronic annotation /// 0016791 // phosphatase activity // inferred from electronic annotation
200036_s_at	NM_007104		Homo sapiens	Oct 6, 2014	Exemplar sequence	GenBank	gb:NM_007104.2 /DEF=Homo sapiens ribosomal protein L10a (RPL10A), mRNA. /FEA=mRNA /GEN=RPL10A /PROD=ribosomal protein L10a /DB_XREF=gi:6325471 /UG=Hs.252574 ribosomal protein L10a /FL=gb:U12404.1 gb:NM_007104.2	NM_007104	ribosomal protein L10a	RPL10A	4736	NM_007104	0000184 // nuclear-transcribed mRNA catabolic process, nonsense-mediated decay // traceable author statement /// 0006412 // translation // non-traceable author statement /// 0006412 // translation // traceable author statement /// 0006413 // translational initiation // traceable author statement /// 0006414 // translational elongation // traceable author statement /// 0006415 // translational termination // traceable author statement /// 0006614 // SRP-dependent cotranslational protein targeting to membrane // traceable author statement /// 0009653 // anatomical structure morphogenesis // traceable author statement /// 0010467 // gene expression // traceable author statement /// 0016032 // viral process // traceable author statement /// 0016070 // RNA metabolic process // traceable author statement /// 0016071 // mRNA metabolic process // traceable author statement /// 0019058 // viral life cycle // traceable author statement /// 0019083 // viral transcription // traceable author statement /// 0044267 // cellular protein metabolic process // traceable author statement	0005622 // intracellular // inferred from electronic annotation /// 0005634 // nucleus // inferred from direct assay /// 0005730 // nucleolus // inferred from direct assay /// 0005737 // cytoplasm // inferred from direct assay /// 0005829 // cytosol // traceable author statement /// 0005840 // ribosome // inferred from electronic annotation /// 0015934 // large ribosomal subunit // inferred from electronic annotation /// 0016020 // membrane // inferred from direct assay /// 0022625 // cytosolic large ribosomal subunit // inferred from direct assay /// 0030529 // ribonucleoprotein complex // inferred from electronic annotation /// 0070062 // extracellular vesicular exosome // inferred from direct assay	0003723 // RNA binding // inferred from electronic annotation /// 0003735 // structural constituent of ribosome // non-traceable author statement /// 0005515 // protein binding // inferred from physical interaction /// 0044822 // poly(A) RNA binding // inferred from direct assay
200037_s_at	NM_016587		Homo sapiens	Oct 6, 2014	Exemplar sequence	GenBank	gb:NM_016587.1 /DEF=Homo sapiens heterochromatin-like protein 1 (HECH), mRNA. /FEA=mRNA /GEN=HECH /PROD=heterochromatin-like protein 1 /DB_XREF=gi:7705406 /UG=Hs.278554 heterochromatin-like protein 1 /FL=gb:AF136630.1 gb:NM_016587.1	NM_016587	chromobox homolog 3	CBX3	11335	NM_007276 /// NM_016587 /// XM_005249611 /// XM_005249612	0006338 // chromatin remodeling // non-traceable author statement /// 0006351 // transcription, DNA-templated // inferred from electronic annotation /// 0006355 // regulation of transcription, DNA-templated // inferred from electronic annotation /// 0016568 // chromatin modification // inferred from electronic annotation /// 0045892 // negative regulation of transcription, DNA-templated // inferred from direct assay /// 0045892 // negative regulation of transcription, DNA-templated // inferred from mutant phenotype /// 0048511 // rhythmic process // inferred from electronic annotation	0000779 // condensed chromosome, centromeric region // inferred from sequence or structural similarity /// 0000785 // chromatin // inferred from direct assay /// 0005634 // nucleus // inferred from direct assay /// 0005635 // nuclear envelope // inferred from sequence or structural similarity /// 0005637 // nuclear inner membrane // non-traceable author statement /// 0005719 // nuclear euchromatin // inferred from direct assay /// 0005720 // nuclear heterochromatin // inferred from direct assay /// 0005819 // spindle // inferred from direct assay /// 0031618 // nuclear centromeric heterochromatin // inferred from sequence or structural similarity	0005515 // protein binding // inferred from physical interaction /// 0019899 // enzyme binding // inferred from physical interaction /// 0019904 // protein domain specific binding // inferred from physical interaction /// 0042802 // identical protein binding // inferred from physical interaction /// 1990226 // histone methyltransferase binding // inferred from physical interaction
200038_s_at	NM_000985		Homo sapiens	Oct 6, 2014	Exemplar sequence	GenBank	gb:NM_000985.1 /DEF=Homo sapiens ribosomal protein L17 (RPL17), mRNA. /FEA=mRNA /GEN=RPL17 /PROD=ribosomal protein L17 /DB_XREF=gi:4506616 /UG=Hs.82202 ribosomal protein L17 /FL=gb:BC000502.1 gb:NM_000985.1	NM_000985	chromosome 18 open reading frame 32 /// ribosomal protein L17 /// RPL17-C18orf32 readthrough /// small nucleolar RNA, C/D box 58A /// small nucleolar RNA, C/D box 58B /// small nucleolar RNA, C/D box 58C	C18orf32 /// RPL17 /// RPL17-C18orf32 /// SNORD58A /// SNORD58B /// SNORD58C	6139 /// 26790 /// 26791 /// 497661 /// 100124516 /// 100526842	NM_000985 /// NM_001035005 /// NM_001035006 /// NM_001199340 /// NM_001199341 /// NM_001199342 /// NM_001199343 /// NM_001199344 /// NM_001199345 /// NM_001199346 /// NM_001199355 /// NM_001199356 /// NR_002571 /// NR_002572 /// NR_003701	0000184 // nuclear-transcribed mRNA catabolic process, nonsense-mediated decay // traceable author statement /// 0006412 // translation // non-traceable author statement /// 0006412 // translation // traceable author statement /// 0006413 // translational initiation // traceable author statement /// 0006414 // translational elongation // traceable author statement /// 0006415 // translational termination // traceable author statement /// 0006614 // SRP-dependent cotranslational protein targeting to membrane // traceable author statement /// 0007165 // signal transduction // inferred from mutant phenotype /// 0010467 // gene expression // traceable author statement /// 0016032 // viral process // traceable author statement /// 0016070 // RNA metabolic process // traceable author statement /// 0016071 // mRNA metabolic process // traceable author statement /// 0019058 // viral life cycle // traceable author statement /// 0019083 // viral transcription // traceable author statement /// 0043123 // positive regulation of I-kappaB kinase/NF-kappaB signaling // inferred from mutant phenotype /// 0044267 // cellular protein metabolic process // traceable author statement	0005622 // intracellular // inferred from electronic annotation /// 0005634 // nucleus // inferred from direct assay /// 0005829 // cytosol // traceable author statement /// 0005840 // ribosome // inferred from electronic annotation /// 0015934 // large ribosomal subunit // inferred from electronic annotation /// 0022625 // cytosolic large ribosomal subunit // inferred from direct assay /// 0030529 // ribonucleoprotein complex // inferred from electronic annotation	0003735 // structural constituent of ribosome // non-traceable author statement /// 0004871 // signal transducer activity // inferred from mutant phenotype /// 0044822 // poly(A) RNA binding // inferred from direct assay
200039_s_at	NM_002794		Homo sapiens	Oct 6, 2014	Exemplar sequence	GenBank	gb:NM_002794.1 /DEF=Homo sapiens proteasome (prosome, macropain) subunit, beta type, 2 (PSMB2), mRNA.  /FEA=mRNA /GEN=PSMB2 /PROD=proteasome (prosome, macropain) subunit, betatype, 2 /DB_XREF=gi:4506194 /UG=Hs.1390 proteasome (prosome, macropain) subunit, beta type, 2 /FL=gb:BC000268.1 gb:NM_002794.1 gb:D26599.1	NM_002794	proteasome (prosome, macropain) subunit, beta type, 2	PSMB2	5690	NM_001199779 /// NM_001199780 /// NM_002794	0000082 // G1/S transition of mitotic cell cycle // traceable author statement /// 0000209 // protein polyubiquitination // traceable author statement /// 0000278 // mitotic cell cycle // traceable author statement /// 0002474 // antigen processing and presentation of peptide antigen via MHC class I // traceable author statement /// 0002479 // antigen processing and presentation of exogenous peptide antigen via MHC class I, TAP-dependent // traceable author statement /// 0006508 // proteolysis // inferred from electronic annotation /// 0006521 // regulation of cellular amino acid metabolic process // traceable author statement /// 0006915 // apoptotic process // traceable author statement /// 0006977 // DNA damage response, signal transduction by p53 class mediator resulting in cell cycle arrest // traceable author statement /// 0010243 // response to organonitrogen compound // inferred from electronic annotation /// 0010467 // gene expression // traceable author statement /// 0014070 // response to organic cyclic compound // inferred from electronic annotation /// 0016032 // viral process // traceable author statement /// 0016070 // RNA metabolic process // traceable author statement /// 0016071 // mRNA metabolic process // traceable author statement /// 0019048 // modulation by virus of host morphology or physiology // inferred from electronic annotation /// 0031145 // anaphase-promoting complex-dependent proteasomal ubiquitin-dependent protein catabolic process // traceable author statement /// 0034641 // cellular nitrogen compound metabolic process // traceable author statement /// 0042590 // antigen processing and presentation of exogenous peptide antigen via MHC class I // traceable author statement /// 0042981 // regulation of apoptotic process // traceable author statement /// 0043066 // negative regulation of apoptotic process // traceable author statement /// 0044281 // small molecule metabolic process // traceable author statement /// 0051436 // negative regulation of ubiquitin-protein ligase activity involved in mitotic cell cycle // traceable author statement /// 0051437 // positive regulation of ubiquitin-protein ligase activity involved in mitotic cell cycle // traceable author statement /// 0051439 // regulation of ubiquitin-protein ligase activity involved in mitotic cell cycle // traceable author statement /// 0051603 // proteolysis involved in cellular protein catabolic process // inferred from electronic annotation	0000502 // proteasome complex // traceable author statement /// 0005634 // nucleus // inferred from direct assay /// 0005654 // nucleoplasm // traceable author statement /// 0005730 // nucleolus // inferred from direct assay /// 0005737 // cytoplasm // inferred from electronic annotation /// 0005829 // cytosol // traceable author statement /// 0005839 // proteasome core complex // inferred from sequence or structural similarity /// 0016020 // membrane // inferred from direct assay /// 0070062 // extracellular vesicular exosome // inferred from direct assay	0004175 // endopeptidase activity // inferred from electronic annotation /// 0004298 // threonine-type endopeptidase activity // inferred from electronic annotation /// 0005515 // protein binding // inferred from physical interaction /// 0008233 // peptidase activity // inferred from electronic annotation /// 0016787 // hydrolase activity // inferred from electronic annotation
200040_at	NM_006559		Homo sapiens	Oct 6, 2014	Exemplar sequence	GenBank	gb:NM_006559.1 /DEF=Homo sapiens GAP-associated tyrosine phosphoprotein p62 (Sam68) (SAM68), mRNA.  /FEA=mRNA /GEN=SAM68 /PROD=GAP-associated tyrosine phosphoprotein p62(Sam68) /DB_XREF=gi:5730026 /UG=Hs.119537 GAP-associated tyrosine phosphoprotein p62 (Sam68) /FL=gb:BC000717.1 gb:M88108.1 gb:NM_006559.1	NM_006559	KH domain containing, RNA binding, signal transduction associated 1	KHDRBS1	10657	NM_001271878 /// NM_006559 /// NR_073498 /// NR_073499	0000086 // G2/M transition of mitotic cell cycle // inferred from sequence or structural similarity /// 0006351 // transcription, DNA-templated // inferred from electronic annotation /// 0006355 // regulation of transcription, DNA-templated // inferred from electronic annotation /// 0006397 // mRNA processing // traceable author statement /// 0007049 // cell cycle // inferred from electronic annotation /// 0007050 // cell cycle arrest // traceable author statement /// 0007165 // signal transduction // traceable author statement /// 0007166 // cell surface receptor signaling pathway // inferred from direct assay /// 0008283 // cell proliferation // traceable author statement /// 0009967 // positive regulation of signal transduction // inferred from electronic annotation /// 0009967 // positive regulation of signal transduction // inferred from physical interaction /// 0031647 // regulation of protein stability // inferred from direct assay /// 0045892 // negative regulation of transcription, DNA-templated // inferred from sequence or structural similarity /// 0045948 // positive regulation of translational initiation // inferred from direct assay /// 0046831 // regulation of RNA export from nucleus // inferred from sequence or structural similarity /// 0046833 // positive regulation of RNA export from nucleus // inferred from direct assay	0005634 // nucleus // inferred from direct assay /// 0005730 // nucleolus // inferred from direct assay /// 0005737 // cytoplasm // inferred from electronic annotation /// 0016020 // membrane // inferred from direct assay /// 0070618 // Grb2-Sos complex // inferred from electronic annotation	0003677 // DNA binding // traceable author statement /// 0003723 // RNA binding // inferred from direct assay /// 0005070 // SH3/SH2 adaptor activity // inferred from physical interaction /// 0005515 // protein binding // inferred from physical interaction /// 0008143 // poly(A) binding // inferred from direct assay /// 0008266 // poly(U) RNA binding // inferred from direct assay /// 0017124 // SH3 domain binding // inferred from electronic annotation /// 0032403 // protein complex binding // inferred from electronic annotation /// 0044822 // poly(A) RNA binding // inferred from direct assay
200041_s_at	NM_004640		Homo sapiens	Oct 6, 2014	Exemplar sequence	GenBank	gb:NM_004640.1 /DEF=Homo sapiens HLA-B associated transcript-1 (D6S81E), mRNA. /FEA=mRNA /GEN=D6S81E /PROD=HLA-B associated transcript-1 /DB_XREF=gi:4758111 /UG=Hs.55296 HLA-B associated transcript-1 /FL=gb:BC004350.1 gb:NM_004640.1	NM_004640	ATP6V1G2-DDX39B readthrough (NMD candidate) /// DEAD (Asp-Glu-Ala-Asp) box polypeptide 39B /// small nucleolar RNA, C/D box 84	ATP6V1G2-DDX39B /// DDX39B /// SNORD84	7919 /// 692199 /// 100532737	NM_004640 /// NM_080598 /// NR_003065 /// NR_037852 /// NR_037853	0000245 // spliceosomal complex assembly // inferred from direct assay /// 0000398 // mRNA splicing, via spliceosome // inferred from genetic interaction /// 0006200 // ATP catabolic process // inferred from direct assay /// 0006200 // ATP catabolic process // traceable author statement /// 0006397 // mRNA processing // inferred from electronic annotation /// 0006406 // mRNA export from nucleus // inferred from direct assay /// 0006406 // mRNA export from nucleus // inferred from genetic interaction /// 0006810 // transport // inferred from electronic annotation /// 0008152 // metabolic process // inferred from electronic annotation /// 0008380 // RNA splicing // inferred from direct assay /// 0010501 // RNA secondary structure unwinding // inferred from direct assay /// 0015992 // proton transport // inferred from electronic annotation /// 0032786 // positive regulation of DNA-templated transcription, elongation // inferred from mutant phenotype /// 0046784 // viral mRNA export from host cell nucleus // inferred from direct assay /// 0051028 // mRNA transport // inferred from electronic annotation /// 0055085 // transmembrane transport // inferred from electronic annotation /// 2000002 // negative regulation of DNA damage checkpoint // inferred from mutant phenotype	0000346 // transcription export complex // inferred from direct assay /// 0005634 // nucleus // inferred from direct assay /// 0005681 // spliceosomal complex // inferred from direct assay /// 0005687 // U4 snRNP // inferred from direct assay /// 0005688 // U6 snRNP // inferred from direct assay /// 0005737 // cytoplasm // inferred from direct assay /// 0016471 // vacuolar proton-transporting V-type ATPase complex // inferred from electronic annotation /// 0016607 // nuclear speck // inferred from electronic annotation	0000166 // nucleotide binding // inferred from electronic annotation /// 0003676 // nucleic acid binding // inferred from electronic annotation /// 0003677 // DNA binding // inferred from electronic annotation /// 0003723 // RNA binding // inferred from electronic annotation /// 0004004 // ATP-dependent RNA helicase activity // inferred from direct assay /// 0004386 // helicase activity // inferred from electronic annotation /// 0005515 // protein binding // inferred from physical interaction /// 0005524 // ATP binding // inferred from electronic annotation /// 0008026 // ATP-dependent helicase activity // inferred from electronic annotation /// 0008186 // RNA-dependent ATPase activity // inferred from direct assay /// 0016787 // hydrolase activity // inferred from electronic annotation /// 0016820 // hydrolase activity, acting on acid anhydrides, catalyzing transmembrane movement of substances // inferred from electronic annotation /// 0017070 // U6 snRNA binding // inferred from direct assay /// 0030621 // U4 snRNA binding // inferred from direct assay /// 0043008 // ATP-dependent protein binding // inferred from direct assay /// 0044822 // poly(A) RNA binding // inferred from direct assay
200042_at	NM_014306		Homo sapiens	Oct 6, 2014	Exemplar sequence	GenBank	gb:NM_014306.1 /DEF=Homo sapiens hypothetical protein (HSPC117), mRNA. /FEA=mRNA /GEN=HSPC117 /PROD=similar to C. elegens hypothetical 55.2 kDprotein F16A11.2 /DB_XREF=gi:7657014 /UG=Hs.10729 hypothetical protein /FL=gb:BC000151.1 gb:BC002970.1 gb:AF161466.1 gb:NM_014306.1 gb:AF155658.1	NM_014306	RNA 2',3'-cyclic phosphate and 5'-OH ligase	RTCB	51493	NM_014306	0001701 // in utero embryonic development // inferred from electronic annotation /// 0001890 // placenta development // inferred from electronic annotation /// 0006388 // tRNA splicing, via endonucleolytic cleavage and ligation // inferred from direct assay /// 0006396 // RNA processing // inferred from electronic annotation /// 0007160 // cell-matrix adhesion // non-traceable author statement /// 0008033 // tRNA processing // inferred from electronic annotation /// 0034446 // substrate adhesion-dependent cell spreading // non-traceable author statement	0005737 // cytoplasm // inferred from electronic annotation /// 0072669 // tRNA-splicing ligase complex // inferred from direct assay	0000166 // nucleotide binding // inferred from electronic annotation /// 0003972 // RNA ligase (ATP) activity // inferred from direct assay /// 0005524 // ATP binding // inferred from electronic annotation /// 0008452 // RNA ligase activity // inferred from electronic annotation /// 0016874 // ligase activity // inferred from electronic annotation /// 0017166 // vinculin binding // inferred from physical interaction /// 0044822 // poly(A) RNA binding // inferred from direct assay /// 0046872 // metal ion binding // inferred from electronic annotation
200043_at	NM_004450		Homo sapiens	Oct 6, 2014	Exemplar sequence	GenBank	gb:NM_004450.1 /DEF=Homo sapiens enhancer of rudimentary (Drosophila) homolog (ERH), mRNA.  /FEA=mRNA /GEN=ERH /PROD=enhancer of rudimentary (Drosophila) homolog /DB_XREF=gi:4758301 /UG=Hs.118757 enhancer of rudimentary (Drosophila) homolog /FL=gb:D85758.1 gb:U66871.1 gb:NM_004450.1	NM_004450	enhancer of rudimentary homolog (Drosophila)	ERH	2079	NM_004450	0006139 // nucleobase-containing compound metabolic process // traceable author statement /// 0006213 // pyrimidine nucleoside metabolic process // traceable author statement /// 0007049 // cell cycle // inferred from electronic annotation	0030496 // midbody // inferred from direct assay	0044822 // poly(A) RNA binding // inferred from direct assay
200044_at	NM_003769		Homo sapiens	Oct 6, 2014	Exemplar sequence	GenBank	gb:NM_003769.1 /DEF=Homo sapiens splicing factor, arginineserine-rich 9 (SFRS9), mRNA. /FEA=mRNA /GEN=SFRS9 /PROD=splicing factor, arginineserine-rich 9 /DB_XREF=gi:4506902 /UG=Hs.77608 splicing factor, arginineserine-rich 9 /FL=gb:U30825.1 gb:NM_003769.1	NM_003769	glutamyl-tRNA(Gln) amidotransferase, subunit C /// serine/arginine-rich splicing factor 9	GATC /// SRSF9	8683 /// 283459	NM_003769 /// NM_176818 /// NR_033684	0000398 // mRNA splicing, via spliceosome // traceable author statement /// 0006366 // transcription from RNA polymerase II promoter // traceable author statement /// 0006369 // termination of RNA polymerase II transcription // traceable author statement /// 0006376 // mRNA splice site selection // traceable author statement /// 0006397 // mRNA processing // traceable author statement /// 0006406 // mRNA export from nucleus // traceable author statement /// 0006412 // translation // inferred from electronic annotation /// 0006450 // regulation of translational fidelity // inferred from electronic annotation /// 0008380 // RNA splicing // traceable author statement /// 0010467 // gene expression // traceable author statement /// 0031124 // mRNA 3'-end processing // traceable author statement /// 0032543 // mitochondrial translation // inferred from mutant phenotype /// 0048025 // negative regulation of mRNA splicing, via spliceosome // inferred from direct assay /// 0070681 // glutaminyl-tRNAGln biosynthesis via transamidation // inferred from direct assay	0005634 // nucleus // inferred from direct assay /// 0005654 // nucleoplasm // traceable author statement /// 0005730 // nucleolus // inferred from direct assay /// 0005739 // mitochondrion // inferred from direct assay /// 0030956 // glutamyl-tRNA(Gln) amidotransferase complex // inferred from direct assay	0000166 // nucleotide binding // inferred from electronic annotation /// 0003676 // nucleic acid binding // inferred from electronic annotation /// 0003723 // RNA binding // inferred from electronic annotation /// 0005515 // protein binding // inferred from physical interaction /// 0005524 // ATP binding // inferred from electronic annotation /// 0016874 // ligase activity // inferred from electronic annotation /// 0016884 // carbon-nitrogen ligase activity, with glutamine as amido-N-donor // inferred from electronic annotation /// 0044822 // poly(A) RNA binding // inferred from direct assay /// 0050567 // glutaminyl-tRNA synthase (glutamine-hydrolyzing) activity // inferred from direct assay
200045_at	NM_001090		Homo sapiens	Oct 6, 2014	Exemplar sequence	GenBank	gb:NM_001090.1 /DEF=Homo sapiens ATP-binding cassette, sub-family F (GCN20), member 1 (ABCF1), mRNA.  /FEA=mRNA /GEN=ABCF1 /PROD=ATP-binding cassette, sub-family F, member 1 /DB_XREF=gi:10947134 /UG=Hs.9573 ATP-binding cassette, sub-family F (GCN20), member 1 /FL=gb:NM_001090.1 gb:AF027302.1	NM_001090	ATP-binding cassette, sub-family F (GCN20), member 1	ABCF1	23	NM_001025091 /// NM_001090	0006200 // ATP catabolic process // inferred from electronic annotation /// 0006412 // translation // traceable author statement /// 0006413 // translational initiation // inferred from mutant phenotype /// 0006954 // inflammatory response // traceable author statement /// 0008152 // metabolic process // inferred from electronic annotation /// 0042254 // ribosome biogenesis // inferred from direct assay /// 0045727 // positive regulation of translation // inferred from direct assay	0005634 // nucleus // inferred from electronic annotation /// 0005635 // nuclear envelope // inferred from direct assay /// 0005635 // nuclear envelope // inferred from electronic annotation /// 0005654 // nucleoplasm // inferred from direct assay /// 0005654 // nucleoplasm // inferred from electronic annotation /// 0005737 // cytoplasm // inferred from direct assay /// 0005840 // ribosome // inferred from electronic annotation /// 0016020 // membrane // inferred from direct assay /// 0042788 // polysomal ribosome // inferred from direct assay	0000166 // nucleotide binding // inferred from electronic annotation /// 0005515 // protein binding // inferred from physical interaction /// 0005524 // ATP binding // inferred from direct assay /// 0005524 // ATP binding // inferred from electronic annotation /// 0008135 // translation factor activity, nucleic acid binding // traceable author statement /// 0008494 // translation activator activity // inferred from direct assay /// 0016887 // ATPase activity // inferred from electronic annotation /// 0017111 // nucleoside-triphosphatase activity // inferred from electronic annotation /// 0043022 // ribosome binding // inferred from direct assay /// 0044822 // poly(A) RNA binding // inferred from direct assay
200046_at	NM_001344		Homo sapiens	Oct 6, 2014	Exemplar sequence	GenBank	gb:NM_001344.1 /DEF=Homo sapiens defender against cell death 1 (DAD1), mRNA. /FEA=mRNA /GEN=DAD1 /PROD=defender against cell death 1 /DB_XREF=gi:4503252 /UG=Hs.82890 defender against cell death 1 /FL=gb:NM_001344.1 gb:D15057.1	NM_001344	defender against cell death 1	DAD1	1603	NM_001344	0001824 // blastocyst development // inferred from electronic annotation /// 0006486 // protein glycosylation // inferred from sequence or structural similarity /// 0006915 // apoptotic process // inferred from electronic annotation /// 0007584 // response to nutrient // inferred from electronic annotation /// 0018279 // protein N-linked glycosylation via asparagine // inferred by curator /// 0018279 // protein N-linked glycosylation via asparagine // traceable author statement /// 0042493 // response to drug // inferred from electronic annotation /// 0043066 // negative regulation of apoptotic process // inferred from electronic annotation /// 0043687 // post-translational protein modification // traceable author statement /// 0044267 // cellular protein metabolic process // traceable author statement	0005783 // endoplasmic reticulum // inferred from electronic annotation /// 0005789 // endoplasmic reticulum membrane // traceable author statement /// 0008250 // oligosaccharyltransferase complex // inferred from sequence or structural similarity /// 0008250 // oligosaccharyltransferase complex // traceable author statement /// 0016020 // membrane // inferred from direct assay /// 0016020 // membrane // inferred from electronic annotation /// 0016021 // integral component of membrane // inferred from electronic annotation /// 0070062 // extracellular vesicular exosome // inferred from direct assay	0004576 // oligosaccharyl transferase activity // inferred from sequence or structural similarity /// 0004579 // dolichyl-diphosphooligosaccharide-protein glycotransferase activity // inferred by curator /// 0016740 // transferase activity // inferred from electronic annotation /// 0016757 // transferase activity, transferring glycosyl groups // inferred from electronic annotation
200047_s_at	NM_003403		Homo sapiens	Oct 6, 2014	Exemplar sequence	GenBank	gb:NM_003403.2 /DEF=Homo sapiens YY1 transcription factor (YY1), mRNA. /FEA=mRNA /GEN=YY1 /PROD=YY1 transcription factor /DB_XREF=gi:6042207 /UG=Hs.97496 YY1 transcription factor /FL=gb:M77698.1 gb:M76541.1 gb:NM_003403.2	NM_003403	YY1 transcription factor	YY1	7528	NM_003403	0000122 // negative regulation of transcription from RNA polymerase II promoter // inferred from direct assay /// 0000724 // double-strand break repair via homologous recombination // inferred from mutant phenotype /// 0006281 // DNA repair // inferred from electronic annotation /// 0006310 // DNA recombination // inferred from electronic annotation /// 0006351 // transcription, DNA-templated // inferred from electronic annotation /// 0006355 // regulation of transcription, DNA-templated // inferred from electronic annotation /// 0006357 // regulation of transcription from RNA polymerase II promoter // traceable author statement /// 0006403 // RNA localization // inferred from electronic annotation /// 0006974 // cellular response to DNA damage stimulus // inferred from mutant phenotype /// 0007283 // spermatogenesis // inferred from electronic annotation /// 0009952 // anterior/posterior pattern specification // inferred from electronic annotation /// 0010225 // response to UV-C // inferred from mutant phenotype /// 0030154 // cell differentiation // inferred from electronic annotation /// 0034644 // cellular response to UV // inferred from mutant phenotype /// 0034696 // response to prostaglandin F // inferred from electronic annotation /// 0048593 // camera-type eye morphogenesis // inferred from electronic annotation /// 0051276 // chromosome organization // inferred from electronic annotation	0005634 // nucleus // inferred from direct assay /// 0005667 // transcription factor complex // inferred from electronic annotation /// 0005886 // plasma membrane // inferred from direct assay /// 0016363 // nuclear matrix // inferred from electronic annotation /// 0031011 // Ino80 complex // inferred from direct assay /// 0031519 // PcG protein complex // inferred from electronic annotation	0000400 // four-way junction DNA binding // inferred from direct assay /// 0001078 // RNA polymerase II core promoter proximal region sequence-specific DNA binding transcription factor activity involved in negative regulation of transcription // inferred from sequence or structural similarity /// 0003676 // nucleic acid binding // inferred from electronic annotation /// 0003677 // DNA binding // inferred from direct assay /// 0003700 // sequence-specific DNA binding transcription factor activity // traceable author statement /// 0003713 // transcription coactivator activity // traceable author statement /// 0003714 // transcription corepressor activity // traceable author statement /// 0003723 // RNA binding // inferred from direct assay /// 0005515 // protein binding // inferred from physical interaction /// 0008270 // zinc ion binding // traceable author statement /// 0044212 // transcription regulatory region DNA binding // inferred from direct assay /// 0046872 // metal ion binding // inferred from electronic annotation
200048_s_at	NM_006694		Homo sapiens	Oct 6, 2014	Exemplar sequence	GenBank	gb:NM_006694.1 /DEF=Homo sapiens jumping translocation breakpoint (JTB), mRNA. /FEA=mRNA /GEN=JTB /PROD=jumping translocation breakpoint /DB_XREF=gi:5729888 /UG=Hs.6396 jumping translocation breakpoint /FL=gb:BC000499.1 gb:BC001363.1 gb:BC000996.2 gb:BC001667.1 gb:AB016488.1 gb:AF131797.1 gb:NM_006694.1 gb:AF115850.2	NM_006694	jumping translocation breakpoint	JTB	10899	NM_006694	0000910 // cytokinesis // inferred from mutant phenotype /// 0006915 // apoptotic process // inferred from electronic annotation /// 0007049 // cell cycle // inferred from electronic annotation /// 0007067 // mitotic nuclear division // inferred from mutant phenotype /// 0008637 // apoptotic mitochondrial changes // inferred from electronic annotation /// 0042127 // regulation of cell proliferation // inferred from electronic annotation /// 0043066 // negative regulation of apoptotic process // inferred from electronic annotation /// 0045860 // positive regulation of protein kinase activity // inferred from mutant phenotype /// 0051301 // cell division // inferred from electronic annotation	0005737 // cytoplasm // inferred from direct assay /// 0005739 // mitochondrion // inferred from electronic annotation /// 0005813 // centrosome // inferred from direct assay /// 0005815 // microtubule organizing center // inferred from electronic annotation /// 0005819 // spindle // inferred from direct assay /// 0005856 // cytoskeleton // inferred from electronic annotation /// 0005887 // integral component of plasma membrane // traceable author statement /// 0016020 // membrane // traceable author statement /// 0016021 // integral component of membrane // inferred from electronic annotation /// 0030496 // midbody // inferred from direct assay	0019901 // protein kinase binding // inferred from direct assay
200049_at	NM_007067		Homo sapiens	Oct 6, 2014	Exemplar sequence	GenBank	gb:NM_007067.1 /DEF=Homo sapiens histone acetyltransferase (HBOA), mRNA. /FEA=mRNA /GEN=HBOA /PROD=histone acetyltransferase /DB_XREF=gi:5901961 /UG=Hs.21907 histone acetyltransferase /FL=gb:AF074606.1 gb:AF140360.1 gb:NM_007067.1	NM_007067	K(lysine) acetyltransferase 7	KAT7	11143	NM_001199155 /// NM_001199156 /// NM_001199157 /// NM_001199158 /// NM_007067	0006260 // DNA replication // inferred from direct assay /// 0006325 // chromatin organization // traceable author statement /// 0006351 // transcription, DNA-templated // inferred from electronic annotation /// 0006355 // regulation of transcription, DNA-templated // inferred from electronic annotation /// 0008152 // metabolic process // inferred from electronic annotation /// 0016568 // chromatin modification // inferred from electronic annotation /// 0043966 // histone H3 acetylation // inferred from direct assay /// 0043981 // histone H4-K5 acetylation // inferred from direct assay /// 0043982 // histone H4-K8 acetylation // inferred from direct assay /// 0043983 // histone H4-K12 acetylation // inferred from direct assay /// 0043984 // histone H4-K16 acetylation // inferred from direct assay	0000123 // histone acetyltransferase complex // inferred from direct assay /// 0005634 // nucleus // inferred from direct assay /// 0005654 // nucleoplasm // inferred from direct assay /// 0005654 // nucleoplasm // traceable author statement /// 0005730 // nucleolus // inferred from direct assay /// 0005737 // cytoplasm // inferred from direct assay	0003700 // sequence-specific DNA binding transcription factor activity // inferred from electronic annotation /// 0004402 // histone acetyltransferase activity // inferred from electronic annotation /// 0005515 // protein binding // inferred from physical interaction /// 0008270 // zinc ion binding // inferred from electronic annotation /// 0016740 // transferase activity // inferred from electronic annotation /// 0016746 // transferase activity, transferring acyl groups // inferred from electronic annotation /// 0016747 // transferase activity, transferring acyl groups other than amino-acyl groups // inferred from electronic annotation /// 0046872 // metal ion binding // inferred from electronic annotation
200050_at	NM_007145		Homo sapiens	Oct 6, 2014	Exemplar sequence	GenBank	gb:NM_007145.1 /DEF=Homo sapiens zinc finger protein 146 (ZNF146), mRNA. /FEA=mRNA /GEN=ZNF146 /PROD=zinc finger protein 146 /DB_XREF=gi:6005965 /UG=Hs.301819 zinc finger protein 146 /FL=gb:BC005154.1 gb:NM_007145.1	NM_007145	zinc finger protein 146	ZNF146	7705	NM_001099638 /// NM_001099639 /// NM_007145 /// XM_005259214	0006355 // regulation of transcription, DNA-templated // not recorded	0005634 // nucleus // traceable author statement /// 0005730 // nucleolus // inferred from direct assay /// 0005737 // cytoplasm // inferred from direct assay	0003676 // nucleic acid binding // inferred from electronic annotation /// 0003677 // DNA binding // inferred from electronic annotation /// 0003700 // sequence-specific DNA binding transcription factor activity // not recorded /// 0008201 // heparin binding // traceable author statement /// 0008270 // zinc ion binding // traceable author statement /// 0046872 // metal ion binding // inferred from electronic annotation
200051_at	NM_005146		Homo sapiens	Oct 6, 2014	Exemplar sequence	GenBank	gb:NM_005146.1 /DEF=Homo sapiens squamous cell carcinoma antigen recognised by T cells (SART1), mRNA.  /FEA=mRNA /GEN=SART1 /PROD=squamous cell carcinoma antigen recognised by Tcells /DB_XREF=gi:10863888 /UG=Hs.288319 squamous cell carcinoma antigen recognised by T cells /FL=gb:NM_005146.1 gb:BC001058.1 gb:AB006198.1	NM_005146	squamous cell carcinoma antigen recognized by T cells	SART1	9092	NM_005146	0000387 // spliceosomal snRNP assembly // traceable author statement /// 0000398 // mRNA splicing, via spliceosome // inferred by curator /// 0006397 // mRNA processing // inferred from electronic annotation /// 0007050 // cell cycle arrest // non-traceable author statement /// 0008380 // RNA splicing // inferred from electronic annotation /// 0045585 // positive regulation of cytotoxic T cell differentiation // inferred from direct assay /// 0097193 // intrinsic apoptotic signaling pathway // non-traceable author statement	0005634 // nucleus // inferred from direct assay /// 0005654 // nucleoplasm // inferred from direct assay /// 0005681 // spliceosomal complex // inferred from electronic annotation /// 0005730 // nucleolus // inferred from direct assay /// 0005737 // cytoplasm // traceable author statement /// 0005794 // Golgi apparatus // inferred from direct assay /// 0005829 // cytosol // traceable author statement /// 0015030 // Cajal body // inferred from direct assay /// 0071013 // catalytic step 2 spliceosome // inferred from direct assay	0005515 // protein binding // inferred from physical interaction /// 0044822 // poly(A) RNA binding // inferred from direct assay
200052_s_at	NM_004515		Homo sapiens	Oct 6, 2014	Exemplar sequence	GenBank	gb:NM_004515.1 /DEF=Homo sapiens interleukin enhancer binding factor 2, 45kD (ILF2), mRNA.  /FEA=mRNA /GEN=ILF2 /PROD=interleukin enhancer binding factor 2, 45kD /DB_XREF=gi:4758601 /UG=Hs.75117 interleukin enhancer binding factor 2, 45kD /FL=gb:BC000382.1 gb:NM_004515.1 gb:U10323.1	NM_004515	interleukin enhancer binding factor 2	ILF2	3608	NM_001267809 /// NM_004515	0006351 // transcription, DNA-templated // inferred from direct assay /// 0006355 // regulation of transcription, DNA-templated // inferred from electronic annotation /// 0006955 // immune response // inferred from electronic annotation /// 0008152 // metabolic process // inferred from electronic annotation /// 0045893 // positive regulation of transcription, DNA-templated // inferred from direct assay	0005634 // nucleus // inferred from direct assay /// 0005730 // nucleolus // inferred from direct assay /// 0005737 // cytoplasm // inferred from electronic annotation /// 0016020 // membrane // inferred from direct assay /// 0030529 // ribonucleoprotein complex // inferred from direct assay	0003677 // DNA binding // inferred from direct assay /// 0003723 // RNA binding // inferred from electronic annotation /// 0003725 // double-stranded RNA binding // inferred from direct assay /// 0005515 // protein binding // inferred from physical interaction /// 0005524 // ATP binding // inferred from electronic annotation /// 0016740 // transferase activity // inferred from electronic annotation /// 0044822 // poly(A) RNA binding // inferred from direct assay
200053_at	NM_004890		Homo sapiens	Oct 6, 2014	Exemplar sequence	GenBank	gb:NM_004890.1 /DEF=Homo sapiens sperm associated antigen 7 (SPAG7), mRNA. /FEA=mRNA /GEN=SPAG7 /PROD=sperm associated antigen 7 /DB_XREF=gi:4757715 /UG=Hs.90436 sperm associated antigen 7 /FL=gb:AF047437.1 gb:NM_004890.1	NM_004890	sperm associated antigen 7	SPAG7	9552	NM_004890 /// XM_005256865 /// XM_006721600		0005634 // nucleus // inferred from electronic annotation	0003676 // nucleic acid binding // inferred from electronic annotation
200054_at	NM_003904		Homo sapiens	Oct 6, 2014	Exemplar sequence	GenBank	gb:NM_003904.1 /DEF=Homo sapiens zinc finger protein 259 (ZNF259), mRNA. /FEA=mRNA /GEN=ZNF259 /PROD=zinc finger protein 259 /DB_XREF=gi:4508020 /UG=Hs.7165 zinc finger protein 259 /FL=gb:BC004256.1 gb:AF019767.1 gb:NM_003904.1	NM_003904	ZPR1 zinc finger	ZPR1	8882	NM_003904	0000226 // microtubule cytoskeleton organization // inferred from sequence or structural similarity /// 0001834 // trophectodermal cell proliferation // inferred from sequence or structural similarity /// 0006397 // mRNA processing // inferred from electronic annotation /// 0007165 // signal transduction // traceable author statement /// 0008283 // cell proliferation // traceable author statement /// 0008380 // RNA splicing // inferred from electronic annotation /// 0010628 // positive regulation of gene expression // inferred from mutant phenotype /// 0021510 // spinal cord development // inferred from sequence or structural similarity /// 0030154 // cell differentiation // inferred from electronic annotation /// 0030576 // Cajal body organization // inferred from mutant phenotype /// 0030576 // Cajal body organization // inferred from sequence or structural similarity /// 0031641 // regulation of myelination // inferred from sequence or structural similarity /// 0033120 // positive regulation of RNA splicing // inferred from mutant phenotype /// 0042023 // DNA endoreduplication // inferred from sequence or structural similarity /// 0042307 // positive regulation of protein import into nucleus // inferred from direct assay /// 0045927 // positive regulation of growth // inferred from sequence or structural similarity /// 0061564 // axon development // inferred from mutant phenotype /// 0061564 // axon development // inferred from sequence or structural similarity /// 0071364 // cellular response to epidermal growth factor stimulus // inferred from direct assay /// 0071931 // positive regulation of transcription involved in G1/S transition of mitotic cell cycle // inferred from mutant phenotype /// 1902742 // apoptotic process involved in development // inferred from sequence or structural similarity /// 1990261 // pre-mRNA catabolic process // inferred from mutant phenotype /// 2000672 // negative regulation of motor neuron apoptotic process // inferred from sequence or structural similarity	0005634 // nucleus // inferred from direct assay /// 0005654 // nucleoplasm // inferred from direct assay /// 0005730 // nucleolus // inferred from direct assay /// 0005737 // cytoplasm // inferred from direct assay /// 0015030 // Cajal body // inferred from direct assay /// 0030424 // axon // inferred from sequence or structural similarity /// 0030426 // growth cone // inferred from sequence or structural similarity /// 0032797 // SMN complex // inferred from direct assay /// 0042995 // cell projection // inferred from electronic annotation /// 0043025 // neuronal cell body // inferred from sequence or structural similarity /// 0043204 // perikaryon // inferred from sequence or structural similarity /// 0048471 // perinuclear region of cytoplasm // inferred from electronic annotation /// 0097504 // Gemini of coiled bodies // inferred from direct assay	0005515 // protein binding // inferred from physical interaction /// 0008270 // zinc ion binding // inferred from electronic annotation /// 0031369 // translation initiation factor binding // inferred from physical interaction /// 0046872 // metal ion binding // inferred from electronic annotation
200055_at	NM_006284		Homo sapiens	Oct 6, 2014	Exemplar sequence	GenBank	gb:NM_006284.1 /DEF=Homo sapiens TATA box binding protein (TBP)-associated factor, RNA polymerase II, H, 30kD (TAF2H), mRNA.  /FEA=mRNA /GEN=TAF2H /PROD=TATA box binding protein (TBP)-associatedfactor, RNA polymerase II, H, 30kD /DB_XREF=gi:5454105 /UG=Hs.89657 TATA box binding protein (TBP)-associated factor, RNA polymerase II, H, 30kD /FL=gb:NM_006284.1 gb:U13991.1	NM_006284	TAF10 RNA polymerase II, TATA box binding protein (TBP)-associated factor, 30kDa	TAF10	6881	NM_006284	0006325 // chromatin organization // traceable author statement /// 0006351 // transcription, DNA-templated // inferred from electronic annotation /// 0006352 // DNA-templated transcription, initiation // inferred from direct assay /// 0006355 // regulation of transcription, DNA-templated // inferred from electronic annotation /// 0006366 // transcription from RNA polymerase II promoter // inferred by curator /// 0006366 // transcription from RNA polymerase II promoter // traceable author statement /// 0006367 // transcription initiation from RNA polymerase II promoter // inferred by curator /// 0006367 // transcription initiation from RNA polymerase II promoter // inferred from direct assay /// 0006367 // transcription initiation from RNA polymerase II promoter // traceable author statement /// 0006368 // transcription elongation from RNA polymerase II promoter // traceable author statement /// 0010467 // gene expression // traceable author statement /// 0016032 // viral process // traceable author statement /// 0016578 // histone deubiquitination // inferred from direct assay /// 0043966 // histone H3 acetylation // inferred from direct assay /// 0051260 // protein homooligomerization // inferred from direct assay	0000125 // PCAF complex // inferred from direct assay /// 0005634 // nucleus // inferred from direct assay /// 0005654 // nucleoplasm // traceable author statement /// 0005669 // transcription factor TFIID complex // inferred from direct assay /// 0005737 // cytoplasm // inferred from direct assay /// 0030914 // STAGA complex // inferred from direct assay /// 0033276 // transcription factor TFTC complex // inferred from direct assay /// 0048471 // perinuclear region of cytoplasm // inferred from direct assay	0003700 // sequence-specific DNA binding transcription factor activity // inferred from direct assay /// 0003713 // transcription coactivator activity // inferred from direct assay /// 0004402 // histone acetyltransferase activity // inferred from direct assay /// 0005515 // protein binding // inferred from physical interaction /// 0019899 // enzyme binding // inferred from physical interaction /// 0030331 // estrogen receptor binding // inferred from direct assay /// 0070063 // RNA polymerase binding // inferred from direct assay
200056_s_at	NM_006333		Homo sapiens	Oct 6, 2014	Exemplar sequence	GenBank	gb:NM_006333.1 /DEF=Homo sapiens nuclear DNA-binding protein (C1D), mRNA. /FEA=mRNA /GEN=C1D /PROD=nuclear DNA-binding protein /DB_XREF=gi:5453582 /UG=Hs.15164 nuclear DNA-binding protein /FL=gb:NM_006333.1	NM_006333	C1D nuclear receptor corepressor	C1D	10438	NM_001190263 /// NM_001190265 /// NM_006333 /// NM_173177	0000460 // maturation of 5.8S rRNA // inferred from mutant phenotype /// 0006351 // transcription, DNA-templated // inferred from electronic annotation /// 0006355 // regulation of transcription, DNA-templated // inferred from electronic annotation /// 0006364 // rRNA processing // inferred from electronic annotation /// 0006915 // apoptotic process // inferred from electronic annotation /// 0045892 // negative regulation of transcription, DNA-templated // inferred from electronic annotation	0000176 // nuclear exosome (RNase complex) // traceable author statement /// 0005634 // nucleus // inferred from direct assay /// 0005730 // nucleolus // inferred from direct assay /// 0005737 // cytoplasm // inferred from electronic annotation /// 0005739 // mitochondrion // inferred from direct assay /// 0017053 // transcriptional repressor complex // inferred from electronic annotation	0003677 // DNA binding // inferred from electronic annotation /// 0003714 // transcription corepressor activity // inferred from electronic annotation /// 0003723 // RNA binding // inferred from direct assay /// 0005515 // protein binding // inferred from physical interaction /// 0016922 // ligand-dependent nuclear receptor binding // inferred from electronic annotation
200057_s_at	NM_007363		Homo sapiens	Oct 6, 2014	Exemplar sequence	GenBank	gb:NM_007363.2 /DEF=Homo sapiens non-POU-domain-containing, octamer-binding (NONO), mRNA.  /FEA=mRNA /GEN=NONO /PROD=non-Pou domain-containing octamer (ATGCAAAT)binding protein /DB_XREF=gi:7657382 /UG=Hs.172207 non-POU-domain-containing, octamer-binding /FL=gb:NM_007363.2	NM_007363	non-POU domain containing, octamer-binding	NONO	4841	NM_001145408 /// NM_001145409 /// NM_001145410 /// NM_007363	0006281 // DNA repair // inferred from electronic annotation /// 0006310 // DNA recombination // inferred from electronic annotation /// 0006351 // transcription, DNA-templated // inferred from electronic annotation /// 0006355 // regulation of transcription, DNA-templated // inferred from electronic annotation /// 0006397 // mRNA processing // inferred from electronic annotation /// 0006974 // cellular response to DNA damage stimulus // inferred from electronic annotation /// 0007623 // circadian rhythm // inferred from sequence or structural similarity /// 0008380 // RNA splicing // inferred from electronic annotation /// 0042752 // regulation of circadian rhythm // inferred from sequence or structural similarity /// 0045892 // negative regulation of transcription, DNA-templated // inferred from sequence or structural similarity /// 0048511 // rhythmic process // inferred from electronic annotation	0005634 // nucleus // inferred from direct assay /// 0005634 // nucleus // inferred from sequence or structural similarity /// 0005730 // nucleolus // inferred from direct assay /// 0016020 // membrane // inferred from direct assay /// 0016363 // nuclear matrix // inferred from direct assay /// 0016607 // nuclear speck // inferred from electronic annotation /// 0042382 // paraspeckles // inferred from direct assay	0000166 // nucleotide binding // inferred from electronic annotation /// 0001047 // core promoter binding // inferred from sequence or structural similarity /// 0003676 // nucleic acid binding // inferred from electronic annotation /// 0003677 // DNA binding // inferred from electronic annotation /// 0003723 // RNA binding // inferred from electronic annotation /// 0005515 // protein binding // inferred from physical interaction /// 0042802 // identical protein binding // inferred from physical interaction /// 0044822 // poly(A) RNA binding // inferred from direct assay
200058_s_at	BC001417		Homo sapiens	Oct 6, 2014	Exemplar sequence	GenBank	gb:BC001417.1 /DEF=Homo sapiens, Similar to U5 snRNP-specific protein, 200 kDa (DEXH RNA helicase family), clone MGC:2580, mRNA, complete cds.  /FEA=mRNA /PROD=Similar to U5 snRNP-specific protein, 200 kDa(DEXH RNA helicase family) /DB_XREF=gi:12655128 /UG=Hs.246112 KIAA0788 protein /FL=gb:BC001417.1 gb:AF119874.1	BC001417	U5 small nuclear ribonucleoprotein 200 kDa helicase-like /// small nuclear ribonucleoprotein 200kDa (U5)	LOC101929240 /// SNRNP200	23020 /// 101929240	NM_014014 /// XR_243770 /// XR_253745 /// XR_424859	0000354 // cis assembly of pre-catalytic spliceosome // inferred by curator /// 0000398 // mRNA splicing, via spliceosome // inferred by curator /// 0000398 // mRNA splicing, via spliceosome // inferred from direct assay /// 0000398 // mRNA splicing, via spliceosome // traceable author statement /// 0001649 // osteoblast differentiation // inferred from direct assay /// 0006200 // ATP catabolic process // inferred from direct assay /// 0006397 // mRNA processing // inferred from electronic annotation /// 0008152 // metabolic process // inferred from electronic annotation /// 0008380 // RNA splicing // traceable author statement /// 0010467 // gene expression // traceable author statement	0005634 // nucleus // inferred from direct assay /// 0005654 // nucleoplasm // traceable author statement /// 0005681 // spliceosomal complex // inferred from direct assay /// 0005682 // U5 snRNP // inferred from direct assay /// 0005730 // nucleolus // inferred from direct assay /// 0016020 // membrane // inferred from direct assay /// 0019013 // viral nucleocapsid // inferred from electronic annotation /// 0030529 // ribonucleoprotein complex // inferred from electronic annotation /// 0071013 // catalytic step 2 spliceosome // inferred from direct assay	0000166 // nucleotide binding // inferred from electronic annotation /// 0003676 // nucleic acid binding // inferred from electronic annotation /// 0003677 // DNA binding // inferred from electronic annotation /// 0004004 // ATP-dependent RNA helicase activity // inferred from direct assay /// 0004386 // helicase activity // inferred from electronic annotation /// 0005515 // protein binding // inferred from physical interaction /// 0005524 // ATP binding // inferred from electronic annotation /// 0008026 // ATP-dependent helicase activity // inferred from direct assay /// 0016787 // hydrolase activity // inferred from electronic annotation /// 0017111 // nucleoside-triphosphatase activity // inferred from electronic annotation /// 0042802 // identical protein binding // inferred from physical interaction /// 0044822 // poly(A) RNA binding // inferred from direct assay
200059_s_at	BC001360		Homo sapiens	Oct 6, 2014	Exemplar sequence	GenBank	gb:BC001360.1 /DEF=Homo sapiens, ras homolog gene family, member A, clone MGC:2330, mRNA, complete cds.  /FEA=mRNA /PROD=ras homolog gene family, member A /DB_XREF=gi:12655024 /UG=Hs.77273 ras homolog gene family, member A /FL=gb:NM_001664.1 gb:BC001360.1 gb:L25080.1	BC001360	ras homolog family member A	RHOA	387	NM_001664	0000902 // cell morphogenesis // inferred from electronic annotation /// 0001666 // response to hypoxia // inferred from electronic annotation /// 0006184 // GTP catabolic process // traceable author statement /// 0006357 // regulation of transcription from RNA polymerase II promoter // inferred from electronic annotation /// 0007049 // cell cycle // inferred from electronic annotation /// 0007155 // cell adhesion // inferred from electronic annotation /// 0007160 // cell-matrix adhesion // inferred from electronic annotation /// 0007165 // signal transduction // inferred from electronic annotation /// 0007179 // transforming growth factor beta receptor signaling pathway // traceable author statement /// 0007264 // small GTPase mediated signal transduction // traceable author statement /// 0007266 // Rho protein signal transduction // traceable author statement /// 0007411 // axon guidance // traceable author statement /// 0007519 // skeletal muscle tissue development // inferred from electronic annotation /// 0007596 // blood coagulation // traceable author statement /// 0008064 // regulation of actin polymerization or depolymerization // inferred from electronic annotation /// 0009612 // response to mechanical stimulus // inferred from electronic annotation /// 0009749 // response to glucose // inferred from electronic annotation /// 0015031 // protein transport // inferred from electronic annotation /// 0016032 // viral process // inferred from electronic annotation /// 0019048 // modulation by virus of host morphology or physiology // inferred from electronic annotation /// 0021762 // substantia nigra development // inferred from expression pattern /// 0030036 // actin cytoskeleton organization // traceable author statement /// 0030154 // cell differentiation // inferred from electronic annotation /// 0030168 // platelet activation // traceable author statement /// 0030307 // positive regulation of cell growth // inferred from electronic annotation /// 0030334 // regulation of cell migration // inferred from mutant phenotype /// 0030335 // positive regulation of cell migration // inferred from electronic annotation /// 0030521 // androgen receptor signaling pathway // inferred from electronic annotation /// 0030838 // positive regulation of actin filament polymerization // inferred from electronic annotation /// 0031098 // stress-activated protein kinase signaling cascade // inferred from electronic annotation /// 0032467 // positive regulation of cytokinesis // inferred from mutant phenotype /// 0033144 // negative regulation of intracellular steroid hormone receptor signaling pathway // inferred from electronic annotation /// 0033688 // regulation of osteoblast proliferation // inferred from sequence or structural similarity /// 0036089 // cleavage furrow formation // inferred from direct assay /// 0042346 // positive regulation of NF-kappaB import into nucleus // non-traceable author statement /// 0042493 // response to drug // inferred from electronic annotation /// 0043123 // positive regulation of I-kappaB kinase/NF-kappaB signaling // inferred from expression pattern /// 0043124 // negative regulation of I-kappaB kinase/NF-kappaB signaling // inferred from electronic annotation /// 0043149 // stress fiber assembly // inferred from electronic annotation /// 0043200 // response to amino acid // inferred from electronic annotation /// 0043280 // positive regulation of cysteine-type endopeptidase activity involved in apoptotic process // inferred from electronic annotation /// 0043297 // apical junction assembly // inferred from mutant phenotype /// 0043524 // negative regulation of neuron apoptotic process // inferred from electronic annotation /// 0043525 // positive regulation of neuron apoptotic process // inferred from electronic annotation /// 0043931 // ossification involved in bone maturation // inferred from sequence or structural similarity /// 0045471 // response to ethanol // inferred from electronic annotation /// 0045665 // negative regulation of neuron differentiation // inferred from electronic annotation /// 0045666 // positive regulation of neuron differentiation // inferred from mutant phenotype /// 0045727 // positive regulation of translation // inferred from electronic annotation /// 0045785 // positive regulation of cell adhesion // inferred from electronic annotation /// 0045907 // positive regulation of vasoconstriction // inferred from electronic annotation /// 0048011 // neurotrophin TRK receptor signaling pathway // traceable author statement /// 0048015 // phosphatidylinositol-mediated signaling // traceable author statement /// 0048812 // neuron projection morphogenesis // inferred from electronic annotation /// 0050770 // regulation of axonogenesis // traceable author statement /// 0050771 // negative regulation of axonogenesis // traceable author statement /// 0050772 // positive regulation of axonogenesis // traceable author statement /// 0050773 // regulation of dendrite development // inferred from electronic annotation /// 0051056 // regulation of small GTPase mediated signal transduction // traceable author statement /// 0051301 // cell division // inferred from electronic annotation /// 0051384 // response to glucocorticoid // inferred from electronic annotation /// 0051496 // positive regulation of stress fiber assembly // inferred from direct assay /// 0051924 // regulation of calcium ion transport // inferred from electronic annotation /// 0061383 // trabecula morphogenesis // inferred from sequence or structural similarity /// 0071803 // positive regulation of podosome assembly // inferred from electronic annotation /// 0090307 // spindle assembly involved in mitosis // inferred from mutant phenotype	0005622 // intracellular // inferred from electronic annotation /// 0005634 // nucleus // inferred from electronic annotation /// 0005737 // cytoplasm // inferred from electronic annotation /// 0005739 // mitochondrion // inferred from electronic annotation /// 0005829 // cytosol // traceable author statement /// 0005856 // cytoskeleton // inferred from electronic annotation /// 0005886 // plasma membrane // traceable author statement /// 0005938 // cell cortex // inferred from direct assay /// 0016020 // membrane // inferred from electronic annotation /// 0030027 // lamellipodium // inferred from sequence or structural similarity /// 0030054 // cell junction // traceable author statement /// 0030424 // axon // inferred from electronic annotation /// 0030496 // midbody // inferred from electronic annotation /// 0032154 // cleavage furrow // inferred from electronic annotation /// 0032587 // ruffle membrane // inferred from electronic annotation /// 0042995 // cell projection // inferred from electronic annotation /// 0043296 // apical junction complex // inferred from direct assay /// 0070062 // extracellular vesicular exosome // inferred from direct assay	0000166 // nucleotide binding // inferred from electronic annotation /// 0003924 // GTPase activity // traceable author statement /// 0005515 // protein binding // inferred from physical interaction /// 0005525 // GTP binding // inferred from electronic annotation /// 0017022 // myosin binding // inferred from physical interaction /// 0019904 // protein domain specific binding // inferred from electronic annotation
200060_s_at	BC001659		Homo sapiens	Oct 6, 2014	Exemplar sequence	GenBank	gb:BC001659.1 /DEF=Homo sapiens, RNA-binding protein S1, serine-rich domain, clone MGC:1125, mRNA, complete cds.  /FEA=mRNA /PROD=RNA-binding protein S1, serine-rich domain /DB_XREF=gi:12804496 /UG=Hs.75104 RNA-binding protein S1, serine-rich domain /FL=gb:BC001659.1 gb:BC001838.1	BC001659	RNA binding protein S1, serine-rich domain	RNPS1	10921	NM_001286625 /// NM_001286626 /// NM_001286627 /// NM_006711 /// NM_080594 /// NR_104485 /// XM_005255048 /// XM_005255049	0000184 // nuclear-transcribed mRNA catabolic process, nonsense-mediated decay // inferred from direct assay /// 0000184 // nuclear-transcribed mRNA catabolic process, nonsense-mediated decay // inferred from mutant phenotype /// 0000184 // nuclear-transcribed mRNA catabolic process, nonsense-mediated decay // traceable author statement /// 0000381 // regulation of alternative mRNA splicing, via spliceosome // inferred from mutant phenotype /// 0000398 // mRNA splicing, via spliceosome // traceable author statement /// 0006351 // transcription, DNA-templated // traceable author statement /// 0006366 // transcription from RNA polymerase II promoter // traceable author statement /// 0006369 // termination of RNA polymerase II transcription // traceable author statement /// 0006397 // mRNA processing // inferred from electronic annotation /// 0006406 // mRNA export from nucleus // traceable author statement /// 0008380 // RNA splicing // traceable author statement /// 0010467 // gene expression // traceable author statement /// 0016070 // RNA metabolic process // traceable author statement /// 0016071 // mRNA metabolic process // traceable author statement /// 0031124 // mRNA 3'-end processing // traceable author statement /// 0043065 // positive regulation of apoptotic process // inferred from direct assay /// 0048025 // negative regulation of mRNA splicing, via spliceosome // inferred from direct assay	0005634 // nucleus // inferred from direct assay /// 0005654 // nucleoplasm // traceable author statement /// 0005737 // cytoplasm // inferred from direct assay /// 0005829 // cytosol // traceable author statement /// 0016607 // nuclear speck // inferred from electronic annotation /// 0035145 // exon-exon junction complex // traceable author statement /// 0061574 // ASAP complex // inferred from direct assay	0000166 // nucleotide binding // inferred from electronic annotation /// 0003676 // nucleic acid binding // inferred from electronic annotation /// 0003723 // RNA binding // inferred from direct assay /// 0003729 // mRNA binding // non-traceable author statement /// 0003730 // mRNA 3'-UTR binding // inferred from direct assay /// 0005515 // protein binding // inferred from physical interaction /// 0044822 // poly(A) RNA binding // inferred from direct assay
200061_s_at	BC000523		Homo sapiens	Oct 6, 2014	Exemplar sequence	GenBank	gb:BC000523.1 /DEF=Homo sapiens, Similar to ribosomal protein S24, clone MGC:8595, mRNA, complete cds.  /FEA=mRNA /PROD=Similar to ribosomal protein S24 /DB_XREF=gi:12653502 /UG=Hs.180450 ribosomal protein S24 /FL=gb:BC000523.1 gb:BC003149.1	BC000523	ribosomal protein S24	RPS24	6229	NM_001026 /// NM_001142282 /// NM_001142283 /// NM_001142284 /// NM_001142285 /// NM_033022 /// XM_006717938 /// XR_428711	0000184 // nuclear-transcribed mRNA catabolic process, nonsense-mediated decay // traceable author statement /// 0000462 // maturation of SSU-rRNA from tricistronic rRNA transcript (SSU-rRNA, 5.8S rRNA, LSU-rRNA) // not recorded /// 0006364 // rRNA processing // inferred from mutant phenotype /// 0006412 // translation // inferred by curator /// 0006412 // translation // traceable author statement /// 0006413 // translational initiation // traceable author statement /// 0006414 // translational elongation // traceable author statement /// 0006415 // translational termination // traceable author statement /// 0006614 // SRP-dependent cotranslational protein targeting to membrane // traceable author statement /// 0010467 // gene expression // traceable author statement /// 0016032 // viral process // traceable author statement /// 0016070 // RNA metabolic process // traceable author statement /// 0016071 // mRNA metabolic process // traceable author statement /// 0019058 // viral life cycle // traceable author statement /// 0019083 // viral transcription // traceable author statement /// 0034101 // erythrocyte homeostasis // inferred from mutant phenotype /// 0042274 // ribosomal small subunit biogenesis // inferred from mutant phenotype /// 0044267 // cellular protein metabolic process // traceable author statement	0005622 // intracellular // inferred from electronic annotation /// 0005634 // nucleus // inferred from direct assay /// 0005730 // nucleolus // not recorded /// 0005737 // cytoplasm // inferred from direct assay /// 0005829 // cytosol // traceable author statement /// 0005840 // ribosome // inferred from electronic annotation /// 0015935 // small ribosomal subunit // inferred from direct assay /// 0015935 // small ribosomal subunit // inferred from sequence or structural similarity /// 0016020 // membrane // inferred from direct assay /// 0022627 // cytosolic small ribosomal subunit // inferred from direct assay /// 0030529 // ribonucleoprotein complex // inferred from electronic annotation	0000166 // nucleotide binding // inferred from electronic annotation /// 0003735 // structural constituent of ribosome // non-traceable author statement /// 0031369 // translation initiation factor binding // inferred from sequence or structural similarity /// 0044822 // poly(A) RNA binding // inferred from direct assay
200062_s_at	L05095		Homo sapiens	Oct 6, 2014	Exemplar sequence	GenBank	gb:L05095.1 /DEF=Homo sapiens ribosomal protein L30 mRNA, complete cds. /FEA=mRNA /PROD=ribosomal protein L30 /DB_XREF=gi:388034 /UG=Hs.111222 ribosomal protein L30 /FL=gb:L05095.1 gb:NM_000989.1	L05095	ribosomal protein L30	RPL30	6156	NM_000989	0000184 // nuclear-transcribed mRNA catabolic process, nonsense-mediated decay // traceable author statement /// 0006412 // translation // non-traceable author statement /// 0006412 // translation // traceable author statement /// 0006413 // translational initiation // traceable author statement /// 0006414 // translational elongation // traceable author statement /// 0006415 // translational termination // traceable author statement /// 0006614 // SRP-dependent cotranslational protein targeting to membrane // traceable author statement /// 0007059 // chromosome segregation // inferred from electronic annotation /// 0010467 // gene expression // traceable author statement /// 0016032 // viral process // traceable author statement /// 0016070 // RNA metabolic process // traceable author statement /// 0016071 // mRNA metabolic process // traceable author statement /// 0019058 // viral life cycle // traceable author statement /// 0019083 // viral transcription // traceable author statement /// 0044267 // cellular protein metabolic process // traceable author statement	0005622 // intracellular // inferred from electronic annotation /// 0005634 // nucleus // inferred from direct assay /// 0005730 // nucleolus // inferred from direct assay /// 0005737 // cytoplasm // inferred from direct assay /// 0005829 // cytosol // traceable author statement /// 0005840 // ribosome // inferred from electronic annotation /// 0016020 // membrane // inferred from direct assay /// 0022625 // cytosolic large ribosomal subunit // inferred from direct assay /// 0022625 // cytosolic large ribosomal subunit // traceable author statement /// 0030529 // ribonucleoprotein complex // inferred from electronic annotation /// 0070062 // extracellular vesicular exosome // inferred from direct assay	0003723 // RNA binding // traceable author statement /// 0003735 // structural constituent of ribosome // non-traceable author statement /// 0003735 // structural constituent of ribosome // traceable author statement /// 0005515 // protein binding // inferred from physical interaction /// 0044822 // poly(A) RNA binding // inferred from direct assay /// 0046872 // metal ion binding // inferred from electronic annotation
200063_s_at	BC002398		Homo sapiens	Oct 6, 2014	Exemplar sequence	GenBank	gb:BC002398.1 /DEF=Homo sapiens, nucleophosmin (nucleolar phosphoprotein B23, numatrin), clone MGC:8463, mRNA, complete cds.  /FEA=mRNA /PROD=nucleophosmin (nucleolar phosphoprotein B23,numatrin) /DB_XREF=gi:12803184 /UG=Hs.9614 nucleophosmin (nucleolar phosphoprotein B23, numatrin) /FL=gb:NM_002520.1 gb:BC002398.1 gb:BC003670.1 gb:M23613.1 gb:M26697.1 gb:M28699.1	BC002398	nucleophosmin (nucleolar phosphoprotein B23, numatrin)	NPM1	4869	NM_001037738 /// NM_002520 /// NM_199185 /// XM_005265920 /// XM_006714869	0006281 // DNA repair // inferred from direct assay /// 0006334 // nucleosome assembly // inferred from direct assay /// 0006334 // nucleosome assembly // traceable author statement /// 0006886 // intracellular protein transport // traceable author statement /// 0006913 // nucleocytoplasmic transport // inferred from direct assay /// 0006913 // nucleocytoplasmic transport // traceable author statement /// 0006950 // response to stress // inferred from mutant phenotype /// 0007098 // centrosome cycle // inferred from mutant phenotype /// 0007098 // centrosome cycle // inferred from sequence or structural similarity /// 0007165 // signal transduction // non-traceable author statement /// 0007166 // cell surface receptor signaling pathway // traceable author statement /// 0007569 // cell aging // inferred from mutant phenotype /// 0007569 // cell aging // inferred from sequence or structural similarity /// 0008104 // protein localization // inferred from direct assay /// 0008285 // negative regulation of cell proliferation // inferred from mutant phenotype /// 0008285 // negative regulation of cell proliferation // inferred from sequence or structural similarity /// 0010826 // negative regulation of centrosome duplication // inferred from mutant phenotype /// 0016032 // viral process // traceable author statement /// 0019048 // modulation by virus of host morphology or physiology // inferred from electronic annotation /// 0032071 // regulation of endodeoxyribonuclease activity // inferred from direct assay /// 0034080 // centromere-specific nucleosome assembly // traceable author statement /// 0042255 // ribosome assembly // traceable author statement /// 0043066 // negative regulation of apoptotic process // inferred from direct assay /// 0043066 // negative regulation of apoptotic process // non-traceable author statement /// 0044387 // negative regulation of protein kinase activity by regulation of protein phosphorylation // inferred from direct assay /// 0045727 // positive regulation of translation // inferred from direct assay /// 0046599 // regulation of centriole replication // inferred from mutant phenotype /// 0051092 // positive regulation of NF-kappaB transcription factor activity // inferred from mutant phenotype /// 0051259 // protein oligomerization // inferred from direct assay /// 0060699 // regulation of endoribonuclease activity // inferred from direct assay /// 0060735 // regulation of eIF2 alpha phosphorylation by dsRNA // inferred from direct assay	0005634 // nucleus // inferred from direct assay /// 0005634 // nucleus // inferred from sequence or structural similarity /// 0005654 // nucleoplasm // inferred from direct assay /// 0005654 // nucleoplasm // traceable author statement /// 0005730 // nucleolus // inferred from direct assay /// 0005737 // cytoplasm // inferred from direct assay /// 0005737 // cytoplasm // inferred from sequence or structural similarity /// 0005783 // endoplasmic reticulum // inferred from direct assay /// 0005783 // endoplasmic reticulum // inferred from electronic annotation /// 0005813 // centrosome // inferred from direct assay /// 0005813 // centrosome // inferred from sequence or structural similarity /// 0005815 // microtubule organizing center // inferred from electronic annotation /// 0005829 // cytosol // traceable author statement /// 0005856 // cytoskeleton // inferred from electronic annotation /// 0005886 // plasma membrane // inferred from electronic annotation /// 0005887 // integral component of plasma membrane // traceable author statement /// 0009986 // cell surface // inferred from direct assay /// 0009986 // cell surface // inferred from electronic annotation /// 0016020 // membrane // inferred from direct assay /// 0016020 // membrane // traceable author statement /// 0016020 // membrane // inferred from electronic annotation /// 0016021 // integral component of membrane // inferred from electronic annotation /// 0030529 // ribonucleoprotein complex // inferred from direct assay /// 0031616 // spindle pole centrosome // inferred from direct assay	0003676 // nucleic acid binding // inferred from electronic annotation /// 0003713 // transcription coactivator activity // inferred from direct assay /// 0003723 // RNA binding // inferred from direct assay /// 0004860 // protein kinase inhibitor activity // inferred from direct assay /// 0004888 // transmembrane signaling receptor activity // traceable author statement /// 0005515 // protein binding // inferred from physical interaction /// 0019901 // protein kinase binding // inferred from physical interaction /// 0030246 // carbohydrate binding // inferred from electronic annotation /// 0030957 // Tat protein binding // inferred from direct assay /// 0042393 // histone binding // inferred from direct assay /// 0042803 // protein homodimerization activity // inferred from direct assay /// 0043023 // ribosomal large subunit binding // inferred from direct assay /// 0043024 // ribosomal small subunit binding // inferred from direct assay /// 0044822 // poly(A) RNA binding // inferred from direct assay /// 0046982 // protein heterodimerization activity // inferred from mutant phenotype /// 0051059 // NF-kappaB binding // inferred from direct assay /// 0051059 // NF-kappaB binding // inferred from sequence or structural similarity /// 0051082 // unfolded protein binding // inferred from direct assay /// 0051082 // unfolded protein binding // inferred from sequence or structural similarity
200064_at	AF275719		Homo sapiens	Oct 6, 2014	Exemplar sequence	GenBank	gb:AF275719.1 /DEF=Homo sapiens isolate Liv chaperone protein HSP90 beta (HSP90BETA) mRNA, complete cds.  /FEA=mRNA /GEN=HSP90BETA /PROD=chaperone protein HSP90 beta /DB_XREF=gi:9082288 /UG=Hs.74335 heat shock 90kD protein 1, beta /FL=gb:BC004928.1 gb:M16660.1 gb:NM_007355.1 gb:AF275719.1	AF275719	heat shock protein 90kDa alpha (cytosolic), class B member 1	HSP90AB1	3326	NM_001271969 /// NM_001271970 /// NM_001271971 /// NM_001271972 /// NM_007355 /// NR_073528 /// XM_005249075	0001890 // placenta development // inferred from electronic annotation /// 0006457 // protein folding // inferred from electronic annotation /// 0006950 // response to stress // inferred from electronic annotation /// 0006986 // response to unfolded protein // non-traceable author statement /// 0007411 // axon guidance // traceable author statement /// 0009651 // response to salt stress // inferred from electronic annotation /// 0032092 // positive regulation of protein binding // inferred from electronic annotation /// 0032435 // negative regulation of proteasomal ubiquitin-dependent protein catabolic process // inferred from mutant phenotype /// 0033160 // positive regulation of protein import into nucleus, translocation // inferred from electronic annotation /// 0035872 // nucleotide-binding domain, leucine rich repeat containing receptor signaling pathway // traceable author statement /// 0038096 // Fc-gamma receptor signaling pathway involved in phagocytosis // traceable author statement /// 0043524 // negative regulation of neuron apoptotic process // inferred from electronic annotation /// 0045087 // innate immune response // traceable author statement /// 0045429 // positive regulation of nitric oxide biosynthetic process // inferred from sequence or structural similarity /// 0045793 // positive regulation of cell size // inferred from electronic annotation /// 0060334 // regulation of interferon-gamma-mediated signaling pathway // inferred from mutant phenotype /// 0060338 // regulation of type I interferon-mediated signaling pathway // inferred from mutant phenotype /// 0071353 // cellular response to interleukin-4 // inferred from electronic annotation /// 0071407 // cellular response to organic cyclic compound // inferred from electronic annotation /// 0071902 // positive regulation of protein serine/threonine kinase activity // inferred from electronic annotation	0005622 // intracellular // inferred from electronic annotation /// 0005737 // cytoplasm // inferred from direct assay /// 0005739 // mitochondrion // inferred from direct assay /// 0005829 // cytosol // traceable author statement /// 0008180 // COP9 signalosome // inferred from direct assay /// 0009986 // cell surface // inferred from electronic annotation /// 0016020 // membrane // inferred from direct assay /// 0016234 // inclusion body // inferred from electronic annotation /// 0016323 // basolateral plasma membrane // inferred from electronic annotation /// 0016324 // apical plasma membrane // inferred from electronic annotation /// 0031526 // brush border membrane // inferred from electronic annotation /// 0042470 // melanosome // inferred from electronic annotation /// 0070062 // extracellular vesicular exosome // inferred from direct assay	0000166 // nucleotide binding // inferred from electronic annotation /// 0002134 // UTP binding // inferred from electronic annotation /// 0002135 // CTP binding // inferred from electronic annotation /// 0003725 // double-stranded RNA binding // inferred from direct assay /// 0005515 // protein binding // inferred from physical interaction /// 0005524 // ATP binding // inferred from electronic annotation /// 0005525 // GTP binding // inferred from electronic annotation /// 0017098 // sulfonylurea receptor binding // inferred from electronic annotation /// 0019901 // protein kinase binding // inferred from electronic annotation /// 0023026 // MHC class II protein complex binding // inferred from direct assay /// 0030235 // nitric-oxide synthase regulator activity // inferred from sequence or structural similarity /// 0030911 // TPR domain binding // inferred from sequence or structural similarity /// 0032564 // dATP binding // inferred from electronic annotation /// 0044325 // ion channel binding // inferred from electronic annotation /// 0044822 // poly(A) RNA binding // inferred from direct assay /// 0051082 // unfolded protein binding // inferred from electronic annotation
200065_s_at	AF052179		Homo sapiens	Oct 6, 2014	Exemplar sequence	GenBank	gb:AF052179.1 /DEF=Homo sapiens clone 24537 ADP-ribosylation factor 1 mRNA, complete cds.  /FEA=mRNA /PROD=ADP-ribosylation factor 1 /DB_XREF=gi:3360490 /UG=Hs.74571 ADP-ribosylation factor 1 /FL=gb:M84326.1 gb:M36340.1 gb:AF055002.1 gb:AF052179.1 gb:NM_001658.2	AF052179	ADP-ribosylation factor 1 /// microRNA 3620	ARF1 /// MIR3620	375 /// 100500810	NM_001024226 /// NM_001024227 /// NM_001024228 /// NM_001658 /// NR_037415	0002090 // regulation of receptor internalization // inferred from sequence or structural similarity /// 0006184 // GTP catabolic process // traceable author statement /// 0006644 // phospholipid metabolic process // traceable author statement /// 0006661 // phosphatidylinositol biosynthetic process // traceable author statement /// 0006810 // transport // inferred from electronic annotation /// 0006878 // cellular copper ion homeostasis // inferred from mutant phenotype /// 0006886 // intracellular protein transport // inferred from electronic annotation /// 0006890 // retrograde vesicle-mediated transport, Golgi to ER // traceable author statement /// 0006892 // post-Golgi vesicle-mediated transport // traceable author statement /// 0007186 // G-protein coupled receptor signaling pathway // inferred from electronic annotation /// 0007264 // small GTPase mediated signal transduction // inferred from electronic annotation /// 0015031 // protein transport // inferred from electronic annotation /// 0016032 // viral process // traceable author statement /// 0016192 // vesicle-mediated transport // inferred from electronic annotation /// 0019886 // antigen processing and presentation of exogenous peptide antigen via MHC class II // traceable author statement /// 0034315 // regulation of Arp2/3 complex-mediated actin nucleation // inferred from sequence or structural similarity /// 0044281 // small molecule metabolic process // traceable author statement /// 0048205 // COPI coating of Golgi vesicle // traceable author statement /// 0050690 // regulation of defense response to virus by virus // traceable author statement /// 0060292 // long term synaptic depression // inferred from sequence or structural similarity /// 0061024 // membrane organization // traceable author statement /// 0097061 // dendritic spine organization // inferred from sequence or structural similarity	0000139 // Golgi membrane // traceable author statement /// 0005622 // intracellular // inferred from electronic annotation /// 0005634 // nucleus // inferred from electronic annotation /// 0005737 // cytoplasm // inferred from electronic annotation /// 0005794 // Golgi apparatus // inferred from electronic annotation /// 0005829 // cytosol // traceable author statement /// 0005886 // plasma membrane // traceable author statement /// 0012505 // endomembrane system // inferred from electronic annotation /// 0014069 // postsynaptic density // inferred from electronic annotation /// 0016020 // membrane // inferred from electronic annotation /// 0030017 // sarcomere // inferred from electronic annotation /// 0030054 // cell junction // inferred from electronic annotation /// 0043005 // neuron projection // inferred from electronic annotation /// 0045202 // synapse // inferred from electronic annotation /// 0045211 // postsynaptic membrane // inferred from electronic annotation /// 0048471 // perinuclear region of cytoplasm // inferred from electronic annotation /// 0070062 // extracellular vesicular exosome // inferred from direct assay	0000166 // nucleotide binding // inferred from electronic annotation /// 0003924 // GTPase activity // traceable author statement /// 0004871 // signal transducer activity // inferred from electronic annotation /// 0005057 // receptor signaling protein activity // traceable author statement /// 0005515 // protein binding // inferred from physical interaction /// 0005525 // GTP binding // inferred from electronic annotation /// 0019001 // guanyl nucleotide binding // inferred from electronic annotation /// 0031683 // G-protein beta/gamma-subunit complex binding // inferred from electronic annotation /// 0044822 // poly(A) RNA binding // inferred from direct assay
200066_at	AF182645		Homo sapiens	Oct 6, 2014	Exemplar sequence	GenBank	gb:AF182645.1 /DEF=Homo sapiens chondrosarcoma-associated protein 2 (CSA2) mRNA, complete cds.  /FEA=mRNA /GEN=CSA2 /PROD=chondrosarcoma-associated protein 2 /DB_XREF=gi:5901877 /UG=Hs.8024 IK cytokine, down-regulator of HLA II /FL=gb:NM_006083.2 gb:AF182645.1	AF182645	IK cytokine, down-regulator of HLA II	IK	3550	NM_006083	0006955 // immune response // traceable author statement /// 0007267 // cell-cell signaling // traceable author statement	0005615 // extracellular space // traceable author statement /// 0005634 // nucleus // inferred from electronic annotation	0005515 // protein binding // inferred from physical interaction /// 0042802 // identical protein binding // inferred from physical interaction
200067_x_at	AL078596		Homo sapiens	Oct 6, 2014	Consensus sequence	GenBank	Consensus includes gb:AL078596 /DEF=Human DNA sequence from clone RP3-429G5 on chromosome 6q21-22.1. Contains the NR2E1 gene for nuclear receptor 2E1 (tailless, TLL, TLX, XTLL), the 3 end of the SNX3 gene for sorting nexin 3, ESTs, STSs, GSSs and four predicted CpG islands /FEA=mRNA_2 /DB_XREF=gi:6010168 /UG=Hs.12102 sorting nexin 3 /FL=gb:AF062483.1 gb:AF034546.1 gb:NM_003795.1	AL078596	sorting nexin 3	SNX3	8724	NM_003795 /// NM_152827 /// NM_152828 /// XM_005267192	0006810 // transport // inferred from electronic annotation /// 0006886 // intracellular protein transport // not recorded /// 0006897 // endocytosis // traceable author statement /// 0007154 // cell communication // inferred from electronic annotation /// 0015031 // protein transport // inferred from electronic annotation /// 0042541 // hemoglobin biosynthetic process // not recorded	0005737 // cytoplasm // inferred from direct assay /// 0005768 // endosome // inferred from electronic annotation /// 0005769 // early endosome // inferred from direct assay /// 0005829 // cytosol // traceable author statement /// 0010008 // endosome membrane // inferred from direct assay /// 0043231 // intracellular membrane-bounded organelle // inferred from direct assay /// 0070062 // extracellular vesicular exosome // inferred from direct assay	0005515 // protein binding // inferred from physical interaction /// 0008289 // lipid binding // inferred from electronic annotation /// 0019903 // protein phosphatase binding // inferred from physical interaction /// 0032266 // phosphatidylinositol-3-phosphate binding // inferred from direct assay /// 0035091 // phosphatidylinositol binding // inferred from electronic annotation
200068_s_at	M94859		Homo sapiens	Oct 6, 2014	Exemplar sequence	GenBank	gb:M94859.1 /DEF=Human calnexin mRNA, complete cds. /FEA=mRNA /PROD=calnexin /DB_XREF=gi:179831 /UG=Hs.155560 calnexin /FL=gb:NM_001746.1 gb:BC003552.1 gb:M94859.1 gb:M98452.1 gb:L10284.1 gb:L18887.1	M94859	calnexin	CANX	821	NM_001024649 /// NM_001746	0002474 // antigen processing and presentation of peptide antigen via MHC class I // traceable author statement /// 0006457 // protein folding // traceable author statement /// 0007568 // aging // inferred from electronic annotation /// 0009306 // protein secretion // traceable author statement /// 0018279 // protein N-linked glycosylation via asparagine // traceable author statement /// 0019886 // antigen processing and presentation of exogenous peptide antigen via MHC class II // traceable author statement /// 0043687 // post-translational protein modification // traceable author statement /// 0044267 // cellular protein metabolic process // traceable author statement /// 0048488 // synaptic vesicle endocytosis // inferred from sequence or structural similarity /// 0061077 // chaperone-mediated protein folding // inferred from electronic annotation /// 0072583 // clathrin-mediated endocytosis // inferred from sequence or structural similarity	0005737 // cytoplasm // inferred from electronic annotation /// 0005783 // endoplasmic reticulum // inferred from direct assay /// 0005788 // endoplasmic reticulum lumen // traceable author statement /// 0005789 // endoplasmic reticulum membrane // inferred from direct assay /// 0005840 // ribosome // inferred from electronic annotation /// 0016020 // membrane // inferred from direct assay /// 0016020 // membrane // inferred from electronic annotation /// 0016021 // integral component of membrane // inferred from electronic annotation /// 0030424 // axon // inferred from electronic annotation /// 0032839 // dendrite cytoplasm // inferred from electronic annotation /// 0042470 // melanosome // inferred from electronic annotation /// 0043025 // neuronal cell body // inferred from electronic annotation /// 0043197 // dendritic spine // inferred from electronic annotation /// 0043234 // protein complex // inferred from electronic annotation /// 0070062 // extracellular vesicular exosome // inferred from direct assay /// 0071556 // integral component of lumenal side of endoplasmic reticulum membrane // traceable author statement	0001948 // glycoprotein binding // inferred from electronic annotation /// 0005509 // calcium ion binding // inferred from electronic annotation /// 0005515 // protein binding // inferred from physical interaction /// 0034185 // apolipoprotein binding // inferred from electronic annotation /// 0035255 // ionotropic glutamate receptor binding // inferred from electronic annotation /// 0044822 // poly(A) RNA binding // inferred from direct assay /// 0046872 // metal ion binding // inferred from electronic annotation /// 0051082 // unfolded protein binding // inferred from electronic annotation
200069_at	AI656011		Homo sapiens	Oct 6, 2014	Consensus sequence	GenBank	Consensus includes gb:AI656011 /FEA=EST /DB_XREF=gi:4739990 /DB_XREF=est:tt42e08.x1 /CLONE=IMAGE:2243462 /UG=Hs.116875 KIAA0156 gene product /FL=gb:AB020880.1 gb:NM_014706.1 gb:D63879.1	AI656011	squamous cell carcinoma antigen recognized by T cells 3	SART3	9733	NM_014706 /// XM_005269241	0006396 // RNA processing // inferred from electronic annotation /// 0010468 // regulation of gene expression // inferred from direct assay	0005622 // intracellular // inferred from electronic annotation /// 0005634 // nucleus // inferred from electronic annotation /// 0005737 // cytoplasm // inferred from electronic annotation /// 0016607 // nuclear speck // inferred from electronic annotation	0000166 // nucleotide binding // inferred from electronic annotation /// 0003676 // nucleic acid binding // inferred from electronic annotation /// 0003723 // RNA binding // inferred from electronic annotation /// 0005515 // protein binding // inferred from physical interaction /// 0044822 // poly(A) RNA binding // inferred from direct assay
200070_at	BC001393		Homo sapiens	Oct 6, 2014	Exemplar sequence	GenBank	gb:BC001393.1 /DEF=Homo sapiens, hypothetical protein, clone MGC:782, mRNA, complete cds.  /FEA=mRNA /PROD=hypothetical protein /DB_XREF=gi:12655084 /UG=Hs.4973 hypothetical protein /FL=gb:BC001393.1	BC001393	cyclin Pas1/PHO80 domain containing 1	CNPPD1	27013	NM_015680 /// XM_005246462 /// XM_005246463 /// XM_006712419	0000079 // regulation of cyclin-dependent protein serine/threonine kinase activity // inferred from electronic annotation	0016020 // membrane // inferred from electronic annotation /// 0016021 // integral component of membrane // inferred from electronic annotation	0019901 // protein kinase binding // inferred from electronic annotation
200071_at	BF224259		Homo sapiens	Oct 6, 2014	Consensus sequence	GenBank	Consensus includes gb:BF224259 /FEA=EST /DB_XREF=gi:11131523 /DB_XREF=est:7q85c09.x1 /CLONE=IMAGE:3705208 /UG=Hs.79968 splicing factor 30, survival of motor neuron-related /FL=gb:AF083385.1 gb:AF107463.1 gb:NM_005871.1	BF224259	survival motor neuron domain containing 1	SMNDC1	10285	NM_005871 /// XM_005269382	0000375 // RNA splicing, via transesterification reactions // traceable author statement /// 0006397 // mRNA processing // inferred from electronic annotation /// 0006915 // apoptotic process // inferred from electronic annotation /// 0008380 // RNA splicing // traceable author statement	0005634 // nucleus // inferred from direct assay /// 0005681 // spliceosomal complex // inferred from electronic annotation /// 0005737 // cytoplasm // inferred from direct assay /// 0015030 // Cajal body // inferred from electronic annotation /// 0016607 // nuclear speck // inferred from electronic annotation /// 0045111 // intermediate filament cytoskeleton // inferred from direct assay	0003723 // RNA binding // inferred from electronic annotation /// 0005515 // protein binding // inferred from physical interaction /// 0044822 // poly(A) RNA binding // inferred from direct assay
200072_s_at	AF061832		Homo sapiens	Oct 6, 2014	Exemplar sequence	GenBank	gb:AF061832.1 /DEF=Homo sapiens M4 protein deletion mutant mRNA, complete cds. /FEA=mRNA /PROD=M4 protein deletion mutant /DB_XREF=gi:3126877 /UG=Hs.79024 heterogeneous nuclear ribonucleoprotein M /FL=gb:AF061832.1	AF061832	heterogeneous nuclear ribonucleoprotein M	HNRNPM	4670	NM_001297418 /// NM_005968 /// NM_031203 /// XM_005272478 /// XM_005272479 /// XM_005272480 /// XM_005272481 /// XM_005272482 /// XM_005272483	0000380 // alternative mRNA splicing, via spliceosome // inferred from mutant phenotype /// 0000398 // mRNA splicing, via spliceosome // inferred by curator /// 0000398 // mRNA splicing, via spliceosome // traceable author statement /// 0006397 // mRNA processing // inferred from electronic annotation /// 0008380 // RNA splicing // traceable author statement /// 0010467 // gene expression // traceable author statement	0005634 // nucleus // inferred from direct assay /// 0005654 // nucleoplasm // inferred from direct assay /// 0005654 // nucleoplasm // traceable author statement /// 0005681 // spliceosomal complex // inferred from direct assay /// 0005730 // nucleolus // inferred from direct assay /// 0005887 // integral component of plasma membrane // traceable author statement /// 0016020 // membrane // inferred from direct assay /// 0016363 // nuclear matrix // inferred from direct assay /// 0019013 // viral nucleocapsid // inferred from electronic annotation /// 0030529 // ribonucleoprotein complex // inferred from electronic annotation /// 0042382 // paraspeckles // inferred from direct assay /// 0071013 // catalytic step 2 spliceosome // inferred from direct assay	0000166 // nucleotide binding // inferred from electronic annotation /// 0003676 // nucleic acid binding // inferred from electronic annotation /// 0003723 // RNA binding // non-traceable author statement /// 0005515 // protein binding // inferred from physical interaction /// 0019904 // protein domain specific binding // inferred from physical interaction /// 0044822 // poly(A) RNA binding // inferred from direct assay
200073_s_at	M94630		Homo sapiens	Oct 6, 2014	Exemplar sequence	GenBank	gb:M94630.1 /DEF=Homo sapiens hnRNP-C like protein mRNA, complete cds. /FEA=mRNA /PROD=DNA-binding protein /DB_XREF=gi:181913 /UG=Hs.303627 heterogeneous nuclear ribonucleoprotein D (AU-rich element RNA-binding protein 1, 37kD) /FL=gb:M94630.1	M94630	heterogeneous nuclear ribonucleoprotein D (AU-rich element RNA binding protein 1, 37kDa)	HNRNPD	3184	NM_001003810 /// NM_002138 /// NM_031369 /// NM_031370	0000398 // mRNA splicing, via spliceosome // traceable author statement /// 0006351 // transcription, DNA-templated // inferred from electronic annotation /// 0006355 // regulation of transcription, DNA-templated // non-traceable author statement /// 0006396 // RNA processing // traceable author statement /// 0006401 // RNA catabolic process // traceable author statement /// 0008380 // RNA splicing // traceable author statement /// 0010467 // gene expression // traceable author statement /// 0016070 // RNA metabolic process // traceable author statement /// 0016071 // mRNA metabolic process // traceable author statement /// 0042752 // regulation of circadian rhythm // inferred from mutant phenotype /// 0043488 // regulation of mRNA stability // inferred from electronic annotation /// 0045727 // positive regulation of translation // inferred from mutant phenotype /// 0045893 // positive regulation of transcription, DNA-templated // non-traceable author statement /// 0048511 // rhythmic process // inferred from electronic annotation /// 0097167 // circadian regulation of translation // inferred from mutant phenotype	0005634 // nucleus // inferred from direct assay /// 0005634 // nucleus // non-traceable author statement /// 0005654 // nucleoplasm // traceable author statement /// 0005730 // nucleolus // inferred from direct assay /// 0005737 // cytoplasm // inferred from electronic annotation /// 0005829 // cytosol // traceable author statement /// 0019013 // viral nucleocapsid // inferred from electronic annotation /// 0030529 // ribonucleoprotein complex // inferred from direct assay /// 0070062 // extracellular vesicular exosome // inferred from direct assay	0000166 // nucleotide binding // inferred from electronic annotation /// 0003676 // nucleic acid binding // inferred from electronic annotation /// 0003677 // DNA binding // inferred from electronic annotation /// 0003723 // RNA binding // inferred from direct assay /// 0003723 // RNA binding // non-traceable author statement /// 0005515 // protein binding // inferred from physical interaction /// 0042162 // telomeric DNA binding // inferred from direct assay /// 0044822 // poly(A) RNA binding // inferred from direct assay
200074_s_at	U16738		Homo sapiens	Oct 6, 2014	Exemplar sequence	GenBank	gb:U16738.1 /DEF=Homo sapiens CAG-isl 7 mRNA, complete cds. /FEA=mRNA /PROD=CAG-isl 7 /DB_XREF=gi:608516 /UG=Hs.738 ribosomal protein L14 /FL=gb:U16738.1	U16738	ribosomal protein L14	RPL14	9045	NM_001034996 /// NM_003973	0000184 // nuclear-transcribed mRNA catabolic process, nonsense-mediated decay // traceable author statement /// 0006364 // rRNA processing // inferred from mutant phenotype /// 0006412 // translation // non-traceable author statement /// 0006412 // translation // traceable author statement /// 0006413 // translational initiation // traceable author statement /// 0006414 // translational elongation // traceable author statement /// 0006415 // translational termination // traceable author statement /// 0006614 // SRP-dependent cotranslational protein targeting to membrane // traceable author statement /// 0010467 // gene expression // traceable author statement /// 0016032 // viral process // traceable author statement /// 0016070 // RNA metabolic process // traceable author statement /// 0016071 // mRNA metabolic process // traceable author statement /// 0019058 // viral life cycle // traceable author statement /// 0019083 // viral transcription // traceable author statement /// 0042273 // ribosomal large subunit biogenesis // inferred from mutant phenotype /// 0044267 // cellular protein metabolic process // traceable author statement	0005622 // intracellular // inferred from electronic annotation /// 0005737 // cytoplasm // inferred from direct assay /// 0005829 // cytosol // traceable author statement /// 0005840 // ribosome // inferred from electronic annotation /// 0016020 // membrane // inferred from direct assay /// 0022625 // cytosolic large ribosomal subunit // inferred from direct assay /// 0030529 // ribonucleoprotein complex // inferred from electronic annotation /// 0070062 // extracellular vesicular exosome // inferred from direct assay	0003723 // RNA binding // traceable author statement /// 0003735 // structural constituent of ribosome // non-traceable author statement /// 0005515 // protein binding // inferred from physical interaction /// 0044822 // poly(A) RNA binding // inferred from direct assay
200075_s_at	BC006249		Homo sapiens	Oct 6, 2014	Exemplar sequence	GenBank	gb:BC006249.1 /DEF=Homo sapiens, guanylate kinase 1, clone MGC:10618, mRNA, complete cds.  /FEA=mRNA /PROD=guanylate kinase 1 /DB_XREF=gi:13623296 /FL=gb:BC006249.1	BC006249	guanylate kinase 1	GUK1	2987	NM_000858 /// NM_001159390 /// NM_001159391 /// NM_001242839 /// NM_001242840 /// XM_005273103 /// XM_005273104 /// XM_005273105 /// XM_005273106	0006163 // purine nucleotide metabolic process // inferred from direct assay /// 0006185 // dGDP biosynthetic process // inferred from electronic annotation /// 0015949 // nucleobase-containing small molecule interconversion // traceable author statement /// 0016310 // phosphorylation // inferred from electronic annotation /// 0017144 // drug metabolic process // traceable author statement /// 0019673 // GDP-mannose metabolic process // inferred from electronic annotation /// 0034436 // glycoprotein transport // inferred from electronic annotation /// 0044281 // small molecule metabolic process // traceable author statement /// 0046034 // ATP metabolic process // inferred from electronic annotation /// 0046037 // GMP metabolic process // inferred from electronic annotation /// 0046054 // dGMP metabolic process // inferred from electronic annotation /// 0046060 // dATP metabolic process // inferred from electronic annotation /// 0046711 // GDP biosynthetic process // inferred from electronic annotation /// 0046939 // nucleotide phosphorylation // inferred from electronic annotation /// 0055086 // nucleobase-containing small molecule metabolic process // traceable author statement	0005829 // cytosol // traceable author statement	0000166 // nucleotide binding // inferred from electronic annotation /// 0004385 // guanylate kinase activity // inferred from direct assay /// 0005515 // protein binding // inferred from electronic annotation /// 0005524 // ATP binding // inferred from electronic annotation /// 0016301 // kinase activity // inferred from electronic annotation /// 0016740 // transferase activity // inferred from electronic annotation
200076_s_at	BC006479		Homo sapiens	Oct 6, 2014	Exemplar sequence	GenBank	gb:BC006479.1 /DEF=Homo sapiens, hypothetical protein MGC2749, clone MGC:4376, mRNA, complete cds.  /FEA=mRNA /PROD=hypothetical protein MGC2749 /DB_XREF=gi:13623702 /FL=gb:BC006479.1	BC006479	KxDL motif containing 1	KXD1	79036	NM_001171948 /// NM_001171949 /// NM_024069 /// XM_005260073 /// XM_006722883	0016192 // vesicle-mediated transport // inferred from sequence or structural similarity	0031083 // BLOC-1 complex // inferred from sequence or structural similarity	0005515 // protein binding // inferred from physical interaction
200077_s_at	D87914		Homo sapiens	Oct 6, 2014	Exemplar sequence	GenBank	gb:D87914.1 /DEF=Human mRNA for ornithine decarboxylase antizyme, complete cds. /FEA=mRNA /GEN=hAZ-brain /PROD=ornithine decarboxylase antizyme /DB_XREF=gi:1590807 /FL=gb:D87914.1	D87914	ornithine decarboxylase antizyme 1	OAZ1	4946	NM_004152	0006521 // regulation of cellular amino acid metabolic process // traceable author statement /// 0006596 // polyamine biosynthetic process // traceable author statement /// 0034641 // cellular nitrogen compound metabolic process // traceable author statement /// 0043086 // negative regulation of catalytic activity // inferred from electronic annotation /// 0043086 // negative regulation of catalytic activity // traceable author statement /// 0044281 // small molecule metabolic process // traceable author statement /// 0045732 // positive regulation of protein catabolic process // inferred from direct assay /// 0045732 // positive regulation of protein catabolic process // inferred from sequence or structural similarity	0005829 // cytosol // traceable author statement	0004857 // enzyme inhibitor activity // inferred from electronic annotation /// 0005515 // protein binding // inferred from physical interaction /// 0005515 // protein binding // inferred from electronic annotation /// 0008073 // ornithine decarboxylase inhibitor activity // inferred from electronic annotation
200078_s_at	BC005876		Homo sapiens	Oct 6, 2014	Exemplar sequence	GenBank	gb:BC005876.1 /DEF=Homo sapiens, ATPase, H+ transporting, lysosomal (vacuolar proton pump) 21kD, clone MGC:4498, mRNA, complete cds.  /FEA=mRNA /PROD=ATPase, H+ transporting, lysosomal (vacuolarproton pump) 21kD /DB_XREF=gi:13543437 /FL=gb:BC005876.1	BC005876	ATPase, H+ transporting, lysosomal 21kDa, V0 subunit b	ATP6V0B	533	NM_001039457 /// NM_001294333 /// NM_004047 /// XM_005270944	0006810 // transport // inferred from electronic annotation /// 0006811 // ion transport // inferred from electronic annotation /// 0006879 // cellular iron ion homeostasis // traceable author statement /// 0008286 // insulin receptor signaling pathway // traceable author statement /// 0015991 // ATP hydrolysis coupled proton transport // inferred from electronic annotation /// 0015992 // proton transport // traceable author statement /// 0033572 // transferrin transport // traceable author statement /// 0051701 // interaction with host // traceable author statement /// 0055085 // transmembrane transport // traceable author statement /// 0090382 // phagosome maturation // traceable author statement	0005768 // endosome // inferred from electronic annotation /// 0005773 // vacuole // inferred from electronic annotation /// 0005774 // vacuolar membrane // inferred from electronic annotation /// 0010008 // endosome membrane // traceable author statement /// 0016020 // membrane // inferred from electronic annotation /// 0016021 // integral component of membrane // inferred from electronic annotation /// 0030670 // phagocytic vesicle membrane // traceable author statement /// 0033177 // proton-transporting two-sector ATPase complex, proton-transporting domain // inferred from electronic annotation /// 0033179 // proton-transporting V-type ATPase, V0 domain // inferred from electronic annotation	0005215 // transporter activity // traceable author statement /// 0015078 // hydrogen ion transmembrane transporter activity // inferred from electronic annotation
200079_s_at	AF285758		Homo sapiens	Oct 6, 2014	Exemplar sequence	GenBank	gb:AF285758.1 /DEF=Homo sapiens lysyl-tRNA synthetase mRNA, complete cds; nuclear gene for mitochondrial product; alternatively spliced.  /FEA=CDS /PROD=lysyl-tRNA synthetase /DB_XREF=gi:11095908 /UG=Hs.3100 lysyl-tRNA synthetase /FL=gb:AF285758.1	AF285758	lysyl-tRNA synthetase	KARS	3735	NM_001130089 /// NM_005548	0006412 // translation // inferred from electronic annotation /// 0006418 // tRNA aminoacylation for protein translation // traceable author statement /// 0006430 // lysyl-tRNA aminoacylation // inferred from direct assay /// 0008033 // tRNA processing // non-traceable author statement /// 0008219 // cell death // inferred from electronic annotation /// 0010467 // gene expression // traceable author statement /// 0015966 // diadenosine tetraphosphate biosynthetic process // inferred from electronic annotation /// 0016032 // viral process // inferred from electronic annotation /// 0019048 // modulation by virus of host morphology or physiology // inferred from electronic annotation	0005576 // extracellular region // inferred from electronic annotation /// 0005634 // nucleus // inferred from electronic annotation /// 0005737 // cytoplasm // inferred from direct assay /// 0005739 // mitochondrion // inferred from direct assay /// 0005759 // mitochondrial matrix // traceable author statement /// 0005829 // cytosol // traceable author statement /// 0005886 // plasma membrane // inferred from electronic annotation /// 0015630 // microtubule cytoskeleton // inferred from direct assay /// 0016020 // membrane // inferred from electronic annotation /// 0017101 // aminoacyl-tRNA synthetase multienzyme complex // inferred from electronic annotation	0000049 // tRNA binding // non-traceable author statement /// 0000166 // nucleotide binding // inferred from electronic annotation /// 0003676 // nucleic acid binding // inferred from electronic annotation /// 0004812 // aminoacyl-tRNA ligase activity // inferred from electronic annotation /// 0004824 // lysine-tRNA ligase activity // inferred from direct assay /// 0004824 // lysine-tRNA ligase activity // traceable author statement /// 0005515 // protein binding // inferred from physical interaction /// 0005524 // ATP binding // inferred from electronic annotation /// 0016597 // amino acid binding // inferred from electronic annotation /// 0016874 // ligase activity // inferred from electronic annotation /// 0046872 // metal ion binding // inferred from electronic annotation
200080_s_at	AI955655		Homo sapiens	Oct 6, 2014	Consensus sequence	GenBank	Consensus includes gb:AI955655 /FEA=EST /DB_XREF=gi:5747965 /DB_XREF=est:wt36f03.x1 /CLONE=IMAGE:2509565 /UG=Hs.181307 H3 histone, family 3A	AI955655	H3 histone, family 3A /// H3 histone, family 3A, pseudogene 4 /// H3 histone, family 3B (H3.3B)	H3F3A /// H3F3AP4 /// H3F3B	3020 /// 3021 /// 440926	NM_002107 /// NM_005324 /// NR_002315	0006334 // nucleosome assembly // inferred from electronic annotation /// 0006336 // DNA replication-independent nucleosome assembly // inferred from direct assay /// 0007420 // brain development // inferred from electronic annotation /// 0007596 // blood coagulation // traceable author statement /// 0009725 // response to hormone // inferred from electronic annotation /// 0030307 // positive regulation of cell growth // inferred from mutant phenotype	0000228 // nuclear chromosome // inferred from direct assay /// 0000786 // nucleosome // inferred from electronic annotation /// 0000788 // nuclear nucleosome // inferred from direct assay /// 0005576 // extracellular region // traceable author statement /// 0005634 // nucleus // inferred from direct assay /// 0005654 // nucleoplasm // traceable author statement /// 0005694 // chromosome // inferred from electronic annotation /// 0043234 // protein complex // inferred from direct assay /// 0070062 // extracellular vesicular exosome // inferred from direct assay	0000979 // RNA polymerase II core promoter sequence-specific DNA binding // inferred from direct assay /// 0000980 // RNA polymerase II distal enhancer sequence-specific DNA binding // inferred from direct assay /// 0003677 // DNA binding // inferred from electronic annotation /// 0005515 // protein binding // inferred from physical interaction /// 0031492 // nucleosomal DNA binding // inferred from direct assay /// 0046982 // protein heterodimerization activity // inferred from electronic annotation
200081_s_at	BE741754		Homo sapiens	Oct 6, 2014	Consensus sequence	GenBank	Consensus includes gb:BE741754 /FEA=EST /DB_XREF=gi:10155746 /DB_XREF=est:601595220F1 /CLONE=IMAGE:3949109 /UG=Hs.241507 ribosomal protein S6	BE741754	ribosomal protein S6	RPS6	6194	NM_001010	0000028 // ribosomal small subunit assembly // inferred from electronic annotation /// 0000184 // nuclear-transcribed mRNA catabolic process, nonsense-mediated decay // traceable author statement /// 0006364 // rRNA processing // inferred from mutant phenotype /// 0006412 // translation // inferred by curator /// 0006412 // translation // traceable author statement /// 0006413 // translational initiation // traceable author statement /// 0006414 // translational elongation // traceable author statement /// 0006415 // translational termination // traceable author statement /// 0006614 // SRP-dependent cotranslational protein targeting to membrane // traceable author statement /// 0008286 // insulin receptor signaling pathway // traceable author statement /// 0010467 // gene expression // traceable author statement /// 0016032 // viral process // traceable author statement /// 0016070 // RNA metabolic process // traceable author statement /// 0016071 // mRNA metabolic process // traceable author statement /// 0019058 // viral life cycle // traceable author statement /// 0019083 // viral transcription // traceable author statement /// 0031929 // TOR signaling // inferred from direct assay /// 0042274 // ribosomal small subunit biogenesis // inferred from mutant phenotype /// 0042593 // glucose homeostasis // inferred from sequence or structural similarity /// 0043065 // positive regulation of apoptotic process // inferred from direct assay /// 0044267 // cellular protein metabolic process // traceable author statement	0005622 // intracellular // inferred from electronic annotation /// 0005634 // nucleus // inferred from direct assay /// 0005730 // nucleolus // inferred from direct assay /// 0005737 // cytoplasm // inferred from direct assay /// 0005829 // cytosol // traceable author statement /// 0005840 // ribosome // inferred from electronic annotation /// 0015935 // small ribosomal subunit // inferred from direct assay /// 0016020 // membrane // inferred from direct assay /// 0022627 // cytosolic small ribosomal subunit // inferred from direct assay /// 0022627 // cytosolic small ribosomal subunit // non-traceable author statement /// 0030425 // dendrite // inferred from direct assay /// 0030529 // ribonucleoprotein complex // inferred from direct assay /// 0036464 // cytoplasmic ribonucleoprotein granule // inferred from direct assay /// 0044297 // cell body // inferred from direct assay	0003735 // structural constituent of ribosome // inferred from electronic annotation /// 0005515 // protein binding // inferred from physical interaction /// 0019901 // protein kinase binding // inferred from physical interaction /// 0044822 // poly(A) RNA binding // inferred from direct assay
200082_s_at	AI805587		Homo sapiens	Oct 6, 2014	Consensus sequence	GenBank	Consensus includes gb:AI805587 /FEA=EST /DB_XREF=gi:5392153 /DB_XREF=est:tx97a02.x1 /CLONE=IMAGE:2277482 /UG=Hs.301547 ribosomal protein S7	AI805587	ribosomal protein S7	RPS7	6201	NM_001011	0000184 // nuclear-transcribed mRNA catabolic process, nonsense-mediated decay // traceable author statement /// 0002181 // cytoplasmic translation // not recorded /// 0006364 // rRNA processing // inferred from mutant phenotype /// 0006412 // translation // inferred by curator /// 0006412 // translation // non-traceable author statement /// 0006412 // translation // traceable author statement /// 0006413 // translational initiation // traceable author statement /// 0006414 // translational elongation // traceable author statement /// 0006415 // translational termination // traceable author statement /// 0006614 // SRP-dependent cotranslational protein targeting to membrane // traceable author statement /// 0010467 // gene expression // traceable author statement /// 0016032 // viral process // traceable author statement /// 0016070 // RNA metabolic process // traceable author statement /// 0016071 // mRNA metabolic process // traceable author statement /// 0019058 // viral life cycle // traceable author statement /// 0019083 // viral transcription // traceable author statement /// 0042274 // ribosomal small subunit biogenesis // inferred from mutant phenotype /// 0044267 // cellular protein metabolic process // traceable author statement	0005622 // intracellular // inferred from electronic annotation /// 0005634 // nucleus // inferred from direct assay /// 0005730 // nucleolus // inferred from direct assay /// 0005737 // cytoplasm // inferred from direct assay /// 0005815 // microtubule organizing center // inferred from electronic annotation /// 0005829 // cytosol // traceable author statement /// 0005840 // ribosome // inferred from direct assay /// 0005856 // cytoskeleton // inferred from electronic annotation /// 0016020 // membrane // inferred from direct assay /// 0022627 // cytosolic small ribosomal subunit // inferred from direct assay /// 0022627 // cytosolic small ribosomal subunit // non-traceable author statement /// 0030529 // ribonucleoprotein complex // inferred from direct assay /// 0030686 // 90S preribosome // not recorded /// 0032040 // small-subunit processome // not recorded /// 0070062 // extracellular vesicular exosome // inferred from direct assay	0003723 // RNA binding // non-traceable author statement /// 0003735 // structural constituent of ribosome // inferred from electronic annotation /// 0005515 // protein binding // inferred from physical interaction /// 0044822 // poly(A) RNA binding // inferred from direct assay
200083_at	AA621731		Homo sapiens	Oct 6, 2014	Consensus sequence	GenBank	Consensus includes gb:AA621731 /FEA=EST /DB_XREF=gi:2525670 /DB_XREF=est:af54h05.s1 /CLONE=IMAGE:1035513 /UG=Hs.12064 ubiquitin specific protease 22	AA621731	ubiquitin specific peptidase 22	USP22	23326	NM_015276 /// XM_005256575	0006325 // chromatin organization // traceable author statement /// 0006351 // transcription, DNA-templated // inferred from electronic annotation /// 0006355 // regulation of transcription, DNA-templated // inferred from electronic annotation /// 0006508 // proteolysis // inferred from electronic annotation /// 0006511 // ubiquitin-dependent protein catabolic process // inferred from electronic annotation /// 0007049 // cell cycle // inferred from electronic annotation /// 0009790 // embryo development // non-traceable author statement /// 0016568 // chromatin modification // inferred from electronic annotation /// 0016574 // histone ubiquitination // inferred from direct assay /// 0016578 // histone deubiquitination // inferred from direct assay /// 0016579 // protein deubiquitination // inferred from direct assay /// 0043967 // histone H4 acetylation // inferred from direct assay /// 0045893 // positive regulation of transcription, DNA-templated // inferred from mutant phenotype /// 0045931 // positive regulation of mitotic cell cycle // inferred from mutant phenotype	0000124 // SAGA complex // inferred from direct assay /// 0005634 // nucleus // inferred from electronic annotation /// 0070461 // SAGA-type complex // inferred from direct assay	0003713 // transcription coactivator activity // inferred from direct assay /// 0004221 // ubiquitin thiolesterase activity // inferred from electronic annotation /// 0004843 // ubiquitin-specific protease activity // inferred from direct assay /// 0004843 // ubiquitin-specific protease activity // inferred from mutant phenotype /// 0005515 // protein binding // inferred from physical interaction /// 0008233 // peptidase activity // inferred from electronic annotation /// 0008234 // cysteine-type peptidase activity // inferred from electronic annotation /// 0008270 // zinc ion binding // inferred from electronic annotation /// 0010485 // H4 histone acetyltransferase activity // inferred from direct assay /// 0016787 // hydrolase activity // inferred from electronic annotation /// 0019899 // enzyme binding // inferred from physical interaction /// 0030374 // ligand-dependent nuclear receptor transcription coactivator activity // inferred from mutant phenotype /// 0036459 // ubiquitinyl hydrolase activity // inferred from electronic annotation /// 0046872 // metal ion binding // inferred from electronic annotation
200084_at	BE748698		Homo sapiens	Oct 6, 2014	Consensus sequence	GenBank	Consensus includes gb:BE748698 /FEA=EST /DB_XREF=gi:10162690 /DB_XREF=est:601571740T1 /CLONE=IMAGE:3838712 /UG=Hs.78050 small acidic protein	BE748698	chromosome 11 open reading frame 58	C11orf58	10944	NM_001142705 /// NM_014267			
200085_s_at	NM_007108		Homo sapiens	Oct 6, 2014	Consensus sequence	GenBank	Consensus includes gb:NM_007108.1 /DEF=Homo sapiens transcription elongation factor B (SIII), polypeptide 2 (18kD, elongin B) (TCEB2), mRNA.  /FEA=CDS /GEN=TCEB2 /PROD=elongin B /DB_XREF=gi:6005889 /UG=Hs.172772 transcription elongation factor B (SIII), polypeptide 2 (18kD, elongin B) /FL=gb:NM_007108.1 gb:L42856.1	NM_007108	transcription elongation factor B (SIII), polypeptide 2 (18kDa, elongin B)	TCEB2	6923	NM_007108 /// NM_207013 /// XM_006720937	0006351 // transcription, DNA-templated // inferred from electronic annotation /// 0006355 // regulation of transcription, DNA-templated // inferred from electronic annotation /// 0006366 // transcription from RNA polymerase II promoter // traceable author statement /// 0006368 // transcription elongation from RNA polymerase II promoter // traceable author statement /// 0006414 // translational elongation // inferred from electronic annotation /// 0006461 // protein complex assembly // traceable author statement /// 0010467 // gene expression // traceable author statement /// 0016032 // viral process // traceable author statement /// 0016567 // protein ubiquitination // inferred from electronic annotation /// 0050434 // positive regulation of viral transcription // traceable author statement /// 0061418 // regulation of transcription from RNA polymerase II promoter in response to hypoxia // traceable author statement /// 0071456 // cellular response to hypoxia // traceable author statement	0005634 // nucleus // inferred from electronic annotation /// 0005654 // nucleoplasm // traceable author statement /// 0005829 // cytosol // traceable author statement /// 0031462 // Cul2-RING ubiquitin ligase complex // inferred from direct assay /// 0031466 // Cul5-RING ubiquitin ligase complex // inferred from direct assay /// 0070062 // extracellular vesicular exosome // inferred from direct assay /// 0070449 // elongin complex // inferred from electronic annotation	0003746 // translation elongation factor activity // inferred from electronic annotation /// 0005515 // protein binding // inferred from physical interaction /// 0031625 // ubiquitin protein ligase binding // inferred from direct assay
200086_s_at	AA854966		Homo sapiens	Oct 6, 2014	Consensus sequence	GenBank	Consensus includes gb:AA854966 /FEA=EST /DB_XREF=gi:2942504 /DB_XREF=est:aj70d12.s1 /CLONE=IMAGE:1401815 /UG=Hs.113205 cytochrome c oxidase subunit IV	AA854966	cytochrome c oxidase subunit IV isoform 1	COX4I1	1327	NM_001861 /// XM_005255798	0006091 // generation of precursor metabolites and energy // traceable author statement /// 0007584 // response to nutrient // inferred from electronic annotation /// 0022904 // respiratory electron transport chain // traceable author statement /// 0044237 // cellular metabolic process // traceable author statement /// 0044281 // small molecule metabolic process // traceable author statement /// 1902600 // hydrogen ion transmembrane transport // inferred from electronic annotation /// 1902600 // hydrogen ion transmembrane transport // traceable author statement	0005634 // nucleus // inferred from direct assay /// 0005739 // mitochondrion // inferred from direct assay /// 0005743 // mitochondrial inner membrane // traceable author statement /// 0016020 // membrane // inferred from direct assay /// 0016020 // membrane // inferred from electronic annotation /// 0070062 // extracellular vesicular exosome // inferred from direct assay	0004129 // cytochrome-c oxidase activity // inferred from electronic annotation /// 0005515 // protein binding // inferred from physical interaction
200087_s_at	AK024976		Homo sapiens	Oct 6, 2014	Consensus sequence	GenBank	Consensus includes gb:AK024976.1 /DEF=Homo sapiens cDNA: FLJ21323 fis, clone COL02374. /FEA=mRNA /DB_XREF=gi:10437405 /UG=Hs.75914 Homo sapiens cDNA: FLJ21323 fis, clone COL02374	AK024976	transmembrane emp24 domain trafficking protein 2	TMED2	10959	NM_006815 /// XM_005253544	0001893 // maternal placenta development // inferred from electronic annotation /// 0006810 // transport // inferred from electronic annotation /// 0006886 // intracellular protein transport // inferred from direct assay /// 0006888 // ER to Golgi vesicle-mediated transport // traceable author statement /// 0007030 // Golgi organization // inferred from mutant phenotype /// 0015031 // protein transport // inferred from electronic annotation /// 0016192 // vesicle-mediated transport // inferred from electronic annotation /// 0034260 // negative regulation of GTPase activity // inferred from direct assay /// 0035459 // cargo loading into vesicle // traceable author statement /// 0048205 // COPI coating of Golgi vesicle // traceable author statement /// 0048208 // COPII vesicle coating // traceable author statement /// 0048598 // embryonic morphogenesis // inferred from electronic annotation /// 0072661 // protein targeting to plasma membrane // inferred from direct assay	0005783 // endoplasmic reticulum // inferred from direct assay /// 0005789 // endoplasmic reticulum membrane // inferred from electronic annotation /// 0005793 // endoplasmic reticulum-Golgi intermediate compartment // inferred from direct assay /// 0005794 // Golgi apparatus // inferred from direct assay /// 0016020 // membrane // inferred from electronic annotation /// 0016021 // integral component of membrane // inferred from sequence or structural similarity /// 0030137 // COPI-coated vesicle // inferred from sequence or structural similarity /// 0030659 // cytoplasmic vesicle membrane // inferred from electronic annotation /// 0030663 // COPI-coated vesicle membrane // inferred from electronic annotation /// 0031410 // cytoplasmic vesicle // inferred from electronic annotation /// 0032580 // Golgi cisterna membrane // inferred from electronic annotation /// 0033116 // endoplasmic reticulum-Golgi intermediate compartment membrane // inferred from electronic annotation /// 0042589 // zymogen granule membrane // inferred from sequence or structural similarity /// 0043231 // intracellular membrane-bounded organelle // inferred from direct assay	0005515 // protein binding // inferred from physical interaction
200088_x_at	AK026491		Homo sapiens	Oct 6, 2014	Consensus sequence	GenBank	Consensus includes gb:AK026491.1 /DEF=Homo sapiens cDNA: FLJ22838 fis, clone KAIA4494, highly similar to HUML12A Human ribosomal protein L12 mRNA.  /FEA=mRNA /DB_XREF=gi:10439364 /UG=Hs.182979 ribosomal protein L12	AK026491	neurobeachin-like 1 /// ribosomal protein L12	NBEAL1 /// RPL12	6136 /// 65065	NM_000976 /// NM_001099273 /// NM_001114132 /// NM_198945 /// NM_205543 /// XM_005246787 /// XM_005246788 /// XM_006712698 /// XM_006712699 /// XM_006712700 /// XM_006712701 /// XM_006712702	0000184 // nuclear-transcribed mRNA catabolic process, nonsense-mediated decay // traceable author statement /// 0006412 // translation // non-traceable author statement /// 0006412 // translation // traceable author statement /// 0006413 // translational initiation // traceable author statement /// 0006414 // translational elongation // traceable author statement /// 0006415 // translational termination // traceable author statement /// 0006614 // SRP-dependent cotranslational protein targeting to membrane // traceable author statement /// 0010467 // gene expression // traceable author statement /// 0016032 // viral process // traceable author statement /// 0016070 // RNA metabolic process // traceable author statement /// 0016071 // mRNA metabolic process // traceable author statement /// 0019058 // viral life cycle // traceable author statement /// 0019083 // viral transcription // traceable author statement /// 0044267 // cellular protein metabolic process // traceable author statement	0005829 // cytosol // traceable author statement /// 0005840 // ribosome // inferred from electronic annotation /// 0016020 // membrane // inferred from direct assay /// 0022625 // cytosolic large ribosomal subunit // inferred from direct assay /// 0030529 // ribonucleoprotein complex // inferred from electronic annotation /// 0070062 // extracellular vesicular exosome // inferred from direct assay	0003723 // RNA binding // inferred from electronic annotation /// 0003735 // structural constituent of ribosome // non-traceable author statement /// 0005515 // protein binding // inferred from physical interaction /// 0044822 // poly(A) RNA binding // inferred from direct assay
200089_s_at	AI953886		Homo sapiens	Oct 6, 2014	Consensus sequence	GenBank	Consensus includes gb:AI953886 /FEA=EST /DB_XREF=gi:5746196 /DB_XREF=est:wx70g02.x1 /CLONE=IMAGE:2549042 /UG=Hs.286 ribosomal protein L4	AI953886	ribosomal protein L4 /// small nucleolar RNA, C/D box 16 /// small nucleolar RNA, C/D box 18A /// small nucleolar RNA, C/D box 18B /// small nucleolar RNA, C/D box 18C	RPL4 /// SNORD16 /// SNORD18A /// SNORD18B /// SNORD18C	6124 /// 595097 /// 595098 /// 595099 /// 595100	NM_000968 /// NR_002440 /// NR_002441 /// NR_002442 /// NR_002443	0000184 // nuclear-transcribed mRNA catabolic process, nonsense-mediated decay // traceable author statement /// 0006412 // translation // non-traceable author statement /// 0006412 // translation // traceable author statement /// 0006413 // translational initiation // traceable author statement /// 0006414 // translational elongation // traceable author statement /// 0006415 // translational termination // traceable author statement /// 0006614 // SRP-dependent cotranslational protein targeting to membrane // traceable author statement /// 0010467 // gene expression // traceable author statement /// 0016032 // viral process // traceable author statement /// 0016070 // RNA metabolic process // traceable author statement /// 0016071 // mRNA metabolic process // traceable author statement /// 0019058 // viral life cycle // traceable author statement /// 0019083 // viral transcription // traceable author statement /// 0044267 // cellular protein metabolic process // traceable author statement	0005634 // nucleus // inferred from direct assay /// 0005730 // nucleolus // inferred from direct assay /// 0005737 // cytoplasm // inferred from direct assay /// 0005829 // cytosol // traceable author statement /// 0005840 // ribosome // inferred from electronic annotation /// 0016020 // membrane // inferred from direct assay /// 0022625 // cytosolic large ribosomal subunit // inferred from direct assay /// 0030529 // ribonucleoprotein complex // inferred from direct assay /// 0070062 // extracellular vesicular exosome // inferred from direct assay	0003723 // RNA binding // traceable author statement /// 0003735 // structural constituent of ribosome // non-traceable author statement /// 0005515 // protein binding // inferred from physical interaction /// 0044822 // poly(A) RNA binding // inferred from direct assay
200090_at	BG168896		Homo sapiens	Oct 6, 2014	Consensus sequence	GenBank	Consensus includes gb:BG168896 /FEA=EST /DB_XREF=gi:12675599 /DB_XREF=est:602320235F1 /CLONE=IMAGE:4415240 /UG=Hs.138381 farnesyltransferase, CAAX box, alpha	BG168896	farnesyltransferase, CAAX box, alpha	FNTA	2339	NM_001018676 /// NM_001018677 /// NM_002027 /// NR_033698	0006915 // apoptotic process // traceable author statement /// 0006921 // cellular component disassembly involved in execution phase of apoptosis // traceable author statement /// 0007179 // transforming growth factor beta receptor signaling pathway // traceable author statement /// 0007603 // phototransduction, visible light // traceable author statement /// 0008152 // metabolic process // inferred from electronic annotation /// 0016056 // rhodopsin mediated signaling pathway // traceable author statement /// 0018342 // protein prenylation // inferred from electronic annotation /// 0018343 // protein farnesylation // inferred from direct assay /// 0018344 // protein geranylgeranylation // inferred from direct assay /// 0022400 // regulation of rhodopsin mediated signaling pathway // traceable author statement /// 0090044 // positive regulation of tubulin deacetylation // inferred from direct assay /// 0090045 // positive regulation of deacetylase activity // inferred from direct assay	0005737 // cytoplasm // traceable author statement /// 0005829 // cytosol // traceable author statement /// 0005875 // microtubule associated complex // inferred from direct assay /// 0005953 // CAAX-protein geranylgeranyltransferase complex // inferred from direct assay /// 0005965 // protein farnesyltransferase complex // inferred from direct assay	0004659 // prenyltransferase activity // inferred from electronic annotation /// 0004660 // protein farnesyltransferase activity // inferred from direct assay /// 0004661 // protein geranylgeranyltransferase activity // inferred from direct assay /// 0004662 // CAAX-protein geranylgeranyltransferase activity // inferred from electronic annotation /// 0005515 // protein binding // inferred from physical interaction /// 0008017 // microtubule binding // inferred from direct assay /// 0008318 // protein prenyltransferase activity // inferred from electronic annotation /// 0016740 // transferase activity // inferred from electronic annotation /// 0043014 // alpha-tubulin binding // inferred from direct assay
200091_s_at	AA888388		Homo sapiens	Oct 6, 2014	Consensus sequence	GenBank	Consensus includes gb:AA888388 /FEA=EST /DB_XREF=gi:3004063 /DB_XREF=est:nw79f03.s1 /CLONE=IMAGE:1252829 /UG=Hs.113029 ribosomal protein S25	AA888388	ribosomal protein S25	RPS25	6230	NM_001028	0000028 // ribosomal small subunit assembly // inferred from electronic annotation /// 0000184 // nuclear-transcribed mRNA catabolic process, nonsense-mediated decay // traceable author statement /// 0006412 // translation // inferred by curator /// 0006412 // translation // non-traceable author statement /// 0006412 // translation // traceable author statement /// 0006413 // translational initiation // traceable author statement /// 0006414 // translational elongation // traceable author statement /// 0006415 // translational termination // traceable author statement /// 0006614 // SRP-dependent cotranslational protein targeting to membrane // traceable author statement /// 0010467 // gene expression // traceable author statement /// 0016032 // viral process // traceable author statement /// 0016070 // RNA metabolic process // traceable author statement /// 0016071 // mRNA metabolic process // traceable author statement /// 0019058 // viral life cycle // traceable author statement /// 0019083 // viral transcription // traceable author statement /// 0044267 // cellular protein metabolic process // traceable author statement	0005634 // nucleus // inferred from direct assay /// 0005730 // nucleolus // inferred from direct assay /// 0005737 // cytoplasm // inferred from direct assay /// 0005829 // cytosol // traceable author statement /// 0005840 // ribosome // inferred from direct assay /// 0005840 // ribosome // non-traceable author statement /// 0015935 // small ribosomal subunit // inferred from direct assay /// 0022627 // cytosolic small ribosomal subunit // inferred from direct assay /// 0030529 // ribonucleoprotein complex // inferred from electronic annotation /// 0070062 // extracellular vesicular exosome // inferred from direct assay	0003723 // RNA binding // non-traceable author statement /// 0003735 // structural constituent of ribosome // inferred from electronic annotation /// 0005515 // protein binding // inferred from physical interaction /// 0044822 // poly(A) RNA binding // inferred from direct assay
200092_s_at	BF216701		Homo sapiens	Oct 6, 2014	Consensus sequence	GenBank	Consensus includes gb:BF216701 /FEA=EST /DB_XREF=gi:11110287 /DB_XREF=est:601884615F1 /CLONE=IMAGE:4103235 /UG=Hs.179779 ribosomal protein L37	BF216701	ribosomal protein L37	RPL37	6167	NM_000997	0000184 // nuclear-transcribed mRNA catabolic process, nonsense-mediated decay // traceable author statement /// 0006412 // translation // non-traceable author statement /// 0006412 // translation // traceable author statement /// 0006413 // translational initiation // traceable author statement /// 0006414 // translational elongation // traceable author statement /// 0006415 // translational termination // traceable author statement /// 0006614 // SRP-dependent cotranslational protein targeting to membrane // traceable author statement /// 0010467 // gene expression // traceable author statement /// 0016032 // viral process // traceable author statement /// 0016070 // RNA metabolic process // traceable author statement /// 0016071 // mRNA metabolic process // traceable author statement /// 0019058 // viral life cycle // traceable author statement /// 0019083 // viral transcription // traceable author statement /// 0044267 // cellular protein metabolic process // traceable author statement	0005622 // intracellular // inferred from electronic annotation /// 0005829 // cytosol // traceable author statement /// 0005840 // ribosome // inferred from electronic annotation /// 0022625 // cytosolic large ribosomal subunit // inferred from direct assay /// 0022625 // cytosolic large ribosomal subunit // traceable author statement /// 0030529 // ribonucleoprotein complex // inferred from electronic annotation	0003723 // RNA binding // traceable author statement /// 0003735 // structural constituent of ribosome // non-traceable author statement /// 0003735 // structural constituent of ribosome // traceable author statement /// 0019843 // rRNA binding // inferred from electronic annotation /// 0046872 // metal ion binding // inferred from electronic annotation
200093_s_at	N32864		Homo sapiens	Oct 6, 2014	Consensus sequence	GenBank	Consensus includes gb:N32864 /FEA=EST /DB_XREF=gi:1153263 /DB_XREF=est:yw88d08.s1 /CLONE=IMAGE:259311 /UG=Hs.256697 histidine triad nucleotide-binding protein	N32864	histidine triad nucleotide binding protein 1	HINT1	3094	NM_005340 /// NR_024610 /// NR_024611 /// NR_073488	0006351 // transcription, DNA-templated // inferred from electronic annotation /// 0006355 // regulation of transcription, DNA-templated // inferred from mutant phenotype /// 0006915 // apoptotic process // inferred from electronic annotation /// 0007165 // signal transduction // traceable author statement /// 0008152 // metabolic process // inferred from electronic annotation /// 0009154 // purine ribonucleotide catabolic process // inferred from direct assay /// 0072332 // intrinsic apoptotic signaling pathway by p53 class mediator // inferred from mutant phenotype	0000118 // histone deacetylase complex // inferred from direct assay /// 0005634 // nucleus // inferred from direct assay /// 0005737 // cytoplasm // inferred from direct assay /// 0005856 // cytoskeleton // traceable author statement /// 0005886 // plasma membrane // inferred from direct assay /// 0070062 // extracellular vesicular exosome // inferred from direct assay	0000166 // nucleotide binding // inferred from electronic annotation /// 0003824 // catalytic activity // inferred from electronic annotation /// 0005080 // protein kinase C binding // traceable author statement /// 0016787 // hydrolase activity // inferred from direct assay
200094_s_at	AI004246		Homo sapiens	Oct 6, 2014	Consensus sequence	GenBank	Consensus includes gb:AI004246 /FEA=EST /DB_XREF=gi:3213756 /DB_XREF=est:ou03g06.x1 /CLONE=IMAGE:1625242 /UG=Hs.75309 eukaryotic translation elongation factor 2	AI004246	eukaryotic translation elongation factor 2	EEF2	1938	NM_001961	0006184 // GTP catabolic process // inferred from electronic annotation /// 0006412 // translation // traceable author statement /// 0006414 // translational elongation // traceable author statement /// 0008219 // cell death // inferred from electronic annotation /// 0010467 // gene expression // traceable author statement /// 0010628 // positive regulation of gene expression // inferred from genetic interaction /// 0044267 // cellular protein metabolic process // traceable author statement /// 0045727 // positive regulation of translation // inferred from genetic interaction	0005634 // nucleus // inferred from direct assay /// 0005737 // cytoplasm // inferred from electronic annotation /// 0005829 // cytosol // traceable author statement /// 0005844 // polysome // inferred from electronic annotation /// 0016020 // membrane // inferred from direct assay /// 0030529 // ribonucleoprotein complex // inferred from direct assay /// 0070062 // extracellular vesicular exosome // inferred from direct assay	0000166 // nucleotide binding // inferred from electronic annotation /// 0003746 // translation elongation factor activity // inferred from electronic annotation /// 0003924 // GTPase activity // inferred from electronic annotation /// 0005515 // protein binding // inferred from electronic annotation /// 0005525 // GTP binding // inferred from electronic annotation /// 0008494 // translation activator activity // inferred from genetic interaction /// 0019901 // protein kinase binding // inferred from physical interaction /// 0044822 // poly(A) RNA binding // inferred from direct assay
200095_x_at	AA320764		Homo sapiens	Oct 6, 2014	Consensus sequence	GenBank	Consensus includes gb:AA320764 /FEA=EST /DB_XREF=gi:1973113 /DB_XREF=est:EST23183 /UG=Hs.76230 ribosomal protein S10	AA320764	ribosomal protein S10	RPS10	6204	NM_001014 /// NM_001203245 /// NM_001204091	0000184 // nuclear-transcribed mRNA catabolic process, nonsense-mediated decay // traceable author statement /// 0006412 // translation // inferred by curator /// 0006412 // translation // traceable author statement /// 0006413 // translational initiation // traceable author statement /// 0006414 // translational elongation // traceable author statement /// 0006415 // translational termination // traceable author statement /// 0006614 // SRP-dependent cotranslational protein targeting to membrane // traceable author statement /// 0007267 // cell-cell signaling // traceable author statement /// 0008152 // metabolic process // inferred from electronic annotation /// 0010467 // gene expression // traceable author statement /// 0015961 // diadenosine polyphosphate catabolic process // traceable author statement /// 0016032 // viral process // traceable author statement /// 0016070 // RNA metabolic process // traceable author statement /// 0016071 // mRNA metabolic process // traceable author statement /// 0019058 // viral life cycle // traceable author statement /// 0019083 // viral transcription // traceable author statement /// 0043647 // inositol phosphate metabolic process // traceable author statement /// 0044267 // cellular protein metabolic process // traceable author statement /// 0044281 // small molecule metabolic process // traceable author statement /// 0071544 // diphosphoinositol polyphosphate catabolic process // inferred from direct assay	0005634 // nucleus // inferred from electronic annotation /// 0005730 // nucleolus // inferred from direct assay /// 0005737 // cytoplasm // inferred from direct assay /// 0005829 // cytosol // traceable author statement /// 0005840 // ribosome // non-traceable author statement /// 0016020 // membrane // inferred from direct assay /// 0022627 // cytosolic small ribosomal subunit // inferred from direct assay /// 0030529 // ribonucleoprotein complex // inferred from electronic annotation /// 0070062 // extracellular vesicular exosome // inferred from direct assay	0000287 // magnesium ion binding // inferred from direct assay /// 0005515 // protein binding // inferred from physical interaction /// 0008486 // diphosphoinositol-polyphosphate diphosphatase activity // inferred from direct assay /// 0008486 // diphosphoinositol-polyphosphate diphosphatase activity // inferred from electronic annotation /// 0008486 // diphosphoinositol-polyphosphate diphosphatase activity // traceable author statement /// 0016787 // hydrolase activity // inferred from electronic annotation /// 0044822 // poly(A) RNA binding // inferred from direct assay /// 0046872 // metal ion binding // inferred from electronic annotation /// 0052840 // inositol diphosphate tetrakisphosphate diphosphatase activity // inferred from electronic annotation /// 0052841 // inositol bisdiphosphate tetrakisphosphate diphosphatase activity // inferred from electronic annotation /// 0052842 // inositol diphosphate pentakisphosphate diphosphatase activity // inferred from electronic annotation /// 0052843 // inositol-1-diphosphate-2,3,4,5,6-pentakisphosphate diphosphatase activity // inferred from electronic annotation /// 0052844 // inositol-3-diphosphate-1,2,4,5,6-pentakisphosphate diphosphatase activity // inferred from electronic annotation /// 0052845 // inositol-5-diphosphate-1,2,3,4,6-pentakisphosphate diphosphatase activity // inferred from electronic annotation /// 0052846 // inositol-1,5-bisdiphosphate-2,3,4,6-tetrakisphosphate 1-diphosphatase activity // inferred from electronic annotation /// 0052847 // inositol-1,5-bisdiphosphate-2,3,4,6-tetrakisphosphate 5-diphosphatase activity // inferred from electronic annotation /// 0052848 // inositol-3,5-bisdiphosphate-2,3,4,6-tetrakisphosphate 5-diphosphatase activity // inferred from electronic annotation
200096_s_at	AI862255		Homo sapiens	Oct 6, 2014	Consensus sequence	GenBank	Consensus includes gb:AI862255 /FEA=EST /DB_XREF=gi:5526362 /DB_XREF=est:tb77d10.x1 /CLONE=IMAGE:2060371 /UG=Hs.24322 ATPase, H+ transporting, lysosomal (vacuolar proton pump) 9kD	AI862255	ATPase, H+ transporting, lysosomal 9kDa, V0 subunit e1	ATP6V0E1	8992	NM_003945	0006810 // transport // inferred from electronic annotation /// 0006811 // ion transport // inferred from electronic annotation /// 0006879 // cellular iron ion homeostasis // traceable author statement /// 0007035 // vacuolar acidification // inferred from sequence or structural similarity /// 0008152 // metabolic process // inferred from electronic annotation /// 0008286 // insulin receptor signaling pathway // traceable author statement /// 0015991 // ATP hydrolysis coupled proton transport // inferred from electronic annotation /// 0015992 // proton transport // traceable author statement /// 0016049 // cell growth // inferred from genetic interaction /// 0033572 // transferrin transport // traceable author statement /// 0043200 // response to amino acid // inferred from electronic annotation /// 0051701 // interaction with host // traceable author statement /// 0055085 // transmembrane transport // traceable author statement /// 0090382 // phagosome maturation // traceable author statement	0010008 // endosome membrane // traceable author statement /// 0016020 // membrane // traceable author statement /// 0016021 // integral component of membrane // inferred from electronic annotation /// 0030670 // phagocytic vesicle membrane // traceable author statement /// 0033179 // proton-transporting V-type ATPase, V0 domain // inferred from electronic annotation	0005215 // transporter activity // non-traceable author statement /// 0015078 // hydrogen ion transmembrane transporter activity // inferred from electronic annotation /// 0016787 // hydrolase activity // inferred from electronic annotation /// 0042625 // ATPase activity, coupled to transmembrane movement of ions // inferred from sequence or structural similarity /// 0046961 // proton-transporting ATPase activity, rotational mechanism // traceable author statement
200097_s_at	AI701949		Homo sapiens	Oct 6, 2014	Consensus sequence	GenBank	Consensus includes gb:AI701949 /FEA=EST /DB_XREF=gi:4989849 /DB_XREF=est:tq09c07.x1 /CLONE=IMAGE:2208300 /UG=Hs.129548 heterogeneous nuclear ribonucleoprotein K	AI701949	heterogeneous nuclear ribonucleoprotein K	HNRNPK	3190	NM_002140 /// NM_031262 /// NM_031263 /// XM_005251960 /// XM_005251961 /// XM_005251963 /// XM_005251964 /// XM_005251965 /// XM_005251966	0000398 // mRNA splicing, via spliceosome // inferred by curator /// 0000398 // mRNA splicing, via spliceosome // traceable author statement /// 0006351 // transcription, DNA-templated // inferred from electronic annotation /// 0006355 // regulation of transcription, DNA-templated // inferred from electronic annotation /// 0006396 // RNA processing // traceable author statement /// 0006397 // mRNA processing // inferred from electronic annotation /// 0007165 // signal transduction // traceable author statement /// 0008380 // RNA splicing // traceable author statement /// 0010467 // gene expression // traceable author statement /// 0010988 // regulation of low-density lipoprotein particle clearance // inferred from mutant phenotype /// 0016032 // viral process // inferred from electronic annotation /// 0019048 // modulation by virus of host morphology or physiology // inferred from electronic annotation /// 0042981 // regulation of apoptotic process // inferred from electronic annotation /// 0045716 // positive regulation of low-density lipoprotein particle receptor biosynthetic process // inferred from mutant phenotype /// 0045944 // positive regulation of transcription from RNA polymerase II promoter // inferred from mutant phenotype /// 0048260 // positive regulation of receptor-mediated endocytosis // inferred from mutant phenotype /// 0072369 // regulation of lipid transport by positive regulation of transcription from RNA polymerase II promoter // inferred from mutant phenotype	0000790 // nuclear chromatin // inferred from direct assay /// 0002102 // podosome // inferred from electronic annotation /// 0005634 // nucleus // inferred from direct assay /// 0005654 // nucleoplasm // traceable author statement /// 0005681 // spliceosomal complex // inferred from electronic annotation /// 0005730 // nucleolus // inferred from direct assay /// 0005737 // cytoplasm // inferred from electronic annotation /// 0016020 // membrane // inferred from direct assay /// 0019013 // viral nucleocapsid // inferred from electronic annotation /// 0030054 // cell junction // inferred from electronic annotation /// 0030529 // ribonucleoprotein complex // inferred from electronic annotation /// 0042995 // cell projection // inferred from electronic annotation /// 0070062 // extracellular vesicular exosome // inferred from direct assay /// 0071013 // catalytic step 2 spliceosome // inferred from direct assay	0000978 // RNA polymerase II core promoter proximal region sequence-specific DNA binding // inferred from mutant phenotype /// 0001077 // RNA polymerase II core promoter proximal region sequence-specific DNA binding transcription factor activity involved in positive regulation of transcription // inferred from mutant phenotype /// 0003677 // DNA binding // inferred from electronic annotation /// 0003697 // single-stranded DNA binding // traceable author statement /// 0003723 // RNA binding // traceable author statement /// 0005515 // protein binding // inferred from physical interaction /// 0044822 // poly(A) RNA binding // inferred from direct assay
200098_s_at	T33068		Homo sapiens	Oct 6, 2014	Consensus sequence	GenBank	Consensus includes gb:T33068 /FEA=EST /DB_XREF=gi:615166 /DB_XREF=est:EST56576 /UG=Hs.7101 anaphase-promoting complex subunit 5	T33068	anaphase promoting complex subunit 5	ANAPC5	51433	NM_001137559 /// NM_016237 /// XM_005253900 /// XM_006719449	0000086 // G2/M transition of mitotic cell cycle // traceable author statement /// 0000090 // mitotic anaphase // traceable author statement /// 0000278 // mitotic cell cycle // traceable author statement /// 0006511 // ubiquitin-dependent protein catabolic process // traceable author statement /// 0007049 // cell cycle // inferred from electronic annotation /// 0007067 // mitotic nuclear division // inferred from electronic annotation /// 0007094 // mitotic spindle assembly checkpoint // traceable author statement /// 0016567 // protein ubiquitination // inferred from electronic annotation /// 0031145 // anaphase-promoting complex-dependent proteasomal ubiquitin-dependent protein catabolic process // traceable author statement /// 0051301 // cell division // inferred from electronic annotation /// 0051436 // negative regulation of ubiquitin-protein ligase activity involved in mitotic cell cycle // traceable author statement /// 0051437 // positive regulation of ubiquitin-protein ligase activity involved in mitotic cell cycle // traceable author statement /// 0051439 // regulation of ubiquitin-protein ligase activity involved in mitotic cell cycle // traceable author statement /// 0070979 // protein K11-linked ubiquitination // inferred from direct assay	0005634 // nucleus // inferred from direct assay /// 0005654 // nucleoplasm // traceable author statement /// 0005680 // anaphase-promoting complex // inferred from direct assay /// 0005829 // cytosol // traceable author statement	0004842 // ubiquitin-protein transferase activity // traceable author statement /// 0005515 // protein binding // inferred from electronic annotation /// 0019903 // protein phosphatase binding // inferred from physical interaction
200099_s_at	AL356115		Homo sapiens	Oct 6, 2014	Consensus sequence	GenBank	Consensus includes gb:AL356115 /DEF=Human DNA sequence from clone RP11-486O22 on chromosome 10 Contains the 3part of a gene for KIAA1128 protein, a novel pseudogene, a gene for protein similar to RPS3A (ribosomal protein S3A), ESTs, STSs, GSSs and CpG islands /FEA=CDS_1 /DB_XREF=gi:9795038 /UG=Hs.307132 Human DNA sequence from clone RP11-486O22 on chromosome 10 Contains the 3part of a gene for KIAA1128 protein, a novel pseudogene, a gene for protein similar to RPS3A (ribosomal protein S3A), ESTs, STSs, GSSs and CpG islands	AL356115	ribosomal protein S3A /// small nucleolar RNA, C/D box 73A	RPS3A /// SNORD73A	6189 /// 8944	NM_001006 /// NM_001267699 /// NR_000007	0000184 // nuclear-transcribed mRNA catabolic process, nonsense-mediated decay // traceable author statement /// 0002181 // cytoplasmic translation // not recorded /// 0006412 // translation // inferred by curator /// 0006412 // translation // inferred from mutant phenotype /// 0006412 // translation // non-traceable author statement /// 0006412 // translation // traceable author statement /// 0006413 // translational initiation // traceable author statement /// 0006414 // translational elongation // traceable author statement /// 0006415 // translational termination // traceable author statement /// 0006614 // SRP-dependent cotranslational protein targeting to membrane // traceable author statement /// 0010467 // gene expression // traceable author statement /// 0016032 // viral process // traceable author statement /// 0016070 // RNA metabolic process // traceable author statement /// 0016071 // mRNA metabolic process // traceable author statement /// 0019058 // viral life cycle // traceable author statement /// 0019083 // viral transcription // traceable author statement /// 0030154 // cell differentiation // inferred from electronic annotation /// 0043066 // negative regulation of apoptotic process // inferred from mutant phenotype /// 0044267 // cellular protein metabolic process // traceable author statement /// 0097194 // execution phase of apoptosis // inferred from mutant phenotype	0005622 // intracellular // inferred from electronic annotation /// 0005634 // nucleus // inferred from direct assay /// 0005634 // nucleus // inferred from sequence or structural similarity /// 0005730 // nucleolus // inferred from direct assay /// 0005737 // cytoplasm // inferred from direct assay /// 0005829 // cytosol // inferred from sequence or structural similarity /// 0005829 // cytosol // traceable author statement /// 0005840 // ribosome // inferred from electronic annotation /// 0022627 // cytosolic small ribosomal subunit // inferred from direct assay /// 0030529 // ribonucleoprotein complex // inferred from direct assay /// 0070062 // extracellular vesicular exosome // inferred from direct assay	0003723 // RNA binding // non-traceable author statement /// 0003735 // structural constituent of ribosome // not recorded /// 0005515 // protein binding // inferred from physical interaction /// 0044822 // poly(A) RNA binding // inferred from direct assay
200593_s_at	BC003621		Homo sapiens	Oct 6, 2014	Exemplar sequence	GenBank	gb:BC003621.1 /DEF=Homo sapiens, heterogeneous nuclear ribonucleoprotein U (scaffold attachment factor A), clone MGC:1992, mRNA, complete cds.  /FEA=mRNA /PROD=heterogeneous nuclear ribonucleoprotein U(scaffold attachment factor A) /DB_XREF=gi:13177672 /UG=Hs.103804 heterogeneous nuclear ribonucleoprotein U (scaffold attachment factor A) /FL=gb:BC003367.1 gb:BC003621.1 gb:NM_004501.1	BC003621	heterogeneous nuclear ribonucleoprotein U (scaffold attachment factor A)	HNRNPU	3192	NM_004501 /// NM_031844	0000398 // mRNA splicing, via spliceosome // inferred by curator /// 0000398 // mRNA splicing, via spliceosome // traceable author statement /// 0001649 // osteoblast differentiation // inferred from direct assay /// 0006396 // RNA processing // traceable author statement /// 0006397 // mRNA processing // inferred from electronic annotation /// 0008380 // RNA splicing // traceable author statement /// 0010467 // gene expression // traceable author statement /// 0070934 // CRD-mediated mRNA stabilization // inferred from mutant phenotype	0005634 // nucleus // inferred from direct assay /// 0005654 // nucleoplasm // traceable author statement /// 0005681 // spliceosomal complex // inferred from electronic annotation /// 0005737 // cytoplasm // inferred from electronic annotation /// 0009986 // cell surface // inferred from electronic annotation /// 0016020 // membrane // inferred from direct assay /// 0019013 // viral nucleocapsid // inferred from electronic annotation /// 0030529 // ribonucleoprotein complex // inferred from direct assay /// 0036464 // cytoplasmic ribonucleoprotein granule // inferred from direct assay /// 0070937 // CRD-mediated mRNA stability complex // inferred from direct assay /// 0071013 // catalytic step 2 spliceosome // inferred from direct assay	0000166 // nucleotide binding // inferred from electronic annotation /// 0003676 // nucleic acid binding // inferred from electronic annotation /// 0003677 // DNA binding // inferred from electronic annotation /// 0003723 // RNA binding // traceable author statement /// 0005515 // protein binding // inferred from physical interaction /// 0005524 // ATP binding // inferred from electronic annotation /// 0016301 // kinase activity // inferred from electronic annotation /// 0044822 // poly(A) RNA binding // inferred from direct assay
200594_x_at	NM_004501		Homo sapiens	Oct 6, 2014	Exemplar sequence	GenBank	gb:NM_004501.1 /DEF=Homo sapiens heterogeneous nuclear ribonucleoprotein U (scaffold attachment factor A) (HNRPU), mRNA.  /FEA=mRNA /GEN=HNRPU /PROD=heterogeneous nuclear ribonucleoprotein U(scaffold attachment factor A) /DB_XREF=gi:4758545 /UG=Hs.103804 heterogeneous nuclear ribonucleoprotein U (scaffold attachment factor A) /FL=gb:BC003367.1 gb:BC003621.1 gb:NM_004501.1	NM_004501	heterogeneous nuclear ribonucleoprotein U (scaffold attachment factor A)	HNRNPU	3192	NM_004501 /// NM_031844	0000398 // mRNA splicing, via spliceosome // inferred by curator /// 0000398 // mRNA splicing, via spliceosome // traceable author statement /// 0001649 // osteoblast differentiation // inferred from direct assay /// 0006396 // RNA processing // traceable author statement /// 0006397 // mRNA processing // inferred from electronic annotation /// 0008380 // RNA splicing // traceable author statement /// 0010467 // gene expression // traceable author statement /// 0070934 // CRD-mediated mRNA stabilization // inferred from mutant phenotype	0005634 // nucleus // inferred from direct assay /// 0005654 // nucleoplasm // traceable author statement /// 0005681 // spliceosomal complex // inferred from electronic annotation /// 0005737 // cytoplasm // inferred from electronic annotation /// 0009986 // cell surface // inferred from electronic annotation /// 0016020 // membrane // inferred from direct assay /// 0019013 // viral nucleocapsid // inferred from electronic annotation /// 0030529 // ribonucleoprotein complex // inferred from direct assay /// 0036464 // cytoplasmic ribonucleoprotein granule // inferred from direct assay /// 0070937 // CRD-mediated mRNA stability complex // inferred from direct assay /// 0071013 // catalytic step 2 spliceosome // inferred from direct assay	0000166 // nucleotide binding // inferred from electronic annotation /// 0003676 // nucleic acid binding // inferred from electronic annotation /// 0003677 // DNA binding // inferred from electronic annotation /// 0003723 // RNA binding // traceable author statement /// 0005515 // protein binding // inferred from physical interaction /// 0005524 // ATP binding // inferred from electronic annotation /// 0016301 // kinase activity // inferred from electronic annotation /// 0044822 // poly(A) RNA binding // inferred from direct assay
200595_s_at	NM_003750		Homo sapiens	Oct 6, 2014	Exemplar sequence	GenBank	gb:NM_003750.1 /DEF=Homo sapiens eukaryotic translation initiation factor 3, subunit 10 (theta, 150170kD) (EIF3S10), mRNA.  /FEA=mRNA /GEN=EIF3S10 /PROD=eukaryotic translation initiation factor 3,subunit 10 (theta, 150170kD) /DB_XREF=gi:4503508 /UG=Hs.198899 eukaryotic translation initiation factor 3, subunit 10 (theta, 150170kD) /FL=gb:D50929.1 gb:U58046.1 gb:U78311.1 gb:NM_003750.1	NM_003750	eukaryotic translation initiation factor 3, subunit A	EIF3A	8661	NM_003750	0001731 // formation of translation preinitiation complex // inferred from electronic annotation /// 0001732 // formation of translation initiation complex // inferred from direct assay /// 0006412 // translation // traceable author statement /// 0006413 // translational initiation // inferred by curator /// 0006413 // translational initiation // traceable author statement /// 0006446 // regulation of translational initiation // inferred from electronic annotation /// 0010467 // gene expression // traceable author statement /// 0044267 // cellular protein metabolic process // traceable author statement	0005634 // nucleus // inferred from direct assay /// 0005730 // nucleolus // inferred from direct assay /// 0005737 // cytoplasm // inferred from direct assay /// 0005737 // cytoplasm // non-traceable author statement /// 0005829 // cytosol // traceable author statement /// 0005852 // eukaryotic translation initiation factor 3 complex // inferred from direct assay /// 0016020 // membrane // inferred from direct assay /// 0016282 // eukaryotic 43S preinitiation complex // inferred from electronic annotation /// 0033290 // eukaryotic 48S preinitiation complex // inferred from electronic annotation	0003743 // translation initiation factor activity // inferred by curator /// 0003743 // translation initiation factor activity // inferred from direct assay /// 0005198 // structural molecule activity // non-traceable author statement /// 0005515 // protein binding // inferred from physical interaction /// 0044822 // poly(A) RNA binding // inferred from direct assay
200596_s_at	BE614908		Homo sapiens	Oct 6, 2014	Consensus sequence	GenBank	Consensus includes gb:BE614908 /FEA=EST /DB_XREF=gi:9896507 /DB_XREF=est:601280348F1 /CLONE=IMAGE:3622499 /UG=Hs.198899 eukaryotic translation initiation factor 3, subunit 10 (theta, 150170kD) /FL=gb:D50929.1 gb:U58046.1 gb:U78311.1 gb:NM_003750.1	BE614908	eukaryotic translation initiation factor 3, subunit A	EIF3A	8661	NM_003750	0001731 // formation of translation preinitiation complex // inferred from electronic annotation /// 0001732 // formation of translation initiation complex // inferred from direct assay /// 0006412 // translation // traceable author statement /// 0006413 // translational initiation // inferred by curator /// 0006413 // translational initiation // traceable author statement /// 0006446 // regulation of translational initiation // inferred from electronic annotation /// 0010467 // gene expression // traceable author statement /// 0044267 // cellular protein metabolic process // traceable author statement	0005634 // nucleus // inferred from direct assay /// 0005730 // nucleolus // inferred from direct assay /// 0005737 // cytoplasm // inferred from direct assay /// 0005737 // cytoplasm // non-traceable author statement /// 0005829 // cytosol // traceable author statement /// 0005852 // eukaryotic translation initiation factor 3 complex // inferred from direct assay /// 0016020 // membrane // inferred from direct assay /// 0016282 // eukaryotic 43S preinitiation complex // inferred from electronic annotation /// 0033290 // eukaryotic 48S preinitiation complex // inferred from electronic annotation	0003743 // translation initiation factor activity // inferred by curator /// 0003743 // translation initiation factor activity // inferred from direct assay /// 0005198 // structural molecule activity // non-traceable author statement /// 0005515 // protein binding // inferred from physical interaction /// 0044822 // poly(A) RNA binding // inferred from direct assay
200597_at	AI123320		Homo sapiens	Oct 6, 2014	Consensus sequence	GenBank	Consensus includes gb:AI123320 /FEA=EST /DB_XREF=gi:3539086 /DB_XREF=est:qa48a10.x1 /CLONE=IMAGE:1689978 /UG=Hs.198899 eukaryotic translation initiation factor 3, subunit 10 (theta, 150170kD) /FL=gb:D50929.1 gb:U58046.1 gb:U78311.1 gb:NM_003750.1	AI123320	eukaryotic translation initiation factor 3, subunit A	EIF3A	8661	NM_003750	0001731 // formation of translation preinitiation complex // inferred from electronic annotation /// 0001732 // formation of translation initiation complex // inferred from direct assay /// 0006412 // translation // traceable author statement /// 0006413 // translational initiation // inferred by curator /// 0006413 // translational initiation // traceable author statement /// 0006446 // regulation of translational initiation // inferred from electronic annotation /// 0010467 // gene expression // traceable author statement /// 0044267 // cellular protein metabolic process // traceable author statement	0005634 // nucleus // inferred from direct assay /// 0005730 // nucleolus // inferred from direct assay /// 0005737 // cytoplasm // inferred from direct assay /// 0005737 // cytoplasm // non-traceable author statement /// 0005829 // cytosol // traceable author statement /// 0005852 // eukaryotic translation initiation factor 3 complex // inferred from direct assay /// 0016020 // membrane // inferred from direct assay /// 0016282 // eukaryotic 43S preinitiation complex // inferred from electronic annotation /// 0033290 // eukaryotic 48S preinitiation complex // inferred from electronic annotation	0003743 // translation initiation factor activity // inferred by curator /// 0003743 // translation initiation factor activity // inferred from direct assay /// 0005198 // structural molecule activity // non-traceable author statement /// 0005515 // protein binding // inferred from physical interaction /// 0044822 // poly(A) RNA binding // inferred from direct assay
200598_s_at	AI582238		Homo sapiens	Oct 6, 2014	Consensus sequence	GenBank	Consensus includes gb:AI582238 /FEA=EST /DB_XREF=gi:4568135 /DB_XREF=est:tq65c10.x1 /CLONE=IMAGE:2213682 /UG=Hs.82689 tumor rejection antigen (gp96) 1 /FL=gb:NM_003299.1	AI582238	heat shock protein 90kDa beta (Grp94), member 1 /// microRNA 3652	HSP90B1 /// MIR3652	7184 /// 100500842	NM_003299 /// NR_037425	0001666 // response to hypoxia // inferred from direct assay /// 0002224 // toll-like receptor signaling pathway // traceable author statement /// 0006457 // protein folding // inferred from electronic annotation /// 0006950 // response to stress // inferred from electronic annotation /// 0006987 // activation of signaling protein activity involved in unfolded protein response // traceable author statement /// 0015031 // protein transport // non-traceable author statement /// 0030433 // ER-associated ubiquitin-dependent protein catabolic process // inferred from mutant phenotype /// 0030968 // endoplasmic reticulum unfolded protein response // traceable author statement /// 0031247 // actin rod assembly // inferred from direct assay /// 0043066 // negative regulation of apoptotic process // inferred from mutant phenotype /// 0043066 // negative regulation of apoptotic process // traceable author statement /// 0043666 // regulation of phosphoprotein phosphatase activity // inferred from direct assay /// 0044267 // cellular protein metabolic process // traceable author statement /// 0045087 // innate immune response // traceable author statement /// 0051208 // sequestering of calcium ion // non-traceable author statement /// 0071318 // cellular response to ATP // inferred from direct assay	0005576 // extracellular region // traceable author statement /// 0005634 // nucleus // inferred from direct assay /// 0005783 // endoplasmic reticulum // inferred from direct assay /// 0005783 // endoplasmic reticulum // traceable author statement /// 0005788 // endoplasmic reticulum lumen // inferred from direct assay /// 0005788 // endoplasmic reticulum lumen // traceable author statement /// 0005789 // endoplasmic reticulum membrane // inferred from direct assay /// 0005829 // cytosol // inferred from direct assay /// 0005886 // plasma membrane // inferred from electronic annotation /// 0016020 // membrane // inferred from direct assay /// 0030496 // midbody // inferred from direct assay /// 0042470 // melanosome // inferred from electronic annotation /// 0048471 // perinuclear region of cytoplasm // inferred from direct assay /// 0070062 // extracellular vesicular exosome // inferred from direct assay /// 0071682 // endocytic vesicle lumen // traceable author statement	0000166 // nucleotide binding // inferred from electronic annotation /// 0003723 // RNA binding // inferred from direct assay /// 0005509 // calcium ion binding // traceable author statement /// 0005515 // protein binding // inferred from physical interaction /// 0005524 // ATP binding // inferred from electronic annotation /// 0019903 // protein phosphatase binding // inferred from direct assay /// 0046790 // virion binding // inferred from physical interaction /// 0050750 // low-density lipoprotein particle receptor binding // inferred from direct assay /// 0051082 // unfolded protein binding // inferred from electronic annotation
200599_s_at	NM_003299		Homo sapiens	Oct 6, 2014	Exemplar sequence	GenBank	gb:NM_003299.1 /DEF=Homo sapiens tumor rejection antigen (gp96) 1 (TRA1), mRNA. /FEA=mRNA /GEN=TRA1 /PROD=tumor rejection antigen (gp96) 1 /DB_XREF=gi:4507676 /UG=Hs.82689 tumor rejection antigen (gp96) 1 /FL=gb:NM_003299.1	NM_003299	heat shock protein 90kDa beta (Grp94), member 1 /// microRNA 3652	HSP90B1 /// MIR3652	7184 /// 100500842	NM_003299 /// NR_037425	0001666 // response to hypoxia // inferred from direct assay /// 0002224 // toll-like receptor signaling pathway // traceable author statement /// 0006457 // protein folding // inferred from electronic annotation /// 0006950 // response to stress // inferred from electronic annotation /// 0006987 // activation of signaling protein activity involved in unfolded protein response // traceable author statement /// 0015031 // protein transport // non-traceable author statement /// 0030433 // ER-associated ubiquitin-dependent protein catabolic process // inferred from mutant phenotype /// 0030968 // endoplasmic reticulum unfolded protein response // traceable author statement /// 0031247 // actin rod assembly // inferred from direct assay /// 0043066 // negative regulation of apoptotic process // inferred from mutant phenotype /// 0043066 // negative regulation of apoptotic process // traceable author statement /// 0043666 // regulation of phosphoprotein phosphatase activity // inferred from direct assay /// 0044267 // cellular protein metabolic process // traceable author statement /// 0045087 // innate immune response // traceable author statement /// 0051208 // sequestering of calcium ion // non-traceable author statement /// 0071318 // cellular response to ATP // inferred from direct assay	0005576 // extracellular region // traceable author statement /// 0005634 // nucleus // inferred from direct assay /// 0005783 // endoplasmic reticulum // inferred from direct assay /// 0005783 // endoplasmic reticulum // traceable author statement /// 0005788 // endoplasmic reticulum lumen // inferred from direct assay /// 0005788 // endoplasmic reticulum lumen // traceable author statement /// 0005789 // endoplasmic reticulum membrane // inferred from direct assay /// 0005829 // cytosol // inferred from direct assay /// 0005886 // plasma membrane // inferred from electronic annotation /// 0016020 // membrane // inferred from direct assay /// 0030496 // midbody // inferred from direct assay /// 0042470 // melanosome // inferred from electronic annotation /// 0048471 // perinuclear region of cytoplasm // inferred from direct assay /// 0070062 // extracellular vesicular exosome // inferred from direct assay /// 0071682 // endocytic vesicle lumen // traceable author statement	0000166 // nucleotide binding // inferred from electronic annotation /// 0003723 // RNA binding // inferred from direct assay /// 0005509 // calcium ion binding // traceable author statement /// 0005515 // protein binding // inferred from physical interaction /// 0005524 // ATP binding // inferred from electronic annotation /// 0019903 // protein phosphatase binding // inferred from direct assay /// 0046790 // virion binding // inferred from physical interaction /// 0050750 // low-density lipoprotein particle receptor binding // inferred from direct assay /// 0051082 // unfolded protein binding // inferred from electronic annotation
200600_at	NM_002444		Homo sapiens	Oct 6, 2014	Exemplar sequence	GenBank	gb:NM_002444.1 /DEF=Homo sapiens moesin (MSN), mRNA. /FEA=mRNA /GEN=MSN /PROD=moesin /DB_XREF=gi:4505256 /UG=Hs.170328 moesin /FL=gb:M69066.1 gb:NM_002444.1	NM_002444	moesin	MSN	4478	NM_002444 /// XM_005262269	0006928 // cellular component movement // traceable author statement /// 0007159 // leukocyte cell-cell adhesion // inferred from expression pattern /// 0010628 // positive regulation of gene expression // inferred from genetic interaction /// 0022614 // membrane to membrane docking // inferred from expression pattern /// 0050900 // leukocyte migration // inferred from expression pattern /// 0061028 // establishment of endothelial barrier // inferred from genetic interaction /// 2000401 // regulation of lymphocyte migration // inferred from mutant phenotype	0001931 // uropod // inferred from electronic annotation /// 0005615 // extracellular space // inferred from direct assay /// 0005634 // nucleus // inferred from direct assay /// 0005730 // nucleolus // inferred from direct assay /// 0005737 // cytoplasm // inferred from direct assay /// 0005856 // cytoskeleton // traceable author statement /// 0005886 // plasma membrane // inferred from direct assay /// 0005902 // microvillus // inferred from direct assay /// 0005925 // focal adhesion // inferred from direct assay /// 0016020 // membrane // inferred from electronic annotation /// 0016323 // basolateral plasma membrane // inferred from electronic annotation /// 0016324 // apical plasma membrane // inferred from electronic annotation /// 0019898 // extrinsic component of membrane // inferred from electronic annotation /// 0030175 // filopodium // inferred from direct assay /// 0031528 // microvillus membrane // inferred from electronic annotation /// 0042995 // cell projection // inferred from electronic annotation /// 0045177 // apical part of cell // inferred from direct assay /// 0070062 // extracellular vesicular exosome // inferred from direct assay /// 0072562 // blood microparticle // inferred from direct assay	0003725 // double-stranded RNA binding // inferred from direct assay /// 0003779 // actin binding // inferred from electronic annotation /// 0005102 // receptor binding // inferred from physical interaction /// 0005200 // structural constituent of cytoskeleton // traceable author statement /// 0005515 // protein binding // inferred from physical interaction /// 0008092 // cytoskeletal protein binding // inferred from electronic annotation /// 0019901 // protein kinase binding // inferred from physical interaction /// 0050839 // cell adhesion molecule binding // inferred from physical interaction
200601_at	U48734		Homo sapiens	Oct 6, 2014	Exemplar sequence	GenBank	gb:U48734.1 /DEF=Human non-muscle alpha-actinin mRNA, complete cds. /FEA=mRNA /PROD=alpha actinin /DB_XREF=gi:3157975 /UG=Hs.182485 actinin, alpha 4 /FL=gb:NM_004924.2 gb:BC005033.1 gb:D89980.1 gb:U48734.1	U48734	actinin, alpha 4	ACTN4	81	NM_004924 /// XM_005259281 /// XM_005259282 /// XM_006723406	0001666 // response to hypoxia // inferred from electronic annotation /// 0002576 // platelet degranulation // traceable author statement /// 0006810 // transport // inferred from electronic annotation /// 0007596 // blood coagulation // traceable author statement /// 0008104 // protein localization // inferred from electronic annotation /// 0015031 // protein transport // inferred from electronic annotation /// 0030168 // platelet activation // traceable author statement /// 0032417 // positive regulation of sodium:proton antiporter activity // non-traceable author statement /// 0042981 // regulation of apoptotic process // non-traceable author statement /// 0048549 // positive regulation of pinocytosis // inferred from electronic annotation /// 0051017 // actin filament bundle assembly // inferred from electronic annotation /// 0051271 // negative regulation of cellular component movement // inferred from electronic annotation /// 0051272 // positive regulation of cellular component movement // inferred from direct assay /// 0051272 // positive regulation of cellular component movement // inferred from mutant phenotype /// 0051764 // actin crosslink formation // inferred from electronic annotation /// 0070830 // tight junction assembly // inferred from electronic annotation	0001725 // stress fiber // inferred from electronic annotation /// 0005576 // extracellular region // traceable author statement /// 0005615 // extracellular space // inferred from direct assay /// 0005634 // nucleus // inferred from direct assay /// 0005737 // cytoplasm // inferred from direct assay /// 0005911 // cell-cell junction // inferred from electronic annotation /// 0030018 // Z disc // inferred from electronic annotation /// 0030054 // cell junction // inferred from electronic annotation /// 0030529 // ribonucleoprotein complex // inferred from direct assay /// 0030863 // cortical cytoskeleton // inferred from electronic annotation /// 0031093 // platelet alpha granule lumen // traceable author statement /// 0031143 // pseudopodium // traceable author statement /// 0043005 // neuron projection // inferred from electronic annotation /// 0043234 // protein complex // inferred from direct assay /// 0048471 // perinuclear region of cytoplasm // inferred from direct assay /// 0070062 // extracellular vesicular exosome // inferred from direct assay	0001882 // nucleoside binding // inferred from direct assay /// 0003779 // actin binding // traceable author statement /// 0005178 // integrin binding // traceable author statement /// 0005509 // calcium ion binding // inferred from electronic annotation /// 0005515 // protein binding // inferred from physical interaction /// 0032403 // protein complex binding // inferred from electronic annotation /// 0042803 // protein homodimerization activity // traceable author statement /// 0044822 // poly(A) RNA binding // inferred from direct assay /// 0046872 // metal ion binding // inferred from electronic annotation /// 0047485 // protein N-terminus binding // inferred from electronic annotation /// 0051015 // actin filament binding // inferred from direct assay
200602_at	NM_000484		Homo sapiens	Oct 6, 2014	Exemplar sequence	GenBank	gb:NM_000484.1 /DEF=Homo sapiens amyloid beta (A4) precursor protein (protease nexin-II, Alzheimer disease) (APP), mRNA.  /FEA=mRNA /GEN=APP /PROD=amyloid beta (A4) precursor protein (proteasenexin-II, Alzheimer disease) /DB_XREF=gi:4502166 /UG=Hs.177486 amyloid beta (A4) precursor protein (protease nexin-II, Alzheimer disease) /FL=gb:NM_000484.1	NM_000484	amyloid beta (A4) precursor protein	APP	351	NM_000484 /// NM_001136016 /// NM_001136129 /// NM_001136130 /// NM_001136131 /// NM_001204301 /// NM_001204302 /// NM_001204303 /// NM_201413 /// NM_201414	0000085 // mitotic G2 phase // inferred from sequence or structural similarity /// 0001967 // suckling behavior // inferred from electronic annotation /// 0002576 // platelet degranulation // traceable author statement /// 0006378 // mRNA polyadenylation // inferred from sequence or structural similarity /// 0006417 // regulation of translation // inferred from sequence or structural similarity /// 0006468 // protein phosphorylation // inferred from sequence or structural similarity /// 0006508 // proteolysis // inferred from electronic annotation /// 0006878 // cellular copper ion homeostasis // inferred from sequence or structural similarity /// 0006897 // endocytosis // inferred from sequence or structural similarity /// 0006915 // apoptotic process // inferred from electronic annotation /// 0006979 // response to oxidative stress // inferred from electronic annotation /// 0007155 // cell adhesion // inferred from electronic annotation /// 0007176 // regulation of epidermal growth factor-activated receptor activity // inferred from sequence or structural similarity /// 0007219 // Notch signaling pathway // inferred from electronic annotation /// 0007399 // nervous system development // inferred from electronic annotation /// 0007409 // axonogenesis // inferred from sequence or structural similarity /// 0007596 // blood coagulation // traceable author statement /// 0007617 // mating behavior // inferred from sequence or structural similarity /// 0007626 // locomotory behavior // inferred from sequence or structural similarity /// 0008088 // axon cargo transport // inferred from sequence or structural similarity /// 0008203 // cholesterol metabolic process // inferred from electronic annotation /// 0008219 // cell death // inferred from electronic annotation /// 0008344 // adult locomotory behavior // inferred from sequence or structural similarity /// 0008542 // visual learning // inferred from sequence or structural similarity /// 0010466 // negative regulation of peptidase activity // inferred from electronic annotation /// 0010468 // regulation of gene expression // inferred from electronic annotation /// 0010951 // negative regulation of endopeptidase activity // inferred from direct assay /// 0010951 // negative regulation of endopeptidase activity // inferred from electronic annotation /// 0010952 // positive regulation of peptidase activity // inferred from electronic annotation /// 0010971 // positive regulation of G2/M transition of mitotic cell cycle // inferred from electronic annotation /// 0016199 // axon midline choice point recognition // inferred from sequence or structural similarity /// 0016322 // neuron remodeling // inferred from sequence or structural similarity /// 0016358 // dendrite development // inferred from sequence or structural similarity /// 0030168 // platelet activation // traceable author statement /// 0030198 // extracellular matrix organization // inferred from sequence or structural similarity /// 0030198 // extracellular matrix organization // traceable author statement /// 0030900 // forebrain development // inferred from electronic annotation /// 0031175 // neuron projection development // inferred from sequence or structural similarity /// 0035235 // ionotropic glutamate receptor signaling pathway // inferred from sequence or structural similarity /// 0035872 // nucleotide-binding domain, leucine rich repeat containing receptor signaling pathway // traceable author statement /// 0040014 // regulation of multicellular organism growth // inferred from sequence or structural similarity /// 0043393 // regulation of protein binding // inferred from electronic annotation /// 0045087 // innate immune response // traceable author statement /// 0045665 // negative regulation of neuron differentiation // inferred from electronic annotation /// 0045931 // positive regulation of mitotic cell cycle // inferred from sequence or structural similarity /// 0045944 // positive regulation of transcription from RNA polymerase II promoter // inferred from electronic annotation /// 0048669 // collateral sprouting in absence of injury // inferred from sequence or structural similarity /// 0050803 // regulation of synapse structure and activity // inferred from sequence or structural similarity /// 0050885 // neuromuscular process controlling balance // inferred from electronic annotation /// 0051124 // synaptic growth at neuromuscular junction // inferred from electronic annotation /// 0051402 // neuron apoptotic process // inferred from mutant phenotype /// 0051563 // smooth endoplasmic reticulum calcium ion homeostasis // inferred from electronic annotation	0005576 // extracellular region // traceable author statement /// 0005615 // extracellular space // inferred from direct assay /// 0005641 // nuclear envelope lumen // inferred from direct assay /// 0005737 // cytoplasm // inferred from direct assay /// 0005737 // cytoplasm // inferred from sequence or structural similarity /// 0005794 // Golgi apparatus // inferred from direct assay /// 0005794 // Golgi apparatus // inferred from sequence or structural similarity /// 0005829 // cytosol // traceable author statement /// 0005886 // plasma membrane // inferred from direct assay /// 0005887 // integral component of plasma membrane // traceable author statement /// 0005905 // coated pit // inferred from electronic annotation /// 0009986 // cell surface // inferred from direct assay /// 0016020 // membrane // inferred from electronic annotation /// 0016021 // integral component of membrane // inferred from sequence or structural similarity /// 0030424 // axon // inferred from sequence or structural similarity /// 0031093 // platelet alpha granule lumen // traceable author statement /// 0031410 // cytoplasmic vesicle // inferred from electronic annotation /// 0031594 // neuromuscular junction // inferred from electronic annotation /// 0035253 // ciliary rootlet // inferred from electronic annotation /// 0043005 // neuron projection // inferred from electronic annotation /// 0043197 // dendritic spine // inferred from direct assay /// 0043198 // dendritic shaft // inferred from direct assay /// 0043231 // intracellular membrane-bounded organelle // inferred from direct assay /// 0043235 // receptor complex // inferred from direct assay /// 0045121 // membrane raft // inferred from direct assay /// 0045177 // apical part of cell // inferred from electronic annotation /// 0045202 // synapse // inferred from direct assay /// 0048471 // perinuclear region of cytoplasm // inferred from direct assay /// 0051233 // spindle midzone // inferred from electronic annotation /// 0070062 // extracellular vesicular exosome // inferred from direct assay	0003677 // DNA binding // inferred from sequence or structural similarity /// 0004867 // serine-type endopeptidase inhibitor activity // inferred from direct assay /// 0005102 // receptor binding // inferred from physical interaction /// 0005515 // protein binding // inferred from physical interaction /// 0008201 // heparin binding // inferred from electronic annotation /// 0008233 // peptidase activity // inferred from electronic annotation /// 0016504 // peptidase activator activity // inferred from electronic annotation /// 0019899 // enzyme binding // inferred from physical interaction /// 0030414 // peptidase inhibitor activity // inferred from electronic annotation /// 0033130 // acetylcholine receptor binding // inferred from physical interaction /// 0042802 // identical protein binding // inferred from physical interaction /// 0046872 // metal ion binding // inferred from electronic annotation /// 0046914 // transition metal ion binding // inferred from electronic annotation /// 0051425 // PTB domain binding // inferred from physical interaction /// 0070851 // growth factor receptor binding // inferred from electronic annotation
200603_at	AL050038		Homo sapiens	Oct 6, 2014	Consensus sequence	GenBank	Consensus includes gb:AL050038.1 /DEF=Homo sapiens mRNA; cDNA DKFZp566J0124 (from clone DKFZp566J0124). /FEA=mRNA /DB_XREF=gi:4884279 /UG=Hs.183037 protein kinase, cAMP-dependent, regulatory, type I, alpha (tissue specific extinguisher 1) /FL=gb:M18468.1 gb:M33336.1 gb:NM_002734.1	AL050038	protein kinase, cAMP-dependent, regulatory, type I, alpha	PRKAR1A	5573	NM_001276289 /// NM_001276290 /// NM_001278433 /// NM_002734 /// NM_212471 /// NM_212472	0001707 // mesoderm formation // inferred from electronic annotation /// 0001932 // regulation of protein phosphorylation // inferred from electronic annotation /// 0006112 // energy reserve metabolic process // traceable author statement /// 0006357 // regulation of transcription from RNA polymerase II promoter // traceable author statement /// 0006469 // negative regulation of protein kinase activity // inferred from electronic annotation /// 0006833 // water transport // traceable author statement /// 0007143 // female meiotic division // inferred from electronic annotation /// 0007165 // signal transduction // traceable author statement /// 0007173 // epidermal growth factor receptor signaling pathway // traceable author statement /// 0007202 // activation of phospholipase C activity // traceable author statement /// 0007507 // heart development // inferred from electronic annotation /// 0007596 // blood coagulation // traceable author statement /// 0008543 // fibroblast growth factor receptor signaling pathway // traceable author statement /// 0016310 // phosphorylation // inferred from electronic annotation /// 0034199 // activation of protein kinase A activity // traceable author statement /// 0035556 // intracellular signal transduction // traceable author statement /// 0044281 // small molecule metabolic process // traceable author statement /// 0045087 // innate immune response // traceable author statement /// 0045214 // sarcomere organization // inferred from electronic annotation /// 0045835 // negative regulation of meiosis // inferred from electronic annotation /// 0045859 // regulation of protein kinase activity // inferred from electronic annotation /// 0048011 // neurotrophin TRK receptor signaling pathway // traceable author statement /// 0050796 // regulation of insulin secretion // traceable author statement /// 0055085 // transmembrane transport // traceable author statement /// 0060038 // cardiac muscle cell proliferation // inferred from electronic annotation /// 0071377 // cellular response to glucagon stimulus // traceable author statement /// 2000480 // negative regulation of cAMP-dependent protein kinase activity // inferred from direct assay	0005737 // cytoplasm // inferred from electronic annotation /// 0005829 // cytosol // traceable author statement /// 0005886 // plasma membrane // inferred from electronic annotation /// 0005952 // cAMP-dependent protein kinase complex // inferred from electronic annotation /// 0016020 // membrane // inferred from direct assay /// 0016020 // membrane // inferred from electronic annotation /// 0031588 // AMP-activated protein kinase complex // inferred from direct assay /// 0031594 // neuromuscular junction // inferred from electronic annotation /// 0043234 // protein complex // inferred from direct assay	0000166 // nucleotide binding // inferred from electronic annotation /// 0004862 // cAMP-dependent protein kinase inhibitor activity // inferred from direct assay /// 0005515 // protein binding // inferred from physical interaction /// 0008603 // cAMP-dependent protein kinase regulator activity // inferred from direct assay /// 0016301 // kinase activity // inferred from electronic annotation /// 0030552 // cAMP binding // inferred from electronic annotation /// 0031625 // ubiquitin protein ligase binding // inferred from direct assay /// 0034236 // protein kinase A catalytic subunit binding // inferred from physical interaction
200604_s_at	M18468		Homo sapiens	Oct 6, 2014	Exemplar sequence	GenBank	gb:M18468.1 /DEF=Human cAMP-dependent protein kinase regulatory subunit type I (PRKAR1A) mRNA, complete cds.  /FEA=mRNA /GEN=PRKAR1A /PROD=cAMP-dependent protein kinase regulatory subunittype 1 /DB_XREF=gi:1526988 /UG=Hs.183037 protein kinase, cAMP-dependent, regulatory, type I, alpha (tissue specific extinguisher 1) /FL=gb:M18468.1 gb:M33336.1 gb:NM_002734.1	M18468	protein kinase, cAMP-dependent, regulatory, type I, alpha	PRKAR1A	5573	NM_001276289 /// NM_001276290 /// NM_001278433 /// NM_002734 /// NM_212471 /// NM_212472	0001707 // mesoderm formation // inferred from electronic annotation /// 0001932 // regulation of protein phosphorylation // inferred from electronic annotation /// 0006112 // energy reserve metabolic process // traceable author statement /// 0006357 // regulation of transcription from RNA polymerase II promoter // traceable author statement /// 0006469 // negative regulation of protein kinase activity // inferred from electronic annotation /// 0006833 // water transport // traceable author statement /// 0007143 // female meiotic division // inferred from electronic annotation /// 0007165 // signal transduction // traceable author statement /// 0007173 // epidermal growth factor receptor signaling pathway // traceable author statement /// 0007202 // activation of phospholipase C activity // traceable author statement /// 0007507 // heart development // inferred from electronic annotation /// 0007596 // blood coagulation // traceable author statement /// 0008543 // fibroblast growth factor receptor signaling pathway // traceable author statement /// 0016310 // phosphorylation // inferred from electronic annotation /// 0034199 // activation of protein kinase A activity // traceable author statement /// 0035556 // intracellular signal transduction // traceable author statement /// 0044281 // small molecule metabolic process // traceable author statement /// 0045087 // innate immune response // traceable author statement /// 0045214 // sarcomere organization // inferred from electronic annotation /// 0045835 // negative regulation of meiosis // inferred from electronic annotation /// 0045859 // regulation of protein kinase activity // inferred from electronic annotation /// 0048011 // neurotrophin TRK receptor signaling pathway // traceable author statement /// 0050796 // regulation of insulin secretion // traceable author statement /// 0055085 // transmembrane transport // traceable author statement /// 0060038 // cardiac muscle cell proliferation // inferred from electronic annotation /// 0071377 // cellular response to glucagon stimulus // traceable author statement /// 2000480 // negative regulation of cAMP-dependent protein kinase activity // inferred from direct assay	0005737 // cytoplasm // inferred from electronic annotation /// 0005829 // cytosol // traceable author statement /// 0005886 // plasma membrane // inferred from electronic annotation /// 0005952 // cAMP-dependent protein kinase complex // inferred from electronic annotation /// 0016020 // membrane // inferred from direct assay /// 0016020 // membrane // inferred from electronic annotation /// 0031588 // AMP-activated protein kinase complex // inferred from direct assay /// 0031594 // neuromuscular junction // inferred from electronic annotation /// 0043234 // protein complex // inferred from direct assay	0000166 // nucleotide binding // inferred from electronic annotation /// 0004862 // cAMP-dependent protein kinase inhibitor activity // inferred from direct assay /// 0005515 // protein binding // inferred from physical interaction /// 0008603 // cAMP-dependent protein kinase regulator activity // inferred from direct assay /// 0016301 // kinase activity // inferred from electronic annotation /// 0030552 // cAMP binding // inferred from electronic annotation /// 0031625 // ubiquitin protein ligase binding // inferred from direct assay /// 0034236 // protein kinase A catalytic subunit binding // inferred from physical interaction
200605_s_at	NM_002734		Homo sapiens	Oct 6, 2014	Exemplar sequence	GenBank	gb:NM_002734.1 /DEF=Homo sapiens protein kinase, cAMP-dependent, regulatory, type I, alpha (tissue specific extinguisher 1) (PRKAR1A), mRNA.  /FEA=mRNA /GEN=PRKAR1A /PROD=protein kinase, cAMP-dependent, regulatory, typeI, alpha /DB_XREF=gi:4506062 /UG=Hs.183037 protein kinase, cAMP-dependent, regulatory, type I, alpha (tissue specific extinguisher 1) /FL=gb:M18468.1 gb:M33336.1 gb:NM_002734.1	NM_002734	protein kinase, cAMP-dependent, regulatory, type I, alpha	PRKAR1A	5573	NM_001276289 /// NM_001276290 /// NM_001278433 /// NM_002734 /// NM_212471 /// NM_212472	0001707 // mesoderm formation // inferred from electronic annotation /// 0001932 // regulation of protein phosphorylation // inferred from electronic annotation /// 0006112 // energy reserve metabolic process // traceable author statement /// 0006357 // regulation of transcription from RNA polymerase II promoter // traceable author statement /// 0006469 // negative regulation of protein kinase activity // inferred from electronic annotation /// 0006833 // water transport // traceable author statement /// 0007143 // female meiotic division // inferred from electronic annotation /// 0007165 // signal transduction // traceable author statement /// 0007173 // epidermal growth factor receptor signaling pathway // traceable author statement /// 0007202 // activation of phospholipase C activity // traceable author statement /// 0007507 // heart development // inferred from electronic annotation /// 0007596 // blood coagulation // traceable author statement /// 0008543 // fibroblast growth factor receptor signaling pathway // traceable author statement /// 0016310 // phosphorylation // inferred from electronic annotation /// 0034199 // activation of protein kinase A activity // traceable author statement /// 0035556 // intracellular signal transduction // traceable author statement /// 0044281 // small molecule metabolic process // traceable author statement /// 0045087 // innate immune response // traceable author statement /// 0045214 // sarcomere organization // inferred from electronic annotation /// 0045835 // negative regulation of meiosis // inferred from electronic annotation /// 0045859 // regulation of protein kinase activity // inferred from electronic annotation /// 0048011 // neurotrophin TRK receptor signaling pathway // traceable author statement /// 0050796 // regulation of insulin secretion // traceable author statement /// 0055085 // transmembrane transport // traceable author statement /// 0060038 // cardiac muscle cell proliferation // inferred from electronic annotation /// 0071377 // cellular response to glucagon stimulus // traceable author statement /// 2000480 // negative regulation of cAMP-dependent protein kinase activity // inferred from direct assay	0005737 // cytoplasm // inferred from electronic annotation /// 0005829 // cytosol // traceable author statement /// 0005886 // plasma membrane // inferred from electronic annotation /// 0005952 // cAMP-dependent protein kinase complex // inferred from electronic annotation /// 0016020 // membrane // inferred from direct assay /// 0016020 // membrane // inferred from electronic annotation /// 0031588 // AMP-activated protein kinase complex // inferred from direct assay /// 0031594 // neuromuscular junction // inferred from electronic annotation /// 0043234 // protein complex // inferred from direct assay	0000166 // nucleotide binding // inferred from electronic annotation /// 0004862 // cAMP-dependent protein kinase inhibitor activity // inferred from direct assay /// 0005515 // protein binding // inferred from physical interaction /// 0008603 // cAMP-dependent protein kinase regulator activity // inferred from direct assay /// 0016301 // kinase activity // inferred from electronic annotation /// 0030552 // cAMP binding // inferred from electronic annotation /// 0031625 // ubiquitin protein ligase binding // inferred from direct assay /// 0034236 // protein kinase A catalytic subunit binding // inferred from physical interaction
200606_at	NM_004415		Homo sapiens	Oct 6, 2014	Exemplar sequence	GenBank	gb:NM_004415.1 /DEF=Homo sapiens desmoplakin (DPI, DPII) (DSP), mRNA. /FEA=mRNA /GEN=DSP /PROD=desmoplakin (DPI, DPII) /DB_XREF=gi:4758199 /UG=Hs.74316 desmoplakin (DPI, DPII) /FL=gb:M77830.3 gb:NM_004415.1	NM_004415	desmoplakin	DSP	1832	NM_001008844 /// NM_004415	0002934 // desmosome organization // inferred from sequence or structural similarity /// 0003223 // ventricular compact myocardium morphogenesis // inferred from sequence or structural similarity /// 0006915 // apoptotic process // traceable author statement /// 0006921 // cellular component disassembly involved in execution phase of apoptosis // traceable author statement /// 0008544 // epidermis development // traceable author statement /// 0016337 // single organismal cell-cell adhesion // inferred from electronic annotation /// 0018149 // peptide cross-linking // inferred from direct assay /// 0030216 // keratinocyte differentiation // inferred from direct assay /// 0034332 // adherens junction organization // inferred from electronic annotation /// 0042060 // wound healing // inferred from electronic annotation /// 0043588 // skin development // inferred from electronic annotation /// 0045104 // intermediate filament cytoskeleton organization // inferred from electronic annotation /// 0045109 // intermediate filament organization // inferred from sequence or structural similarity /// 0071896 // protein localization to adherens junction // inferred from sequence or structural similarity /// 0086005 // ventricular cardiac muscle cell action potential // inferred from mutant phenotype /// 0086069 // bundle of His cell to Purkinje myocyte communication // inferred from mutant phenotype /// 0086091 // regulation of heart rate by cardiac conduction // inferred from mutant phenotype	0001533 // cornified envelope // inferred from direct assay /// 0005634 // nucleus // inferred from direct assay /// 0005737 // cytoplasm // inferred from electronic annotation /// 0005739 // mitochondrion // inferred from electronic annotation /// 0005856 // cytoskeleton // inferred from electronic annotation /// 0005882 // intermediate filament // inferred from sequence or structural similarity /// 0005886 // plasma membrane // inferred from direct assay /// 0005886 // plasma membrane // traceable author statement /// 0005911 // cell-cell junction // inferred from electronic annotation /// 0005916 // fascia adherens // inferred from electronic annotation /// 0014704 // intercalated disc // inferred from direct assay /// 0016323 // basolateral plasma membrane // inferred from electronic annotation /// 0030054 // cell junction // inferred from electronic annotation /// 0030057 // desmosome // inferred from electronic annotation /// 0070062 // extracellular vesicular exosome // inferred from direct assay	0005080 // protein kinase C binding // inferred from physical interaction /// 0005198 // structural molecule activity // inferred from direct assay /// 0005200 // structural constituent of cytoskeleton // traceable author statement /// 0005515 // protein binding // inferred from physical interaction /// 0030674 // protein binding, bridging // inferred from direct assay /// 0044822 // poly(A) RNA binding // inferred from direct assay /// 0050839 // cell adhesion molecule binding // inferred from electronic annotation /// 0097110 // scaffold protein binding // inferred from physical interaction
200607_s_at	BG289967		Homo sapiens	Oct 6, 2014	Consensus sequence	GenBank	Consensus includes gb:BG289967 /FEA=EST /DB_XREF=gi:13046289 /DB_XREF=est:602381386F1 /CLONE=IMAGE:4499085 /UG=Hs.81848 RAD21 (S. pombe) homolog /FL=gb:D38551.1 gb:NM_006265.1	BG289967	RAD21 homolog (S. pombe)	RAD21	5885	NM_006265	0000278 // mitotic cell cycle // traceable author statement /// 0006281 // DNA repair // inferred from electronic annotation /// 0006302 // double-strand break repair // traceable author statement /// 0006310 // DNA recombination // traceable author statement /// 0006357 // regulation of transcription from RNA polymerase II promoter // inferred from direct assay /// 0006915 // apoptotic process // inferred from electronic annotation /// 0006974 // cellular response to DNA damage stimulus // inferred from electronic annotation /// 0007049 // cell cycle // inferred from electronic annotation /// 0007059 // chromosome segregation // inferred from electronic annotation /// 0007067 // mitotic nuclear division // inferred from electronic annotation /// 0007131 // reciprocal meiotic recombination // traceable author statement /// 0051301 // cell division // inferred from electronic annotation /// 0071168 // protein localization to chromatin // inferred from mutant phenotype	0000228 // nuclear chromosome // inferred from electronic annotation /// 0000775 // chromosome, centromeric region // traceable author statement /// 0005634 // nucleus // inferred from direct assay /// 0005654 // nucleoplasm // traceable author statement /// 0005694 // chromosome // traceable author statement /// 0005730 // nucleolus // inferred from direct assay /// 0005829 // cytosol // traceable author statement /// 0008278 // cohesin complex // traceable author statement /// 0016020 // membrane // inferred from direct assay /// 0034991 // nuclear meiotic cohesin complex // inferred from electronic annotation	0005515 // protein binding // inferred from physical interaction
200608_s_at	NM_006265		Homo sapiens	Oct 6, 2014	Exemplar sequence	GenBank	gb:NM_006265.1 /DEF=Homo sapiens RAD21 (S. pombe) homolog (RAD21), mRNA. /FEA=mRNA /GEN=RAD21 /PROD=RAD21 (S. pombe) homolog /DB_XREF=gi:5453993 /UG=Hs.81848 RAD21 (S. pombe) homolog /FL=gb:D38551.1 gb:NM_006265.1	NM_006265	RAD21 homolog (S. pombe)	RAD21	5885	NM_006265	0000278 // mitotic cell cycle // traceable author statement /// 0006281 // DNA repair // inferred from electronic annotation /// 0006302 // double-strand break repair // traceable author statement /// 0006310 // DNA recombination // traceable author statement /// 0006357 // regulation of transcription from RNA polymerase II promoter // inferred from direct assay /// 0006915 // apoptotic process // inferred from electronic annotation /// 0006974 // cellular response to DNA damage stimulus // inferred from electronic annotation /// 0007049 // cell cycle // inferred from electronic annotation /// 0007059 // chromosome segregation // inferred from electronic annotation /// 0007067 // mitotic nuclear division // inferred from electronic annotation /// 0007131 // reciprocal meiotic recombination // traceable author statement /// 0051301 // cell division // inferred from electronic annotation /// 0071168 // protein localization to chromatin // inferred from mutant phenotype	0000228 // nuclear chromosome // inferred from electronic annotation /// 0000775 // chromosome, centromeric region // traceable author statement /// 0005634 // nucleus // inferred from direct assay /// 0005654 // nucleoplasm // traceable author statement /// 0005694 // chromosome // traceable author statement /// 0005730 // nucleolus // inferred from direct assay /// 0005829 // cytosol // traceable author statement /// 0008278 // cohesin complex // traceable author statement /// 0016020 // membrane // inferred from direct assay /// 0034991 // nuclear meiotic cohesin complex // inferred from electronic annotation	0005515 // protein binding // inferred from physical interaction
200609_s_at	NM_017491		Homo sapiens	Oct 6, 2014	Exemplar sequence	GenBank	gb:NM_017491.1 /DEF=Homo sapiens WD repeat domain 1 (WDR1), transcript variant 1, mRNA. /FEA=mRNA /GEN=WDR1 /PROD=WD repeat-containing protein 1, isoform 1 /DB_XREF=gi:9257256 /UG=Hs.85100 WD repeat domain 1 /FL=gb:BC000201.1 gb:BC002489.1 gb:AF020056.1 gb:AB010427.2 gb:NM_017491.1	NM_017491	WD repeat domain 1	WDR1	9948	NM_005112 /// NM_017491 /// XM_006713988	0002576 // platelet degranulation // traceable author statement /// 0007596 // blood coagulation // traceable author statement /// 0007605 // sensory perception of sound // traceable author statement /// 0030168 // platelet activation // traceable author statement	0002102 // podosome // inferred from electronic annotation /// 0005576 // extracellular region // traceable author statement /// 0005737 // cytoplasm // inferred from direct assay /// 0005829 // cytosol // traceable author statement /// 0005856 // cytoskeleton // inferred from electronic annotation /// 0030054 // cell junction // inferred from electronic annotation /// 0042995 // cell projection // inferred from electronic annotation /// 0070062 // extracellular vesicular exosome // inferred from direct assay	0003779 // actin binding // inferred from electronic annotation /// 0005515 // protein binding // inferred from electronic annotation
200610_s_at	NM_005381		Homo sapiens	Oct 6, 2014	Exemplar sequence	GenBank	gb:NM_005381.1 /DEF=Homo sapiens nucleolin (NCL), mRNA. /FEA=mRNA /GEN=NCL /PROD=nucleolin /DB_XREF=gi:4885510 /UG=Hs.79110 nucleolin /FL=gb:NM_005381.1	NM_005381	nucleolin	NCL	4691	NM_005381	0001525 // angiogenesis // inferred from direct assay /// 1901838 // positive regulation of transcription of nuclear large rRNA transcript from RNA polymerase I promoter // inferred from mutant phenotype	0005634 // nucleus // inferred from direct assay /// 0005654 // nucleoplasm // inferred from electronic annotation /// 0005730 // nucleolus // inferred from direct assay /// 0005737 // cytoplasm // inferred from electronic annotation /// 0005938 // cell cortex // inferred from direct assay /// 0016020 // membrane // inferred from direct assay /// 0030529 // ribonucleoprotein complex // inferred from direct assay /// 0036464 // cytoplasmic ribonucleoprotein granule // inferred from direct assay /// 0070062 // extracellular vesicular exosome // inferred from direct assay	0000166 // nucleotide binding // inferred from electronic annotation /// 0003676 // nucleic acid binding // inferred from electronic annotation /// 0003677 // DNA binding // inferred from electronic annotation /// 0003723 // RNA binding // inferred from direct assay /// 0005515 // protein binding // inferred from physical interaction /// 0008022 // protein C-terminus binding // inferred from physical interaction /// 0042162 // telomeric DNA binding // inferred from direct assay /// 0042802 // identical protein binding // inferred from physical interaction /// 0044822 // poly(A) RNA binding // inferred from direct assay
200611_s_at	AB010427		Homo sapiens	Oct 6, 2014	Exemplar sequence	GenBank	gb:AB010427.2 /DEF=Homo sapiens mRNA for NORI-1, complete cds. /FEA=mRNA /PROD=NORI-1 /DB_XREF=gi:5103672 /UG=Hs.85100 WD repeat domain 1 /FL=gb:BC000201.1 gb:BC002489.1 gb:AF020056.1 gb:AB010427.2 gb:NM_017491.1	AB010427	WD repeat domain 1	WDR1	9948	NM_005112 /// NM_017491 /// XM_006713988	0002576 // platelet degranulation // traceable author statement /// 0007596 // blood coagulation // traceable author statement /// 0007605 // sensory perception of sound // traceable author statement /// 0030168 // platelet activation // traceable author statement	0002102 // podosome // inferred from electronic annotation /// 0005576 // extracellular region // traceable author statement /// 0005737 // cytoplasm // inferred from direct assay /// 0005829 // cytosol // traceable author statement /// 0005856 // cytoskeleton // inferred from electronic annotation /// 0030054 // cell junction // inferred from electronic annotation /// 0042995 // cell projection // inferred from electronic annotation /// 0070062 // extracellular vesicular exosome // inferred from direct assay	0003779 // actin binding // inferred from electronic annotation /// 0005515 // protein binding // inferred from electronic annotation
200612_s_at	NM_001282		Homo sapiens	Oct 6, 2014	Exemplar sequence	GenBank	gb:NM_001282.1 /DEF=Homo sapiens adaptor-related protein complex 2, beta 1 subunit (AP2B1), mRNA.  /FEA=mRNA /GEN=AP2B1 /PROD=adaptor-related protein complex 2, beta 1subunit /DB_XREF=gi:4557468 /UG=Hs.74626 adaptor-related protein complex 2, beta 1 subunit /FL=gb:M34175.1 gb:NM_001282.1	NM_001282	adaptor-related protein complex 2, beta 1 subunit	AP2B1	163	NM_001030006 /// NM_001282 /// XM_005257937 /// XM_005257938 /// XM_005257941	0006810 // transport // inferred from electronic annotation /// 0006886 // intracellular protein transport // inferred from electronic annotation /// 0006897 // endocytosis // inferred from electronic annotation /// 0007173 // epidermal growth factor receptor signaling pathway // traceable author statement /// 0007268 // synaptic transmission // traceable author statement /// 0007411 // axon guidance // traceable author statement /// 0015031 // protein transport // inferred from electronic annotation /// 0016032 // viral process // traceable author statement /// 0016192 // vesicle-mediated transport // inferred from electronic annotation /// 0019886 // antigen processing and presentation of exogenous peptide antigen via MHC class II // traceable author statement /// 0042059 // negative regulation of epidermal growth factor receptor signaling pathway // traceable author statement /// 0048011 // neurotrophin TRK receptor signaling pathway // traceable author statement /// 0048268 // clathrin coat assembly // inferred from electronic annotation /// 0050690 // regulation of defense response to virus by virus // traceable author statement	0005802 // trans-Golgi network // inferred from electronic annotation /// 0005829 // cytosol // traceable author statement /// 0005886 // plasma membrane // traceable author statement /// 0005905 // coated pit // inferred from electronic annotation /// 0016020 // membrane // inferred from direct assay /// 0016020 // membrane // inferred from electronic annotation /// 0030117 // membrane coat // inferred from electronic annotation /// 0030118 // clathrin coat // inferred from electronic annotation /// 0030131 // clathrin adaptor complex // inferred from electronic annotation /// 0030666 // endocytic vesicle membrane // traceable author statement /// 0030669 // clathrin-coated endocytic vesicle membrane // traceable author statement /// 0043231 // intracellular membrane-bounded organelle // inferred from direct assay	0005515 // protein binding // inferred from physical interaction /// 0008565 // protein transporter activity // inferred from electronic annotation /// 0030276 // clathrin binding // inferred from physical interaction /// 0032403 // protein complex binding // inferred from electronic annotation
200613_at	NM_004068		Homo sapiens	Oct 6, 2014	Exemplar sequence	GenBank	gb:NM_004068.1 /DEF=Homo sapiens adaptor-related protein complex 2, mu 1 subunit (AP2M1), mRNA.  /FEA=mRNA /GEN=AP2M1 /PROD=adaptor-related protein complex 2, mu 1 subunit /DB_XREF=gi:4757993 /UG=Hs.152936 adaptor-related protein complex 2, mu 1 subunit /FL=gb:U36188.1 gb:BC004996.1 gb:D63475.1 gb:NM_004068.1	NM_004068	adaptor-related protein complex 2, mu 1 subunit	AP2M1	1173	NM_001025205 /// NM_004068	0006810 // transport // inferred from electronic annotation /// 0006886 // intracellular protein transport // inferred from electronic annotation /// 0006897 // endocytosis // inferred from electronic annotation /// 0007173 // epidermal growth factor receptor signaling pathway // traceable author statement /// 0007268 // synaptic transmission // traceable author statement /// 0007411 // axon guidance // traceable author statement /// 0015031 // protein transport // inferred from electronic annotation /// 0016032 // viral process // traceable author statement /// 0016192 // vesicle-mediated transport // inferred from electronic annotation /// 0019886 // antigen processing and presentation of exogenous peptide antigen via MHC class II // traceable author statement /// 0042059 // negative regulation of epidermal growth factor receptor signaling pathway // traceable author statement /// 0048011 // neurotrophin TRK receptor signaling pathway // traceable author statement /// 0050690 // regulation of defense response to virus by virus // traceable author statement /// 0061024 // membrane organization // traceable author statement	0005739 // mitochondrion // inferred from electronic annotation /// 0005765 // lysosomal membrane // traceable author statement /// 0005829 // cytosol // traceable author statement /// 0005886 // plasma membrane // traceable author statement /// 0005905 // coated pit // inferred from electronic annotation /// 0016020 // membrane // inferred from electronic annotation /// 0030131 // clathrin adaptor complex // inferred from electronic annotation /// 0030666 // endocytic vesicle membrane // traceable author statement /// 0030669 // clathrin-coated endocytic vesicle membrane // traceable author statement /// 0070062 // extracellular vesicular exosome // inferred from direct assay	0005215 // transporter activity // traceable author statement /// 0005515 // protein binding // inferred from physical interaction /// 0008289 // lipid binding // inferred from electronic annotation
200614_at	NM_004859		Homo sapiens	Oct 6, 2014	Exemplar sequence	GenBank	gb:NM_004859.1 /DEF=Homo sapiens clathrin, heavy polypeptide (Hc) (CLTC), mRNA. /FEA=mRNA /GEN=CLTC /PROD=clathrin heavy chain /DB_XREF=gi:4758011 /UG=Hs.178710 clathrin, heavy polypeptide (Hc) /FL=gb:D21260.1 gb:NM_004859.1	NM_004859	clathrin, heavy chain (Hc)	CLTC	1213	NM_001288653 /// NM_004859 /// XM_005257012	0001649 // osteoblast differentiation // inferred from direct assay /// 0006886 // intracellular protein transport // non-traceable author statement /// 0006892 // post-Golgi vesicle-mediated transport // traceable author statement /// 0006898 // receptor-mediated endocytosis // inferred from mutant phenotype /// 0007067 // mitotic nuclear division // inferred from mutant phenotype /// 0016192 // vesicle-mediated transport // inferred from electronic annotation /// 0019886 // antigen processing and presentation of exogenous peptide antigen via MHC class II // traceable author statement /// 0031623 // receptor internalization // inferred from mutant phenotype /// 0033572 // transferrin transport // inferred from mutant phenotype /// 0061024 // membrane organization // traceable author statement /// 0090307 // spindle assembly involved in mitosis // inferred from direct assay /// 1900126 // negative regulation of hyaluronan biosynthetic process // inferred from direct assay /// 1900126 // negative regulation of hyaluronan biosynthetic process // inferred from mutant phenotype	0005739 // mitochondrion // inferred from electronic annotation /// 0005819 // spindle // inferred from direct assay /// 0005829 // cytosol // traceable author statement /// 0005886 // plasma membrane // traceable author statement /// 0005905 // coated pit // inferred from electronic annotation /// 0016020 // membrane // inferred from direct assay /// 0030117 // membrane coat // inferred from electronic annotation /// 0030118 // clathrin coat // non-traceable author statement /// 0030130 // clathrin coat of trans-Golgi network vesicle // inferred from electronic annotation /// 0030132 // clathrin coat of coated pit // inferred from electronic annotation /// 0030136 // clathrin-coated vesicle // inferred from direct assay /// 0030659 // cytoplasmic vesicle membrane // inferred from electronic annotation /// 0030669 // clathrin-coated endocytic vesicle membrane // traceable author statement /// 0031410 // cytoplasmic vesicle // inferred from electronic annotation /// 0031523 // Myb complex // inferred from direct assay /// 0032588 // trans-Golgi network membrane // traceable author statement /// 0042470 // melanosome // inferred from electronic annotation /// 0043234 // protein complex // inferred from direct assay /// 0070062 // extracellular vesicular exosome // inferred from direct assay /// 0071439 // clathrin complex // inferred from direct assay	0003725 // double-stranded RNA binding // inferred from direct assay /// 0005198 // structural molecule activity // non-traceable author statement /// 0005488 // binding // inferred from electronic annotation /// 0005515 // protein binding // inferred from physical interaction /// 0019901 // protein kinase binding // inferred from sequence or structural similarity /// 0032051 // clathrin light chain binding // inferred from physical interaction /// 0044822 // poly(A) RNA binding // inferred from direct assay
200615_s_at	AL567295		Homo sapiens	Oct 6, 2014	Consensus sequence	GenBank	Consensus includes gb:AL567295 /FEA=EST /DB_XREF=gi:12920509 /DB_XREF=est:AL567295 /CLONE=CS0DF027YO06 (3 prime) /UG=Hs.74626 adaptor-related protein complex 2, beta 1 subunit /FL=gb:M34175.1 gb:NM_001282.1	AL567295	adaptor-related protein complex 2, beta 1 subunit	AP2B1	163	NM_001030006 /// NM_001282 /// XM_005257937 /// XM_005257938 /// XM_005257941	0006810 // transport // inferred from electronic annotation /// 0006886 // intracellular protein transport // inferred from electronic annotation /// 0006897 // endocytosis // inferred from electronic annotation /// 0007173 // epidermal growth factor receptor signaling pathway // traceable author statement /// 0007268 // synaptic transmission // traceable author statement /// 0007411 // axon guidance // traceable author statement /// 0015031 // protein transport // inferred from electronic annotation /// 0016032 // viral process // traceable author statement /// 0016192 // vesicle-mediated transport // inferred from electronic annotation /// 0019886 // antigen processing and presentation of exogenous peptide antigen via MHC class II // traceable author statement /// 0042059 // negative regulation of epidermal growth factor receptor signaling pathway // traceable author statement /// 0048011 // neurotrophin TRK receptor signaling pathway // traceable author statement /// 0048268 // clathrin coat assembly // inferred from electronic annotation /// 0050690 // regulation of defense response to virus by virus // traceable author statement	0005802 // trans-Golgi network // inferred from electronic annotation /// 0005829 // cytosol // traceable author statement /// 0005886 // plasma membrane // traceable author statement /// 0005905 // coated pit // inferred from electronic annotation /// 0016020 // membrane // inferred from direct assay /// 0016020 // membrane // inferred from electronic annotation /// 0030117 // membrane coat // inferred from electronic annotation /// 0030118 // clathrin coat // inferred from electronic annotation /// 0030131 // clathrin adaptor complex // inferred from electronic annotation /// 0030666 // endocytic vesicle membrane // traceable author statement /// 0030669 // clathrin-coated endocytic vesicle membrane // traceable author statement /// 0043231 // intracellular membrane-bounded organelle // inferred from direct assay	0005515 // protein binding // inferred from physical interaction /// 0008565 // protein transporter activity // inferred from electronic annotation /// 0030276 // clathrin binding // inferred from physical interaction /// 0032403 // protein complex binding // inferred from electronic annotation
200616_s_at	BC000371		Homo sapiens	Oct 6, 2014	Exemplar sequence	GenBank	gb:BC000371.1 /DEF=Homo sapiens, KIAA0152 gene product, clone MGC:8341, mRNA, complete cds.  /FEA=mRNA /PROD=KIAA0152 gene product /DB_XREF=gi:12653206 /UG=Hs.181418 KIAA0152 gene product /FL=gb:BC000371.1 gb:D63486.1 gb:NM_014730.1	BC000371	malectin	MLEC	9761	NM_014730	0005975 // carbohydrate metabolic process // inferred from electronic annotation /// 0006457 // protein folding // traceable author statement /// 0018279 // protein N-linked glycosylation via asparagine // traceable author statement /// 0043687 // post-translational protein modification // traceable author statement /// 0044267 // cellular protein metabolic process // traceable author statement	0005783 // endoplasmic reticulum // inferred from sequence or structural similarity /// 0005789 // endoplasmic reticulum membrane // traceable author statement /// 0016020 // membrane // inferred from direct assay /// 0016020 // membrane // inferred from electronic annotation /// 0016021 // integral component of membrane // inferred from electronic annotation	0019899 // enzyme binding // inferred from physical interaction /// 0030246 // carbohydrate binding // inferred from sequence or structural similarity
200617_at	NM_014730		Homo sapiens	Oct 6, 2014	Exemplar sequence	GenBank	gb:NM_014730.1 /DEF=Homo sapiens KIAA0152 gene product (KIAA0152), mRNA. /FEA=mRNA /GEN=KIAA0152 /PROD=KIAA0152 gene product /DB_XREF=gi:7661947 /UG=Hs.181418 KIAA0152 gene product /FL=gb:BC000371.1 gb:D63486.1 gb:NM_014730.1	NM_014730	malectin	MLEC	9761	NM_014730	0005975 // carbohydrate metabolic process // inferred from electronic annotation /// 0006457 // protein folding // traceable author statement /// 0018279 // protein N-linked glycosylation via asparagine // traceable author statement /// 0043687 // post-translational protein modification // traceable author statement /// 0044267 // cellular protein metabolic process // traceable author statement	0005783 // endoplasmic reticulum // inferred from sequence or structural similarity /// 0005789 // endoplasmic reticulum membrane // traceable author statement /// 0016020 // membrane // inferred from direct assay /// 0016020 // membrane // inferred from electronic annotation /// 0016021 // integral component of membrane // inferred from electronic annotation	0019899 // enzyme binding // inferred from physical interaction /// 0030246 // carbohydrate binding // inferred from sequence or structural similarity
200618_at	NM_006148		Homo sapiens	Oct 6, 2014	Exemplar sequence	GenBank	gb:NM_006148.1 /DEF=Homo sapiens LIM and SH3 protein 1 (LASP1), mRNA. /FEA=mRNA /GEN=LASP1 /PROD=LIM and SH3 protein 1 /DB_XREF=gi:5453709 /UG=Hs.75080 LIM and SH3 protein 1 /FL=gb:NM_006148.1	NM_006148	LIM and SH3 protein 1	LASP1	3927	NM_001271608 /// NM_006148 /// NR_073384	0006810 // transport // inferred from electronic annotation /// 0006811 // ion transport // inferred from sequence or structural similarity /// 0009967 // positive regulation of signal transduction // traceable author statement /// 0034220 // ion transmembrane transport // inferred from electronic annotation	0005737 // cytoplasm // inferred from electronic annotation /// 0005856 // cytoskeleton // inferred from electronic annotation /// 0005925 // focal adhesion // inferred from electronic annotation /// 0005938 // cell cortex // inferred from electronic annotation /// 0030864 // cortical actin cytoskeleton // inferred from sequence or structural similarity /// 0070062 // extracellular vesicular exosome // inferred from direct assay	0003779 // actin binding // inferred from electronic annotation /// 0005070 // SH3/SH2 adaptor activity // traceable author statement /// 0005515 // protein binding // inferred from physical interaction /// 0008270 // zinc ion binding // inferred from electronic annotation /// 0015075 // ion transmembrane transporter activity // inferred from sequence or structural similarity /// 0046872 // metal ion binding // inferred from electronic annotation /// 0051015 // actin filament binding // inferred from electronic annotation
200619_at	NM_006842		Homo sapiens	Oct 6, 2014	Exemplar sequence	GenBank	gb:NM_006842.1 /DEF=Homo sapiens splicing factor 3b, subunit 2, 145kD (SF3B2), mRNA. /FEA=mRNA /GEN=SF3B2 /PROD=splicing factor 3b, subunit 2, 145kD /DB_XREF=gi:5803154 /UG=Hs.75916 splicing factor 3b, subunit 2, 145kD /FL=gb:U41371.1 gb:NM_006842.1	NM_006842	splicing factor 3b, subunit 2, 145kDa	SF3B2	10992	NM_006842 /// XM_005273726	0000398 // mRNA splicing, via spliceosome // inferred by curator /// 0000398 // mRNA splicing, via spliceosome // traceable author statement /// 0006397 // mRNA processing // traceable author statement /// 0008380 // RNA splicing // traceable author statement /// 0010467 // gene expression // traceable author statement /// 0016032 // viral process // inferred from electronic annotation /// 0019048 // modulation by virus of host morphology or physiology // inferred from electronic annotation	0005634 // nucleus // inferred from direct assay /// 0005654 // nucleoplasm // traceable author statement /// 0005681 // spliceosomal complex // inferred from direct assay /// 0005689 // U12-type spliceosomal complex // inferred from direct assay /// 0005730 // nucleolus // inferred from direct assay /// 0071013 // catalytic step 2 spliceosome // inferred from direct assay	0003676 // nucleic acid binding // inferred from electronic annotation /// 0005515 // protein binding // inferred from physical interaction /// 0044822 // poly(A) RNA binding // inferred from direct assay
[truncated: 44,705,876 more chars]
