# Supplementary material for: Mechanism of Astragalus membranaceus Alleviating Acquired Hyperlipidemia Induced by High-Fat Diet through Regulating Lipid Metabolism
Source: Nutrients. 2022 Feb 23;14(5):954. doi: 10.3390/nu14050954 (PMC8912611; doi:10.3390/nu14050954)
Supplement: Supplementary file 1 [file nutrients-14-00954-s001.zip › nutrients-1560760 - supplementary/supplementary file 2. The gene expression matrix from GEO database/GSE15653/IDtrans/geneMatrix.txt]

geneNames	GSM391693	GSM391694	GSM391695	GSM391696	GSM391697	GSM391698	GSM391699	GSM391700	GSM391701
A1CF	45081.6	45119.2	42714.3	44981.9	43704.3	56014.3	28299.9	46461.8	28504.9
A2M	38924.1	58378.4	76975.5	33706.6	69614.3	85632.7	53845.4	40616	45891.6
A4GALT	493.6	881.4	305.3	278.3	219.3	298.8	287.3	1208.5	751.3
A4GNT	629.4	642.9	517.4	1133.2	1392	878.5	755.8	474.4	2059.2
AAAS	805.8	617	197.3	1220.9	338.8	931.3	1135.6	361.7	290
AACS	375	444.6	899.1	809.7	652.7	449.6	540.9	198.4	828.5
AADAC	20459.8	18659.5	19304.2	18003.6	12695.6	20449.5	15918.4	24936.9	11213
AAGAB	140.3	244.5	393.55	336.5	356.35	136.35	298.95	273.65	171.8
AAK1	498.98	567.84	493.12	639.28	563.26	543.52	447.86	692.56	1500.4
AAMDC	1175.4	954.533333333333	1044.86666666667	859.266666666667	1050.63333333333	1272.6	902.933333333333	1387.63333333333	1057.96666666667
AAMP	1899.6	1583.4	1297.3	1137.4	956.4	2820	3219.9	2438.2	1557.8
AANAT	193.8	44.5	19	22	43.6	28.8	51	42.4	29.8
AAR2	2334.7	1308.2	2318.4	2457.2	2439.6	2502	1941.3	2608.4	1993
AARS	6149.2	4104.1	4570.2	4662.3	5235.8	8702	7711.6	3726.7	6642.3
AASDHPPT	1445.65	1482.55	1409.45	1498.5	1173.9	1071.55	1524.15	867.7	2046.85
AASS	1087.65	675.95	1067.9	396.45	1345	915.95	391.35	1205.75	808.9
AATF	173.1	226.4	261.9	279.1	538.4	1461.8	1084.1	1092.6	423
AATK	1386.7	947.7	268.5	247.3	1709	1058.3	732.3	1454	1795.5
ABAT	12938.7	13094.0333333333	14410.7	7779.7	9737.8	10583.6333333333	10440.6666666667	18520.2666666667	11437.7
ABCA1	3431.63333333333	4044.73333333333	3522.03333333333	2813.53333333333	3292.13333333333	2670.9	2347.73333333333	2989.5	3603.36666666667
ABCA11P	272.8	75.2	487.9	89.2	452.4	272.2	204.3	319.5	324.5
ABCA12	179.2	142.5	106.1	75.5	301.1	180.8	44.2	359.2	215.9
ABCA2	673.333333333333	451.9	460.1	806.933333333333	547.566666666667	614.7	1190.3	717.966666666667	919.833333333333
ABCA3	114.4	55.4	464.5	213.5	194.5	150.5	485.9	404.1	331.7
ABCA4	252.4	78.1	568.5	185.3	193.9	144.2	167.7	171	227.4
ABCA5	3317.9	2829	3031.6	1879.5	1599	1711.2	1552.3	2129.9	2341.1
ABCA6	3435.9	3185.1	3505.8	2066.8	2684.9	3188.7	2861.6	3454.3	1678.1
ABCA7	1128.1	645.8	704.6	730.7	647.9	873	764.8	1170.9	1213
ABCA8	6616.8	9357.1	10435.1	4754.5	8765.5	4671.7	3971	3100.6	5836
ABCB1	1899.6	1786.7	1597.9	1275.2	1889.9	1917.7	1538.5	2028.6	1473.5
ABCB11	1135.6	669.1	730.1	942.45	960.8	1341.45	451.05	324.65	397.4
ABCB4	7174.8	6197.6	8583.5	22733.9	6554.6	16347.9	13283.6	12169	3895.5
ABCB6	1031.5	784.15	821	760.1	641.8	920.35	809.05	781	729.2
ABCB7	1143.1	1106	1244.5	734.6	974.6	1007.3	992	1267.1	906.8
ABCB8	31.6	34	67.3	36.3	73.8	79.1	274.2	65.4	43.4
ABCB9	170.95	143.85	405.7	133.75	230.1	263.75	252.75	202.95	173.75
ABCC1	561.2	537.8	603.25	650.2	855.6	779.65	557.55	627.5	1006.5
ABCC10	743.75	1232.95	674.3	1595.5	1088.7	873.2	939.95	968.45	1181.1
ABCC2	2787.8	1522.3	1878	2097.6	2483.1	4594.3	2794.5	1672.9	592.1
ABCC3	5203.4	4520.65	4941.6	4414.25	3584.6	4208.95	4042.5	3620.2	2717.25
ABCC4	389.5	405.2	401.1	574.1	479.3	238.8	214.6	23.1	544.7
ABCC5	1789.2	1610.2	1107.9	1707.1	2026.7	1388.7	1419.4	1301.4	2160.2
ABCC8	84.15	90.95	61.9	110.95	152.4	71.4	62.9	126.2	77.15
ABCC9	566.533333333333	392.966666666667	510.466666666667	520.233333333333	654.8	404.866666666667	350.633333333333	440.7	888.166666666667
ABCD1	1140.5	840.4	833.8	2195.3	842.7	1734.6	2173.6	1296.7	1192.1
ABCD2	248.1	134.2	237.5	634.3	684.3	155.8	134.3	273.6	494
ABCD3	11243.2	10190.5	16839.5	11166	6506.5	11382.8	8538.6	6885.1	5707.9
ABCD4	648.85	523.8	945.55	764.6	580.85	1189.15	853.55	976.6	1166.6
ABCE1	1162.9	993.4	1099	1094.4	1001.15	755.05	981.5	664.7	1163.95
ABCF1	2323.7	2407.7	1797	2814.7	2606.5	3304.1	2857.1	3025.5	3352.5
ABCF2	463.02	416.02	460.72	596.42	565.96	528.94	499.62	456.26	640.98
ABCF3	1660.1	1641	1146	1660.8	1974.4	1611.3	1530	1568.2	3045.5
ABCG1	774.4	608.4	543.75	759.2	638.4	693.25	636.1	711.55	1640.7
ABCG2	3924.4	4188.6	6754.6	3057.1	2481.2	3350.6	1322.5	2491.5	2034.7
ABCG4	602.5	459.6	674.3	818.2	687.1	818.6	624.7	497.1	1913.8
ABCG5	9434.5	13218.3	14967.3	12659.1	10961.7	11725.6	9912.2	10154.7	4728.9
ABHD10	5420.4	6017.1	6178.9	5621.1	4151.3	3458	3062.5	3233.4	5331.7
ABHD11	1795.4	1680.3	1364.7	1936.4	1339.8	2326.8	1701.2	1779.9	2203
ABHD17A	1336.6	2091.5	1735.5	2037.4	2086.6	5064.4	3855.1	2462.4	1144.6
ABHD17B	375.5	430.4	204.2	278.9	145.9	148	381.7	567.4	1685.2
ABHD2	2122.5	1639.35	1533.85	2583.65	1530.55	5419.325	3860.825	5015.15	2087.825
ABHD3	1572.2	1194	1507.9	2336.7	1373.5	862.4	429.7	412.3	899.4
ABHD4	3144.9	2101.2	2088.3	3431.3	2637	3002.6	2846.5	2788.3	2677.8
ABHD5	396.633333333333	756.066666666667	332.033333333333	652.966666666667	586.8	588.533333333333	492.866666666667	421.4	1062.9
ABHD6	2706.55	2482.025	2050.225	3145.625	1311.225	3510.05	2956.45	1725.175	1526.45
ABHD8	51.7	74.1	47.2	197	885.5	835.4	849.3	717	39.1
ABI1	903.85	892.8	1046.55	894.2	812.65	435.65	827.85	498.65	1015.4
ABI2	857.95	767.45	621.5	751.425	798.2	706.1	611.675	750.075	1269.75
ABI3BP	86.8	238.1	41.9	238.2	456.6	112.6	256.3	91	1232.9
ABL1	1468	1504.5	1571.6	1804.7	2236.6	1603.3	1718.5	1023.6	1694.1
ABL2	813.5	692.6	892.1	713.6	756.8	575.7	178.3	96.1	1321.1
ABLIM1	1648.25	977.55	1484.65	1749.3	1547.6	1187.9	1850.8	2069.9	2515.2
ABLIM3	1849.7	1524.3	1263.5	2613.4	2404.9	2273.7	1188.5	1312.4	2671.7
ABO	572.2	743.25	477.35	865.6	407.6	562.9	560.75	489.6	868.9
ABR	751.1	625.5	624.1	668	1096.5	632.95	807	430	1329.25
ABT1	346.5	485.1	380.9	109.4	75.2	595.4	1006.4	442.6	219.7
ABTB2	1238.1	1727.9	1279.8	1537.2	974.3	1119.5	1773.3	1654.6	2913.9
AC003989.4	723.6	127.6	273.1	173	216.1	183.2	495.5	389.2	1017.7
AC004692.5	825.5	961.4	746.2	532.5	1039	902.4	909.7	703.6	314.8
AC004941.5	66.8	344.2	260.3	55.7	68.7	139.1	376.1	199.6	161.8
AC005838.2	146.8	405.7	664.7	411.9	178.9	44.1	64	478.7	607.7
AC007292.3	66.2	71.6	445.4	56.3	61.8	650.3	207.5	278.3	706.5
AC007389.3	301.6	332	227.2	549.6	548.8	251.6	173.8	553.2	610.7
AC012065.7	1190.9	1107.2	1049.5	1192.3	1821.5	890	1156.9	869.1	1343.9
AC068039.4	338.7	534.7	521.6	597.6	744.4	228.2	726.1	392.9	1364.1
AC074212.6	66.4	125.2	100	106.8	99.6	46.8	77.1	70.9	99.1
AC084219.3	395.3	119.8	21.3	232.1	435.5	65	162.8	51.2	26.7
ACAA1	19416.95	19884.05	14491.75	13711.75	11705.9	24591.3	23564.4	29370.9	11067.8
ACAA2	15356.85	15485.9	18639.6	16064.2	8595.45	12185.55	9257.8	23661.5	5801.1
ACACA	1825.8	841.1	1518.1	1573.6	584.25	550.95	919.25	848.4	372.95
ACACB	5773.625	6682.625	4662.775	4427.2	3458.925	5703.75	7667.625	8431.925	7726.125
ACAD10	3870.3	3002.5	2308.3	3021	2332.1	3637.9	3865.8	3332.4	6160.1
ACAD8	1290.5	1377.1	1330.4	1622.8	1310.2	1435.9	1634.1	882.1	956.2
ACADL	2252.6	2182.95	1600.85	1562.95	1397.05	1438.75	1207.4	1285.3	1212.05
ACADM	7866.1	12617.7	10100.4	9767.6	5120.6	7538.5	6117.8	7174.3	6925.8
ACADS	5283.1	5280.4	4746.8	5239.4	3492.2	10979.3	6480.7	5810.4	5111.9
ACADSB	3759.2	5380.5	8182.8	1481.5	3515.3	2651.4	1558.2	1002.3	2805.8
ACADVL	17961.9	13164.4	10436.7	13983.3	10087.1	25644.1	19362.4	14805.3	7297
ACAN	901.466666666667	740.933333333333	773.5	1067.23333333333	1321.9	721	856.366666666667	1318.5	1056.43333333333
ACAP1	160.5	142.5	141.6	141.15	173.65	239.35	107.7	124.75	183.95
ACAP2	571.4	858.65	888.55	572.3	512.2	343.7	372.7	240.05	801.95
ACAT1	34259.8	33071.3	35955.2	43127.1	25741.2	60394.6	40980.3	68935.8	30113.5
ACAT2	8573.8	3980.7	6840.6	6471.3	2547.1	5182.1	6269.2	6989.7	4270.2
ACBD3	942.25	996.8	1209.6	1375.45	1008.45	1065.95	791.65	345.4	1394.45
ACBD4	5020.2	4023	3650.3	5079.1	3947.3	5612.6	6303.6	6518.9	5067.6
ACD	514.1	181.1	101.9	60	76.5	219.8	674	28.4	117.9
ACE	187.2	53.2	89.3	62	103.6	152.4	121.8	152.4	122.9
ACE2	615.65	389	311.4	513.95	541.5	594.25	382.25	527.95	874.9
ACHE	88.8333333333333	338.266666666667	262.4	81.3666666666667	119.633333333333	202.066666666667	92.0333333333333	333.266666666667	227.8
ACIN1	687.3	980.5	879.4	1176.1	940.1	1016.6	1642.4	901.8	1166.9
ACKR1	142.8	81.5	76.4	149.5	118.4	89.1	123	78	588.3
ACKR2	961.3	192.3	1012.7	838.5	519	321.7	638.6	233.7	1409.4
ACKR3	211.1	501.9	609	1242.9	649.4	216.5	558.1	211.1	528.3
ACKR4	239.1	56.9	94.1	18.1	558.3	22.5	29.9	43.8	487.6
ACLY	1739.9	969.3	766.5	1448.26666666667	985.166666666667	1290.03333333333	1131.46666666667	659.666666666667	1329.1
ACN9	636.2	506.3	365.7	419.1	792.3	371	267.2	352.2	139.9
ACO1	8182.8	8692.9	9810.1	8188.3	8329.6	9167.6	7415.9	6523.2	7629.5
ACO2	1306.3	1030.2	872.1	1670.55	1219	3649.55	3460.15	1489.25	1422.55
ACOT11	149.25	305.6	373.75	485.25	217.75	367.45	304.25	305.4	616.25
ACOT13	10782.7	10152.6	10882.4	6847.8	6489.2	10212.7	7443.8	10226.1	3786.7
ACOT7	1114.4	726.8	1105.75	1130.45	1494.15	1187.4	1153.35	1285	993.6
ACOT8	3885.5	1679.6	1782.9	3203.1	1734.1	1644	1917.9	2719.7	1517.5
ACOT9	532.8	596.5	341.3	205.9	495.2	340.8	1008.6	651.8	153.4
ACOX1	1413.2	1510.025	1523.5	1427.25	1143.85	1698.825	2109.575	2135.375	1066.225
ACOX2	20418.4	21606.6	15774.7	13383.4	11647.4	12586.3	14883.6	19771.2	8996.7
ACOX3	988.25	955.95	669.4	774.45	611.15	736.5	1009.25	1023.1	1347.05
ACOXL	8.6	20	8.2	9	14.7	11.4	7.1	21	46.9
ACP1	3008.66666666667	2390.9	2302.06666666667	2758.93333333333	2705.56666666667	3543.96666666667	2399.73333333333	2876.63333333333	2209.86666666667
ACP2	4784	4675	2887.6	5159.7	5045.2	4730.4	4535.6	4145.5	5105.3
ACP5	1362.4	1447.6	1672.8	1092.1	1451.5	2301	2586.4	769.4	980.5
ACP6	2625	1522.5	2692.7	2439.7	3207.2	1370.4	2600.1	994	1955.7
ACPP	335.2	88.7	348.8	433.8	294.3	351	233.6	69.2	1220.3
ACR	542.3	187	625.3	703.4	533.6	594.1	618.7	625.4	838.6
ACRV1	1112.43333333333	853.966666666667	761.7	1254.91666666667	1403.35	754.966666666667	700.533333333333	833.716666666667	1888.95
ACSBG1	145.7	257.7	335.25	508.3	508.45	539.7	252.95	251.25	569.05
ACSBG2	674.8	759.6	267.9	684.7	858	877	789.9	949.6	671.8
ACSF2	834.4	1663.2	1501.8	1580.5	1031.3	1325.4	1881.7	1705.7	1238.8
ACSL1	26788.5	23701.55	22700.5	24824.6	15126.2	23673.75	29535.8	39234.45	16084.4
ACSL3	2385.93333333333	2228	2516.43333333333	2190.16666666667	1878.6	1698.83333333333	1808.3	990.066666666667	2711.3
ACSL4	283.4	154.9	235.4	3099.4	233.8	507.7	1073.1	9	111.5
ACSL5	4951.8	6553.4	5516.3	5390	3824.6	6196.6	2438.4	3529.5	3206.1
ACSL6	502.8	501.966666666667	380.2	870.166666666667	569.733333333333	365.733333333333	335.866666666667	762.866666666667	980.666666666667
ACSM1	359	85.8	58.6	91	238.5	38.1	175	196.6	148.8
ACSM3	2418.35	2404.4	2228.3	1662.95	2177.55	1121	1342.5	2084.1	1209.4
ACSM5	10992.6	16748.45	11435.45	9641.95	10951.6	17829.65	14814.6	14656.85	6407.25
ACSS3	2013.6	1494.7	1401.5	2061.2	1968.4	1395.6	1222.5	1125.2	1844.1
ACTA1	214.5	356.7	125.2	69.2	50.8	661.5	634.8	527	463.2
ACTA2	2056.4	4857.9	3262.2	1690.3	4887.3	1273.5	2057.95	1579.4	1604.45
ACTB	34325.68	42256.3	40076.6	45114.68	49842.54	51216.82	51082.62	53614.3	33198.9
ACTC1	1052.8	356.5	522.4	787	1592.5	586.6	366.9	132.9	1501
ACTG2	156.3	591.9	872.9	1249.6	1390.5	464.3	769.3	402.4	843
ACTL6A	721.2	930.2	989.2	935.6	611.6	424.1	365.4	321	716.1
ACTL6B	56.15	45.35	26.45	78	36.65	52.55	31.2	48.9	107.25
ACTL7A	107.2	52.7	112.8	107.2	100.3	45.3	38.9	57.1	64.5
ACTL7B	36.8	92.6	360.7	154.8	189.9	54	64.5	82.7	201.4
ACTL8	106.7	95.3	115.9	100.8	241.2	91	105.6	302	142.1
ACTN1	2447.33333333333	2663.76666666667	2503	2291.7	2742.8	3635.7	4318.46666666667	2813.66666666667	3140.06666666667
ACTN2	467.975	309.6	464.875	424	554.275	225.55	229.75	341.325	857.3
ACTN3	517.7	271.5	255.9	741.2	957.6	338.7	351.6	359.6	1406
ACTN4	7316.6	6984.4	7472.4	5905.3	7177.2	6534	5435.9	5516.4	5990.5
ACTR10	2959.8	3528.8	3989.1	2477.4	2386.2	3054.2	3180	1552.7	1942.4
ACTR1A	1264.7	840.15	1160.9	1086.7	1125.25	1691.1	1450.05	1029	1254.95
ACTR1B	3147.6	2808.5	2182.6	3407.9	2972.9	3205.6	3471	3284.9	3045.3
ACTR2	1357.53333333333	1305.3	1314.1	1416.53333333333	1618.96666666667	1454.9	1970.03333333333	1881.06666666667	1424.16666666667
ACTR3	3928.66666666667	3566.16666666667	4625.86666666667	3463.7	3531.83333333333	2811.73333333333	3171.16666666667	2354.56666666667	3672.1
ACTR3B	219.3	416	551.8	741	478.6	515.4	377.5	79	301.9
ACTR5	641.35	849.45	648.55	351.15	659	458.4	787.45	1230.75	1013.35
ACTR6	588.3	371.1	547.2	746.1	472.5	454	261.4	86.2	232.9
ACTR8	932.3	811.5	612.8	1224.9	1147.9	854.4	628.1	536.2	1293.3
ACVR1	1412.9	928	1351.5	1278.6	1023.7	812.5	1121.9	425.6	1217
ACVR1B	1162.1	1042.13333333333	1326.8	1437.15	1163.95	1260.66666666667	954.966666666667	1243.58333333333	1261.25
ACVR2A	1016.6	1903.4	2711.7	2812.3	1662.5	2363.6	1141	1522.5	1346.5
ACVR2B	760.4	935.4	445.5	2090	1421.4	1063.6	954.7	1876.9	1227.8
ACVR2B-AS1	648.3	885.7	440.9	808	879.1	552.1	601.7	666.8	1880.7
ACVRL1	557.2	276.8	147.1	429.6	624.4	570.2	632.2	363.2	230
ACYP1	301.6	212.7	486.2	394.1	66.2	68.4	120.4	180.5	47.6
ADA	191.7	62.15	191.2	576.55	425.8	864	724.2	499.95	190.65
ADAM10	1198.43333333333	1329.46666666667	1091.86666666667	1153.56666666667	1083.46666666667	789.5	1081.73333333333	637.333333333333	1408.73333333333
ADAM11	178.9	242.1	558.8	274.4	292.4	144.9	162.4	286.2	196.4
ADAM12	206.7	157.625	515.15	455.575	502.65	327.275	325.2	236.875	617.975
ADAM15	123.1	319.3	87.4	80	693.6	802.3	411.5	129.8	201.4
ADAM17	927.533333333333	1180.3	1305.6	963.866666666667	938.866666666667	602.233333333333	557.466666666667	444.433333333333	1326.26666666667
ADAM18	143.5	388.6	102	464.8	360	372.9	183.1	291	874.9
ADAM19	819.15	925.9	813.65	1263.95	1136.35	441.8	482.2	571.05	1174.5
ADAM2	90.2	18.6	426.9	28.5	78.3	16.2	15.5	6.8	30.5
ADAM20	788.85	486.95	463.15	704	304.45	636.45	389.05	530.7	757.35
ADAM21	1206.6	726.6	603	1419	1141.5	860.8	470.6	493.8	2096
ADAM22	487.733333333333	286.2	215	321.383333333333	337.366666666667	104.816666666667	158.533333333333	161.116666666667	458.633333333333
ADAM23	508	781.25	449.35	298.5	767.7	288.4	428.55	619.2	1064.55
ADAM28	245.8	270.466666666667	316.4	274.1	480.9	302.4	198.666666666667	262.1	414.133333333333
ADAM30	736.1	710.8	401.1	836.1	836	597.9	472.2	734.7	1476.3
ADAM3A	30.1	312.7	266.6	221.4	14.9	32.5	22.1	34.4	421.4
ADAM5	714.9	618.85	498.1	730	657.6	538.15	442.05	662.65	1078.7
ADAM7	34.1	212.05	68.5	243.05	259.8	132.05	108.9	153.45	217.8
ADAM8	111.8	119.55	209.6	272	405.65	352.45	363.95	369.9	240.15
ADAM9	1141.5	1405.7	1008.2	807.8	1232.9	616.1	566	370.7	380.2
ADAMDEC1	540.5	314.7	232.4	378.4	324.5	363.2	212	59.5	467.9
ADAMTS1	115	417.5	726.3	83.3	611.2	300.4	498.1	351.4	1015.7
ADAMTS12	1185.9	803.7	1108.4	1063.3	908.1	800.8	727.5	979.3	1808.3
ADAMTS13	672.3	235.9	422.5	683	1016.7	1086.6	1168.4	923.1	340.2
ADAMTS2	1009.7	751.85	788.35	704.6	1314.85	599.7	597.6	852.8	1016.55
ADAMTS20	321.7	458.5	249.5	211.7	368.8	380.4	160.3	157.7	1177.9
ADAMTS3	291.1	321.5	271.7	217.7	478.2	284.8	365.4	121.8	304.3
ADAMTS5	869.5	2517.8	1934.8	1727.2	1684.1	840.8	1395.1	409.3	1827
ADAMTS6	834.5	406.3	838.2	881	754.5	652.5	573.6	661	1637.7
ADAMTS7	431.25	345.8	395.45	296.8	239.95	539	481.05	725.55	971.65
ADAMTS8	217.7	278	219.7	108.45	228.1	294.35	141.95	371.55	349.1
ADAMTS9	1001.7	929.4	963.5	1495.9	1362.4	810.8	912.6	1189	1991.9
ADAMTSL2	85.9	234.1	39.4	57	59.4	145.4	550.7	93.2	72
ADAMTSL3	1922.3	1793.9	1938.6	1633.3	2116.4	1040.4	1124.7	883.8	1576.6
ADAMTSL4	990.9	474	852.5	1268.5	1766.2	855	721.6	1296.1	1600
ADAP1	983.8	670.8	939.05	771.65	1044.8	806	878	1190.8	1491.75
ADAP2	1078.4	1831.6	1887.3	1317.5	2198.4	1510.3	1652.9	1961.6	1348.4
ADAR	5652.4	6671.5	6050.5	6294.1	5017.1	7672.3	8648.2	6857.3	3958.8
ADARB1	464.133333333333	162.633333333333	342.433333333333	824.733333333333	758.9	417.566666666667	450.033333333333	467.5	599.5
ADARB2	71.1	55.4	45.8	110.1	161.5	53.4	73.4	507.7	136.7
ADAT1	652.8	840.7	632.4	967.4	1022.5	639.7	1016.6	819	721.1
ADCK2	342.5	505.275	396.9	551.475	394.275	618.775	678.925	786.3	803.875
ADCK3	4905.4	3737.7	4295.7	3627.7	3981.5	5083.1	4240.1	3923.3	3720.2
ADCK4	88.7	104.6	181.7	75.9	121.9	154.9	136.4	317.5	160.2
ADCY1	1653.66666666667	1384.83333333333	1527.46666666667	1358.43333333333	1445.7	950.866666666667	1812.26666666667	1946.1	1672.33333333333
ADCY10	400.1	344.1	243.65	524.15	391.55	453.95	214.8	262.5	431.55
ADCY2	368.066666666667	378.033333333333	385.633333333333	269.766666666667	302.533333333333	380.233333333333	347.9	198.433333333333	1139.16666666667
ADCY3	1577.45	1191.35	1191.15	1374.5	1235.7	1068.7	1036.35	982.8	1456.65
ADCY6	1754.9	1414.2	1368.2	2605.2	1396.4	1514.8	2122.3	1360.2	1457.2
ADCY7	824.9	787.8	633.5	364.8	429.9	333.6	387.7	257.7	550.1
ADCY8	572.6	26.3	594.2	237.6	85.2	343.5	410	372.4	184.8
ADCY9	1006.46666666667	1101.46666666667	1611.26666666667	1200.7	1181.56666666667	1363.03333333333	1425.9	1082.36666666667	939.3
ADCYAP1	933.4	838.9	536.7	525.4	967.9	383.5	773.2	399.4	964.8
ADCYAP1R1	152	622.5	433.4	204.6	1134	681.6	540.6	362.2	908.5
ADD1	1730.73333333333	1838.66666666667	1418.5	1620.1	2067.4	2813.63333333333	2854.03333333333	2430.2	2719.53333333333
ADD2	1046.53333333333	925.866666666666	757.866666666667	1250.43333333333	1247.93333333333	1375.36666666667	905.066666666667	1924.13333333333	1656.3
ADD3	1932.175	2015.425	2259.05	1357.125	2239.1	1441.325	2271.725	973.525	2489.525
ADD3-AS1	277.6	156.4	447.15	426.95	643.85	313.95	134.15	516.9	454.95
ADGB	120.1	26.2	14.8	22.3	36.5	44.7	14.8	202.9	441.6
ADH1A	42764.2	35948.3	43661.2	39474.6	32944	34160.9	27214.8	62110.3	26390.8
ADH1B	38218	43919.4333333333	39902	32984.8	28966	32711.0333333333	27966.7666666667	58429.5666666667	36027.8
ADH1C	32206.1	30801.5	19123.1	11407.7	15196.4	32652.8	20827.5	29743	10414.1
ADH5	7610.2	9419.3	7995.75	7480.9	5967.25	4047.15	4018.15	6659.05	5924.1
ADH6	13541.7	15603.7	15343.25	9417.6	14098.9	11175.8	9919.3	21021.8	11262
ADH7	495.8	235.7	832.1	1016.6	72.8	337.3	253.4	340.6	638
ADI1	24858.2	25626.9	35647.2	24973.9	20004.6	24495.3	22842.5	20409.8	19402
ADIPOQ	287.9	285.3	428.1	295	561.2	382.7	302	165.4	1353.3
ADIPOR1	2789.4	3810.5	2662	2856.8	3589.5	3462.9	4055.4	3814.4	2932.4
ADIPOR2	12202.9	5446.9	6522.8	8380.8	5407.9	4318.4	4725.7	6304.8	5266.7
ADIRF	3043.1	2615.3	2091.8	4010.6	1982.2	1277.2	2633.3	638.2	981.3
ADK	5624.35	5628.85	3881.35	4601.6	3556	2841.6	3491.35	4674.8	3290.85
ADM	1710.7	1787.5	1830.3	1523.2	2448.5	1679.5	1154.9	906.5	2414.8
ADM2	1629.9	420.4	1473.1	978.9	1622.6	987.9	1072.3	1247.6	2165.1
ADNP	1877.2	2227.5	3285.4	2235.7	1588	1702.8	1102.8	1221.1	2045.9
ADNP2	971.7	711.05	638.4	689.95	734.8	785.35	1005.05	1244.85	718.15
ADO	823.15	672.75	808.75	1105.8	1327.65	598.05	533.15	387.75	1017.25
ADORA1	816.9	678.85	862.95	764.8	803.5	478.5	679.5	659.45	1461.95
ADORA2B	893	518.8	618.1	616.6	1092.3	433.6	92.6	110	1108.6
ADORA3	1155.9	1030.9	540.6	1302.6	1479.3	1067.1	878.3	1360.7	1984.3
ADPGK	2003.8	2160.3	2429.4	2168.9	2001.7	2176.4	2026.4	1620.4	2413.4
ADPRH	73.6	79.3	169.4	206.7	198.3	233.7	126.8	165.5	351.1
ADPRM	92.5	516.8	138.3	144	432.9	453.4	318.6	59.3	281.7
ADRA1A	447.4	338.6	364.2	634	507.425	676.7	807.25	451.825	371
ADRA1B	107.6	29.6	40	132.8	99.3	146.3	395.6	212.3	287
ADRA1D	91.3	253.9	410.1	227.35	264.25	190.6	223.25	336.8	288.3
ADRA2A	610.9	605.3	578.7	849.2	758.1	551.5	454	298.1	1074.3
ADRA2B	161.4	208.2	299.4	354.9	471.2	118.7	383	207.1	360.7
ADRA2C	558	355.3	830.6	397.8	300.3	523.4	794.4	635.5	1676.7
ADRB1	43	25.6	69.4	20	160.4	125.8	12	46.2	28.7
ADRB2	1704.1	1651.3	1461.8	1428.1	1107.5	1297.9	1208.6	1033.6	1925.8
ADRB3	269.65	144.65	141.4	168.15	72.35	93.75	72.2	100.45	186.65
ADRBK1	1405.5	994.466666666667	1493.13333333333	1863.4	2047.8	1156.33333333333	1220.26666666667	1610.36666666667	3246.5
ADRBK2	259.4	377.05	229.65	614.7	339	412.25	450.65	152.9	1016.4
ADRM1	3353.9	3382.6	3293.4	2421.2	2147.6	5629	6207.9	3895.3	2524.5
ADSL	2580.95	2129.7	2246.35	1984.4	1932.45	2750.55	1955.6	2973.85	1771.95
ADSS	1161.8	1538.5	1040	1364.9	1502.3	1218	1033.2	891.6	1271.5
ADTRP	1471.8	1663.2	1225.8	2216.1	1993.8	1539.3	990.1	972.5	3204.8
AEBP1	266.4	913.5	105.1	318	2737.1	695.4	1854.2	776.6	1074.9
AEN	769.4	677.8	125.6	253.6	633.1	845.7	839.6	218.2	271.7
AES	2185.7	1632.3	1383.1	1148.2	1545.6	2588.1	3467.6	2190.8	2032.5
AF007147	137.5	118.9	212.6	435	868.1	373.6	485.9	187.6	448.3
AF070581	7.9	145.5	35.9	45.9	9.8	111.6	14.7	13.5	141.7
AF090939	353.7	709.2	147.9	574.5	526.9	351	322.9	695	1341.9
AF198444	317.2	27.8	176.7	169.5	331.6	111.3	139.4	177.3	615.3
AFAP1	144.4	108.9	273.5	45.1	66.8	83.8	81.6	84.4	17.1
AFF1	3006.8	2378.33333333333	2641.8	2617	2429.56666666667	1523.06666666667	1596.16666666667	1666.96666666667	2186.46666666667
AFF2	546.166666666667	226.966666666667	221.866666666667	567.633333333333	415.866666666667	317.933333333333	215.3	381.433333333333	1355.33333333333
AFF3	49	45.75	51.45	42.9	52.35	54.05	41.95	100.3	67.6
AFF4	236.1	100.6	605.3	772.5	134.7	354.6	376.5	115.5	1191.8
AFG3L2	2502.6	2362.7	2153.2	3018.2	2713.4	3339.9	2931.3	3387	1684.9
AFM	18979.2	18487.2	20165	19685.7	12717	8601.7	11761.2	24151.6	9764.2
AFP	318.6	996.2	330.5	1170	1051.3	389.1	388	604.4	344
AFTPH	7680.9	6296.4	7641.3	9819.9	6682.4	4558.4	4652.3	5155.1	7440.3
AGA	1290	1002.8	1384.73333333333	1090.8	1142.23333333333	1381.46666666667	1029.73333333333	701.633333333333	1107.06666666667
AGAP1	174.8	197.1	484.7	439.4	313.2	355.8	595.4	411.2	819.5
AGAP2	164.6	570.95	226.1	698.3	226.1	384.15	392.7	144.25	201.15
AGBL2	767.2	1008.3	558.7	842.8	839.3	428.3	484.5	760.5	1210.2
AGBL3	41.7	112.1	213.8	20.6	32.4	70.2	45.5	12.6	11.7
AGBL5	100.6	105.4	668.2	437.7	195.4	573.9	691.1	75.8	202.9
AGER	227.85	239.2	257.7	141.2	177.45	256.85	304.8	328.6	92.35
AGFG1	969.4	808.55	805.725	976.425	1007.875	576.9	714.675	512.1	1111.95
AGFG2	564.86	550.7	993.96	760.82	976.4	1103.34	1221.26	1447.38	1195.72
AGGF1	704.866666666667	643.433333333333	681.633333333333	641.766666666667	600.366666666667	391.133333333333	460.4	727.266666666667	964.566666666667
AGK	1517.75	1678.75	1169	1976.3	1418.6	590.45	771.9	590.6	1598.65
AGL	3960	6057.3	5085	3335.3	3812.6	2511.9	2526.8	2508.6	3668.8
AGMAT	8329.1	7827.45	11241.1	8038.8	5718.45	5494.8	5821.4	7456.45	7172.7
AGO1	1902.5	1156.7	1413.8	1994.1	1765.8	1133.3	1053.7	1619.1	1504
AGO3	939	1128.1	799.4	959.1	568	631.9	1389.3	1874.9	871.2
AGO4	664.5	737.6	547.1	534.3	481.2	510.8	302.7	559.3	807.9
AGPAT1	3706.05	2774	2860.3	4076.7	3304.15	4035.1	4118.9	5385.95	4210.55
AGPAT2	3539.7	2840.8	3065.2	5440.05	2578.85	8091.25	7411.7	7708.65	4172.2
AGPAT3	429.2	698.4	435.6	452.4	322.6	1218.1	1041.3	630.3	1055.4
AGPAT4	80.8	110.1	148.2	105.8	66.8	129.2	231.1	67.6	259.3
AGPAT5	975.4	1358.5	930.2	781.6	1402.7	1724.3	1177.6	1242.4	1442.1
AGPS	643.6	421.3	346.1	879.3	712.2	484.8	457.6	242.9	1698.4
AGR2	31	60.1	53.6	49.3	78.1	54	29.5	80.2	62.7
AGRN	909.475	1130.325	1128.325	1076.525	1482.5	1052.75	1577.325	1184.1	1744.65
AGRP	751.3	553.2	878.6	976.6	907.4	571.3	408	894.6	424.8
AGT	59835.7	63377.1	48239.1	40920.2	39803.9	73501.4	56327.6	81990.6	41871.8
AGTPBP1	358.05	667.6	327.85	611.5	588.25	147.15	293.9	254.75	660.45
AGTR1	4307.25	4803.85	5354.6	3625.8	6850.25	3063.75	2728.85	2649.35	3700.2
AGTR2	73	75.7666666666667	517.466666666667	193.3	559.833333333333	316.4	63.3333333333333	242.9	539.066666666667
AGXT	26838.6	26084.4333333333	23912.1666666667	23321.7333333333	21820.4666666667	50941.5	30882.9333333333	46582.2666666667	15078.3333333333
AHCTF1	490.5	908.9	261.6	419.3	528.3	421.4	400.1	446.9	1115.6
AHCY	4175.3	4970.1	3920.5	3072.6	5298.3	5868.3	4697.1	4780.3	2751.8
AHCYL1	3724.125	3529.3	3476.95	3596.125	3363.65	2855.575	2619.75	4211.875	2358.5
AHCYL2	1027.5	1027.85	812	1160.5	1159.75	717.75	296.9	678.4	1279.25
AHDC1	141.4	334.2	745.1	167.8	1049.5	579.9	428.4	377.3	71.9
AHI1	857.766666666667	877.3	959.366666666667	1078.1	694.6	573.266666666667	493.766666666667	612.5	1009.26666666667
AHNAK	2678.1	2894.05	3379.45	2431.5	3900.25	1509.7	2337.15	2673.9	3176.4
AHNAK2	613.1	602.6	299.4	601.1	531.8	335.8	331.5	409.8	429.7
AHR	2611.4	2668.4	1868.9	873.7	2040.9	1885.4	1081.7	683.2	1289.5
AHSA1	1883.1	2109.9	1522.5	2340.2	1750.8	3098.2	3283.5	2245	902.7
AHSA2	604.4	783.7	746	306.2	555.4	410.3	553.1	208.7	379.8
AHSG	62229.8	86500.4	75823.5	51979.6	45264.45	77031.7	68675.95	118920.55	96821.6
AHSP	437.4	344.5	482.8	803	949.5	502.6	500	469.5	1869.5
AICDA	370.5	48.2	221.8	343.5	198.3	38.9	206.6	24	736.1
AIDA	639.5	507.9	587.9	474.4	391.2	469.9	867	439.3	458.8
AIF1	748.475	901.975	1010.4	408.1	1003.95	768.8	908.6	332.775	391.225
AIFM1	5470.1	5340.8	3803.1	5682.9	3933.4	5166.2	5585.3	6129.2	3637.9
AIM1	3451.4	3652.5	4365.5	2779.7	3654	2473.3	2198.3	2747.8	4037.9
AIM1L	524.9	322.75	48.9	602.1	707.55	554.85	94.55	721.65	724.35
AIM2	535.4	273	836.6	635.4	1010.5	860	379.6	470.1	717.9
AIMP1	1560.6	2023.95	1624.75	2146.85	1692.4	1123.1	1078.6	1665.65	1603.2
AIMP2	2568.7	3158.5	2396.06666666667	3170.13333333333	2211.83333333333	4155.6	2941.26666666667	2860.33333333333	3044.53333333333
AIP	1648.85	2007.65	1470.6	1735	2238.7	2805.35	2758.75	2489.55	1400.1
AIPL1	140.5	840	698.7	577.6	767.6	81.8	418.1	589.8	1852.5
AIRE	103.7	254.1	199	242.8	398.6	527	494.6	553	214.7
AJAP1	264.2	356.1	100.4	295.125	412.9	297.3	310.3	159.375	600.85
AK021537	1389.7	956.6	1453	1608.5	1322.4	1018.7	1279	1517.9	1504.5
AK021933	422.6	363.65	211.8	464.75	256.6	273.9	218.35	135.65	1073.35
AK055981	954.1	862.7	686.7	1725.7	1084.2	922.2	1258.7	1210.8	1318
AK1	1474.65	912.25	871.2	1579.05	1268.85	1181.2	1210.55	1314.2	1302.25
AK2	2559.18333333333	1906.23333333333	1954.38333333333	2427.31666666667	2049.86666666667	1950.41666666667	1753.05	1803.65	1835.65
AK5	962	586.1	677.9	691.8	819.9	510.6	617.7	581.8	1203.8
AK6	1171.1	1445.3	1347	1304.8	502.2	863.3	1382.8	622.4	478.5
AKAP1	2606.45	2533.525	2596.05	3769.875	2580.725	3035.9	4720.05	4922.65	2790.2
AKAP10	572.6	425.25	425.65	848.05	568.95	830.45	727.8	885.9	767.35
AKAP11	1100.6	1525.5	1305.85	1655.95	1559.35	1045.2	1139.85	800.1	1281.75
AKAP12	1796.8	2768.2	2319.1	2134.9	2091.6	1037	1638.8	1133.9	1909.1
AKAP13	1590.3	1788.6	1938.52	1491.74	1851.66	2221.36	2363.74	1575.58	2092.98
AKAP17A	758.4	1100.5	1195.85	1288.85	929.35	1396.45	1426.4	767.65	1189.15
AKAP3	159.1	89.6	151.3	113.6	153.1	121	139.6	135.9	316.3
AKAP4	46.3	51	149.3	55.4	47.9	88.3	87.5	91.3	823.4
AKAP5	100.4	76.1	167.8	119.5	563	206.7	36.5	408.9	199.9
AKAP6	389	548.9	686.1	670.25	745.65	479.1	319.95	462.9	1016.9
AKAP7	1302	1285.05	1163.2	1327.75	1573.5	1111.75	761.8	1100.2	1923.45
AKAP8	1181.3	1124.2	1202.9	1056.75	1234.3	934	1379.15	689.95	971.1
AKAP8L	514.066666666667	397.666666666667	293.466666666667	521.9	509.833333333333	697.566666666667	801.2	553.366666666667	540.033333333333
AKAP9	1643.8	1750.8	2220.4	1025.03333333333	1315.6	1321.36666666667	1434.16666666667	1483.06666666667	1880.26666666667
AKIP1	161.9	458.6	95.9	167.4	681.8	205.4	390.1	397.4	71.5
AKIRIN1	188.1	307	250.2	56	79.3	1187.9	1161.1	669.6	60.8
AKR1A1	14114.2	13498.9	13231.6	16108.2	11068.7	24149.4	17243.6	15684	13694.8
AKR1B1	2412.8	2559.9	2608.7	2366.5	3525	1733	3488.1	2767.1	2591.7
AKR1B10	839.2	259.1	1273.5	3790.3	462.4	17150.8	567.5	47.7	223.7
AKR1C1	45665.5666666667	20033.3333333333	45932.8333333333	30102.4	33743.5	68518.9333333333	26078.2	33129.8	18002.3
AKR1C3	22577.5	10957.3	18927.7	16789.4	4051.3	23934.5	12824.5	17240.2	7434.4
AKR1C4	10542.1	9844.4	11865	8267.5	7203.6	10374.2	7341.5	11103.3	4380.2
AKR1D1	24059.4	32413	28501.1	23503.3	12816.4	29394.5	20984.8	39259.9	22015.2
AKR7A2	3608.4	3294.25	2922	3133.85	2916.95	4840.75	4861.2	5437.75	3519.1
AKR7A3	7763.9	12420.3	5147.35	6097.95	6664.05	14127.45	9791.95	8459.55	6516.55
AKT1	1547.4	1504	1266.3	1396.6	975.6	1573.7	3509.6	1338.4	2184.5
AKT2	273.6	220.55	85.1	268.65	412.2	410.6	203.95	159.85	125.7
AKT3	820.466666666667	1096.36666666667	673.2	579.1	1057.2	663.666666666667	686.833333333333	397.666666666667	1177.13333333333
AKTIP	673.5	596.3	823.5	1738.8	221.2	1375.8	984.5	922	268.5
AL109706	333.5	327.6	351.6	254	340.7	313.8	44.9	413.3	758.3
AL590762.11	440.8	277	429.3	470	342.9	627.5	617.1	561.4	907.9
ALAD	2910.6	3300.6	3890.65	2885	2212.3	3756.15	3608.85	4609.4	1701.8
ALAS1	4222.1	5552.6	5985.6	6533	8046.7	17779.9	5340.4	7826.3	3174
ALAS2	67.1	42	59.7	70.4	59.4	55	38	44.1	71.8
ALB	56153.8	71856.5	76886.7	43028.0666666667	44300.8	48733.6666666667	42841.5666666667	100565.033333333	99804.8
ALCAM	3766.55	5172.2	5602.65	3199.2	2419	1325.65	2562.45	1778.6	2921.35
ALDH18A1	945.1	756.1	866.3	1077.4	1056.4	1763.3	1487.3	903.5	1522.4
ALDH1A1	24531.8	18191.5	16675.7	13852.7	19490.3	12278.6	5501	14273.8	4779
ALDH1A2	319.6	193	243.6	109.4	150.1	128.4	53.1	413.4	164.3
ALDH1A3	315.5	545.4	432.8	99.6	574.7	44.6	971.5	283.6	1220.6
ALDH1B1	1809.4	1809.6	802.65	1688.6	1648.4	2359.05	1542.55	1335.4	2849.95
ALDH1L1	9195.05	8781.25	6946.1	6943.3	8797.3	18617.9	12664.5	9059.7	4772.2
ALDH2	81330.7	82740.6	88129.6	69783.2	66621.8	85846.1	67211.6	103465.5	66169.6
ALDH3A1	227.2	113.3	140.3	137	134.7	197.2	294.8	540.7	140.4
ALDH3A2	9040.46666666667	9905.06666666667	9815.73333333333	6848.3	7581.33333333333	7177.86666666667	3769.2	5589.93333333333	4665.83333333333
ALDH3B1	549.45	872.4	907	1599.1	1239.25	1481.3	1005.25	1046.65	1347.85
ALDH3B2	234.45	226.05	154.3	286	223.2	295.45	270.1	366.7	427.4
ALDH4A1	6786.1	6884.15	4305.75	6195.55	4883.3	11253.8	13902.95	12299.55	5667.75
ALDH5A1	3541.95	4577.7	4574.75	3726.35	3201.1	2990.35	2215.75	2060.1	2767.65
ALDH6A1	12463.16	13461.38	13909.08	5482.26	12898.5	17533.3	7285.38	22304.72	7177.36
ALDH7A1	3619.96666666667	3651	3052.5	2405.76666666667	2395.76666666667	2783.56666666667	2460.43333333333	3803.73333333333	2563.46666666667
ALDH8A1	19194.8	25616.1	21455	18474.2	14544	18774.7	19370	25666.9	17070.8
ALDH9A1	14914.9	18996.8	14702.4	14934.8	14547.4	11438.7	10275.7	9320.6	14134.4
ALDOA	539.4	414.95	275.4	726.35	1034.9	4835.35	6397.7	546.25	736.25
ALDOAP2	46.2	74.6	144.1	52	70.1	38.2	41.9	49.1	1236.7
ALDOB	44657.8714285714	60907.3571428571	50070.0857142857	35226.5571428571	34320.2285714286	46197.2	38744.9285714286	78648.4142857143	47068.5142857143
ALDOC	4962.8	2704.6	2722.1	8093.8	2756.7	5347.8	7774.7	4082.8	2564
ALG12	470.3	94.7	96.9	113.5	150.4	562.6	1083.3	629.9	188.6
ALG13	927.866666666667	939.1	895.766666666667	714.133333333333	673.7	547.1	552.633333333333	388.1	895.266666666667
ALG3	2956	1762.9	1341.4	2436.6	2736.4	3237	3185.8	2994.7	1338.7
ALG5	5898.2	5008.5	5013.3	5052.4	3756.3	4937.1	5371.9	3021.6	5940.9
ALG6	2080.4	2002.2	2441.3	2091.6	2264.1	1125.8	1077	1125	2786.6
ALG8	2939.5	2859.2	3336.4	2909.4	3346.8	2201.5	1813	2773.9	3469.4
ALG9	996.3	1267.9	1056	1373.9	1059.9	1362.6	780	568.8	1176.6
ALK	310.15	466.15	267.9	460.85	273.75	484.05	316.3	528.5	733.15
ALKBH1	965.3	1053.4	943.5	1231.8	1334	705.3	992.6	898.8	1518.5
ALKBH4	1114.6	157.7	118.6	800.3	182.3	525.1	623.9	595.4	1017
ALLC	223.2	1355.3	191.3	367.7	1001.1	725.1	609.2	914.6	301.5
ALMS1	968.933333333333	1239.9	1438.6	1669.63333333333	1408.46666666667	923.733333333333	855.566666666667	1565.83333333333	1035.63333333333
ALOX12	760.2	475.2	608.6	167.4	120.3	336.6	222.1	67.4	124.1
ALOX12B	122.6	84.4	89.3	93.5	73.5	76.2	90.2	49	114.6
ALOX12P2	425.2	172	179.8	98.6	204.1	275.5	446.2	295.9	305.9
ALOX15	61.1	152.6	31.8	68.2	83.6	69.1	37.2	85.7	96.6
ALOX15B	791.8	861.9	461.2	1771	1251.9	1013.6	1007.2	1468.7	943.6
ALOX5	267.65	352.025	353.875	320.075	366.525	410.45	317.425	476.05	625.5
ALOX5AP	857.5	954.4	780.8	820.8	1521.8	1080.7	940.5	938.2	1352.8
ALOXE3	875.9	581.4	786.05	926.9	644.35	769.4	572.05	821.95	754.95
ALPI	27.35	35.95	30.1	29.2	29.15	32.1	25.15	45.9	41
ALPK1	976.6	1601.7	620	1698.2	1145.4	1530.9	1576.7	1378.9	179.8
ALPK3	125.3	273.2	87.9	92.3	247.1	116.7	529	293.3	395.6
ALPL	1071.2	967.5	626.5	556.7	829.6	1330.5	2108.3	711.2	1256.4
ALPP	57.2	96	58.6	48.9	57.1	74.5	33.6	30.8	47.4
ALPPL2	743.2	532.05	828.75	686.5	693.2	617.1	698.8	831.95	1045.65
ALS2CL	1446.5	1212.9	1953.6	1854.7	2102.9	1090	1879.2	2175.8	2931
ALX1	100.9	80.1	76.1	118.4	135.4	89.9	78.9	112.6	554
ALX3	404.7	576.4	949.7	812.1	686.2	700.9	269.1	605.8	820.9
ALX4	136.3	111.8	73.3	140.7	111.7	90.3	53.6	100.9	274.7
AMACR	95.15	212.45	145.5	62.45	51	133	141.1	267.7	178.55
AMBN	180.9	96.2	155.6	225.4	197.2	151.9	41.4	241.5	492.4
AMBP	56644.6	50111.1	51016.05	41494.6	45486.55	71998.25	52253.6	100393	54867.95
AMBRA1	504.7	744.15	582.1	550.85	321.3	976.35	666.35	1019.05	383.9
AMD1	564.05	886.55	786.55	891.85	808.3	722.65	623.1	221.3	1242.3
AMELX	523.9	666.2	430.6	195.9	333.6	554.7	206.3	71.7	922.9
AMELY	1462.6	1031.9	698.4	864.2	588	578.7	275.2	75.8	1838.5
AMFR	1810.25	1249.2	1067.7	2746	1377	1850.1	1459.7	2017.85	2247.9
AMHR2	86.6	60.7	62	97.4	252.3	59.3	49.9	66.2	131.8
AMIGO2	668.5	1089.2	847	657.1	818.7	430.5	438.7	356.4	728.4
AMMECR1	448.6	809.7	562	734	475.3	160.3	764.9	339.9	1276.5
AMN	3597.9	2331.9	3284.6	2109.7	2942.8	3997.7	2664.6	2871.3	3461.3
AMOT	531.7	341.6	444.1	948.3	442.4	290.6	207	140.3	1141.3
AMOTL2	953.6	1075.4	1879.6	1491.5	2231.2	836.5	1202.3	1185.1	2309.1
AMPD1	787.9	658	574.1	713.3	878.6	354.7	489.3	233	932
AMPD2	3075.3	2054.2	1746.1	1567.8	1742.9	2335.5	2765.7	2039.4	1840.1
AMPD3	1064.4	1159.9	809.9	1886.1	847.7	696.5	629.9	1259.4	984.6
AMPH	619.4	1033.3	676.4	1182.1	919.2	414.5	332	270	886.7
AMT	4999.6	4418.9	4005.8	5188.7	5327.8	8007.9	6035.6	7463.4	5850.1
AMZ2	2925.9	2749.8	2849.5	2412	3007.4	2018.9	2150.9	3022	2172.5
ANAPC10	568.8	752.1	509.9	436.3	210.8	243.2	238	145.9	381.1
ANAPC13	6236.1	4446	4448.45	6373.35	5207.8	2719.8	2663.05	2150.9	3679.25
ANAPC15	2298.3	1704.5	1745.3	1848.2	1565.5	1580	2005.7	2333	2500.4
ANAPC2	1385.4	1426.5	969.9	1545.3	1539.4	1713.7	2398.7	1981.3	886.3
ANAPC5	2992.025	2955.5	2580.9	2923.45	2692.25	3816.15	3678.425	3785.375	3152.975
ANG	46566.7	61363	66779.5	71876.9	49951.5	69321.8	54460.8	77623.6	39063.2
ANGEL1	1584.95	1393.9	1298.15	1348.65	1570.3	1106.45	1407.15	1499.3	1333.75
ANGEL2	596.533333333333	845.4	675.3	763.7	600.1	472.1	383.6	442.033333333333	745.466666666667
ANGPT1	684.55	857	898	882.45	1146.85	379.45	603.5	659.35	1130.25
ANGPT2	39.75	322	74.75	60.85	54.6	36.25	116.4	111.65	133.45
ANGPT4	37	149.2	96.8	69.5	290.1	92.2	56	115.9	153.9
ANGPTL2	863.366666666667	1521.46666666667	1148.06666666667	1264.76666666667	1552.46666666667	927.2	1628.93333333333	978.866666666667	1607.56666666667
ANGPTL3	20877.4	12707.6	17716.7	11544	19001.7	15148.9	12507	5015.5	14976.1
ANGPTL4	825.4	4107	1424.4	1976.7	2279.9	2184.2	2862.9	1263.2	1949.1
ANGPTL7	310.1	258.6	293.8	131.8	158.4	256	74.4	418.9	140.3
ANK1	165.4	98.1166666666667	152.45	145.25	174.183333333333	110.75	52.8166666666667	155.5	346.683333333333
ANK2	402.6	358.7	595.3	709.3	628.066666666667	202.466666666667	291.833333333333	191.433333333333	557.2
ANK3	1349.36666666667	2571.73333333333	2199.56666666667	1541.46666666667	3548.16666666667	843.366666666667	1332.33333333333	1133.73333333333	1512.73333333333
ANKEF1	96.6	65.8	339.7	257.4	185.9	70.9	46.6	48.9	202.5
ANKFY1	438.4	473.6	659.9	778.3	734.8	897.9	1126.8	385	725.8
ANKH	267.9	52.9	284.2	534.1	467.7	87.1	91.1	58	116.7
ANKLE2	148.733333333333	396.3	190.233333333333	323.033333333333	286.533333333333	405.766666666667	356.166666666667	296.433333333333	254.8
ANKMY1	288.2	89.4	114.25	78.85	55.7	107	76.3	305.65	391.95
ANKMY2	1475.7	1794.8	2595	1382.2	1793.9	1374.6	1384.8	1006.1	1423.4
ANKRA2	967.5	1206.2	1430.9	1461.5	1131.8	1104.7	653.7	552.2	1388.1
ANKRD1	13.5	220.4	64.5	209	163	65.6	93.6	22.8	648.5
ANKRD10	1287.2	1631.1	1745	1738.1	1054.3	1867.2	1541.8	1322.6	1308.4
ANKRD10-IT1	4429.8	3592.7	7392.2	3730.8	2148.8	3408.3	2209.3	3873.6	2525.6
ANKRD11	952.9	300.7	576.5	168.1	248.2	76.2	390.1	139.9	185.2
ANKRD12	377.4	485.725	434.1	558.4	424.3	323.325	376.475	114.575	819.625
ANKRD17	1373.1	1573.2	1252.2	1603.8	1913.7	1857.5	1670.3	1758.2	1144.4
ANKRD2	132.5	118.4	78.2	111.8	118.7	138.2	101.9	83.9	179.7
ANKRD26	357.15	330.5	260.25	526.7	584.8	173.65	162.8	45.35	367.45
ANKRD27	760	1057.6	1302.1	859.1	770.5	701.4	743.5	694.2	933.2
ANKRD28	2111.8	1751.8	2253	1758.6	1964.5	1316.8	1422.2	959.8	2444.7
ANKRD34C	48.2	521.4	262.9	490.7	428.4	224	246	278.5	672.4
ANKRD36	272.9	390	437.5	470.4	269.3	126.6	301.5	4.9	260.9
ANKRD36B	444.9	815.7	769.4	496.6	848	232.9	395.6	376.7	1009.9
ANKRD36BP2	76.3	23.2	32.5	13.1	27.8	8.6	9.5	65.2	106.7
ANKRD40	65.4	400.2	118.1	1494.4	746.8	114.9	524.1	72.8	120.3
ANKRD46	4412.7	4378.1	4612.4	3022.9	2220.8	1653.4	1609	694.5	2644.5
ANKRD49	1563.6	1227.3	1445.9	1392	707.9	836.4	976.9	582.4	902.7
ANKRD53	76.4	139.4	472.4	188.4	124.1	47.5	75.1	303.3	127
ANKRD55	852	841.8	711.3	886.9	1293.9	639.7	588.8	428	1508.1
ANKRD6	722.3	548.1	978.8	748.85	820.65	495.85	519.05	193.3	886.3
ANKRD7	16.5	30.4	186.7	22	248.7	60.5	69.5	132.1	637.3
ANKS1A	1173	2063.1	3103.2	1357.2	2351.5	1549.8	1582.4	1362.8	1168.7
ANKS1B	190.5	298.6	290.2	50.1	71.6	183.3	77.2	127.7	53.8
ANKZF1	233.9	408	469.5	137	143.3	639.4	654.9	994.9	317.9
ANO1	1244.7	1994	1687	2876.8	1081	2317.7	1576.1	1579.6	771.9
ANO10	746.6	489.5	429.4	163.2	371.4	539.5	334.7	505.1	209
ANO2	438.6	175.5	795.7	332.8	141.8	126	322.2	306.9	950.1
ANO3	246.9	145	301.2	192.6	489.5	119.7	210.8	92.8	52.4
ANP32A	1668.06666666667	1327.53333333333	1341.7	1672.43333333333	1505.63333333333	1093.23333333333	1735.3	1340.2	1505.66666666667
ANP32A-IT1	105.8	195.3	322.3	294.8	244.4	214.1	129.8	46.9	276.5
ANP32B	7046.05	7216.5	6342.25	4867.15	7545.45	4871.35	6677.15	5873.35	8263.9
ANP32C	98.5	78.8	82.3	142	101.4	67.7	60.9	52.3	135.8
ANP32D	205.9	78	499.5	85.5	165.4	35	12.5	25.1	129.4
ANP32E	880.65	1194.75	1109.45	1094.85	1408.1	661.6	743.1	455.2	866
ANPEP	9398.5	13162.3	9385.5	6959.7	7455.2	11245.5	12769.4	19856.4	9941.8
ANTXR1	114.85	201.2	56.2	127.7	277.65	115.95	47.3	69.8	185
ANXA1	1075.3	1299.4	1296.7	984.4	2479.7	525.3	957.2	647.1	1284.6
ANXA10	20186.4	24013.6	21589.5	14407.5	15524.8	8924.6	9954.5	9685.9	6914.4
ANXA11	745.75	1107.7	1019.75	766.6	658.7	1132.15	1573.65	1013.5	1571.5
ANXA13	945.2	347.7	556.6	750.3	559.7	96.1	408.4	1267.7	1617.5
ANXA2	6324.5	5206.53333333333	6256.16666666667	9308.23333333333	10150.7333333333	4970.56666666667	7558.7	3810.53333333333	4617.66666666667
ANXA2P1	312.5	110.6	155.1	349.3	39.3	212.8	194.4	166.1	64.4
ANXA2P2	1798.8	1055.2	1562.9	2510.5	2884.8	1764.8	2132.4	1162.2	891.4
ANXA2P3	540	139.7	219.4	227.4	657.7	125.9	699.8	112.9	763.9
ANXA3	336.8	447.9	242.6	262.4	564.2	292.3	246.7	40.3	712
ANXA4	7172.05	8164.6	8945.85	7305.05	7694.35	6483.5	7073.6	5517.35	5957.05
ANXA5	2975.4	3054	3419.7	3263	3534.3	2899.3	3809.3	4320.7	3763.6
ANXA6	4216.9	4976.8	3583.6	7109.7	4226.6	6409.7	9892.6	12695.4	3530
ANXA7	5360.5	4182.3	5513	4013.1	4897.55	4311.2	4066.35	3501.65	4013
ANXA9	750.5	1274.1	1713.5	1543.25	1421.4	1010.15	1450.65	1333.7	1177.15
AOAH	165	380.4	180.8	138.2	276	1017.4	597.1	341.3	578
AOC1	1057.8	2084	2438.4	901	1455.6	1547.1	1508.5	255.9	3044.6
AOC2	510.9	1315.1	599.5	599.2	981.7	370.5	509.8	681.6	1157.9
AOC3	345.7	1090.6	1142.6	913.4	672.7	1267.1	961	759.2	1003.1
AOC4P	194	434.2	641.7	247.8	248.6	216.1	739.9	746.5	1248.3
AOX1	24810.7	18478.05	24394.8	12685.75	25596.2	31374.25	12816.4	20026.75	17628.95
AP1AR	660.7	612	518.9	542.5	368	356.1	397.4	237	336.2
AP1B1	1230.4	1009.9	1555.8	1243.2	682.8	1507.9	1841.7	2598.9	2624.8
AP1G1	283.3	216.3	393.6	233.7	221	889.1	403.4	142.6	311.6
AP1G2	87.15	63.9	226.85	109.15	189.85	176.65	358.1	175.8	509.55
AP1M2	529.6	255.35	206.15	310.6	713.1	200.65	263.75	230.25	601.75
AP1S1	809.766666666667	346.566666666667	698.1	726.966666666667	894.233333333333	797.633333333333	1009.83333333333	920.533333333333	934.466666666667
AP1S2	1284.65	1229.25	846.95	838.15	1717.05	826.2	860.4	593.85	1777.8
AP2A2	3072.125	2921	3218.325	2517.925	2316.325	3447.45	3955.8	3365.625	2966.15
AP2B1	1426.95	978	1279.15	1394.65	1339.45	622.35	961.5	1167.65	1154
AP2M1	2459.7	2202.6	1672.6	1891.2	2179	7395.5	6333.1	4215	1931.2
AP2S1	4476.03333333333	4233.1	3915.9	3969.4	3745.73333333333	7718.4	7088.8	6202.4	3542.16666666667
AP3B1	1484.75	1184.15	961.75	1462.7	1287.35	761.8	1029.9	723.55	1861.95
AP3B2	486.4	447.5	440.3	533.6	346.8	134.6	106.4	362	87.4
AP3D1	1217.73333333333	1415.5	1237.83333333333	1474.33333333333	1072.23333333333	1839.4	1678.83333333333	1480.06666666667	931.9
AP3M2	702.7	1344.1	689.2	898.7	1255.6	775	726	1199.4	1405.8
AP3S1	7514.5	8220.1	8745.6	9893.7	8827.6	3941.7	4444.3	4024.4	7026.4
AP4E1	235.8	310.65	411.35	292.75	455.8	104.8	229.9	129.1	424.45
AP4M1	99.3	197.7	130.2	115.2	105.1	97.2	114.1	36.4	134.9
AP4S1	171.3	215.533333333333	247.5	205.2	178.2	208.2	147.833333333333	292.233333333333	286.533333333333
AP5M1	1704.4	1962	1769.1	2085.3	1961.7	1002.3	1170.6	491.3	1253.5
AP5S1	2028.8	1124.8	1580.8	1839.5	2437.9	1987	1094.6	1616.8	1897.2
APAF1	682.8	473.933333333333	795.966666666667	726.366666666667	410.333333333333	449.133333333333	360.9	271.9	922.3
APBA1	751.5	494.6	550.4	799.4	743.8	521.8	740.8	1127.2	861.9
APBA2	81.1	247.65	145.1	268.55	124.65	88.7	146.8	115.6	246.75
APBA3	846.95	840.55	692.05	871.5	763.05	1271.5	1321	1027.85	1061.55
APBB1	1291	952.3	748.3	2361.8	2558.2	1407.5	817	1652.8	1814.8
APBB1IP	389.6	528	248.9	594.8	195.9	707.2	214	439.6	654.3
APBB2	819.085714285714	764.8	808	864.785714285714	971.657142857143	463.571428571429	515.4	619.4	1547.64285714286
APC	446.72	351.96	429.44	547.96	576.92	284.18	239.28	319.46	589.52
APC2	497.9	219.25	263.6	544.6	271	578.25	437.35	494.15	722.4
APCS	59157.3	70295.8	35768.6	43502.6	55273.1	56735.4	46705.8	83870.7	63486
APEH	1932.7	1682.8	1123.1	1725.9	1346.2	3399.3	2784.5	2396.3	541.2
APEX1	5865.4	4524.9	4881.3	4486.9	5119.7	5306.8	5277.8	5064.2	2884.9
APEX2	574	860.5	1004.6	836.5	1177	813.5	1078.3	1411.9	402
APH1A	2461.9	2525.7	2332.5	3885.9	3986.3	5769.9	3683	5060.5	3350.4
APH1B	1297.6	1235.5	1120.3	1909.4	2194.3	845.9	801.4	1653.8	1736.5
API5	856.675	1014.075	1152.2	1081.525	759.675	937.25	1033.825	837.5	1311.05
APIP	784.7	882.9	1312.8	1255.2	647.3	995.6	1053.9	600.7	915.3
APLNR	2010.5	3049.7	3979.3	1248.6	2465.4	1191.7	2089.3	854.4	2582.4
APLP1	66.5	61.4	68.2	78.3	83.8	54.7	48.6	89.7	66.8
APLP2	7133.71428571428	6992.51428571429	6077.77142857143	6296.65714285714	7341.41428571429	7818.64285714286	9143.18571428571	8981.8	4410.87142857143
APMAP	10706.4	13204.2	11416.1	16863.6	12885	14435.7	14716	15956.8	16738.4
APOA1	134864.05	175635.15	173174.75	109563.3	99484.7	172445.05	143745.65	242787.45	171171.05
APOA2	142613.75	168324.3	171427.7	115601.9	111811.65	121616.2	94841.85	240950.5	214290.55
APOA4	1638.4	608.3	1105.9	1500.2	618.3	5278.4	1587	1695.5	1633.8
APOB	94417.7	110140.6	109087.9	66483.8	68032.8	88105.1	60701	179147	93315.4
APOBEC1	565.6	264.7	338	986.3	422.6	497.4	590.7	113.5	1057.9
APOBEC2	825.2	768.9	545.9	1159.6	893.9	640.1	585.6	788.2	1481.2
APOBEC3B	443.9	487	284.5	522.2	723.8	290.7	255.1	30	74
APOBEC3C	661.1	736.6	689.1	760.6	364.2	1127.2	535.3	1265.6	417
APOBEC3F	23.9	312	306.1	130.7	95.7	141.1	313.1	300	768.3
APOBEC3G	362.95	187.2	110.3	421.7	398.9	153.65	170.5	83.7	994.35
APOBR	104.8	127.2	128.5	69.2	142	283.1	575.2	365.5	456
APOC1	128789.6	156742.7	142069.95	107990.4	90683.8	176339.65	123020	157746.55	129596.2
APOC3	171353.6	160526.6	202853.3	125702.5	101992.3	157521.9	132117.5	303579.6	239203.8
APOD	289.2	150.4	865.8	270.6	1019.6	413.8	842.3	165.4	306
APOE	42125.6	29238.9666666667	30247.4666666667	35862.5666666667	28565.5	77969.9	76410.1	68834.0333333333	34136.5666666667
APOF	8083.1	7259.3	8995.5	2849.4	5493.7	14869.1	7883.5	9339.5	7853.9
APOH	159205.7	180431.5	211953.7	129376.9	139369.4	176860.1	123797.4	271426.8	219599
APOL1	3946	7272.3	3328.9	2962.7	3404.7	4155.8	3394.4	3408.5	3047.8
APOL2	854.6	796.05	944.65	535.85	774.75	245.55	1103.35	1784.9	1189
APOL3	1839.3	3778.9	3730.9	3831.9	2781.1	1959.5	3917.7	3476.6	3163.6
APOL5	84.3	87.9	103.8	113.4	89.3	83.5	41.5	40.7	102.9
APOL6	2726.1	2563.4	3483.8	2177.1	2738.2	1344.9	1482.9	1875.7	3516.2
APOLD1	595.5	332.3	977.6	456.7	1270.3	386.3	435.1	198	541
APOM	20571.45	24239.5	25608.15	16865.9	18738.85	17257.85	11082.95	17834.7	13849.1
APOO	1826.1	2091	870.5	2013.7	2214.3	1617.1	1467.7	934.4	1515.9
APOOL	1301.2	1087.9	941.6	1312.16666666667	914.8	858.366666666667	734.3	653.6	1341.7
APP	3691.7	4686.6	4617.6	3181.6	4511.4	3157.53333333333	3797.53333333333	2360.13333333333	3273.83333333333
APPBP2	728.05	782.1	615.775	749.1	693.775	513.225	521.3	391.075	872.45
APPL1	521.5	575.4	563	709.2	487.7	512.9	509.3	273.7	75.1
APPL2	383	630.7	298.4	456.9	744.7	659.4	625.5	367.1	343.5
APRT	1983.75	2029.35	1799.4	1884.6	1811.2	3122	3573.4	3243.15	1025.75
APTX	977.5	1232.9	1475.2	2362.7	1438.1	1240.5	1084.4	1068.8	2396.5
AQP1	716.15	1178.85	1048.9	973.15	1612.05	855.3	1251.05	1339.7	1773.15
AQP2	1459.6	417.7	1749.1	1468.2	1640.6	889.7	1260.6	1328.7	1831.4
AQP3	1980.66666666667	1689.16666666667	2764.96666666667	2394.03333333333	2237.86666666667	4645.56666666667	3128.73333333333	4736.03333333333	2054.86666666667
AQP4	85.175	106.775	109.3	94.6	113.05	86.175	50.95	86.15	110.175
AQP5	84.7	54.5	50.7	108.6	59.1	79.8	50.1	65.3	155.2
AQP6	594.9	680.05	915.1	595.7	507.8	274.65	434.6	888.7	783.15
AQP8	276.5	383.1	793.8	274.3	425.1	683.8	646.1	145.2	331.4
AQP9	13349.2	15841	17788.2	13419.8	18666.4	11561.8	13015.2	14612.2	6845.6
AQR	1290.55	1109.1	793.2	1080.85	1118.85	718.25	812.15	807.8	1384.95
AR	2518.4	2181.85	2801.8	2271.2	2452.7	1640.1	3848.95	3954.85	1779.6
ARAF	3210.3	1956.3	3355.9	2729.7	1913.3	5340.7	4568.7	5525.2	2745.1
ARAP1	1545.5	1292.9	1242.35	1518.95	1706.05	1979.8	2037.5	1274.3	2073.4
ARAP3	509.5	916	778	1164.8	695.4	395.2	1031.4	402.3	749.8
ARC	53.2	67.1	162.9	48.4	143.4	68.4	68.7	94.3	52.7
ARCN1	2626.1	1719.9	1931	2191.8	1679.3	3653.4	1851.2	2607	1079.7
AREG	261.5	170.55	79.15	171.65	118.6	50.75	64.65	162.15	245.6
AREL1	583.2	858.4	494.2	1378.7	957.8	930.6	826.7	946.8	904.1
ARF3	2935.46666666667	2271.46666666667	2033.13333333333	2929.16666666667	2865.73333333333	2257.26666666667	2471.8	1846.8	3024.73333333333
ARF4	5336.05	5173.55	5690.95	8750.7	4195.7	5787.15	4931.75	3270.8	5024.3
ARF5	3103.4	1906.5	2736.8	2707.1	1673.5	3475.2	2733.7	4184	3012
ARF6	2231	2266.2	2074.95	2417.6	2090.85	1822	1607.8	1739	2046.7
ARFGAP1	2112.5	1644.7	2064	2584.2	2005.6	2140.9	2623.9	2088.2	3166.5
ARFGAP2	3132	3100.6	2815.2	3306.9	3929.1	4154.7	4896	3249.7	1808.4
ARFGAP3	1591.6	1307.3	1840.5	2209.9	1286.6	1325.9	1537	869.8	1286
ARFGEF1	1432	865.933333333333	1196.3	1340.33333333333	1126.73333333333	980.366666666667	769.266666666667	712.066666666667	1264.33333333333
ARFGEF2	1071.03333333333	1166.76666666667	1322.73333333333	1286.8	829.166666666667	888.733333333333	759.1	572.533333333333	813.4
ARFIP1	566.2	925.65	685.5	866.6	763.9	592.6	412	282.75	951.65
ARFIP2	2165.2	1544.8	2888.6	3469.5	3801.1	2746.9	2065.6	2349.9	1637.1
ARFRP1	1195.35	926.45	944.8	1095.45	1663.2	1515.55	1252.8	1355.05	2405.15
ARG1	53030.5	52557.9	43972.9	33625.8	29450.4	56351.6	28798.6	61860.1	31425.1
ARG2	579.15	590.2	465.35	774.35	1256.7	368.25	376.45	489.6	1130.35
ARGLU1	3962.3	5127.9	4554.2	3843	4301.2	2228	2291.2	1909.5	2569.6
ARHGAP1	2006.03333333333	1914.93333333333	1690.1	2340.83333333333	2576.26666666667	2596.63333333333	2302.76666666667	2834.2	2101.03333333333
ARHGAP10	1621.3	1329	1113.2	1180.4	1209.2	1321.5	1310	1930	260.2
ARHGAP11A	150.3	170.2	98.4	124.5	371.7	137.1	212	54.5	443.2
ARHGAP12	802.6	921.4	704.9	776	608.5	335.7	553.3	245.7	736.6
ARHGAP17	1547.8	1164.9	1245.3	1191.5	1199.7	1738.3	2319	1561.7	1264.1
ARHGAP19	73.5	241.45	192.6	164.1	289.65	183.25	101.1	75.4	385.05
ARHGAP22	320.1	111.2	113	81.1	105	126.7	54.9	119.7	59.7
ARHGAP24	611.5	589.7	801.9	791.3	1225.7	693.4	373.7	492.2	1494.5
ARHGAP25	842.2	838.65	613.4	470.6	495.55	680.4	855.95	576.15	739.45
ARHGAP26	302.566666666667	254.3	361.633333333333	373.433333333333	349	247.866666666667	214.166666666667	480.3	378
ARHGAP28	82.5	351	301.8	401.6	234.65	255.7	61.9	351.2	330.2
ARHGAP29	4882	4167.4	4951.7	4281	3286.6	2056.3	2577.9	2040.6	4656.9
ARHGAP32	641.65	369.75	560.9	660.45	466.7	625	492.15	201.35	326.5
ARHGAP33	277.25	259.35	275.9	272	718.65	256.55	615.55	384	735.1
ARHGAP35	1045.36666666667	691.666666666667	630.666666666667	850.433333333333	897.566666666667	1354.26666666667	1396.4	1038.1	986.666666666667
ARHGAP4	79.1	101.2	106.8	178.8	115.9	117.1	139.7	105.6	117
ARHGAP44	596.4	750.25	514.1	584.8	1009.35	368.6	587.95	665.85	1287.75
ARHGAP5	1478.4	1159.5	1503.6	1525	1320.2	428.2	1331	951.9	1600.1
ARHGAP6	195.35	205.65	274.35	190.55	159.5	53.45	171	98.15	602.1
ARHGDIA	2440.725	2103.175	2291.275	3308.45	2216.225	2945.2	5017.475	3433.025	3013.9
ARHGDIB	3404.6	3795.3	4058.5	2716	5423.5	2092	2648.7	2412.2	3445.2
ARHGDIG	628.3	552.1	159.5	618.7	615.4	579.4	413.1	856	871.8
ARHGEF10	133.05	295.4	203.9	124.9	194.9	330.45	166.55	79.85	534.45
ARHGEF10L	3730	3813.2	3906.5	3648.9	2972.6	5122.7	3911	3380.9	3544.6
ARHGEF11	1349.75	1325.95	974.2	1254.55	1286.85	1514.25	1736.05	1290.55	1357.35
ARHGEF12	2273.8	2124.425	2092.95	2328.225	1717.75	1981.65	1829.075	1790.725	2129.7
ARHGEF15	857.5	1063.25	925.05	866.2	1027.2	1095.6	940.35	1140.35	1475.4
ARHGEF16	1273.1	1672.8	813.5	1079.5	2269.9	1513.3	1440.2	1953.6	2088.8
ARHGEF17	85.8	357.1	88.6	326.2	186.5	1168.3	946.6	227.1	880
ARHGEF18	2754.9	2776.7	2372.4	2465.9	3074.3	2603.8	2961.9	2471.6	2101.3
ARHGEF2	1576.75	759.2	699.2	868.15	1683.55	1354.5	1653.05	1564.9	1780.8
ARHGEF26	715.8	652.6	585.2	445.6	370.8	108.6	356.2	16.5	153.9
ARHGEF28	723.2	961.5	228.7	962.5	1211.6	918	814.7	295.6	588
ARHGEF3	639.5	449.1	678	292.1	496.5	425.5	576.1	74.2	1082.9
ARHGEF38	661.1	958.3	514.4	1658.7	1600.5	737.1	1128.2	1651.6	1578.7
ARHGEF4	90	116.3	79	110.7	63.1	113.9	53	118.3	67.6
ARHGEF40	2044.15	2425.15	2125	1787	2423.3	2970	2433.2	2062.05	1622.45
ARHGEF5	615.9	300.2	866.4	780.4	320.6	499.6	719.2	659	308.4
ARHGEF6	1473.3	1320	1241	1258.5	1934	1374.7	819.5	655.9	1002.8
ARHGEF7	1819.35	1943.55	1762.35	2600.15	2035.55	1827.4	2057.05	2230.9	2580.8
ARHGEF9	471.55	289.7	162	457.4	189.45	385.4	248.7	435.5	803.95
ARID1A	1846.175	2337.675	2089.45	2031.725	2443.075	2585.575	2914.025	2672.7	2508.275
ARID3A	389.8	620.8	704.7	788.8	707.4	379.6	381.2	453.3	884
ARID3B	110	179.4	141.4	116	128.9	198.7	290.3	97.5	221
ARID4A	989.8	1043.7	1156.8	826.6	707.1	1203	942.5	316	1807.2
ARID4B	910.5	1459.15	1359.85	1131.3	780.9	646.8	704.45	477.05	1649.1
ARID5A	154.9	755.6	285.8	179.8	229.5	177.4	1593.3	634	813.4
ARID5B	1353.5	1879.3	1398.5	972.3	2462.5	641.8	1114.4	463	1381
ARIH1	1027.4	1051.375	1111.375	1024.825	1062.7	890.025	770.675	631.875	1313.95
ARIH2	657.825	764.125	620.625	944.75	786.125	916.2	965.925	908.575	748.375
ARL1	1836.43333333333	1198.1	1769.13333333333	1684.13333333333	1555.9	1098.96666666667	875.366666666667	924	1573.53333333333
ARL14	57.9	25.7	28	72.7	32.2	55.3	101	8.4	72.7
ARL15	105.9	486.6	172.1	291.1	335.7	317.1	241.4	179.7	591.2
ARL2	732.7	391.6	1101.9	1591.7	859.4	1524.8	1052.4	1013.9	431.5
ARL2BP	1302.4	1625	1990.2	2476.6	2301.1	2325.9	2618.2	1854.2	2085.2
ARL3	921.1	860.65	1258.3	616.75	951.65	934.6	924.35	953	1346
ARL4A	492.3	831.3	253.9	342.8	288.6	702.5	400.4	642.5	241.2
ARL4C	456.2	521.15	479.4	380.375	594.6	407.025	628.65	466.65	895.425
ARL4D	1300	1615.85	911.15	1428.4	1288	1525.2	842	1310.5	1846.55
ARL6IP1	6164.7	7821.5	6952.2	6082.5	6756.1	7717	4134.3	4221	2882.1
ARL6IP4	2001.2	3037	3344.3	2592.7	2467.05	4742.6	4974.1	4508.3	3012.45
ARL6IP5	4945.2	7154.15	5544.55	5158.1	5784.35	3725.05	4092.9	3112.95	4763.5
ARL8B	3251.6	3083.8	4398.4	3959.9	3038.1	3057.3	3499.5	1397.8	3137.8
ARMC1	1049.1	1107	646.1	1294.2	1206.5	1126.7	1038.4	741.4	1231.1
ARMC4	659.2	278.8	696.1	794.3	1161.3	681.7	752.7	848.3	1751.8
ARMC6	1903.4	1091.4	1004	1972.9	1351.4	2138.5	2322.3	2373.5	1683.7
ARMC7	1185.9	2099.3	1779.7	2179.1	1351.3	2037	1918.5	2931.3	1797.1
ARMC8	786.7	935.9	1028	1158.3	1100.86666666667	647	662.533333333333	720.733333333333	990.066666666667
ARMC9	136.5	211.2	191.9	149	264.033333333333	162.633333333333	156.133333333333	232.033333333333	268.166666666667
ARMCX1	328.3	640.7	503.2	338.5	725	184.7	593.9	75.6	469.3
ARMCX2	383.9	425.3	497.8	620.6	498.1	324.5	616.8	60.9	1021
ARMCX3	1015.7	977.5	1803.3	1724	1200.5	744.6	1172.7	583.7	1558.1
ARMCX4	119.6	151.8	211.1	77.1	188.9	54	110.3	55.4	596.2
ARMCX5	921.1	540.4	707.4	877.6	450.3	665.3	385	327.4	431.4
ARMCX6	2775.4	2668.8	2211.5	3085.75	2515.25	1763.9	1923.9	1564	2935.25
ARNT	304.9	454.033333333333	415.2	280.133333333333	178.2	209.533333333333	371.733333333333	569.666666666667	551.966666666667
ARNT2	85.8	372.6	241.6	169.9	173.4	294.5	124.1	394.3	180.3
ARNTL	420.25	1499.95	375.3	1067.75	1303.9	1279.9	404.25	757.9	883.2
ARNTL2	618.7	113.8	304	144.9	494.1	451.9	521.4	149.1	165.4
ARPC1A	3293.6	2918.8	3415.5	3162.6	3269.7	4910.2	5771.8	4030.7	2431.3
ARPC1B	1507.2	1141.8	1622.2	1440.1	1760.8	2812.8	5001.7	2876.5	2706.2
ARPC2	3548.43333333333	3729.93333333333	4576.86666666667	3830.43333333333	3642.06666666667	3285.1	4539.2	4129.13333333333	4273.96666666667
ARPC3	3604.1	3609.3	3224.8	3340.2	2395.4	2025.9	2905.2	1567.5	1692.9
ARPC4	155	309.85	199.4	157.2	218.8	761.75	615.25	1152.3	483.1
ARPC5	4016.8	3269.7	4513	4340.5	4628.8	4413.4	5185.7	2812.7	4919.8
ARPC5L	3741.1	3836.5	2902	4069.5	2341.2	6242.3	4375.9	4639.4	3687.8
ARPIN	586.7	895.6	977.5	1087.1	1168.2	586.3	777.2	869.6	1347.2
ARPP19	2161.46666666667	1796.56666666667	2346	2176.1	2164	1699.4	1309.2	954.266666666667	1593.93333333333
ARPP21	107.1	116.6	247.5	177.2	86.4	89.6	46.9	79.4	149.1
ARR3	569.2	547.8	326.8	1019.6	767	430.6	651.5	883.3	1102
ARRB1	636.775	961.6	898.5	702.5	1193.8	697.9	971.45	963.05	1456.05
ARRB2	231.8	612.1	1141.9	245.8	742.8	855.7	1513.5	529	565.2
ARSA	1869.3	1763.3	1015.5	2270	2140.2	2527.1	2475.6	2284.1	1951
ARSB	250.9	431	612.6	779.5	709.8	524.9	549.7	315.9	924.2
ARSD	406.25	530.5	494.3	312.1	232.95	632.25	745.2	516.3	151.3
ARSE	4546.8	4840.1	4318.8	3602.3	2225.3	7332.5	8821.7	2559.5	5615.5
ARSF	370.9	376.8	810.9	625.5	366.3	263.1	1054.8	1631.1	911.2
ARSJ	221.5	310	196.6	99.8	236.2	73.3	97.7	413.1	401.8
ART1	959.5	1231.3	861.7	1539.3	1480.6	1102.8	774.6	1236.1	2351.2
ART3	572.8	296.4	60.3	632.4	793.4	276.7	283.8	53.2	644.6
ART4	1578	1393	1491.2	1122.1	1476.7	574.7	729.6	736	1180.2
ARTN	381.333333333333	201.133333333333	319.366666666667	478.433333333333	256.466666666667	162	185.966666666667	433.466666666667	429.9
ARVCF	919.9	646.1	1303.2	700.2	710.65	979.4	1644.15	2488.6	1353.2
ASAH1	4222.15	3018.55	3419.35	3586.55	3242.575	2005.95	2505.375	2272.425	3890.075
ASAP1	665.4	456	724.5	796.8	1187	413.5	749.7	697.2	854.7
ASAP1-IT1	238.5	132.2	827.8	486.7	833.7	393.8	462.2	470.7	811.1
ASAP2	706	1219	438.5	535.3	1050.3	341.8	529	54.9	739.7
ASAP3	248.5	117.8	344.05	516.95	294.3	349.1	595.7	401.55	252.4
ASB1	763.85	846.55	620.85	917.3	1025.55	905.75	873.4	625.7	901.25
ASB13	2252.1	1007.1	2227.5	2426.5	1857.3	2625.9	2129.2	3746.7	1730.1
ASB4	387.4	109.033333333333	77.1	190.7	234.566666666667	83.9	45.8	265.1	365.433333333333
ASB6	125.3	135.7	189	240.2	128	154.9	220.3	226.4	549.9
ASB7	244.5	504.3	555.5	222.6	41.3	325	143.8	565.5	1178.7
ASB8	1286.6	1263.2	1020	1013.3	744.6	864.1	907.5	770.4	770.1
ASB9	2158.3	987.5	2591.4	1305	1134.5	970.4	1208	1284.6	1027.3
ASCC1	1618.3	1472.7	1853	1563.6	1484.6	848.4	1441.3	1210.1	2067.5
ASCC2	1045.6	966.1	921.8	521	394.6	1921.5	1758.7	696.9	233.4
ASCC3	939.3	1112	2188	1071.9	1071.2	512.8	1095.5	482.4	1287.2
ASCL1	334.375	857.75	335.825	316.35	904.825	139.325	392.4	208.025	540.875
ASCL2	10.2	8.5	7.7	31.6	19.2	7.2	7.3	9.5	2.7
ASCL3	682.4	738.8	573.8	1110.7	1474.3	495.6	289.2	342.6	328.8
ASF1A	749.8	1137.7	710.7	982.3	596.35	642.55	912.6	467.05	896.75
ASF1B	1333.2	911.6	1161.4	1852	2260.5	1083.3	1009.7	1002.5	2817.2
ASGR1	9197.2	14216.7	11403	10665	9533.8	25403.8	20985.6	20690.7	7107.2
ASGR2	37788.1	38970.7	31966	30924.3	23740.7	39746.3	32855.2	34268.3	28254.5
ASH1L	1137	913.4	1109.7	1980.5	1558.3	654.7	323.9	1073.6	2264.3
ASH2L	3115.5	3168.7	2795.1	3758.9	4168.7	2632.1	2470.4	2094.9	2860.9
ASIC1	589.4	177.6	698.05	734.15	586.15	466.65	547.5	175.6	783.95
ASIC2	109.9	84.6	163.5	110.2	544.5	125	85.7	47.4	172.7
ASIC4	277	284.5	615.9	162.4	1406.6	735.2	232.7	883.9	339.6
ASIP	513.8	362.3	370.2	682.7	133.3	205.1	372	380.3	550.3
ASL	11443.2	8437.4	5584.8	7730.8	8450.2	22217	12027.5	14019.3	6746.1
ASMT	103.65	141.95	93.05	174.95	316.25	222.7	203.35	65.45	102.75
ASMTL	1851.76666666667	2196.13333333333	1779.93333333333	1293	1900.46666666667	3253.86666666667	2645.73333333333	2693.4	2111.76666666667
ASMTL-AS1	38.8	32.5	30.5	29.7	101.1	26.2	29.3	31.9	57.3
ASNA1	1696.3	1312.3	715.4	2149.7	2080.7	2575.9	1834.8	1793.5	1473
ASNS	380.9	575.7	573.7	121	426	269.8	382.5	24.5	756.7
ASNSD1	1253.2	1343.1	1199.7	928.6	1134.7	1153.2	1353.6	1239.4	1383.9
ASPA	2259.3	1531.6	2568.3	774.8	2275.4	981.5	1132.9	753.3	824
ASPH	488.175	564.9	408.1	745.35	585.075	403.175	498.25	261.15	613.2
ASPHD1	36.2	43.3	50.6	92.8	47.4	43.9	80.9	50.7	87.8
ASPM	159.8	406.4	173.3	53.1	899	26.9	35.7	38.8	282.1
ASPN	2446.7	4099.8	3760.2	2941.5	4609.3	1118.9	2954.9	941.3	1458.9
ASPSCR1	508.9	138.7	171.8	285.2	929.4	1810	1530.1	883.2	120.2
ASRGL1	595.7	217	800.6	1332	1400	615.1	844.6	176.6	515
ASS1	52271.1	61638.5	60724.5	42589.9	75114.2	80056.1	47616.8	90336.5	45903.5
ASTE1	730.1	795	749.5	179.1	213.3	568.4	344.2	661.6	246.9
ASTN1	172.5	245.2	413.7	460.7	382.2	325.2	177.2	256.6	325.7
ASTN2	253.05	126.8	330.1	117.9	256.85	89.15	184.3	38.35	687.05
ASUN	636.5	437	468.5	450.1	607.9	470.5	699.9	384.3	223.8
ASXL1	1606.23333333333	1539.06666666667	1213.13333333333	1833.23333333333	1886.33333333333	1595.46666666667	1460.4	1552.53333333333	1777.6
ASXL2	3472.3	3330.9	3694.5	3199.9	3587	3292.4	3859.4	6723.2	4030.5
ASXL3	357.9	448.9	628.9	216.5	421.6	558.1	81.9	59.6	980
ATAD2	252.4	237.7	413.8	146.7	281.8	41.4	293.7	241.6	495.9
ATAD2B	719.1	397.9	560.9	590.7	629.3	242.8	235	257.8	1541.2
ATAD5	277.4	629.2	297.2	325.1	609.9	659	321.8	89.1	981.7
ATAT1	1893.8	1805.5	1355.4	2398.4	1916.7	1529.4	1397.8	1204.6	1933.8
ATF1	945.7	1112.4	1357.5	659.3	897	566.2	532.5	280.4	581
ATF2	909.7	1110.2	897.35	703.65	538.25	439.15	486	329.05	634.55
ATF3	2319.1	1291.6	2063	1374.7	923.7	1032.2	885.3	939.7	1303.8
ATF4	9292.7	8681.5	10017	10334	14038	16103	10235.9	11030.5	7613.4
ATF5	7702.1	5253.3	6042.43333333333	12756.3666666667	2985.13333333333	8408.6	19334.5666666667	18208.6666666667	8116.73333333333
ATF6	1607.95	748.75	816.25	744.7	790.6	1188.75	500.85	974.4	843.35
ATF6B	876.9	578.45	885.55	721.55	508.9	596	476.85	703.3	1168.7
ATF7	714.3	542	289.8	545.1	253.1	336.9	440.2	581.2	1455.5
ATF7IP	798.25	837.15	920.9	865	974.8	783.6	754.3	647.95	1418.5
ATF7IP2	426.4	2834.9	1167.4	1678	1026.2	1388.8	1265.6	1244	2032.1
ATG10	723.3	671.8	903.6	867.3	846.5	927.1	640.5	624.7	2633.9
ATG101	941.2	492.1	943.7	899.2	757.1	1153.4	927.2	1273.9	1099.6
ATG12	836.233333333333	871.9	680.2	614.433333333333	863.233333333333	547.9	847.333333333333	844.066666666667	775.066666666667
ATG13	1781.43333333333	1079.86666666667	1092.63333333333	1588.06666666667	1429.43333333333	1836.26666666667	1898.03333333333	2402.73333333333	1453.6
ATG14	1353	1311.1	1551.1	1615.7	2032.9	727.6	827.6	443.9	1337.5
ATG16L1	300.8	589.6	207.4	124.7	97.9	401.5	210	1184.7	94.5
ATG2A	2028.6	1896.5	1724.4	2512.4	2850.1	2893.8	3195.8	1419.6	2883.5
ATG2B	669.1	638.8	569.3	565.7	694.7	545.5	549	197.5	592.6
ATG3	1061.7	1223.35	1156.6	983.2	840.55	1084.25	1088.75	1005.3	849.75
ATG4A	2953.3	1258.2	1933.3	1982.6	2107.1	1364	975.2	1530.5	1637.3
ATG4B	1358.2	747.433333333333	1042.33333333333	1066.8	709.233333333333	1622.93333333333	2064.56666666667	1140.03333333333	719.433333333333
ATG5	1084.43333333333	1016.3	1291.63333333333	1117.96666666667	955.133333333333	1000.16666666667	879.566666666667	698.833333333333	1591.83333333333
ATG7	743.8	782.3	531.3	1061.8	603.7	592.7	635.3	427.5	819.7
ATG9A	2427.5	1962.6	1416	2432.1	2245.1	2430.3	2514.3	3342.5	2205.5
ATHL1	1177.9	83.9	400.8	2285.4	958.4	1079.3	912.5	668.6	1655.4
ATIC	2053.1	2202.8	2173.3	2289.8	1371.7	1576	2522.5	2216.1	1808.1
ATM	791.733333333333	1160.96666666667	973.366666666667	1239.53333333333	884.133333333333	1035.6	1020.96666666667	691	946.1
ATMIN	1519.3	1822.15	1389.95	1614.65	1340.2	1166.8	1146.25	902.9	2045.95
ATN1	749.533333333333	618.866666666667	602.3	638.566666666667	864	451.2	821.433333333333	900.233333333333	1149.4
ATOH1	94.6	63.8	95.6	119.5	111.6	31.9	40.1	147.4	85.5
ATOX1	10018.2	6414.9	8524.7	6413.5	8870.5	11537	4784.6	8022.9	3674.9
ATP10A	159.35	94.3	129.1	241.25	388.2	253.25	239.45	433.8	733.95
ATP10B	1274.5	909.6	1056.9	1304.65	1208.05	849.95	419.1	758.4	1465.25
ATP10D	562.3	1010.5	481.5	719.9	1172.8	465.4	457.2	511.8	760.1
ATP11A	406.733333333333	226.866666666667	295.6	415.466666666667	250.733333333333	316.566666666667	131	122.933333333333	297.033333333333
ATP11B	875.9	1079.3	1647.5	754.2	1002.5	1205.2	822.1	1082	1085.4
ATP12A	503.3	550.6	770.2	417.7	657.6	414.7	578.1	553	2095.2
ATP13A1	1625.9	1295	2065.1	2199.1	1695.2	1835.3	1844.9	1667.6	1164.5
ATP13A2	82.8	39.1	45.8	41.4	50.2	74.1	627.6	52	50.8
ATP13A3	1729.55	3207.5	2030.3	1441.15	1283.2	1637.55	1225.1	778.7	1883.25
ATP1A1	3105.9	3186.5	3211.4	3299.9	4555.8	5760.8	7061.4	3389.8	4599.7
ATP1A2	621.85	446.45	158.45	716.85	570.8	466	275.45	501.25	258.3
ATP1B1	9648.4	11528.5	11751.65	8308.35	10069.95	6563.95	10544.05	12064.65	9122.25
ATP1B2	771.3	595	946	595.5	727.5	331.1	706.6	825.4	2025.3
ATP1B3	1521	2127.8	1704.8	1582.9	2360.3	1372.4	1871.8	1307.3	1955.7
ATP1B4	395.8	349.7	378.2	200.4	303.1	224	190	229.7	299.8
ATP2A1	664.6	484.4	854.6	1025	1163	288.5	409.1	498	967.5
ATP2A2	3465.86666666667	2337.5	2340.73333333333	4373.23333333333	2430.1	3170.16666666667	2908.76666666667	1975.03333333333	2557.73333333333
ATP2A3	128.6	70.425	139.525	90.875	109.1	123.2	234.225	109.675	171.275
ATP2B1	298.066666666667	552.866666666667	548.7	368.2	484.7	375	339.833333333333	351.133333333333	648
ATP2B2	1586.86666666667	2218.13333333333	1564.36666666667	2358.36666666667	2133.93333333333	1833.23333333333	1389.43333333333	1267.23333333333	1604.8
ATP2B3	143.5	69.1666666666667	92.4333333333333	225.3	324.233333333333	83.9333333333333	90.7333333333333	158.4	283.5
ATP2B4	1416.06666666667	1174.93333333333	814.9	1503.5	1817.9	865.766666666667	1266.23333333333	979.466666666667	1573.96666666667
ATP2C1	911.975	907.225	716.825	885.75	736.125	413.225	534.9	372.5	520.175
ATP2C2	317.85	222.3	330.15	338.75	416.25	330.4	431.5	287.7	374.85
ATP4A	141.5	269	72.1	554.9	673.9	552.2	97.4	115.4	180.3
ATP4B	213.7	583.2	527.4	584	763.5	608	511.9	291.5	914.3
ATP5A1	16703.2	21525.2	19859	17507.3	17804.7	23762.5	19897.6	35323.4	13185.4
ATP5B	18317.1	12786.1	12237.7	15446.8	13078.8	20412	13412.1	25789.8	8478.5
ATP5C1	19261.25	19462.9	19158.525	19331	17090.05	13949.55	12708.825	16181.225	10758.275
ATP5D	3345.45	2333.8	2431.65	2538.1	2627.25	5510	5306.35	4347.75	3333.6
ATP5E	14090.3	17957.7	17546.3	12764.6	10336.9	18937.6	14429.6	19616.7	11622.3
ATP5F1	16750.1	17183.2	14880.9	15664.2	10421.8	11560.9	11203.6	16732.7	10651.1
ATP5G1	4200.5	4677.8	4158	5065	4194.2	3138.8	3118.1	4186.7	3834.5
ATP5G2	4955.85	5055.6	4628.1	3021.2	3619.15	6224.95	5486.85	5935.85	4476.85
ATP5G3	16388.45	14919.45	16969.7	15281.65	12727.5	16432.5	16090.5	23322.8	10614.4
ATP5H	19758.4	17042.5	19099.1	19851.5	15616.9	16558.2	12270.1	23352	8557
ATP5I	7921.45	8211.2	6428.35	8398.3	7234.8	8118.8	7158.15	8154.6	7942.8
ATP5J	22535.3	22467.9	20887.8	21074.9	13796.9	13383.4	12468	23003.4	15253.5
ATP5L	11710.525	12139.925	13427.6	11336.5	11461.8	9975.3	8829.775	10410.15	7784.775
ATP5O	8928.5	9418.2	8609.5	6938.9	7342.25	6046	6044.35	9233.85	5314.6
ATP5S	842.2	728.733333333333	702.1	923.166666666667	957.1	715.966666666667	793.966666666667	804.2	687.266666666667
ATP5SL	1306.3	1575.7	1072.65	1204.85	1193.85	1470.2	2308.05	1285.4	1485
ATP6AP1	3677.5	3202.6	3433.2	4801.4	3811.7	5331.1	3432.8	3855.5	2713.8
ATP6AP2	2950.76666666667	3133.66666666667	2997.93333333333	2815.4	2402.43333333333	1807.43333333333	2410.93333333333	1277.43333333333	2462.53333333333
ATP6V0A1	1579.5	1378.15	1681.55	1727.4	1935	2493.4	2430.6	2389.9	2497.6
ATP6V0A2	349.35	300.35	561.95	549.2	510.05	512.05	459.25	626.65	945.6
ATP6V0A4	344.2	346.1	279.6	486.6	339.3	269.1	305.5	69.3	1432.6
ATP6V0B	4521	3301.7	3308.3	6320.2	4365.6	8247.4	6375.9	5020.6	2732.7
ATP6V0C	4685.6	4148.6	3178.1	5416.85	4498.6	6275.3	7135.3	6029.6	3612.8
ATP6V0D1	2323.6	1651.9	1729.8	3207.5	2490	5255.5	7344.6	5645.2	2129.1
ATP6V0E1	5471.33333333333	4550.86666666667	5033.23333333333	5226.23333333333	4954	4205.11666666667	3372.6	3855.2	4279.45
ATP6V0E2	6612.5	6620	3032.3	4670.9	5281.1	5528.1	5141.8	8822.5	8169.7
ATP6V1A	4323.75	3863.8	5601.95	5969.65	4772.1	3400	2940.55	1784	4277.9
ATP6V1B1	131.6	79.8	43.1	51	152.2	32.5	84.1	105.1	153.3
ATP6V1B2	3305.5	2437.1	2136.3	3715	3336.2	1960.9	2775.2	3153.3	3535.5
ATP6V1C1	635.233333333333	797	671.966666666667	740.166666666667	811.5	452.733333333333	438.966666666667	442.333333333333	719.5
ATP6V1D	2014.46666666667	1736.43333333333	1782.6	2223.03333333333	1913.46666666667	1411.2	1423.7	1432.26666666667	2486.1
ATP6V1E1	2349.8	1565.5	767.8	592.7	1135.2	1463.9	1855.2	2128.6	890.3
ATP6V1G1	3352.6	2802.3	4042.2	3405	4794	9193.6	3938.6	5440.6	2603
ATP6V1G2	293.9	418.8	472.4	516.5	526.5	250.5	261.9	775.3	1293.4
ATP6V1H	1450.6	1140.6	1719.5	291.2	901.6	1225.3	2123.9	400.6	878.9
ATP7A	776.9	759	737.45	478.45	720.15	510.2	576.65	551.35	1185.85
ATP7B	2485.7	1861.5	1854.5	1402.9	1813.8	1577.9	1742.5	2181.7	2543.2
ATP8A1	561.95	680.5	638.25	590.9	665.8	339.85	396.95	120.55	726
ATP8A2	285.35	244.1	310.25	479.1	111.1	260.8	395.8	218.6	670.75
ATP8B1	2041.9	5277.9	4041.2	3352.9	4403.4	4109.4	3489	7981.1	837
ATP8B2	446.7	525.6	461.2	795.5	950.2	590	466.3	769.9	1539
ATP8B3	87.5	85.2	260.7	54.5	77.7	119.9	112.7	420.2	1067.9
ATP8B4	602.9	297.2	460.3	598.1	597.4	353.7	297.5	364.7	675.1
ATP9A	994.55	1422.5	1650.9	1229.8	487.2	436.6	1140.85	658.15	678.9
ATP9B	310.85	547.9	161.15	370.75	241.8	499.3	441.5	350.8	560.3
ATPAF2	384.2	273.6	716.35	271.95	625.2	801.7	441.6	554.45	394.45
ATPIF1	4576.4	5950.6	6545.8	6228.6	6675.6	6789	5889.8	4801.3	4586.7
ATR	737.9	686.85	702.5	683.5	571.6	250.1	430.9	228.9	486.8
ATRAID	3789.1	3601	3513.9	2827.7	5346.7	4837.8	4752.7	3735.1	1826.6
ATRN	2186.7	2496.8	3360.55	1838	2273.1	2491.95	2498.45	2857.95	1573.05
ATRNL1	366.7	390.65	557	382.85	498.2	301.8	381.9	284.7	650.3
ATRX	1030.05	1031.3	1031.65	1059.475	1027.225	659.125	625.35	452.6	911.6
ATXN1	538.4	1047.7	946.3	789.6	1008.35	569.6	1739.95	786.55	725.9
ATXN10	4922.2	4395.75	5229.7	5031.1	4894.9	3731.5	4767.55	4327.85	4689.6
ATXN2	2435.2	2461.5	590.2	1795.3	1976.2	2502	1511.7	1894.3	1880.8
ATXN2L	655.75	735.1	943.25	802.5	392.35	651.9	593.75	799.7	1445.75
ATXN3	171.8	229.275	312.025	422.85	380.9	223.325	229.575	98.1	617.6
ATXN3L	472.9	562.3	557.6	861.9	881.7	340.1	385.6	191.9	1009.8
ATXN7	938.3	1120.95	1114.5	1362.15	1545.9	1408.3	1110.05	1836.85	1487.35
ATXN7L1	306.3	305	214.2	356.1	513.45	559.75	379.9	360.25	293.5
ATXN7L3B	2381.45	2281.85	2911.05	2635.6	2206.75	2085.5	2459.5	2999.8	2627.95
ATXN8OS	1457.9	588.2	259.1	1282	1711.9	302.3	753.6	1090.7	1647.6
AUH	2455.5	2705.5	2450.7	3058.3	1211.6	1850.9	2058.8	1400.1	2672.7
AUNIP	845.3	528.6	699.5	964.9	658.1	411.7	451	540.8	1200.4
AUP1	3329.5	4058.8	2065.1	2762.9	1846.1	5443.6	3365.6	3132.6	2746.6
AURKA	114.4	262.233333333333	505.233333333333	285.733333333333	426.733333333333	149.633333333333	299.8	241.733333333333	424.166666666667
AURKAIP1	8097.1	6361.2	6167	7083.7	4277.7	7158	7369.9	7529.3	6372.6
AURKB	538.1	490.5	201.6	192.8	975.4	255.5	421.4	851.5	432.7
AURKC	269.3	374	315.1	445.2	977.7	235	484.9	393.6	1265.2
AUTS2	4620	4638.4	5941.6	7142.2	4254.6	2995.7	5409.1	5766.8	4237.7
AVEN	1373	789.1	1858.3	892.1	402.4	738.1	685.4	550.8	731.5
AVIL	256.1	345.3	319.7	229.55	448.05	282.7	166.25	600.9	313.2
AVL9	503.566666666667	845.133333333333	790	789.066666666667	595.866666666667	600.833333333333	598.4	492.8	1071.6
AVP	99.6	68.1	138.4	232.6	153.5	290.9	78.3	864	483.5
AVPI1	4516.3	4500	3424	4471.1	4005.8	3781.2	3122.5	3792.8	4105.4
AVPR1A	305.366666666667	291	216.966666666667	320.7	369.033333333333	314.8	141.7	176.266666666667	219.233333333333
AVPR1B	427.7	316.5	346.6	981.5	483.5	194.2	329.4	332.4	368.8
AVPR2	70.85	35.35	90.2	90.45	258.2	132.55	38.5	79.55	281.35
AXIN1	2084.2	1506.9	1806.2	481.8	468.2	955.4	1543.6	2059	519.3
AXL	1146.25	992.8	788.8	787.75	1323.15	1040.9	1121.95	1015.65	1339.2
AZGP1	22915	25125.6	22149	13569.1	16816.9	34931.3	27902.8	51662.1	19607.6
AZGP1P1	1662.8	1267.7	1248.6	1383.1	2170.4	1740.1	1242.5	1300.2	585.3
AZI2	576.1	803.2	804.8	684.7	444.2	661.2	444.2	458.9	1219.7
AZIN1	2462.85	1994.75	1959.2	1906.15	2133.05	1793	1796.65	889.6	2526.65
AZU1	384.8	56.5	102	43.1	54.2	151.9	312.9	88.5	304.6
B2M	68961.65	83315.9	89000.3	61594.55	71935.65	71755.6	60944.2	87221.05	65178.3
B3GALNT1	76.65	139.9	167.35	126.25	146.05	63.6	28.25	98.5	220.75
B3GALT1	91.8	141	73.9	100.5	74	156.7	84.8	355.1	183.3
B3GALT2	30.85	85.65	68.95	29.45	17.5	49.75	6.25	4.95	23.4
B3GALT4	631.3	368.3	277.45	259.35	350.6	389.15	474.15	396.65	744.2
B3GALT5	609.1	579.2	138.3	296.4	769.5	381.3	432.5	397.1	772.3
B3GAT1	278.3	86.4	867	76.6	90.5	1641.9	95.2	165.5	206.3
B3GAT3	448.45	156	410.6	790.2	1081.85	601.8	674.05	676.8	704.55
B3GNT1	2529.1	1656.3	2447	2502.5	3063.2	2313.9	2187.8	1847	2020.7
B3GNT2	454.2	126	438.5	458.3	776.6	530.5	613.5	417.8	853.5
B3GNT3	316.2	103.1	140.7	236.8	246.4	184.5	746.6	1439.7	1391.4
B3GNT4	1512.3	793	425.8	831.2	1430.2	816.9	870.2	1378.4	1963.9
B3GNTL1	286.6	316.05	552.15	469.15	353.05	375	423.9	445.8	659.05
B4GALNT1	163.6	575	259.1	258.8	242.5	246.3	356.4	534.4	841
B4GALT1	708.825	739.25	503.7	630.9	643.95	1016.025	998.4	1213.15	1407.95
B4GALT2	1034.1	1335.5	1133.7	2157.9	1795.5	2124.2	2544.6	2056.7	3341.5
B4GALT3	1115.3	675.1	1298.7	1429.6	1647.4	1165.2	1300	1201.6	1466.2
B4GALT4	338.6	267.25	322.6	409.1	226.8	102.95	461	537.55	708.9
B4GALT5	1609.6	2566.05	3116.2	2139.95	2322.7	1259	1603	1908.85	2164.1
B4GALT6	161.35	185.55	35.25	104.8	85	60	132.1	59.9	1126.65
B4GALT7	1070.1	1010.95	840.8	875.3	1105.25	1557.55	1215.25	1237.85	1394.75
B9D1	482.9	292.1	364.233333333333	258.7	308.666666666667	215	270.233333333333	236.333333333333	483.5
B9D2	145.6	248.5	159.7	110.1	197.6	487.4	194.4	160.6	193.6
BAALC	528.7	453.3	240.8	513.1	662.8	258.9	376.5	335.3	650.3
BAAT	9947.8	10813.9	9061.6	5300.9	6200.6	4335.4	4510.2	8905.8	4687
BABAM1	918	585.7	876.2	757.1	718.9	1959.6	2356.2	1559.6	1116.8
BACE1	3206.6	2692.1	3039.5	2262.5	2742.4	2442.1	1684.9	1747.9	4035.8
BACE2	1136.5	633.4	321.5	425.2	621.3	540.5	397.5	628.6	258.8
BACH1	920.6	1078.9	692.4	589.6	656.8	509.3	495.2	480.8	609.2
BACH2	815	598.5	833.3	630.1	948.5	694	535.7	434.8	1299.7
BAD	887.65	440	568.05	659.1	499.1	1775.5	1018.65	611.55	1369.55
BAG1	2098.75	1612.2	2064.6	1733.4	1608.55	2724.6	3055.55	1887.05	1769.85
BAG2	505.4	370.7	413.9	500.2	747.4	559.2	459.7	288.4	678.7
BAG3	1208.7	1276.8	1281.4	1240.3	1169.3	1969.1	1508.8	1242.3	1299.2
BAG4	37.3	59.3	404	417.1	356.1	230.5	93.5	61.5	112.1
BAG5	1044.85	1425.65	1195.55	1227.2	1220.45	1227.55	845.4	1149.05	1031.4
BAG6	3804.4	3471.06666666667	3529.96666666667	3713.63333333333	4042.5	5922.46666666667	7361.2	4599.83333333333	2416.2
BAGE	424.1	27.7	26.1	145.9	210.5	56.2	39.1	54.7	1672
BAHCC1	232.2	529	498.6	301.6	177.2	898.7	779.7	817	796.3
BAHD1	564.4	598.8	1221	840.1	692.9	1020	886.2	680.6	586
BAI1	345.5	338	607.7	269.7	159.1	275.5	203.2	201.5	1378.8
BAI2	603.1	871.6	114.1	703	609.7	551	208.7	327.2	249
BAI3	331.1	226.2	212.5	309.85	362.95	112.05	164.45	46.45	297.95
BAIAP2	375.775	678.025	508	727.8	531.9	556.625	1125.225	329.525	818.65
BAIAP2L2	125.7	100.1	64.3	89.7	282.8	129.9	68.9	232.5	215.4
BAIAP3	301.15	662.55	494.75	525.6	266.15	378.95	262.45	582.7	208.4
BAK1	198.4	156.6	177.1	381.1	207.6	723.4	310.5	757.5	300.8
BAMBI	1123.9	1068.1	1265.7	1111.3	2307.1	1605.3	1029.6	1650.7	1830.2
BANF1	3605.8	2484.5	2736	2882.3	2310.5	4103.6	3664.4	3214.4	2089.5
BANK1	121.5	70.3	98.1	173.8	243.5	87.9	28.8	65.2	73.7
BANP	1239.2	1457.2	1732.9	1732.9	809.6	3225.9	3583.2	2409	829.6
BAP1	1499.5	2264.4	2114.7	1910.2	2081.8	2070.7	4082.3	3785.2	1740.5
BARD1	28.9	29.1	29.4	26.4	37.3	56.9	34.9	31.6	56.5
BARX1	448	275.3	166.7	538.1	739.6	258.6	613	529	499.4
BARX2	203.3	146.3	1118.9	88.6	160.8	91.2	114.3	165.6	572.6
BASP1	5420.4	4646.5	7117.6	4964.7	5205.4	3141.9	3183.2	2642	8585.2
BATF	314.8	2246.3	298.8	263.4	257.2	304.8	1580.9	1010	1692.7
BATF3	562.1	589.6	753.5	155.1	270.8	176	652.9	662.1	1634.5
BAX	61	72.85	163	74.15	120.7	376.2	503.05	131.4	265.9
BAZ1A	739.15	719.45	920.95	441.05	439	586.2	432.3	303.5	576.95
BAZ1B	608.333333333333	653.366666666667	383.8	870.2	896.6	675.333333333333	893.666666666667	605.8	953.333333333333
BAZ2A	1079.275	1349.425	1434.55	1248.325	1308.1	1229.125	1733.45	1155.925	1406.5
BAZ2B	1558.7	2540.1	2866.2	1900.6	1807.4	742.8	850.7	321.8	1492.9
BBIP1	1462.6	1374.5	1618.2	1226.5	1131.9	563.35	576.1	405.25	841
BBOX1	8706.4	4449	10391.8	2334.5	4025.9	3634.8	3255.7	6269	4948.2
BBS1	1726.7	1632	2167.7	1921	2821.8	1191.5	1644.8	885.5	1918.6
BBS10	476.6	1145.3	652.2	698.9	435.3	335	249	187.1	493.8
BBS4	340.35	594.4	372.75	214.15	309.3	164.5	295.25	483.8	435.25
BBS7	26.8	297	15.2	179.2	41.8	7.2	196.4	190.6	42.2
BBS9	245.875	226.475	151.6	223.825	235.35	204.125	188.35	210.1	268.6
BBX	1152.05	1312.1	1114.15	984.65	1445.4	801.5	1533.55	1058.3	1720.45
BC069004	518.3	925.1	119.1	790.4	977.7	876.1	758.8	833.5	1642.1
BC069739	319.5	24.7	34.2	43.3	33.1	92.2	112.1	92.5	34.1
BC069756	518.6	453.9	584.6	721.5	678.4	278.1	98	160.9	1085.5
BC069776	1303.6	633.3	782.8	922.6	317.9	448.9	409	203.5	1690.7
BC113958	159.4	66.5	287.3	607.3	226.7	407.1	362.4	86.9	393.3
BCAM	972.35	1153.8	942.45	1118.5	1700	445.55	1359.45	648.55	1142.5
BCAN	777.9	728.433333333333	926.766666666667	1051.6	1059.06666666667	877.9	837	1717.93333333333	1769
BCAP29	571.8	677.8	829.9	737.9	863	285.7	201.5	149.9	29.8
BCAP31	3194.6	3506.4	2772.4	5381.8	2848.6	3619.1	4463.2	3015	3240.1
BCAR3	662.9	550.5	758	492.2	489.8	485	414.4	541.1	424.9
BCAS1	111	436.2	761	847.2	1115.8	383	526.9	800.9	1588.3
BCAS2	2194.8	2515.1	2916.6	1900.7	1728	2281.2	1590.8	1136.4	2143.5
BCAS3	1228.7	281.4	1228.4	1466.5	1189.6	1925.9	1321.7	988.3	902
BCAS4	584.4	472.3	46.8	349.8	956.3	296	389.3	247.3	915.8
BCAT1	186.35	75.5	183.25	106.6	274.7	100.4	97.1	98.8	288.05
BCAT2	742.2	405.55	384.95	435.35	247.8	1100.2	727.6	873.15	213.4
BCCIP	694.2	741.4	564.3	235.7	480.7	767.1	811.4	645.9	143.1
BCHE	16691.4	25941	29684.5	16688.9	24178.7	12768.8	9480.2	15283.7	15036
BCKDHA	2688.9	3811.8	3024.9	3123	3527.7	4700	4228.9	5496.7	3394
BCKDHB	1655.5	927.7	1333.6	971.85	801.2	1644.35	1369.45	2086.25	918.55
BCKDK	2209.2	2580	1316.8	1732.2	2017	3723.9	3740.3	3077.8	1699.3
BCL10	606.6	935.9	870.4	1167.6	1786.4	206.1	368.6	685.4	948.9
BCL11A	456.733333333333	458.466666666667	341.133333333333	724.733333333333	310.3	519.8	369.3	790.533333333333	751.233333333333
BCL11B	481.6	577.5	641.2	565.5	516	285.6	331.7	84.2	1071.2
BCL2	518.525	449	567.7	378.6	287.025	263.775	349.1	200.775	553.6
BCL2A1	207.2	220.6	303.3	132.8	228.2	327.1	167.4	88.7	127.4
BCL2L1	700.933333333333	586.3	363.7	510.366666666667	392.5	859.133333333333	938.3	848.8	892
BCL2L10	256.4	38.5	132.3	302.1	306.9	124.9	152.8	82.9	46.6
BCL2L11	23	130.55	57.3	77.7	56.95	45.4	39.9	36.9	238.4
BCL2L13	1736.5	1388.9	1434.2	1446.5	1131.4	2121.4	1594.8	1516.7	1018.5
BCL2L14	1035	1025.7	153.1	1070.6	873.7	120.5	925.2	538.8	2596
BCL2L2	1463.4	928.1	948.7	1786.6	1868.9	1646.9	1588.1	1190.4	1767.3
BCL6	1420.85	3391.35	1495.25	2953.05	2304.55	2478.6	1982	915.95	2017.15
BCL7A	523	628.7	524.8	451.35	549.75	489.8	599.1	686.5	639.1
BCL7B	854.6	754.9	1037.5	619.8	84	1695.5	1438.9	1009.9	438.4
BCL7C	830	1233.6	1602.5	315.7	559.7	1291.6	1190.3	943.5	1084.8
BCL9	191.4	613.4	701.4	642.1	427.5	137.5	573.8	151.3	250.5
BCLAF1	1334.65	1858.525	1775.45	1703.225	1490.4	987.125	811.325	681.3	1109.525
BCMO1	567.8	363.7	390.2	591.5	203.1	215	181.2	409.9	1319
BCOR	266.2	362.5	248.7	244.9	387.3	241.7	223.4	101.9	304.3
BCORL1	974.3	1048.8	1199.3	1529.2	1538.8	1290.5	1352.6	1204.2	1771.6
BCR	729.4	704.15	296.95	640.3	998.15	1378.9	1396.85	1270.15	1011.15
BCS1L	2911.2	2777.6	3038.7	2991.3	3302.9	2375.2	2283.7	2918.7	3134.9
BDH1	14250.8	14148.1	12537.9	13026.9	11213.8	15015.5	11334.5	11931.9	5091.9
BDH2	8229.1	9864.9	6715.8	6256.7	6026.8	4436.9	4461.8	5855	2230.1
BDKRB1	1172.1	1451.9	1095.4	728.9	1027.7	1037.1	820.4	886.6	1668.4
BDKRB2	148.1	323.9	627.1	96.9	129.7	100.8	92.6	465.1	180.7
BDNF	120	608.1	182.4	298.1	438.3	179.1	189.4	61.2	507.1
BEAN1	376.1	367.7	822.8	473	702.1	648.4	611.7	482.3	1251.5
BECN1	2287.5	1677.3	1428.25	1287.5	1560.85	1638.3	2191	1165.5	1849
BEGAIN	629.7	747.2	241.1	322.7	767.2	394.3	416.3	684.4	1283.7
BEND5	480.1	222.1	618.9	252.5	717.6	516.5	208.7	323.9	288
BEST1	342.7	299	260.6	114.9	214.1	456.7	272	421	611.8
BEST2	1095.1	855.4	925.3	1034.4	374.8	186.3	142.4	143.9	1687.4
BET1	1873.3	2019.5	2443.8	1758.7	1872.8	1697.7	1359.8	563.2	1346.6
BET1L	603.2	152.6	875.6	249.8	541.5	630.1	569.3	325.1	740.8
BEX1	1203.4	717.2	1036.7	1100.5	751.5	673.1	838.1	813.4	1638.4
BEX4	168.2	457.9	701.5	489.6	386.7	389.1	601.4	193.1	450.5
BFAR	733.9	2355	1878.6	1908.8	2342.5	1808.8	2299.7	3514.4	1745.9
BFSP1	105.1	99.2	155.9	141.3	93.1	52.6	155	43.1	300.9
BFSP2	289.8	371.5	47.1	776.7	780.5	234.3	241.9	168.2	920.2
BGN	3766.73333333333	5090	5686.16666666667	3731.5	8502.8	2678.73333333333	7244.36666666667	4327.46666666667	4094.1
BHLHB9	746.8	554.7	494.5	618.8	865.7	199.2	224.6	71.2	476
BHLHE40	3519.25	2778.1	3372.15	3046.45	1760.2	2198.35	3374.45	2780.65	1588.15
BHLHE41	33.8	76.5	85.9	128.8	150.7	87.7	130.5	24.2	119
BHMT	41290.5	35317.2	26718.2	21343.9	34588.8	34169.8	19970.8	58731.4	17805.9
BHMT2	19595.5	15750.9	15588.6	19559.5	18466.7	40431.6	31660.8	48546.6	8517.9
BICC1	711	662.2	706.8	780.7	748.85	452.55	453.05	357.15	1088.5
BICD1	316.25	366.95	194.95	206	680.85	371.55	787.4	440.45	489.4
BICD2	439.966666666667	492.1	376	518.466666666667	517.633333333333	329.9	458.1	413.833333333333	444
BID	1778.15	1535.65	1448.6	2057.45	1396.75	1484.55	1564.6	964.75	1072.3
BIK	179.4	157.9	153.9	118.9	113.4	129.9	122.2	126.8	203.5
BIN1	1097.52	1287.9	1054.8	1235.26	1019.56	1666.56	2268.3	1904.8	1226.64
BIN2	156.3	204.9	183.5	67.9	201.6	161.6	173.1	100.4	141.7
BIN3	504.8	1142.1	897.5	830.3	1240.5	1525.6	1688.3	1473.9	1175.4
BIN3-IT1	373.2	887.2	567.8	554.3	180.7	566.4	485.8	725.9	1500.7
BIRC2	4414.2	4801.3	5951.2	4524.6	4143.3	1904.1	2935.4	1931.6	4093.3
BIRC3	197.9	50.2	222.1	74.5	264.8	293.5	289.4	182	247.2
BIRC5	600.233333333333	570.233333333333	302.266666666667	570.866666666667	816.3	408.8	403.333333333333	471.433333333333	563.6
BIRC7	732.2	805	681.3	682.5	1124.3	1131.2	585.3	1112.1	1560.8
BLCAP	4270.3	5855.4	4262.8	5521.3	5816.5	4327.7	4928.8	5749.1	4381.4
BLK	121.7	461.05	278.1	411.15	164.65	379.35	248.2	187.35	717.15
BLM	711.6	581.5	516.1	431.2	822.8	594	401.1	527.4	1622.6
BLMH	241.7	248.8	126.1	105.8	1104.2	57.9	111.6	79.8	373.8
BLNK	2208.3	4131.1	2576.8	2361.9	2382	2641.5	1875	1690.4	2886.7
BLOC1S1	9610.9	7021.6	7015.2	5729.6	7835.9	6734.5	6019.2	6750.8	5978.2
BLVRA	714.475	824.575	766.2	679.475	1074.625	1011.4	921.95	852.8	1252.95
BLVRB	8010.6	9585.8	6976.3	6168.5	8750.4	13824.2	7249.7	10933.4	3406.1
BLZF1	65.3	73	96.3333333333333	112.3	117.733333333333	44.4666666666667	86.4333333333333	107.766666666667	181.733333333333
BMP1	914.1	762.825	529.075	545.575	818.75	862.15	1164.1	940.125	884
BMP10	617.3	681.6	396.2	413.7	413.3	889	505.4	712	912.1
BMP15	819.9	760.1	1015.9	1408.2	1016.5	726.5	478.2	511.6	1592.8
BMP2	424.55	313.2	474.8	561.3	665.25	382.9	507.55	436.25	472.65
BMP2K	351.625	507.95	446.875	290.325	421.875	173.35	220.5	175.875	498.975
BMP3	420.3	116.4	122	418.2	121.9	95.1	377.1	122.8	414
BMP4	67	62.1	47.9	70.4	76.4	43.2	54.7	48.9	88
BMP5	531.1	238.15	379.85	501.05	562.25	226.9	311.35	340.05	824.8
BMP6	239.5	388.25	72.2	424.55	358.8	186.2	126.8	324.75	671.5
BMP7	501.3	524.125	439.225	585.475	762.9	828.9	465.075	1110.15	1087.275
BMP8A	312.133333333333	166.566666666667	195.766666666667	242.5	198.633333333333	160.533333333333	176.666666666667	164.9	110.466666666667
BMP8B	675.75	416.75	551.25	722.45	632.95	492.9	251.85	353.85	733.65
BMPR1A	503.8	900.7	669.95	610.2	900.1	555.45	499.1	427.95	666.05
BMPR1B	114.9	147.9	130.3	165.1	581.2	196.7	83.6	95.3	324.8
BMPR2	119.55	170.3	256.9	140.4	293.3	120.4	199	198.65	343.55
BMS1	447.2	505	207.3	716.7	1491.5	816.5	613.6	1377.3	365.4
BMX	120	63.8	82.6	157.4	158.2	68.3	96	113	244.1
BNC1	167	306	321.3	646.3	671.1	365.3	310.4	433.4	664.8
BNC2	1210.1	984.1	921.3	1793.3	2639.6	833.6	589	1062	2321.8
BNIP1	390.6	266	304.633333333333	280.533333333333	635.533333333333	452.1	619.266666666667	621.733333333333	461.266666666667
BNIP2	627.2	893.8	1430.5	892.4	756.3	613.5	717.7	240.4	690
BNIP3	5962.1	6686.3	6217.8	6290.35	4217.45	7829.35	5091.2	5576.3	4207.8
BNIP3L	2248.55	2361.15	2016.25	2091.05	2442.2	1479.2	2124.15	1270.7	1509.25
BOLA1	961	1204.1	819.9	967.1	848.1	1266.6	1546.1	755.5	1041.3
BORA	650	458.8	671.6	1287	602.8	434.8	480.6	212.3	1158.9
BPESC1	57.7	10.2	20.8	20.9	326.2	33.1	12	46.6	146.4
BPGM	638.3	576.8	620.9	775.4	461	476.3	397.8	347.4	570
BPHL	2702.4	4003.1	3626.2	2667.6	2177.4	3107.1	3379.7	4424.5	1349.6
BPIFA1	1481	747.1	760.4	955.5	919.1	536	507.6	636.1	2190.3
BPNT1	28.4	95.1	55.7	307.9	313.8	28.7	36.6	33.1	963.2
BPTF	1657.35	1741.75	1490.35	1837.5	1454.35	1299.95	1530.35	2412.45	1906.35
BPY2	130.9	31.7	112.3	94.4	167.5	114.3	46.3	393.7	102.1
BRAP	130.1	377.525	266.15	202.125	112.75	434.425	348.35	294.225	507.75
BRCA1	768.05	465.5	214.05	468.35	495.15	391.9	545.65	567.05	491.5
BRCA2	219.9	99.55	78.65	162.25	134.6	101.75	114.85	118.35	294.55
BRCC3	259.8	432.25	297.25	726.1	346.1	289.5	453.9	426.3	552.3
BRD1	832.15	1486.1	1155.95	1242.3	1175.9	1338.25	1520.2	888.75	939.35
BRD2	3156.73333333333	3395.03333333333	3367	4046.06666666667	3261.7	4451.76666666667	4717.73333333333	4521.26666666667	3054.83333333333
BRD3	2580.7	3535.45	2760.75	3665.3	3370.1	2097.8	2715.75	2334.5	2974.1
BRD4	1761.65	2281.8	1711.05	1903.35	1808.75	2931.4	4088.35	2465.6	1706.3
BRD7	868.2	1579.5	1012.1	700.1	1275	992.2	1021.1	949.4	1206
BRD7P3	292.3	99	211.4	201.8	156.1	142.3	58.8	165.7	102.8
BRD8	917.55	1353.05	1147.6	955.25	969.2	917.9	1031.3	998.2	1455.5
BRD9	382.5	600.9	262.1	2083.3	327.6	2152.6	1003.3	1006.5	668.7
BRDT	230.5	165.6	306.6	40.3	240.6	114.3	266.2	337.6	794.5
BRE	1325.73333333333	1047.13333333333	1064.13333333333	1840.03333333333	1708.4	1244.53333333333	1304.46666666667	1244.1	1291.43333333333
BRF1	183.1	146.6	204.033333333333	98	149.333333333333	341.1	238.5	146.966666666667	252.9
BRF2	872.2	1030.9	732.65	1450.35	1050.7	816.55	833.05	1172.75	1452.4
BRINP1	507.1	668.1	769.3	919.6	621.7	480.7	90.6	490.4	1109.8
BRINP2	91.5	91.2	134.7	105.7	106.5	80.3	122.3	160.1	178.8
BRINP3	33.6	33.6	39.2	14.7	18.7	21.1	30.6	32.6	18.6
BRIP1	55	70.6	335.6	190.4	71.6	185.2	173.4	168.4	496.8
BRIX1	292.4	491.3	476	106.2	282.2	220.4	325.5	168.2	591.3
BRMS1	1592.7	1172.4	1638.1	1271.1	1440.2	2119.2	1572.7	1649	1036.9
BRPF1	475.6	281.6	1053.3	269.9	1027	581.5	533.9	526.6	1134.9
BRS3	585.8	325	679.5	334	180.8	377.2	648.8	481.9	1499.5
BRSK2	28.8	319.5	332.1	431.2	340.1	130.9	77.5	91.1	257.6
BRWD1	214.4	373.65	399.9	266.95	294.8	159.7	102.65	40.3	404.7
BSDC1	2570.3	2536.2	3182.95	2763.25	3066.6	3729.55	3040	3581.6	3162.75
BSG	1349.4	930.4	914.4	1290	993.9	1423.8	2208.9	1556.3	652.5
BSN	269.7	337.4	113.7	439.3	175.4	302.6	360.5	114.6	249.9
BSPRY	367.7	384.1	1044.1	578.5	771.8	538.7	636.7	465.7	862.2
BST1	74.1	101.8	46.1	108	68.7	89.8	34.5	72.4	47.8
BST2	3326	3884.1	2293.9	2218.4	1401.5	5771.2	3532	3670.3	4431.9
BTAF1	1656.2	2123.1	1802.1	1559.8	1180.1	665.6	732.1	434.2	1295.4
BTBD1	2629.7	3142.2	3468.3	3564.7	3100.1	2056.8	2298.3	1402	2507.3
BTBD18	62.1	50.6	72.6	69.8	105.2	53.2	31.6	43.7	135.5
BTBD2	141.1	139.7	125.9	162.5	163.7	503.6	1184.8	927.1	197.4
BTBD3	812.6	953.4	1096.8	881	600.9	464.5	785.1	502.8	1687.9
BTBD7	60.9	284.8	88	92.05	65.7	77.85	77.9	51.75	116.5
BTC	206.9	28.3	9.8	34.9	24	74.8	34.3	65.7	197.2
BTD	1704.33333333333	1704.63333333333	1345.8	1662.13333333333	1639.03333333333	1590.33333333333	1510.9	1852.63333333333	925
BTF3	13438.1	14033.2666666667	16776.4333333333	10392.7666666667	11180.1	12062.4	10824.6333333333	14731.1	9573.36666666667
BTF3P11	6.5	130.6	31.7	51.5	82.3	102.3	49.9	94	117.8
BTG1	7938.4	8749.2	8371.55	5298.15	9351.15	8552.8	10186.1	9591.65	6516.15
BTG2	813.8	1178.8	1578.35	1530.7	1446.4	443.5	715.9	1152.7	1373.1
BTG3	908.066666666667	996	1191.23333333333	715.2	1091.6	786.266666666667	693.533333333333	633.833333333333	1325.8
BTG4	211.1	65.6	386	35.6	158.7	31.2	337.8	138.1	173.8
BTK	283.4	158.3	231.2	503.5	178.8	208.7	685.5	616.2	604.6
BTN1A1	866.4	536.4	361.3	439.9	163.6	267	83.2	519	1076.3
BTN2A1	957.133333333333	973.9	1015.66666666667	859.666666666667	1091.36666666667	934.566666666667	1172.16666666667	869.133333333333	1616.83333333333
BTN2A2	661.4	1001.4	850.4	681.8	873.75	996.5	823.2	1276.15	1356.35
BTN2A3P	1087.8	273.1	495.1	592.8	554.2	406.9	341.7	186.6	932.7
BTN3A1	1053.55	1634.1	1187.3	646.55	830.1	1126.8	1171.75	845.35	2246
BTN3A2	569.75	458.95	504.9	387.9	590.7	824.45	1824.55	307	580.75
BTN3A3	504	795.9	717.9	288.25	485.95	435.1	872.95	367.5	584.7
BTNL2	83.6	93.6	48.8	101.3	194.3	137.5	40.8	144.5	176.1
BTNL3	1711.1	2321.3	1147.6	2137.2	2450.6	1357.8	926.4	871.1	2901
BTNL8	82.9	80.2	86.2	99.4	98.6	506.9	39.8	60.3	92.6
BTRC	483.433333333333	337.5	349.7	671.533333333333	520.8	422.566666666667	333.433333333333	497.766666666667	1108.46666666667
BUB1	143.92	199.66	80.86	127.2	305.26	172.74	102.32	68.24	446.88
BUB1B	235.9	227.8	150.8	417	473.5	71.1	125.1	184.7	1038.9
BUB3	1646.675	1674.075	2149.275	1541.525	1333.15	1085.775	1245.3	1107.225	1558.075
BUD31	1111.8	1310.65	1468.15	809.9	931.9	1871.4	1788.95	1664.7	891.25
BYSL	200	215.5	200.9	622.2	292.9	126.1	513	181.8	226.9
BZRAP1	1263.7	817.3	456.6	953.9	369.4	528.7	821.6	686.9	941
BZW1	3726.05	2476.1	2392.6	3490.9	2441.15	3664.8	2695.2	1399.6	2143.7
BZW2	2190.9	2395.9	2001.3	1791.5	2327.6	1120.7	1262.6	1616.2	2443.3
C10orf10	4850.95	2887.8	3655.45	2488.4	4723.65	4315.35	2026.35	1357.3	2367.65
C10orf12	254.6	228.65	29.3	73.95	559.8	199.95	123.65	202.1	465.15
C10orf2	63.7	118.3	159.6	515.3	42.5	361.7	262.5	398	403.7
C10orf76	385.2	1295.3	453.85	972.4	826.2	1145.9	504.3	873.9	818.5
C10orf88	592.6	605.6	451.4	556.8	575.1	148.3	191.7	52.4	1215
C10orf95	159.1	61.7	40	129.8	110.1	71.2	77.3	93	204.7
C11orf1	206.9	195.4	191.5	373.8	354.9	270.6	83.6	68.2	300.5
C11orf16	215.7	213	164.9	290.5	300.2	289	191.2	235.8	250.9
C11orf21	1045.3	807.3	929.7	1480.2	839.8	925.5	608.8	652.5	1063.6
C11orf24	1983.05	1959.75	2579.25	2141.25	2103.45	4403.55	2891.6	3586.4	2109.9
C11orf30	113.9	41.2	54.2	118.7	166.5	427.8	126.1	132.3	738.7
C11orf49	134	246.2	201.4	285.7	800	310.5	209.7	221.3	537.6
C11orf57	1117	1024.3	1744.7	1692.3	1448.9	872.1	849	463.9	915.8
C11orf58	4457.4	4495.15	6067.15	4796.25	4665.2	3307.75	4064.95	3391.95	3321
C11orf63	624.9	190.7	410	224.5	155.4	80.4	282.4	94.4	735.1
C11orf68	640.2	1013.5	387.2	1327.7	1115.1	1835.9	1841.9	1929	577.4
C11orf71	2175.8	1777.4	2397.2	1926.3	2112.8	1723.4	1452	1172.9	753.1
C11orf73	346.3	280.3	857	313.5	645.9	390.9	381.2	292.6	682.1
C11orf80	271.7	62.4	35.5	29.4	27.6	96.4	157.8	143.1	87.8
C11orf95	2387	2050	1903	2431.8	1877.1	1517.2	2149.2	2087.6	2354
C12orf10	1357.7	1227.4	984.1	1658.7	1422.9	1591.8	1379.5	1407.1	385.2
C12orf29	1049	1270.2	1242.7	988.5	663.8	658.3	661.4	154.8	806.7
C12orf4	901.7	754.1	769.4	978	1345.3	521.7	634.7	532.4	1326.9
C12orf43	793.4	498.3	890.2	895.5	931.6	1097.6	850.2	654.5	943.9
C12orf49	813.3	1117.2	1077.7	1856.9	1633	1074.9	1013.3	894.6	3311.1
C12orf5	492.7	244.6	66.3	202.4	140.7	577.5	368.5	365.4	689.3
C14orf1	3181.7	2276.3	2474.3	3168.56666666667	1398.7	1952.3	2125.26666666667	2383.63333333333	1613.8
C14orf105	247.4	365.2	534.2	133.4	278.8	459.7	512.4	221.2	220.2
C14orf132	1348.8	1269.7	1496.2	1374.1	2061	793.4	871.9	1347.5	2931.2
C14orf159	1336.6	1775.8	1480.1	986.4	1636.8	1071.7	2047.5	2096.3	739.2
C14orf166	5432.8	4843.1	5634	6539.1	6303.9	6320.7	6590	5978.8	4082.6
C14orf169	1199.5	1216.9	955.1	1615	1638.2	1125.8	1233.7	983.3	2123.6
C14orf2	10618.15	10908.85	8798.2	10916.9	9840.95	6678.5	6439.55	9982.75	6304.9
C14orf79	175.7	102.8	126.6	234.6	98.1	448.6	563.7	142.6	705.5
C14orf93	656.3	702.3	842.7	574.3	688	773.9	432.4	115.9	691.9
C15orf39	811.4	531.366666666667	780.866666666667	1068.7	939.133333333333	984.1	930.733333333333	973	1510.63333333333
C15orf49	352.5	135.6	357.4	205.8	696.7	114.3	299.3	137.5	339.9
C16orf3	594	678.2	585.8	475	931.9	432.4	105.7	89.6	1354.3
C16orf45	1416.2	1872.8	1600.7	934.4	1304.7	1702.6	1725.8	1345.2	424.4
C16orf58	2983.45	2014.7	2526.95	1801.25	1547.65	3600.4	3241.1	2123.25	2405.15
C16orf59	212.7	954	72.3	302.3	266.6	506.9	85.4	59.4	370.6
C16orf62	1042.2	1376.3	2123.5	961.9	1130.4	981.4	1106.8	537.9	916.6
C16orf70	35.2	34.6	101.8	306.2	94.5	85.8	33	82.5	89.8
C16orf71	287.8	36.7	278.5	183.1	43.5	59.3	35.6	76.1	342.9
C16orf80	4028.3	3062.3	3323.6	2815.9	2789.6	2687.1	2711.9	2136.2	2080.9
C16orf95	431.05	875.25	412	385.85	351.15	426.95	319.45	357.65	390
C17orf53	174.4	438	270.2	209.4	404	138.3	723.2	872.3	615.5
C17orf59	156.2	149.5	270.1	353.6	161.1	671.1	329.2	739.5	663.1
C17orf62	955.5	667.1	627.8	1103.3	285.4	750.4	1071	648.6	203.2
C17orf70	1292.9	1303.5	1295.1	930.3	1314.6	1855.1	1253.4	920.1	1822.9
C17orf75	91.7	293.4	179	111.8	283.9	30.4	57.4	11.2	36.9
C17orf80	76.9	107.4	74.6	55.1	74.4	47.4	66.6	67.9	81
C17orf85	597.2	959.6	885.8	1161.6	738	890.6	846.9	421.1	1383
C18orf25	114.7	240.3	275.15	406.55	345.1	113.25	112.1	185.85	409.8
C18orf8	1553.6	1466.5	1362.4	1715.2	1711.3	1706.3	1845.8	1542.6	1325.2
C19orf10	3471.85	3655.25	5127.1	4306.9	2901.85	9090.45	7893.6	5052.25	3930.85
C19orf24	1609.2	1537.6	1852.9	1681.1	1687.6	1424.2	1873	1756.3	1603.6
C19orf26	219.9	18.4	220.7	45.9	54.6	46.4	184.6	34.4	27.4
C19orf40	602.5	536.5	836.2	1215.8	872.3	736.2	672	635.5	1158.1
C19orf53	4159.4	4157.2	3228	4269.4	4757.3	6354.5	4805.2	5346.5	3585.3
C19orf54	1953.8	1145.7	1484.6	1208.5	1094.7	1325.6	1765.5	1045	1234.5
C19orf57	738.1	298.5	174.8	709.5	264.1	1044.6	543.3	651.6	1218.4
C19orf60	2584.6	2065.05	2595.5	1813.1	1990.15	1955.8	2375.1	2635.7	3046.2
C19orf66	6944.9	6284.85	7405.45	9461.65	7501.25	8234.25	5659.6	5318.15	4662.3
C19orf73	117.2	594.3	76.5	207.5	81.9	264.2	238.3	118.1	335.9
C19orf80	4753.4	2918.4	2612.9	4278.8	616.4	4271.2	5826	7902.1	2040.3
C1D	1170.8	1614.6	1374.3	1412.8	1562.9	598.4	702.4	497.8	1504.1
C1GALT1	882.2	866.2	1123	651	946.2	495.4	386	137.7	907.2
C1GALT1C1	1279.4	2080.3	1597.9	1540.2	2101.6	866.6	1215.4	637.6	1805.9
C1QA	6308.9	3940.7	3709.7	3292.1	3309	5672.9	10879.1	6067	4442.1
C1QB	6381.6	3795.6	4077.7	2591.9	3724.9	11614.7	14071.3	6057.2	4084.3
C1QBP	1906.65	1434.8	1329.75	1540.85	1238.05	2323.3	2029.6	2223.45	867.15
C1QL1	734.8	490.8	773.85	835.5	495.95	481.7	483.55	685.5	984.65
C1QTNF1	1936.6	2006.2	1805.6	1684.1	2392.7	2149.7	2040.5	2120.7	2704
C1QTNF3	780	603	1403.1	1260.1	677.5	584.3	729.5	489.8	620.2
C1QTNF9B-AS1	378.6	555.9	812.4	255.5	1278.9	584.7	580.5	170.5	1346.8
C1R	28177.4	33168.5	27110.8	22284.4	29085.7	69589	51778.3	48608	39003.7
C1RL	6652.6	9656.2	6999.2	5712.9	4908.7	9011.2	7333.4	9291.8	5217.7
C1S	70534.1	89585.4	79493.3	58978.2	70291.7	88202.6	73353.2	121458.7	92051.5
C1orf105	1620.2	623.5	477.9	704.3	892.1	673.9	320.4	885	1687.2
C1orf106	138.4	278.6	131.6	174.2	127.1	70.4	155.5	153.3	1167.5
C1orf109	12.3	256.9	189	340.1	499.3	306.1	262.1	175.6	661.5
C1orf112	31.9	52.5	23.5	97.5	84.7	74.3	98.4	14.6	210.3
C1orf115	7054.2	7438.1	7642.6	7731.7	5712.2	8054.8	6865.6	12000.8	5955.5
C1orf116	72.8	89.85	79.75	81.25	48.85	45.9	42.75	56.75	109.4
C1orf123	1828.1	1541.2	1344	874.3	894.4	1914.7	2294.6	1552.2	1306.9
C1orf159	545.6	312	373.9	845.3	454.4	332	551.3	295.4	1040
C1orf174	1650.5	1717.3	1598.5	1706.2	1331.8	1387.9	1382.4	1226	1391.3
C1orf21	230.1	656.8	120.3	90.4	167.2	78.2	342.7	545.4	69.3
C1orf216	1153.9	533.2	917.2	894.2	1086.6	1002.7	848.4	874.7	409.9
C1orf27	1087.4	1193.9	832.3	924.6	1276.5	705.9	1075.1	1226	1136.9
C1orf35	1067.2	951.5	1338.8	1317	920.9	1540.6	1358.8	1883.1	1278.1
C1orf50	1091.7	1189.1	743.2	170.8	219.8	758.6	738	915.8	106.5
C1orf54	1782.8	1263.2	1212.2	2279.8	1450.6	1499	2003.5	1951.8	2523.3
C1orf56	831	740.7	1075.4	1672.2	762.3	328.4	361.3	239.2	88.6
C1orf61	801.05	584.15	907.55	991.4	793.35	495.95	341.2	875.55	1972.45
C1orf68	95.4	82.4	161.8	320.95	112.85	288.3	129.8	102.65	276.05
C1orf95	390.1	226.4	526.3	265.2	224.9	256.9	298.8	194	489.4
C2	9478.9	12175.3	10492.7	7934.7	10242.9	21946.6	21653.8	15234.5	11039.2
C20orf195	41.8	385.3	174.5	34.1	443.9	58	39.3	380.8	52
C20orf27	344.95	188.6	435.5	193.05	377.05	500.45	595.85	387.45	198
C21orf2	164.633333333333	568.833333333333	515.466666666667	842.033333333333	559.7	504.333333333333	781.133333333333	1148.03333333333	1124.8
C21orf33	4456.85	4398.6	3540.95	3769.95	3531.2	7327	6620.65	6790	4440.6
C21orf59	542.1	1014.3	450.9	508.9	592.6	1522.9	1327.1	1341.4	1571
C21orf62	489.5	127.3	628.7	874.8	498.4	431.3	424	349.1	1247.8
C21orf91	721.8	114.8	497.9	491.5	1220	117.9	311.6	398.1	989.5
C22orf24	1115.4	935.2	1239.8	1023.4	857.9	555.8	625.3	858.2	2116.1
C22orf31	207.2	141.2	183.2	140.1	62.8	308.9	25.3	658.5	624
C22orf46	71.8	157.3	114.7	123.4	122.1	83.2	144.4	190	261.3
C2CD2	1067.3	1499.5	1394.7	1397.6	2440.5	1625.6	1851.1	1108.9	877.5
C2CD2L	146.8	180.5	152.9	312.75	940.15	138.4	248.2	248.65	340.4
C2CD3	345.35	618.6	637.35	753.4	601.55	590.7	594.2	485.05	583.35
C2CD5	1135.6	989.9	1971.4	893	883.8	874.5	910.9	160.2	727.1
C2orf27A	1041.2	511.9	205.9	94.6	409.9	895	511.4	579.9	1604.7
C2orf42	2315.4	2367.3	1608.8	2020.2	1248.6	1216.5	1538.7	900.4	1572.3
C2orf43	996.6	508.966666666667	779.733333333333	1213.43333333333	733.866666666667	546.8	650.366666666667	1089.43333333333	794.566666666667
C2orf44	629.5	763	555.7	407.8	819.8	673.7	465.7	455.5	1139.8
C2orf47	6943.9	5664.8	6669.2	4401.2	3339.9	6888.3	5384.2	3457.8	4029.4
C2orf49	474.9	349.6	516.7	245.5	431.9	431.9	391.7	661.9	251.4
C2orf54	978.7	632.3	1372.8	1714.7	484.9	449.2	1285	476.2	842.8
C2orf68	160.3	382.2	398.4	223.9	90	74.65	372.65	474	105.25
C2orf72	2693.65	2984.9	2525.1	3149.3	3594.45	4859.5	4787.35	3901	3674.5
C2orf83	302.9	899.5	293.7	316.6	152.8	102.7	133.7	512.8	489
C3	128763.6	157990.8	149080.3	116757.3	124499.4	158588.9	111438	242434.1	240692.4
C3AR1	1507.5	1240.1	1768.7	875.6	2224.2	890.6	1130.3	1422.5	1370.6
C3orf14	750.6	434.7	176.9	868.9	796.2	324.1	294.4	159.2	720.3
C3orf18	701.5	1069.8	545.8	281.5	365.5	610.2	827.5	146.1	313.1
C3orf27	63.5	79.3	55.9	55.5	107.3	50.5	61.7	101.9	146.2
C3orf36	219.8	225.4	136.4	86.4	439.2	106.4	55.8	105	59.1
C3orf52	46.2	255.3	57.2	49.8	70.8	58.7	14.7	68.7	112.9
C4BPA	62317.4	86530.4	76433.2	51269	70909.9	85155.4	56084.5	74459.9	60316.7
C4BPB	9763.1	8453.8	8401.1	7013.1	9659.9	17025.2	8158.8	12203.9	10123.8
C4orf19	2550.1	2140	1964	2457.2	1933.9	2754.8	1895.9	1887.4	2058.2
C4orf27	1551.9	1483.7	1536.5	1188.4	1874.8	1794.1	1547.6	1158.6	2099
C4orf29	789.2	1027.6	712.4	715.9	851.1	688.6	607.9	778.3	887
C4orf6	249.8	344.5	221.8	287	377	524.5	229	460.2	744
C5	33827.7	33698.1	44078.4	29271.5	29177.8	29946.7	17366.4	23334.8	23039.9
C5AR1	270.2	536.1	501.3	442.1	488.3	335.8	727.1	37.8	527.7
C5AR2	53.6	290.4	88.4	93.1	99.6	207.6	233.2	111.3	141.9
C5orf15	3838.1	4279.2	4012.4	3354.7	3238.1	3390.2	3058.2	3497	2814.9
C5orf22	1083.4	1249.4	883.4	1103.7	945.6	598.2	821.6	553.7	1299.6
C5orf28	309.7	425.9	233.1	362.7	423.4	212.3	132.8	144.2	152.5
C5orf30	565.2	475.5	337.9	376.5	365.9	335.1	303.9	248.6	1378.7
C5orf42	71.5	76.4	38.8	79.5	171.1	72.7	83	16.6	59.3
C5orf45	1399.2	1265.5	908	451	1293	802.8	1177.1	971	205.4
C5orf66	1599.1	1201.6	1609.6	1848.3	2235.5	1312.8	1299.2	1606.9	2080.1
C6	58985.1	47603.4	61467.1	35243.9	51548.6	43416.3	30411.4	49010.2	38728.9
C6orf10	356.7	120.9	120.6	453.8	70.5	88.2	29.6	105.1	114
C6orf106	943.133333333333	1176.06666666667	964.633333333333	1036.56666666667	679.966666666667	1238.9	1197.63333333333	1012.2	1140.5
C6orf120	1761.1	1287.65	1596.8	1137.2	1156.7	1065.85	1034.75	731.2	1095.85
C6orf123	1002.4	768.6	1022.2	1274.9	972.8	657.7	878.3	1018.1	1073.7
C6orf15	247.3	217.1	210	257.1	335.7	240.2	179.7	230.7	291.8
C6orf211	1255.4	1116.7	1463.3	1051.6	902	556.7	593.5	389.8	599
C6orf25	237.6	324.1	269.7	564.2	389.4	573.1	239.4	327.3	293.9
C6orf47	1211.5	1207.7	686.3	1081	999.8	1571.4	1401.9	1754.4	1509.9
C6orf48	3822.3	2776.5	3334.8	2727.6	3992.4	2787.6	4355.9	2742.9	2344.2
C6orf62	1536.43333333333	1371.6	1092.4	1655.13333333333	1320.66666666667	1051.16666666667	959.533333333333	1178.56666666667	1732.83333333333
C7	3285.8	11993.4	8452	7890.8	28611.4	4656.2	11275.1	8276.4	5550.4
C7orf26	470.166666666667	665.2	525.333333333333	520.3	578.266666666667	1063.03333333333	1083.86666666667	715.133333333333	555.733333333333
C7orf43	869	1085.9	983	307.8	199.7	1071.1	308.1	1041	975.1
C7orf49	1913.7	1713.6	2286.1	1718.8	1664.8	1688.6	1495.2	1477.2	2361.6
C7orf63	111.7	723	464.5	266.3	91.2	93.1	257.4	97.7	374.6
C7orf69	160.7	305	26.2	56	42.2	55.6	43.1	27.2	165.4
C8A	24331.4	26904.8	25516.7	17339.9	22852.9	41036.9	19926.4	26996.1	23136
C8B	21902.4	33650.7	26074.5	25905.8	24645.6	41357	29503	38414.9	22668.1
C8G	8563.7	7452.3	10298.9	6027.6	6785.2	10843.6	10589.9	12354.6	5816.6
C8orf17	382.9	513	84.2	337.2	702.5	470.6	75.5	38.5	891.4
C8orf33	771.6	556.6	980.9	1035.8	801.1	776.5	965.3	656.2	1375.9
C8orf4	1223.8	1090.9	1897.1	302.8	774	690.8	429.5	283.2	746.1
C8orf44	370	50.5	209.4	419.5	237.4	257.6	200.7	405.8	533.9
C8orf60	1429.3	863	1332.1	1746.9	1166.9	825.2	1168	1272.9	2746.7
C9	18895.1	20549.8	21831.2	12893.5	22520.7	20758.8	16260	15248.8	21470.1
C9orf114	661.8	446.2	738.9	292.8	720.3	681.2	521.3	968.9	1046.4
C9orf116	277.4	166.15	71.9	125.45	274.8	231.8	116.75	191.6	266.7
C9orf156	421	391.166666666667	572.1	625.066666666667	588.633333333333	596.666666666667	639.3	349.833333333333	1172.76666666667
C9orf16	1397.425	1188.775	1465.775	1607.475	1690.225	1502.925	1712.5	1441.25	1625.275
C9orf3	4434.4	5294.4	4983.1	2714.7	2411.5	2372.1	4056.6	3814.4	2413.3
C9orf38	527.1	484.7	570.1	426.3	438	84.1	31.3	202	413.5
C9orf40	532	606.9	342.3	259.2	44.1	198.2	321.9	70.1	595.1
C9orf53	104.8	82.3	203.2	113.1	139.8	80.9	89.6	100	51.8
C9orf78	2305.9	2643.6	2598.5	2355.3	2183.7	2312.2	1331	994.4	1148.5
C9orf9	593.4	1090.4	772	770.6	669.8	679.3	561.2	447.8	1224.8
C9orf91	822.1	875.1	812.6	973.3	600.5	605.7	570.8	515.3	1097.5
CA1	1264.95	800.75	555.75	1165.8	1208.4	671.85	723.05	449.1	1647.2
CA10	64.3	28.3	39	22.2	34.2	40.6	83.2	37.3	425
CA11	352.4	849.8	724.1	182	1006.7	1076.2	1033.1	617.4	574.5
CA12	831.783333333333	471.65	461.45	982.583333333333	693.783333333333	559.6	548.266666666667	600.683333333333	1188.16666666667
CA14	107	134.3	142.1	293.4	1821.4	1042.2	123.2	217.4	1784.2
CA2	8105.1	5898.8	8267.2	4703.2	6688.5	5945.6	5639.2	8784.8	2896.6
CA3	186.8	323.4	133.9	75.6	204.3	82.7	166.3	243.1	384.1
CA4	586.45	450.15	375.75	283.5	395.65	302.25	415.05	661.5	1087.5
CA5A	1875.3	2238.4	2227.9	2388.7	1155.1	3293.8	2442.4	1589.7	1816.1
CA5B	189.8	213.75	201.55	385.95	198.7	150.85	94	287.15	132.8
CA5BP1	92.4	163.6	99.8	178.1	75.9	103.6	46.9	49	131.6
CA6	959.6	548.1	647.2	967.8	288.3	896.2	372.7	642.9	231
CA7	1690.5	1444.3	1369.4	2149.1	1520.3	1527.1	1440.5	2194.9	2056
CA8	70.3	293	108.2	112.8	222.8	59.5	65.9	73.2	214.7
CA9	250.2	338.8	576.7	538.2	1007	408.7	535.1	523.7	1067.6
CAAP1	1276.5	2599.4	2136.1	1459.9	1459.7	1189.4	1391.7	548.4	1197.6
CAB39	2339.5	2524.8	2401.9	2148.6	1937.7	2253.7	2040.5	1672	3881
CAB39L	60	51.6	53.8	88.9	81.4	52.7	57	101.9	102.4
CABIN1	1324.5	1089.7	686.25	1091.95	1485.2	1595.35	2331.1	1710.95	1688.25
CABP1	258.9	107.6	421.3	86.4333333333333	130	199.1	228.833333333333	91.9333333333333	588.433333333333
CABP2	40.8	62.5	104	103.1	73	47.6	27.9	38.8	65.3
CABP5	636.6	187	130.1	225	143.3	157.7	122.3	441.4	290.7
CABYR	1183.4	856.4	1032.3	1242.3	1205.2	566	713.2	761.2	1648.8
CACFD1	3485.7	2185	2568.75	2840.9	2512.35	2978.7	2580.9	3218.55	4177.7
CACNA1B	89.5	103.2	95.6	67.5	113.5	91.5	197.9	34.4	73.1
CACNA1C	139.75	229.9	113.85	213.45	149.55	210.15	285.7	168.3	712.35
CACNA1D	324.55	412.75	554.35	417	496.45	394.8	301.75	298.35	350.3
CACNA1E	189.8	167	172.9	103.5	167.1	83.2	43.3	164.1	121.4
CACNA1F	240.1	188.7	128.7	219.1	314.3	133.5	85.1	161.2	252.2
CACNA1G	154.7	126.88	175.42	93.32	90.08	112.86	130.64	166.66	356.32
CACNA1H	146.5	81.6	455.3	149.4	113.8	151.8	617.6	1035.8	111.9
CACNA1I	738.333333333333	1105.2	662.1	700.833333333333	881.766666666667	880.333333333333	660.366666666667	932.066666666667	1016.7
CACNA1S	550.7	692.2	596	261.4	663.3	670.5	495.5	801.1	1090.1
CACNA2D1	575.4	30.9	326.2	323	624	220.6	247.5	168.7	602.7
CACNA2D2	845.4	1462.3	954.3	1178.1	1234	337.2	645.3	843.2	792.1
CACNA2D3	43.4	82.6	98.5	313.3	72.9	23.2	57.7	80.1	462.7
CACNB1	887.966666666667	778.066666666667	719.1	862.9	447.866666666667	541.9	632.666666666667	788.8	1530
CACNB2	973.5	469.8	759.833333333333	650.666666666667	555.933333333333	257.766666666667	340.733333333333	332	799.8
CACNB3	374.3	303	190.35	381.8	439.75	408.95	318.7	431.15	457.6
CACNB4	153.9	325.5	87.6	169.8	99.1	138.8	168.6	223.8	132.5
CACNG1	325.8	209.3	155.4	116	288	729.2	175.3	199.2	562
CACNG2	228.9	178.6	169.8	185.1	656.6	594.8	363.7	341.6	932.1
CACNG3	103.2	83.2	75.3	92	275	84.1	46.4	367.3	735.3
CACNG4	3362.55	1579.35	768	1852.35	4369.05	693.75	912.2	811.1	3081.35
CACNG5	276.9	178	322.9	531.2	162.7	212.1	95.5	397.1	1420.1
CACTIN	726.566666666667	857.633333333333	512.733333333333	532.133333333333	913.2	1059.16666666667	1120.6	843.633333333333	685.566666666667
CACYBP	1624.275	1777.525	1618.275	1537.325	1233.95	1213.925	1267.4	970.475	1743.825
CAD	233	222.7	204.3	464.8	167.2	962.7	1350.3	538.3	139.1
CADM1	3410.56666666667	3673.3	3807.4	3286.23333333333	2864.2	2883.8	2882.06666666667	2935.3	2845.73333333333
CADM3	469.1	290.475	434.975	524.45	570.95	421.725	339.725	440.35	677.975
CADM3-AS1	87.3	67.5	85.7	156.5	107.5	60.8	42.1	106.8	141.1
CADM4	72.4	63.325	81.475	59.775	70.05	36.075	135.6	158.075	104.775
CADPS	302.3	535.5	216.6	492.4	431.9	101.6	175.2	165.3	667.8
CADPS2	2269.1	1979.6	3056.1	2455.8	2322.4	1265.3	904.4	1122.8	3340.9
CALB1	380.25	400.85	311.55	350.75	317.95	167.7	225.2	107.15	861.55
CALB2	779.4	350.6	283.1	248.2	1185.6	779.5	479	664.4	723.2
CALCA	313.85	343.5	226.075	412.675	389.4	259.15	164.5	350.675	482.35
CALCB	79.7	272.6	280.1	294.5	227.3	37.7	234.4	167.7	804.7
CALCOCO1	1717.8	2993.3	2461.4	3360.4	4463.5	1971.5	2440.6	2606.9	3331.6
CALCOCO2	4407.4	6296.8	3093.4	3699.4	5214.8	2548	2937.3	3427.1	5316.5
CALCR	343.45	368.75	169.45	314.9	476.6	447.3	149.75	20.8	354
CALCRL	618.15	228.4	565.75	168.35	740.8	263.55	170.25	281.1	506.65
CALD1	2691.55	3103.8375	2974.1625	2685.45	2931.6	2446.4125	2214.75	2087.0875	2432.6375
CALHM2	484.85	484.7	367.35	193.4	307.3	446.9	930.2	454.9	219.8
CALM1	5003.5	4738	5496	4339.9	2989.9	788.4	433.9	1012.1	403
CALML3	562.35	550.75	638	351.6	212.2	326.6	186.15	539.05	742.35
CALML4	940.8	1379.05	1249.35	531.35	578.15	722.8	872.45	672.85	468.9
CALML5	233.2	113.4	67	120.4	328.3	411.9	45.4	196.4	96.4
CALR	7179.23333333333	3924.03333333333	2891.6	16355.8666666667	6975.93333333333	8260.7	9761.2	10799.6	12803
CALU	910.575	862.225	1120.05	1092.675	1272.55	678.175	788.675	908.75	1345.45
CALY	295.4	349.7	285.7	356.1	358.4	82.7	52.1	258.6	66.2
CAMK1	1097.6	700.1	705.6	1232.9	898.6	1411.3	1671	1029.8	666.8
CAMK1D	541.2	478.6	515.8	725.6	71.8	380.4	556.1	367.7	258.9
CAMK1G	820.75	353.55	366.45	527.25	678.2	416.45	330.1	535	652.15
CAMK2A	288.4	192.4	308.9	565.05	665.05	163.9	105.55	471.95	466.15
CAMK2B	1269.96	639.86	1240.96	1250.26	898.1	615.8	1039.88	792.4	1075.12
CAMK2G	811.433333333333	1070.36666666667	902.966666666667	1116.83333333333	1151.73333333333	1631.33333333333	1540.53333333333	1175.2	1570.76666666667
CAMK2N1	5786.7	7562.1	7454	8383.2	7561	5794.2	6055.7	4677.3	6171.4
CAMK4	762.8	587	301	604.8	874.2	603	466.4	828.4	1122.4
CAMKK2	1506.55	826.2	1165.725	1725.15	1784.4	2368.05	1604.3	1791.525	1579.525
CAMKMT	288.8	552.1	358.3	195	618.3	541.5	161.8	259.4	515.9
CAMKV	244	806.7	1760.1	970.2	372.4	212.7	586.1	745.3	1749.4
CAMLG	1277.8	1904.6	2121.1	1992	1950.5	1538.1	2170	1824.4	1779.5
CAMP	80.7	144.9	152.8	111.4	118.8	97.2	184.8	107.4	132.9
CAMSAP1	423.06	494.1	350.54	623	580.16	375.36	467.48	264.36	531.32
CAMSAP2	533.533333333333	675.3	712.7	636.6	455	441.666666666667	400.933333333333	326.733333333333	953.6
CAMTA1	190.5	70.4	150.3	265.9	93.5	92.7	113.2	26.4	186.5
CAMTA2	1341.3	1937.3	2116.6	2010	2438.7	2101.9	3141.6	1453.8	1896.1
CAND1	973.3	1190.13333333333	1039.56666666667	991.433333333333	760.066666666667	715.433333333333	908.766666666667	559.9	1092.3
CAND2	465	633.2	667.3	736.8	989.6	799.7	881	161.4	1090.7
CANT1	843.4	592.75	859.15	898.65	940.9	860.7	1044.55	510.85	795.55
CANX	12865.2333333333	9269.2	12315.1	14127.2333333333	10751.4	8224.73333333333	7528.9	6376.83333333333	8866.16666666667
CAP1	5201.75	6116.95	6189	5925.9	6299	5929.55	4809.8	4947.45	5739.9
CAP2	530.3	463.6	685.55	960.55	1347.6	388.15	464.75	482.55	656
CAPG	717.1	830.7	719	830.2	749.8	1068.1	1005.1	1028	1241.9
CAPN1	2541.1	1045.9	2721.7	1681	2078.2	1959.6	2551.6	2468.8	1611.2
CAPN10	428.75	44.1	183.3	268.65	150.15	173.6	444.8	93.05	494.2
CAPN11	195.4	241.7	393	273.3	520.8	91.7	119.9	379	529.5
CAPN15	752.4	435.7	911.4	722.6	800.9	870.1	1228.7	398.5	830.9
CAPN2	3592.4	2965.75	4438.4	4323.55	3418.95	2708.35	2399.65	908.75	3144.55
CAPN3	1018.5	1398.96666666667	1055.4	676.566666666667	627.833333333333	1621.03333333333	1022.83333333333	1034.93333333333	764.433333333333
CAPN5	1188.2	589.3	874.7	1081.3	914	1406.5	1331.8	879	765.7
CAPN6	124.266666666667	173.333333333333	70.6333333333333	142.033333333333	238.966666666667	44.7666666666667	61.8	153.766666666667	147
CAPN7	646.7	476.6	562.65	605.05	470.3	530.8	459.85	142.05	668.9
CAPN9	706.4	291.45	476.9	305.9	671.45	306.95	239.25	359.15	499.15
CAPNS1	4459.8	4203.1	5047.7	5428.7	6016.2	9165.4	11952.8	7312.5	2453.4
CAPRIN1	1289.9	1536.15	616.7	1466.85	1267.4	1666.85	1994.85	939.8	1444.8
CAPRIN2	1479.1	1395.2	1462.3	1404.8	1340.6	1142.3	1007.9	1404.2	1814.5
CAPZA1	4625.6	4605.4	5073	3784.3	3706	2034.1	2815.4	920.6	3106.7
CAPZA2	1732.45	1715.65	1603.1	1468	1357.6	1413.75	2142.3	809	1261.85
CAPZB	2224.575	2155.55	1980.15	2117	2385.6	2861.875	3593.875	3066.45	2395.85
CARD10	658.1	719.9	630.933333333333	527.1	726.5	884.933333333333	741.433333333333	636.466666666667	713.133333333333
CARD14	510.95	632.75	463.7	668.75	351.05	542.4	302.8	521.95	828.5
CARD8	1018.9	1118.3	1561.9	933.3	1077.3	546	529.1	844.3	1240.8
CARF	142.2	383.9	271.7	368.8	57.5	241.2	181.1	238.7	521.3
CARHSP1	6756.9	3925.3	4063.5	5360.6	4575.9	5011.9	5587.5	5631.7	4365.6
CARKD	2720.3	4146.7	2471.4	2845.3	4004.4	6448.6	5226.7	2139.4	3015.6
CARM1	1724.5	2200.4	2578.4	1394.2	1589.5	2184.5	1505.6	1247.1	1590.2
CARS	5214.45	3582.85	3383.1	4177.4	2965.45	3227.5	4945.65	4558.6	3944.75
CARS2	1022.6	1720.3	1605.7	1181.2	1244.2	2275.6	1748.6	900.4	571
CARTPT	311.4	470	262.9	333.9	753.9	433.5	495.1	74.7	768.8
CASC1	96.7	133.5	117.5	151.8	23.3	188.9	179.6	41	632.2
CASC5	179	71.4	45.6	179.6	251.4	299.4	163.7	106.4	270.7
CASD1	643.8	943.7	818	1091.5	1177.4	403.7	403.8	158.1	860.3
CASK	870.3	1128.2	810	1295.45	1204.55	747.7	735.35	682.35	1306.2
CASKIN2	280	315.9	293.6	543.55	458.15	551.5	829	219.85	338.35
CASP1	990.58	987.88	1089.6	937.34	1102.38	780.28	1121.16	747.36	1306.06
CASP10	474.525	429.85	192.725	1005	1160.475	789.675	418.65	498.25	934.9
CASP2	370.74	191.24	163.02	250.08	382.12	252.74	217.24	233.06	418.52
CASP3	1090.6	956.8	859.5	1084.4	1359.1	1029.4	980.7	858.2	487.2
CASP4	1053.75	942.9	888.05	764.15	783.7	938.2	990.6	676	1138.2
CASP5	87.2	73	85.1	97	353.3	159.1	287.9	73.2	166.7
CASP6	607.9	819.65	1002.9	819.9	466.05	1136.35	944.15	1027.7	514.1
CASP7	1252.1	1346	1567.2	1096.9	769	941	1239.4	807.1	1902.9
CASP8	553.65	630.4	755.35	882	624.7	332.4	558.35	380.8	426.55
CASP8AP2	618.3	610.1	724.5	518.2	957.8	455.2	382	284.5	481.1
CASP9	1688.75	1415.6	960.15	1784.9	1778.2	1714.4	1665.95	1514.75	2480.55
CASQ1	460.1	326.2	381.6	700.6	818.5	342.8	397.2	274.2	1155.3
CASQ2	138.3	172.7	221.6	603.2	678.4	65.9	106.9	213.2	292.2
CASR	582.5	178.15	517.8	520.6	458.65	341.55	379.7	362.75	650.05
CASS4	255.8	142.1	316	323	507.2	58.1	147	99.2	98.4
CAST	3152.9	3268.65	2753.625	2495.65	2635.7	1648.775	1956.625	2107.9	2557.275
CASZ1	1740.8	1332.3	1103.4	1380.2	1651.3	1027	885	1752.2	1986.1
CAT	22264.0666666667	24473.2333333333	23243	19164.6666666667	17656.9666666667	26216.2666666667	24202.2	37718.5	16200.8
CATR1	14.8	172.4	24	45.7	47	21.5	49.1	26.9	76.6
CATSPERB	432.4	162	245.2	281.1	234.5	238.8	140.5	84.7	646.1
CATSPERG	30.5	113	59.7	87.4	92.9	61.4	48.2	68	630.7
CAV1	901.6	1410.1	2311.55	509.4	1941.95	459.1	794.95	746.1	1145.95
CAV2	1247.2	1891.83333333333	1940.96666666667	2038.83333333333	1200	1041.46666666667	1366.93333333333	1126.86666666667	1187.73333333333
CAV3	300.3	271.1	278.8	807.1	1002.6	1569.5	632.4	852.5	1285
CBFA2T2	707.6	623.166666666667	546.4	621.266666666667	489.466666666667	493.233333333333	588.833333333333	199.266666666667	322.166666666667
CBFA2T3	1148.7	1488.7	915	767	1134.7	700.2	1141.3	588.2	1598.2
CBFB	1766.65	1950.5	1794.95	2258.3	1868.8	1164.2	1065.7	1003.55	1539.25
CBL	307.3	199.5	192.5	326.5	259.1	108.9	129.5	169.6	476.7
CBLB	506.8	393.15	491.75	511.4	378.25	457.8	481.65	654.7	1107.3
CBLC	135.3	99.8	52	123.7	50.3	145.7	113.3	68.7	68.7
CBLL1	83.6	208.3	86.5	253.5	254.4	121	84	39.4	45.1
CBLN1	155.3	224	424.9	118.6	992.3	96.7	155.2	80.2	162.2
CBR1	4315.4	3437.3	4787.7	3571.8	2876	8483.8	4276.6	3145.4	1555.8
CBR3	90.2	98.1	47.8	200.4	124.4	104	57.1	156.2	164.8
CBR4	1909.8	3080.7	2857.1	3441.6	2609.2	2581.2	2422	962.4	2076.7
CBS	6513.6	6389.8	5638.9	4124.2	6112.8	10877.2	10448.7	8654.7	5093.3
CBX1	1579.1	1858.7	1498.8	1447.1	1360.5	944.4	881.9	792.4	1254.7
CBX2	51.1	61.8	387	63.9	120.8	51.3	138.5	63.5	64.6
CBX3	1869.1	2371.3	2345.25	1944.95	2080.85	1618.15	2158.95	1317.75	2541.2
CBX4	351	480.4	307.9	581.7	539	907.2	641.6	178	112.1
CBX5	247.05	1147.05	860.05	700.3	446.75	412.05	661.8	852.95	696.4
CBX6	826.65	677.35	680.25	984.55	1481.5	1079.2	1179.05	1116.65	1012
CBX7	1003.7	1777.1	1265.4	491.3	1970.6	1836.7	2006	1867.8	1036
CBX8	177.4	181.4	226	204.1	139.7	132.3	147.7	150.2	168.7
CBY1	1290.1	980.8	1031.8	1533	2083.8	1030.7	1391.7	1297.2	2081.8
CC2D1A	853.7	527.65	876.65	697.7	479.825	631.65	741.625	462.375	988.3
CCAR2	27.3	16.6	24.3	21.4	25.3	21.2	10.7	17.2	38.8
CCBL1	1399	941.2	1170.6	1614.9	1429.4	1283.2	1064.2	1417.9	1944.5
CCBL2	1820.3	2205.8	2495	919	997.9	1505.1	1353.2	624.4	1183.8
CCDC101	1421.4	1371.8	1316.15	770.6	662.85	1825.6	2191.35	2049.15	1201.25
CCDC102B	15.2	163.4	41.4	193	154.7	5.5	9.5	16.4	34.2
CCDC106	341.2	105.1	166.3	63.6	133.3	438.3	435.4	554.2	110.5
CCDC109B	123.3	992.3	384.1	795.1	1336.6	461.5	810.5	91.3	1425
CCDC121	226.9	226.8	365.2	377.8	397.3	175.5	232	176	384.7
CCDC130	1057.6	843.9	1549.7	534.5	462.3	634.7	847.2	528.1	1118.1
CCDC132	142	101.1	153.4	173.7	290.3	53.7	102.2	96.2	159.1
CCDC134	474.1	166	208.6	173.1	219.3	167.6	88.5	610.7	295.1
CCDC144A	49	17.3	275.6	22.3	172.3	47.5	41.2	309.4	543.7
CCDC15	475.1	313.3	403.2	392.7	708.9	446.9	308.4	484.2	709.8
CCDC170	98.4	552.8	120.2	203.9	217.8	317.1	101.3	69.7	919.1
CCDC176	1706.9	1610.5	1337.7	2075.2	4319.1	679.1	1081	568.8	2412.2
CCDC177	1182.9	892.6	983.4	1436.6	1529	766.5	593.9	723.5	1555
CCDC181	232.2	309	44.8	19.9	157.2	137.6	85.2	302.5	599
CCDC186	429	623	502	478.4	337.8	376.5	352.1	269.8	1165.8
CCDC19	452.2	150.2	130.6	125.1	209.3	144.5	242.4	206.2	653.6
CCDC22	349.05	354.35	580.25	681.95	630.9	650.8	680.85	406.35	271.4
CCDC25	2087.6	1722.8	1747	2015.9	1185	873.1	991.9	1710.7	1446.1
CCDC28A	4571.9	5472.6	5716.8	4902.2	4417	4240.3	3721.4	3892.7	3418.3
CCDC28B	267.2	314.3	246.05	302.4	111.3	644.9	435.5	109.65	193.8
CCDC30	502.1	559.4	626.4	318.8	314.7	499.2	176.9	147.1	455.3
CCDC33	345	403.3	845.5	633.5	358	343.6	479.1	567.7	1457.9
CCDC40	377.4	472.25	183.5	518	519.3	339.4	266.9	200.6	433.9
CCDC47	2363.5	2523.6	2811.8	2820.3	2258.4	2219.7	2539.7	2008.4	1877.6
CCDC51	2326.5	1627.8	1845.9	2137.3	1624.1	1943.2	1951.4	1823.7	2336.5
CCDC53	1696.5	1965.6	1702.6	2036.3	1184.7	891.4	857.1	640.5	304.9
CCDC57	111.5	110.4	94	157.3	149.7	90	72.4	74.9	455.8
CCDC59	543.2	640.4	589.3	536.5	471.1	620.5	695.7	243.9	821
CCDC6	639.4	523.3	630.9	606.8	463.4	454.3	443.7	446.3	1235.9
CCDC64	501.3	590.4	135.8	331.7	182.4	768.3	205.2	446.2	425.2
CCDC68	601.2	776.2	751.1	675.2	846.8	696.9	276.4	180.1	695.6
CCDC69	785.3	543.4	411.1	932.9	337.4	1083.8	1711.4	812.4	899.6
CCDC7	356.7	560.6	482.1	741.1	559.6	693.8	206.3	559.1	2065.1
CCDC70	33.5	63.7	94.6	549.6	348.3	315.2	184.8	110.9	308.5
CCDC71	2309.4	1165	945.7	1521.8	2470.4	1721.1	1296	1729.7	2087.1
CCDC81	70.7	105.4	254.9	282.5	93.7	44.6	60.7	67.4	747.1
CCDC82	345.8	358	119.4	596.1	458.5	339.3	435.3	545.1	1063
CCDC85B	220.666666666667	152.833333333333	363.2	246.2	551.5	568.233333333333	700.533333333333	278.033333333333	489.733333333333
CCDC85C	111.8	965.2	960.2	807	117.8	719.3	380.6	212.9	616.6
CCDC86	637.2	1617.7	1110.2	1354.4	1757.7	980.4	1327.7	1323.1	1787
CCDC87	146.4	723.7	356.6	165.4	163.2	425	785.1	189.7	140.6
CCDC88A	157.55	230.6	158.15	200.8	68.8	164.65	84.8	36.2	274.2
CCDC88C	31.8	313.1	192.1	78.5	37	20.6	56.1	31.6	266.7
CCDC9	1712.9	1120.4	2420.3	2208.2	2650.8	2094.9	1888.9	3145.8	3206.9
CCDC90B	3930.7	4489.8	4436.4	3419.6	3078.5	2977.6	2300.9	1614.8	3327.2
CCDC91	550.2	290.4	355.7	399.9	363.5	144.2	496.4	120	363.6
CCDC92	3392.9	4126.7	2476.9	3622.3	3696.7	5251.3	4637.3	3995.7	1840.2
CCDC93	701	550.866666666667	556.033333333333	686.7	789.133333333333	469.866666666667	516.033333333333	257.733333333333	710.733333333333
CCDC94	66.6	105.7	515.3	95.4	86.1	1064.6	795.4	63.8	87.4
CCHCR1	301.95	455.65	535.325	595.875	444.6	507.275	472	307.525	577.55
CCIN	100.7	58.9	164.2	131.4	155.7	161.5	115.2	91.6	109.2
CCK	93.1	120.3	37.6	84.7	107.9	256	52.6	117.6	47.6
CCKAR	234.45	308.95	170.15	254.8	267.9	132.8	233.8	895.55	552.25
CCKBR	833	833	788	837.3	1427.3	828.7	503	637.9	1565.5
CCL1	37	40	49.6	49.1	53.8	37.8	37.7	65.7	65.9
CCL11	667.6	371.9	141.5	300.2	752.9	365.9	52	73.3	1118.8
CCL13	381.9	329.4	348.8	538.7	466.6	211.45	165.65	377.05	712.3
CCL16	4062.4	5829.2	4169.4	4849.5	4212.8	3422.4	3380.3	5020.1	4305.2
CCL17	61.2	76.3	33.6	58.4	388.1	95.8	51.9	60.8	110.4
CCL18	143.35	173.05	177.45	172.3	614.25	348.75	480.15	174.1	176.65
CCL19	489	2354.9	1496.8	1067.9	2784.8	1408.9	1983.5	1296.1	1636.4
CCL2	90.6	541.5	2641	98.8	629.4	91.1	365.3	261.6	75.6
CCL20	94.2	43.1	42.5	133.7	79.6	70.8	104.7	63.7	119.9
CCL21	642.7	1027.9	769.8	1108.5	1681.3	913.8	2451.7	842.9	210.5
CCL22	119.9	231.8	1015.1	331.7	962.1	93.2	674.6	506.4	544.8
CCL23	376.4	499.15	430.05	575.65	383.6	244.8	443.15	128.1	679.5
CCL24	106.4	29.7	108.2	76.6	33.6	58.4	63.5	105.7	102.3
CCL25	250.1	364.6	425.8	319.4	64.4	224.2	387.7	585.3	213.2
CCL27	225.3	466.8	67.5	23.5	23.6	162.7	171.2	433.3	512.1
CCL4	1588.1	2279	3500.1	1012	1125.1	536.8	1396.1	708.5	1015
CCL5	386.95	604.8	1078.4	250.75	417.95	879.55	553.1	648.95	1145.7
CCL7	351.7	437.1	445	560.2	978.2	122.5	209.5	359.6	207.8
CCL8	150.9	186	116.3	473.8	388.1	31.9	155.3	84.4	631.3
CCNA1	262.2	325.3	538.2	648.8	470.4	393.5	568.1	77.8	737.9
CCNA2	335.35	416.35	258.45	467.4	736.55	223.3	311.1	169.95	728.85
CCNB1	596	556.9	358.7	601.8	730.8	331.6	248.3	371.5	282
CCNB1IP1	3263.3	3189.4	3143	2718.8	5076.1	2693.2	1944.8	2366.3	2210.5
CCNB2	353.3	732.3	305.5	912.4	1449.3	330.1	676.8	917.1	732.5
CCNC	5991.1	6704.8	6516.9	5496.4	4601.1	4553.2	3907.5	3147.4	4650.8
CCND1	730.5	1013.7	801.4	1059.1	1013.55	2601.05	1990.2	999	929.85
CCND2	865.5	880.566666666667	1169.63333333333	737.533333333333	1878.06666666667	332.733333333333	501.9	335.6	991.366666666667
CCND3	1182.3	592	784.4	1252.3	1464.4	1142.5	1607.5	1186.1	1666.1
CCNE1	297.1	236.5	107.3	266.2	86.6	210.7	298.3	202.6	158.2
CCNE2	281.7	178.35	271	288.2	428.35	187.75	143.5	253.5	613.2
CCNF	120.6	205.7	134.25	209.05	239.25	240.45	461.95	596.3	798.35
CCNG1	7502.4	10388.1	14583	8887.2	8994.8	5262.3	4152.9	4828.3	6495.2
CCNG2	806.9	769.666666666667	655.5	573.966666666667	751.766666666667	466.666666666667	547.733333333333	347.6	1024.33333333333
CCNH	2582.9	2378.4	2475	2761.8	2365.5	2243.5	2038.9	1242.7	2248.7
CCNI	9262.45	13061.85	12863.2	8552.3	15965.7	11248.3	11137.45	11061.85	7948.6
CCNJ	345.5	127.5	230.6	297.7	265.5	230.2	321.6	214.3	703.8
CCNJL	384.6	808.5	478.6	489.8	642	574	543.7	570.4	1254.6
CCNK	107.3	98.5	92.2	180.3	386.2	116.8	87.7	92.6	235.8
CCNL1	1950.7	2672	3052.8	2509.4	2197.5	3406.5	2167.3	2203.8	2352.2
CCNL2	186.3	727.7	241.2	430.4	263.4	814	1864.2	177.3	87.2
CCNO	151.7	443	133.4	553.6	459.8	648.8	271.4	329.7	298.6
CCNT1	685.5	512.8	1564.4	1354.8	935.3	1172.7	114	1195.9	1310.2
CCNT2	466.5	606.133333333333	699.633333333333	543.866666666667	453.866666666667	431.733333333333	400.8	425.833333333333	538.533333333333
CCP110	804.3	400	76.7	486.9	1274	376.9	586.9	828.4	1393.8
CCPG1	971.7	849.4	919.9	1238.9	864.9	384.5	372.6	342.9	1323.6
CCR1	1201.8	1155.65	956.05	816.95	897.85	871.7	972	809.1	1586.7
CCR10	433.6	381.9	357.5	562.8	835.8	615	383.9	383.4	882
CCR2	671.25	715.25	845.85	731.75	1120.4	386.5	489.35	308.2	1260.55
CCR3	134	599.8	319	293.9	601.8	428.9	75.6	94.6	164.3
CCR4	365.9	190.9	808	768.1	1010.3	197.1	158.7	312.8	423
CCR5	383.7	802.4	401.8	389.3	439	426.4	644.8	281.2	508.5
CCR6	324.5	224.2	224.9	265.8	266.5	91.3	233.6	211	510.7
CCR7	415.5	259.5	611.9	652.7	161.9	407.4	617.6	38	1211.4
CCR8	326.5	332.7	245.4	486.7	793	224.9	286	195.4	454.4
CCR9	557.8	520.9	356	438.1	528.7	238.6	263	244.4	867.7
CCRL2	74.7	100.5	380.8	386.6	109	95.3	452.5	139.5	85.6
CCRN4L	1959.8	1775.4	1820.7	2148.7	2569.6	1817	1458.3	1611.7	2208.2
CCS	2125.5	2486.9	1753.3	2047	2934.9	2585.6	3028.2	2995.2	1706.4
CCSER2	504.45	699.85	1016.3	1184.8	373.6	423.05	792.65	352.3	1385.95
CCT2	1924.8	1882.6	2194.05	1908.05	1684.95	1283.2	1728.9	1385.65	1407.8
CCT4	5307	5847.8	4602.8	5612.6	6409.8	7974.1	6469.2	7495.2	4003.7
CCT5	2690.2	2937.7	1643.4	4276	754.7	2940.9	3823.4	3162.5	547.7
CCT6A	925.25	905	872.1	1040.4	654.7	1209.85	736.45	696.55	885
CCT6B	1293.7	812.6	805.3	688.9	821.5	757	641.4	1208.6	1157.4
CCT7	2067.7	1848.7	2472.1	2115.5	1932	3659.1	3789.4	2730.8	1226.4
CCT8	3333.5	4631.9	3806.2	2611.6	3301.65	2335.9	2898.4	3047.1	3097.35
CCT8L2	244	198.1	74.7	102.8	167.3	153	124	431	473.3
CCZ1	1719.2	732.8	1387.8	1542.5	1548	168.1	843.3	1133.3	2096.8
CCZ1B	308.2	587.8	123.4	596.8	926	227.8	527.1	806.4	580.2
CD101	370.7	269.8	173.8	408.9	217.2	296.9	253.8	242.1	804.1
CD14	20070.4	14714.3	11517.4	14296.2	20207.6	58969.3	30196.4	17926.1	12328.5
CD151	1117.4	1529.4	1937.3	1752.8	1242.4	2100.9	4319.4	3307.6	326.3
CD160	708.3	952.4	963.8	671.2	763	583.9	456.4	399.1	955.1
CD163	4431.83333333333	4573.86666666667	4652.06666666667	2361.93333333333	3726.53333333333	4599.2	4237.86666666667	4495.76666666667	4490.46666666667
CD164	4898.7	6056.3	4923.6	4975.5	3962.83333333333	4073.03333333333	3672.2	2900.43333333333	4142.23333333333
CD177	426.1	352.3	455	594	363.4	557.3	361.4	972.1	643.9
CD180	592.7	904.4	939.6	1206.9	929.1	510.1	1051.4	808	1359.6
CD19	643.9	352.8	839.2	219.3	884	637.7	576.3	748.1	1241.8
CD1A	938.4	1514.6	1600.7	2485.6	2401.7	1069.9	797	850.9	2291.6
CD1B	73.2	99.6	114.4	110.8	304.5	430.7	110.4	112.3	215.6
CD1C	74.2	40.3	883.9	75.8	136.4	79.5	157.7	456.3	411.3
CD1D	1222.3	1149.2	1592.8	1315.5	1118.1	1576.5	1192.7	767.8	618.7
CD1E	267.85	70.35	394.05	90.75	99.45	86.8	211.05	131.5	763.15
CD2	1177	509.6	633.1	663.3	1622.6	1034.7	608.9	1148.3	1758.4
CD200	528.75	246.55	616.2	644.8	648.25	182.95	389.65	434.55	745.55
CD207	887.2	244.8	794.8	995.9	842.3	78.5	277.2	213.2	1361.8
CD209	1265.05	748.1	512.05	714.3	644.5	844.35	639.85	471.55	1342
CD22	406.55	385.75	253.45	512.725	544	326.55	450.1	421.775	985.9
CD226	273	407.5	678.1	316.4	368	219.4	85.8	393	806.9
CD24	509.466666666667	649.933333333333	901.866666666667	1995.91666666667	1046.95	408.833333333333	855.15	808.833333333333	1048.65
CD244	170.7	628.9	120	334.2	120.9	150.7	396.3	125.5	303.5
CD247	577.9	656	352	566.5	677.9	737.3	802.8	582.5	296.8
CD248	970.8	970.6	1655.4	1421.1	1587.7	902.8	1226	420.3	2303.3
CD27	1279.2	531.3	655.8	884.5	962	426	723.2	229.5	1659.3
CD28	463.2	201.766666666667	292.366666666667	517.133333333333	458.233333333333	183.4	156.4	143.866666666667	518.166666666667
CD2AP	987.8	1306.8	1678.1	769.3	695.6	613.3	362.4	116.4	393.9
CD2BP2	513	450.45	611.45	654.1	519.2	850.95	516.15	417.4	592.45
CD300A	424.533333333333	518.433333333333	524.9	407.933333333333	560.833333333333	612.766666666667	546.233333333333	442.033333333333	595.733333333333
CD300C	918	908.3	285.2	411.1	1330.1	581.7	625	425.9	1236.7
CD320	124.5	124.9	149.6	212.5	324.3	668.8	509.8	262.6	155.7
CD33	105.9	88.8	69.9	116.7	197.2	91.5	68.7	137.3	148.6
CD34	403	508.8	1189.9	407.3	1353.8	680.4	826.7	359.8	1513.6
CD36	865.566666666667	655.133333333333	928.933333333333	677.933333333333	648.166666666667	674.866666666667	761.8	424.866666666667	884.433333333333
CD37	251.5	364.7	222.2	515.3	68.4	141.4	780.1	406.9	117.9
CD38	483.9	401.7	359.4	186.2	150.5	387.2	559.7	154.8	889.8
CD3D	1063	1501.3	1531.9	1885.8	2528.7	1067.5	1382.3	927.6	966.5
CD3E	805.3	1432.3	1151	1335	1328.1	1163.5	791.6	993.5	2760.3
CD3EAP	1395	285.5	141.1	322.1	148	379.9	792.8	182.9	3866.8
CD3G	151.8	130	71.1	153.4	135.6	66.1	61.7	207	313.5
CD4	2490.4	1937.3	2055.15	1258.4	2813.05	1084.95	2259.3	1098.2	2594.3
CD40	1014.7	1263.725	1264.15	1146.225	1471.75	1199.45	1111.925	1343.4	1731.325
CD40LG	275.1	478.1	140.3	161.7	594.9	112	154	132.5	255.4
CD44	612.4375	608	561.0125	544.625	857.8875	612.225	794.8875	454.825	1064.4375
CD46	2008.33333333333	1829.63333333333	1899.93333333333	1562.26666666667	1493.96666666667	1930.13333333333	1703.76666666667	1030.96666666667	1207.66666666667
CD47	1889.85	2807.225	2698.75	1960.3	2367.45	1272.7	1485.325	1172.8	1913.025
CD48	932.5	1300.2	1092.6	1285.4	1986.1	1427.9	1803.7	1571.9	1544.6
CD5	537.2	1006.7	291.7	1946.7	1262.3	245.9	215.6	420.5	286
CD52	157.45	129.65	291.2	300.85	647.35	301.7	726.25	254.85	561.95
CD53	3330.4	3448.5	3617.4	4143.6	4587.9	2455.8	3532.6	3752.2	4781.9
CD55	617.95	666.6	333.3	305.65	618.4	503.7	465.4	427.7	572.55
CD58	444.58	433.64	502.4	637.7	416.06	186.22	381.44	177.78	367.06
CD59	5335.55	3678.775	4162.25	5039.15	5567.4	3313	3747.625	3222.5	4392.975
CD5L	2034.3	2555.6	2152.5	1166.5	2109.2	4524.1	3224.3	2225	3017
CD6	524.55	578.85	673.125	585.45	642.475	773.85	526.65	817.925	1028.225
CD63	20662.2	20204.8	17204.9	19680.7	22051.5	26720.2	27932.5	25988.5	16776
CD69	331.2	354.6	732.6	315.8	666.1	217.2	282.1	128.8	516.3
CD7	189.85	209	177.05	187.7	76.9	237.9	145.85	135.95	123.45
CD70	1103.6	734.3	1067.3	221.2	220.9	521.7	986.3	259.1	1101.9
CD72	90.1	547	358.8	48.4	48.5	85.7	738	41.2	72.9
CD74	16500.1	18058.2	17272.5	11498	23405.2	18420.2	33215.7	18587.7	17794.7
CD79A	182.2	657	258	324.9	305.5	305.1	577.1	620	1731.7
CD79B	451.9	717.4	375	302.9	207.4	272.3	721.1	637.9	1847.8
CD80	1129.7	640.3	1388.3	1437.7	1769.4	828.6	856.8	1101.2	2571.4
CD81	22580.7	21367.8	17186.5	25133.2	22681	33433.1	41510.6	54233	25159.2
CD82	2156.8	1707.8	578.8	1054.5	685	1303.1	2990.4	1886.9	2090.3
CD83	1245.2	689.7	1491	1059.5	1890.1	849.6	963.9	930.9	2119.4
CD84	397.016666666667	388.75	301.4	818.516666666667	820.3	394.983333333333	340.066666666667	450.65	1158.85
CD86	566.033333333333	314.933333333333	259.166666666667	415.166666666667	572.866666666667	589.2	502.7	359.133333333333	875.333333333333
CD8A	2248.7	979.9	1502.8	1431.4	1513.9	664.3	990.4	243.9	3414.7
CD9	1045.6	1300.1	1658.1	932.9	1729.4	1267.1	2918.2	741.7	567.8
CD93	1682	1738.75	1369.85	1690.75	2201.05	1051.8	1570.7	1286.95	2183
CD96	139.1	493.8	684.9	513.5	96.2	267.9	173.9	412.8	704.1
CD97	286.6	1037	1007.2	378.8	802.9	1231.2	1576.4	728.9	751
CD99	9892.35	10263.55	9743.5	8589.8	10779.95	11064.1	11888.85	13789.1	7386.5
CDA	2053.2	1743.1	1188.8	763.7	1134.6	3117.2	2307.9	986	999.6
CDADC1	576.8	734.6	517	719	266.3	585.3	406.5	149.1	1156.2
CDC123	3142.6	3312.3	3908.4	3573.3	3032.5	2950.6	3180.6	2803.7	3415.9
CDC14A	107.92	99.04	180.98	182.56	155.62	133.14	115.14	126.06	531.5
CDC14B	1898	1702.1	1700.46	1488.44	1791.7	2020.02	1317.92	1733.64	1908.6
CDC16	2167.5	2699.76666666667	2617.93333333333	2610.03333333333	2315.4	1909.96666666667	2267	2109.93333333333	1910.96666666667
CDC20	367.5	341.3	70.9	256.7	582.9	104.9	49.5	235.2	170.9
CDC23	953.8	1384.4	1117.4	1175.7	1047.8	781.9	773.7	716.4	1127.4
CDC25A	73.9	57.9	151.05	47.65	99.6	134.3	59.25	86.5	147.35
CDC25B	1489.3	2398	1455.8	2094.8	1842.6	1935.5	2407.1	1516	2668.3
CDC25C	317.4	366.4	358.233333333333	124.266666666667	224.1	316.766666666667	226.233333333333	271.566666666667	669
CDC27	722.425	584.875	764.95	757.175	734.7	604.1	586.95	386.65	1086.175
CDC34	1910	1800.4	1288.1	1686.1	1204.6	3590	3876.4	3256.7	817.9
CDC37	1540.1	291.6	648.9	365.9	213.3	2109.5	1445.9	638.1	221
CDC37L1	1658.5	1341.4	1435.5	1517.5	1268.2	1634.7	1492.5	606.3	1329.7
CDC40	1083.75	1205.75	979	1442.45	1590.2	993.7	820.15	754.75	1424.95
CDC42	2575.675	1204.075	1033.375	1584.475	2108.725	1017.1	966.925	3907.5	1899.575
CDC42BPA	1314.725	1003.4	1390.475	916.525	1068.55	1427.55	944.5	605.35	1136.85
CDC42BPB	1098.8	1939.1	962.6	1346.3	725.3	1966.2	3106.9	1537	1681.2
CDC42EP1	1201.4	1175.7	794.4	1250.9	1250.4	2051.6	2670.5	2661.3	1232
CDC42EP2	171.5	142.8	189.6	164.9	241.95	186.8	226.05	243.6	155.9
CDC42EP3	669.2	1011.36666666667	767.5	741.5	939.2	329.866666666667	429.333333333333	367.266666666667	521.3
CDC42EP4	1810.16666666667	1330.66666666667	1156.7	1882.7	1963.66666666667	1820.76666666667	1704.96666666667	2156.83333333333	1841.56666666667
CDC42SE1	3122.5	3019.2	3382.5	4028.9	3427	1921.6	1536.3	1564.3	3599.5
CDC45	57.6	258.6	243.9	92.2	77.1	342.8	643.3	97.9	718.7
CDC5L	1425.275	1325.65	1030.55	945.4	1049.075	707.55	727	1448.825	4273.025
CDC6	282.55	96.55	219.5	337.05	345.65	238.25	252.25	125.4	477.45
CDC7	341.1	382.1	492.8	666.7	1007.1	394.2	181.4	35.3	1498.7
CDC73	405.8	212.1	700.9	579.6	70.1	379.1	191	26.9	76.2
CDCA3	198.8	133	130.4	208.7	286.9	476.8	308.5	253.3	663.9
CDCA4	679.7	1318.9	994.6	1324.5	1449.4	2147.3	919.8	1150	1696.3
CDCA8	96.4	93.7	43.4	140.1	127.7	95.8	32.9	83.2	184.4
CDCP1	146.8	135.4	115.7	187.5	170.1	309.3	124.5	212.4	203.6
CDH1	4210.7	4287.45	3945.15	3013.85	2138.8	3465.45	5027	5027.25	2659.2
CDH10	643.5	675	549.6	1058.2	1265.4	363.7	349.7	536.2	1759.9
CDH11	104.55	374.8	249.6	288.1	440.85	151.1	351.4	299.75	477.15
CDH12	59.7	111.7	202.2	205	230.6	188.5	305.5	10.3	900.2
CDH13	41	89.8	76.7	431	79.3	37.6	48.8	199.5	89.7
CDH15	171.45	269.25	270.05	519.6	95.25	226.8	212.35	345.45	118.1
CDH16	114.9	314.2	358.2	250.5	235.3	84.1	179	26.3	771.7
CDH17	182.6	38.4	78.5	207.2	73	358.2	40.5	583	252.7
CDH18	1076.6	746.9	719.6	1057.2	780.3	1158.5	693.6	339.8	1683
CDH19	273.7	685.5	497.4	632.9	915.8	213	520.8	366.5	631.5
CDH2	1950.85	3669.45	10695.85	3985.25	3485.8	1408.3	2134.85	1659.75	1594.7
CDH20	27.3	64.9	21.9	74	67.2	64.4	36.3	63.5	633.6
CDH22	209.1	308.1	220.4	235.4	748.9	323.7	81.5	468.2	232.3
CDH3	159.8	78.2	68.6	66.2	95.7	59.7	59.4	28	229.8
CDH4	300.15	123.05	508.15	557.4	683.15	146.05	246.55	262	889
CDH5	889.9	1671.2	931.6	715.1	860.5	1084	1620.3	836.4	1371.2
CDH6	276.78	342.42	288.46	374.78	278.1	231.16	255.54	424	700.4
CDH7	72.9	38.7	32.8	100.6	82.9	58.3	31	78.6	100.8
CDH8	157.55	193	295.85	214.3	1134.95	372.5	199	263.15	954.2
CDH9	148.2	216.9	148.7	462.6	690.5	72	144.1	42.2	813.2
CDHR1	53.3	429.4	134.9	48	71.1	74	55	36.4	114.4
CDHR2	1249.9	2289.8	2508.9	2527.4	1813.4	4403.2	2863.1	2224.9	3081
CDHR5	1603.1	1308.76666666667	1421.46666666667	2722.13333333333	566.166666666667	3682.93333333333	5921.83333333333	2390.23333333333	2041.4
CDIP1	418.6	709.8	464.5	342.5	680.7	641.6	673.5	321.7	347.7
CDIPT	5778.8	5939.7	10407.4	4103.5	5927.6	7072.2	4872.1	3525.8	6209.6
CDK1	274.9	142.5	218.566666666667	222.3	599.866666666667	173.3	372.666666666667	216.533333333333	699.633333333333
CDK10	845.5	602.566666666667	693	579.6	622.633333333333	1106.7	1039.53333333333	1032.56666666667	411.4
CDK12	1142.45	885.15	883.2	1244.15	1075.75	438.05	925.55	733.1	634.1
CDK13	482.7	549.6	408.48	755.34	536.36	357.28	400.68	445.52	559.2
CDK14	2231.55	1465.45	1564.1	2006.9	1468.3	933.9	1374.85	1302.45	2564.35
CDK16	1306.8	1087.1	1295.9	1181.6	1648	1296.46666666667	1230.23333333333	1205.7	1360.63333333333
CDK17	1042.5	913.8	1023.25	757.95	718.8	342.25	576.15	259.3	1628.5
CDK18	690.1	301.8	186.6	163.3	432.9	641.2	948.8	542.2	716.8
CDK19	500.9	627.733333333333	724.833333333333	922.2	917.9	429.233333333333	769.766666666667	525.1	772.2
CDK2	710.233333333333	651.6	596.8	375.033333333333	1033.33333333333	596.933333333333	318.866666666667	408.866666666667	662.766666666667
CDK20	203.2	422	480.7	534.2	438.2	356.6	519.1	661.8	660.2
CDK2AP1	3637.6	5460	5829.3	5702.7	5758	2936.8	2667.9	2564.9	3727.1
CDK2AP2	681.9	327	991.6	932.3	707.9	3997.6	1501.2	1057.2	481.6
CDK4	3082.8	2226.2	1884.6	2424.8	1987.8	2879.2	3057.8	2477.6	2247.4
CDK5	383.4	930.7	722.4	503.1	904.8	1019.5	947.8	487.7	227.7
CDK5R1	72.95	101.05	237.8	158.25	332.05	29.25	112.45	159.55	322.4
CDK5R2	105.2	19.5	121.3	361.9	33.5	26.1	21.6	227.8	765
CDK5RAP1	860.6	818.2	1514.5	548.4	709.9	687.2	835.6	1423.4	1015.3
CDK5RAP2	728.3	839.4	779.8	1099.7	838.2	884.7	460.9	625.8	957.7
CDK5RAP3	6151.2	3030.6	4242.8	4115	5097.7	5279	5547.5	6735.1	3792.9
CDK6	505.3	795.5	959.3	720.6	909.7	1003.9	700.1	759	1139.6
CDK7	719.9	852.8	582.1	586.1	108.5	536.6	609.9	91	573.7
CDK8	273.3	460.1	779	412.9	346.7	409	384.8	228	704
CDK9	511.4	926.8	467.3	1029.7	742.7	694.1	876.2	1612.8	266.9
CDKAL1	57.7	54.4	72.5	47.45	40.65	69.95	327.95	194.8	84.45
CDKL1	42.2	76.1	32.3	68.8	32	34.3	18.8	53.5	74.3
CDKL2	103.5	62.6	105.8	82	88.9	104.8	110.5	42.4	156.7
CDKL3	597.3	555.1	101.7	753.8	144.9	202.8	484.3	71.5	903.4
CDKL5	266.05	43.8	211.35	491.2	287.1	195.9	126.3	114.1	391.85
CDKN1A	513.1	175.7	764.1	910.2	768.8	1121.7	1993.2	981.8	820.3
CDKN1B	3408.7	3916.6	4448.5	3030.4	2338.2	2041.3	1800	1326.5	2723.9
CDKN1C	538.2	511.175	592	394.5	1205.275	358.45	386.25	557.95	839.525
CDKN2A	507.266666666667	463.6	474.633333333333	777.533333333333	929.666666666667	726.433333333333	458.566666666667	687.766666666667	1136.66666666667
CDKN2AIP	459.8	994.2	476.3	653.5	540.8	652.6	529.9	328.7	527.3
CDKN2B	238.5	69.6	57	38.4	15.7	21.7	155.7	336.3	148.6
CDKN2C	756.75	297.85	445.2	246.7	759.3	458.5	724.5	654.75	460.4
CDKN2D	97.1	179.4	118.8	80	168.1	220.05	171.8	312.45	199.65
CDKN3	494.9	545.9	704.1	893	1189.6	342.6	498.8	29.1	798
CDO1	23508.5	23751.9	22559.3	20630.8	15259.8	34828.8	20216.1	22539.2	11760.1
CDON	33	121.4	232.9	108.2	62.7	33	46.2	148.3	636.4
CDR1	38.4	203.1	44.4	57.4	104.4	23.4	4.9	15	383.6
CDR2L	76.8	388	72.5	243.1	111.9	100.7	155.1	110.7	45.7
CDRT1	540.833333333333	326.933333333333	467.066666666667	653.4	633.433333333333	207.2	132.1	471.633333333333	1105.2
CDS1	80.3	83.5	46.95	64.95	54.75	41.85	110.45	104.65	105.3
CDS2	1544.05	1970.25	1988.25	1145.35	1373.6	1335.75	1276.4	958.25	1992.1
CDSN	120.45	139.9	87.15	147.9	161	97.45	77.1	135.55	192.35
CDT1	379.6	313.5	196.4	289.3	531.9	217	146.4	303.4	706.6
CDV3	2751.03333333333	1769.23333333333	4188	1629.26666666667	1795.93333333333	2086.36666666667	1616.46666666667	1959.63333333333	1884.96666666667
CDX1	274.4	173.3	108.7	171.3	169.4	122.9	115.1	114.9	176.8
CDX2	103.8	60	157.6	71.7	160.4	102.4	56.5	224.5	152.8
CDX4	69	44.9	55.5	134.7	187.8	218.4	69.8	100.9	427.4
CDY1	58.7	302.2	34.1	133.3	67.1	9.5	36.8	118.5	547.7
CDYL	292.466666666667	356.366666666667	342.166666666667	133.3	116.033333333333	192.8	236.6	60.8	227.833333333333
CEACAM1	1690.8	1451.52	1385.78	1678.34	1714.5	1434.12	1113.24	986.12	1298.64
CEACAM21	314.45	240.95	313.9	421.35	94.15	287.05	185.65	537.6	628.7
CEACAM3	1313.26666666667	1043.13333333333	1346.13333333333	1553.96666666667	1407.4	746.2	978.133333333333	1010.26666666667	1180.06666666667
CEACAM4	845.7	995.4	740.6	1533.2	1099.6	625.3	748.6	1207.5	1665.4
CEACAM5	964.15	588	872.15	1122.05	1926.65	396.85	783.3	744.15	1506.65
CEACAM6	568.6	548.3	294.4	649.15	781.75	783.8	572.5	575.65	695.9
CEACAM7	207.3	211.933333333333	131.4	387.5	426.266666666667	187.933333333333	97.8666666666667	173.966666666667	731.633333333333
CEACAM8	183.4	45.4	324.5	43.7	152.8	113.8	33.9	34.8	93.4
CEBPA	11233.8	10834.9	9539.3	19629.6	6708.9	19887.8	26582.5	20408.7	7373
CEBPA-AS1	3084.9	2070.1	1710.1	2493.7	2270.2	3083.9	2454.1	1926.5	3850.4
CEBPB	21070.7	22048.4	24726	12965.9	15944.2	25675.9	25399.6	33639.2	15367.4
CEBPD	7314.65	6584.6	6991.9	3195.7	5448.8	5402.85	3827.75	7446.35	2580.95
CEBPE	349.1	364.6	795.9	182.5	636.9	498.8	467.2	443.8	1526.7
CEBPG	704.5	807	1403.6	886.1	941.3	2504.7	793.7	428.1	378.6
CEBPZ	466.1	1007.6	903	816.7	779.3	702.6	686.7	271.8	879.4
CECR1	1620	961.1	1944.5	321.2	1165.6	1509.9	2552.8	340.4	2914.4
CECR5	2275.7	2088.1	2245.1	3129.8	3098.9	3888.9	3114.8	3528.1	3323.7
CEL	39	44.9	44.7	78	84.5	96.7	49.1	91.5	115.4
CELA2B	284.1	489.1	272.9	167.1	51.9	318.5	348.7	452.4	690.3
CELA3A	516.5	440.4	674.3	538.8	373.1	582.4	367	605.35	1411
CELA3B	164.1	215.4	97.3	128.8	286.6	478.5	261.1	83.2	247.6
CELF1	3762.35	4146.725	4190.9	3512.5	3926.975	3011.225	3015.075	3934.625	3770.775
CELF2	656.6	1147.53333333333	1548.56666666667	960.333333333333	1749.96666666667	814.866666666667	958.4	654.8	1853.3
CELF3	183.9	143.25	615.65	157.6	183.15	286.55	308.2	248.15	653.7
CELP	76.5	136.5	139.4	93.4	93.9	81.2	125.9	57.6	180.7
CELSR1	143.166666666667	133.733333333333	39.3	75.9333333333333	121.266666666667	105.4	60.4333333333333	46.8	54.8666666666667
CELSR2	829.4	254.7	758.6	549.55	1051.55	535.85	559.05	559.75	757.05
CELSR3	810.05	466.95	398.1	575.7	398.1	524.05	328.1	664.25	985.55
CELSR3-AS1	59.9	89.7	41.4	41	41.1	45.5	29.3	123.6	129.9
CEMIP	80.5	420.5	474.2	449.9	853.8	188	35.1	488.8	513.3
CEMP1	91.1	36.8	55.3	105.9	133.8	94.2	50.7	101.4	486.6
CEND1	1732	740.7	939.4	1730.5	200.8	574	827.3	1411.6	1704.2
CENPA	1015.9	1084.1	1084	1235.9	2449.7	810.8	617	1049.9	1150.5
CENPB	664.1	942.7	1583.9	816.6	145.7	908.5	1257.6	923.9	959.1
CENPBD1P1	197.9	600.3	905.6	1056.6	417.2	893.8	990.5	562.1	529
CENPC	601.4	729.9	613.3	619.1	438.3	441.3	426.7	418.8	98.2
CENPE	132.2	111.4	34.2	122.2	124.8	27.3	68.9	114.1	138
CENPF	228.1	278.8	199.033333333333	404.133333333333	572.3	135.666666666667	312.133333333333	72.7666666666667	549.5
CENPI	86.9	117.3	257.25	266.2	241.8	100.25	241.45	408.3	696.75
CENPJ	550.1	614.4	929.2	334.4	107.6	504	533.9	487.1	796.4
CENPM	51.4	34.9	62	52.3	129.1	56.5	54.7	41.6	104.6
CENPN	130.55	236.35	59.8	184.05	90.6	289.05	133.5	98.65	206.85
CENPO	735	740.8	498	573.1	1313.2	637.5	646.2	991.2	1722.2
CENPQ	258	319.9	289.7	385.8	32.5	167.3	112.9	161.1	587.9
CENPT	1300.2	1043.9	829.3	1010.6	1116.7	989.6	1401.5	859.2	1253.6
CENPU	480.2	500	554.3	493.5	1536.3	383.7	308.8	402.8	903.5
CEP104	531.7	719.7	791.9	905	793.2	706.5	769.3	743.35	1379
CEP112	334.4	360.6	743.4	577	590.5	379	331.9	496.6	588.6
CEP131	116	65.6	333.5	27.1	65	125.1	134.6	69.2	76.7
CEP135	165.65	430.75	230.7	175.85	270.7	111.65	85.9	174.45	489.55
CEP152	160.5	200.4	362.4	58.55	151.75	78.7	146.75	61	218.85
CEP162	582.35	521.95	336.2	364.45	388.35	251.1	350.7	238.5	685.8
CEP164	678.35	515.1	427.6	662	785.85	705.1	643.5	1046.65	848.1
CEP170B	2643.2	3386.2	2601.7	3872	2565	3731.3	3538.6	3295.8	4303
CEP192	115.8	555.6	91.8	545.6	307.1	260.8	482.3	206.9	93
CEP250	1065.65	1314.45	643.35	1025.9	1181.65	1053.4	929.45	1530.05	1914.25
CEP290	215.1	332.25	277.25	237.15	288	59.2	84.35	83.4	179.7
CEP350	1278.15	1311.95	1393.85	1407.725	1394.05	1071.725	1119	879.825	1448.7
CEP41	273.9	558	299.7	951.6	1159.3	367.4	133.1	534.9	165.1
CEP55	59.5	17.8	155.3	52.8	372.2	56.6	45.8	12.3	117.5
CEP57	872	1227.48	1521.24	742.56	871.62	684.8	774.36	489.84	1187.18
CEP63	675.95	498	309.9	469.5	242.35	381.6	595.6	268.6	444.5
CEP68	668.833333333333	1018.56666666667	990.4	680.933333333333	918.933333333333	723.133333333333	675.233333333333	447.4	1162.43333333333
CEP70	1005.9	1336.3	790.4	541.2	716.3	687.7	782.1	684.8	2024.8
CEP72	730.4	359.8	85	829.4	144.5	536.8	270.7	203.2	258
CEP76	185	226.3	227.55	209.5	358.15	147.4	81.55	84	330.1
CEP83	509.3	290.2	186.9	396.4	347.9	338.5	244.5	245.3	876.7
CEP85	1721	1117.5	1371.8	1246.6	1283.3	830.5	1070.2	443.1	1991.8
CEP97	287.6	571.2	255.7	503.9	500.5	96.1	60.5	357	114.4
CEPT1	2400.7	2024.8	1848.7	1913.2	2568.2	2268.8	1289	1076.3	1899.6
CER1	1444.9	1494.6	1047.5	1737.6	1704.1	898.5	917.3	1010.3	2536.4
CERK	2244.2	2977.4	1868	2643.7	2011.3	1882.1	2652.7	2594	3817.4
CERS2	18598.2	12725.2	12657.5	25619.6	15085.8	20418.3	21627	25462.8	8887.9
CERS4	1109.3	890.7	546.1	1340.6	956.1	1063.1	1867	1286.9	193.5
CERS6	1522.35	1532.95	1397.8	1168.7	1743.95	1197.65	1231.2	1578.9	1816.65
CES1P1	514.7	237.7	74.3	95.8	549.1	307.3	466.4	536	447.1
CES2	20492.9	24848.6	16752.7333333333	22990.5333333333	18819.6	30734	23383.3666666667	28820.2333333333	17366.8666666667
CES3	4699.2	4297.2	4637.4	6235.2	3765.3	4114.8	5262.3	5983.1	5147.3
CETN1	400.5	307	954.2	1622.9	911.6	197.9	733.3	2407.6	1722.3
CETN2	1566	1831.2	1602.3	1808.7	1473.1	671.4	1008.8	1159	966.1
CETN3	911.7	1126.5	887.2	1017.5	658.4	552.8	466.1	529.2	763.7
CETP	2565.3	1331.7	1806.6	993.6	1501.1	3493.3	3201	2474.9	3000.2
CFB	18167.55	26316.45	20428.65	23113.85	23674	31162.7	19114.85	50601.4	32468.8
CFD	1259.8	281.2	677.7	126.6	62.3	1241.8	1469.6	469.6	1099.6
CFDP1	1516.1	1600.35	1549.3	2021.2	1219.95	1413.55	1275.95	1351.85	993.25
CFH	26911.1	32289.9	28132.2	27601.9	25359.8	23326.7	16788.9	44086.7	33355.6
CFHR2	46348.9	60682.3	44291	41125.8	37380.9	62214	43921.4	62476.7	36122.7
CFHR4	25004.5	24313.1	11744.1	25800.9	16917.7	38463.7	11615.2	33483.6	12988.9
CFHR5	9612	9359.8	8848.9	4174.5	8077.8	17084.1	5100.6	2147.6	3020
CFI	25257.6	18323	15157.4	18905.9	22570.2	22315.5	19590.8	23687.6	22873.2
CFL1	25618.9	29354.7	24947.4	34148.8	34637.5	33680.1	39095.3	37412.4	26163.6
CFLAR	1776.19090909091	1854.80909090909	1995.43636363636	1974.54545454545	2471.56363636364	2844.86363636364	1756.02727272727	2256.60909090909	1765.09090909091
CFP	1752.7	1039.3	1041	254.2	182.5	2175.1	2602.8	331	1945.1
CFTR	245.475	159.15	238.575	264.5	169.75	144.4	110.675	190.525	544.875
CGA	100.6	185.5	146.5	201.4	357.8	100.3	191.2	563.3	252.1
CGGBP1	3062.3	2507.5	4306.7	3926.7	4228.3	2637.9	2441.5	2837.8	3177.4
CGREF1	45	54.2	41.4	116.2	381	473.6	110.6	211.7	164
CGRRF1	1015	1126.9	1018.3	1093.8	905.5	650.5	813	568.1	792.8
CH25H	426.7	771.9	816.7	797.6	1144.4	214.1	651.4	327.3	457.6
CHAC1	200	191.1	173.8	227.2	210.7	188.1	126.7	195.1	250.5
CHAD	411.1	787	1120.2	392.2	200.9	635.8	1283.4	795.6	216.7
CHAF1A	564.6	314.5	439.433333333333	404.933333333333	394.133333333333	429.233333333333	468.5	315.266666666667	507.9
CHAF1B	22.4	43.5	83.6	31.5	208.8	27.4	77.8	82	746.6
CHAT	498.5	218.4	967.1	716.2	513.7	83.5	215.6	490.1	84.9
CHCHD2	18735.9	25138.5	21077.9	23778	25933.3	26152.4	24619.6	25967	12958
CHCHD3	1172.9	1486.7	1494.5	1592.7	1042	1134.2	1400.7	1566.8	1434.6
CHCHD7	1176.6	1365.3	1753.7	585.9	869	760.2	939.8	775.4	1284.3
CHD1	695.9	518.6	818.3	637.6	695.2	541.4	507.3	437.4	775.5
CHD1L	1691.85	1269	1453.7	1394.65	776	1033.4	1343.55	1267	1297.8
CHD2	721.9	330.2	63	693	352.3	160	346	131.8	1382.6
CHD3	495.75	376.95	1239	568.5	571.35	690.05	671.2	510.55	980.65
CHD4	1632.4	2334.2	1359.33333333333	2084	2675.73333333333	2727.06666666667	2448.3	2692.16666666667	1255.16666666667
CHD5	123.1	134.7	360.25	253.1	212.25	77.75	114.85	74.4	408.3
CHD7	634	690.5	580.65	538.6	830.9	375.05	471.2	504.45	766.75
CHD8	1082.6	1357.6	1183	1079.1	1368.4	1531.6	1778.6	1723.2	1551.1
CHD9	2129.8	2299.83333333333	2271.33333333333	2545.3	1775.5	912.766666666667	1029.56666666667	606	1416.53333333333
CHEK1	258.75	160.35	187.75	268.3	205.25	142.1	117.5	74.8	517.6
CHEK2	991.2	724.5	1367.4	1119.5	1386.5	934.9	1362.6	435.8	1111.2
CHERP	1329.5	1044.1	1386.6	1922.75	1647.3	1876.95	1987.85	1741.95	898.6
CHFR	1574.1	1578.7	1342	1577.5	1599.6	1656.3	1881.9	1092.5	2349.4
CHGA	544.6	391.7	357.9	311.3	832.8	552.9	214.1	430.1	507.9
CHGB	564	538	166.2	658.6	466.5	414.1	246.8	331.5	631.1
CHI3L1	1151.3	680.266666666667	709.5	608.533333333333	900.5	357.033333333333	858.4	1036.2	924.733333333333
CHI3L2	885.8	709.1	704.2	691.5	652	699.8	974.1	561.9	1310.4
CHIA	208.7	249.6	316.7	421.1	1354.2	346.1	154.6	599.3	938.8
CHIC2	1239.5	1005.4	891.8	1256.7	1091.9	906.5	1310.9	801.2	1386.2
CHIT1	34.3	301.9	95.7	171.4	476.7	130.7	149.1	69.2	144.5
CHKA	498.55	702.6	548.2	922.95	588.55	1359.45	1585.5	770.5	297.5
CHKB	1583.9	2504.4	1582.2	1469	2042.8	1749.4	2383.3	1032.9	1881.8
[truncated: 10,549 more rows]
