# Supplementary material for: Mechanism of Astragalus membranaceus Alleviating Acquired Hyperlipidemia Induced by High-Fat Diet through Regulating Lipid Metabolism
Source: Nutrients. 2022 Feb 23;14(5):954. doi: 10.3390/nu14050954 (PMC8912611; doi:10.3390/nu14050954)
Supplement: Supplementary file 1 [file nutrients-14-00954-s001.zip › nutrients-1560760 - supplementary/supplementary file 2. The gene expression matrix from GEO database/GSE15653/IDtrans/probeMatrix.txt]

ID_REF	GSM391693	GSM391694	GSM391695	GSM391696	GSM391697	GSM391698	GSM391699	GSM391700	GSM391701
1007_s_at	1953.4	1392	1755.4	1766.1	2239.1	1050.6	1255.6	1462	2017.1
1053_at	506.8	594.1	145.8	180	495.8	380.3	655.1	367.3	169.5
117_at	631.5	556	669.7	546.5	537.8	986.6	778.5	809.2	603.4
121_at	4866.6	3453	4688.2	4984.7	5192.6	3103.1	3135.6	5330.5	7561.5
1255_g_at	247.6	159.5	63.5	412	209	52.5	153.6	163.1	333.3
1294_at	1886.3	2482.9	2634.4	1800.5	2287.4	1863.9	2178.7	1589.7	1608.3
1316_at	1119	748.5	856.9	1037.4	1153.2	730.9	419.3	857.9	1729.8
1320_at	32.2	230.4	63.6	89.1	81	381.6	337.3	51.2	166.4
1405_i_at	353.4	238.7	848	121.8	127.9	651.6	496	312.2	676
1431_at	70107.1	65712.2	72799.7	38085.6	58609	84949	63893.3	135125	66031.7
1438_at	163.3	496.4	117.3	619.3	463.7	128.2	297	130	703.6
1487_at	2759.2	3238.7	2616.7	3870.1	2525.6	3152.7	3023.6	3692.3	1924.1
1494_f_at	75193.3	87808.4	64989	79491.7	47135.4	123629.5	54603.8	98143.7	35588.7
1598_g_at	4311.6	3259.4	2711.6	8694.8	4808.2	6368.7	7193.3	5112.4	6237.5
160020_at	2782.1	2501	1710.7	2306.4	3769.3	1401.8	1646.7	2554	4596.8
1729_at	985.6	635.6	140.7	394.1	766.8	1299.1	1306.1	1703.2	252.2
1773_at	349.9	465	453.8	368.9	305.6	651.5	296.9	506	243.4
177_at	434.3	599.9	742	551.2	545	608.6	484	551.5	458.9
179_at	2384.8	2822.3	2385.4	5356.5	3920.9	3976.5	2666.8	4140.7	3088.6
1861_at	866.1	575.4	876.2	994.9	695.8	1304.1	928.7	882.5	1029.3
200000_s_at	2928.8	3033.7	3481.5	3057.2	2603.4	3936.9	6010.5	5035.6	3702.3
200001_at	4459.8	4203.1	5047.7	5428.7	6016.2	9165.4	11952.8	7312.5	2453.4
200002_at	28493.6	26313.1	22191.5	22962.8	25561	31263.2	27267.4	27352	18865.3
200003_s_at	17071.4	24908.5	16952.2	26232.3	26400.7	26440.6	34946	33074.7	20393.5
200004_at	10741.4	13110	13840.8	10130.4	10026.8	9998.1	9076.3	9558.9	8149.6
200005_at	5433.1	6157.1	4532.1	4640.5	5494.5	5803.4	5958.9	6819.8	3660.5
200006_at	21531.6	24328.9	18537.1	21019.4	20906.9	18837.3	12839.4	29551.8	13758
200007_at	19422.5	20243.2	18246.6	18677.1	14823.5	16374.3	16374.3	16464.6	15199.8
200008_s_at	5633.2	4505.9	4436.3	6480.5	5101.8	5061.4	3937.9	4377.8	3043.3
200009_at	17015.4	20244.8	21375.8	21334.8	17170.8	14887.4	13031.3	14681.2	16045.8
200010_at	19567.6	20346.1	17332.8	18054.7	34521.9	12638.8	11940.4	29830.5	11044
200011_s_at	2965.2	3314.5	2479.7	3617.9	3468.6	2687.7	2643	2551.3	3395.3
200012_x_at	33164.4	32817	33155	28431.2	40099.6	24823.8	23681.4	38228.4	30686.1
200013_at	22936.3	22196.7	18769.7	20435.1	23762.7	19282.2	19160	27892	16282.5
200014_s_at	3391.9	3474.7	3034.5	2663.6	2265.8	2235.9	3489.2	3085	2797.2
200015_s_at	4253.5	5918.8	5836.2	4881.3	4985.4	2456.6	4633.8	4620.2	5096.7
200016_x_at	17931.4	22136	26863.3	20707.5	22612.5	10757.9	14386.3	16461.2	18936.3
200017_at	20387.9	17649.6	16012.2	18368.4	15985.6	13160.8	18522.8	24878.6	16208
200018_at	44372.7	52770.6	44497.6	47286.6	52816.2	30907.1	30001.6	48275.4	43340
200019_s_at	26167.7	25396.9	20347.5	24508.5	26526.2	39773.2	33334.8	37969.6	20203.8
200020_at	4694.8	3699.3	5782.2	4187.3	3983.7	2327.9	3300.3	4116.9	4715.5
200021_at	25618.9	29354.7	24947.4	34148.8	34637.5	33680.1	39095.3	37412.4	26163.6
200022_at	23525.2	23728.2	21805.1	24520.8	27427.3	32629.1	31466.3	27271.9	15770.5
200023_s_at	8234.4	9532.9	11162.8	7229.8	13202.8	9508.7	8048.9	11672.9	6289.8
200024_at	13423.3	12677.4	14371.8	12708.5	14694.2	18371.3	25413.7	19014.4	9682.5
200025_s_at	38287.5	40388.1	35678.6	31083.3	34095	32483	34187	52067.6	33771.7
200026_at	59283.4	37392.4	33720	45825.2	65398.1	40695.9	47584.9	76409.4	29826.2
200027_at	4737.8	6171.8	6309.8	6375.1	5360.4	4444.4	3357.1	2750.3	3724.8
200028_s_at	12989.5	10348.3	9885.6	11693.6	10420.7	5171	5549.6	9027.1	10427
200029_at	34540	42802.3	37917.2	28240	34872.6	55758.1	52693.2	58297.6	23624.4
200030_s_at	23418.1	18531.6	21551.2	23526.3	24492.1	19785.5	22532.3	26424.9	12165.8
200031_s_at	28883.7	29433.3	24775.8	32135.4	41079.3	48041	51607.3	49065.5	23913.1
200032_s_at	48544.2	60922.4	61892.8	45361.3	61575.3	35535.4	40430.4	56092.9	39534.2
200033_at	9486.2	12250.9	10623.2	9277.6	11893	11739.5	13079.2	13200.3	5380.2
200034_s_at	22869.6	28348.1	26384.9	20542.5	21950.5	20410.9	17646.3	30416.6	15219.2
200035_at	2520.3	1887.4	2233.1	1803.5	2957.9	2132.5	3275.4	2984.9	2163.2
200036_s_at	17234.1	20110.3	16372.1	15150.5	23083.7	20334.7	21184.4	19176.9	9384.4
200037_s_at	3090.8	3995.8	3939.6	3042.6	3456.5	2533.9	3597.9	2176.8	4578.9
200038_s_at	24088.5	26279.6	29506	23263.1	27685.3	23848.1	25321.9	28706	18670.3
200039_s_at	7935	7871.2	7805.8	8196.9	7709.9	8461.7	8153.1	5902.1	5705.9
200040_at	2839	3958.4	4990	4743.3	5474.2	2018.1	3204.3	1653.3	4110
200041_s_at	8964.5	10325	9132.2	8169.3	8568	6235.9	12046.4	10215.9	5890.1
200042_at	4118.3	3842.7	2613.6	3992.2	4037.5	4009.1	2924.2	4196.8	3958.5
200043_at	9660.5	9295.5	7420	10410.1	7586.5	7245.8	7401.8	7577.4	5463.3
200044_at	3074.1	3760	4467.4	3495	3004.3	4408.4	5083	3783.4	3560.4
200045_at	2323.7	2407.7	1797	2814.7	2606.5	3304.1	2857.1	3025.5	3352.5
200046_at	6190.3	4955.7	5595.7	5879.7	4687.2	3554.9	2862.7	7265.8	3585
200047_s_at	7135.5	8299.5	6295.2	6911	5522.9	4416.1	4038.5	3254.4	6261.1
200048_s_at	12840.8	12644	14829.7	11788.3	8861.8	17744.4	14492.7	14150.2	9246.5
200049_at	1698.2	1591.7	1271	2338.9	2342.7	790.3	1069.2	605.5	2583.3
200050_at	2464.6	1628.5	1740.2	2151.3	1686.1	1849.7	1383	732	2086.9
200051_at	1092.9	1310.9	759.6	818.8	1882.7	1138.6	1178.7	1062.7	997.6
200052_s_at	964.2	832	865.3	1272.4	1531.9	1118.1	1044.2	795.1	1246.7
200053_at	4552.6	3447.3	3158.3	4195	4041.4	4336.6	5347.3	4520.4	2908.9
200054_at	1671.3	1376.3	1830.3	2080.1	1711.8	2953.8	1585.1	1942.7	2092.6
200055_at	6878.8	5752	5825	7099.9	6484.9	6031.7	7446.9	6599.3	5958.8
200056_s_at	1170.8	1614.6	1374.3	1412.8	1562.9	598.4	702.4	497.8	1504.1
200057_s_at	9471	10713.5	10153.5	9705.8	11806.3	9200.4	9385.7	10261.6	7728.7
200058_s_at	3989.9	5262.1	4219.9	3397	3694.6	5644.9	6669.8	4844.8	3100.6
200059_s_at	9026.1	6711.1	7087.6	9788.4	9414.5	9188.5	10396.2	13622.9	6265.9
200060_s_at	3296.6	3368.8	4442.1	3868.8	3858	3792.2	4112.2	5850.6	3054.5
200061_s_at	41560.1	48516.1	38425	39349.5	45410.8	38733.5	43676.6	69319.3	33744.1
200062_s_at	67336.4	69543.8	81155.3	47533.3	63331.7	43314.7	40235.6	72814.9	49503
200063_s_at	15090.9	19711.1	16201.8	12249.8	14197.2	9904.5	11731.3	12850.5	14112.4
200064_at	10762.6	10227.9	7544.6	17775.7	16428.6	9078.7	10714.7	13068.4	9499.4
200065_s_at	10196.2	8313.9	8661.5	11007.1	8720.6	20481.1	18122.3	9786.3	5763.6
200066_at	2335	2335.5	2399.1	1582.4	1808.8	2291	1472.4	2613.2	2141.7
200067_x_at	9553.4	9711.9	12039.4	10569.2	9177.3	7797.1	6570.6	4491.3	6987.1
200068_s_at	29608.4	22093.8	30561.2	31557.4	23820.3	15585.8	15058.6	12181.9	21095.3
200069_at	513.7	743.2	652.2	652.3	728.8	344.8	497.3	203	1135.8
200070_at	2162.4	2402.4	2016.3	1850	1378.8	2228.2	1854.3	2762	3126.4
200071_at	1136	1399	1567.6	1315.5	1033.8	700.8	728.7	578.2	1425.3
200072_s_at	1432.1	2417.3	1958.2	1810.9	2127.6	4632.6	4376.9	4017.9	1937
200073_s_at	2615.3	3580.7	2819.6	1559.4	2527.1	3151.8	2440.5	2747	2247.1
200074_s_at	9185	9899.8	10221.8	8597.2	10919.1	11413.7	11020.7	13443.2	5537.4
200075_s_at	4034.3	4368.9	3002	3014	2891.7	5155.6	5896.9	2750.9	2862.9
200076_s_at	3564.2	2813.3	2826.5	2624.9	2142.3	3680.2	2435.7	3010.5	3113.7
200077_s_at	20426.3	19754.4	18364.2	19118.3	20426.3	31853.3	26984.1	27298	19510.1
200078_s_at	4521	3301.7	3308.3	6320.2	4365.6	8247.4	6375.9	5020.6	2732.7
200079_s_at	4931.5	4933.9	4136.2	3766	3942.2	4220.5	4169.1	4650.7	3050.9
200080_s_at	19622.3	23927.4	22179.4	17408.8	16677.8	15500.1	17352.7	22217.1	17112.6
200081_s_at	22404.9	23959.8	27142	20379	25875	18049.3	19798.2	29386.2	15215.2
200082_s_at	30191.1	30857.7	31433.8	23797.9	31263.2	25317.9	24505.1	28686.3	17765.8
200083_at	2570.8	3319.3	1327.9	2946.6	1564.6	3962.4	5422.8	4170.2	2368.2
200084_at	6004.1	5908.8	6310.3	6316.6	6805.6	3655.3	4772.8	3896.3	3818.6
200085_s_at	8203.4	8433.8	7583.3	6981.5	7708.2	14419.3	10779.5	9437.8	6058.7
200086_s_at	10443.1	9716.2	11256.9	9542.1	10548.8	12900.8	13418	12968.8	8602.5
200087_s_at	16572.1	16749.7	17216.4	17665.3	12704.1	15955.3	13610.9	12553.8	15526.4
200088_x_at	40445.8	48535.6	46854.4	33924.5	47144.1	40744	36074.3	40426.9	28254.4
200089_s_at	13202.2	18406.8	11937.3	11240.7	14195.3	15216.3	13735.9	23299.5	15216.3
200090_at	6096	7459.7	6253.4	5935.2	6292.9	4585.4	5224	5261.2	5155.9
200091_s_at	14095.5	17700.9	17268.1	11992.8	15195.8	11129.1	12015.6	21887.8	11232.6
200092_s_at	32302	35099.1	34407	23807.5	30733.3	24285.8	22488.9	45164.4	34937.8
200093_s_at	22615.2	20206.2	17772.2	18893.1	15089.8	16717	15625.4	21680.9	12986.5
200094_s_at	11337.2	19795.8	11317.8	11946.8	15316.6	26902.5	25600.8	35907.7	14344.1
200095_x_at	54220.3	71979.7	65638	48797.2	67927.7	65213.1	59696.6	70148	67146.7
200096_s_at	6229.1	5152.6	5416.2	5456.7	5529.1	6374.5	5251.6	4091.3	3913.6
200097_s_at	7600.7	6659.9	7281.3	5976	6311.2	6255.2	6187.8	4457.2	5689.1
200098_s_at	4899.8	5577.8	4431	4075.1	4682.9	5626.2	5847.1	7022.2	5410
200099_s_at	32481.8	32937	33426	25258.8	37738.1	25675.9	19917.9	30567.4	23206.6
200593_s_at	1825.8	2681.4	1862	2873.9	2046.7	2901.4	2187.5	3606.9	1663
200594_x_at	7728.1	7315	8213.8	10828.1	9540.4	4766.2	4723	3918.5	5275.6
200595_s_at	3363.3	4528.3	3341.6	3671.7	2798.1	2087.7	2531.6	1681.6	2541.4
200596_s_at	80	334.9	580.4	113.7	625.7	701.7	2447.7	2080.5	549.1
200597_at	1017.5	1086.4	566.7	1043.5	889.5	1073.4	998.2	1012.4	1155.8
200598_s_at	3503.8	3332.2	2720.7	3144.8	2647.2	5400.2	5528.6	6288.2	2305.1
200599_s_at	16272	22011.5	21223.5	14525.1	11324	19129.9	20544.2	23489	17232.4
200600_at	2022.1	2143.6	2510.2	3245	2343.6	2290.3	3373.6	3199.5	2934.9
200601_at	7316.6	6984.4	7472.4	5905.3	7177.2	6534	5435.9	5516.4	5990.5
200602_at	3977.8	5459	4143.6	4144.4	3876.1	2702.1	2783.1	1012.1	3481.5
200603_at	5868.1	7511.5	6488.4	6416.8	5324.6	3291.4	4656.2	3384.6	4381
200604_s_at	1894.4	1353.9	1381.7	1326.8	1302.1	2510.5	1689	840.3	1134.8
200605_s_at	3593.5	2942.2	3489.6	3813.4	3740.8	2933.9	3529.7	1020.8	1983.1
200606_at	5909	6709.6	7577	7032.2	5437.2	5410.1	6909.3	4082.6	4542.3
200607_s_at	712	729.1	675.5	822.4	948.7	679.1	697.1	704.2	1197.2
200608_s_at	2229.1	2593.8	2313.4	1956.9	1335.4	993.7	1582.2	1147.7	2145.7
200609_s_at	3776.1	3017.6	2445.8	3104.1	2628.4	3415.7	3487	2518.6	3641.7
200610_s_at	8768.9	7979.8	7592.1	6722.9	6124	7471	10880.3	10261.9	3628.7
200611_s_at	1783.5	1284.2	1403.4	1591.4	1827.5	2988.7	3670.8	1684.7	357.6
200612_s_at	1728.6	1424.4	1392.1	1803.7	1515.6	710.8	1240.2	1671.5	1414.8
200613_at	2459.7	2202.6	1672.6	1891.2	2179	7395.5	6333.1	4215	1931.2
200614_at	19027	16459.8	16739.5	16383.3	13311.8	16762.2	16080.4	11579.1	11659.9
200615_s_at	1125.3	531.6	1166.2	985.6	1163.3	533.9	682.8	663.8	893.2
200616_s_at	1778.8	954.2	1628.8	1953	1206.9	2283.8	3584.8	2947.1	2497.8
200617_at	5028.9	4449.6	3402.1	4235.4	4815.4	4957.4	3681.5	4232.1	6546
200618_at	6268.9	6161.4	5007.9	6008.1	5570	6371.6	4442.6	4196.9	3730.9
200619_at	1292.7	3354.9	1706.7	1102.8	1094.4	4736.6	3869.2	2381.2	368.2
200620_at	19762.3	15934	20748.2	18556.1	19380.1	19906.7	16455.7	14900.3	11102.2
200621_at	3922.1	4618.7	3843.5	4367.5	6288.3	4762.1	3772.8	6109.2	4692.8
200622_x_at	2151.5	1537.2	1778.3	1833.9	2566.8	2147	2381.8	1282.7	1478.4
200623_s_at	2624.1	3223.2	2883.4	1688.8	3455.6	2799.3	3988	2448.9	188.4
200624_s_at	2018.1	1823.8	2111.2	3071.8	2010.9	2270	1455.6	2047.3	2901
200625_s_at	4931.5	7090.5	7379.7	6140.1	7334	5233.6	5030.8	4053.8	5712.5
200626_s_at	2719.3	2822.4	2124.3	1761.2	1932.7	1782.9	1193.8	1002.3	1713.7
200627_at	10480.8	9999.4	10548.5	8777.5	8868	10193.9	8941.1	4631.9	7982.8
200628_s_at	171.1	228	880.3	233	291.7	1364	1524.4	143	306.1
200629_at	1787.4	1241.8	2406.8	1200.3	1496.2	1927.5	2093.8	1429.9	2166.8
200630_x_at	10906.4	9401.8	9472.4	12209.9	12751.7	10126.1	9963.9	20375.9	12559.7
200631_s_at	4077.4	3710	3566.1	4251.8	4752.4	3257.3	4485	3869.9	3856.8
200632_s_at	4074.3	6674.3	3400.1	3144.9	4191.7	5114.4	3884.1	3515.3	2702.2
200633_at	110346.5	114831.6	117015.2	89584.5	96375.2	103898.6	62710.5	121881.5	103244.4
200634_at	13419.5	9025.9	10301.7	10089.8	7832.9	15202.8	16111.5	20848.1	7099.6
200635_s_at	1862.4	2452.7	1424.1	2634.8	1771.6	3639.9	4679.1	4758.6	2419.5
200636_s_at	5228.1	6158.3	5868.9	9989.9	5376.2	6903.4	8189.9	11408.4	6581.8
200637_s_at	876.5	833.1	1013.2	1637.2	1264.7	3312	4651.5	2554.6	1165.2
200638_s_at	1357.2	980.3	570.4	1500.5	669.2	973.4	1299.2	1258.7	271.5
200639_s_at	3407.7	3981.4	4017.4	3856.7	2994.8	2650.5	3949.5	3284.9	2691.7
200640_at	4475.7	3066.5	2974.5	5138.8	5347.2	2900.2	2450.5	3388.4	3727.6
200641_s_at	1258.7	879	962.6	1307.6	1812	1707.2	1169.5	1228.4	2152
200642_at	90321.3	77167.1	87909.2	71321.6	70035	91238.7	64551.3	111045.3	48982.4
200643_at	3479.4	3608.6	3676.2	3177.2	1824.2	9143.7	7290.1	4888	2187.5
200644_at	1723.7	2402.4	1510.2	1765.9	2561.9	2119.1	3194.5	2963.4	2550.2
200645_at	11672	14809.3	11136.8	17353	17315	11807.4	16446.5	15008.5	9265
200646_s_at	1598	1193.7	1324	1141.2	1292.1	3942	3752.7	1943.3	1663.5
200647_x_at	7738.7	5876.3	6582	8582.2	7561.4	9413.1	16109.9	13518	5765.2
200648_s_at	1555	1327.5	1752.3	1056.6	1798.3	3781.1	2480.9	1887.1	1171.3
200649_at	6971.4	5542.7	5029.8	6889.4	6886.9	10865.8	12233.5	8921.1	4750.6
200650_s_at	39951.7	30018.2	39505.7	36127.1	30652.3	43783.7	26323.3	47092.3	28308
200651_at	18844.6	18099.3	19322.2	15385.8	21861.6	30385.9	27851.9	27369.1	11952.9
200652_at	4840.9	3903.1	6726.6	5194	4538.8	4960.5	5704	4983	5832.8
200653_s_at	9511.4	9640.5	10654.3	4981.6	5601.9	9708.1	13617.6	5013.9	6555
200654_at	41038.5	43331.6	34845	49313.8	31382.6	79682.2	62713.7	83217.3	37290.6
200655_s_at	7726.8	5777.7	7238.3	4460.1	5618.5	8228.5	5960.4	9281.3	4993.4
200656_s_at	4994.1	5960	4591.2	7081.7	4051.3	25219.9	20870.6	14532.5	5667.7
200657_at	17874.4	16956.5	18639	18557.6	15842.7	19687.7	24901.5	27080	16235.8
200658_s_at	1352.5	1467.1	1125.2	1451.3	1147.7	2445.6	2489.3	1167.1	717.9
200659_s_at	2412.3	1802.1	2281.4	2285.8	1271.5	2762.7	3492.8	2330.4	2262.3
200660_at	986.6	1598.3	1440.6	1188.9	2066.1	1540.4	2708.7	1121.5	154.4
200661_at	2660.6	3026.4	1448	2608.5	2335	5229.1	6929.1	4028.9	1195.5
200662_s_at	4161.2	5467.3	4163.8	3100.6	3977.5	3994.4	3038.6	2735.2	2886.8
200663_at	20662.2	20204.8	17204.9	19680.7	22051.5	26720.2	27932.5	25988.5	16776
200664_s_at	1851.9	1283	1107.9	1510.3	1508.6	4467.8	2774.6	1445.6	648.7
200665_s_at	4077.1	7510.1	4152.4	3314.4	6024.8	2978.8	6890.2	4183	4813.5
200666_s_at	2971.8	2850.4	3135.9	3641.3	3314.7	6704.4	4104.4	4422.3	2716.6
200667_at	4682.1	4182.2	5245.8	4164.8	3364.5	6738.4	4413.3	3323.1	3724.8
200668_s_at	9762.5	8776.6	11517.4	10656.9	10804.1	9562.8	9826.5	4360.1	6225.8
200669_s_at	2857.7	1831.6	2535.4	2844.4	3082.9	3265.9	2659.2	2044	2400.1
200670_at	8316.6	7981.2	9908.3	9024.1	7826.9	12827.9	10499.7	15666.4	7842.2
200671_s_at	44.3	72.5	346.4	169.1	82.6	660.6	859.7	40.7	53.5
200672_x_at	2273.3	2070.6	1069.8	2532.2	2497.5	3082.6	2653.7	2129.9	1466.4
200673_at	15736.6	17194.6	16414.8	14382.7	12372.1	15821.8	13350.8	13172.4	12454.7
200674_s_at	58099.6	72136.7	75830.2	44667.2	68774	44812.9	38634.8	74665.2	49562.1
200675_at	22580.7	21367.8	17186.5	25133.2	22681	33433.1	41510.6	54233	25159.2
200676_s_at	804.5	760.1	758.3	1325.3	940.6	996.9	906.7	1113.5	1118
200677_at	4062.2	6969.4	6559.5	7296.1	7070.9	7114.5	8635.1	6147.5	6907.6
200678_x_at	5874.4	3996.6	3435.4	4406.4	5768.2	6840	11319.8	6043.9	4291.2
200679_x_at	3711.4	2732.4	3438.9	1910	2513.3	2308.9	2752.4	4372.7	1941.5
200680_x_at	15206.2	18654.6	17704.2	11086.5	12453.1	14192.8	14930.3	21972.3	14769.8
200681_at	12274.9	9345	13990.6	9729.8	8124	9820.4	7754.8	4390.2	4765.9
200682_s_at	4976.5	3536.9	5670.3	5878.6	4040.2	5003	3904.6	5494.5	2644.4
200683_s_at	1703.3	1520.5	728.3	1855	1095.9	2857.4	2591.3	1891.6	608.9
200684_s_at	463	370.6	852.5	988.5	857	1148.9	1353.5	385.6	1101.1
200685_at	1007.5	1604.5	1227.6	1127.1	793.8	459	620.8	251.4	523.7
200686_s_at	3521.6	4784.7	5327.4	3833	3316.5	1452.4	2224.6	2004.1	3632.4
200687_s_at	1926.5	1356.1	1967.9	1849.2	1697	1200.2	1100.2	879	690.4
200688_at	713.9	616.4	352.8	733.4	415.3	590.4	621.7	1512.2	1460
200689_x_at	30532.7	51155.1	52981.6	30398	39226.6	38379.5	40115.5	48635.8	43843.4
200690_at	1395.7	1700.7	2216.9	2128.3	1225.7	685.1	1048	614.5	1193.7
200691_s_at	8343.7	9648.6	8436	9008.2	6328.9	11603.5	8210.4	12883.6	7170
200692_s_at	4396	4469.8	2566.7	2994	2048.3	2983.4	3002	4372.8	1441.5
200693_at	6325.3	4268.6	5095.7	6041.1	6123.5	4418	6876.3	4089.1	3988.6
200694_s_at	3998.1	3209.4	3618.5	3666.6	4831	2557.9	1997.2	3260.4	3897.6
200695_at	2889	1802.8	2564.4	2517.8	2162.7	4000.1	4531.4	2964	2145.6
200696_s_at	1488.3	2813	1814.2	2462.3	6061.9	1862.1	5132.8	2548.9	1993.1
200697_at	625.7	1038.1	1108.4	682.6	1746.1	935.7	2184.8	764.7	336
200698_at	6839.2	4875.9	5743.1	7301.7	4951.7	6447.4	6951.8	6802.1	4953.7
200699_at	12003.7	10396.6	11241.4	12224	8779.6	11641.2	11376.8	14090.5	11797.5
200700_s_at	7595.7	5934.5	8972.5	6717.3	7277.3	13949.5	8372.2	8116.4	6296.2
200701_at	7342.9	5953.6	7169.4	4963.7	9113.2	7623.6	9463	8447.7	4622.5
200702_s_at	59.2	439.8	103.2	73.3	62.1	122.5	256.9	252.6	241.3
200703_at	8006.3	8033.4	9283.7	11944.4	8013	9518.2	12819.3	6179.3	3959.1
200704_at	7281.2	5493.6	8153.3	5981.5	6631.8	9632	5987.6	3933.1	5075.3
200705_s_at	25405.9	23848.9	29451.7	21106.8	24412.1	22311.4	21270.7	28296.9	14696.7
200706_s_at	7147.3	3431.2	4856.7	5209.4	4162.7	11291.9	4896.9	5163.3	3101.4
200707_at	1805.4	1941.9	2329.3	2239.8	2113.2	5621.4	6683.6	2756.2	1898.5
200708_at	19409.3	14258.5	16956.7	16164.7	10605.6	12165.7	12615	21119.8	12126.4
200709_at	5273.7	5777.1	5915	6473.4	6235.5	2328	4688	5526.6	4142.8
200710_at	17961.9	13164.4	10436.7	13983.3	10087.1	25644.1	19362.4	14805.3	7297
200711_s_at	7389.4	8900.2	6767.8	5245.8	5453.9	3697.9	2621.1	2973	3399.6
200712_s_at	754.4	287.7	238.4	862	1003.4	832	299.4	406.9	906.8
200713_s_at	1676.9	1492.9	1126.7	1652.6	2067	1189.4	1991.2	1155.9	2625.2
200714_x_at	13132.5	13771	10536.8	15224	14207.3	17339.9	19427.2	15394.8	14791.5
200715_x_at	17339	14390.5	16302.3	14903.1	22248.3	17783	18258.9	22105.6	19807.8
200716_x_at	39941.1	55227.5	62550.1	46417.5	58106.4	77687	68862.7	79732.1	40206.2
200717_x_at	60988.4	65057.2	54993.7	49137.5	56824.4	43728.9	44422.8	67811.7	49569.8
200718_s_at	23136.9	23374.5	20490.6	24316.7	25224.3	18235.1	16004.1	19854.4	15789.6
200719_at	1170.5	1161.6	803.7	1666.8	1141.1	653.6	807.6	664.1	1690.4
200720_s_at	1609.6	892	1207	1346.6	1605	1927.1	1309.8	1189.1	979.7
200721_s_at	919.8	788.3	1114.8	826.8	645.5	1455.1	1590.3	868.9	1530.2
200722_s_at	943.8	890.7	132.6	829.8	906.8	1279.3	1621.4	678.4	1563.7
200723_s_at	1636	2181.6	1100.8	2103.9	1628	2054.4	2368.3	1201.2	1325.9
200724_at	887	1110.1	401.3	1538.9	1278.3	915.1	755.6	712.3	1570.9
200725_x_at	39821.2	44109	40524.6	36046.2	52854.8	55581.6	52930.9	52076.7	32585
200726_at	5074.3	4718.6	6221.1	3081.4	4880.9	3501.8	4089.9	4154.8	4556.4
200727_s_at	1887.8	1670.4	1961.7	2009.2	2026.5	1134.5	891.5	658.7	2100.3
200728_at	1336.2	1146.9	1224.4	1554.9	1854.9	2117.8	3159.8	3223.7	1038.5
200729_s_at	848.6	1098.6	756.2	685.5	975.5	1112.4	1858.8	1760.8	1133.7
200730_s_at	2448.2	2195.5	1684.9	2961.7	1952.9	1877.8	2474.8	1756	1465.3
200731_s_at	5392.7	5426.2	3463.2	6985.9	4093.1	5257.4	3344.9	3445.2	2586
200732_s_at	17693.8	15020.3	18121	18166.6	15651.6	12561.3	10680.2	14885.7	10538.5
200733_s_at	4005.1	4821.7	3635.4	3854.8	2642.3	2486.2	2324.4	2686	2927
200734_s_at	4027.3	3273.9	2843.6	4407.5	3852.3	3290	3650.8	2731.7	4311.2
200735_x_at	40475.6	44882.8	42281.1	30213.8	35236	32875.6	29543	41518.7	23325.1
200736_s_at	7838.7	6101	5681.1	7340.9	6214.5	17388.7	16880.7	16047	4303.8
200737_at	1839.7	1316.2	1553.5	2056	1657.6	2092.2	2437.9	2191.2	2062.5
200738_s_at	11325	10914.9	12412.6	11046.5	9973.8	10700.3	8759.7	11468.4	7534.9
200739_s_at	1427.8	776.4	1799.2	1229.9	1696.9	1599	1641.7	936.9	882.6
200740_s_at	3760.6	3879	4273	4925.4	4532.5	4361.9	4105.6	4217.7	4432.6
200741_s_at	55129.1	53668.3	48660	47787.4	61509	28030.9	45907.1	92389.9	51705.1
200742_s_at	7445.5	5618.5	6450.8	5204.2	6640.1	4383.7	3532.5	2777.9	3866.4
200743_s_at	6430.3	6227.3	6134.1	6641.7	7270.3	5670	6366.5	6201.7	6240.3
200744_s_at	1304.8	1125.1	1128.7	1084	1648.9	2531.1	2481.8	1072.7	776
200745_s_at	2546.6	2392.7	2816.6	2778.4	2999.1	3584.3	4672.4	6613.1	2237.2
200746_s_at	5344	5493	5256.3	5960.7	5735.4	5463.8	6023.1	8199.3	5644.6
200747_s_at	1202	1830.4	1047.6	1855.4	1342.4	2511.7	2680.6	2436.8	1923
200748_s_at	33221.6	34711.7	43060	26168	28301	68438.6	44089.9	49986.4	24326.4
200749_at	1540.9	2066.1	1654.4	2351.8	1636.8	1077	1133.9	805.9	1189.3
200750_s_at	3598.2	2815.7	2744.1	2754.5	2702.1	3259.4	3622.9	3047.8	875.5
200751_s_at	1214.3	983.5	843.8	1005.5	844.6	573	530.2	1273.7	917.7
200752_s_at	2541.1	1045.9	2721.7	1681	2078.2	1959.6	2551.6	2468.8	1611.2
200753_x_at	1538.7	1378.6	1347.5	1672.8	660	1533.8	1213.2	1128.6	903.6
200754_x_at	7557.9	7689.7	9937.7	7315.4	12540.5	7163.6	5200.2	4474	6850.6
200755_s_at	765	486.3	843.7	483.7	773.6	391.2	678.3	675.5	266.4
200756_x_at	489.6	379.6	766.6	737.8	590	507.5	60.4	839.2	1928.4
200757_s_at	1836.5	1882.8	2778.4	2990.9	2966.2	1468.3	2157.9	1852.9	2519.3
200758_s_at	4364.9	5141	3566	4571.8	4939.5	6253	7133.9	5312.6	3192
200759_x_at	7495.8	13460.5	10981.3	11459.3	13025.7	15319.8	10637.5	9434.6	7135.5
200760_s_at	2158.2	1881.2	1353.7	1632.9	3047	1426.5	2528.3	3200	1297.8
200761_s_at	7732.2	12427.1	9735.4	8683.3	8521.7	6023.6	5657.5	3025.9	8229.2
200762_at	2108	3525.3	3108.7	2514.4	3171.6	1938.1	2866.8	1494.6	2081.6
200763_s_at	40510.1	45747.6	48375.9	34925.6	53042.3	41887.3	50988.5	59994.1	46754.2
200764_s_at	3303.4	2020.4	3274.5	2373.1	1693.4	3077.3	3365.7	2978.8	2401.7
200765_x_at	2834.4	3766.3	4091.4	2983.5	2784.1	2704.4	3615.7	2558.4	3027.4
200766_at	2491.3	1670.2	1652.6	2961.2	2043.9	6133.8	10182.3	10336.1	2648.4
200767_s_at	744.3	1144.8	1288.1	1767	1329.5	1291.9	1117.7	1897.7	1377.6
200768_s_at	2890.1	3574.1	4085.2	3433.1	3159.3	3642	2902.2	3134.4	4653.6
200769_s_at	946.7	479.1	951.9	831.8	860.1	1028.2	704.7	847.3	1534.2
200770_s_at	1057.5	650.5	1761.7	532.6	493.3	804	1002.7	996.7	103.4
200771_at	1587.3	2526.9	2509.2	2259	2661.9	1044.3	1974.5	756	2106.4
200772_x_at	4714.6	5100.1	5243.2	4563.8	4916.9	8447	7886.4	5780.7	4644.5
200773_x_at	14124.7	16561	16120.8	15177.9	23772.3	12942.6	21589.2	12813.9	18685.1
200774_at	6814.6	7868.3	7364.9	7334.9	7658.6	8934.4	7315.1	5925.4	4615
200775_s_at	15944.3	16835.9	13141.4	18385.5	13703.4	8540.4	12266.7	7881.3	9936.7
200776_s_at	3140.9	1041.4	1958.2	2710.2	1732.1	2357.6	1678.9	765.6	1836.5
200777_s_at	4311.2	3910.8	2827	4271.6	3150.2	4972	3711.5	2033.6	2450.9
200778_s_at	1518.4	1580.9	1739.2	1987.6	1866.7	1601	2016.8	1311	1359.6
200779_at	9292.7	8681.5	10017	10334	14038	16103	10235.9	11030.5	7613.4
200780_x_at	20783.7	20650	24745.8	17457.6	21941.1	30713.6	25959.1	31038.1	13568.9
200781_s_at	44646.9	56636	42887.1	35957.7	55413.7	34981.7	33280.1	67074	39207.5
200782_at	2975.4	3054	3419.7	3263	3534.3	2899.3	3809.3	4320.7	3763.6
200783_s_at	787.4	1048.4	1275	862.5	2030.5	559.1	622.1	217	750.6
200784_s_at	304.4	524.4	278.6	631.9	589.8	923.4	2579.8	640.3	317.1
200785_s_at	3251.3	2841	2941.3	3543.6	3434.7	3334.8	6615.4	4092.9	3620.6
200786_at	8696.8	8018.2	7378.8	8990.5	6794.3	6877.5	6154.1	11552.2	3729.3
200787_s_at	1817.1	1194.1	1568.7	2005	2051.3	878.7	1094.8	1235.3	1412.2
200788_s_at	3758.7	3494	3755.6	4455.8	3660	2315	2592.6	1637.5	2908.6
200789_at	9800.7	10304.7	9271.7	12525	6917	16190.2	10257.1	16114	6130.4
200790_at	2616.4	1906.3	1265.1	5660.7	2979.7	2560.8	2763.5	2099.4	1929.1
200791_s_at	970.4	1336.2	1935.6	123.2	1868.6	790.9	1552.4	131	1376.6
200792_at	6642.4	6714.2	6077	5083.7	6134.5	11115.3	11213.1	9219.7	4621.4
200793_s_at	1936.1	1618.4	1518	2895.7	1882.4	6593.9	6368.9	2725.4	1778.9
200794_x_at	9100.1	8430.8	7132.2	8659.3	8487.7	9139.5	9009.8	9145.8	5573.6
200795_at	3509.1	4698.3	5520.4	3202.4	7853.4	2249.1	2051	2792	2556.6
200796_s_at	263.1	48.6	115.7	476.1	33.5	445.3	297.3	272.4	67.4
200797_s_at	9393.9	10189.7	13084	8857.7	12964.7	10045.3	8962.8	13100.3	10324.2
200798_x_at	1881.6	1959.6	1317.7	1813.5	1535.1	1394.1	1386.8	1233.4	1307.9
200799_at	10989.6	19485.5	18717.9	13229.3	14526	26795.1	7336	13074.3	8894.6
200800_s_at	2837.9	3610.7	2573.9	2440.4	1935.1	8084.1	4755.6	3687	1280.4
200801_x_at	58317.4	68874.6	74714.9	75613.4	84961.8	70183.3	73191.7	84989.6	55877.6
200802_at	6323	4842.5	4871.1	5236.2	4442	6868.5	6032	5396.3	4274.7
200803_s_at	20035.1	12990.1	15487.5	20258.6	21340.6	18108.2	10824.4	21633.8	14269.3
200804_at	46058.5	36340.3	46550.9	38976.5	36643.3	39726.8	24187.1	55641.2	24181.5
200805_at	2021.1	2214.2	1707.9	1721	1189.3	4346.1	4703.4	3054.1	2580.5
200806_s_at	5923.8	4613.7	3416.7	4287.6	3925.3	9194.3	5668.7	8243.6	3298.7
200807_s_at	24476.2	29234.5	28806.4	23638.4	22624.4	26871.3	22566.9	31813.4	19555.5
200808_s_at	954.6	896.9	719.1	1576.2	1021.8	1656.1	3409.8	1801.4	1873.9
200809_x_at	44860	55642.8	41503.3	33542	48376.1	51384.1	41311.3	46581.6	27618.2
200810_s_at	4711.2	5689.4	5800.2	3825.9	3948.4	4512.4	4891.7	3236.8	5013.4
200811_at	2556.8	3384.1	2601.4	3300.1	4090.1	5469.5	5277.5	3735.6	2675.4
200812_at	2067.7	1848.7	2472.1	2115.5	1932	3659.1	3789.4	2730.8	1226.4
200813_s_at	654.7	416.3	721.4	678.6	1017.1	1075.5	817.3	739.6	395.6
200814_at	9919.3	10647.5	11572.6	13661.4	13395	9358.5	9692.7	13081.9	10457.2
200815_s_at	1179.8	1166	1217.6	1586.3	1725.2	1026.8	1266.8	1020.1	1844.1
200816_s_at	2394.8	2133.4	1474.1	2416.2	2126.3	1676.3	2836.9	1556.2	2554.7
200817_x_at	53219.9	67318.5	73520.1	70587.3	73460.1	68696.1	64311.3	85349.3	29487.3
200818_at	14345.2	15247.9	13509.4	11427.5	12818	9731.2	9729.1	14006.5	6716.5
200819_s_at	48160.9	46299.3	57874.1	46273.5	61406.9	45833.5	53246.8	51363.7	36147.3
200820_at	4120.7	2715.7	3346.4	2862.2	3086	7262.6	5237.7	4739.4	1050.4
200821_at	1236.7	1417.3	1395.8	1359.6	1371	1542.9	958.4	555.8	976.5
200822_x_at	11438.1	16509.7	14185.4	21405.7	20068.7	20515.2	19023.2	21796.2	14910.6
200823_x_at	17457.4	22930.5	22893.2	16164.6	24119.8	24343.2	29347.3	27550.8	13989.4
200824_at	1881.6	2552.5	2452.1	1889.9	2487.7	1956.8	2752	2331.2	2892.1
200825_s_at	4905.6	3171.3	4671.9	9617.7	3984	8760	11037.3	6516.2	7253.9
200826_at	8732	7703.8	7573.7	10074.4	12450.8	8800.4	9276.9	5710	4571.2
200827_at	2713.4	3894.5	1559.9	2948.4	3041.4	2676.4	3782.3	4211.9	3110.4
200828_s_at	3915.7	3432.6	3878.1	4162.3	3778.4	4622.8	5423.1	3534.5	2902.6
200829_x_at	3580.6	4241.3	3765.5	5215.7	4026	2253.6	3655.5	3452	5269.4
200830_at	2306.9	2302.2	2498.4	2105.3	3760.7	5206.4	4480.1	4194.7	2449.1
200831_s_at	7094.2	1218.1	3374.9	6733.4	3929.8	1971.7	6879.4	8179.4	5075.5
200832_s_at	26729.9	9507.5	24577.6	28312.6	14220.2	4898.4	22701.2	52953.7	30222.1
200833_s_at	5269.5	5802.5	5894.7	5482	5155.8	3039.7	3909.1	2477.7	4598.3
200834_s_at	23743.5	30345.4	31273.7	26637	30767.7	27718.1	37430	41567.7	29053.4
200835_s_at	96.8	69	158.8	61.3	127.2	100.8	79.1	52.7	144.9
200836_s_at	335	181	201.9	622.8	305.9	1007.8	1165.9	272.4	239.1
200837_at	3194.6	3506.4	2772.4	5381.8	2848.6	3619.1	4463.2	3015	3240.1
200838_at	9826.2	10888	12823.3	8112.2	12453.7	24277.4	22551	15605.9	6363.4
200839_s_at	20089.3	21985	24952.9	16466.7	20877	32497.8	24520.4	26452.5	15076.8
200840_at	7109.7	9761.1	9210	5908	6593.3	5919.3	4421.7	6545.1	6041.4
200841_s_at	90.6	133.5	55	136.5	42.4	58.3	64.7	307.5	722.1
200842_s_at	1220.8	1137.1	1340	1748.7	2071.6	1421.1	1413.7	1605.7	2085.1
200843_s_at	1416.8	1383.6	1368.3	1074.3	1114.4	939.7	1251.9	538.4	1165
200844_s_at	23729.4	22866.7	23321.3	14973.8	21635.2	26791.9	19212.3	24932.5	9482
200845_s_at	12320.5	14548.5	14953.5	9387	12000.1	9798.6	7922.9	8173.2	11899.4
200846_s_at	1310	1678.3	1534.4	1295.5	1678.8	4483.2	4953.5	2580.6	1397.8
200847_s_at	11090	10558	9054.8	8347.3	8025.9	9282.2	6158.7	6356	7864.9
200848_at	2158.3	1673	1490.6	1912	1742.3	1029.9	1758.1	2276.8	1243.7
200849_s_at	3490.8	3711.7	1701	3372.8	3044.1	1900.9	2947.1	5602.9	2088.6
200850_s_at	8858.6	8605.9	10286.2	8768.1	8155.2	8235.1	5525.5	8733.5	5228.7
200851_s_at	2840	2602.2	2340.2	3262.8	2674.9	2559.3	2033.9	2407.7	2644.3
200852_x_at	1870.9	2075	2243.7	1727.9	2050.7	4747.3	4696.7	3770.2	2709.9
200853_at	2192.6	2473.1	1824.2	2003.9	3096.7	2124.9	2423.3	1001.4	1479.9
200854_at	3247.3	3782.2	2437	2034.2	4176.3	2029.1	1551.6	755	1966.1
200855_at	1332.2	1386	1466.1	1114.7	1968.4	937.5	836.4	448.4	1500
200856_x_at	1133.4	1788	1174.1	1349.4	2017.9	732.4	774.2	583.1	2626
200857_s_at	2180.7	2562.8	1412.5	1550.4	3808.8	1503.5	1510.3	1417.2	1947.3
200858_s_at	14085.3	18843.6	16281.4	12054.3	15903.1	16852.4	22881.1	31978.1	14297
200859_x_at	1305.1	1984.6	2422	759	2813.3	1939.8	4297.9	2248.5	2743
200860_s_at	5118.7	4165.3	5067.5	4013.2	4751.8	3472.1	3945	5585.7	5147.9
200861_at	2452.4	2716	1358.9	2915.6	2340.7	1407.6	1643.8	2566.5	1854.6
200862_at	24310.2	20264.7	23793.1	32102.8	16472.1	34576.6	16025	42499.3	12222.5
200863_s_at	5994.3	5081.2	5183.7	5192.2	5891.9	3877	3317.2	3966.2	4047.6
200864_s_at	413.1	670.6	526.2	489.8	643.1	472.7	261.2	269.2	645.9
200865_at	255.6	320.7	194.5	437.7	500.1	143	229	242.9	356.1
200866_s_at	7660.8	5100.6	4724.5	6953.7	7265.5	11250.3	16596.7	8685.2	3415.7
200867_at	896.5	742.8	881.9	751.1	1219.2	2374.5	2334.8	1552.6	482.1
200868_s_at	3666.2	2000.9	2319.2	2139	2869.4	2624.3	2849.7	2479.3	2422.9
200869_at	14756.7	16303.4	16070	13992.2	20685.7	24675	25388.5	30323.4	12463.7
200870_at	7230.3	6255.6	7242.8	8016.7	6653.4	5223.1	4958.7	3704.6	5372.5
200871_s_at	31871.6	36109.1	35559.7	21488.1	22909.2	32507.2	36313.8	43027.6	18627.5
200872_at	6947.4	5395.2	8063.5	14425.8	18807.7	8033.4	9121.1	4547.7	7077.4
200873_s_at	6238.4	8612.7	7234.5	4462.6	5996	4219	5467.5	5815.6	4394.9
200874_s_at	2151.4	1624.5	1437.4	1491.5	2334.1	1719.2	1514.9	1873.4	2031.5
200875_s_at	1067.6	1514.7	1626.8	1444.8	2286.3	1717.5	1541.6	1284.2	1498.2
200876_s_at	11515.7	8891.7	8653.4	8918.9	7174.5	11041.9	9746.4	11769.4	5828.1
200877_at	5307	5847.8	4602.8	5612.6	6409.8	7974.1	6469.2	7495.2	4003.7
200878_at	9735.3	9583.3	10611.8	7464.7	8958.3	10426.3	14462.6	11106.2	9103.8
200879_s_at	880.5	772.3	475.5	724.5	867.3	1028.2	918.7	868.3	707.7
200880_at	6786.4	5309.6	4611.7	6316.7	4092.7	5661.6	3757.3	2361	4141.7
200881_s_at	8095.7	5539.5	6674.4	7963.6	6136.1	9224.8	8145.9	5835.9	4224.1
200882_s_at	4227.4	6360.6	5859.1	5083.2	4079.5	5802.3	4590.3	5111.3	4360.1
200883_at	3352.8	2814.8	2683.1	2831.1	3296.8	2244.5	2071.3	2533.5	1333.2
200884_at	1230.4	685	677.2	991.5	1268.1	729.2	1088.5	1411.7	1687.9
200885_at	2345.8	1552.3	1432	1900.6	2546.9	2269.4	2817.7	2384.4	1517
200886_s_at	8418.4	8105.2	7228.6	8643.4	6327.7	12595.7	11931.6	14557.1	8216.1
200887_s_at	5873.4	7687.3	11183.6	6335.5	4672.6	4266.5	6170.2	2123.4	5179.8
200888_s_at	24272.4	26472.1	13359.5	22851.3	33141.9	11712.6	18597.7	35264.2	15510.9
200889_s_at	1304	869.1	1508.6	1420.6	869.3	718.5	550.5	663.2	1989.4
200890_s_at	850.3	905.7	1033.4	1066.5	571.4	552.8	901.8	410.7	604.9
200891_s_at	7059.6	6575.9	12019	6569.9	4977.3	4280.7	3921.4	2075.2	8297.7
200892_s_at	1628.3	1366.6	1591.6	2598.7	2067.4	1519.1	1487.3	579.8	1467.2
200893_at	5297.6	6589.8	7183.8	6018.3	5748.7	4179.6	3857.5	2260.7	4227
200894_s_at	817.8	881.7	712.3	936.8	806.3	1406.9	1106.9	721.6	1306.5
200895_s_at	3291.7	3315.6	2740.1	4267.6	3683.9	2896.2	2437.9	2739.4	3799.7
200896_x_at	13603.1	11767.8	12642.9	12531	10742.3	12391.8	11569	11392.9	7219.2
200897_s_at	1070.6	2591.8	1892.3	1139.6	2683.2	1183.4	1725.1	738.5	1042.5
200898_s_at	625.8	653.4	423.8	775	917.2	412.2	585.8	511.3	201.2
200899_s_at	2485.7	3412.6	2556.9	2543.4	2468.6	2019.4	1999.1	1070.3	2079.6
200900_s_at	253.9	367.1	658.3	103.8	120.1	276.4	401.9	504.8	239
200901_s_at	2046.1	2516.3	2031	2170.8	2616.4	1907.5	2356.3	2609.2	986.4
200902_at	3677.2	4631.7	4147.3	3189.7	2567.9	3294.8	3659.1	2329.7	2958.7
200903_s_at	4175.3	4970.1	3920.5	3072.6	5298.3	5868.3	4697.1	4780.3	2751.8
200904_at	5647.2	4634.5	3351.2	3172.7	4369.5	7562.4	7764.9	5034.2	3627
200905_x_at	9982.8	10533.1	12066.7	7471.7	11989.8	24093.1	18256.7	18789.4	10292.2
200906_s_at	413.9	234.2	361.4	66.8	467.3	166.3	97.2	433	844
200907_s_at	538.3	978.3	713	720.4	745.6	497.7	1109.7	411	715.2
200908_s_at	1079.8	873.7	1702	923.9	497	566.1	264.9	1051.5	2620.2
200909_s_at	21810.8	27199.5	20446.3	20334.5	23305	28064.3	35367.5	28953.8	20509.8
200910_at	4629.9	4306.6	3554.9	5004.9	4381.2	5830.7	5945.5	5508.1	3149.1
200911_s_at	5353.5	6374.6	6636.4	4848.7	8406.1	2770.8	4631.4	6042.1	4426
200912_s_at	18985.1	21124.8	20235.6	21206.2	21191.9	16346.9	14693.5	23761.4	15439.6
200913_at	972.4	549.3	1030.3	1172.6	1482.8	1941	2073.3	1858.6	1064.6
200914_x_at	3440.3	4147.3	4206	4234.2	3539.9	2800.4	4102.2	3734.9	3383
200915_x_at	6035.4	6054.9	7844	5739.9	5354.9	5782	4964.8	3978.1	6026.9
200916_at	1878.5	3066	1253	2609.4	1867.7	2199.1	4071.2	3658.3	1975
200917_s_at	466.4	30.7	288.3	576.2	107.1	1995.7	1233.3	107.9	835.4
200918_s_at	14289.5	11188.9	11952.5	14124.2	10411.1	13455.7	11476.7	10289.1	6489.2
200919_at	3200.8	3139.6	2702.5	3382.1	3409	3990.9	5597.4	4292.7	4326.9
200920_s_at	7789.8	8216.8	8567	5434.1	10112.3	13323.6	13865.4	14356.6	6812.5
200921_s_at	8087	9281.6	8176.1	5162.2	8590	3782	6506.8	4826.7	6219.8
200922_at	1023.2	869.2	723.7	1191.8	1167.2	1663.5	1861.5	945.7	1659.9
200923_at	1794	5183.7	2824.3	2719.8	2472.3	3071.4	5978.5	4610.8	5127.4
200924_s_at	750.7	927.6	198.8	282.4	1263.6	1531.1	1776.1	1223.5	739.1
200925_at	38713.5	38136.7	31373	43952.1	37171.1	50407.4	49617.6	51909.8	21535.9
200926_at	67715.1	81350	90517.3	56190.3	81452	59168.1	55637.5	69816.4	70128.5
200927_s_at	3646.3	2413.5	3286.1	2210	1996.8	1796.2	4009.7	2073.1	1956.7
200928_s_at	319.3	410	552.6	359.7	773	271.7	167.8	221.5	648.9
200929_at	6502	4876.5	6368.8	4331.9	3252.9	7667.9	5071.2	5147.8	3441.6
200930_s_at	144.5	37.6	511.7	57.2	21.2	45.1	19	46.3	44.4
200931_s_at	5409.6	7439.4	5541.5	4742.2	4877.7	1852.7	2768.7	1714.6	3931.4
200932_s_at	3943.6	2274.1	2788.5	3002.8	2932.4	2116.5	3354.7	3003.4	1377.9
200933_x_at	59327.8	67672.4	59156.9	49422.1	62734.6	46838.6	39120.1	55205.6	46611.8
200934_at	4618.7	2185.9	3871.2	3471.5	3767.9	1882.6	1286	1291.1	2828.7
200935_at	2501.3	1623.7	1746.7	2059.5	1222.6	1256.9	3360	2155.5	2247
200936_at	22347.8	22745.3	23020.4	17710.1	19722.6	32651.5	35796.2	24403.2	14576.2
200937_s_at	13977.6	16209.6	15966	11398.3	15327.7	11670.1	11432.4	19935.8	9597.7
200938_s_at	43	58.1	52.6	54.1	179.2	257.4	82.1	58	113.5
200939_s_at	79.1	51.6	120.6	65.8	96.6	77.4	52	55.3	40.4
200940_s_at	2990	3900.7	3426.2	2946.9	3685.6	2811	3692.9	2710.6	2801.6
200941_at	2972.2	3211.4	2794.1	3184.9	3813.4	2687.6	2187.9	3427.2	3814
200942_s_at	4581.4	4003	4238.7	4239.3	6313.8	4810.6	3542	3555.6	2520.6
200943_at	3618.2	2107.7	1503.6	4056.9	1379.2	6374.3	6947.5	4279	5288.8
200944_s_at	6880.5	4561.8	6299.2	7538.4	4166.8	5940.5	6730.2	3477.3	4470.9
200945_s_at	6082.8	6948.2	8333.6	7795.8	5251.1	6048	4281.3	5000.1	4214.6
200946_x_at	11502.8	10299.7	8535.9	6175.6	7809.4	9806.2	12564.4	14926.4	5527.6
200947_s_at	10948.5	13248	7749.6	11591.3	7523.7	10760.5	12334.7	20691.3	7658.3
200948_at	8039.8	6601.3	5610.9	7801.5	6039.1	9975.9	9919.7	9540.1	6306.8
200949_x_at	25482.5	30131.5	19131.5	28987.1	31817.3	38545.4	48943.4	47790	23476
200950_at	3293.6	2918.8	3415.5	3162.6	3269.7	4910.2	5771.8	4030.7	2431.3
200951_s_at	36.7	96.5	72.4	55	130.7	52.3	119.8	109.8	150.7
200952_s_at	555.5	155.9	547	1140.2	608.9	125.4	210.3	174.3	792.4
200953_s_at	2004.3	2389.3	2889.5	1017.4	4894.6	820.5	1175.6	722.7	2031
200954_at	2960.3	1878.7	1257.5	2890.5	2243.2	3243.1	3567	3126.6	2084.6
200955_at	3608.9	3947.5	2681.7	3892	3762.6	4553.4	3092.9	4134.7	2948.7
200956_s_at	112.9	151.3	689.6	263.2	858.8	428.6	341.4	448.4	802.6
200957_s_at	1604	873.9	2789.6	2307.5	3023.2	1330	958.6	1430.5	1503.6
200958_s_at	11915.2	11187.8	11376	9111.6	11029.1	5535.7	7054	5169.2	7086.8
200959_at	3951.5	3081.6	2784.9	2628.7	3612.8	4540.1	4181.4	3777	4628.5
200960_x_at	6445.8	4383.3	5027.8	5444.1	5273.1	4580.7	10698.8	6002.8	4238.6
200961_at	13712.4	13360.2	11041.7	9365.1	6093.9	9343.3	11491	15291.9	10252.4
200962_at	1342.9	1227.2	1712	1118.6	1153.9	637.9	954.6	357.8	2933.1
200963_x_at	50406.6	51985.2	45362.5	44779.4	64986.1	42133.7	46749.4	73022.1	43273.8
200964_at	8067	7024.9	8344.3	7854.8	7559.2	10641.7	12747.8	5640	4893.1
200965_s_at	2864.3	1844.5	2435.8	2689	2917.5	2067.7	3223	3404.9	3193.3
200966_x_at	472.5	289.4	307.1	346.9	1183.3	3994.4	5627.3	544.2	209.8
200967_at	9672.3	8841.9	10895.8	9354.2	5207.6	14865.1	17864.2	23417.4	8591.8
200968_s_at	9371.3	8306.2	10811.2	8804.8	5910.4	19295.7	20115.6	18391.4	6011.5
200969_at	4274.3	3975.5	5366.6	4414.1	2074.1	3786.2	3395.7	1273.7	4114.8
200970_s_at	4658.3	4346.4	7711.8	6385.6	3048.3	7339.8	3882	1944.1	3081.8
200971_s_at	9411.6	7969.6	15484.9	13037.8	9466.2	15656.9	14340.9	8381.2	9097.4
200972_at	4030.9	2473.1	3531.1	4371.6	3132.6	4261.4	3717.7	5841.3	4219.4
200973_s_at	623.5	481.6	616.4	1147.9	1110.2	1823.2	1342.5	1287.5	423.5
200974_at	2990.6	8823.7	5678.7	2210.1	8473.4	1807.7	3757.9	2568	1626
200975_at	2552.1	2830.7	3327.9	3398	3330.7	2728.8	2850.6	1280.8	4702.6
200976_s_at	7990.2	8889.1	10521.6	8076	7413.6	5577.5	2968.2	6881.8	4890.1
200977_s_at	4321.8	4678.4	4592.2	3874.4	3144	3162.9	2676.2	2065.6	2949.1
200978_at	19884.3	14966.8	20623.4	14879	14918.4	13546.1	11159.2	10427.1	7167.4
200979_at	2758.7	2497	2503.6	2486.1	1770	1886.6	1947.8	1337.9	2421.5
200980_s_at	7202.2	5388.8	5350.5	7000.7	5280.1	7945	6449.6	8273.1	4101.6
200981_x_at	22562.2	17856.7	21627.5	14841.9	21664.3	33214.3	29391.5	30326.9	14284.9
200982_s_at	4216.9	4976.8	3583.6	7109.7	4226.6	6409.7	9892.6	12695.4	3530
200983_x_at	7586.9	4777.8	6088.7	8741.9	10056.9	4293.8	4747.5	4956.3	5066.3
200984_s_at	5564.5	3126.1	3245.5	5609.8	4764.4	3665.8	3207.5	3078.5	5265.1
200985_s_at	6333.4	5184.1	5806.4	4256.6	5939.2	4005.2	4809	2565.3	4033
200986_at	41170.7	48371.3	39067.5	34126.6	50931.5	76185.1	56125.2	75376.9	46841.5
200987_x_at	421	760.8	533.1	1117.1	1017	1122.2	824	630.1	41.5
200988_s_at	730.2	357.8	640.8	884.8	1388.7	678.8	819.1	842	965.8
200989_at	4200.8	4880.4	4695.8	3478.3	4991.7	2393	2667.6	1326.7	3766.6
200990_at	2107.9	1512.9	1543	1052.2	1645.6	2753.1	5956.3	3104.4	1722.8
200991_s_at	230.9	362.3	208.6	283.2	171.8	1304.4	2992.1	298.1	213.8
200992_at	2237	2201.1	2426.2	2121.6	1841	1417.1	1639.9	752.3	2233.1
200993_at	1239.5	2353.1	1637.3	2068.4	1571	1181.1	2327.8	979.3	1712.6
200994_at	1525.4	2181.9	1485.7	1693.5	1180.4	935.1	1507.4	885.1	1404.7
200995_at	1794.8	1700	2122.7	1875	1929.6	1203.8	1106.2	673.2	1577.4
200996_at	1653.2	1318	1412.2	1917.9	1210	1175.7	1572.5	991.8	1116.8
200997_at	1654.3	1616.1	1178	2378.6	739.5	2244.9	2839.9	2408	2229.6
200998_s_at	1185.9	1160.8	1645.9	902	1377.6	1622	2316.8	1676.4	2337
200999_s_at	2694.2	3460.7	3100.7	2696.8	2492.4	2645.4	2819.3	2239.5	2519.1
201000_at	6149.2	4104.1	4570.2	4662.3	5235.8	8702	7711.6	3726.7	6642.3
201001_s_at	1688.3	1274	1031.9	1089	1133.2	922.9	767.7	707.2	1202.6
201002_s_at	3132.3	3122.4	2625.8	3387.5	3069.3	2104.7	2719.3	3694.1	2478.3
201003_x_at	3210.8	4878.4	2172	3626.4	3343.6	3882.6	3335.4	3514.9	3436.7
201004_at	11581.4	9910	7733.9	11586.6	13253.3	17600.8	21102	14942.9	9724.8
201005_at	1045.6	1300.1	1658.1	932.9	1729.4	1267.1	2918.2	741.7	567.8
201006_at	727.7	716.6	388.5	694.6	1008.8	832.9	554.3	874	369
201007_at	16343.7	18042.5	24713.8	24378.6	15054.5	23006.4	13128.7	22156.4	9383.6
201008_s_at	1396.1	2483	1281.7	1093.8	2636.4	711.8	1019.5	4402.7	1118.8
201009_s_at	5006.3	9152	5843.7	4266.2	6692.2	3323.5	7026.2	16797	5934.2
201010_s_at	12185.1	20656.4	10209.8	11826.6	21265.8	8401.8	11955.5	13561.7	9341.8
201011_at	2397.1	4106.7	1967.8	3202.1	2150	5647.9	6259.7	5600.4	2058.1
201012_at	1075.3	1299.4	1296.7	984.4	2479.7	525.3	957.2	647.1	1284.6
201013_s_at	5717.6	4078.5	6052.7	7056.8	3110	4784.6	3717.4	4110.6	3609.2
201014_s_at	2548	1741.6	1434	2420.8	1396	1531.1	1808.3	1417.9	1373
201015_s_at	2680.4	2895.8	2884.8	1044	2632.7	3390.7	3538.4	3701.4	2849.2
201016_at	1542	1516.9	1546.1	1425	1071	956.4	1094.1	425.4	845.3
201017_at	2107	2290.4	2379.2	1767.7	1572.6	2327.2	1660.9	925.6	1032.3
201018_at	2482.7	2404.5	2517.1	2148.6	2254.2	2103.9	1581.3	759.6	1760.8
201019_s_at	5031.2	5126.7	5313.4	5333.6	3966	4071.8	4955.8	4871.2	4964.1
201020_at	1444.9	1572.5	1110	1723	2274.5	1067.8	1543.9	1397.5	1457.7
201021_s_at	4921.3	5479.6	5072.1	7997	8165.2	7932.8	6233.5	6448.9	3895.2
201022_s_at	16299.6	16487.1	17019.3	13012.3	12970.3	13173.7	11215.1	13529.3	10063.9
201023_at	3251.8	3434	3169.1	3001	3092.8	1604.8	1918.8	1808.1	1855.6
201024_x_at	1993.6	1315.4	3256.3	2084.3	1330.1	487.3	1367.7	1161.2	625
201025_at	847.9	393.6	838.2	1215.9	605.5	622.6	482.2	794.3	1189.4
201026_at	696.9	495	688.9	885.7	942.1	468.7	488.4	626.9	1399
201027_s_at	1097	1179.9	801.2	714.6	854.4	696.7	713.3	911.4	646.2
201028_s_at	6606.1	6217	6446.7	5474.6	6174.9	5675.5	7304.2	7310.6	3721.3
201029_s_at	13178.6	14310.1	13040.3	11705	15385	16452.7	16473.5	20267.6	11051.7
201030_x_at	2843	3038.1	4958.6	3128.1	5108.1	1846.6	2855.3	1853.5	3462.8
201031_s_at	3094.6	5538.8	4243.4	3474.6	4980.2	3202.2	4381	4901	4052.2
201032_at	4270.3	5855.4	4262.8	5521.3	5816.5	4327.7	4928.8	5749.1	4381.4
201033_x_at	54795.9	80902.5	69409.5	53114.5	60075.5	59755.9	78271.6	72006.7	52930.8
201034_at	3527.7	3817.9	4840.3	1854.2	3516.5	2008.1	3267.6	956.5	2662.6
201035_s_at	6792.6	6665.7	8665.8	7127.3	7008.7	4326.2	4950.2	5894.2	4897.1
201036_s_at	7106.3	9566.4	9770.5	7864.3	5294.3	8362.4	7923.3	17968.3	8396.3
201037_at	394.9	344.5	583	396.8	580.5	152.1	527.1	198.1	176.8
201038_s_at	1411	1356.9	1270.9	1170.1	1322.9	754.7	1195.4	692	950.3
201039_s_at	1760.3	782.8	914.6	1028.5	1171.1	1883	2397.5	2478.2	565.2
201040_at	2810.1	2336	3051.4	3400.9	2686.1	3804	4392.4	3955	2406.4
201041_s_at	15637.9	27984.2	25123.2	6414.5	33987.7	6062.1	19794.5	5393.9	5126.9
201042_at	5238.7	6261.4	4542	6389.3	6482.7	6675.1	5141.5	5945.1	5721.5
201043_s_at	112.6	507.8	204.5	198.2	81.2	88.5	213.3	87.9	113.4
201044_x_at	92.1	138.8	86.4	57.2	90.6	80.3	423.2	51.7	87.7
201045_s_at	39.9	73.3	108.5	46.9	43.5	75.2	55.2	372.7	48.1
201046_s_at	2389.2	3843	2501.5	4294.6	4947.4	5141.2	4853.8	3209	4044.3
201047_x_at	5429.9	3740.4	4506.8	7846.3	4984.3	4159.9	3434.2	1657.5	3663.3
201048_x_at	37	15.7	141.2	26	55.1	206.1	193.7	42.9	43.9
201049_s_at	67989.8	85397.3	79241.6	58034	77147.4	83439.9	73114.6	104084.8	65292.1
201050_at	2280.4	1627.9	1939.8	1419.3	2020.3	3575	3898.9	1984.9	2453.6
201051_at	3480.6	2117.9	2549.7	3649	3112.8	2436.5	3797.2	3240.7	3453.3
201052_s_at	2344.1	2253.5	2277	2196	1762.2	2720.7	3012.3	3021.4	1257.9
201053_s_at	2445.7	3071.4	2961.3	2291.6	1596.2	2090.2	2169.6	1319.3	2300.7
201054_at	2785.2	3336.8	3761.7	3895.3	2684.3	2191.9	2557.9	867.8	2657.7
201055_s_at	1344.8	1228.9	1967.2	1648.1	1286.1	1420.6	1604.9	795.8	1958.6
201056_at	2110.2	1961.3	1498.9	2180.6	1753.9	1249.9	1457.5	1311	1655.5
201057_s_at	4155.9	3485.4	3402.1	3338.5	3086.6	2902.3	2725.9	2900.1	3445.1
201058_s_at	915	1798.1	1850.2	241.3	2404.5	696.9	3268.4	675.4	296.1
201059_at	2439.6	1453.5	1803.7	2877.5	3212.6	3433.8	3426.9	3605.1	2980.4
201060_x_at	5968.8	4357.6	6862.1	3720.9	5666.7	3202.2	3749.6	2380.9	5871
201061_s_at	15346.1	14750.5	15848.8	14909.9	16380	12625.2	10239.6	14711.6	10339.6
201062_at	10.9	8.5	26.2	6.6	12.9	10.9	21.9	24.9	11
201063_at	2025	3357.3	2636.6	2770.7	2516.1	2271.9	2466.6	3448.3	2967.6
201064_s_at	3713.4	4256.6	3328.6	3553.6	4528.7	3975.7	5547.7	4237.1	2900.5
201065_s_at	3883.7	2753.3	4566.8	3193.3	2472.4	2614.4	3742.2	3102.9	2909.8
201066_at	4701.4	4054.6	5023.5	5480.5	4673.1	6995.1	8266.7	6221.4	4627.5
201067_at	2709.4	2721.1	3662.5	3197.2	2870.6	2572.4	2010.6	1797	1836.3
201068_s_at	7131.7	5384.4	5125.3	7224.8	4700.1	4683.5	5759.2	5792.7	4952.4
201069_at	983.4	1121.9	565.7	2135.1	4218.5	777.5	2304.4	1029.4	1097.8
201070_x_at	2004.7	2278.5	2016.4	2302.4	1734.4	3492.7	2609.9	4464.8	1763.7
201071_x_at	7732.3	9865.5	7924	8259	7726.2	6582.4	7213.7	7091.6	5363.1
201072_s_at	931	684.8	908.6	1333.2	1332.3	837.2	510.9	1072.8	1483.6
201073_s_at	655.9	236	616.7	486.6	519.6	480.3	744.6	570.9	1467.4
201074_at	908.1	1574.9	1104.1	1197.5	1274.5	546.4	906.2	1059.1	2188.8
201075_s_at	871.2	858.1	791.8	1146.3	1049.9	468.1	837.4	632.7	1141.7
201076_at	2317.9	1792.7	1937.4	2982.7	1907.1	2601.1	2846.4	2418.6	2987
201077_s_at	6335	4942.3	4466.2	5871.3	5877.1	5151.4	5961.2	4691.4	3923.8
201078_at	8259.9	6817.9	8728.7	9579.6	7389.3	10271.3	8528.9	8319.5	5837.7
201079_at	2470.9	2172.7	1367.6	3630.6	2967.6	2762.4	5382.8	4142	2716.2
201080_at	2060	1178.2	2275.5	1516.9	1996.1	1021.7	1878.5	2530	946
201081_s_at	475.6	231.2	475.4	596.5	1887.7	362.9	141.3	258.4	1122.1
201082_s_at	746.2	610.1	102.5	903.7	205.1	831.7	1595.3	699.6	956.1
201083_s_at	246.2	413.8	391	389.5	112.1	172.6	88.9	81.2	345
201084_s_at	4919.4	6566.9	6444.9	6112	4899.8	3218.8	3048.5	2145.9	3739.2
201085_s_at	104.2	293.4	713	74.9	134	192.4	817.2	653.4	158.4
201086_x_at	3849.5	5501.7	5009.9	3785.9	3273.1	3557.2	3936.1	2802.4	3549
201087_at	2239.3	1794.6	1479.7	2516.2	2718.5	1644.9	2262.7	1315.6	1902.9
201088_at	439.4	506.9	615.7	856.3	1021.3	444.8	466.8	397.8	1139.8
201089_at	3305.5	2437.1	2136.3	3715	3336.2	1960.9	2775.2	3153.3	3535.5
201090_x_at	18830.6	21635.2	31300.4	19297.7	33538.5	20106.9	31323.5	24184.2	16830.3
201091_s_at	647.4	746.8	750.9	847.3	705.2	702.4	720	458.7	503.5
201092_at	4478.9	4797.1	5156.2	4541.6	5384.9	3326.1	3487.4	2990.2	5549.4
201093_x_at	5245.4	6354.1	5430.8	7028.2	5016.5	10554.8	10430.4	11452.7	4545.3
201094_at	51469.2	59517.2	53600.7	44442.1	55450.6	38089.7	51700.5	79908.4	60372.1
201095_at	4552.4	4606.5	5094.8	2561.9	3753.5	6047.2	5335.2	5057.2	3329.5
201096_s_at	3397.4	2671.3	3080.4	5794.5	2579.8	4056	3166	1909.9	2677
201097_s_at	7274.7	7675.8	8301.5	11706.9	5811.6	7518.3	6697.5	4631.7	7371.6
201098_at	3182.7	3018.8	4134.5	3778.4	3018.4	3655.5	3247.9	2087.9	3620.3
201099_at	4727.2	3349.7	3706.8	4591.5	2563.1	2536.2	2214	1843.3	3104.7
201100_s_at	6693.4	7835.9	7787.3	7879	7298.3	4950.3	4420.8	5939.3	4408.8
201101_s_at	106.1	234.7	83.5	170.9	899	417	89.6	440.6	227.7
201102_s_at	545.7	1225.4	643	1619.2	1338.3	1797.3	2738.3	2389.2	1292.9
201103_x_at	14718.1	16521.2	15367.3	16262.7	12647.9	10162.8	10243.2	11772.7	12207.6
201104_x_at	7771.8	6606.3	6019.2	8990.8	8158.1	2592	2538.7	4178.8	6419.7
201105_at	3303.6	8801.7	3222.8	7862.4	6283.9	6255.7	9712.8	5158.4	6077.2
201106_at	20114.4	10565.2	18843.8	9766	13439.9	23852.4	20454.1	19392.3	12209
201107_s_at	47.2	48.7	29.3	49.1	43.5	40.4	35.7	36.8	62.4
201108_s_at	899	580.4	1598.4	1162.6	2034.5	1236.3	1174.7	643.6	2162.8
201109_s_at	58.8	448.3	98.4	331.1	81.7	110.8	207.5	347.5	178.7
201110_s_at	79.9	350.6	388.8	89.8	509.9	70.6	121.1	139.6	81.3
201111_at	1123.4	906.8	819.1	571	718.2	505.6	642.3	594.6	1950.5
201112_s_at	3855.9	3736	3560.5	3393.9	4229.6	3025.4	3354.2	3766.5	3257.5
201113_at	8092.1	7695.9	5107.7	5829.1	5249	13499.5	14232.8	14694.6	6522.4
201114_x_at	6047.9	3977.3	4785.9	6424.9	4861.2	10705.8	8306.7	7787.2	3779.9
201115_at	3210.6	2177.4	1888.7	2385.6	1608.4	4007.7	3634.8	5044.9	1382.7
201116_s_at	156.5	214.4	71.2	193.5	232.1	115.5	946.4	125.7	292.2
201117_s_at	145.2	442	646.8	356.3	754.6	106.9	238.7	405.7	235.2
201118_at	1418	876.1	1072.8	1920.6	993.9	2914.3	3138.5	1565.4	1282
201119_s_at	10038.4	7952.3	9757.4	13880.1	15470.7	16905.3	14365.4	14638.1	9502.7
201120_s_at	8814.4	4751.3	4222.8	6390.5	5230.2	12363.4	11190.5	7536.6	720.7
201121_s_at	28031.8	28083	32298.2	21632	15157.1	20154.2	22094	29124.9	22664.7
201122_x_at	3272.1	2783.9	3196.8	4403.2	2471.9	5167.8	3107.8	4025.5	2701.5
201123_s_at	1822.7	1333.6	939.7	3086.1	444.6	9169.4	2811.1	1960.3	1362
201124_at	1399	2346.5	1574.6	2025.8	2483.8	2141.5	1423.1	1197.3	1829.3
201125_s_at	4418.4	3295	3453.3	2959.1	4748.8	2906	4213.5	3002.9	3260.3
201126_s_at	3195.9	3238.8	2131.3	2566.8	2150.7	4372	5258	3212	4135.7
201127_s_at	1509.1	266.8	273.9	971.8	660.5	1786.2	990.6	177.8	672.4
201128_s_at	2872.9	2224.1	1708.3	2667	2133.2	1596.9	1789.1	1642.2	2827.1
201129_at	1866	2731.6	2392.9	2325.8	1916.8	1729.5	1297.9	929.5	1887.9
201130_s_at	335.4	492.4	515.5	90.5	147.8	424.5	627.7	405	27.9
201131_s_at	8086	8082.5	7374.8	5937.2	4129.8	6506.4	9426.3	9649.5	5290.5
201132_at	520.8	1190.5	593.8	849.3	820.6	1067.7	1370.8	543.5	607.6
201133_s_at	2360.4	1902.4	2271.3	1362.8	1935.2	1687.4	2462.8	1064.6	1436.3
201134_x_at	24869	23037.7	29001.1	20225.5	20651.3	20232.3	18410.8	20417.8	14888
201135_at	49708.7	52735.2	42699	40322.4	35507.1	60548.5	55168.4	81196	47038.8
201136_at	164.6	45.9	273.5	505.1	1585.7	556.6	930.5	60.7	671.4
201137_s_at	5907.5	7490.4	7642.9	6329.1	16396.5	12383	15913.5	9067.1	7064.2
201138_s_at	1156.7	851.4	588.7	682.5	1692.6	708.3	1718	940.3	789
201139_s_at	1091.1	1005.2	1079.7	881	720.9	915.1	930	81.2	389
201140_s_at	1787.1	2232.7	892.7	1312.5	2145.6	2580.9	3411.8	1982.5	2704.3
201141_at	2382.5	3049.5	3105	1785.3	4921.3	1640.9	4982.1	1018.6	1943.4
201142_at	1577.8	1424.4	1350	1783.6	1541.7	869.8	1431.9	1368.2	1698.5
201143_s_at	950.7	957.6	708.3	1339.8	1408.8	1314.8	879.8	1120.6	1008
201144_s_at	4294.2	3519.4	4007.7	4496.1	2571.6	2209.9	2822.4	1385.1	3361.2
201145_at	7065.7	4986.1	4916.4	5732.4	5394.2	5095.9	4625	5127.3	3654.7
201146_at	2589.2	2365.2	2576.8	2521.6	1885	5942.8	2515.8	2616.2	1069.6
201147_s_at	256.6	537.3	990.1	149.4	652.9	196.1	444	357.4	265.9
201148_s_at	809.4	869.1	1027	355.9	1492.2	1144.1	861.8	2472.7	1027.7
201149_s_at	912.3	139.5	138.1	999.9	1354.6	632	1147	1147.2	915.3
201150_s_at	1838.8	3387.2	2266.2	1242.2	4849.1	1156.2	2920.6	2110.3	1934.2
201151_s_at	341	404.2	268.3	310.8	342.2	251	505.5	312.2	621.4
201152_s_at	2032.4	2265.3	2289.6	1849.5	2034.9	2451.6	3170.1	6004.7	2020
201153_s_at	2212.5	3503.1	3382.4	2466.8	3500.8	1543.5	2513.4	1487	2402.8
201154_x_at	24442.6	30031	23348.8	17386.7	24055.3	39325.2	30146.8	30329.5	19969.8
201155_s_at	3204.4	3106.5	1591.3	2476	3238.7	5850.6	5498.5	3577.3	2447.9
201156_s_at	2412.6	1520.7	2174.6	1965.8	2450.1	2176.9	2488.5	1228.2	1233.3
201157_s_at	1947.1	2080.4	1499.7	1577.8	1846.7	1804.7	2023.7	2019	1795.9
201158_at	107.5	285.1	341.1	62.9	624.6	1271.3	1567.8	1307.3	470.7
201159_s_at	435.7	374.1	143	907.3	218.4	480.9	788.2	628.9	314.1
201160_s_at	558.7	2280.3	1030.2	661.7	1212	700.8	2207.3	1608.3	1420.4
201161_s_at	150.4	419.9	610	98.3	215.1	120.8	1169.9	171	155.7
201162_at	8359.3	18909.4	14026	9745.8	30342.4	9556.8	21492	12112.8	3996.5
201163_s_at	6090.8	13436.1	12886.3	6914.9	15299.1	4631.9	10797.9	9256.7	6604.2
201164_s_at	2202.5	1737.3	1657.9	2126.8	1412.6	2452.8	3019.4	2227.1	1797
201165_s_at	2891.4	3586.1	2218.2	3005.5	3043.7	2235.4	2862.9	1894.7	2484.9
201166_s_at	5522.3	3894	4535.3	5337.6	5224.4	3142.9	3927.7	3586.9	5940.7
201167_x_at	528	526.7	533.4	501.2	117.1	615	1118.8	296.4	500.8
201168_x_at	2472.8	2309	2382.4	4958.1	1451.3	3805.8	6745.7	4855.7	4855.1
201169_s_at	356.1	383.3	274.2	595.2	495.5	701.4	1054.5	417.2	420.9
201170_s_at	6682.4	5172.9	6470.1	5497.7	3024.9	3695.3	5694.4	5144.1	2755.4
201171_at	122.4	95.1	525.4	331.9	411.6	153.1	94.4	132	66.2
201172_x_at	12168.6	8751.4	9766.6	11224.9	11886.5	9464.8	7527.6	8634.3	7283.7
201173_x_at	5007.9	5101.4	3611.4	4705.6	6111	10104.3	8266.5	5130.9	6897.6
201174_s_at	3093.8	3575.4	2739.9	3110	3447.3	2101.1	2317.8	1528.6	3545.2
201175_at	4308.7	4350.7	3721.2	4636.6	4344.7	3704.1	4484.3	2921.5	4022.9
201176_s_at	2626.1	1719.9	1931	2191.8	1679.3	3653.4	1851.2	2607	1079.7
201177_s_at	1218.6	2334.8	1399.8	1422.9	836.2	748.8	910.3	694.5	1101.8
201178_at	9792.9	13149.5	9044.4	10813.5	11205.2	12660.1	8142.1	7637.9	7663.6
201179_s_at	1291.4	1028.3	1624.6	717.5	1008.2	1027	927.8	744.9	991.3
201180_s_at	3455.3	3777.1	5779.1	5723.8	4973.8	2258	2419.3	2162.9	4352.5
201181_at	1046.3	669.9	961.8	936.8	1074.9	344.9	691.7	436.6	314.9
201182_s_at	393	927.2	697.1	267.5	1131	475.8	809.7	985.9	194.3
201183_s_at	1542.2	1535.1	1245.7	2656.4	3554.5	2249.6	2741	2952.2	1346.3
201184_s_at	2962	4540.3	2135.2	3328.1	3341.7	5455.8	3794.2	4138.4	2224.9
201185_at	5556.1	5784.2	4343.5	8399.3	8248.9	7600.6	7935.9	5806.4	5147
201186_at	1988.1	2812.4	1611.6	1754.6	2192.8	4416.9	3508.4	3220.6	1799.3
201187_s_at	795.3	237	1025.4	523.2	1735.4	184.6	320.5	244.4	337.4
201188_s_at	561.6	529.6	179.5	648.3	484.3	599.1	480.7	168.7	987.8
201189_s_at	130.7	319.7	162.1	149.2	166.5	145	445.5	53.4	266.8
201190_s_at	2062.4	1397.1	1888.4	3438.6	1565.4	1321.8	1297.4	2652.1	2234.6
201191_at	97.6	193.9	433.8	232.6	83	757.9	879.6	157.5	426.7
201192_s_at	1224.9	1017.4	1203	1274.1	876.8	1070.6	1371.3	984.5	833.3
201193_at	22191.6	23233.1	23395	17065.1	14070.8	19924.4	17387.1	24832.8	16536.8
201194_at	3389.9	2207.2	2086.3	3267.9	3257.7	5755.9	4380.3	2792.6	2877.5
201195_s_at	471	443.7	216.1	781.2	1088.1	1315.5	1485.9	1410	958.1
201196_s_at	608.1	695.9	688.9	861.9	822.8	700.8	604	192.7	907.7
201197_at	520	1077.2	884.2	921.8	793.8	744.5	642.2	249.9	1576.9
201198_s_at	1977.7	1637.1	2872.7	2483.6	2844.1	2917	2211.3	3336.5	2910.8
201199_s_at	5924.3	4710.1	3569.1	6489.1	4432	4501.3	4625.2	6451.6	3157.5
201200_at	13337.4	18012.6	15289.7	11665.8	12175.6	13533.8	9337.1	9453.6	12359.7
201201_at	10316.5	6225.3	5219.1	8912.5	6920.5	9696.4	9486.8	4340.5	5382
201202_at	1206	2367.4	2540.7	835.6	1620.9	1263.8	822.5	468.1	920.6
201203_s_at	109.8	111.3	152.1	180.2	631.6	1314.2	1551.1	1041.7	183.7
201204_s_at	4649	4355.6	5370.4	6136.8	5267.2	7565.4	8944.5	7316.2	4431.5
201205_at	1674.7	1392.5	1465.3	1591.9	1423.9	1250	916.7	1131.9	3319.1
201206_s_at	2059.8	2259.6	1837.5	1774.5	1130	3465.1	4551.8	1098.5	1752
201207_at	3028.7	3063.5	2729.2	4110.3	4272.3	3577.4	2866.7	4747.3	4419.1
201208_s_at	1531.3	1261.1	892.5	1425.8	573.9	1461.3	1097	1115	1845.9
201209_at	1427.2	1796.9	1828.1	1122.9	1218.2	1900.4	1790	1492.3	2059.1
201210_at	9024.3	11586.8	9851.9	8753.9	8583.4	4615.2	5342.6	2105.9	6661.8
201211_s_at	281.7	154.9	281.7	122.8	144	638.6	945.9	133.2	274.5
201212_at	1816.4	2196.4	2245.2	1062.2	2341.8	2975.5	4414.9	1839.2	411.8
201213_at	289.6	155.9	272.6	86.6	721.8	586.6	443.3	551.5	252.1
201214_s_at	1449.1	1263.6	946.2	1380.3	1167.7	1546.3	1552.9	1326	1228.5
201215_at	16269.7	19117.9	18357.7	12935.3	10566.1	9436.9	10442.5	8270.1	10941.8
201216_at	14514.6	16161.6	13853.9	12085.8	12388.8	22287.1	14651.8	16389.9	8199
201217_x_at	46709.8	67673.5	72184.2	38049.9	55845.9	67369.2	71056.5	71378.4	48119.1
201218_at	820.4	808.6	685.4	919.9	1129.4	278.1	494.7	15.4	246.3
201219_at	601.2	480.6	795.7	805.3	295.1	399.7	305	48.4	1111.5
201220_x_at	1969.6	3017.6	2472.3	2510.4	4219.1	2659.4	2666.2	3474.9	4560.3
201221_s_at	5057.9	4634	4498	7203.4	4495.2	5878.4	8076.1	6053.4	4046.2
201222_s_at	4921.2	6931.2	5499.2	6681.3	4578.2	4775.6	6762.7	3109.4	3016.6
201223_s_at	3424.1	4225.5	5130	4148.3	2477.8	2211.6	2359	1792.2	2410.3
201224_s_at	471.6	1075.5	714.4	708.6	1743.1	1073.3	1709.4	1750.8	1164
201225_s_at	3773	4606.8	3907	4421.2	4433.8	3178.4	2592.5	1947.7	3434.5
201226_at	13128.2	8632.8	7546.2	9342.4	7413.8	13943.3	9469.2	10274.7	2670.6
201227_s_at	9681.2	9259.6	7986	8933.9	6911.4	11832.3	11302.9	11211.7	8115.8
201228_s_at	546.4	456.6	955.3	821.7	162.1	507.3	498.1	361.7	908.2
201229_s_at	265.2	355.2	36	155.7	398.1	1306.6	1302.8	1273.4	335.2
201230_s_at	1719.9	1776.9	1372.5	2688.4	2416.1	1686.5	1768.6	1811	1544.3
201231_s_at	9617.3	5395.8	5904	7538.9	6450.4	12597.5	12702.6	13861.9	6374.8
201232_s_at	1389.8	1236.3	914.3	1466.4	1109.5	1758.5	1583.5	1566.3	2118.4
201233_at	1149.4	979.5	146.1	623.9	589.2	1058.2	1309.5	714.6	1820.7
201234_at	3400.9	2591	2120.3	3428.8	2237.7	3181.8	5096.3	4646	2229.6
201235_s_at	641.6	1075.5	597.7	1423.3	946.4	223.3	640.5	1572.2	980.4
201236_s_at	986	1282.1	2559	1638.1	1946.4	663.7	791.3	733.2	1765.8
201237_at	1073.5	897.6	1413.8	1246.9	698.3	1110.1	1294.9	419.4	1138.7
201238_s_at	2391.4	2533.7	1792.4	1689.1	2016.9	1717.4	2989.7	1198.6	1385
201239_s_at	6399.5	3935.5	6579.8	6954.4	5439.1	7157	6882.2	4998.3	4390.3
201240_s_at	8184.1	7232.4	10458.1	7838.5	6312.6	7009	7903.5	4496.6	10062.7
201241_at	3116.1	3029.9	3318.4	3106.7	2489.5	2601.9	2256.6	3624.1	2786.2
201242_s_at	12565.3	15851.3	14384	8827.4	10559.3	9007.7	15650.4	18480.7	8815.4
201243_s_at	6731.5	7205.7	9119.3	7789.3	9580.6	4120.2	5437.7	5648.6	9429.1
201244_s_at	4153.4	4240	3854.1	3997.4	2974.3	4418.4	4336.1	4173.2	3175.8
201245_s_at	1366	1815.4	1563	1061.8	717.8	1919.8	2021.1	1439	834.6
201246_s_at	373.1	515.9	320.9	363.8	142	827.7	528.3	656.3	305.6
201247_at	2460.6	1842.3	1960.3	2665.4	1334.5	2816.6	5585.5	3087	3341.1
201248_s_at	1451.7	135	1361.6	1263.2	1009.4	1883.8	2438.5	1276.4	355.7
201249_at	966.5	881.7	612.8	800.9	654.3	568.8	480	516.2	211.7
201250_s_at	1289.3	981.9	1464.3	1933.9	2991.9	638.6	800.4	813.8	1630.2
201251_at	580.7	819.6	954.5	354	428.6	237.6	2502.4	372.3	351.3
201252_at	1039.1	1076.2	842.6	776.8	1279.5	1216.3	1519.9	1218	541.2
201253_s_at	5778.8	5939.7	10407.4	4103.5	5927.6	7072.2	4872.1	3525.8	6209.6
201254_x_at	56599.3	59337.9	62066.9	42512.6	62884.7	41616.4	40657.1	62862.9	42653
201255_x_at	3277.3	1763.9	2431.1	3226.7	3799.1	4683.4	5946.7	4378.9	2622.8
201256_at	9714.8	9771.9	10511.5	9552.6	7620	4459.7	5082.4	7131	6959.4
201257_x_at	94543.2	110863.8	106344.6	72410.4	99211.7	72769.6	63044.4	79758.6	81828.9
201258_at	10235.2	13637.4	16651.3	13649.7	18601.9	19964.7	16970.1	21374.2	8750.1
201259_s_at	1776.5	1565.1	1768.9	2420.5	1842.2	1323.1	1402.3	1027.8	2465.6
201260_s_at	2644.2	2004.8	2845.3	2054.2	1859.8	1479.6	1572.1	1364.7	2246.4
201261_x_at	4508.3	7044.3	7619.5	4170.5	10027.6	3320.6	9082.8	4453.3	7234
201262_s_at	795.4	594.3	886.9	123.8	1026.7	758.5	2119.3	613.6	557.4
201263_at	2025.7	1612.6	2006.7	1091.9	1040.3	2296.9	1389.4	1173.5	1801.6
201264_at	2297.5	1758.8	1503.9	1439.9	1563.5	3211.8	5186.6	2993.6	844.1
201265_at	527.3	83.3	664.8	576.9	182.4	61.4	302.4	238.5	1554.7
201266_at	2097.9	2088.8	2815.8	3209.7	2829.2	2582.5	1838.9	1487.1	1704.2
201267_s_at	1540.6	998.7	937.6	1231.5	263.9	2778.2	2241.9	2332.5	454.5
201268_at	8037	6829.8	7159.5	8988.6	6990.1	11481.1	10603.7	9212.1	4507.5
201269_s_at	858.4	545.9	956	310	1350.1	170.1	475.3	184.7	1199.1
201270_x_at	2822.8	1887.2	2900.1	3124.8	2488.4	2361.4	2613.3	3299.1	4248.1
201271_s_at	550.6	828.6	1101.8	583.6	976.6	1210.9	1365.6	1073.7	514.3
201272_at	2412.8	2559.9	2608.7	2366.5	3525	1733	3488.1	2767.1	2591.7
201273_s_at	13384.3	12932.3	15661.1	12949.1	10197.4	8530	8290	8768.1	9784.5
201274_at	6373.5	4247	6180.9	4963.3	4715	5231.1	3336.3	4806.7	2921
201275_at	8679.3	3843.9	8391.7	9398.1	3304.6	2452.4	4721.5	10117.1	4886.9
201276_at	1828.9	1824.7	1317.5	1851.6	1709.1	1836.8	1585.9	2817	2809.2
201277_s_at	2581.6	2184.5	2231.7	2907.2	2330.1	3593.8	5302.5	2201.4	2729.1
201278_at	1798.7	2849.5	2159.8	1957.9	3293.1	1295.5	1494.9	620.7	2258.6
201279_s_at	1499.9	2112.1	1815.5	1526.1	2495.5	1668	1941.2	1848.6	1619.2
201280_s_at	739.8	2303.7	1249.8	681.2	832.1	1424.9	1062.1	1482	1559.9
201281_at	3353.9	3382.6	3293.4	2421.2	2147.6	5629	6207.9	3895.3	2524.5
201282_at	963.8	572.2	1303.8	1212.2	343.1	990.6	2096.4	1309.9	899.3
201283_s_at	241.9	78.1	28.8	52.2	241.3	96.9	266.1	16.5	84.4
201284_s_at	1932.7	1682.8	1123.1	1725.9	1346.2	3399.3	2784.5	2396.3	541.2
201285_at	2632.3	3444.2	3101.8	3945.7	3722	2181.9	2571.9	2215.9	2139.3
201286_at	12515.5	10237.9	9783.6	10474.2	6403.1	17226.7	19842.6	16553.2	10584.1
201287_s_at	10654	11508.3	7636	18626.6	11590.2	21176.2	21682.4	19601.7	13556.4
201288_at	3404.6	3795.3	4058.5	2716	5423.5	2092	2648.7	2412.2	3445.2
201289_at	1146.4	2673.9	4425.2	335	1287.6	115.2	775.7	957.2	177
201290_at	9954.1	11889.2	10891.2	7414.7	7766.4	8034.6	8382.3	10669.6	8352.4
201291_s_at	44.5	163.5	48.7	99.1	498.4	61	24.2	33.2	20.6
201292_at	76.6	51.4	234.3	60.3	854.7	233.7	43.4	303.1	81.5
201293_x_at	53366.4	59442.8	52873.6	56232.7	45181.1	35840.1	42492.6	47407	38989
201294_s_at	296.9	317.4	435.9	758.8	859.2	531.4	1122	1517.1	1359.8
201295_s_at	248.9	38.2	170	102.2	50.6	183.2	153.9	212	277.4
201296_s_at	2940.5	5200	4709.9	3508.4	4448.1	2993.9	3534	3377.7	3905.6
201297_s_at	149.9	198.2	384.5	59.4	34.5	292.3	137.9	207.4	652.5
201298_s_at	1469.9	1202.2	1601.2	1041	842.7	669.3	1032.4	823	865.9
201299_s_at	519.9	904.5	678.4	792.4	810.1	452.5	461.1	417.8	1494.6
201300_s_at	3468.1	5766.4	3883.7	2509.9	3206	1714.9	2422.9	1371.8	1967.6
201301_s_at	5853.9	5653.9	7653.5	5815.8	6594.2	6262.2	7571.1	5025.2	3699
201302_at	8490.2	10675.3	10238.2	8794.3	8794.5	6704.8	6576.1	6009.5	8215.1
201303_at	3951.5	3978.8	4659.7	3044.2	4225	6061	4792.8	4729	3347
201304_at	2274.1	3830.5	3448.7	2557.8	1947.4	1173.6	1842	768.1	1791.3
201305_x_at	4172.3	3495	2268.3	2321	1645.7	2636.9	2975.1	2349.3	3837.3
201306_s_at	9919.8	10938	10416.2	7413.3	13445.2	7105.8	10379.2	9397.4	12690.5
201307_at	2659.7	2479	2864.3	3283	4030.5	1840.2	2292.6	2135.2	4105.6
201308_s_at	169	59.5	388.9	131.8	250.6	72.7	163.2	213.6	718.9
201309_x_at	584.1	1019.3	546.8	1154.8	1949.9	763.4	766.7	731.2	1420.3
201310_s_at	4032.3	7431.4	5036	4270.7	5051.5	4165.1	3254.5	2322.9	5163.6
201311_s_at	1200.9	2045.5	1741.7	250	1345.5	665.2	686.9	261	1084.8
201312_s_at	3251.4	4501.8	4411.2	1915.6	3462.6	1361.2	2959.4	906.6	2004.2
201313_at	150.1	110.3	99.9	163.7	371.1	35.7	255.1	115	574.9
201314_at	836.2	753.1	819.3	940.7	57.2	1343.8	1544	1442.4	906.1
201315_x_at	22870.2	20659.4	31246	32300.3	28202.5	42619.2	29819.9	36983.3	27646.2
201316_at	2259.9	1395.9	2211.9	2151.4	1743.2	1390.5	1278.7	1023.4	2265.3
201317_s_at	12342.4	9947.1	13423.8	9666	8590.6	8064.7	7823.8	10024.8	7354.8
201318_s_at	10012.6	13680.1	11708.9	9446	11614.3	11528.9	9571.9	12976.2	5884
201319_at	3019	2598.6	3547.2	2826.2	2771.7	2262.4	2565	2742	3011.5
201320_at	684.2	726	755.5	846.4	335.5	633	1372.2	1423.2	1678.3
201321_s_at	758	1690.7	1482.7	1278.8	1574.4	1704	1999.9	1812.1	1261.7
201322_at	18317.1	12786.1	12237.7	15446.8	13078.8	20412	13412.1	25789.8	8478.5
201323_at	1582.1	1179.2	2037	1463.8	750.6	1111	909.6	686	1164.1
201324_at	151.9	353.1	160.4	126.6	572.8	38.6	351.8	7.5	441.3
201325_s_at	105.2	570.9	165.4	65.9	164.7	145.9	394.8	45.7	172.9
201326_at	917.8	1112.8	844.6	1202.7	658.2	987.8	752.8	579.5	981.6
201327_s_at	932.7	697.2	899.6	878.1	651.2	1431.9	720.1	813.6	788.4
201328_at	1765.7	1935.3	1922.2	2413.7	2910.5	3559.3	2444.6	1917.9	2336.7
201329_s_at	825.5	1053.8	945.4	1152.3	1344.1	2893.4	1704.9	952.8	1197.9
201330_at	1770.1	1997	1710.7	1650.8	1351.1	1439	1468.3	1059.8	1153.2
201331_s_at	5236.7	5170.1	4796.3	5576.5	6602.9	7781.8	7996.7	5480.4	5026
201332_s_at	1239.6	532.9	641.2	746.6	1225.3	620.8	880.8	209.2	262.5
201333_s_at	1098.6	843.9	728.7	821.7	1336.9	825.3	579	1113.3	1388.1
201334_s_at	7599.3	6730.7	7396.2	7820.7	4938.2	6460.4	6236	5478.1	6184.2
201335_s_at	355.4	810.5	148.2	392.6	520.5	496.4	413.5	530.6	379.2
201336_at	6748.8	6263.2	6644.3	5861.1	6253.7	4935.7	5917.9	6430.8	4513.6
201337_s_at	367.4	267.6	467.3	567.5	258.4	407.2	686.2	348.2	148.5
201338_x_at	14580.9	11103.4	12799.8	11586.4	9978.7	10637	9854.2	12265.5	9662.4
201339_s_at	17152.8	22729.4	15460.8	16982.1	12508	16965.1	14900.9	25236.9	11327.4
201340_s_at	31.6	578	553.7	524.7	704.9	512.4	911.5	608.4	782.9
201341_at	1318.2	2738.5	2377.2	3822.1	3312	756.2	1373.4	1200.3	2713.8
201342_at	2371.5	820	1259.6	1491.4	728	1714.9	3000.9	1708.1	1071.2
201343_at	2820.5	1879.4	2467.3	3135.8	2258.5	1364.7	1617.2	1465.3	1696
201344_at	652.9	789	874.7	945.8	695.9	328.2	277.6	273.5	867.2
201345_s_at	2615.4	1858	2927.9	1311.5	1297.8	2302.8	1974.8	1046.9	2634.1
201346_at	12202.9	5446.9	6522.8	8380.8	5407.9	4318.4	4725.7	6304.8	5266.7
201347_x_at	30523.1	27439.8	26364.1	21903.3	21718.7	27091.1	28116.6	33049.7	19046.4
201348_at	16651.9	20396.7	15263.2	29185.5	32789.3	60751.9	32260.5	23962.9	10687.9
201349_at	4441.1	2950.6	3318.2	5724.4	2154.7	5126.7	4929.6	6174.4	2883.2
201350_at	2397.6	2107.6	2452.6	3611.9	4096.5	3511.6	4872.2	3074	3452
201351_s_at	2350.2	2336.9	2835.8	3247.2	2354.7	2250.9	2220.7	1600.6	2236.4
201352_at	5420.8	7020.5	8368	6237.9	6034.4	2935.9	3645.4	3378.8	5415.8
201353_s_at	1343.1	1964	1336	1305.7	1073.4	1843	3644.2	1598	1151.9
201354_s_at	1621.2	1614.5	1725.4	1589.5	1884.8	1565.7	1962.8	1391	2376.6
201355_s_at	1232.6	1692.1	2556.3	2008.9	2014.6	1379	1229.6	1496.5	1970.9
201356_at	2884	3114.6	2275.4	4083.5	2926.9	2712.4	2580.1	3172.3	3277.3
201357_s_at	1257.2	775.3	610.4	876.5	1405.1	694.1	1597.5	1126.8	978.7
201358_s_at	9850.7	10934.6	12362.2	10155.7	6413.1	7893.9	6047.5	4931.2	7747.2
201359_at	3130.5	3200.7	3195.2	3800	3812.5	3461.6	2634.9	2947.1	2992.9
201360_at	12623.9	9488.3	6321.9	8838.4	11639.7	16660	23609.4	12800.3	7623.4
201361_at	3173.1	2479.4	2926.4	3594	2876.3	3766.7	4135.4	3799.8	3916.4
201362_at	1293.3	1308.5	1604.7	991.4	1382.7	856.7	1062.6	558.8	1300.2
201363_s_at	428.8	725.3	1020.6	538.6	393.9	216.6	621.2	367.6	630.8
201364_s_at	3737.5	1748.5	2268.6	4025.2	3001	3158.9	3154.2	3462.9	2448.6
201365_at	4521.6	4325.8	2766.9	4407.8	3788.5	3888.2	4201	4898.9	3369.2
201366_at	5406.8	4717.5	7950.4	3928.4	5514.7	3721.1	4033.5	3037.3	4356
201367_s_at	472.5	189.1	47.4	51.5	53.4	1007.7	1162.3	1418	302.6
201368_at	4186.7	4990.9	5613.8	3466.4	6248.2	3474.2	4520.9	4676.7	6674.5
201369_s_at	897.6	1260.7	869.5	316.5	1657.7	1544	2659.6	2621.5	1954.2
201370_s_at	887.4	727.1	834.4	622.7	732.2	220.9	341.5	250.4	720.3
201371_s_at	5093.6	4183.2	4051.9	4058.2	3868.4	3103.2	2893.9	2040.3	2265.3
201372_s_at	123	36.3	25.8	138.7	134.5	55.3	21.8	109.4	14.7
201373_at	1177.5	1746.3	835.7	1638	474.1	2696.3	3252.4	4261.8	1976.7
201374_x_at	33.4	19.9	202.8	27.3	64.9	88.8	38.1	44.2	48.9
201375_s_at	8109.1	6674.7	6676	6436	6291.8	3897.9	6358.3	3912.6	4349.1
201376_s_at	918	638.9	876.4	581.6	237.7	1941.7	2625.9	1059.5	575.2
201377_at	531.6	153.5	530.5	253.6	200.6	619.2	521.2	524.2	731.8
201378_s_at	1475.9	478	772.6	1017.5	1175.2	1263.3	1403.4	964.1	384.8
201379_s_at	110.1	185.9	234.1	168.1	256.4	1893.4	1684.3	1032.6	90.6
201380_at	1479.1	1106.5	842.9	1531.6	1066.4	930.5	793.1	812.6	1634.9
201381_x_at	2018.8	2252.7	2036.2	2421.4	1167	1737.2	2112.5	1976.9	2146.1
201382_at	254	606.4	79.1	281	521.3	190.2	301.7	227.4	1011.4
201383_s_at	1058.8	605.6	921.8	1625.4	1897.9	1441.4	1403.1	673.7	924.6
201384_s_at	3691.2	4901.2	3995.8	3201.2	3047.9	3450.7	3626.3	3497	3088.7
201385_at	6727.6	5580.5	6529	6390	6209.8	2898.1	3916.5	1360.4	2013.4
201386_s_at	1284.2	1419.8	1064.9	1102	1075	1378.9	1675.2	788.7	1115.2
201387_s_at	608.1	862.8	410.8	835.8	956.2	560.5	112.8	375.8	673.7
201388_at	1907.7	1532.3	871.4	1814.7	1793.6	3920.2	3551.2	2007.6	1606.3
201389_at	1741	2316	2133.3	2196.4	1693.6	2715.9	2145.4	2504.8	4270.9
201390_s_at	6068.2	5204.8	5710.4	3862.9	6260.1	9699.9	10142.9	5733.8	3332.7
201391_at	5790.9	4749.9	4035.6	7040.6	6655.5	5974.1	4189.1	7816.6	7605.7
201392_s_at	1391.8	1461.1	822.6	1052	813.2	1536.6	1971.7	1523.5	1664.4
201393_s_at	3337.6	2628.2	1833.9	3499.4	3126.2	3488.1	4273.7	3604.2	1769.4
201394_s_at	1908	2339.4	1690.2	1779.2	1583.1	2768.9	3230.6	1472.7	2199
201395_at	3126.9	2458.5	2622.7	3436.9	3285.3	3354	3283	3750.6	4807.1
201396_s_at	505.5	571.9	572.8	175.2	306.9	615.8	503.4	305.5	535.7
201397_at	3654.1	5976.1	3805.1	2082.8	4089.1	5580.7	5160.7	4908.7	3869.5
201398_s_at	12826.8	12026.1	14795.3	14636.7	7980.3	8920.7	9504.1	8138.3	11965.5
201399_s_at	3114.5	2019	3007.2	3060.3	2398.8	2967.3	3076.3	1715.7	2116.3
201400_at	8664.2	6374.6	5723.2	5836.5	5420.3	11752.7	9728.3	10598.6	4864.6
201401_s_at	62.2	97.4	128	88.1	115.6	536.1	502.4	124.2	203.7
201402_at	85.8	68.4	69.6	87.5	113.3	99	89	278.9	517.9
201403_s_at	12035.7	8343.9	10429.1	13833.7	18565.7	8967.8	7345	11743.7	5701.4
201404_x_at	2512.7	2923.4	405	2798.6	3040.7	1601.7	2568.1	3748.1	9734.1
201405_s_at	3807.9	3236	2852.5	4185.4	2458.3	4356.3	2859.5	3807.2	4313
201406_at	17558.1	22256.4	15537	15827.2	20315.9	11384.6	20821.3	26649	17676.5
201407_s_at	498.3	1096.3	993.8	958.4	613.3	476.3	280.6	7.6	548.8
201408_at	1655.4	1306.3	1054.3	2004.2	1514.4	970.9	1114.8	588.8	1291.8
201409_s_at	1046	2372.1	1285.2	1371.2	1254.6	788.3	1068.5	502.9	1304.1
201410_at	1349	1561.7	1232.7	1635.7	1821.4	1423.5	1290.1	529.8	1756
201411_s_at	381.4	125.9	292	128.5	131.1	997.3	732.8	745.4	482.4
201412_at	1935.5	2161.1	1865.9	2624.1	3627.7	2646.5	3651.8	2537.1	2730.7
201413_at	14505.9	16353.1	14062.4	13796.8	9156.2	13892.5	10788.8	16147.2	7253.7
201414_s_at	2416.3	1868	1923.5	1917.3	3009.7	2370.8	1631.7	1544.6	2292.3
201415_at	2424.7	2100.7	1841.6	2119.1	926.2	2244.1	2574.1	2275.4	1581
201416_at	265.1	1099	355.2	653.4	829.4	160.2	534.7	127.2	975.6
201417_at	333.8	564	316.1	400.3	351.7	125.3	462.7	9	277.8
201418_s_at	170	152.2	536.3	96.4	273.1	157	425	469.7	260.8
201419_at	1499.5	2264.4	2114.7	1910.2	2081.8	2070.7	4082.3	3785.2	1740.5
201420_s_at	1462.3	884.4	775.3	1267.7	675.9	698.8	983.6	648.3	1244.9
201421_s_at	2249.8	1126.6	1136.4	1614.3	1572.9	1285.9	1359	1698	887.3
201422_at	6348.3	4346.1	5384.6	3257.9	4528.3	7077	10150.5	3907.3	2537.1
201423_s_at	2122.3	1159.3	1332.7	1253.6	797.7	1569.1	1416.3	1162.4	941.6
201424_s_at	631.7	1419.1	1029.4	769.8	314.2	575.4	505	391.2	902.8
201425_at	81330.7	82740.6	88129.6	69783.2	66621.8	85846.1	67211.6	103465.5	66169.6
201426_s_at	3141.5	6057.6	4028.8	2806.4	8943.5	5126.6	15908.6	4903.1	2244.3
201427_s_at	50941	76513.1	70766.8	49768.1	46478	47676.7	41856	105297	67312.8
201428_at	138.8	35.9	409.7	139.5	137.3	55.6	65.2	121.8	680.9
201429_s_at	130154.5	153415.9	152438.6	107208.8	125364.4	86528.7	80449.6	120205.9	160083.1
201430_s_at	548.7	52.2	125.7	580.7	459.8	346.3	216	342	1205.8
201431_s_at	136.5	681.9	469	616.5	1684.4	51.3	513.8	401.8	1237.5
201432_at	57447.1	64839.9	60857	50278.3	46069	61603.2	57088.1	94002.6	43416.8
201433_s_at	5443.2	4224.4	4140.9	4778.8	5840.9	4190.2	4375.5	5484.4	5829.2
201434_at	1912.8	1437	1115.4	420.6	1274.7	1450.9	1394.9	985.9	1266.1
201435_s_at	1611.4	1578.7	1723.6	2440.8	1575.5	1186.2	1702	842.7	2755.3
201436_at	147.2	392.1	202	149	217.6	139.9	235.6	90.8	425
201437_s_at	1141.4	1482.7	1510.2	920.8	759	517.4	397.8	331.2	938.7
201438_at	1754.9	3248.3	3276.8	1696.6	5178.8	1454.1	3200.6	608.6	2308.2
201439_at	1471.2	1674.8	1456.5	1729.4	1608.6	1305.9	1447.1	1643.3	1676.3
201440_at	434.5	235.5	1091.1	351	239.5	939.9	917.8	392.1	287.8
201441_at	10133.1	11052.1	7876.8	12623.6	10328.4	11042.2	9652.3	12213.6	7969.3
201442_s_at	165	662.7	501.4	782.5	632.4	256.5	389.6	189	591.3
201443_s_at	6683.4	7070.3	6298.3	5433.7	4352.5	3428.4	4633.3	2677.6	4756.9
201444_s_at	2003.9	1668	2194.1	2230	2222.4	1737.4	2209.9	965.7	2039.4
201445_at	1464.5	1667.1	1271.6	1416.9	2174.2	1538	1756.7	987.6	737.6
201446_s_at	1259.2	1678.8	1410.9	1462.4	1304.8	950.8	1082	1105.1	2671.1
201447_at	517.2	1153	1221.7	609.1	725.7	540.3	993.8	886.1	1524.1
201448_at	712.1	1683.6	1631.4	1805.9	970.5	632.4	844.1	413.3	420
201449_at	1294	1314.7	1665.7	1235.6	1177.8	619.9	660.9	359.4	1288.6
201450_s_at	406.1	1241.2	576.5	457.4	240	294.2	301.3	68	519.3
201451_x_at	527.3	278.1	107.2	248.3	533.6	507.4	680.9	487.4	705.4
201452_at	927	983.7	709.3	178	136.4	361.5	93.4	107.6	409.2
201453_x_at	8137	6093.1	7221.5	8535.1	9050.2	7680	5699.1	5930.7	4228.6
201454_s_at	969.9	693.1	915.1	803.6	875.1	803.3	1216.8	1182.6	1034.7
201455_s_at	1361.2	1776.1	2371.4	1925.1	1587.9	849.4	1799.3	995.6	2481.7
201456_s_at	695.5	856	665.9	1015.5	728.8	810.2	988.9	779.9	1177.3
201457_x_at	1984.8	1911.9	1919.6	1768.4	2463.3	1799.4	1672.1	1903.4	2308.4
201458_s_at	2456.9	2052.2	3328.2	1519.9	974.2	709.1	1211.4	567.6	1097.5
201459_at	155.1	254.7	472.7	132	259.1	316.3	457.7	264.7	186.6
201460_at	2610.8	2642.7	2901.9	3566.9	3085.1	2866.9	2947.9	2542.5	2469.9
201461_s_at	493.5	422	249.7	249.6	341	350.1	453.1	428.3	251.3
201462_at	288.5	130.2	390.7	339.6	711.6	235.1	859.8	773.9	238.4
201463_s_at	5957.4	3650.9	4292.1	4467.4	4942.3	6468.4	6370.5	5022.8	4676.5
201464_x_at	4322.2	1701.8	3423.9	2709.3	2768.9	2816	1381.4	262.9	1614.8
201465_s_at	131	82.9	56.4	60.8	68.1	224.2	105.6	105	133.7
201466_s_at	1140	396.3	754.9	433	497	279	174.5	257.2	39.3
201467_s_at	65.8	47.1	78.5	47	54.6	66.2	53.1	85.1	76.8
201468_s_at	1711.5	753.9	1093.6	755.6	901.1	596.1	737.5	779.2	1178.8
201469_s_at	567.1	901	353.7	747.3	630.5	890.5	1319	652.3	1168.7
201470_at	45212.8	42399.7	44414.9	29446.8	38656.2	40850.4	29224.5	42921.1	20988.4
201471_s_at	7593.4	6055.5	6314	6818.7	6741.8	11676.9	8837.6	10683.9	5932.7
201472_at	3532.5	3001.5	4312.6	3217.2	2961.5	1838.8	1893.8	1388.9	1569.6
201473_at	1229.2	1357.6	2437.4	907.5	1242.6	1743.5	1755.4	1411.5	267.4
201474_s_at	120.1	201.6	90.6	85.3	550.1	150.8	326.5	113.8	258.9
201475_x_at	3628.6	2583.3	2787	3278.8	3051.9	3068.2	4059.3	2245.8	2711.4
201476_s_at	763.9	932.6	633.2	1373.8	833.1	1002.3	590	1284.7	1260.8
201477_s_at	2123.5	2471.3	2193.4	1867	2609	1558.7	2210.7	1762.9	2286.3
201478_s_at	849.6	615.1	465.8	443.7	387.7	643	610.8	278	1293.5
201479_at	1747.9	1895.8	1948.5	2114.2	1650	1455.7	1501.5	2051	1788.7
201480_s_at	1522.2	1598.5	1004.9	1347.9	1268.8	2313.5	2243.9	2372.3	4089.3
201481_s_at	105.4	57.3	87.5	146.1	132.7	83.2	90.8	95.7	179.5
201482_at	396.2	1200	843.4	843.2	947.4	1948.2	2874.1	1484.3	940.6
201483_s_at	1943.3	2258	1993.3	2546.2	2655.1	2569.8	2247.4	1852.7	179.7
201484_at	1635	1882.3	972.3	1635	1256.2	1220.8	1888.9	1620	1883.3
201485_s_at	99.7	297.6	126.2	83.5	141.2	360.9	823.2	250.1	100.6
201486_at	548	765.8	776.8	450.8	559.7	358.2	330.1	260.7	369.9
201487_at	1387	1638.9	1129.9	1661.8	1204.5	1363.9	2134.3	1374.4	167.1
201488_x_at	2784.3	3035.1	3488.5	2816.6	2842.3	2414.3	3572.5	3597.4	5161.1
201489_at	5049.4	7662.5	1820	3370.2	2613.5	6503.2	4930	12480.8	5262.5
201490_s_at	2790.1	1908.4	887.1	1619.8	1737.8	3317.4	3077.7	4371.1	1883.4
201491_at	1883.1	2109.9	1522.5	2340.2	1750.8	3098.2	3283.5	2245	902.7
201492_s_at	121135.4	136156.4	153016.6	94291.6	120557.5	89411.5	74402.4	157633.3	135241.3
201493_s_at	3067.4	3317.4	4029.6	2555.4	2408.6	1450	2242.2	911.1	3009.4
201494_at	6310.9	6098.2	6673.3	5023.6	7061.9	6544.4	5142.3	4528	7245.5
201495_x_at	135.5	470.8	256.8	69.8	62.9	72.6	51.6	61.3	123
201496_x_at	50.9	424.8	47.1	16.6	94.4	182.1	353.1	63.1	169.6
201497_x_at	141.1	1310.6	1142.2	290.9	266.1	130.3	1002.1	255	473.7
201498_at	1342.5	2175.7	2290.4	2717.4	1404	1910.3	1702.8	1417.2	1967.9
201499_s_at	3669.9	3393.6	2877.2	3333.7	3145.3	4984.2	4370.6	5607.8	4270.3
201500_s_at	6188	5188.7	5505.1	6987.5	6364.3	4757.8	4002.9	4149.8	6053.2
201501_s_at	978	1271.4	1135.5	1051.8	589.5	549.1	788.7	594.2	823
201502_s_at	18364.3	14372.5	15269	8530.7	15369.3	11816	21826.2	16420.1	13564
201503_at	3024.8	3463.4	2576.4	2941.2	2244.1	2581.5	1998.4	619.5	2323.3
201504_s_at	479.8	245.7	84.3	117.7	232.7	165.5	550.2	258	583.2
201505_at	513.3	734.1	1188.3	395.9	1123.3	417.2	676.5	172.3	896
201506_at	3191.9	6264.7	5290.4	7745	6809.8	4421.1	5081.9	6474.2	2953.7
201507_at	1018	527.7	983	1181.1	1531.2	953.8	1039.4	1040.3	678.5
201508_at	32607.3	27186.5	18807	24614.2	22531.3	17876.1	41833.4	34685.3	24396.5
201509_at	1775	1532.2	1693.3	1884	1350.2	1757.2	2064.5	1006.7	2295.2
201510_at	473	744.8	825.3	980	731.7	635.8	705.7	479.5	1550
201511_at	1899.6	1583.4	1297.3	1137.4	956.4	2820	3219.9	2438.2	1557.8
201512_s_at	1843.9	1375.4	2221.1	1937.7	1987.8	933.5	922.8	982.6	1898
201513_at	423.5	890	1015.6	547.5	487.7	597.6	577.8	415.3	1220.1
201514_s_at	735.4	596	207.9	177.5	387.1	797.4	1054.7	750.6	462
201515_s_at	3636.1	3766.2	3787.8	3244.7	2429.6	2521.6	3163.1	2769.9	3025.4
201516_at	1116.7	884.8	2045.2	1644.7	1189.1	1485.5	1527.5	993.1	409.3
201517_at	1287.1	1289.4	1211.4	1400.9	1803.9	1177.5	928.9	1164	1246.3
201518_at	1579.1	1858.7	1498.8	1447.1	1360.5	944.4	881.9	792.4	1254.7
201519_at	10334.7	13120.7	11438.7	10273.7	7629.4	9093.2	7116.5	4318	7420.1
201520_s_at	2288.1	2228.5	3153.3	2339.5	1799.8	2511.2	2644.6	2530.3	1462
201521_s_at	97.1	254.6	300	139.4	181.2	476.6	436.1	112.1	143.8
201522_x_at	6352.8	6466.7	5063	5718.6	7010	6119.8	6970.9	6700.8	4607.3
201523_x_at	2759.8	1933.5	1504.9	2367.8	1430.7	1235	910.2	92.1	439.5
201524_x_at	3360.2	2832.1	3077.5	3206.6	3997.6	1749.1	1865.2	2437.4	3186.5
201525_at	289.2	150.4	865.8	270.6	1019.6	413.8	842.3	165.4	306
201526_at	3103.4	1906.5	2736.8	2707.1	1673.5	3475.2	2733.7	4184	3012
201527_at	3666.9	3808.6	3886.8	4041.4	5141.6	4856	5282.9	3729.9	3284
201528_at	1170.6	1454.4	1242	1462.7	1365.3	1080.4	1415.1	1287.6	1414.1
201529_s_at	807.4	696.2	994.1	303.1	933.1	1050.6	1636.9	1194.3	1249.3
201530_x_at	10885.8	11618.7	11436.1	13054	13992.3	18668.6	22341.8	16416.1	7675.9
201531_at	4082.6	3303.3	8613.6	721.2	4774.5	4927.7	1553.5	2157.4	5741.7
201532_at	5757.3	3565	4043.4	4752.1	2763.7	4287.5	3750.2	4711.7	2634.9
201533_at	2548.3	3331.8	2457.8	1848.1	2243	1579.1	1020.8	1531.7	3382.5
201534_s_at	881.1	1318.5	1146.9	1019.8	593.9	754.6	1208	289.4	1467.7
201535_at	4109.9	3812.5	4858.8	3266.5	3022.2	1701.9	2207.1	1184.5	3774.7
201536_at	3775.4	5344.6	4094.7	5635	3513.7	8266.5	9509.4	13996.8	5095.2
201537_s_at	1034	385.9	758.2	1159.7	821	1319	1589.9	986.5	674.6
201538_s_at	530.3	425.4	118.4	583.4	568.4	959.7	919	632.2	523.8
201539_s_at	660	826.8	333.8	238.9	607.2	422.6	522.6	383.8	620.4
201540_at	4764	7579.4	8686.7	5921.1	8992.1	2901.9	4022	2271.2	2568
201541_s_at	3118.4	3305.6	2657.2	3312.7	2843.5	6278.7	5753	4334.6	2377.3
201542_at	4073.9	2851.2	3619.3	2122.7	2393.7	2544.2	2448.2	1163.7	2807.1
201543_s_at	2174.9	2096.1	2698.9	2409.7	1719.4	3209.8	2050.6	1642	2677.3
201544_x_at	8166.6	7644.2	6538.1	9554.7	7722.5	8677	8129.8	7081.1	5828.9
201545_s_at	2352.1	2513.4	2341.8	2798.9	2425.1	1609.3	2506.7	2673.5	2338
201546_at	1871.9	1865.8	1469.2	1258.9	1348.2	866.3	1173.2	1468.1	1185.6
201547_at	157.7	38.3	156.2	266	273.1	252.7	176.9	322.7	664.2
201548_s_at	418.2	430.7	731.4	180.6	751.3	450.6	373.9	424.7	150.6
201549_x_at	1370.4	1290.5	1572.1	1252.1	1338.2	925.3	728	1193.4	2478.5
201550_x_at	40944.1	52302.1	47216.1	27620.1	35219.8	43988.1	39528.2	48150	27385.8
201551_s_at	2123.2	1308	1109.3	1926.2	1332.9	4829.1	3972	3572.8	349.2
201552_at	5685.6	6096.9	5902.9	7999.9	5009.5	9916.4	13720.7	13183.4	2947.6
201553_s_at	38718.6	52458.5	45267.5	41819.5	37902.3	40683.3	43856.3	51623.4	41141.6
201554_x_at	959.6	410.3	642	968.3	1466.5	759	1183.1	880.2	944.6
201555_at	921.5	1082.9	1143.9	1528.6	1684.7	1090.7	1341	1467.1	1490.3
201556_s_at	1194.9	620	1094.8	1058.5	841.9	373.1	1228.4	502.2	1411.6
201557_at	1745	2094.3	1534.3	2729	1904.4	1047.1	2726.6	1827.2	2286.9
201558_at	1643.7	1534.9	1132.4	1577.6	1536.8	1628.6	1416.9	1656.3	1417.9
201559_s_at	497.8	845.7	553.6	1069.6	1246.6	654.5	439.5	665.2	1652.6
201560_at	3628.8	3242.1	3544.3	2886	2475.5	2117.8	1636	1296	2460.1
201561_s_at	1509.2	1962.2	1552.3	1307	2559.4	1643.3	2832	1224.9	2175.5
201562_s_at	8165.2	6937	5958.8	5385.2	7195.2	11152.6	8230.6	5256.4	8104.7
201563_at	35792.8	45785.1	31073.1	23355.9	28571.9	34614.4	24508.5	45717.6	26177.2
201564_s_at	177.7	202.9	165.5	106.1	257.8	557.5	861	243.2	289.6
201565_s_at	17057.4	16357.5	13297.7	12108.8	12471.4	20689.1	22827.3	17460	10430.7
201566_x_at	2129	2436.6	2904.7	2593	2742.3	2744.1	3083	2650.9	1652.4
201567_s_at	2158.3	2451.8	2863.7	2939.7	2269.4	2595.4	2216.9	1587.1	2232.2
201568_at	34005	31525	29332.8	41431.7	39125.5	48941.4	44202.7	43693.2	24774.9
201569_s_at	784.7	871.1	1177.1	856.8	819.7	1423.6	1242.7	1191.1	1333
201570_at	2376.5	2315.8	1428.3	3132.7	1115.4	2567.7	3100.3	2284	1805.6
201571_s_at	1872.8	1867.9	1655.5	1288	1324.4	1341.9	1599.3	1455	680
201572_x_at	1881.6	1778	2553.6	1853.5	2478.5	2565.5	3113.8	2054.6	2205.4
201573_s_at	1028.4	1270.8	1115.1	1842.2	1109.8	1687.2	1196.9	834.9	1636.5
201574_at	1688.5	2328.5	2249.6	2544.2	2208.9	1483.2	1720.1	2134	2290.7
201575_at	1978.4	2624.2	2147.4	2712.6	2079.8	1686.1	1879.1	1464.6	2147.2
201576_s_at	3696	2906.7	3210.2	3056.7	4317.4	5622.3	4890.7	5326.3	4189.7
201577_at	5237.9	3710.1	3225.8	4205.6	4257.7	2995.7	3387.2	5107.7	4172.7
201578_at	460.4	1332.4	1156.4	768.8	1262.4	399.6	777.7	358.9	1411.1
201579_at	2180.1	2197.8	1793.2	4577.3	2184.6	3757.7	2071.5	1501.7	1950.6
201580_s_at	1287	1662.3	2096.3	1912.3	1646.1	1214.2	1197	2164.7	1547.3
201581_at	2328	2010.3	2331.7	2015.5	2250.9	1761.8	1621.5	984.5	2549
201582_at	901.3	603.1	1057.2	862.4	931.1	834.9	432.1	413.6	1077.4
201583_s_at	1548.7	1213	1325.8	2086.1	1526.8	2171.6	1405.7	1427.9	979.5
201584_s_at	1853.2	1513	1088.2	1532	1389.9	1633.6	1964.5	1224.6	1111.6
201585_s_at	1675.9	1853.8	1085.5	1789.7	2131.4	2449.2	2176.8	1974.6	1413.8
201586_s_at	2405.5	2908.3	1844.7	3599.8	4095.5	1798.3	1857.1	1394.1	877.1
201587_s_at	4839.6	3377.5	3643.8	4802.1	3691.2	3999.5	4307.7	2526.2	3309.9
201588_at	12546.6	13149.4	12594.1	11164.8	8705.7	6793.1	7167.5	5809.3	8459.8
201589_at	2089.1	3099.6	2959.6	2884.5	1897.5	1463.4	2009.1	1274.6	1829.6
201590_x_at	6417.8	5202.3	6504.6	8621.1	10359.1	5244	7530.2	4204.5	4594
201591_s_at	3955.9	3131.9	2981.9	3724.5	4038.9	3285	5541.1	4943.2	4080.6
201592_at	7518	9241.1	9920.5	5810.2	7852	7342	7855.5	7074	6056.3
201593_s_at	2683.8	1450.6	2043	2217.8	1801.9	1731.9	4035.5	3578	1221.9
201594_s_at	982.9	1327.9	1030.9	1519.1	1319.3	1394.1	1374.7	214.1	1783.2
201595_s_at	2327.2	2635.5	3041.2	2980.6	1280.7	1639.5	1888.8	1075.6	1313.9
201596_x_at	7581	10235.7	9022.2	19774.9	12123.9	21543.5	17096.2	13764.3	6669.3
201597_at	20580.4	20038.6	17691	22386.4	22108.2	13394.9	12945.6	23027	20594.6
201598_s_at	988.2	819.8	935.1	209.1	883.8	989.4	2312.6	2195.5	1223.6
201599_at	10948.4	10826.4	10014.5	864.9	7148.3	4701.6	1860.1	5046.6	3294.5
201600_at	17392.2	16983.2	14051.5	17983.8	14946.2	20317.8	24254.3	20858	10811.4
201601_x_at	7529	6690	14551.1	12069.7	12475	15435.1	17959.2	7956.3	9253.5
201602_s_at	40.3	239.4	120.2	59.7	92.9	290.8	396.5	277.2	402.6
201603_at	1095.4	1241.9	1193.7	909.3	431.6	592.8	532.3	419.3	1030.5
201604_s_at	416.8	318.1	187.9	478	423.3	260.4	145.9	203	54.2
201605_x_at	1231.1	1824.6	1454.7	1422.2	1620.4	1747.8	2188	2988.8	3482.3
201606_s_at	1531.5	2417.2	1843.6	1932.4	2190.6	2668.4	2978.6	1921	2022.2
201607_at	2626.8	2077.9	2154.6	2409.1	1301.9	1506.3	1163.4	701	2584.8
201608_s_at	2097.1	2012.9	2369.3	2031.3	2003.3	1604.8	2064.6	1253.9	2388
201609_x_at	1361.3	897.2	1074.7	1641.6	1630.7	1749.2	1371.7	1209.7	2141
201610_at	49.5	45.8	88.6	56.3	295.4	35.4	38.6	103.9	95.5
201611_s_at	1479.2	859.7	1961.9	1786.5	1097.5	1981.5	1208.1	1256.6	1922.6
201612_at	14914.9	18996.8	14702.4	14934.8	14547.4	11438.7	10275.7	9320.6	14134.4
201613_s_at	87.6	58.7	341	84.5	190.3	211.1	676.3	124.5	292.1
201614_s_at	422.7	702.2	581.1	716.5	142.7	482.3	750.7	53.4	250.5
201615_x_at	2303.2	1073.7	2431.6	1547.7	1373.3	1992.7	1195.7	1357.2	1846.9
201616_s_at	3531.8	4819.2	3080	3046.1	5559.2	6103.7	3972	5720.3	2285.2
201617_x_at	999.6	1137	958.4	1420.6	1324.6	691.4	882	604.2	1118.8
201618_x_at	2350	2665.1	2217.8	2240.8	2290.9	4219.8	4946.5	4058.9	2323.7
201619_at	19170.2	15422	19002.6	14935.7	14077.5	11684.1	10809.7	11924.7	9838.2
201620_at	1590.7	1098.3	1723	983.7	666.1	2969.4	1891.9	1459.9	2423.5
201621_at	168.3	165.7	149.1	86.5	194.2	111	623.3	248.5	79.6
201622_at	3866.1	3424.2	4550.8	3751.8	3652.5	6702.3	6176.4	4829.7	6742.8
201623_s_at	4919	4785.7	5005	3475.2	3437.8	2258.7	2486.1	2542.8	1657.3
201624_at	1588.5	2169.8	1862.9	1444.3	752.5	877	809.8	747.2	856.1
201625_s_at	6043	2839.4	5333.3	5608.6	3816	5386.9	8363.9	8483.6	3239.3
201626_at	9759.1	7648.5	6629.7	5293.3	6606.5	5718.4	6208	3669.4	3710.3
201627_s_at	7038	4889.9	3967.7	3581.1	4072.1	6799.2	8910.5	3707.5	3027.9
201628_s_at	5044	3305.1	2910	4476.7	4270.5	2772	3368	1628.1	3419.7
201629_s_at	381.6	172.5	121.3	438.5	245.1	1091.5	887.6	126.6	131.7
201630_s_at	5463.2	4932.9	4635.1	5233.7	4804.4	5894.5	3704.7	6191.6	4800.2
201631_s_at	1195.5	837.9	1572.6	1400.6	1557.6	1661.4	1154.5	964	1775.5
201632_at	2673.4	2868	2181.7	3197.5	3426.1	2341.2	2696.5	2493.8	2153.3
201633_s_at	568.9	732.8	720.2	553.1	876.5	1265.6	540	403.4	911.9
201634_s_at	371.8	386.2	146.5	240	399.4	301.7	188.4	248.1	369.3
201635_s_at	1209.9	1957.6	1275.7	803.7	1372.6	863	812.4	1184.6	2472
201636_at	1583.1	1666.3	1620.1	1556.4	1779.8	965.8	905.6	679	1559.6
201637_s_at	2103	3486.4	2740.5	1620.1	1694.3	1797.3	1120.7	1942.5	1474
201638_s_at	440	353.9	571.7	477.2	248.4	474.9	635.8	496.1	1133.4
201639_s_at	1813.8	1246.1	1598.9	309.2	246.2	2194.7	3811.3	1470.2	251.4
201640_x_at	2786.5	2193.9	3108.2	3921.8	3187.5	3838.1	3995.9	4928	3320.4
201641_at	3326	3884.1	2293.9	2218.4	1401.5	5771.2	3532	3670.3	4431.9
201642_at	2784.6	2717.5	3153.7	3784.2	3784.5	2868.7	3544.6	3563.6	3128.2
201643_x_at	2808.3	2496.1	2159.6	2705.1	3357.1	2100.7	2517.4	1623.9	3656.3
201644_at	1185.8	1485	881.5	1596.8	1386.4	1977.2	2972.8	1972.8	728
201645_at	468.6	586.9	808.4	106.1	325.4	127.6	183.6	60.1	208
201646_at	1986.2	1576.9	892.2	2282.5	2228.3	2376	2087.3	1331	2106.5
201647_s_at	1088.7	863.6	500.9	1005.5	1231.1	951.2	1122	753.8	1497.7
201648_at	5525.6	6564.6	6020	4119.5	5699.5	3663.8	4802.5	4938.9	4080.1
201649_at	5312.8	3745.1	4887.3	6175.7	5240.7	3990.7	4577.4	4611.8	5491.4
201650_at	42.6	35	22.3	18.5	474.8	20.1	70.6	32.2	49.4
201651_s_at	3687.9	2395.7	3866.9	3808.4	2174.9	5380.7	5621.3	4353.3	2691
201652_at	2843.9	2763.4	2790.4	2832.9	2422.9	3122.9	3264.1	2142.2	1603.1
201653_at	7984.3	7303.5	7619.5	7367.1	6594.7	8763.7	6125.8	4423.9	5540.3
201654_s_at	573.3	29.5	53.5	32.8	36.1	160.3	527.2	102	68.5
201655_s_at	223.1	2157.4	315.9	462.1	1816.6	1593.6	3083.8	2224.8	1245.3
201656_at	376.7	461	501.5	584.3	163.9	171.2	512.9	428.7	138.8
201657_at	611	158.8	654.5	379.6	212.8	324.8	217.2	212.5	287
201658_at	2403.5	1536.1	2233.6	2448.3	2373.1	1796.6	1579.9	1497.5	2859.6
201659_s_at	2494.8	1899.4	2419.3	2224.5	2081.8	1175.5	829	1062	1574
201660_at	3444.1	3416.8	3384	3472.3	2609.6	2341.1	2480.7	1138	3539.3
201661_s_at	2275.6	1632.1	2477.3	1709.8	1558.9	1529.4	1667.2	617	2952.7
201662_s_at	1438.1	1635.1	1688	1388.4	1467.3	1226	1277	1215.2	1641.9
201663_s_at	429	635.7	265.4	762.7	863.1	564.4	562.6	199	549
201664_at	880.5	1276.7	1164.3	921.9	1750.4	813.1	975.1	376.7	865.7
201665_x_at	44443.4	52225.5	68336	40826.5	55642	44945.6	40207.1	59093.2	38609.3
201666_at	6556.7	6886.8	5776	6092.3	15245.6	11458.5	12917.8	7280.9	5825.8
201667_at	662.3	875.1	1119.2	603.6	1602	241.3	466.7	29.3	696.4
201668_x_at	851.8	689.3	708.6	440.3	1048.5	586.3	991.6	709.2	1259.5
201669_s_at	1285.7	3140.9	3132.1	2014.8	2336.6	1143.3	2634.3	499.7	961.9
201670_s_at	1453.1	1185.1	1512.7	536	1657.4	1688.9	2136.8	765.7	163.8
201671_x_at	1436.9	1154.6	1119.6	1963.5	1407.7	999.7	1328.4	1530.2	1522
201672_s_at	2970.6	2654.6	2685.7	3554.9	3245.5	2681.1	2269.2	2737.1	3035.5
201673_s_at	1526.1	1315.9	1056.2	1761	1700.2	1241.6	1896.7	1714.5	1998.7
201674_s_at	3424.1	4041.4	3510.4	4244	2432.8	4800.5	8812.8	8876.4	3691.7
201675_at	5888.9	4992.5	5815.8	9350.4	6022.5	4084.6	5937.7	7964.2	5831.5
201676_x_at	11536.2	8167.3	8740.2	8188	8124.3	7879.9	6019.4	5736.3	5790.6
201677_at	1287.7	640	1168.6	1221.7	942.9	1272.7	1232.2	1242.7	2014.4
201678_s_at	1258.8	1677.4	1348.3	2067.2	2136.3	1434.6	2122.2	2804.7	1937.1
201679_at	123.4	158.6	40	52.3	42.7	665.8	268.9	52.1	152.5
201680_x_at	3574.3	2770.4	2986.4	3217.6	2901.9	3166.4	4762.9	3672	2898.6
201681_s_at	383.9	882.2	1048	588.1	885.2	729.1	438.2	366.3	167.1
201682_at	8244.4	9768.1	9487.4	7238.2	7299.3	5483.2	6853.8	4443.3	4475.4
201683_x_at	59	112.1	541.3	681.2	607.7	712	614.7	1461.4	1085.7
201684_s_at	2171.4	2234.8	2030.5	2517.5	3321.3	2009.9	1914	2274.8	3101.1
201685_s_at	794.1	607	539.7	808.1	530.7	383.4	703.1	398	675.8
201686_x_at	1099	1263.1	1837	1305.5	1247.8	1666.7	1621.6	1798	2791.4
201687_s_at	1871.3	2027.3	1917.4	1642	1268.7	1528.6	2138.5	1054.5	1385.4
201688_s_at	1017.7	612.9	922.6	1342.8	627.2	928	967.1	469.6	365.8
201689_s_at	738.3	704.9	988.6	1253.3	302.5	1110.2	1046.4	577.5	452
201690_s_at	2625.6	2531.3	3361.8	3419.6	951.3	2602	1968.3	1069.6	2506.7
201691_s_at	298.2	167.2	507.4	358.2	78.3	448.3	226	171.9	40.1
201692_at	5005.2	6178.6	5420.7	8603.9	4087.5	7407.9	6567.1	6795.4	4379.8
201693_s_at	3243.7	2597.8	2929.8	1956.8	2800	3369.8	963.1	6235.7	2886.7
201694_s_at	8673.1	5639.8	7201.3	4928.5	5958.1	5699.9	984.3	10243.7	2225.9
201695_s_at	2735.4	3749.7	2214.8	3142.7	3522.8	2921.8	2063.1	3344.1	2325.5
201696_at	2613	2343.7	2615.9	3081.1	3187.5	3307.9	3860.1	3856.6	2533.8
201697_s_at	576	774.2	389	70.8	758.4	874.7	874.9	506.8	526.9
201698_s_at	4401.3	3246.6	3650.3	5238.6	3189.2	6623.3	6112	5987.2	2448.7
201699_at	1402	1457.4	2093.8	929.7	1307.6	928.1	740.7	762.6	1023.1
201700_at	1182.3	592	784.4	1252.3	1464.4	1142.5	1607.5	1186.1	1666.1
201701_s_at	3132.2	3148.6	4768.7	2090.4	2001.4	3647.7	2914	3643.7	2159.6
201702_s_at	129.6	558	168.3	976.3	950.1	100.9	118.7	270.6	87.6
201703_s_at	2623.5	2552.1	1716.1	2388	2704.8	2351.6	2636.5	3881.9	2479.6
201704_at	979.2	1477.6	1030.5	1705.6	1181.8	1843	1866.2	1669	649.9
201705_at	4433.9	3758.6	3666.5	4412.7	4271.1	3075.4	3185.2	3178.3	3936.3
201706_s_at	4561.9	2492.5	2398.1	3731.5	2426.6	2369.3	2886.8	3177.7	2295.5
201707_at	1972.9	1544.8	1422.1	1584.2	1229.9	1205.8	1022.7	1100.4	1265.6
201708_s_at	4317.7	3370	3480.8	3958.4	3591.9	3018.1	3060.5	4848.1	3444.1
201709_s_at	19011.5	10802.7	15979.4	17244.1	14457.7	10070.7	9078.3	9722.5	11708.4
201710_at	284	228.8	832.8	492.8	277.8	821	368.8	525.5	1321.8
201711_x_at	835.4	1189.6	1763.7	1468.8	1918.3	1101.4	1188.8	468	2005.1
201712_s_at	843.3	834	902.2	1025.9	1139.9	725.1	568	421.6	1214.2
201713_s_at	744	927.7	748.2	993.4	472.3	817.7	820.8	346.7	741.9
201714_at	646.3	787.4	760.3	869.4	1043.7	997.4	1190.8	598	626.8
201715_s_at	687.3	980.5	879.4	1176.1	940.1	1016.6	1642.4	901.8	1166.9
201716_at	3302	2482.2	2590.7	3673.9	3551.1	3198.1	5147.5	3424.9	3209.6
201717_at	5768.4	3418.3	4776.1	5784	5216.4	6907.8	7446.8	4506.8	5192.7
201718_s_at	881.8	702.5	729	388.5	1256.3	780.8	766.7	1000	905.7
201719_s_at	1784.5	1945.2	2160.9	1247.1	2591.2	1083.6	2048.3	1173.7	1772.7
201720_s_at	2743.1	2167.9	1900.3	2855.5	3690.6	2815.3	3999.9	2176.6	3126.3
201721_s_at	5124.2	4325.7	4631.9	4781.3	8626.6	8905.6	10450.2	7839.2	4484.3
201722_s_at	1974.1	1961.9	2528.8	2906.2	2621.8	1686.9	1730.6	996.8	1787.8
201723_s_at	2766.3	2440.8	2168.4	2881.2	2225.6	2666.7	2228.3	2549.3	3695.9
201724_s_at	2223.5	2438	2574.2	2189.6	1910	1443.6	1171.6	592.6	2251.2
201725_at	3142.6	3312.3	3908.4	3573.3	3032.5	2950.6	3180.6	2803.7	3415.9
201726_at	3575.2	3266.8	3231.2	3901.7	3493.9	3147.5	4099	2138.9	1899.8
201727_s_at	1053.3	218.8	744.1	978.7	1130.4	1751.9	1703.1	1486.1	740.6
201728_s_at	1107.2	1010.5	1319.3	2045	1218.1	1472.2	865.9	1414.7	2273.4
201729_s_at	1621	1870	1574.6	1788.4	1334.1	2333.6	3061.2	2190.4	1430.8
201730_s_at	1764	2323.3	2567.5	2047.7	3338.2	2154.4	4026.6	4101.6	2601.3
201731_s_at	3728.5	3434.6	3297.4	3139	2605.8	2688.8	2540.1	4208	3152.9
201732_s_at	142.8	329.7	850.4	144.1	186.7	96.9	93	488.2	344.2
201733_at	100.3	221.4	499.3	464.4	54.5	133.1	83.8	223.5	69.4
201734_at	3639.9	3233.9	3137.7	5122.9	3950.8	2380.9	2164.1	1462.8	3468.3
201735_s_at	1361.9	1564.7	1570.4	1869.8	1329.1	960.4	916.7	866.1	1867.3
201736_s_at	2558.6	2121.7	2152.6	2005.5	2185.2	1147.6	1498.5	1787.5	1248.2
201737_s_at	2361.1	4231.4	1829.1	2646.5	1852.3	3578.3	2747.8	4566.2	2833.4
201738_at	2432.9	2645.3	3498.1	2860.2	3182.2	2859.9	3242.3	2425.5	1812.8
201739_at	1786	2980	3497.3	1222.7	3351.4	2629.5	3859.2	1399.1	2262.5
201740_at	7124	5925.7	5078.3	7449	6251.4	7428.9	6652	5606.4	4923.8
201741_x_at	497.8	608.7	534.5	596.8	509.9	564.6	420	230.1	716.9
201742_x_at	1152.8	1000.8	916.9	1814.7	2160.2	1901.8	1784.8	970.2	2185.7
201743_at	20070.4	14714.3	11517.4	14296.2	20207.6	58969.3	30196.4	17926.1	12328.5
201744_s_at	832.5	1974	3574.4	1908.8	3420.1	765.8	1519.5	511.2	1398.9
201745_at	1737	1801.4	1879	2155.4	1576.1	1940.2	1604.8	1115.8	2133.7
201746_at	586.8	1281.1	1331.3	1009.3	1171.4	948.5	1107.2	966	1812.4
201747_s_at	15	132.7	401.4	151.4	466.5	749.1	603.1	448.5	84.6
201748_s_at	1316.1	2199	2515.7	1548.3	1662.2	2609.4	2503.1	2599.8	1270.3
201749_at	2564.1	2333.1	2269.5	1401.1	2585.7	2624.2	2118.2	1993	3418
201750_s_at	310.8	176.8	115.8	187.5	319.9	443.9	340.1	285.3	419.4
201751_at	270	227.1	190.6	354.1	345.2	953.7	954.2	906	264
201752_s_at	1159	1274.4	1096.1	1119.4	1910.1	1237.5	1968.8	739.7	1617.8
201753_s_at	1570.5	1765.6	1443.8	935.3	1187.7	1142.3	1989.8	1000.5	2601.9
201754_at	37096.6	29617	32133.4	32843.4	30427.4	29891.8	19990.6	35038	20478
201755_at	48.6	47.9	64.6	76.6	113.3	57.3	416.5	336.5	105.8
201756_at	2284.3	2081.8	1943.3	4159.8	2651.6	2026	2160.5	2665.5	2762.8
201757_at	9129.3	15045.8	10053.4	18197.7	16654.5	6057.2	8245.2	17207	8256.2
201758_at	3153.9	4082.5	3609.3	3274.4	3080.7	2761.7	3066.2	2828.1	1214.7
201759_at	54.2	133.4	178.5	280.4	544.7	624	782.1	501.1	153.7
201760_s_at	3093.5	3624.5	5238	5045	2670.1	1636.9	1654.6	1216.4	2764
201761_at	51.4	402.6	150.5	82	524.8	286	401.1	348.2	829.6
201762_s_at	9907.6	11226.8	10153.3	8619.5	8435.4	9193.7	7874.1	11761.7	9944.3
201763_s_at	495.2	702.3	788.8	729.1	1285.8	790.7	1362.4	365.4	903.1
201764_at	1864	691.2	1496.3	552.5	1622.6	630.1	1976.5	1085.5	395.6
201765_s_at	1791.6	2033.5	1679.7	1642.1	2520.4	2404.6	3864.8	1723.5	2214
201766_at	107	180	150.1	669.4	985.3	155.3	112.4	498.3	110.5
201767_s_at	634.4	446	177.7	185.8	159.3	1149.1	693.2	91.7	137.9
201768_s_at	1548.8	2020.1	1399.6	2337.4	1976.4	1562	1406.2	3402	1633.2
201769_at	2650.5	4193.3	4102.1	2819.2	3192.3	1794.4	1781.2	1193.5	2303.3
201770_at	2460	2566.1	2472.4	1777.6	2608.7	2944	3164.6	1524.9	2589.3
201771_at	3614.1	2827.6	1950.6	3825.5	3172.9	3498.6	4118.4	4273.6	2298.5
201772_at	1015.1	1246.7	811.1	1331.5	981.1	731.7	1090.6	535.1	1225.1
201773_at	1877.2	2227.5	3285.4	2235.7	1588	1702.8	1102.8	1221.1	2045.9
201774_s_at	579.3	437.3	461.5	778.7	291.7	627.9	516.8	479.5	1664.6
201775_s_at	1600.9	1033.1	1394	2019.7	2012.7	1573	1025.7	1701.5	2539.6
201776_s_at	786.2	1045.3	987.3	940.4	996.2	570.4	527.9	45.1	710.5
201777_s_at	684.4	152.3	929.2	657.7	631.3	444.9	943.1	1054.5	226.3
201778_s_at	6346.6	7263.5	7748.7	6360	6210.1	3811.9	4924.8	5596.7	5793.1
201779_s_at	4115.4	4611.2	3673.8	2868.4	4463.7	5068.7	5266.9	5685.7	3976.5
201780_s_at	2304.6	2590	2682.1	1831.9	2579	2176.1	1657.3	760.7	1539.8
201781_s_at	717.9	1039.8	689.8	1065.9	910.6	1975.2	1586.8	956.6	1189.9
201782_s_at	2579.8	2975.5	2251.4	2404.1	3566.8	3635.5	3930.7	4022.5	1610.3
201783_s_at	4336	2514.9	3581.7	4624.7	4696.8	3935.9	3900.2	5073.1	4559.4
201784_s_at	2910.7	3081.5	5824	3275.9	2524.8	2960.2	3357.1	2887.6	2823.4
201785_at	2413.4	2223.4	1372.3	2937.7	5692.4	1332.5	3421.5	2722.2	2367.3
201786_s_at	5652.4	6671.5	6050.5	6294.1	5017.1	7672.3	8648.2	6857.3	3958.8
201787_at	77	255.7	133	131.2	153.5	194.8	589.7	78	91.4
201788_at	2923.3	2599.2	2809.3	1939.4	2433.7	3481.7	1996.9	3861.3	2814
201789_at	307.4	225.1	137.1	639.4	637.9	35.6	142.2	108.6	462.3
201790_s_at	3396.3	1988.1	1727.7	4497.9	1321.3	4879.9	6495.6	5916	2697.4
201791_s_at	4617.8	2561.6	2419.7	4929.1	2381.3	4791.4	7438.3	5587.2	6180.3
201792_at	266.4	913.5	105.1	318	2737.1	695.4	1854.2	776.6	1074.9
201793_x_at	366.6	604.8	628	1075.4	524.1	104.4	187.9	249.9	936
201794_s_at	1928.9	1819.7	1892.7	2339.3	1771.2	1231.2	1584.9	2267.1	2076.4
201795_at	4225.4	7427.7	3882	1642.7	5076.2	3265.3	3128.2	1419.5	2322.4
201796_s_at	119.5	567.8	143.8	210.9	230.2	413.9	582.3	252.1	1064.5
201797_s_at	952.2	504.5	765	807.3	426.1	1018.6	1216.5	717.5	719.1
201798_s_at	450.9	1102.6	1146.5	530	936.6	426.5	776.8	584.2	1045.6
201799_s_at	228.3	190.9	231.5	302.3	240.9	1184.7	977	298.1	956.2
201800_s_at	3938.4	2745.8	3350.5	4014.7	2925.8	4255.2	4188	2860.6	3597.9
201801_s_at	1709.3	1200.5	1223.4	1419.4	1485.9	1381.8	3038	1759.5	1312.8
201802_at	2694.6	1683.9	2101.9	1563.6	1657.7	2248.6	4364.1	4279.9	2628.1
201803_at	2472.2	2242.3	2235.2	2559.5	2262.8	1797.5	2375	2683.2	1645.1
201804_x_at	1725.4	3189.1	2637.4	3525	3131.8	2682.7	2790.3	2040.8	2021.8
201805_at	1866.4	1523.3	3491.2	3067.8	2141.9	1827.5	2093.4	1588.3	2319.2
201806_s_at	1247.4	1231.8	1833.9	1264.1	761.9	1251.8	1179	1514.8	2843.5
201807_at	3348.1	2589.4	3196	3145.4	2728.9	2488	3814.7	1170.1	1628.1
201808_s_at	145.8	334.7	111.8	205.4	1152.5	717.8	694.4	687.6	605.4
201809_s_at	2851.7	2523.5	3361.5	2404.2	5301.4	2602.7	3788	3817.6	3975.8
201810_s_at	1275.7	1318.7	1604.2	1045.2	1598.2	1941.9	1610.6	3089.8	1369.7
201811_x_at	3429.8	3701	3335.9	2265.1	2457.1	1971	2135.9	2007.3	2828.9
201812_s_at	20066	18744.5	15878.9	17524.1	21860.1	13532.3	14288.8	24913.4	14428.8
201813_s_at	1659.3	1532.6	1434.3	2230.6	2350.1	2786.1	1628.9	2107.9	622.3
201814_at	2591.3	3742.5	3255	3131.7	3022.4	2394.1	2412.8	1244.5	3211.3
201815_s_at	191.1	782.4	522.3	915.3	847.6	979.5	598.3	911.8	1517.5
201816_s_at	626.6	761.1	698	711.3	1637.4	458.9	698.8	244.2	695
201817_at	1291	1101.1	1346.9	1471.1	2695.4	1495	1888.9	1357.2	1560.3
201818_at	127.9	457.3	99.4	546.2	170.5	705.4	621.8	148.1	213.7
201819_at	7814.4	6156.4	6328.2	10240.6	6820.2	9879	13331.8	12167.1	5887
201820_at	326.4	291	267.4	872.5	936.2	642.7	280.3	483	660.8
201821_s_at	1862.3	755.4	1032.6	1498.3	767.9	1616.4	1458.3	1044.2	819.8
201822_at	273.1	362	421.2	629.5	641.5	294.3	138.7	74.4	728.1
201823_s_at	1106.3	1318.2	916.2	1471.8	1454.2	1288.7	1264.5	540.9	1353
201824_at	1349.1	1564.4	1082.5	981.6	773.5	849.2	1060.5	720.8	938.5
201825_s_at	7504.2	4294.7	7147.3	2538	4208.8	6692.5	5673.9	5472.1	4114.6
201826_s_at	3843.1	3119.5	3985.3	3411.4	3548	4316.8	3723.7	5065.9	3668.2
201827_at	1242.6	937.7	862.3	1204.7	903.6	967.8	1964.3	2197.5	2221.2
201828_x_at	3484.2	3670.7	2199.6	5422.8	5459.6	4090.4	4267.8	3233.6	3719.6
201829_at	2576.4	2080.8	2836.8	1655.3	1870.6	1365.2	1579.1	2395.7	3977
201830_s_at	455.9	999.2	1140.4	863.9	1188.6	1248.6	1946.6	916.3	49.6
201831_s_at	636.4	193.7	318.4	202	160.8	516.3	872.2	864.5	192.2
201832_s_at	6658.1	4802.1	7266.8	6572.1	3613.7	7740.4	5902.9	6774.2	3416.9
201833_at	933.2	1074.3	1200.2	466.2	520.4	765.2	779.5	481.2	505.7
201834_at	269.9	418.2	618.9	755.8	733.9	763.2	869	423.3	935.6
201835_s_at	884.6	623.2	635.8	1229.9	1497.3	862	1081	509.2	1301.6
201836_s_at	547.6	630.7	854	1081.1	763.6	404.4	480.1	203.7	1377.4
201837_s_at	1366.6	1329.9	1464.4	1108.3	1511.8	906.2	1045.4	950.8	1054.5
201838_s_at	800.4	755	851.9	1278.9	1225.1	332.4	548.6	213.5	1244.2
201839_s_at	72.5	285.5	22.9	278.3	254.8	109.8	175	116.1	540.9
201840_at	3952.2	3477.5	2882.4	2870.2	2782.9	2985.9	2461.8	3766	2954.4
201841_s_at	5278.1	5803.7	7861.5	5563.2	5648.3	7036.9	13280	5892.6	3388.2
201842_s_at	879.7	996.1	1839.2	1122.7	2557.3	609.2	965.9	292.2	974.1
201843_s_at	115.7	409.9	719.6	381.7	664.5	235.5	225.6	76.4	526.6
201844_s_at	2352.3	2495.5	3406.5	4725	3497.8	2348.2	2016.4	3421.1	2307.8
201845_s_at	983.9	1611.9	1287.8	1155.7	932.4	881.6	971.7	483.2	892.3
201846_s_at	2173.2	2024.5	1799.7	1834.1	2181	1568.2	2405.1	2044.2	3051.2
201847_at	9915.5	8544.2	9619.3	11157.8	6683	5780.9	7280	13272.1	7760.7
201848_s_at	2913.3	3278.7	2703.9	3424.1	3274.2	5853.5	3073.8	4161.3	2358.4
201849_at	9010.9	10093.9	9731.7	9156.6	5160.7	9805.2	7108.6	6991.3	6057.2
201850_at	717.1	830.7	719	830.2	749.8	1068.1	1005.1	1028	1241.9
201851_at	881.8	1585.7	971.8	507	340.2	2051.4	1727.8	1145.9	1559.1
201852_x_at	3362.4	8183.7	6702.2	3485.8	13105.2	4176.2	9870.4	3755.4	2884
201853_s_at	1489.3	2398	1455.8	2094.8	1842.6	1935.5	2407.1	1516	2668.3
201854_s_at	1838.9	2213.2	1831.4	1865.2	1765.6	1467.7	1548.9	1406.3	2813.1
201855_s_at	1199.7	1431.1	948.5	1364.1	914.8	865.9	743.6	399.5	1278.8
201856_s_at	492.3	649.5	705	766.8	818.6	974.5	964.8	535.3	1414.5
201857_at	4287.3	4146.8	4106.9	4269.1	5126.3	1810.8	3020.6	1570.2	2450
201858_s_at	1696.3	1215.8	1951.8	917.1	1149.7	1811.4	2201.8	1342.8	232.1
201859_at	5084.4	5330.2	6977	3393.9	4220.4	2791.8	3635.5	2017.7	4193.5
201860_s_at	818.4	756.1	1021.6	1303.5	1083.3	337.8	1011.6	469.2	444.9
201861_s_at	1787.4	1042	1768.7	2215	1548.5	755.1	1139.2	1599.7	1753.1
201862_s_at	2598.6	2061.1	3166.4	3766.3	2086.6	1945.1	2067	4750	1579.1
201863_at	3101.6	3082.5	2326.5	3291.6	2748.8	5072.2	2548.9	3583.7	2882.7
201864_at	2891.7	2806.6	2173.7	3761.5	2855.5	3412.8	3942.4	2205.7	2228.6
201865_x_at	5238	6216.7	5847.5	6874.7	6422.4	5262	5834.3	3462.3	5761.4
201866_s_at	1751.3	925.1	1407	1356.1	1967.6	1068	1119.5	326.9	2307.5
201867_s_at	992.9	1082.7	467.5	709.3	1417.1	879	1440.2	1526.5	1018.3
201868_s_at	134.9	402.9	226.5	330.4	278.6	193.9	483	121.9	257.4
201869_s_at	211.7	142.9	119	151	96.2	567.8	594.3	173.8	211
201870_at	1775.7	2119.8	1767.1	3465	2834.9	2522.1	1574.4	1950.2	2459
201871_s_at	1500.4	2247.3	1818.6	1720.8	1518.7	3098.7	2877.9	2736.6	2970.5
201872_s_at	1371.2	883.5	1255.4	1214.6	1018.1	843.9	1059.5	826.9	1460
201873_s_at	954.6	1103.3	942.6	974.2	984.2	666.2	903.5	502.5	867.9
201874_at	2026.7	1507.9	1128.8	2384.3	1918.9	1396.3	2112.7	1903.6	2564.6
201875_s_at	822.6	633.8	1270.5	708.7	752.4	628.1	1204.5	976.3	1211.8
201876_at	11784.7	9504.6	14215.4	9883.5	8283.5	14037.7	8177	10933.5	9062.7
201877_s_at	1556.6	2074.3	1651.9	1664.3	1871.6	1452	1365.1	464	1564
201878_at	760.8	564.8	864.6	365.5	633.8	364.9	400.7	232.2	584.8
201879_at	1673.1	1311	1392	1694.8	2198.4	1081.4	1370	1340.4	2228.2
201880_at	1260.7	1359.5	1561.9	1126.4	1295.4	1527.2	919	486	1576.2
201881_s_at	415	970.2	627	912.6	123.2	586.6	393	468.9	866.6
201882_x_at	289.6	743.8	118.7	75.2	178.8	156.2	124.4	520.6	301.6
201883_s_at	1521.7	1344.3	487.3	906.9	1288.2	2858.5	2897.3	3401.6	2976.3
201884_at	1027.5	566.4	1039.5	1500.8	2479.5	633.4	431.5	1245.5	1363.6
201885_s_at	8116.4	8737.1	9296.1	7620.3	11722.8	7475.4	16911.9	15105.9	9189.8
201886_at	3579.5	5103.3	3653	4519.5	3791.1	5921.7	4782.4	7848.2	6788.8
201887_at	2923.8	5395.4	6469.8	4985.2	4208.2	4562.7	4712.4	5172.5	6778.5
201888_s_at	1405.6	1507.9	1056.7	983.7	1490.3	2069.9	1419.8	573.7	1298.8
201889_at	2640.3	2654.3	3273.5	2666.2	2093.7	1517.6	1585.7	604.8	1751.1
201890_at	21.3	41.1	420.9	97.2	1220.5	319.4	16.8	22.2	150.4
201891_s_at	61541.4	84862.7	92854.8	61434	67355.6	73930.8	59881.1	95339	84240.2
201892_s_at	2352.6	2980.3	3348	2113.1	2681.3	2979.3	4365.8	2672.1	1912.5
201893_x_at	11528.2	12460.9	17075.2	16949.5	30768	7979.9	14321.1	11854.5	9374.5
201894_s_at	3355.4	2848.2	3634.7	3022.6	2374.6	1868.1	3189.8	1514.5	1867
201895_at	3210.3	1956.3	3355.9	2729.7	1913.3	5340.7	4568.7	5525.2	2745.1
201896_s_at	944.2	958.8	720.5	1167.5	1022.9	403.8	593.2	381.6	1528.6
201897_s_at	2629.8	2221.4	2546.4	2796.7	2648.4	1467.6	1906.3	2164.3	1372
201898_s_at	2079.8	2043.2	2173.1	1824.9	1510.9	1410.6	1554.2	1152.8	1755.8
201899_s_at	2596.2	2264.4	2224.9	2435.2	2023.1	1557.6	1783.5	426.8	2456.2
201900_s_at	14114.2	13498.9	13231.6	16108.2	11068.7	24149.4	17243.6	15684	13694.8
201901_s_at	2341.4	2823.6	1324.1	2212.5	2353.5	2878.9	5589.2	9311.1	2883.6
201902_s_at	131.5	140.7	210.4	77.3	174.7	143.5	320.5	63.5	395.9
201903_at	9047.6	9508	6337.2	7116.9	6084	14304.3	16417.1	17154.6	4240.6
201904_s_at	580.2	1341.4	1763.4	213.2	321.1	1635.4	2455.5	1036	392.9
201905_s_at	60.9	148.7	59.5	173.2	216.5	119.9	162.5	150.2	115.9
201906_s_at	1947.9	2617.8	2988.8	2275.2	2914.2	2439.5	1772.8	2352.3	1202.1
201907_x_at	102.3	910.1	113.8	199.6	109.8	112.3	488.6	755.3	186.7
201908_at	2001	2050.5	1971.2	2881	1649.7	1091.5	1342.3	1142.6	2132.7
201909_at	232.2	806.3	175.3	333.6	512.1	264.5	409.1	13874.3	958.1
201910_at	4002	3160.5	2709.9	4627.7	5614.8	2987.4	3343.5	3955.4	3246.5
201911_s_at	1409.2	1380.3	1475.8	1345.8	2116.7	2703.1	2554.1	1394	1664.3
201912_s_at	1886.6	1037.3	1368.1	1509	1516.9	1836.9	1870.1	1187.3	736.5
201913_s_at	3677.3	3772.5	2787.5	3283.3	3348.9	4487.9	4194.3	4641.3	2872.9
201914_s_at	1527.7	866.5	1199	737.4	1303.6	1240.9	1453.6	1536.8	1574.1
201915_at	637.9	1057.9	700.5	640	928.2	709.4	679.3	793.4	791.8
201916_s_at	4403.9	4293.9	5449	4806.9	4011.1	3150.1	2734.1	1685.3	3648.4
201917_s_at	651.6	737.5	889.5	579.3	677.7	484.2	478	546.6	1263.4
201918_at	103.3	298.5	68.4	432.1	132	149.7	449.8	300.2	261
201919_at	1966.1	1956.9	2402	2036.6	2868.1	1200.9	1433.8	1184.1	2186.4
201920_at	2350	1641.6	2492.9	1792.9	1570.2	1169	1438.3	890.4	166
201921_at	3229.2	4046.6	3630.4	3816.7	2638.6	1679.9	2494.2	1432.4	2377.9
201922_at	8732.3	5883.4	10923.4	5187.8	7231.4	6068.9	3768	3386.4	4608.8
201923_at	16177.2	17135.6	16901.7	19150.3	13866.7	22296.2	18241.8	18261.5	10589.4
201924_at	6540.8	5454.4	6281.5	5980.6	4316.8	3155.1	3415.1	3157	3663.5
201925_s_at	398.9	810.6	94.2	485.1	513	213.6	272.5	93.5	96.8
201926_s_at	837	522.6	572.4	126.2	723.8	793.8	658.3	761.9	1048.3
201927_s_at	158.1	351.6	100.5	91.1	103.3	351.8	642.7	85.5	87.7
201928_at	1688.5	2074.2	1451.6	1246.5	1502.9	936.6	969.4	919.9	2366.5
201929_s_at	1418.1	1623.7	799	1346	1331	766.5	1527.7	751.2	1916
201930_at	1206.3	634.7	1236	1280	1715.6	695.6	667.4	754.3	569.4
201931_at	9639.5	9282	9889.8	9435.8	8067.7	11715.8	7970.5	12826.1	3677.6
201932_at	904.9	1292.7	821.3	1346.2	396	1391.9	1952.7	807.1	344.1
201933_at	953.4	795.1	1283.6	447	308.4	1543.6	2406.3	1318.7	1202.5
201934_at	2597.1	3488	2409.4	4271.8	2500.4	2922.9	3195.3	2133.6	3200.1
201935_s_at	816.7	1140.9	569.5	1255.2	629.2	1002.5	943.8	1911.7	1510.1
201936_s_at	330.3	1154.1	1037.5	764	570.9	554.2	489.5	217.6	83.8
201937_s_at	1132.6	1567.9	997.4	1060.9	710.3	2347.8	2432.3	1296.2	802.6
201938_at	3637.6	5460	5829.3	5702.7	5758	2936.8	2667.9	2564.9	3727.1
201939_at	409.6	512.2	594.1	681.9	462	494.1	443.5	463.4	816
201940_at	887.6	1154.9	1183.5	1014.8	1094.8	620.9	531.9	127.8	582.5
201941_at	2480.7	2368.3	2234.9	1808	2567.9	1785.4	1326.2	1448.3	3895
201942_s_at	157.5	27	37.9	78.5	28.5	14.2	16	223.5	46.2
201943_s_at	566.8	452.8	57.2	593.1	672	520.8	300.5	64.4	471.2
201944_at	6387.5	6103.1	4729.3	5772.8	5485.4	5471.7	5925.4	5810.6	5414.8
201945_at	4250.8	4342.3	3963.7	4172.5	3239.6	6743.8	10972.6	7337	5168.6
201946_s_at	744.3	318.9	639.9	618.4	475.3	404.3	552.1	444.7	520.5
201947_s_at	3105.3	3446.3	3748.2	3197.7	2894.6	2162.1	2905.7	2326.6	2295.1
201948_at	572.1	706.8	564.1	566.1	240.9	430.6	612.1	358	874.9
201949_x_at	2040.2	1994	2252.1	2120.2	2128.7	3032	3829.1	3450.3	2863.6
201950_x_at	3557.2	2406.1	2397	2750.4	3398.2	3459.8	3706	3591.8	2827.6
201951_at	495	832.5	783.6	459.5	408.5	471.5	873.9	855.1	588.4
201952_at	7038.1	9511.9	10421.7	5938.9	4429.5	2179.8	4251	2702.1	5254.3
201953_at	4568.6	4319.7	4783	5923.7	4874.5	6121.3	6665.2	5146.2	3804.7
201954_at	1507.2	1141.8	1622.2	1440.1	1760.8	2812.8	5001.7	2876.5	2706.2
201955_at	5991.1	6704.8	6516.9	5496.4	4601.1	4553.2	3907.5	3147.4	4650.8
201956_s_at	3390	2321.5	3289.4	3292	4316.7	2512.3	2900.2	2517.6	3231.6
201957_at	1499.4	1145.2	1367.3	1533.1	2301.6	980.6	1664.7	1140.4	1315.1
201958_s_at	39.1	92	138.4	58.4	55.9	33.8	42.9	93.6	100.1
201959_s_at	1948.9	2164.7	2005.7	2250.8	1940.9	1619.7	2034.8	2224.5	2209.2
201960_s_at	1743.4	2932.2	2364.6	1906.2	2057.5	1579.8	2115.8	2287.3	2994.5
201961_s_at	100.5	141	121.3	124.9	122.5	141.9	59.4	85.3	77.7
201962_s_at	395	550.5	566.8	437.3	477.9	134.2	108	118.7	95.1
201963_at	28027.6	28220.8	26625	24605.8	12919.1	22875	25682.6	44508.5	23376.9
201964_at	1654.3	1323.4	720.2	1298.3	1291.4	830.9	778.4	153.6	1936.5
201965_s_at	750.2	1106.8	818.9	922.9	98.2	1046.7	1311	1500.9	115.9
201966_at	8713.1	8311.9	7649.9	11694.8	8921.1	9229.8	8023	13980.8	8971.7
201967_at	1391.7	1599.8	1685.4	1115.3	2282.1	1615.7	1417.5	2086.3	1506.4
201968_s_at	27572.7	27357.4	27818.2	22355.1	25098.8	29255.4	25803.5	33385.7	26477.9
201969_at	1295.8	799.1	1146.4	1364.1	1139.1	693.6	931.4	471.1	1795.6
201970_s_at	314.4	970.4	822.4	126.6	515.3	874.8	1227.1	565.6	148.4
201971_s_at	163.2	203.3	287.2	835.3	355.5	1338	814.9	351.8	456
201972_at	8484.3	7524.3	10916.7	11104	9188.7	5462	5066.2	3216.2	8099.8
201973_s_at	4884.5	4756.4	3884.5	4283.3	3813	3142.8	4120	2781.5	2928
201974_s_at	1719.2	732.8	1387.8	1542.5	1548	168.1	843.3	1133.3	2096.8
201975_at	1768.9	1894.7	2710.9	2098.1	981.4	820.5	803.9	1232.8	774.1
201976_s_at	1477.4	1882.2	1441.1	1167.1	2116	1073.6	1774.1	649.6	1162.2
201977_s_at	1133.2	515.4	1356	953.9	1021.9	965.7	1686.8	1282.8	868.2
201978_s_at	606.6	715	436.5	546	524.1	1873.7	1488.4	1952.1	2391.9
201979_s_at	816	504.8	519.3	679	306.9	1362.9	1413.1	754.1	591
201980_s_at	1190.2	1442.1	1143.4	1027.1	1467.5	924	634.3	1067.8	832.9
201981_at	419.1	412.8	26.3	303	478.4	256.7	138.6	334.7	851
201982_s_at	249.5	106.5	372.9	58.5	81.7	176.8	116.1	131.8	624.5
201983_s_at	4187.5	5796.3	4024.9	3703.8	4388.1	14023.8	13152.5	16852.3	4926.6
201984_s_at	2239.1	2404.1	3136.4	3075.3	4669	2483.4	1621.9	2061.4	3738.4
201985_at	1152	1215.6	1556.6	707.1	1070.7	833.7	1172	912.7	1457.8
201986_at	3110.2	3905.1	2879.9	2996	2881.7	3118.2	3249.6	6241	3683.2
201987_at	4549.5	7953.8	8127.5	4297.8	3852.6	2791.4	3402.9	1784.5	5107.7
201988_s_at	2011.2	1505.3	1097.5	1806.5	2129.3	1633.7	1503.8	1033.2	1326.6
201989_s_at	4271.8	4704.5	5021.1	4947.8	3843.9	3711	3437.7	2214.6	3033.7
201990_s_at	1497.4	2148.6	2517.9	2010.3	1967.5	1575.6	1444.8	1088.4	1500.2
201991_s_at	2384.7	3361.7	2428.9	3890.5	3601.2	5255.1	3946.8	2328	2938.9
201992_s_at	623.8	674.4	397.7	878.3	590.9	807.1	515.2	569.4	1041.7
201993_x_at	5058.5	3957.5	5120.9	4720.9	4804.9	5082.5	4378.2	4179.7	4843.7
201994_at	18393.7	16909.9	16957.6	19691.7	12568.4	13568.7	12300.4	10229.4	16395.4
201995_at	2499	3928.7	1877.7	3272.3	2699	3205.5	3358.1	2932.3	2519.7
201996_s_at	1546	1216.7	1477.2	1782.9	1290.5	756.4	1165.3	736.9	1912.6
201997_s_at	3122.8	3365.9	3796.6	3516.2	4001.1	2634.1	2336.1	2573.7	3505.1
201998_at	26416.1	27521.8	24880.2	26335.5	24866.2	25516.7	22194.6	33839.6	20316.9
201999_s_at	4638.9	5582.3	5769.3	5663.7	5300.4	4142.4	4602.3	5023.5	3910
202000_at	2793.8	1987.1	1846.9	2366.1	2004.9	2363.7	1868.1	2147.5	2719.4
202001_s_at	8010.3	7090.3	6735.3	10811.9	5128.9	6994	6468	9830	4838.4
202002_at	210.2	248.2	992.8	699.8	211.1	359.2	852.8	960.2	305.9
202003_s_at	30503.5	30723.6	36286.4	31428.6	16979.8	24011.9	17662.8	46362.8	11296.3
202004_x_at	9408.2	6898.5	8129.7	9693.7	8216	10955.4	10507.2	8613.3	5868.6
202005_at	1565.6	1400.2	1979.4	1022.2	1638.7	1382.4	1286.6	1447.2	2410.6
202006_at	1082.5	1205.5	1033.1	1019.2	1312.6	793.8	1077.1	933.6	564.1
202007_at	1289.7	3667	1817.5	1461.7	2548.6	1326.3	2135.4	1434.8	2332.5
202008_s_at	1501.8	1777	1684.5	1512.1	2191.3	1202.8	1314.5	1094.3	1170.5
202009_at	428.3	1024.8	424	638.9	437.7	1042.5	941.7	654.7	1529
202010_s_at	1141.6	1227	1110.7	1177	1157.7	405.1	1674.4	754.5	1661.2
202011_at	4724.3	5711.8	6341	5344.7	5283.1	2861.4	2243.5	1829.3	3612.2
202012_s_at	2263	1287.5	1504	1983.3	1602.9	1386.6	1524.4	2353.4	2319.4
202013_s_at	1274.8	1782.3	1291.7	1528.8	1207.6	769.4	819.6	726.8	1451.4
202014_at	227.5	50.9	179	365.2	311.5	36.5	459.1	584	59.4
202015_x_at	191.2	277.4	528.7	227.1	119.8	103.9	2.5	132	282
202016_at	6591.1	4694.5	4162.3	5286.9	5693	4701.1	4158.9	3506.2	4334.1
202017_at	74647.5	51228.1	52911.3	71660.2	52651	111767.8	76602.8	93698.2	33746
202018_s_at	64.4	66.7	66.3	94.5	118.8	46.5	236.5	97.1	129.8
202019_s_at	1166.8	1010.5	1384.2	1814	1092.7	976.3	964.9	1509.8	2108.4
202020_s_at	2899.9	1750.8	1552.4	3277.6	2198.2	1864.5	1596.2	785.6	1983.1
202021_x_at	12553.1	12000.8	10765.2	17130.9	14440.4	14038.3	14925.1	13073.2	7853.4
202022_at	4962.8	2704.6	2722.1	8093.8	2756.7	5347.8	7774.7	4082.8	2564
202023_at	5313.2	5262.7	5600.1	4955.7	2554.7	13611.9	7288.5	7842.7	5326.9
202024_at	1696.3	1312.3	715.4	2149.7	2080.7	2575.9	1834.8	1793.5	1473
202025_x_at	22393.5	16389.6	12073.8	11861.5	14142.5	21726.8	22143.6	20465.7	10585
202026_at	6108.5	6618.5	5775.7	5495.3	3544.2	4409.7	4636.2	4996.6	3733.8
202027_at	1730.3	1353.8	2181.6	1651.6	1834.8	1968.4	1554.8	189.2	1499.8
202028_s_at	6633.7	6172	8741.9	6595	8131	4807.5	2030.5	9310.1	9591.9
202029_x_at	30951.8	38010.9	29407.3	34802.7	44399.5	39796.6	45593.4	48452.5	35242.3
202030_at	2209.2	2580	1316.8	1732.2	2017	3723.9	3740.3	3077.8	1699.3
202031_s_at	2130.5	2179.2	2328.6	1996.1	2603.7	2427	2453.1	2354.3	2927.6
202032_s_at	1830.3	2691.9	2526.2	2545	1566.1	2522.6	2629.3	2894.9	993.2
202033_s_at	1646.1	1870.7	1320.3	1585.8	1732	923	1084.9	766.2	1090.4
202034_x_at	957	1091.3	815.6	502.9	396.8	496.3	342.7	292.2	496.7
202035_s_at	115.6	233.7	184.5	452.9	559.4	380.5	250.3	266.2	734.7
202036_s_at	287.5	214.9	738.7	127.4	94.6	92.8	322.9	126.2	751.6
202037_s_at	1277.3	1156.4	1353.8	783.7	1154.9	845.5	804.7	729	1883.4
202038_at	4555.7	4436.6	4161.4	4111.9	4051.6	4287.7	3595.7	4286.5	3938
202039_at	2750	3650.1	2230.6	2505.5	2350.4	3746.7	4155.2	5190.7	3085.8
202040_s_at	1583.9	1437.1	1634.3	1658.4	1788	994.4	1757	3021.9	1724.8
202041_s_at	2249.4	1863.7	1775.6	2435.3	2448.5	2992.1	3269.9	2806.5	1832.7
202042_at	1465.8	1494.9	1164.1	1623.8	1299.8	952.5	1319.4	1426.2	1172.6
202043_s_at	1217.9	1542	1241.1	790.3	1076.9	765.3	906.1	955.3	986.3
202044_at	1285.9	696.2	621.1	821.6	921.4	1805.1	1497.4	1132.9	498.6
202045_s_at	880.1	703.2	736	860.7	1014.7	779.7	1383.9	1351.4	1595.5
202046_s_at	970.1	675.6	534.9	869	756.6	1478	1307.9	630	865.9
202047_s_at	1381.9	1132.3	1149.6	1742.3	2620.5	1797.9	1698.1	2098.9	1783.8
202048_s_at	271.4	222.4	210.9	226.8	342.5	360.5	660	134.4	240.2
202049_s_at	604.5	805.8	574.5	602.6	369.7	426.9	567.5	53.2	560.3
202050_s_at	1420.1	1069.5	1929.4	872.4	1065	1260.3	1345.7	1799.4	2463.7
202051_s_at	1354.9	1969	1902.6	1895.8	2488.8	1019.7	1303.3	514.8	2385.4
202052_s_at	1973.8	3267.2	2489.9	2180.1	1431.4	1218.1	1992	1641.4	2494.2
202053_s_at	10664.6	9402.2	8956	7569.1	10066.5	5881.9	4755.5	6851.6	6363.3
202054_s_at	13650.9	18061.8	18505.8	10474.8	8346.8	12474.4	4517.9	7565.8	5570.8
202055_at	1542.4	1052.8	1132	1457.6	1197	1069.9	1304.6	715.1	895
202056_at	794.8	411.3	588.6	852.7	396.2	351.3	506.7	274.8	909.3
202057_at	808.9	1135.2	938.6	1461.4	1130.7	481.9	376.7	552.7	829.4
202058_s_at	1043.8	894.1	738	1023.1	886.4	644.9	566.4	585.1	1035.3
202059_s_at	3857.4	4068.5	3181	4289.5	2807.5	2441.1	1896.6	1540.4	3734.5
202060_at	2034.6	2435.8	1909.9	3229.1	2192	1204.3	1542.6	944.3	1415
202061_s_at	10490.8	10937.4	12132.7	11122.3	9312.1	6905.9	5680.4	2975	6296.8
202062_s_at	1394.1	1314.3	1594.1	1217.6	1461.7	1424	920	1541	1661.5
202063_s_at	75.3	403.2	284.3	632.6	234.6	656.4	207.3	242.4	244.7
202064_s_at	1530.6	994.6	847.5	1144.6	1064.1	604.7	997.5	621.1	1056.8
202065_s_at	880.6	769.6	683.6	761.1	798.1	1194.9	929.9	843.5	939.9
202066_at	1626.4	1487.4	2052.7	1478.7	985.2	1089.8	1320	777.8	1084.4
202067_s_at	675.7	117.8	207.3	139.7	216	853.6	567.3	107.2	106.1
202068_s_at	4690	1968	1655.9	2463.3	2578.6	5591.3	3925.6	1993.5	1742.1
202069_s_at	349.6	510.8	687.5	572.8	898.4	331.5	368	471.1	487.8
202070_s_at	785.8	900.9	993	1141.8	1162.9	656.4	600.2	560.8	1252.5
202071_at	2353.1	3263.1	2691.4	2958.5	2002.3	8979.5	8356	8970.3	4681.7
202072_at	202.8	1165.5	1118.8	557.3	864.7	735.7	533.1	926.4	356.2
202073_at	1471	1993.5	2278.3	3031.8	1321.3	1593	2644	1538.1	906.5
202074_s_at	2811.9	3209.5	3460.4	3449.3	2152.9	3020.7	3872.7	4704.8	3168.4
202075_s_at	758	305.9	509.1	570.8	1784.1	1024.8	2086	751	1135.9
202076_at	4414.2	4801.3	5951.2	4524.6	4143.3	1904.1	2935.4	1931.6	4093.3
202077_at	15197.5	13457.9	16029.2	13172	12402.9	18144.6	13041.2	15502.2	9342.8
202078_at	455.7	1349.5	1324.7	1074.3	1729	2092.4	1537.9	1053.3	1873.5
202079_s_at	399.6	688.4	669.6	685.4	785.7	154.2	624.4	133.7	905.1
202080_s_at	203.9	1491.5	1338.2	586.9	547.9	114.5	1265	84.5	1010.6
202081_at	7003.7	5268.8	7686.1	6967.1	5059.4	13029.8	5665.9	15565.4	4421.1
202082_s_at	1178	1451	1250.1	1005.9	1092.1	1000.7	1044.7	1270	2071.1
202083_s_at	272.7	193.6	321.8	67.7	54.8	417.6	283.4	6.5	47.4
202084_s_at	2298.2	2118.9	4055.5	2899.7	3093.6	1689.4	2549	1683.6	3048.6
202085_at	3981.5	6237.7	4898.9	3777.7	2928.5	4010.2	3301.7	3283.7	1674.4
202086_at	1651.3	1944.2	3218.9	1975.1	1082.4	1296.4	2471	1473.3	1051
202087_s_at	10629.6	8617.1	11974.7	7493.5	7779.5	9384.6	7600.1	8860	8198.5
202088_at	1708	1984.5	2817.8	1535.9	1431.4	807.9	1427.4	314	1519.9
202089_s_at	497.3	413.6	543.6	620.6	400.2	414.8	437.2	402.6	1028.7
202090_s_at	17830.7	15883	15866.1	24248.3	17366.5	18292.2	17254.2	26416.8	13226.4
202091_at	332.7	427.4	72.3	443.4	753.1	53.8	385.9	263.1	766.5
202092_s_at	1302.4	1625	1990.2	2476.6	2301.1	2325.9	2618.2	1854.2	2085.2
202093_s_at	681.1	639.6	1038.9	623	180.7	1016.7	1402	1064	868.7
202094_at	301.2	593.4	183.1	520.8	286.5	61.9	107.9	128.2	101.8
202095_s_at	142.1	145.6	181.9	268	549.7	317	261.9	88.2	71.8
202096_s_at	1602.5	1316.1	1405.1	1190.1	2640	1645.7	2504.1	1137.4	2431.6
202097_at	2097.2	1964.1	2614.7	1768	1676.6	1271.3	1004.5	889	2552.7
202098_s_at	1561.8	990.7	1866.2	2002.1	1457	1315.4	1932.1	1784.5	1222
202099_s_at	389.7	1076.5	695.5	323.6	236.5	298.1	259.3	1809.9	770.5
202100_at	2557.5	1727.2	1802	1604	2140.9	1681.2	1983.4	1841.8	2400.4
202101_s_at	145.2	276.5	352.4	481.6	279.9	485	523.3	94.5	799
202102_s_at	2486.3	3585.2	2646.8	2902	2964.2	4321.1	6771.5	3992.7	2116.7
202103_at	1037	978.4	775.3	904.7	653.3	1541.7	1405.2	938.5	1295.9
202104_s_at	1991.5	1081.4	749.5	1375.3	1655.3	2206.6	3676.7	2757.6	979
202105_at	2032.5	2401.5	2563.9	1333.6	2712.4	1025.2	1432.6	1814.9	2335.4
202106_at	1595.3	2802.5	1527.8	2418	2167.6	2745.8	2826.2	1803.7	2414.7
202107_s_at	901	382.8	543	277	672	119.5	636.8	344.1	924.1
202108_at	10881.7	6844.9	7168.1	10370.5	10474.8	11742	7285.9	11720.6	6264.6
202109_at	2165.2	1544.8	2888.6	3469.5	3801.1	2746.9	2065.6	2349.9	1637.1
202110_at	16708.4	15094.3	11962.7	15645.7	13392.4	10144.5	9413.2	11209.9	11734.9
202111_at	493.3	164	106.6	214.2	173	1704.7	2952.6	441.3	125.1
202112_at	318.1	334.9	369	1430	1907.1	442.7	1346.6	235.6	403.2
202113_s_at	1046.4	1259.7	1441.9	1808.7	2137.7	1069.4	1363.5	1241.1	1254
202114_at	1521	1344.6	1566.5	1353.8	1338.4	1149.7	1113.9	899.5	1201.3
202115_s_at	1012.2	847.5	542.2	702.7	235.9	773.2	1110.7	609.7	1115.7
202116_at	156.3	409.1	639	374.9	128	1416.8	855.8	721.1	948.9
202117_at	4090.1	3620.9	3270	4738.9	5296.3	5711.7	5286.8	5753.2	3808.4
202118_s_at	1960.1	2406	2277.6	2097.3	1181.9	4166.9	1191.4	1844.3	2862.2
202119_s_at	4796.9	4793.8	5692.2	4326	3709.4	3023	3218.8	2966.4	3133.8
202120_x_at	3548.2	3530.9	3731	3392.4	3217.4	5312.8	5147.7	4524	2858
202121_s_at	5257.6	4819.5	3843.3	4267.2	4272.8	7763.1	6645.9	3744.6	3398.7
202122_s_at	1421.8	1439.3	1158.3	1378.7	1841.8	1522.8	2033.9	1230.9	1275.2
202123_s_at	1468	1504.5	1571.6	1804.7	2236.6	1603.3	1718.5	1023.6	1694.1
202124_s_at	490.3	461.2	956.6	305.9	593.2	764.9	1633.3	1275.7	843.1
202125_s_at	1462.8	1796.9	1280.5	1752.2	2314.9	1495.2	1143.7	1145.9	1317.9
202126_at	1340.8	1026.4	1943.2	1230.9	1311.3	1257.5	825.6	849	1146.2
202127_at	1311.8	1098.3	877.3	1161.9	1226.2	869.4	1042.9	451.9	1585.8
202128_at	583.2	858.4	494.2	1378.7	957.8	930.6	826.7	946.8	904.1
202129_s_at	138.7	630.2	651.6	152	63.7	725.4	1082.2	235.8	399
202130_at	5063.6	4598.7	4369.3	4708.8	3549.3	4478.8	3713.7	2849.5	3378.2
202131_s_at	912.9	760	214.5	581.6	500.2	656	853.7	581.8	372.9
202132_at	319.1	442.4	500.2	429.5	73.9	533	462.6	120	1047.3
202133_at	1031.8	1365	2298	800.7	1067.1	559.7	913.1	491.2	1534.7
202134_s_at	676.8	155	221.4	291	998.5	121.7	152.2	139.1	277.3
202135_s_at	3147.6	2808.5	2182.6	3407.9	2972.9	3205.6	3471	3284.9	3045.3
202136_at	4805.6	6262.4	5100.7	4802.5	4025.1	3415.1	3879.5	3384.3	4584.8
202137_s_at	667	43.9	446.8	66.7	46.5	417	922.3	337.6	107.9
202138_x_at	2644.9	3580	2612.9	4099.3	2641.7	5394	3824.5	3367.8	3568.4
202139_at	2029	1339.7	1367.4	1565.1	1738.1	3589.3	3570.6	3153.7	1562.6
202140_s_at	1394.2	1130.5	1757.9	1119.2	986.9	1073.8	1425.7	1762.6	1959.2
202141_s_at	2108.5	2191.4	2874.5	2882	2509.3	1947.6	1876	756.7	2259.7
202142_at	1976.9	1026.7	1601	2627.5	2989.6	1363.6	1933.3	1435.4	2799.4
202143_s_at	1509.7	685.6	1330.8	1275.7	1145.2	958.9	889.2	1070.4	1070.6
202144_s_at	3324.9	2470.5	3163.4	2181.3	2508.8	3948.6	2145.4	4478.8	2702
202145_at	5238.1	4589.2	6476	4121.3	4908.9	11144	15587	8722.8	7460.2
202146_at	846.7	791	1064.3	616.1	1122.8	566.8	750.4	252.8	1053.9
202147_s_at	406.8	482.5	198.4	45.8	46.8	237.2	207.7	28.5	377
202148_s_at	1449.3	1388.2	590.6	1028.7	1579.1	341.9	780.8	1268.2	843.8
202149_at	633.7	455.8	751.5	148.2	560.4	100.7	357.2	213.5	903.4
202150_s_at	628.1	417.9	518.8	409.4	670.4	839.6	902.3	309.1	738.5
202151_s_at	738.3	1323.3	1359.9	1068.3	687.1	1319.1	1781.6	442.2	838.9
202152_x_at	2022	1581.8	1406.5	1582.2	1152.8	1755.9	2121.4	4501.5	2925.7
202153_s_at	910.2	647.6	930.8	969.2	517.3	341.3	1442.3	273	138.3
202154_x_at	2611.5	2588.7	3832.2	2810.4	2341.6	2088	4705.8	2294	2285
202155_s_at	2216.6	1750.3	2302.2	1647	1957.9	1609.7	1599.5	2329.5	2719.5
202156_s_at	115.2	305.3	358.5	415.2	707.7	396.7	310.2	435	162.6
202157_s_at	1841.7	2656.2	3945.7	2112.8	4047.5	1689	2412	1202.7	4615.5
202158_s_at	12.9	481.1	341.5	353	494.7	358.9	153	326.7	781.8
202159_at	964.2	873.7	874.7	860.1	725.1	1864.8	1090.1	1093.2	1160.9
202160_at	2123.2	2375.7	2136.3	2811.7	2525.6	1109.2	1151	630.6	2015.9
202161_at	683	422.8	1204.1	264	468.6	303	1310.6	726.7	335.2
202162_s_at	870.5	481.5	220.7	324.1	658.2	166.5	676.4	508.8	1096.7
202163_s_at	499	601.9	339.3	877	437.5	300.8	426.1	319.5	332
202164_s_at	1370.7	731.3	1220.2	1489.5	1459.1	1039.9	1380.5	799.4	1545.4
202165_at	797.5	621	422.5	715	785.9	311.9	363.8	441.6	760.6
202166_s_at	455.2	481.9	591.2	712	722.3	523	590.4	313.7	477
202167_s_at	1457	1383.1	1369	1970.7	1595.2	1738.9	1624.1	1339.2	1845.9
202168_at	3343.4	3040.4	2076.2	2034.6	2381.6	1071.9	1629.9	1096.9	2083.3
202169_s_at	2299.2	2010.1	1947.4	2485.6	1688.4	1406.4	2031.5	1176.2	2972.7
202170_s_at	592.1	955	871.5	511.4	659.4	736.7	1016.8	559.2	1121
202171_at	729.1	812	531.9	740.5	1374.2	591.3	483.4	577.6	740.7
202172_at	1484	1281.2	1147.8	1481.5	1532.1	1204.1	1056.3	1076.4	1473.1
202173_s_at	503.2	733.5	937	515.6	770.3	567.5	770.1	412.3	897.5
202174_s_at	1572.6	2289.4	2782	1473	1500.8	2044.4	1217.8	218.7	1138.6
202175_at	2455.4	2059.8	1831.3	3860.9	2315.2	3395.1	3512	3436.1	2186
202176_at	329.8	554	487.7	464	257.1	1164.5	1089	1110.1	611.1
202177_at	615	714.8	617.3	861	742.5	994.4	1769.9	1001	718
202178_at	1310.8	1031.3	1619	415.8	975.6	1766.3	1744.9	714.6	651.8
202179_at	241.7	248.8	126.1	105.8	1104.2	57.9	111.6	79.8	373.8
202180_s_at	132.8	675.2	605.2	1206.2	739.4	1404.7	1578.2	745.5	614.3
202181_at	2492.2	1999.2	1960.2	2167.7	1872.2	2069.1	2478.1	2302.7	3439
202182_at	1393	1068.6	1181.3	1636.2	1831.1	1637	2793.3	1829	1728.8
202183_s_at	1815.1	1421.7	1581.8	1996.1	999.7	2280.9	1255.5	1950.7	2751
202184_s_at	1567	1712.2	2241.5	1517.5	1343.7	949.3	1381.3	515.2	976.6
202185_at	3918.8	3536.5	3892.8	4815.8	5619.3	4453.2	4635.7	4230.6	4446.7
202186_x_at	22.4	30.8	20.8	36.5	24.2	37.8	22.7	25.8	36.6
202187_s_at	2881.1	2407.2	2712.6	5130.9	3639.7	2096.3	2311.1	2752.4	3451.3
202188_at	70.3	61.9	50.1	66.6	83.6	71.1	64.5	81.1	89.3
202189_x_at	3271.9	3749.6	3366	3383.8	2703.4	4913	5497.2	3989.2	2269.8
202190_at	127.8	122	123	57.7	154.6	326.5	389.6	82.6	150.3
202191_s_at	308.3	654.3	333.5	157.2	553.8	350.5	573.6	695.3	772.1
202192_s_at	390.2	1108	1721.2	1905.9	925.9	2033.9	1434	587.9	1452.8
202193_at	89.2	114	206.1	122.7	359.7	178.8	325.8	318	336.2
202194_at	5452.8	6121.7	8572.7	6673.1	5191.6	3847.3	3727.7	2329.1	3616.2
202195_s_at	1933.7	2058.5	2453.8	1760.9	1390.8	1730.1	1412.1	1166.4	1349.5
202196_s_at	103.8	421.5	433.2	131.1	639.7	166.2	297.4	27.4	158
202197_at	1256.3	1918.4	1907.4	1945.6	2202.3	1388.3	1381.4	1073.6	2715.8
202198_s_at	315.7	65.3	689.8	1020.4	339.7	270.2	635.8	654.3	743.2
202199_s_at	1331.1	1601.9	1253.4	1651.5	1835	733.8	1077.5	1567.3	2007.7
202200_s_at	1430.5	1537	1626.3	1976.5	1349.5	1231.5	1058.7	936.8	1317.6
202201_at	8010.6	9585.8	6976.3	6168.5	8750.4	13824.2	7249.7	10933.4	3406.1
202202_s_at	597.1	1071.5	1040.8	717	953.9	392.8	630.8	339.3	868
202203_s_at	645.2	321.2	355.5	2569.9	876.5	262.2	142	1038.1	1058.3
202204_s_at	2975.3	2177.2	1779.9	2922.1	1877.5	3438	2777.4	2997.6	3437.5
202205_at	686.9	663.5	808.9	1062.5	1052.8	1301.5	1411.1	506.2	1383.5
202206_at	761.5	714.1	711.6	561.4	702	468.7	657.7	476.8	1410.9
202207_at	758.2	1132.9	698.7	757.4	1189.7	914.3	911.8	1079.5	1675.3
202208_s_at	91.7	173.1	450.5	100.9	181.6	150.9	889.7	269.7	198.3
202209_at	4171.6	3045	3521.1	4050.2	3853	2143.7	1885.3	1983.9	3288.6
202210_x_at	381.7	373.2	939.2	714.2	1936.7	447.6	619.6	1445.1	757.6
202211_at	1591.6	1307.3	1840.5	2209.9	1286.6	1325.9	1537	869.8	1286
202212_at	92.1	323.3	740.2	223.4	171.6	1020.6	1232.8	719.5	107.9
202213_s_at	1097.1	1073.7	868.9	1040.6	624.8	391.5	423.4	103.3	661.5
202214_s_at	1186.2	1335.9	1327	404.7	1033.5	663.4	617.2	175.7	174.8
202215_s_at	1614	1257.7	1307.3	1596.6	1589.1	1206.2	1464.9	1237.5	2000.9
202216_x_at	1265.2	1300.2	1034.1	1452.2	1519.5	2071.9	1426.9	940.2	1778.8
202217_at	6666.7	7333.7	5986.8	5608.3	5251	9710.7	8851.5	9575.2	7271.4
202218_s_at	5459.7	2143.8	4146.7	7056.8	3470.7	1782.1	7783	6098.8	7238.3
202219_at	116.4	94.5	103.2	127	135.9	116.5	238	176.4	274.2
202220_at	2725.7	2947.7	2794	3334.6	2962.8	2091.2	2063.8	1669.5	2067.5
202221_s_at	1144.3	1030.4	944.8	826.8	465.3	659.8	789.8	759.3	1187
202222_s_at	208.5	578	265.4	128.5	563.6	184.3	259	680.1	1111.6
202223_at	1205.2	1106.2	1180.3	1010	1609.3	855	500.1	1129	619.5
202224_at	1502.4	1384.5	2585.8	2126.2	2011.1	3925.9	3323.8	2908.6	1285.9
202225_at	1438.1	1747.4	1412	1281.1	1175.6	2541.4	1687	1742.5	426
202226_s_at	853.3	745.1	1079.3	564.5	514.5	3236.4	2908	2065.5	461.8
202227_s_at	1744.9	2283.3	2255.9	1832.5	1663.5	1600.2	1939.8	1551.7	2315.9
202228_s_at	5015.9	6152.2	6119.8	5280	5044.9	3557.6	3315.4	2191.2	3679.7
202229_s_at	891.5	300.1	1054.2	1478.2	1080.9	585.2	503.7	1039	246.4
202230_s_at	1767.5	1788.1	1719	2367.3	2213.7	3168.7	3472	2444.9	1550.8
202231_at	3236.1	4597.1	4709.6	3515.5	3191.1	2396.1	2657.6	2153.6	1994
202232_s_at	2116	2717.3	2554.3	1908.7	1797.4	1440.7	1832.7	1113.2	1025.1
202233_s_at	10645.1	8578.3	9502.9	9460.3	8785.7	6842.5	4605.1	8455.8	5683.4
202234_s_at	1641.7	2463.3	1187.2	1587.3	1823.6	744.2	266.8	224.9	2088
202235_at	432.7	964	410	484.9	707.3	304.8	72.1	25.9	533.1
202236_s_at	1591.2	2466.2	1157.8	1737.7	3289	2059.1	892.5	648.9	1407.1
202237_at	10489	14064.7	8648.6	15224.1	40562.4	64911.2	20610	22166.8	20684.5
202238_s_at	6032.6	6426.5	4285.2	9524.4	29022.3	55738.8	17779	13863.4	8316.7
202239_at	3513.8	3868.8	4293	4369.7	4651.4	3386	3272.7	2855.9	4886
202240_at	583.3	295	846.9	460.6	718.3	317.9	206.9	361.6	1456.1
202241_at	5184.9	4125.6	5629.9	4259.4	4351.7	2883.5	3361.5	5386.5	2553.6
202242_at	2953.5	2691.7	2726.6	2405.2	3041.9	1392.3	2413.8	1785	3068.2
202243_s_at	4741	4576.6	3044.6	3220.8	3018.6	6114.8	6074.2	6674.3	2315.7
202244_at	5884.3	6638.1	5472.1	5143.7	5563.2	7622.1	7887.8	8804.9	5776.3
202245_at	8094	5066.7	7072.3	7507.8	4320.7	5213.6	9458.9	7325.2	8114.5
202246_s_at	3082.8	2226.2	1884.6	2424.8	1987.8	2879.2	3057.8	2477.6	2247.4
202247_s_at	679	661.3	346.5	586	685	895.1	1158.8	660.8	1078.9
202248_at	1131.4	267.3	475.3	719.1	256.3	585.9	715.8	768.8	372.8
202249_s_at	3083.7	3115.8	2882.1	3818	2641	1894.8	2202.3	1196.6	2006.3
202250_s_at	1602.6	2276.6	1729.7	1814.3	2062.2	2023.1	1870.7	3701.6	1789.9
202251_at	1166.9	860.9	1148.9	981.4	815.1	549	805	628.4	493.3
202252_at	5090	6621.4	5432.9	7852.4	12529.1	4948.8	4024.3	8033.1	5493.2
202253_s_at	566.8	553.3	332.4	94	830.6	1132.4	1389.7	1262.1	155.8
202254_at	167.6	53.2	171	220	206.5	173.3	99.1	99.2	235.7
202255_s_at	879.2	69.4	1101.6	336.7	592.2	250.3	1169.4	837	189.1
202256_at	863.5	782.1	1146.6	1155.2	910.2	1577.7	889.9	594	950.2
202257_s_at	162.5	118.8	76.3	153	128.2	124.2	142.4	240.8	234.7
202258_s_at	3775.6	3113.5	4435.5	3041.8	1997	1794.7	2000.3	1713.7	2917.7
202259_s_at	986.2	1131.4	1081	1733.2	1394.3	1423.9	1237	824.7	1231.7
202260_s_at	726.5	599.7	693.3	1120.1	959.8	513.7	663.6	420.2	1106
202261_at	2130.3	1459.9	1970.5	2539.1	2538.1	2170.3	1851.4	2308.2	1881.7
202262_x_at	783.4	695.3	1644.6	1778.4	1662	1305.4	2099.1	2378.2	1216
202263_at	2939.8	2268.9	2793.4	2882.4	2682.4	5294.8	4209.1	3103.3	2920.5
202264_s_at	2199.2	1234.5	2332.8	3300.6	1634.1	2498.2	2722.4	1471.3	3198.3
202265_at	1288.8	2867.3	1898.4	2031.3	1465.7	875.7	1134.4	535.2	2106
202266_at	2867.7	2716.4	3450.8	1829.3	1948	2304.8	2528.8	1487.5	1925.5
202267_at	262.2	283.3	299.5	735.8	207.5	263.1	683.5	600.4	975.8
202268_s_at	1774.5	1243.7	1113.8	2498.5	1947.4	2009.6	1683.1	1953.6	1287.7
202269_x_at	1297.7	1795.1	2478.1	1156.8	999.8	1118.1	1782.4	1490.9	1339.3
202270_at	564.7	774.9	1283	476.9	812.5	688.7	574.3	315.9	500.7
202271_at	2026.9	3313.3	2995.3	1997.6	1738.2	1112.2	1548.5	805.5	1438.6
202272_s_at	943.5	1050.4	978.8	1107.9	989.4	545.5	707.9	452.8	1254.3
202273_at	1389.9	1682.2	1111.3	1618.2	1886	1044.1	2586.7	1857.2	1799.8
202274_at	156.3	591.9	872.9	1249.6	1390.5	464.3	769.3	402.4	843
202275_at	719	93.4	432.7	704.7	152.6	175.3	482.3	452.4	226.1
202276_at	4533.1	5597.5	3661	4210.5	3821.4	3306.1	4332.1	4939.7	4801.2
202277_at	2177.2	2730.8	1922.4	2055	1663.1	1444.8	1862.4	729.6	2521
202278_s_at	131.1	363.6	179.2	126	43.5	168.9	244.2	266.9	91.8
202279_at	4084.9	4051	3899.3	4533.5	3230.8	1684.7	1625	3290.9	2694.7
202280_at	180.3	40.6	57.3	128	107.2	31.7	37.1	28.6	121.7
202281_at	349.5	1070.4	1081	681.6	613.1	2398.1	2700.2	1432.2	862
202282_at	11044.1	10371.5	8408.9	12403	10245.1	18381.5	18580.3	17164.2	9744.1
202283_at	47088.5	44248.7	31237.6	45078.5	31372	57308.3	54212.7	78449.3	39116.1
202284_s_at	513.1	175.7	764.1	910.2	768.8	1121.7	1993.2	981.8	820.3
202285_s_at	108.3	93.8	110	30.7	102.2	81.6	64	83.1	156
202286_s_at	291.8	104.2	74.9	147.9	545.3	366.7	338.2	280.3	748.3
202287_s_at	499.9	392.8	406.8	420.7	53.8	314.6	54.8	456.6	137.9
202288_at	797.2	923	511.9	656.7	713.5	342.8	683.6	889.2	900.6
202289_s_at	924.5	729.1	1046.8	1218.4	646.9	727.2	810.3	540.5	829.5
202290_at	1113.5	513.7	1022.5	1062.5	1220.2	2486.6	1844.1	1246.2	524.8
202291_s_at	1335.7	1402.6	1852.5	2273.6	4350.7	722.8	2369.5	171	1474
202292_x_at	4747.7	4726.2	4405.9	6056.1	5921.6	4779.7	5694.6	5116.1	8344.1
202293_at	118.1	447.7	97.3	861	719.2	379.3	377.3	252.1	211.6
202294_at	1934.6	1156.6	1975.5	1525	1406.1	805.2	1063.6	1643.2	1800.2
202295_s_at	8978.4	8539.1	9643.7	7676.4	7351	19547.9	10731.8	8900.5	7575.1
202296_s_at	6457.8	5032	4249.5	6503.1	4897.4	8602.7	7531.4	7422.2	4232.7
202297_s_at	3330.5	2874.5	2472.5	2485.2	2098.3	3699.6	3721.6	3102.7	2106.6
202298_at	9548.9	7743	8621.2	7894.3	7797.2	7053.4	9078.4	23838.7	4631.2
202299_s_at	5510.8	4141.7	4300.4	4879.9	4943.3	3722.6	3146	4113.3	3929.4
202300_at	6620.8	3811.1	5363	6533.4	5923.1	4578.2	3550.9	3912.2	3512.5
202301_s_at	999.7	1080.4	1160.7	1204.4	1344.7	912	1017.1	1526.7	1968.9
202302_s_at	2488.8	2948.7	3530.2	2987.6	2812.7	2178.3	2261.7	1952.3	2413.6
202303_x_at	32.1	282.5	84.7	125.7	74.5	284.7	274.8	68	138.3
202304_at	4886.1	4995.5	6831.3	3448.4	3857.9	3328.5	2590.9	1670.7	3494.8
202305_s_at	1778.8	1853.2	1469.7	1918.2	2089.3	2365.9	4928.2	2953.8	1278.1
202306_at	3420.8	3576.1	3928.5	6047.9	5823.6	3412.4	2122.2	5001	5824
202307_s_at	974.8	963	1347.4	438.5	182.5	1066.4	931.1	578	956.5
202308_at	2180.6	1732.8	2623.7	3101.2	2213.4	3517.5	4312.5	2804.3	3276.7
202309_at	11601	13083.7	11682.8	8542.6	15238.9	13752.2	9743.1	13797.7	10000.7
202310_s_at	1289.7	3414.6	2621.7	2172	5864.9	1665	4923.8	1171.1	1901.8
202311_s_at	191.2	578.9	260.2	320.8	501.6	248.7	322.1	261.5	75.7
202312_s_at	591.3	732.9	1016.1	969.9	1045.1	473.2	414.3	255.8	1793.4
202313_at	2298	1777.2	2015	2649.6	3937.1	1870.7	2685.1	2770	2992.9
202314_at	2563.7	1861.5	3032.6	3294.5	998.7	1312.2	1130.7	4452.2	3046.4
202315_s_at	1189.1	992.2	434.1	1171	1552.2	1624.7	1682.3	1864.3	1391.3
202316_x_at	21.2	38	23.9	65.4	54.6	62.2	41.7	31.1	67.9
202317_s_at	2402.8	2566.8	3247.9	3731	2585.5	1821.2	1596.6	2144.2	2781.4
202318_s_at	1245.4	1246.1	1122.2	1486.4	1029.4	917.2	1138.5	440	937.6
202319_at	451.4	184.1	294	556.5	337.7	154.5	274.3	377.4	508.8
202320_at	961.9	555.2	213.2	378.1	267.1	1349.3	1580.4	1549.1	199.9
202321_at	486.8	226.2	343.9	726.2	624.1	441	344	274.7	917.4
202322_s_at	1612.6	1564.9	1509.2	1335.1	1251.8	736.1	1118.1	874.3	1343.5
202323_s_at	74.6	423.9	588.3	1098.4	588.4	643.4	533.5	204	1257.8
202324_s_at	1809.9	1569.7	1830.9	1652.5	1428.5	1488.5	1049.8	486.8	1531.1
202325_s_at	22535.3	22467.9	20887.8	21074.9	13796.9	13383.4	12468	23003.4	15253.5
202326_at	69.7	82	880.1	134.4	619.8	836.2	1628.5	647.6	275.7
202327_s_at	105.7	495.6	328.4	118.7	368.6	474.9	480.7	620.9	717.8
202328_s_at	909.7	1233.1	824.3	849.8	303.3	946.2	2796.1	802.6	1189.9
202329_at	2553.6	2493.6	2707.7	2777.6	2562	3511.3	3734.7	3376.9	3005.2
202330_s_at	1165	1790.6	1784.6	983.5	886.8	856.3	1606.3	1172	1545.5
202331_at	2688.9	3811.8	3024.9	3123	3527.7	4700	4228.9	5496.7	3394
202332_at	734.1	883.6	565.7	1359.6	219.7	924.4	972.1	760.6	601.3
202333_s_at	2073.5	2439.4	2064.6	2462.1	2151.9	1916.4	2042.1	1888.1	1959.9
202334_s_at	2698	2984.6	2371.2	2496.5	1874	1738.9	1890.2	1238.6	1936.4
202335_s_at	171.1	492.6	106.1	279.4	539.7	127.8	114.4	25.3	436.5
202336_s_at	759	2203	1895	253.3	973.5	633.2	698.5	342.9	1329
202337_at	2566.9	1538.1	2335.5	1628.3	2022.5	1875.7	2166.2	2402.3	1960.6
202338_at	461	60	159.7	806.7	1385.9	402.6	516.2	301.6	700.4
202339_at	63.8	371.9	235.7	169.7	90.2	357.1	1353.3	182.2	213.5
202340_x_at	1064.2	700.1	1691.4	150.4	507.8	231.4	216.4	206.2	1235.8
202341_s_at	2246.5	1220.9	1635.6	1352.6	968.8	523.3	310.6	375.2	1385.7
202342_s_at	1030.4	966.1	856.8	853.4	579	511.3	452.3	436.4	1538.6
202343_x_at	17639	14851.9	12603.3	16498.2	14654.7	21541.1	21626.8	24052.4	9201.9
202344_at	132.4	308.6	643.3	514.9	81.2	1102.6	1124.9	1129.6	367.4
202345_s_at	378.7	600	130.7	176.5	562.2	142.3	1744.5	111	109.8
202346_at	1307.9	870	1737.3	1409.7	792.2	691.4	825.1	442	682.1
202347_s_at	1620.6	1574.1	3036.4	1599.2	1955.1	1701.3	2067.9	2059	2039.5
202348_s_at	1965.3	1482	1196.1	1790.2	1387.3	2065.8	1585.5	961.4	752
202349_at	1215.8	1458	1064	1286.2	1373.5	2207.6	1549.7	1382.1	989.2
202350_s_at	2322.1	1489.5	1542.3	1735.3	346.9	967.8	1520.4	1251.6	1118.9
202351_at	1672.2	2440	2203.3	1949.7	2075.6	1153.6	1572.5	1090.4	1713.2
202352_s_at	1658.1	1972.2	1692.5	1785.9	1462.6	712.5	1653.2	839.7	1466.8
202353_s_at	2141.2	2378.6	2034.4	2668.4	3261.6	1721.1	1867.9	1381.4	1568.9
202354_s_at	49.2	47.3	195.7	99	37.6	499.4	408.3	303.5	125.3
202355_s_at	952.8	591.6	743.3	396.5	984.8	878.9	1058.3	767	1115.7
202356_s_at	1040.7	864.3	1489.9	1674	1691.7	1212.3	973.2	1346.7	1963.1
202357_s_at	36166.2	52450.2	40123.9	45992.5	46690.4	62073.4	38028.5	100995	64750.8
202358_s_at	1186.2	352.7	175.7	470.9	510	404.9	319.3	732.8	1348
202359_s_at	1080.6	515.8	541.9	898.2	811.8	743.9	639.3	466.7	415.6
202360_at	1944.5	2560.5	2861	3464.1	2683.4	2003.6	2484.9	2035.8	3190.9
202361_at	1264.5	1304	1712.9	1852.3	1490.7	2818.4	2874.3	1536.3	2079.2
202362_at	2567.1	3874.4	5282.1	4299	3892.3	1823	1549	1690.6	3385.5
202363_at	661.8	706.7	672.2	1005.1	1474.3	651.3	766.6	472.1	659.6
202364_at	5258.3	6255.9	7711.1	8708.3	5585.1	4866.6	3566	5034.9	4908.1
202365_at	774.4	1861.5	1998.1	2145.9	1695.7	900	1320.4	1104.7	1956.1
202366_at	5283.1	5280.4	4746.8	5239.4	3492.2	10979.3	6480.7	5810.4	5111.9
202367_at	1065.4	1259.3	676.5	1101.1	599.2	1432.6	1535.3	1662.1	329.5
202368_s_at	1979.5	1375.9	1352.1	1304.2	1750.8	1337.6	1243.5	1584.7	1246.9
202369_s_at	1409.5	2008	1697.9	1886.3	1729.3	1782.3	1791.5	1750.8	1827.9
202370_s_at	2810.8	2750.1	3325.2	3219.3	3586.7	1960.1	1633.2	1357.4	2790.3
202371_at	3150.5	3242.6	2729.1	2149.7	2676.2	2207.9	2500.3	3300.3	2560
202372_at	1995.7	1340.5	1510.6	2513	2750.2	1296.9	1276.1	1572.5	3327.1
202373_s_at	4627.6	3703	4747	3022.3	3900.5	2073.3	2246.5	1679.6	3843.3
202374_s_at	1133.1	1019.7	1086.3	1587.7	1248.3	677.8	971.8	881.5	1617.4
202375_at	998.5	706.8	1120.5	1049.7	675.9	969.9	657.5	473.6	1022.9
202376_at	101412.5	87247	81985.6	84512.4	99278.9	133399.2	98374	160849.7	141851
202377_at	5197.5	5183.6	5498.8	3825.3	5416.8	4646.3	3695.4	3033.2	3726.8
202378_s_at	6874.1	7068.7	4609.3	5333.4	4944.2	4528	4783.2	6742	5350.5
202379_s_at	1495.9	2193	2248.9	2080.5	2693.1	1821.2	2509.9	3720.4	1456.7
202380_s_at	1262.9	1561.4	1276.3	1850.6	2090.6	1588	1032.9	1221.2	1147.6
202381_at	1141.5	1405.7	1008.2	807.8	1232.9	616.1	566	370.7	380.2
202382_s_at	1443.2	1385.4	828.5	913.3	956.2	812.4	1537.5	935.3	268.5
202383_at	3057.2	2496.7	2925.2	3328.8	3482.7	3193.7	2931.2	3327.4	4019.5
202384_s_at	338.4	739.6	945.1	106.3	326.5	423.3	712.8	414.5	411.3
202385_s_at	1065.4	922.2	974.7	1051.1	747.1	601.7	825.1	881.5	2298.5
202386_s_at	1455.7	1562.4	2050.7	1243.6	780.4	1200.9	1459.7	1122.4	1026.1
202387_at	2127.5	1757	2081	1699.5	1133.6	2443.5	3084.3	1995.4	1633.7
202388_at	1875.1	2508.2	5308	1222	2502	513.4	1483.5	693.6	227.5
202389_s_at	423.2	1421.8	686.2	1332.3	1554.8	1204.5	1124.6	1101.9	1826.4
202390_s_at	1013.2	1058.1	807.7	477.5	1246.3	1751.3	1297.9	1318.9	1248.3
202391_at	5420.4	4646.5	7117.6	4964.7	5205.4	3141.9	3183.2	2642	8585.2
202392_s_at	646.8	505.9	264.8	349.9	106.6	526.8	1267	144.9	225.8
202393_s_at	3760.4	5949.2	5939.4	2597	1784.9	1587.1	2146.3	950	2423.2
202394_s_at	1660.1	1641	1146	1660.8	1974.4	1611.3	1530	1568.2	3045.5
202395_at	1325.4	775.6	1266.6	1490.6	868.2	1416.1	1526.2	1409.8	866.9
202396_at	1016.8	1277.7	840	943.5	865.7	423.5	579.9	37	668.3
202397_at	590.8	991	484.9	1320.9	1118.3	1431.8	687.9	1266.1	1966.7
202398_at	155.5	724.8	553.6	661.4	550.5	595.7	697	311.1	929.1
202399_s_at	4833.8	4153.5	5485.4	5567.5	3249.2	5675.6	4794.1	4607.2	5432.6
202400_s_at	143	188.7	139.7	86.3	307	232.5	272.1	117.2	735.8
202401_s_at	682.4	473.7	1004.6	577.4	569.7	771.9	756.2	938.8	940.9
202402_s_at	1046.7	1040.6	1376.5	1157.4	755.7	752.4	974.6	837.9	1557.1
202403_s_at	2205.2	6006.4	7037.6	3847.2	8208.7	1536.2	8344.1	2874	3617.1
202404_s_at	656.5	893.5	1557.5	1081.7	1893	286.4	1174.9	328.5	1056.1
202405_at	357.4	386.4	296.7	218.5	222	337	332.4	131.8	920.4
202406_s_at	1174	2421	1758	2377.8	1969.4	2241.6	2173.2	4042.7	1583.3
202407_s_at	417.4	25.3	173.3	141.3	465	729.5	387.8	282.2	137.9
202408_s_at	1182	1431.1	1402.1	1292.7	1336.6	2308.1	1854.8	2423.8	2099.8
202409_at	13163.2	12732.6	13275	9699.2	9820.6	24546.9	28677.2	34412.6	13400.3
202410_x_at	2188.2	3326.5	2457.8	345.2	366.7	1661.7	4098.1	7999.5	86.4
202411_at	2003.4	1600	3295.2	1425.3	1172.2	3865.8	3151.9	1970.1	2430.1
202412_s_at	315.9	565.8	541.1	392.7	511.8	353.4	496.3	555.2	268.7
202413_s_at	871.9	1405.4	1295.4	1190.5	1233.6	1016.9	1134.6	339	1243.9
202414_at	1869.9	1553.2	1376.3	1007.5	1751.2	1605.9	1435.6	1458.3	2005.4
202415_s_at	1058.1	926.4	661.3	1688.1	414.5	555.8	1098.9	373.4	972.2
202416_at	2633.6	2200.3	1399	1643.3	1966.5	1531.8	1921.5	1627.9	2057.1
202417_at	1771	1766.9	1518.1	2135.8	1232.8	2839.3	3118	1818.2	1129.3
202418_at	5170.1	4058.5	5064.6	5451.6	3970	6561.8	7790.9	5037	4752
202419_at	2640.5	2421.3	2151.2	2696.1	1962.6	2243.4	1582.8	1454.5	2190.9
202420_s_at	1838.8	1382.9	2298.3	1540.8	1970.5	1832.8	2059	2081.2	3802
202421_at	873.2	1175.9	718.5	1556.5	638.6	674.4	809.4	554.1	1685.9
202422_s_at	283.4	154.9	235.4	3099.4	233.8	507.7	1073.1	9	111.5
202423_at	3624.1	3278.2	3816.8	4814.2	4027.8	2805.4	2943.4	3574.8	5063.4
202424_at	1915	1984.9	3428.2	2093.3	1518.1	6531.7	5661	4235.9	2562.8
202425_x_at	3379.4	4352.6	3752	5080.5	4943.9	3359	2559.5	2016.4	5789.3
202426_s_at	1029.3	1183.2	1348.6	870.8	811.8	1888	1783.8	1260.7	1180.3
202427_s_at	17324.5	12262.4	16306.1	14938.7	12405.5	18298.1	13471.1	18652.3	9775.4
202428_x_at	45408.8	36360.7	56179.9	50229.2	33930.7	27635.9	36456.5	59997	32396.9
202429_s_at	1562.8	2588.3	3377.7	1954.6	2539	1775.4	2034	1310.9	2652.8
202430_s_at	589.1	920.4	1982.1	450.3	1187.8	597.5	846.4	187.4	395.5
202431_s_at	99.2	589.2	397.2	45.2	1083.3	162.8	438.4	107.9	56.3
202432_at	2213.5	1917.8	1779.1	1514.5	1515	1309.6	1613.1	1265.3	1250
202433_at	2876.4	2350.3	2431.9	3018.3	1931.4	3989.4	3581.2	3469	2614.8
202434_s_at	78.5	50.4	54.6	58.3	111.6	69.4	38.1	70.6	110.7
202435_s_at	647.9	903	697	518.2	762.7	459.6	500.9	609.1	1389.5
202436_s_at	776.9	1446	1156.8	1308.1	1411.9	790	1161.7	546.9	1657.3
202437_s_at	181.5	922.5	441	369.6	356.4	185.4	410.2	256.7	746.6
202438_x_at	179.7	38	222.8	298.1	45.7	105.2	103.5	11.1	516.8
202439_s_at	848.2	567.2	575.2	1025.8	1065.2	416.5	425.5	502.7	1200.6
202440_s_at	1487.9	1883.9	1782.7	1528.4	1454.5	1833.4	2606.2	1468.4	2403
202441_at	4668.6	5920.2	4392.8	3849.5	4842.6	4484.5	4278.6	3478.2	4956.7
202442_at	7514.5	8220.1	8745.6	9893.7	8827.6	3941.7	4444.3	4024.4	7026.4
202443_x_at	6914.2	6531.3	5004.7	6776.2	7374.2	2757.1	5585.3	3151.3	5469.4
202444_s_at	1190.7	418.5	686.1	908.5	867.4	667.8	579.8	433.3	1201.6
202445_s_at	753.8	416.9	718.5	768.5	704.9	452.5	439	496.4	1564.5
202446_s_at	2036.4	1962.4	2575.3	1287.4	2051	1895.9	1956.6	415.8	1917
202447_at	20843.2	16051	22329.4	19297.9	16378.7	16848.2	12696	25142.9	13184.9
202448_s_at	1099.3	937.7	1194.1	1209.7	1460.2	730.4	770.2	1030.3	1062
202449_s_at	9940.6	9114	8821.5	9348.2	8022.4	13239.7	12811.3	15370.8	9601.3
202450_s_at	1684	1698.8	1229.3	2447.9	2643.1	1155.8	1375.5	1469.9	2021.8
202451_at	1301.8	1341	1331.2	932.4	958.4	544	1030.2	298.3	1613.5
202452_at	413.6	353.4	123.1	262.8	538.9	347.9	500.1	240.6	1372.1
202453_s_at	281.4	281.2	866.2	581.2	1501.5	627.9	612.2	204.9	1025.9
202454_s_at	7265.9	9601.5	10673.7	8445.3	6661.7	4506	3856.6	5786.6	5401.2
202455_at	1654.7	895.3	792.4	1087.3	1426.5	1499.1	1573.3	369.5	1214.1
202456_s_at	117.6	60.2	84.7	109.2	51.2	144.1	519.1	43.9	149
202457_s_at	1674.3	1411.3	1813	1512.5	1492.1	692.2	1360.5	550.3	1174.1
202458_at	1460.4	1936.4	1289.7	462.8	1546.8	585.9	1042	1211.4	980.4
202459_s_at	3941.7	3518	4600.4	2989.9	4729.2	5504.8	4922.5	3519.8	3156.6
202460_s_at	3276.6	3262.4	4159.1	4048.4	2972.7	4854.4	3756.8	3254.7	4885.4
202461_at	1906.3	1648.4	1732	2039.3	1693.7	1742.4	1654.9	1550.9	1669.8
202462_s_at	2104.2	2243.1	1451.5	1565.3	2021.1	1643.2	1473.1	2897.2	2025.7
202463_s_at	136.9	243.5	196.2	540.8	1023.4	1087.6	1804.5	1706.1	318.9
202464_s_at	1251.6	842.1	2760.1	539.5	842.8	427.7	906.5	411.2	1250.8
202465_at	4466.1	3536	6274.2	4739.3	5029.3	2817.5	5774.5	8582.7	4878.6
202466_at	2790.1	2383.6	3332.2	1901.3	2425.5	4214.9	4157.4	4253.9	2586.9
202467_s_at	2874.4	2541.8	3825.2	2546.1	3724.8	1790.5	2398.6	1006.2	2313.1
202468_s_at	2704.2	2984.9	3160.6	2024.8	3355.6	1685.1	1879	1007.2	1652.9
202469_s_at	785.5	907.1	915.8	935.4	1291.5	1132.8	907.1	498.7	1210.9
202470_s_at	57.2	120.2	61.2	370.1	83.3	56.3	40.4	101.6	182.3
202471_s_at	1905.1	1295.8	1401.5	1802.3	1525.7	2188.9	3108.4	1555	1680.9
[truncated: 20,284 more rows]
