# Supplementary material for: Mechanism of Astragalus membranaceus Alleviating Acquired Hyperlipidemia Induced by High-Fat Diet through Regulating Lipid Metabolism
Source: Nutrients. 2022 Feb 23;14(5):954. doi: 10.3390/nu14050954 (PMC8912611; doi:10.3390/nu14050954)
Supplement: Supplementary file 1 [file nutrients-14-00954-s001.zip › nutrients-1560760 - supplementary/supplementary file 3. GO and KEGG enrichment analysis/EnrichGOBP.txt]

Tag	ID	Description	GeneRatio	BgRatio	pvalue	p.adjust	qvalue	geneID	Count
GO:0001101	GO:0001101	response to acid chemical	27/101	330/17913	3.85360986421298e-24	9.5347149409024e-21	4.8581721660553e-21	CCNB1/PPARGC1A/PCNA/UCP2/EGFR/ACACA/COL3A1/HSF1/PON1/AKT1/BCL2L1/COL1A1/PTGES/SESN2/NME1/VEGFA/MMP2/CPT1A/CYP2E1/SOX9/BAD/LEP/SREBF1/SRC/CDKN1B/DNMT1/TLR2	27
GO:0000302	GO:0000302	response to reactive oxygen species	24/101	230/17913	5.24461767926424e-24	9.5347149409024e-21	4.8581721660553e-21	FOS/HP/PPARGC1A/PCNA/UCP2/EGFR/HSF1/HMOX1/NCF1/AKT1/COL1A1/PRKCD/SESN2/APOE/JUN/MMP2/CYP2E1/MET/TNFAIP3/UCP3/MMP9/GPX1/BAD/SRC	24
GO:0009636	GO:0009636	response to toxic substance	30/101	499/17913	6.30689682255315e-23	7.64395894893441e-20	3.89478540620826e-20	CCNB1/FOS/HP/PPARGC1A/PCNA/CCND1/CASP8/HSF1/BAX/HMOX1/BCL2L1/COL1A1/CCL3/PRKCD/SESN2/CDKN1A/APOE/JUN/CCL5/CYP2E1/MET/SLC2A4/TNFAIP3/GPX1/BAD/LEP/SRC/ABCG2/SLC22A8/TLR2	30
GO:0006979	GO:0006979	response to oxidative stress	27/101	442/17913	8.65626838006319e-21	7.86854795747744e-18	4.00921903918716e-18	FOS/P4HB/HP/PPARGC1A/PCNA/UCP2/EGFR/HIF1A/HSF1/HMOX1/NCF1/AKT1/COL1A1/PRKCD/SESN2/APOE/JUN/MMP2/CYP2E1/MET/TNFAIP3/UCP3/MMP9/GPX1/BAD/HSPA1A/SRC	27
GO:0009991	GO:0009991	response to extracellular stimulus	28/101	498/17913	1.35339532098028e-20	9.84189077416858e-18	5.01468582089534e-18	FOS/PPARGC1A/PCNA/UCP2/EGFR/CCND1/HSF1/PON1/TGFB1/HMOX1/AKT1/COL1A1/PPARD/SESN2/CDKN1A/SKP2/APOE/JUN/SLC2A1/SLC16A1/SPP1/UCP3/CXCL10/FAS/LEP/SREBF1/SREBF2/SRC	28
GO:0070482	GO:0070482	response to oxygen levels	25/101	389/17913	8.71140700045993e-20	5.27911264227872e-17	2.68983795101921e-17	CCNB1/P4HB/PPARGC1A/UCP2/HIF1A/HSF1/RORA/TGFB1/HMOX1/AKT1/COL1A1/PPARD/CDKN1A/VEGFA/SLC2A1/SLC2A4/UCP3/BAD/FAS/LEP/PLAT/SRC/CDKN1B/CREBBP/TLR2	25
GO:0031667	GO:0031667	response to nutrient levels	26/101	466/17913	4.87150191060701e-19	2.53039727813815e-16	1.28929975378471e-16	PPARGC1A/PCNA/UCP2/EGFR/CCND1/HSF1/PON1/TGFB1/HMOX1/AKT1/COL1A1/PPARD/SESN2/CDKN1A/APOE/JUN/SLC2A1/SLC16A1/SPP1/UCP3/CXCL10/FAS/LEP/SREBF1/SREBF2/SRC	26
GO:0071229	GO:0071229	cellular response to acid chemical	19/101	199/17913	2.27346685941134e-18	1.03329068760246e-15	5.26487062179469e-16	CCNB1/PPARGC1A/EGFR/ACACA/COL3A1/HSF1/AKT1/BCL2L1/COL1A1/SESN2/NME1/VEGFA/MMP2/CPT1A/SOX9/LEP/SREBF1/SRC/DNMT1	19
GO:0071496	GO:0071496	cellular response to external stimulus	22/101	320/17913	4.45503485182701e-18	1.79983408013811e-15	9.17059805756204e-16	FOS/UCP2/EGFR/CASP8/HSF1/TGFB1/HMOX1/AGT/AKT1/COL1A1/SESN2/CDKN1A/SKP2/JUN/SLC2A1/CASP1/SOX9/BAD/FAS/LEP/SREBF1/SREBF2	22
GO:0001666	GO:0001666	response to hypoxia	22/101	354/17913	3.81668800424122e-17	1.38774775834211e-14	7.0709167236469e-15	CCNB1/P4HB/PPARGC1A/UCP2/HIF1A/HSF1/RORA/TGFB1/HMOX1/AKT1/PPARD/VEGFA/SLC2A1/SLC2A4/UCP3/BAD/LEP/PLAT/SRC/CDKN1B/CREBBP/TLR2	22
GO:0036293	GO:0036293	response to decreased oxygen levels	22/101	365/17913	7.28490464277702e-17	2.40799211646702e-14	1.22693130825718e-14	CCNB1/P4HB/PPARGC1A/UCP2/HIF1A/HSF1/RORA/TGFB1/HMOX1/AKT1/PPARD/VEGFA/SLC2A1/SLC2A4/UCP3/BAD/LEP/PLAT/SRC/CDKN1B/CREBBP/TLR2	22
GO:0050673	GO:0050673	epithelial cell proliferation	23/101	425/17913	1.38987849268333e-16	4.2113318328305e-14	2.14577732203743e-14	ESR1/EGFR/CCND1/HIF1A/IGFBP3/BAX/TGFB1/HMOX1/AKT1/PPARD/CDKN1C/NME1/VEGFA/APOE/CCL2/JUN/CCL5/SOX9/TNFAIP3/GPX1/BAD/LEP/CDKN1B	23
GO:0034599	GO:0034599	cellular response to oxidative stress	20/101	296/17913	2.43202142951592e-16	6.80217685978452e-14	3.46587669307531e-14	FOS/P4HB/PPARGC1A/PCNA/EGFR/HIF1A/HSF1/HMOX1/NCF1/AKT1/PRKCD/SESN2/JUN/MMP2/MET/TNFAIP3/MMP9/GPX1/HSPA1A/SRC	20
GO:0009612	GO:0009612	response to mechanical stimulus	17/101	200/17913	1.1525838167823e-15	2.9934248270146e-13	1.52522369739612e-13	CCNB1/FOS/EGFR/CASP8/COL3A1/TGFB1/AGT/AKT1/COL1A1/JUN/SLC2A1/CASP1/SOX9/BAD/CXCL10/FAS/SRC	17
GO:0050678	GO:0050678	regulation of epithelial cell proliferation	21/101	369/17913	1.27076092690521e-15	3.08032448681822e-13	1.56950121498468e-13	EGFR/CCND1/HIF1A/BAX/TGFB1/HMOX1/AKT1/PPARD/CDKN1C/NME1/VEGFA/APOE/CCL2/JUN/CCL5/SOX9/TNFAIP3/GPX1/BAD/LEP/CDKN1B	21
GO:0048732	GO:0048732	gland development	22/101	422/17913	1.51650987787733e-15	3.44626869747623e-13	1.75595880596322e-13	ESR1/PCNA/UCP2/EGFR/CCND1/HIF1A/IGF2/BAX/TGFB1/HMOX1/AKT1/CDKN1C/NME1/VEGFA/JUN/SOX9/TNFAIP3/GPX1/FASN/SRC/CDKN1B/SP3	22
GO:0048660	GO:0048660	regulation of smooth muscle cell proliferation	16/101	172/17913	2.03073105656335e-15	4.34337536568491e-13	2.21305675514025e-13	PPARGC1A/EGFR/IGFBP3/HMOX1/AGT/AKT1/PPARD/CDKN1A/SKP2/JUN/MMP2/CCL5/TNFAIP3/MMP9/CDKN1B/DNMT1	16
GO:0048659	GO:0048659	smooth muscle cell proliferation	16/101	174/17913	2.44217806958685e-15	4.93319970056543e-13	2.51358678507184e-13	PPARGC1A/EGFR/IGFBP3/HMOX1/AGT/AKT1/PPARD/CDKN1A/SKP2/JUN/MMP2/CCL5/TNFAIP3/MMP9/CDKN1B/DNMT1	16
GO:1901214	GO:1901214	regulation of neuron death	19/101	313/17913	1.04448854453094e-14	1.85748198531444e-12	9.46432833696198e-13	FOS/ITGB2/PPARGC1A/CASP8/HIF1A/HSF1/ERBB3/BAX/HMOX1/AKT1/BCL2L1/CCL3/APOE/CCL2/JUN/ITGAM/CCL5/GPX1/BAD	19
GO:0072593	GO:0072593	reactive oxygen species metabolic process	18/101	269/17913	1.04488407229104e-14	1.85748198531444e-12	9.46432833696198e-13	F2/ITGB2/HP/EGFR/HIF1A/CRP/RORA/TGFB1/NCF1/AGT/AKT1/PRKCD/SESN2/CDKN1A/ITGAM/GPX1/LEP/TLR2	18
GO:1901654	GO:1901654	response to ketone	16/101	191/17913	1.07280312683177e-14	1.85748198531444e-12	9.46432833696198e-13	FOS/PCNA/EGFR/CCND1/ACACA/HSF1/TGFB1/AKT1/BCL2L1/CDKN1A/NME1/SPP1/BAD/SREBF1/SRC/TLR2	16
GO:0046677	GO:0046677	response to antibiotic	19/101	328/17913	2.44157696762164e-14	4.03526084285103e-12	2.05606481483927e-12	HP/PCNA/CCND1/CASP8/HSF1/HMOX1/BCL2L1/COL1A1/PRKCD/JUN/CYP2E1/MET/SLC2A4/TNFAIP3/GPX1/BAD/LEP/SRC/CDKN1B	19
GO:0033002	GO:0033002	muscle cell proliferation	17/101	243/17913	2.95719713769992e-14	4.67494295333778e-12	2.38199860977202e-12	CCNB1/PPARGC1A/EGFR/IGFBP3/HMOX1/AGT/AKT1/PPARD/CDKN1A/SKP2/JUN/MMP2/CCL5/TNFAIP3/MMP9/CDKN1B/DNMT1	17
GO:0070542	GO:0070542	response to fatty acid	12/101	85/17913	4.93628476838218e-14	7.47847142409901e-12	3.81046543524239e-12	CCNB1/PPARGC1A/UCP2/ACACA/PON1/AKT1/NME1/CPT1A/BAD/SREBF1/SRC/TLR2	12
GO:0070997	GO:0070997	neuron death	19/101	347/17913	6.74087207240235e-14	9.80392434210198e-12	4.99534098839079e-12	FOS/ITGB2/PPARGC1A/CASP8/HIF1A/HSF1/ERBB3/BAX/HMOX1/AKT1/BCL2L1/CCL3/APOE/CCL2/JUN/ITGAM/CCL5/GPX1/BAD	19
GO:0050708	GO:0050708	regulation of protein secretion	21/101	456/17913	8.30128921859711e-14	1.16090336918535e-11	5.91508867398013e-12	UCP2/EGFR/HIF1A/CRP/TGFB1/CCL3/PPARD/APOE/SLC2A1/SLC16A1/CASP1/CCL5/CPT1A/FN1/TNFAIP3/BAD/LEP/SREBF1/SRC/TLR2/SLC2A2	21
GO:0002237	GO:0002237	response to molecule of bacterial origin	18/101	309/17913	1.14492649401322e-13	1.51721568712331e-11	7.73058771737894e-12	FOS/PPARGC1A/CASP8/HSF1/TGFB1/SERPINE1/AKT1/CCL3/PPARD/PTGES/CCL2/CASP1/CCL5/TNFAIP3/CXCL10/CXCL2/SRC/TLR2	18
GO:0071214	GO:0071214	cellular response to abiotic stimulus	18/101	310/17913	1.2101005205329e-13	1.51721568712331e-11	7.73058771737894e-12	PCNA/EGFR/CASP8/HSF1/BAX/TGFB1/AGT/AKT1/BCL2L1/COL1A1/CDKN1A/SLC2A1/CASP1/SLC2A4/SOX9/BAD/FAS/CREBBP	18
GO:0104004	GO:0104004	cellular response to environmental stimulus	18/101	310/17913	1.2101005205329e-13	1.51721568712331e-11	7.73058771737894e-12	PCNA/EGFR/CASP8/HSF1/BAX/TGFB1/AGT/AKT1/BCL2L1/COL1A1/CDKN1A/SLC2A1/CASP1/SLC2A4/SOX9/BAD/FAS/CREBBP	18
GO:0007565	GO:0007565	female pregnancy	15/101	193/17913	2.34098894430211e-13	2.83727860049416e-11	1.44566334806025e-11	ESR1/FOS/UCP2/HSF1/TGFB1/AGT/AKT1/PPARD/MMP2/SLC2A1/SPP1/MMP9/LEP/TIMP1/SP3	15
GO:0002791	GO:0002791	regulation of peptide secretion	21/101	483/17913	2.5359215210539e-13	2.97439053243612e-11	1.51552525536668e-11	UCP2/EGFR/HIF1A/CRP/TGFB1/CCL3/PPARD/APOE/SLC2A1/SLC16A1/CASP1/CCL5/CPT1A/FN1/TNFAIP3/BAD/LEP/SREBF1/SRC/TLR2/SLC2A2	21
GO:0048545	GO:0048545	response to steroid hormone	19/101	375/17913	2.70261876483723e-13	3.0708505715463e-11	1.56467402174787e-11	ESR2/ESR1/FOS/PPARGC1A/PCNA/EGFR/CCND1/RORA/TGFB1/COL1A1/PPARD/CDKN1A/SKP2/SPP1/UCP3/BAD/SREBF1/SRC/TLR2	19
GO:0032355	GO:0032355	response to estradiol	13/101	128/17913	3.26272656137088e-13	3.59493144761955e-11	1.83170613971698e-11	ESR1/PPARGC1A/PCNA/EGFR/CCND1/CASP8/HSF1/TGFB1/AGT/COL1A1/BAD/LEP/CDKN1B	13
GO:1901652	GO:1901652	response to peptide	21/101	491/17913	3.48300893771814e-13	3.72477073457152e-11	1.89786245522722e-11	UCP2/HSF1/IGF2/TGFB1/AGT/AKT1/COL1A1/PRKCD/SESN2/MMP2/SLC2A1/SLC2A4/TNFAIP3/UCP3/MMP9/LEP/SREBF1/TIMP1/SRC/CDKN1B/TLR2	21
GO:0071260	GO:0071260	cellular response to mechanical stimulus	11/101	77/17913	5.14373357526361e-13	5.34360436561671e-11	2.72269807292149e-11	EGFR/CASP8/TGFB1/AGT/AKT1/COL1A1/SLC2A1/CASP1/SOX9/BAD/FAS	11
GO:0032496	GO:0032496	response to lipopolysaccharide	17/101	295/17913	7.01356544144469e-13	7.01335560512732e-11	3.57347746656942e-11	FOS/PPARGC1A/CASP8/HSF1/TGFB1/SERPINE1/AKT1/CCL3/PPARD/PTGES/CCL2/CASP1/CCL5/TNFAIP3/CXCL10/SRC/TLR2	17
GO:0046686	GO:0046686	response to cadmium ion	10/101	57/17913	7.1368030085179e-13	7.01335560512732e-11	3.57347746656942e-11	FOS/PCNA/EGFR/HSF1/HMOX1/NCF1/AKT1/JUN/MMP9/CDKN1B	10
GO:0043200	GO:0043200	response to amino acid	12/101	106/17913	7.49543158399957e-13	7.17194453669012e-11	3.6542824343045e-11	PPARGC1A/PCNA/EGFR/COL3A1/HSF1/BCL2L1/COL1A1/SESN2/MMP2/BAD/CDKN1B/DNMT1	12
GO:0097191	GO:0097191	extrinsic apoptotic signaling pathway	15/101	213/17913	9.89856366556953e-13	9.2285070482079e-11	4.70215170078337e-11	CASP8/ERBB3/BAX/TGFB1/HMOX1/SERPINE1/AGT/AKT1/BCL2L1/TNFAIP3/GPX1/BAD/FAS/HSPA1A/SRC	15
GO:0071222	GO:0071222	cellular response to lipopolysaccharide	14/101	176/17913	1.13211700911939e-12	1.02909436128953e-10	5.24348930539508e-11	PPARGC1A/HSF1/TGFB1/SERPINE1/AKT1/CCL3/PPARD/CCL2/CASP1/CCL5/TNFAIP3/CXCL10/SRC/TLR2	14
GO:0050900	GO:0050900	leukocyte migration	20/101	467/17913	1.33805715353397e-12	1.18662824640232e-10	6.04616326115476e-11	F2/OLR1/ITGB2/TGFB1/HMOX1/SERPINE1/AKT1/COL1A1/CCL3/VEGFA/CCL2/CD44/ITGAM/SLC16A1/CCL5/FN1/MMP9/CXCL10/LEP/SRC	20
GO:0071219	GO:0071219	cellular response to molecule of bacterial origin	14/101	183/17913	1.93277525287313e-12	1.67323114748731e-10	8.52552492495418e-11	PPARGC1A/HSF1/TGFB1/SERPINE1/AKT1/CCL3/PPARD/CCL2/CASP1/CCL5/TNFAIP3/CXCL10/SRC/TLR2	14
GO:0044706	GO:0044706	multi-multicellular organism process	15/101	225/17913	2.19216147242776e-12	1.85365095668542e-10	9.44480830225912e-11	ESR1/FOS/UCP2/HSF1/TGFB1/AGT/AKT1/PPARD/MMP2/SLC2A1/SPP1/MMP9/LEP/TIMP1/SP3	15
GO:0048608	GO:0048608	reproductive structure development	19/101	426/17913	2.57196507937866e-12	2.12537841559564e-10	1.08293266500154e-10	ESR1/EGFR/CCND1/CASP8/HIF1A/HSF1/IGF2/BAX/AKT1/BCL2L1/PPARD/CDKN1C/VEGFA/SPP1/SOX9/LEP/SRC/CDKN1B/SP3	19
GO:0032930	GO:0032930	positive regulation of superoxide anion generation	7/101	17/17913	2.7237186733784e-12	2.20076468808975e-10	1.12134382810433e-10	ITGB2/EGFR/CRP/TGFB1/AGT/PRKCD/ITGAM	7
GO:0061458	GO:0061458	reproductive system development	19/101	429/17913	2.90834057800705e-12	2.29885355252905e-10	1.17132252111954e-10	ESR1/EGFR/CCND1/CASP8/HIF1A/HSF1/IGF2/BAX/AKT1/BCL2L1/PPARD/CDKN1C/VEGFA/SPP1/SOX9/LEP/SRC/CDKN1B/SP3	19
GO:0010038	GO:0010038	response to metal ion	17/101	335/17913	5.3881723602323e-12	4.1683818514478e-10	2.12389324837824e-10	CCNB1/FOS/PPARGC1A/PCNA/EGFR/CCND1/CASP8/HIF1A/HSF1/HMOX1/NCF1/AKT1/PTGES/JUN/MMP9/BAD/CDKN1B	17
GO:0071276	GO:0071276	cellular response to cadmium ion	8/101	32/17913	7.24644777341246e-12	5.48918418835994e-10	2.79687457921183e-10	FOS/EGFR/HSF1/HMOX1/NCF1/AKT1/JUN/MMP9	8
GO:2001233	GO:2001233	regulation of apoptotic signaling pathway	18/101	397/17913	7.8797684955593e-12	5.8471098469089e-10	2.97924652034036e-10	P4HB/CASP8/HIF1A/BAX/HMOX1/SERPINE1/AGT/AKT1/BCL2L1/PRKCD/CD44/TNFAIP3/MMP9/GPX1/BAD/FAS/HSPA1A/SRC	18
GO:0034614	GO:0034614	cellular response to reactive oxygen species	13/101	165/17913	8.63704010805508e-12	6.28085556657765e-10	3.20025065056357e-10	FOS/PCNA/EGFR/HSF1/NCF1/AKT1/PRKCD/JUN/MMP2/MET/TNFAIP3/MMP9/SRC	13
GO:0042554	GO:0042554	superoxide anion generation	8/101	33/17913	9.52115726667365e-12	6.76471720553457e-10	3.44679007635367e-10	ITGB2/EGFR/CRP/TGFB1/NCF1/AGT/PRKCD/ITGAM	8
GO:0071216	GO:0071216	cellular response to biotic stimulus	14/101	206/17913	9.67451305521995e-12	6.76471720553457e-10	3.44679007635367e-10	PPARGC1A/HSF1/TGFB1/SERPINE1/AKT1/CCL3/PPARD/CCL2/CASP1/CCL5/TNFAIP3/CXCL10/SRC/TLR2	14
GO:0043434	GO:0043434	response to peptide hormone	18/101	404/17913	1.05327819597059e-11	7.22588588782839e-10	3.68176688164495e-10	UCP2/HSF1/IGF2/TGFB1/AGT/AKT1/COL1A1/PRKCD/SESN2/SLC2A1/SLC2A4/UCP3/LEP/SREBF1/TIMP1/SRC/CDKN1B/TLR2	18
GO:0048661	GO:0048661	positive regulation of smooth muscle cell proliferation	11/101	101/17913	1.09499645884958e-11	7.23892204432198e-10	3.68840912454597e-10	PPARGC1A/EGFR/HMOX1/AGT/AKT1/SKP2/JUN/MMP2/CCL5/MMP9/DNMT1	11
GO:2000379	GO:2000379	positive regulation of reactive oxygen species metabolic process	11/101	101/17913	1.09499645884958e-11	7.23892204432198e-10	3.68840912454597e-10	F2/ITGB2/EGFR/CRP/TGFB1/AGT/AKT1/PRKCD/CDKN1A/ITGAM/LEP	11
GO:0032928	GO:0032928	regulation of superoxide anion generation	7/101	21/17913	1.59880886490606e-11	1.03808375585686e-09	5.28929248540352e-10	ITGB2/EGFR/CRP/TGFB1/AGT/PRKCD/ITGAM	7
GO:0030879	GO:0030879	mammary gland development	12/101	138/17913	1.78900418511524e-11	1.14119635387351e-09	5.81467657581316e-10	ESR1/CCND1/HIF1A/BAX/TGFB1/AKT1/NME1/VEGFA/SOX9/GPX1/FASN/SRC	12
GO:0043491	GO:0043491	protein kinase B signaling	15/101	268/17913	2.68563137255539e-11	1.68361304665714e-09	8.5784232589791e-10	ESR1/EGFR/IGF2/ERBB3/TGFB1/AKT1/CCL3/SESN2/CCL2/CCL5/MET/SOX9/GPX1/LEP/SRC	15
GO:0007568	GO:0007568	aging	16/101	318/17913	2.7385170648201e-11	1.68766916062472e-09	8.59909015893554e-10	FOS/ITGB2/PPARGC1A/UCP2/TGFB1/SERPINE1/AGT/AKT1/PRKCD/CDKN1A/CDKN1C/JUN/UCP3/LEP/SREBF1/TIMP1	16
GO:2001234	GO:2001234	negative regulation of apoptotic signaling pathway	14/101	223/17913	2.81351420246417e-11	1.70498960669329e-09	8.68734209883673e-10	CASP8/HIF1A/BAX/HMOX1/SERPINE1/AKT1/BCL2L1/CD44/TNFAIP3/MMP9/GPX1/FAS/HSPA1A/SRC	14
GO:0042542	GO:0042542	response to hydrogen peroxide	12/101	144/17913	2.96173427656793e-11	1.76538784091819e-09	8.99508598232882e-10	HP/PCNA/HSF1/HMOX1/COL1A1/PRKCD/JUN/MET/TNFAIP3/GPX1/BAD/SRC	12
GO:0000079	GO:0000079	regulation of cyclin-dependent protein serine/threonine kinase activity	10/101	83/17913	3.56352197387948e-11	2.08983320919771e-09	1.06482150662613e-09	CCNB1/EGFR/CCND1/AKT1/CDKN1A/CDKN1C/CDKN2C/TNFAIP3/SRC/CDKN1B	10
GO:0062012	GO:0062012	regulation of small molecule metabolic process	18/101	439/17913	4.14483203775184e-11	2.39216020464535e-09	1.21886455913839e-09	CCNB1/PPARGC1A/HIF1A/ACACA/IGFBP3/IGF2/RORA/TGFB1/AKT1/SESN2/APOE/CPT1A/BAD/FASN/LEP/SREBF1/SREBF2/SRC	18
GO:0001890	GO:0001890	placenta development	12/101	151/17913	5.18357183254624e-11	2.94491674736533e-09	1.50050763573707e-09	EGFR/CASP8/HIF1A/HSF1/IGF2/AKT1/PPARD/CDKN1C/SPP1/LEP/CDKN1B/SP3	12
GO:1904029	GO:1904029	regulation of cyclin-dependent protein kinase activity	10/101	87/17913	5.75367573089056e-11	3.21851768577201e-09	1.63991405447245e-09	CCNB1/EGFR/CCND1/AKT1/CDKN1A/CDKN1C/CDKN2C/TNFAIP3/SRC/CDKN1B	10
GO:0071453	GO:0071453	cellular response to oxygen levels	14/101	237/17913	6.34638424353427e-11	3.49628077416524e-09	1.78144119116751e-09	CCNB1/P4HB/PPARGC1A/HIF1A/RORA/HMOX1/AKT1/PPARD/VEGFA/SLC2A4/BAD/FAS/SRC/CREBBP	14
GO:0031099	GO:0031099	regeneration	13/101	194/17913	6.68053184362942e-11	3.57211967403479e-09	1.82008297906932e-09	CCNB1/PCNA/UCP2/EGFR/CCND1/TGFB1/HMOX1/PPARD/CDKN1A/JUN/SPP1/GPX1/CDKN1B	13
GO:2000377	GO:2000377	regulation of reactive oxygen species metabolic process	13/101	194/17913	6.68053184362942e-11	3.57211967403479e-09	1.82008297906932e-09	F2/ITGB2/HP/EGFR/HIF1A/CRP/TGFB1/AGT/AKT1/PRKCD/CDKN1A/ITGAM/LEP	13
GO:0001558	GO:0001558	regulation of cell growth	17/101	396/17913	7.50307009774952e-11	3.94558263967745e-09	2.01037156094966e-09	ESR2/F2/EGFR/IGFBP3/TGFB1/AGT/AKT1/PPARD/SESN2/CDKN1A/VEGFA/APOE/SPP1/CDKN2C/FN1/HSPA1A/CDKN1B	17
GO:0043281	GO:0043281	regulation of cysteine-type endopeptidase activity involved in apoptotic process	13/101	196/17913	7.59600618199728e-11	3.94558263967745e-09	2.01037156094966e-09	CTSD/CASP8/HSF1/BAX/AKT1/VEGFA/CD44/CASP1/MMP9/GPX1/BAD/FAS/SRC	13
GO:0097237	GO:0097237	cellular response to toxic substance	14/101	241/17913	7.92887065199829e-11	4.0604751676994e-09	2.06891213454663e-09	HP/PPARGC1A/PCNA/HSF1/HMOX1/PRKCD/SESN2/APOE/MET/TNFAIP3/GPX1/BAD/SRC/ABCG2	14
GO:0052547	GO:0052547	regulation of peptidase activity	17/101	398/17913	8.1150087993721e-11	4.09807944368291e-09	2.08807243960452e-09	CTSD/CASP8/BIRC5/HSF1/BAX/SERPINE1/AKT1/VEGFA/CD44/CASP1/FN1/MMP9/GPX1/BAD/FAS/TIMP1/SRC	17
GO:0050679	GO:0050679	positive regulation of epithelial cell proliferation	13/101	199/17913	9.18493359145315e-11	4.57485185459228e-09	2.33099972904939e-09	EGFR/CCND1/HIF1A/TGFB1/HMOX1/AKT1/NME1/VEGFA/JUN/CCL5/SOX9/TNFAIP3/BAD	13
GO:0050730	GO:0050730	regulation of peptidyl-tyrosine phosphorylation	14/101	245/17913	9.86562201656512e-11	4.84748670976092e-09	2.46991390457391e-09	ITGB2/EGFR/HSF1/IGF2/ERBB3/TGFB1/NCF1/AGT/PRKCD/VEGFA/CD44/CCL5/LEP/SRC	14
GO:0016049	GO:0016049	cell growth	18/101	466/17913	1.09789016064324e-10	5.2600222430487e-09	2.68011092228757e-09	ESR2/F2/EGFR/IGFBP3/TGFB1/AGT/AKT1/PPARD/SESN2/CDKN1A/VEGFA/APOE/SPP1/CDKN2C/FN1/SOX9/HSPA1A/CDKN1B	18
GO:0003018	GO:0003018	vascular process in circulatory system	12/101	161/17913	1.0994545942566e-10	5.2600222430487e-09	2.68011092228757e-09	EGFR/CRP/TGFB1/HMOX1/ACTA2/AGT/AKT1/PPARD/APOE/GPX1/LEP/SRC	12
GO:0031668	GO:0031668	cellular response to extracellular stimulus	14/101	251/17913	1.35925263765339e-10	6.41849687078924e-09	3.27038228608334e-09	FOS/UCP2/HSF1/HMOX1/COL1A1/SESN2/CDKN1A/SKP2/JUN/SLC2A1/FAS/LEP/SREBF1/SREBF2	14
GO:0046883	GO:0046883	regulation of hormone secretion	14/101	254/17913	1.59038224734971e-10	7.41362801456864e-09	3.77742612056071e-09	UCP2/EGFR/HIF1A/AGT/PPARD/SLC2A1/SLC16A1/SPP1/CCL5/CPT1A/BAD/LEP/SREBF1/SLC2A2	14
GO:0071456	GO:0071456	cellular response to hypoxia	13/101	210/17913	1.79540569027204e-10	8.26341150611284e-09	4.2104117453415e-09	CCNB1/P4HB/PPARGC1A/HIF1A/RORA/HMOX1/AKT1/PPARD/VEGFA/SLC2A4/BAD/SRC/CREBBP	13
GO:0090130	GO:0090130	tissue migration	16/101	363/17913	1.94789683077047e-10	8.85319109585181e-09	4.5109189765211e-09	ITGB2/HIF1A/TGFB1/HMOX1/ACTA2/AGT/AKT1/PPARD/VEGFA/APOE/JUN/MET/SOX9/MMP9/GPX1/SRC	16
GO:2001237	GO:2001237	negative regulation of extrinsic apoptotic signaling pathway	10/101	100/17913	2.34387946609717e-10	1.05214144922584e-08	5.36091989646656e-09	CASP8/HMOX1/SERPINE1/AKT1/BCL2L1/TNFAIP3/GPX1/FAS/HSPA1A/SRC	10
GO:0007584	GO:0007584	response to nutrient	13/101	215/17913	2.40396286721863e-10	1.06595231526914e-08	5.43128966149523e-09	PCNA/EGFR/CCND1/HSF1/TGFB1/HMOX1/COL1A1/PPARD/SLC16A1/SPP1/UCP3/CXCL10/LEP	13
GO:0052548	GO:0052548	regulation of endopeptidase activity	16/101	370/17913	2.57805108689339e-10	1.12937274119812e-08	5.75443235628708e-09	CTSD/CASP8/BIRC5/HSF1/BAX/SERPINE1/AKT1/VEGFA/CD44/CASP1/MMP9/GPX1/BAD/FAS/TIMP1/SRC	16
GO:0010821	GO:0010821	regulation of mitochondrion organization	12/101	175/17913	2.90124624257508e-10	1.25582515928607e-08	6.39873858011546e-09	PPARGC1A/CASP8/HIF1A/BAX/AKT1/BCL2L1/MMP9/GPX1/BAD/SREBF1/HSPA1A/SREBF2	12
GO:0036294	GO:0036294	cellular response to decreased oxygen levels	13/101	220/17913	3.19489304127975e-10	1.36666248212861e-08	6.96348204662831e-09	CCNB1/P4HB/PPARGC1A/HIF1A/RORA/HMOX1/AKT1/PPARD/VEGFA/SLC2A4/BAD/SRC/CREBBP	13
GO:0014065	GO:0014065	phosphatidylinositol 3-kinase signaling	11/101	138/17913	3.33944014388688e-10	1.4118842282759e-08	7.193897984383e-09	F2/EGFR/ERBB3/NCF1/AGT/AKT1/PPARD/CCL5/SOX9/LEP/SRC	11
GO:2000116	GO:2000116	regulation of cysteine-type endopeptidase activity	13/101	222/17913	3.57269026842129e-10	1.4931381397678e-08	7.60790668169568e-09	CTSD/CASP8/HSF1/BAX/AKT1/VEGFA/CD44/CASP1/MMP9/GPX1/BAD/FAS/SRC	13
GO:0048146	GO:0048146	positive regulation of fibroblast proliferation	8/101	51/17913	4.01774962950476e-10	1.6600610969181e-08	8.4584202726416e-09	ESR1/CCNB1/EGFR/TGFB1/AGT/CDKN1A/JUN/FN1	8
GO:1904031	GO:1904031	positive regulation of cyclin-dependent protein kinase activity	7/101	32/17913	4.39949431273439e-10	1.79736644057328e-08	9.15802482603492e-09	CCNB1/EGFR/CCND1/AKT1/CDKN1A/SRC/CDKN1B	7
GO:0001667	GO:0001667	ameboidal-type cell migration	17/101	446/17913	4.7024637457534e-10	1.89979535328437e-08	9.67992537137542e-09	ITGB2/HIF1A/TGFB1/HMOX1/AGT/AKT1/PPARD/VEGFA/APOE/JUN/FN1/MET/SOX9/MMP9/GPX1/TIMP1/SRC	17
GO:0097193	GO:0097193	intrinsic apoptotic signaling pathway	14/101	277/17913	4.96769624830735e-10	1.96394945732031e-08	1.00068063368761e-08	P4HB/HIF1A/BAX/HMOX1/AKT1/BCL2L1/PRKCD/CDKN1A/CD44/MMP9/GPX1/BAD/HSPA1A/SRC	14
GO:0043062	GO:0043062	extracellular structure organization	16/101	387/17913	4.96928905592599e-10	1.96394945732031e-08	1.00068063368761e-08	P4HB/ITGB2/COL3A1/TGFB1/SERPINE1/AGT/COL1A1/APOE/CD44/MMP2/ITGAM/SPP1/FN1/SOX9/MMP9/TIMP1	16
GO:0097305	GO:0097305	response to alcohol	13/101	232/17913	6.14601636609862e-10	2.4028941405521e-08	1.22433376393136e-08	FOS/CCND1/CASP8/ACACA/TGFB1/AKT1/BCL2L1/CCL3/CDKN1A/CYP2E1/SLC2A4/BAD/LEP	13
GO:0006631	GO:0006631	fatty acid metabolic process	15/101	339/17913	7.18272303917961e-10	2.77833840111245e-08	1.41563186438478e-08	CRAT/PPARGC1A/ACACA/PON1/AKT1/PPARD/PTGES/SESN2/CPT1A/CYP2E1/UCP3/GPX1/FASN/LEP/SREBF1	15
GO:0014068	GO:0014068	positive regulation of phosphatidylinositol 3-kinase signaling	9/101	81/17913	7.47157367022071e-10	2.85964651209711e-08	1.4570603500929e-08	F2/ERBB3/NCF1/AGT/PPARD/CCL5/SOX9/LEP/SRC	9
GO:0019216	GO:0019216	regulation of lipid metabolic process	16/101	402/17913	8.63207655113498e-10	3.22304376053357e-08	1.64222020107089e-08	F2/PPARGC1A/ACACA/RORA/TGFB1/AGT/AKT1/PRKCD/APOE/CPT1A/FASN/LEP/SREBF1/SREBF2/SRC/CREBBP	16
GO:0090322	GO:0090322	regulation of superoxide metabolic process	7/101	35/17913	8.66909699471869e-10	3.22304376053357e-08	1.64222020107089e-08	ITGB2/EGFR/CRP/TGFB1/AGT/PRKCD/ITGAM	7
GO:0071398	GO:0071398	cellular response to fatty acid	8/101	56/17913	8.75789386641548e-10	3.22304376053357e-08	1.64222020107089e-08	CCNB1/PPARGC1A/ACACA/AKT1/NME1/CPT1A/SREBF1/SRC	8
GO:2001236	GO:2001236	regulation of extrinsic apoptotic signaling pathway	11/101	151/17913	8.77561419947259e-10	3.22304376053357e-08	1.64222020107089e-08	CASP8/HMOX1/SERPINE1/AGT/AKT1/BCL2L1/TNFAIP3/GPX1/FAS/HSPA1A/SRC	11
GO:0008625	GO:0008625	extrinsic apoptotic signaling pathway via death domain receptors	9/101	83/17913	9.32658197769979e-10	3.39114520709164e-08	1.7278720295528e-08	CASP8/BAX/HMOX1/SERPINE1/BCL2L1/TNFAIP3/GPX1/BAD/FAS	9
GO:0018108	GO:0018108	peptidyl-tyrosine phosphorylation	15/101	346/17913	9.51394359477953e-10	3.39163917325844e-08	1.72812371748447e-08	ITGB2/EGFR/HSF1/IGF2/ERBB3/TGFB1/NCF1/AGT/PRKCD/VEGFA/CD44/CCL5/MET/LEP/SRC	15
GO:0071241	GO:0071241	cellular response to inorganic substance	12/101	194/17913	9.51449933092303e-10	3.39163917325844e-08	1.72812371748447e-08	CCNB1/FOS/PPARGC1A/EGFR/HSF1/HMOX1/NCF1/AKT1/JUN/MMP9/BAD/CDKN1B	12
GO:0018212	GO:0018212	peptidyl-tyrosine modification	15/101	349/17913	1.07107144091371e-09	3.78098617394392e-08	1.92650560654893e-08	ITGB2/EGFR/HSF1/IGF2/ERBB3/TGFB1/NCF1/AGT/PRKCD/VEGFA/CD44/CCL5/MET/LEP/SRC	15
GO:0014066	GO:0014066	regulation of phosphatidylinositol 3-kinase signaling	10/101	117/17913	1.11620673052785e-09	3.90243045403776e-08	1.9883844592399e-08	F2/EGFR/ERBB3/NCF1/AGT/PPARD/CCL5/SOX9/LEP/SRC	10
GO:0090276	GO:0090276	regulation of peptide hormone secretion	12/101	199/17913	1.27302123151961e-09	4.40829066457648e-08	2.24613269922257e-08	UCP2/EGFR/HIF1A/PPARD/SLC2A1/SLC16A1/CCL5/CPT1A/BAD/LEP/SREBF1/SLC2A2	12
GO:0048145	GO:0048145	regulation of fibroblast proliferation	9/101	86/17913	1.28680630084198e-09	4.41398840552967e-08	2.24903583861161e-08	ESR1/CCNB1/EGFR/BAX/TGFB1/AGT/CDKN1A/JUN/FN1	9
GO:0010631	GO:0010631	epithelial cell migration	15/101	354/17913	1.3015777599367e-09	4.42293152815874e-08	2.25359257991992e-08	ITGB2/HIF1A/TGFB1/HMOX1/AGT/AKT1/PPARD/VEGFA/APOE/JUN/MET/SOX9/MMP9/GPX1/SRC	15
GO:0050727	GO:0050727	regulation of inflammatory response	17/101	479/17913	1.39293989577604e-09	4.64654078994649e-08	2.36752700778931e-08	ESR1/F2/ITGB2/EGFR/RORA/SERPINE1/AGT/CCL3/PRKCD/APOE/ITGAM/CCL5/TNFAIP3/MMP9/GPX1/LEP/TLR2	17
GO:0071900	GO:0071900	regulation of protein serine/threonine kinase activity	17/101	479/17913	1.39293989577604e-09	4.64654078994649e-08	2.36752700778931e-08	CCNB1/EGFR/CCND1/IGF2/TGFB1/AKT1/PRKCD/SESN2/CDKN1A/CDKN1C/VEGFA/APOE/GADD45B/CDKN2C/TNFAIP3/SRC/CDKN1B	17
GO:0048144	GO:0048144	fibroblast proliferation	9/101	87/17913	1.42864509432657e-09	4.72232142088311e-08	2.40613910623423e-08	ESR1/CCNB1/EGFR/BAX/TGFB1/AGT/CDKN1A/JUN/FN1	9
GO:0090132	GO:0090132	epithelium migration	15/101	357/17913	1.46085901882533e-09	4.7504000048373e-08	2.42044583652181e-08	ITGB2/HIF1A/TGFB1/HMOX1/AGT/AKT1/PPARD/VEGFA/APOE/JUN/MET/SOX9/MMP9/GPX1/SRC	15
GO:0046879	GO:0046879	hormone secretion	14/101	301/17913	1.46326952844273e-09	4.7504000048373e-08	2.42044583652181e-08	UCP2/EGFR/HIF1A/AGT/PPARD/SLC2A1/SLC16A1/SPP1/CCL5/CPT1A/BAD/LEP/SREBF1/SLC2A2	14
GO:1902042	GO:1902042	negative regulation of extrinsic apoptotic signaling pathway via death domain receptors	7/101	38/17913	1.60467299149376e-09	5.16335486466486e-08	2.6308565114383e-08	CASP8/HMOX1/SERPINE1/BCL2L1/TNFAIP3/GPX1/FAS	7
GO:0048015	GO:0048015	phosphatidylinositol-mediated signaling	11/101	160/17913	1.62581661038786e-09	5.18549929418445e-08	2.64213964384362e-08	F2/EGFR/ERBB3/NCF1/AGT/AKT1/PPARD/CCL5/SOX9/LEP/SRC	11
GO:0032868	GO:0032868	response to insulin	13/101	252/17913	1.68839584761243e-09	5.33826721905983e-08	2.71997866526122e-08	UCP2/IGF2/AGT/AKT1/PRKCD/SESN2/SLC2A1/SLC2A4/UCP3/LEP/SREBF1/SRC/TLR2	13
GO:0048017	GO:0048017	inositol lipid-mediated signaling	11/101	163/17913	1.97995112309856e-09	6.15307887486013e-08	3.13514527814077e-08	F2/EGFR/ERBB3/NCF1/AGT/AKT1/PPARD/CCL5/SOX9/LEP/SRC	11
GO:2001242	GO:2001242	regulation of intrinsic apoptotic signaling pathway	11/101	163/17913	1.97995112309856e-09	6.15307887486013e-08	3.13514527814077e-08	P4HB/HIF1A/BAX/AKT1/BCL2L1/CD44/MMP9/GPX1/BAD/HSPA1A/SRC	11
GO:0035296	GO:0035296	regulation of tube diameter	10/101	125/17913	2.13875435173337e-09	6.53488304445591e-08	3.32968390893475e-08	EGFR/CRP/HMOX1/ACTA2/AGT/AKT1/PPARD/APOE/GPX1/LEP	10
GO:0097746	GO:0097746	regulation of blood vessel diameter	10/101	125/17913	2.13875435173337e-09	6.53488304445591e-08	3.32968390893475e-08	EGFR/CRP/HMOX1/ACTA2/AGT/AKT1/PPARD/APOE/GPX1/LEP	10
GO:0009914	GO:0009914	hormone transport	14/101	311/17913	2.23083561746325e-09	6.75943192091365e-08	3.44409709362747e-08	UCP2/EGFR/HIF1A/AGT/PPARD/SLC2A1/SLC16A1/SPP1/CCL5/CPT1A/BAD/LEP/SREBF1/SLC2A2	14
GO:1902893	GO:1902893	regulation of pri-miRNA transcription by RNA polymerase II	7/101	40/17913	2.3488287415079e-09	7.05813330919233e-08	3.59629280996425e-08	FOS/HIF1A/TGFB1/PPARD/JUN/SOX9/SREBF2	7
GO:0071248	GO:0071248	cellular response to metal ion	11/101	167/17913	2.55913320565943e-09	7.62705601293252e-08	3.88617294388317e-08	CCNB1/FOS/PPARGC1A/EGFR/HSF1/HMOX1/NCF1/AKT1/JUN/MMP9/CDKN1B	11
GO:0071230	GO:0071230	cellular response to amino acid stimulus	8/101	64/17913	2.62976748849327e-09	7.77384925866791e-08	3.96096771908272e-08	EGFR/COL3A1/HSF1/BCL2L1/COL1A1/SESN2/MMP2/DNMT1	8
GO:0050796	GO:0050796	regulation of insulin secretion	11/101	169/17913	2.90207889597664e-09	8.50964424658957e-08	4.33587339297019e-08	UCP2/HIF1A/PPARD/SLC2A1/SLC16A1/CCL5/CPT1A/BAD/LEP/SREBF1/SLC2A2	11
GO:0006801	GO:0006801	superoxide metabolic process	8/101	65/17913	2.98501922496451e-09	8.68282392157677e-08	4.4241127039474e-08	ITGB2/EGFR/CRP/TGFB1/NCF1/AGT/PRKCD/ITGAM	8
GO:0001889	GO:0001889	liver development	10/101	130/17913	3.13873218640569e-09	9.05748430934213e-08	4.61501140189976e-08	PCNA/UCP2/EGFR/CCND1/TGFB1/HMOX1/JUN/SOX9/TNFAIP3/SP3	10
GO:0008202	GO:0008202	steroid metabolic process	14/101	321/17913	3.34996860404727e-09	9.59093373568179e-08	4.88681702703953e-08	ESR1/PPARGC1A/ACACA/PON1/RORA/AGT/PPARD/APOE/SPP1/CYP2E1/FASN/LEP/SREBF1/SREBF2	14
GO:0010634	GO:0010634	positive regulation of epithelial cell migration	11/101	173/17913	3.7138519459348e-09	1.05496606839211e-07	5.3753120270109e-08	HIF1A/TGFB1/HMOX1/AGT/AKT1/VEGFA/JUN/MET/SOX9/MMP9/SRC	11
GO:0061180	GO:0061180	mammary gland epithelium development	8/101	67/17913	3.82180470232762e-09	1.07721565098165e-07	5.48867913186178e-08	ESR1/CCND1/HIF1A/BAX/TGFB1/AKT1/GPX1/SRC	8
GO:0050880	GO:0050880	regulation of blood vessel size	10/101	133/17913	3.92065547734772e-09	1.08820635997224e-07	5.54467950191401e-08	EGFR/CRP/HMOX1/ACTA2/AGT/AKT1/PPARD/APOE/GPX1/LEP	10
GO:0061008	GO:0061008	hepaticobiliary system development	10/101	133/17913	3.92065547734772e-09	1.08820635997224e-07	5.54467950191401e-08	PCNA/UCP2/EGFR/CCND1/TGFB1/HMOX1/JUN/SOX9/TNFAIP3/SP3	10
GO:0031669	GO:0031669	cellular response to nutrient levels	12/101	220/17913	3.9793092637189e-09	1.09611882446075e-07	5.58499545785109e-08	UCP2/HSF1/HMOX1/COL1A1/SESN2/CDKN1A/JUN/SLC2A1/FAS/LEP/SREBF1/SREBF2	12
GO:0035150	GO:0035150	regulation of tube size	10/101	134/17913	4.21723414941805e-09	1.15292205769053e-07	5.8744219255843e-08	EGFR/CRP/HMOX1/ACTA2/AGT/AKT1/PPARD/APOE/GPX1/LEP	10
GO:0006367	GO:0006367	transcription initiation from RNA polymerase II promoter	11/101	178/17913	5.01094249035264e-09	1.3596855891733e-07	6.92793305814661e-08	ESR2/ESR1/CCNB1/PPARGC1A/CCND1/BAX/RORA/PPARD/CDKN1A/SOX9/CREBBP	11
GO:0030198	GO:0030198	extracellular matrix organization	14/101	334/17913	5.56461610144836e-09	1.49873660332343e-07	7.63643223278684e-08	ITGB2/COL3A1/TGFB1/SERPINE1/AGT/COL1A1/CD44/MMP2/ITGAM/SPP1/FN1/SOX9/MMP9/TIMP1	14
GO:0061614	GO:0061614	pri-miRNA transcription by RNA polymerase II	7/101	46/17913	6.55979444631317e-09	1.7537803387349e-07	8.93594289900246e-08	FOS/HIF1A/TGFB1/PPARD/JUN/SOX9/SREBF2	7
GO:0006352	GO:0006352	DNA-templated transcription, initiation	12/101	231/17913	6.89323867891435e-09	1.82947560850603e-07	9.32162894728334e-08	ESR2/ESR1/CCNB1/PPARGC1A/CCND1/BAX/RORA/PPARD/CDKN1A/JUN/SOX9/CREBBP	12
GO:0050731	GO:0050731	positive regulation of peptidyl-tyrosine phosphorylation	11/101	184/17913	7.09213738521429e-09	1.86862402410429e-07	9.52109976962406e-08	HSF1/IGF2/ERBB3/TGFB1/NCF1/AGT/VEGFA/CD44/CCL5/LEP/SRC	11
GO:0048511	GO:0048511	rhythmic process	13/101	287/17913	8.10267203040037e-09	2.11951910090185e-07	1.07994719981103e-07	ESR1/PPARGC1A/PCNA/EGFR/RORA/SERPINE1/JUN/CPT1A/LEP/SREBF1/SRC/CREBBP/TOP2A	13
GO:0045834	GO:0045834	positive regulation of lipid metabolic process	10/101	144/17913	8.47379919607284e-09	2.20076670549435e-07	1.12134485602167e-07	F2/PPARGC1A/TGFB1/AGT/AKT1/PRKCD/APOE/CPT1A/SREBF1/SRC	10
GO:0045737	GO:0045737	positive regulation of cyclin-dependent protein serine/threonine kinase activity	6/101	28/17913	9.42098774739134e-09	2.42941215954007e-07	1.23784534792152e-07	CCNB1/EGFR/CCND1/AKT1/SRC/CDKN1B	6
GO:0030099	GO:0030099	myeloid cell differentiation	15/101	411/17913	9.82326971155067e-09	2.51531046980269e-07	1.28161265324901e-07	FOS/CASP8/HIF1A/TGFB1/CCL3/CDKN1C/NME1/VEGFA/JUN/MMP9/FASN/HSPA1A/CREBBP/SP3/TLR2	15
GO:0030072	GO:0030072	peptide hormone secretion	12/101	241/17913	1.10797480550961e-08	2.81720027470835e-07	1.43543294640921e-07	UCP2/EGFR/HIF1A/PPARD/SLC2A1/SLC16A1/CCL5/CPT1A/BAD/LEP/SREBF1/SLC2A2	12
GO:0001933	GO:0001933	negative regulation of protein phosphorylation	15/101	416/17913	1.15467991545315e-08	2.91556678651921e-07	1.48555310760055e-07	CCNB1/PPARGC1A/IGFBP3/BAX/TGFB1/AKT1/PRKCD/CDKN1A/CDKN1C/APOE/JUN/GADD45B/CDKN2C/TNFAIP3/CDKN1B	15
GO:0010906	GO:0010906	regulation of glucose metabolic process	9/101	113/17913	1.47402629779128e-08	3.67093124573227e-07	1.87042990923768e-07	PPARGC1A/IGFBP3/IGF2/RORA/AKT1/SESN2/BAD/LEP/SRC	9
GO:0051817	GO:0051817	modification of morphology or physiology of other organism involved in symbiotic interaction	9/101	113/17913	1.47402629779128e-08	3.67093124573227e-07	1.87042990923768e-07	F2/CASP8/TGFB1/BCL2L1/CCL3/APOE/JUN/CCL5/BAD	9
GO:0006109	GO:0006109	regulation of carbohydrate metabolic process	11/101	198/17913	1.52215335665543e-08	3.76499973115589e-07	1.91836012009564e-07	PPARGC1A/HIF1A/IGFBP3/IGF2/RORA/TGFB1/AKT1/SESN2/BAD/LEP/SRC	11
GO:0030073	GO:0030073	insulin secretion	11/101	200/17913	1.68926221434407e-08	4.12225329621143e-07	2.10038961303113e-07	UCP2/HIF1A/PPARD/SLC2A1/SLC16A1/CCL5/CPT1A/BAD/LEP/SREBF1/SLC2A2	11
GO:0034284	GO:0034284	response to monosaccharide	11/101	200/17913	1.68926221434407e-08	4.12225329621143e-07	2.10038961303113e-07	PPARGC1A/UCP2/HIF1A/TGFB1/PPARD/SESN2/NME1/BAD/LEP/SREBF1/CDKN1B	11
GO:0031960	GO:0031960	response to corticosteroid	10/101	155/17913	1.72057280503115e-08	4.1706684793955e-07	2.1250583416525e-07	FOS/PCNA/EGFR/CCND1/TGFB1/COL1A1/CDKN1A/UCP3/BAD/SRC	10
GO:0002573	GO:0002573	myeloid leukocyte differentiation	11/101	201/17913	1.77879991884112e-08	4.28325596351411e-07	2.1824244385921e-07	FOS/CASP8/TGFB1/CCL3/NME1/VEGFA/JUN/MMP9/FASN/SP3/TLR2	11
GO:0023061	GO:0023061	signal release	15/101	433/17913	1.96789603663437e-08	4.70741446658064e-07	2.39854364575935e-07	UCP2/EGFR/HIF1A/SLC22A2/AGT/PPARD/SLC2A1/SLC16A1/SPP1/CCL5/CPT1A/BAD/LEP/SREBF1/SLC2A2	15
GO:0006006	GO:0006006	glucose metabolic process	11/101	204/17913	2.07336292972422e-08	4.90760305278587e-07	2.50054466241189e-07	PPARGC1A/IGFBP3/IGF2/RORA/AKT1/PPARD/SESN2/CPT1A/BAD/LEP/SRC	11
GO:0009314	GO:0009314	response to radiation	15/101	435/17913	2.09190665916965e-08	4.90760305278587e-07	2.50054466241189e-07	FOS/PCNA/EGFR/CCND1/HIF1A/COL3A1/HSF1/BAX/TGFB1/AKT1/BCL2L1/CDKN1A/GPX1/CXCL10/CREBBP	15
GO:0097755	GO:0097755	positive regulation of blood vessel diameter	7/101	54/17913	2.09207500875085e-08	4.90760305278587e-07	2.50054466241189e-07	EGFR/HMOX1/AGT/PPARD/APOE/GPX1/LEP	7
GO:0097421	GO:0097421	liver regeneration	6/101	32/17913	2.22518586509515e-08	5.1863947471064e-07	2.64259589916833e-07	PCNA/UCP2/EGFR/CCND1/TGFB1/HMOX1	6
GO:0008637	GO:0008637	apoptotic mitochondrial changes	9/101	119/17913	2.32261931092635e-08	5.37900879906255e-07	2.74073750400964e-07	CASP8/BAX/AKT1/BCL2L1/JUN/MMP9/GPX1/BAD/HSPA1A	9
GO:0031663	GO:0031663	lipopolysaccharide-mediated signaling pathway	7/101	55/17913	2.38617115709731e-08	5.49121413114291e-07	2.79790888507079e-07	TGFB1/AKT1/CCL3/CCL2/CCL5/TNFAIP3/TLR2	7
GO:1901215	GO:1901215	negative regulation of neuron death	11/101	207/17913	2.41066379977748e-08	5.5126877836421e-07	2.80885024005851e-07	PPARGC1A/HIF1A/HSF1/ERBB3/BAX/HMOX1/AKT1/BCL2L1/APOE/CCL2/JUN	11
GO:1904951	GO:1904951	positive regulation of establishment of protein localization	15/101	440/17913	2.43372770700707e-08	5.53004870884776e-07	2.81769605916625e-07	ITGB2/EGFR/CASP8/HIF1A/TGFB1/CCL3/PPARD/PRKCD/ITGAM/CASP1/BAD/LEP/SREBF2/SRC/TLR2	15
GO:0032103	GO:0032103	positive regulation of response to external stimulus	13/101	315/17913	2.44867393323567e-08	5.53004870884776e-07	2.81769605916625e-07	F2/ITGB2/EGFR/TGFB1/SERPINE1/AGT/CCL3/VEGFA/ITGAM/CCL5/MET/CXCL10/TLR2	13
GO:1903829	GO:1903829	positive regulation of cellular protein localization	13/101	318/17913	2.7382905514774e-08	6.14594101553816e-07	3.13150836296311e-07	F2/ITGB2/EGFR/CASP8/TGFB1/AKT1/PRKCD/SESN2/ITGAM/BAD/LEP/SREBF2/SRC	13
GO:0043523	GO:0043523	regulation of neuron apoptotic process	11/101	210/17913	2.79603830928646e-08	6.23705232672735e-07	3.17793182069369e-07	PPARGC1A/HIF1A/ERBB3/BAX/HMOX1/BCL2L1/CCL3/CCL2/JUN/ITGAM/GPX1	11
GO:1903532	GO:1903532	positive regulation of secretion by cell	14/101	381/17913	2.93187885147179e-08	6.47027591132662e-07	3.29676498290048e-07	ITGB2/EGFR/HIF1A/TGFB1/AGT/CCL3/PPARD/ITGAM/SPP1/CASP1/BAD/LEP/SRC/TLR2	14
GO:0051701	GO:0051701	interaction with host	11/101	211/17913	2.93618131289574e-08	6.47027591132662e-07	3.29676498290048e-07	P4HB/SLC22A5/EGFR/CASP8/HAVCR1/TGFB1/BCL2L1/MET/BAD/HSPA1A/SRC	11
GO:0001836	GO:0001836	release of cytochrome c from mitochondria	7/101	57/17913	3.08038024716773e-08	6.70674405910292e-07	3.41725132998122e-07	BAX/AKT1/BCL2L1/JUN/MMP9/GPX1/BAD	7
GO:1902041	GO:1902041	regulation of extrinsic apoptotic signaling pathway via death domain receptors	7/101	57/17913	3.08038024716773e-08	6.70674405910292e-07	3.41725132998122e-07	CASP8/HMOX1/SERPINE1/BCL2L1/TNFAIP3/GPX1/FAS	7
GO:0001892	GO:0001892	embryonic placenta development	8/101	87/17913	3.12145600579909e-08	6.71574795093815e-07	3.42183903469722e-07	EGFR/CASP8/HIF1A/HSF1/IGF2/AKT1/CDKN1C/SP3	8
GO:1903035	GO:1903035	negative regulation of response to wounding	8/101	87/17913	3.12145600579909e-08	6.71574795093815e-07	3.42183903469722e-07	F2/SERPINE1/PRKCD/CDKN1A/APOE/SPP1/PLAT/CDKN1B	8
GO:0071356	GO:0071356	cellular response to tumor necrosis factor	12/101	266/17913	3.31303003134923e-08	7.07896216737146e-07	3.60690562636031e-07	PPARGC1A/CASP8/RORA/AKT1/COL1A1/CCL3/CCL2/CASP1/CCL5/SLC2A4/TNFAIP3/HSPA1A	12
GO:0019218	GO:0019218	regulation of steroid metabolic process	9/101	124/17913	3.3292148806945e-08	7.07896216737146e-07	3.60690562636031e-07	PPARGC1A/ACACA/RORA/AGT/APOE/FASN/LEP/SREBF1/SREBF2	9
GO:1904705	GO:1904705	regulation of vascular smooth muscle cell proliferation	8/101	88/17913	3.4177611948772e-08	7.18322526275925e-07	3.6600302421563e-07	HMOX1/AGT/CDKN1A/JUN/MMP2/MMP9/CDKN1B/DNMT1	8
GO:1990874	GO:1990874	vascular smooth muscle cell proliferation	8/101	88/17913	3.4177611948772e-08	7.18322526275925e-07	3.6600302421563e-07	HMOX1/AGT/CDKN1A/JUN/MMP2/MMP9/CDKN1B/DNMT1	8
GO:0030308	GO:0030308	negative regulation of cell growth	10/101	167/17913	3.50574246618897e-08	7.32579287762247e-07	3.73267195432099e-07	ESR2/TGFB1/AGT/PPARD/SESN2/CDKN1A/SPP1/CDKN2C/HSPA1A/CDKN1B	10
GO:0001503	GO:0001503	ossification	14/101	388/17913	3.67943990208144e-08	7.64482484798179e-07	3.89522660310577e-07	EGFR/HIF1A/IGFBP3/IGF2/TGFB1/AKT1/COL1A1/CCL3/MMP2/SOX9/MMP9/FASN/LEP/SP3	14
GO:0042326	GO:0042326	negative regulation of phosphorylation	15/101	455/17913	3.78718603605204e-08	7.82398206084388e-07	3.98651161689689e-07	CCNB1/PPARGC1A/IGFBP3/BAX/TGFB1/AKT1/PRKCD/CDKN1A/CDKN1C/APOE/JUN/GADD45B/CDKN2C/TNFAIP3/CDKN1B	15
GO:0009896	GO:0009896	positive regulation of catabolic process	14/101	392/17913	4.18041577659014e-08	8.58756596818177e-07	4.37557642985349e-07	HIF1A/HSF1/BAX/HMOX1/AKT1/PRKCD/SESN2/APOE/CPT1A/SOX9/TNFAIP3/BAD/HSPA1A/CDKN1B	14
GO:0030522	GO:0030522	intracellular receptor signaling pathway	12/101	272/17913	4.23512189715006e-08	8.65106922361663e-07	4.40793290300656e-07	ESR2/ESR1/PPARGC1A/CASP8/RORA/PPARD/SKP2/TNFAIP3/LEP/SREBF1/HSPA1A/SRC	12
GO:0051897	GO:0051897	positive regulation of protein kinase B signaling	10/101	173/17913	4.90010012849686e-08	9.89820225956366e-07	5.04337791003186e-07	ESR1/EGFR/IGF2/ERBB3/TGFB1/CCL3/MET/GPX1/LEP/SRC	10
GO:1903034	GO:1903034	regulation of response to wounding	10/101	173/17913	4.90010012849686e-08	9.89820225956366e-07	5.04337791003186e-07	F2/SERPINE1/PPARD/PRKCD/CDKN1A/APOE/SPP1/TNFAIP3/PLAT/CDKN1B	10
GO:0051054	GO:0051054	positive regulation of DNA metabolic process	11/101	222/17913	4.94554944333517e-08	9.93481645081033e-07	5.06203374252393e-07	PPARGC1A/PCNA/EGFR/HSF1/BAX/TGFB1/AKT1/PRKCD/JUN/SRC/DNMT1	11
GO:0005996	GO:0005996	monosaccharide metabolic process	12/101	277/17913	5.17258404074282e-08	1.02882923307542e-06	5.24213841182543e-07	PPARGC1A/IGFBP3/IGF2/RORA/AKT1/PPARD/SESN2/SLC2A1/CPT1A/BAD/LEP/SRC	12
GO:0034504	GO:0034504	protein localization to nucleus	11/101	223/17913	5.17810092554461e-08	1.02882923307542e-06	5.24213841182543e-07	F2/TGFB1/AGT/AKT1/COL1A1/PRKCD/SESN2/CDKN1A/SOX9/LEP/SRC	11
GO:1901216	GO:1901216	positive regulation of neuron death	8/101	93/17913	5.29140067727973e-08	1.04562678601028e-06	5.32772608238692e-07	FOS/ITGB2/CASP8/BAX/CCL3/JUN/ITGAM/BAD	8
GO:0009743	GO:0009743	response to carbohydrate	11/101	224/17913	5.42033163793763e-08	1.06531491002926e-06	5.42804192476258e-07	PPARGC1A/UCP2/HIF1A/TGFB1/PPARD/SESN2/NME1/BAD/LEP/SREBF1/CDKN1B	11
GO:2001243	GO:2001243	negative regulation of intrinsic apoptotic signaling pathway	8/101	94/17913	5.75694407768792e-08	1.12538971325125e-06	5.73413784761219e-07	HIF1A/AKT1/BCL2L1/CD44/MMP9/GPX1/HSPA1A/SRC	8
GO:0051222	GO:0051222	positive regulation of protein transport	14/101	403/17913	5.89294436042265e-08	1.14581527778057e-06	5.83821113106888e-07	ITGB2/EGFR/HIF1A/TGFB1/CCL3/PPARD/PRKCD/ITGAM/CASP1/BAD/LEP/SREBF2/SRC/TLR2	14
GO:2000045	GO:2000045	regulation of G1/S transition of mitotic cell cycle	10/101	177/17913	6.08228723227857e-08	1.176340232796e-06	5.99374329720621e-07	CCNB1/PCNA/EGFR/CCND1/BAX/AKT1/CDKN1A/CCL2/CDKN2C/CDKN1B	10
GO:0033273	GO:0033273	response to vitamin	8/101	95/17913	6.25731975679948e-08	1.20378913416523e-06	6.13360221217883e-07	EGFR/CCND1/TGFB1/COL1A1/PPARD/SPP1/CXCL10/LEP	8
GO:0032102	GO:0032102	negative regulation of response to external stimulus	13/101	343/17913	6.64701298223157e-08	1.272028379126e-06	6.48129797713439e-07	F2/RORA/SERPINE1/PRKCD/CDKN1A/APOE/CCL2/SPP1/TNFAIP3/GPX1/LEP/PLAT/CDKN1B	13
GO:0034612	GO:0034612	response to tumor necrosis factor	12/101	284/17913	6.79715544162096e-08	1.29395063799654e-06	6.59299728699526e-07	PPARGC1A/CASP8/RORA/AKT1/COL1A1/CCL3/CCL2/CASP1/CCL5/SLC2A4/TNFAIP3/HSPA1A	12
GO:0051047	GO:0051047	positive regulation of secretion	14/101	409/17913	7.07414136955839e-08	1.33966552186012e-06	6.82592588290722e-07	ITGB2/EGFR/HIF1A/TGFB1/AGT/CCL3/PPARD/ITGAM/SPP1/CASP1/BAD/LEP/SRC/TLR2	14
GO:0014823	GO:0014823	response to activity	7/101	65/17913	7.81844227040663e-08	1.47294591166832e-06	7.50502230483538e-07	PPARGC1A/HIF1A/HSF1/AGT/PPARD/UCP3/LEP	7
GO:0071560	GO:0071560	cellular response to transforming growth factor beta stimulus	11/101	233/17913	8.09736377701605e-08	1.51762962336239e-06	7.73269682449715e-07	FOS/PPARGC1A/COL3A1/TGFB1/COL1A1/CDKN1C/JUN/SOX9/HSPA1A/SRC/CREBBP	11
GO:0010675	GO:0010675	regulation of cellular carbohydrate metabolic process	9/101	138/17913	8.42645608585293e-08	1.56319358817149e-06	7.96485645064509e-07	PPARGC1A/IGFBP3/IGF2/RORA/AKT1/SESN2/BAD/LEP/SRC	9
GO:0038127	GO:0038127	ERBB signaling pathway	9/101	138/17913	8.42645608585293e-08	1.56319358817149e-06	7.96485645064509e-07	EGFR/ERBB3/TGFB1/NCF1/AGT/AKT1/SOX9/MMP9/SRC	9
GO:0002521	GO:0002521	leukocyte differentiation	15/101	485/17913	8.72780307033062e-08	1.61087776465595e-06	8.20781907762858e-07	FOS/CASP8/BAX/RORA/TGFB1/CCL3/NME1/VEGFA/JUN/MMP9/BAD/FASN/LEP/SP3/TLR2	15
GO:0010632	GO:0010632	regulation of epithelial cell migration	12/101	294/17913	9.9107136038521e-08	1.81996740725284e-06	9.27318231939378e-07	HIF1A/TGFB1/HMOX1/AGT/AKT1/VEGFA/APOE/JUN/MET/SOX9/MMP9/SRC	12
GO:0051402	GO:0051402	neuron apoptotic process	11/101	238/17913	1.00444932721208e-07	1.83526520288599e-06	9.35112835701273e-07	PPARGC1A/HIF1A/ERBB3/BAX/HMOX1/BCL2L1/CCL3/CCL2/JUN/ITGAM/GPX1	11
GO:0019318	GO:0019318	hexose metabolic process	11/101	239/17913	1.04803941738134e-07	1.89215134372478e-06	9.64097725943958e-07	PPARGC1A/IGFBP3/IGF2/RORA/AKT1/PPARD/SESN2/CPT1A/BAD/LEP/SRC	11
GO:0071559	GO:0071559	response to transforming growth factor beta	11/101	239/17913	1.04803941738134e-07	1.89215134372478e-06	9.64097725943958e-07	FOS/PPARGC1A/COL3A1/TGFB1/COL1A1/CDKN1C/JUN/SOX9/HSPA1A/SRC/CREBBP	11
GO:0002694	GO:0002694	regulation of leukocyte activation	15/101	492/17913	1.05119519095821e-07	1.89215134372478e-06	9.64097725943958e-07	ITGB2/IGF2/RORA/TGFB1/HMOX1/AKT1/CCL3/CDKN1A/CCL2/ITGAM/CCL5/TNFAIP3/BAD/LEP/SRC	15
GO:0032963	GO:0032963	collagen metabolic process	8/101	102/17913	1.09295815078857e-07	1.95763341688041e-06	9.97462455477253e-07	F2/CTSD/HIF1A/TGFB1/COL1A1/PPARD/MMP2/MMP9	8
GO:0048872	GO:0048872	homeostasis of number of cells	11/101	241/17913	1.1402906563945e-07	2.02104452836563e-06	1.02977197901787e-06	HIF1A/BAX/TGFB1/HMOX1/AKT1/VEGFA/SOX9/TNFAIP3/HSPA1A/CDH2/SP3	11
GO:0051896	GO:0051896	regulation of protein kinase B signaling	11/101	241/17913	1.1402906563945e-07	2.02104452836563e-06	1.02977197901787e-06	ESR1/EGFR/IGF2/ERBB3/TGFB1/AKT1/CCL3/MET/GPX1/LEP/SRC	11
GO:0061041	GO:0061041	regulation of wound healing	9/101	143/17913	1.14503622894203e-07	2.02104452836563e-06	1.02977197901787e-06	F2/SERPINE1/PPARD/PRKCD/CDKN1A/APOE/TNFAIP3/PLAT/CDKN1B	9
GO:0009749	GO:0009749	response to glucose	10/101	190/17913	1.18441409292385e-07	2.07944311882956e-06	1.05952749960629e-06	PPARGC1A/UCP2/HIF1A/TGFB1/PPARD/SESN2/NME1/BAD/SREBF1/CDKN1B	10
GO:0048662	GO:0048662	negative regulation of smooth muscle cell proliferation	7/101	69/17913	1.18956042001251e-07	2.07944311882956e-06	1.05952749960629e-06	PPARGC1A/IGFBP3/HMOX1/PPARD/CDKN1A/TNFAIP3/CDKN1B	7
GO:0035690	GO:0035690	cellular response to drug	13/101	362/17913	1.24232816367899e-07	2.16129435556786e-06	1.1012327212667e-06	PPARGC1A/PCNA/EGFR/HSF1/TGFB1/HMOX1/PRKCD/NME1/MET/SOX9/TNFAIP3/BAD/SRC	13
GO:0051090	GO:0051090	regulation of DNA-binding transcription factor activity	14/101	429/17913	1.27229499197592e-07	2.2028879003926e-06	1.12242565708151e-06	ESR2/ESR1/FOS/ITGB2/PPARGC1A/TGFB1/HMOX1/AGT/AKT1/VEGFA/JUN/TNFAIP3/HSPA1A/TLR2	14
GO:0045926	GO:0045926	negative regulation of growth	11/101	244/17913	1.29220204307281e-07	2.2267519566885e-06	1.13458498169526e-06	ESR2/HIF1A/TGFB1/AGT/PPARD/SESN2/CDKN1A/SPP1/CDKN2C/HSPA1A/CDKN1B	11
GO:0010876	GO:0010876	lipid localization	13/101	366/17913	1.41027961598127e-07	2.41876258665467e-06	1.23241912816635e-06	ACACA/CRP/PON1/AGT/AKT1/PPARD/PRKCD/SLCO1B1/APOE/SPP1/CPT1A/LEP/SREBF2	13
GO:0002696	GO:0002696	positive regulation of leukocyte activation	12/101	305/17913	1.47581871921359e-07	2.51928491223503e-06	1.28363772958533e-06	ITGB2/IGF2/TGFB1/AKT1/CCL3/CDKN1A/CCL2/ITGAM/CCL5/BAD/LEP/SRC	12
GO:0051098	GO:0051098	regulation of binding	13/101	368/17913	1.5016784942408e-07	2.5417715843703e-06	1.29509524303507e-06	HSF1/PON1/BAX/TGFB1/HMOX1/AKT1/PRKCD/NME1/APOE/JUN/MET/MMP9/SRC	13
GO:0009746	GO:0009746	response to hexose	10/101	195/17913	1.5099633174477e-07	2.5417715843703e-06	1.29509524303507e-06	PPARGC1A/UCP2/HIF1A/TGFB1/PPARD/SESN2/NME1/BAD/SREBF1/CDKN1B	10
GO:1902806	GO:1902806	regulation of cell cycle G1/S phase transition	10/101	195/17913	1.5099633174477e-07	2.5417715843703e-06	1.29509524303507e-06	CCNB1/PCNA/EGFR/CCND1/BAX/AKT1/CDKN1A/CCL2/CDKN2C/CDKN1B	10
GO:0061045	GO:0061045	negative regulation of wound healing	7/101	73/17913	1.76374443566276e-07	2.9552879115529e-06	1.50579199940163e-06	F2/SERPINE1/PRKCD/CDKN1A/APOE/PLAT/CDKN1B	7
GO:0002064	GO:0002064	epithelial cell development	10/101	199/17913	1.82462104755339e-07	3.01600162228139e-06	1.53672713080171e-06	ESR1/HIF1A/ACTA2/CDKN1A/MET/SOX9/TJP1/GPX1/BAD/FASN	10
GO:1905952	GO:1905952	regulation of lipid localization	9/101	151/17913	1.82602372331975e-07	3.01600162228139e-06	1.53672713080171e-06	CRP/PON1/AGT/AKT1/PRKCD/APOE/SPP1/LEP/SREBF2	9
GO:0090066	GO:0090066	regulation of anatomical structure size	14/101	442/17913	1.83178897819191e-07	3.01600162228139e-06	1.53672713080171e-06	EGFR/CRP/HMOX1/ACTA2/AGT/AKT1/PPARD/PRKCD/VEGFA/APOE/SPP1/FN1/GPX1/LEP	14
GO:0043618	GO:0043618	regulation of transcription from RNA polymerase II promoter in response to stress	8/101	109/17913	1.83315830177169e-07	3.01600162228139e-06	1.53672713080171e-06	HIF1A/HSF1/HMOX1/SESN2/VEGFA/JUN/HSPA1A/CREBBP	8
GO:0032570	GO:0032570	response to progesterone	6/101	45/17913	1.88515937042629e-07	3.08758534723873e-06	1.57320080225238e-06	FOS/TGFB1/BAD/SREBF1/SRC/TLR2	6
GO:1900182	GO:1900182	positive regulation of protein localization to nucleus	7/101	74/17913	1.93908354761841e-07	3.16166268122894e-06	1.61094502893953e-06	F2/TGFB1/AKT1/PRKCD/SESN2/LEP/SRC	7
GO:0031100	GO:0031100	animal organ regeneration	7/101	75/17913	2.12888831120836e-07	3.45564191944357e-06	1.7607346934806e-06	PCNA/UCP2/EGFR/CCND1/TGFB1/HMOX1/CDKN1A	7
GO:0090199	GO:0090199	regulation of release of cytochrome c from mitochondria	6/101	46/17913	2.15809358432076e-07	3.48747923226235e-06	1.77695658872727e-06	BAX/AKT1/BCL2L1/MMP9/GPX1/BAD	6
GO:0150076	GO:0150076	neuroinflammatory response	7/101	76/17913	2.33411065805097e-07	3.75523289941298e-06	1.91338367870038e-06	ITGB2/EGFR/CCL3/JUN/ITGAM/MMP9/TLR2	7
GO:0050867	GO:0050867	positive regulation of cell activation	12/101	319/17913	2.39333962587708e-07	3.83356073995112e-06	1.95329364319205e-06	ITGB2/IGF2/TGFB1/AKT1/CCL3/CDKN1A/CCL2/ITGAM/CCL5/BAD/LEP/SRC	12
GO:0007173	GO:0007173	epidermal growth factor receptor signaling pathway	8/101	115/17913	2.77600209312636e-07	4.40766096533076e-06	2.24581185194318e-06	EGFR/TGFB1/NCF1/AGT/AKT1/SOX9/MMP9/SRC	8
GO:0043620	GO:0043620	regulation of DNA-templated transcription in response to stress	8/101	115/17913	2.77600209312636e-07	4.40766096533076e-06	2.24581185194318e-06	HIF1A/HSF1/HMOX1/SESN2/VEGFA/JUN/HSPA1A/CREBBP	8
GO:0048638	GO:0048638	regulation of developmental growth	12/101	325/17913	2.922473072036e-07	4.62004873474909e-06	2.3540286529901e-06	CCNB1/HSF1/IGF2/AKT1/PPARD/CDKN1A/VEGFA/APOE/SPP1/FN1/LEP/CDKN1B	12
GO:0035821	GO:0035821	modification of morphology or physiology of other organism	9/101	160/17913	2.99033124868629e-07	4.70685905637374e-06	2.39826065057547e-06	F2/CASP8/TGFB1/BCL2L1/CCL3/APOE/JUN/CCL5/BAD	9
GO:0043270	GO:0043270	positive regulation of ion transport	11/101	266/17913	3.07440409937239e-07	4.81833332125777e-06	2.45505953488903e-06	F2/BAX/AGT/AKT1/CCL3/PRKCD/APOE/CCL2/CCL5/CXCL10/LEP	11
GO:0000082	GO:0000082	G1/S transition of mitotic cell cycle	11/101	269/17913	3.43814244755616e-07	5.36527293532798e-06	2.73373874303088e-06	CCNB1/PCNA/EGFR/CCND1/BAX/AKT1/CDKN1A/SKP2/CCL2/CDKN2C/CDKN1B	11
GO:0007005	GO:0007005	mitochondrion organization	14/101	466/17913	3.47586226918466e-07	5.40095521827155e-06	2.7519197452834e-06	PPARGC1A/CASP8/HIF1A/BAX/AKT1/BCL2L1/SESN2/JUN/MMP9/GPX1/BAD/SREBF1/HSPA1A/SREBF2	14
GO:1903039	GO:1903039	positive regulation of leukocyte cell-cell adhesion	10/101	214/17913	3.57812333175304e-07	5.53619422734215e-06	2.82082735224428e-06	ITGB2/IGF2/TGFB1/AKT1/CCL2/CD44/CCL5/BAD/LEP/SRC	10
GO:0051702	GO:0051702	interaction with symbiont	7/101	81/17913	3.6281612698549e-07	5.589828125929e-06	2.84815514493516e-06	F2/CCL3/APOE/JUN/CCL5/FN1/GPX1	7
GO:0006869	GO:0006869	lipid transport	12/101	332/17913	3.66972414305529e-07	5.63000716630761e-06	2.86862735588599e-06	ACACA/PON1/AGT/AKT1/PPARD/PRKCD/SLCO1B1/APOE/SPP1/CPT1A/LEP/SREBF2	12
GO:0045862	GO:0045862	positive regulation of proteolysis	12/101	333/17913	3.78932062535207e-07	5.78906293856307e-06	2.94967019045539e-06	CTSD/CASP8/HSF1/BAX/AKT1/APOE/CASP1/FN1/BAD/FAS/HSPA1A/SRC	12
GO:0048871	GO:0048871	multicellular organismal homeostasis	14/101	472/17913	4.05454144086471e-07	6.1683316648469e-06	3.14291695041704e-06	PPARGC1A/UCP2/SLC22A5/EGFR/ACACA/HSF1/BAX/VEGFA/MET/SOX9/TNFAIP3/GPX1/LEP/SRC	14
GO:0032368	GO:0032368	regulation of lipid transport	8/101	122/17913	4.3752231292754e-07	6.62846304085223e-06	3.37736522259855e-06	PON1/AGT/AKT1/PRKCD/APOE/SPP1/LEP/SREBF2	8
GO:0009266	GO:0009266	response to temperature stimulus	10/101	219/17913	4.42619532498264e-07	6.67786149445514e-06	3.40253495172284e-06	FOS/PPARGC1A/CASP8/HSF1/HMOX1/AKT1/CDKN1A/CXCL10/HSPA1A/CREBBP	10
GO:0031331	GO:0031331	positive regulation of cellular catabolic process	12/101	341/17913	4.87818487832284e-07	7.3293719907363e-06	3.73449560062993e-06	HIF1A/HSF1/BAX/HMOX1/AKT1/PRKCD/SESN2/APOE/CPT1A/TNFAIP3/BAD/HSPA1A	12
GO:2000134	GO:2000134	negative regulation of G1/S transition of mitotic cell cycle	8/101	124/17913	4.95628968020314e-07	7.41607789185951e-06	3.77867439339724e-06	CCNB1/PCNA/CCND1/BAX/CDKN1A/CCL2/CDKN2C/CDKN1B	8
GO:0048771	GO:0048771	tissue remodeling	9/101	170/17913	4.99459634953407e-07	7.44276734709257e-06	3.79227332837789e-06	EGFR/HIF1A/BAX/TGFB1/AGT/TNFAIP3/LEP/TIMP1/SRC	9
GO:0045444	GO:0045444	fat cell differentiation	10/101	222/17913	5.01550908913264e-07	7.44342491758623e-06	3.79260837674477e-06	PPARGC1A/CCND1/RORA/TGFB1/AKT1/PPARD/SLC2A4/GPX1/LEP/SREBF1	10
GO:0014910	GO:0014910	regulation of smooth muscle cell migration	7/101	85/17913	5.05632000405103e-07	7.47348761574372e-06	3.80792606210091e-06	PPARGC1A/IGFBP3/SERPINE1/AGT/PPARD/CCL5/SRC	7
GO:0034103	GO:0034103	regulation of tissue remodeling	7/101	86/17913	5.47911679207571e-07	8.06561484048069e-06	4.10962947114991e-06	EGFR/BAX/TGFB1/AGT/TNFAIP3/LEP/SRC	7
GO:0042594	GO:0042594	response to starvation	9/101	174/17913	6.07486889977853e-07	8.90534163702922e-06	4.53749096206688e-06	PPARGC1A/UCP2/SESN2/CDKN1A/JUN/SLC2A1/FAS/SREBF1/SREBF2	9
GO:0042063	GO:0042063	gliogenesis	11/101	285/17913	6.09854254020978e-07	8.90534163702922e-06	4.53749096206688e-06	F2/EGFR/ERBB3/TGFB1/AKT1/CCL3/CCL2/CDKN2C/SOX9/CDH2/TLR2	11
GO:0042593	GO:0042593	glucose homeostasis	10/101	227/17913	6.15124088215794e-07	8.94636473901051e-06	4.55839324319915e-06	PPARGC1A/UCP2/HIF1A/AKT1/SESN2/NME1/SLC16A1/SLC2A4/BAD/LEP	10
GO:0033500	GO:0033500	carbohydrate homeostasis	10/101	228/17913	6.40362254079601e-07	9.25057235076506e-06	4.71339451605191e-06	PPARGC1A/UCP2/HIF1A/AKT1/SESN2/NME1/SLC16A1/SLC2A4/BAD/LEP	10
GO:0010332	GO:0010332	response to gamma radiation	6/101	55/17913	6.41128776785697e-07	9.25057235076506e-06	4.71339451605191e-06	HSF1/BAX/BCL2L1/CDKN1A/GPX1/CXCL10	6
GO:0090594	GO:0090594	inflammatory response to wounding	4/101	13/17913	6.54631683047572e-07	9.40620968428341e-06	4.79269557186579e-06	HIF1A/TGFB1/HMOX1/TIMP1	4
GO:1902895	GO:1902895	positive regulation of pri-miRNA transcription by RNA polymerase II	5/101	30/17913	6.57089455392735e-07	9.40620968428341e-06	4.79269557186579e-06	FOS/HIF1A/TGFB1/JUN/SREBF2	5
GO:0022411	GO:0022411	cellular component disassembly	14/101	492/17913	6.66351600827539e-07	9.50138988474091e-06	4.84119222892247e-06	CCNB1/PPARGC1A/HIF1A/HSF1/BAX/TGFB1/CD44/MMP2/ITGAM/MMP9/SREBF1/SREBF2/TIMP1/TOP2A	14
GO:0044843	GO:0044843	cell cycle G1/S phase transition	11/101	288/17913	6.76240127172659e-07	9.60472305624917e-06	4.89384302559161e-06	CCNB1/PCNA/EGFR/CCND1/BAX/AKT1/CDKN1A/SKP2/CCL2/CDKN2C/CDKN1B	11
GO:1902807	GO:1902807	negative regulation of cell cycle G1/S phase transition	8/101	130/17913	7.11213409989827e-07	1.00621476993113e-05	5.12691215065368e-06	CCNB1/PCNA/CCND1/BAX/CDKN1A/CCL2/CDKN2C/CDKN1B	8
GO:0043410	GO:0043410	positive regulation of MAPK cascade	14/101	499/17913	7.88373488453319e-07	1.10676679691748e-05	5.63924950082439e-06	EGFR/IGFBP3/IGF2/TGFB1/NCF1/CCL3/VEGFA/APOE/CD44/JUN/GADD45B/LEP/CDH2/SRC	14
GO:0050878	GO:0050878	regulation of body fluid levels	14/101	499/17913	7.88373488453319e-07	1.10676679691748e-05	5.63924950082439e-06	F2/CCND1/HIF1A/COL3A1/SLC22A2/SERPINE1/COL1A1/PRKCD/NME1/VEGFA/APOE/MET/PLAT/SRC	14
GO:0014909	GO:0014909	smooth muscle cell migration	7/101	91/17913	8.06611253470584e-07	1.12801481446886e-05	5.74751338505355e-06	PPARGC1A/IGFBP3/SERPINE1/AGT/PPARD/CCL5/SRC	7
GO:0042692	GO:0042692	muscle cell differentiation	12/101	359/17913	8.40300670793872e-07	1.17062576207146e-05	5.96462666100913e-06	CCNB1/IGF2/RORA/TGFB1/AGT/AKT1/VEGFA/SOX9/GPX1/CXCL10/CDH2/DNMT1	12
GO:1905475	GO:1905475	regulation of protein localization to membrane	9/101	181/17913	8.45665339743916e-07	1.17360273866751e-05	5.97979509019402e-06	ITGB2/EGFR/CASP8/TGFB1/AKT1/BCL2L1/ITGAM/BAD/CDH2	9
GO:0071375	GO:0071375	cellular response to peptide hormone stimulus	11/101	297/17913	9.15264019527944e-07	1.26536120722571e-05	6.44732709373297e-06	UCP2/HSF1/IGF2/TGFB1/AGT/AKT1/PRKCD/SLC2A4/LEP/SREBF1/SRC	11
GO:0019395	GO:0019395	fatty acid oxidation	7/101	93/17913	9.35465431801928e-07	1.2883910265272e-05	6.56466969685564e-06	CRAT/PPARGC1A/AKT1/PPARD/SESN2/CPT1A/LEP	7
GO:0061900	GO:0061900	glial cell activation	6/101	59/17913	9.78522594213575e-07	1.34260685002285e-05	6.84091267454178e-06	ITGB2/EGFR/CCL3/JUN/ITGAM/TLR2	6
GO:0051271	GO:0051271	negative regulation of cellular component movement	12/101	365/17913	1.00019114723992e-06	1.35988004476732e-05	6.92892385730555e-06	PPARGC1A/COL3A1/IGFBP3/TGFB1/HMOX1/SERPINE1/AKT1/PPARD/APOE/CCL2/TIMP1/CDKN1B	12
GO:0009267	GO:0009267	cellular response to starvation	8/101	136/17913	1.00233182617613e-06	1.35988004476732e-05	6.92892385730555e-06	UCP2/SESN2/CDKN1A/JUN/SLC2A1/FAS/SREBF1/SREBF2	8
GO:0071901	GO:0071901	negative regulation of protein serine/threonine kinase activity	8/101	136/17913	1.00233182617613e-06	1.35988004476732e-05	6.92892385730555e-06	AKT1/PRKCD/CDKN1A/CDKN1C/APOE/CDKN2C/TNFAIP3/CDKN1B	8
GO:0009411	GO:0009411	response to UV	8/101	137/17913	1.05958433802021e-06	1.42460000985954e-05	7.25868802429734e-06	PCNA/EGFR/CCND1/BAX/AKT1/CDKN1A/GPX1/CREBBP	8
GO:0015718	GO:0015718	monocarboxylic acid transport	8/101	137/17913	1.05958433802021e-06	1.42460000985954e-05	7.25868802429734e-06	ACACA/AKT1/PPARD/SLCO1B1/APOE/SLC16A1/CPT1A/LEP	8
GO:0002685	GO:0002685	regulation of leukocyte migration	9/101	186/17913	1.06178933628145e-06	1.42460000985954e-05	7.25868802429734e-06	TGFB1/HMOX1/SERPINE1/AKT1/CCL3/VEGFA/CCL2/CCL5/CXCL10	9
GO:0045736	GO:0045736	negative regulation of cyclin-dependent protein serine/threonine kinase activity	5/101	33/17913	1.07977701421733e-06	1.43469934090244e-05	7.31014660410019e-06	CDKN1A/CDKN1C/CDKN2C/TNFAIP3/CDKN1B	5
GO:0034440	GO:0034440	lipid oxidation	7/101	95/17913	1.08115406877686e-06	1.43469934090244e-05	7.31014660410019e-06	CRAT/PPARGC1A/AKT1/PPARD/SESN2/CPT1A/LEP	7
GO:0050810	GO:0050810	regulation of steroid biosynthetic process	7/101	95/17913	1.08115406877686e-06	1.43469934090244e-05	7.31014660410019e-06	PPARGC1A/ACACA/APOE/FASN/LEP/SREBF1/SREBF2	7
GO:0045088	GO:0045088	regulation of innate immune response	13/101	440/17913	1.13848589083099e-06	1.50528534511327e-05	7.66979968559828e-06	ESR1/ITGB2/CASP8/PRKCD/APOE/ITGAM/CCL5/TNFAIP3/LEP/HSPA1A/SRC/CREBBP/TLR2	13
GO:0061448	GO:0061448	connective tissue development	10/101	243/17913	1.14379022677285e-06	1.50681929874858e-05	7.67761555728533e-06	PPARGC1A/HIF1A/TGFB1/ACTA2/COL1A1/PPARD/CD44/SOX9/LEP/TIMP1	10
GO:0051384	GO:0051384	response to glucocorticoid	8/101	139/17913	1.18250004652789e-06	1.55219139681423e-05	7.90879757510581e-06	FOS/PCNA/EGFR/CCND1/TGFB1/CDKN1A/UCP3/BAD	8
GO:0042110	GO:0042110	T cell activation	13/101	443/17913	1.22799680599513e-06	1.60611380812889e-05	8.18354554544277e-06	CASP8/IGF2/BAX/RORA/TGFB1/AKT1/CCL2/CD44/CCL5/BAD/LEP/SRC/SP3	13
GO:0045787	GO:0045787	positive regulation of cell cycle	12/101	373/17913	1.25514725230985e-06	1.63574029010703e-05	8.33449977010124e-06	CCNB1/PCNA/EGFR/CCND1/HSF1/IGF2/BAX/TGFB1/AKT1/CDKN1A/SRC/CDKN1B	12
GO:1904030	GO:1904030	negative regulation of cyclin-dependent protein kinase activity	5/101	34/17913	1.26030317209976e-06	1.63659369062669e-05	8.3388480559984e-06	CDKN1A/CDKN1C/CDKN2C/TNFAIP3/CDKN1B	5
GO:0045930	GO:0045930	negative regulation of mitotic cell cycle	11/101	308/17913	1.30634709780696e-06	1.69034805965341e-05	8.61273980947834e-06	CCNB1/PCNA/EGFR/CCND1/BAX/TGFB1/BCL2L1/CDKN1A/CCL2/CDKN2C/CDKN1B	11
GO:0001819	GO:0001819	positive regulation of cytokine production	13/101	446/17913	1.32373272448189e-06	1.70677027880005e-05	8.69641506191909e-06	HIF1A/RORA/TGFB1/HMOX1/SERPINE1/AGT/CCL3/CASP1/LEP/HSPA1A/SRC/CREBBP/TLR2	13
GO:0030258	GO:0030258	lipid modification	9/101	192/17913	1.38281002645393e-06	1.77664213999523e-05	9.05242940881131e-06	CRAT/PPARGC1A/AGT/AKT1/PPARD/SESN2/APOE/CPT1A/LEP	9
GO:0031571	GO:0031571	mitotic G1 DNA damage checkpoint	6/101	63/17913	1.4490006660834e-06	1.84861979715062e-05	9.4191733049189e-06	CCNB1/PCNA/CCND1/BAX/CDKN1A/CDKN1B	6
GO:0044819	GO:0044819	mitotic G1/S transition checkpoint	6/101	63/17913	1.4490006660834e-06	1.84861979715062e-05	9.4191733049189e-06	CCNB1/PCNA/CCND1/BAX/CDKN1A/CDKN1B	6
GO:0008203	GO:0008203	cholesterol metabolic process	8/101	143/17913	1.4651487606116e-06	1.84975031027214e-05	9.42493354779389e-06	ACACA/PON1/PPARD/APOE/FASN/LEP/SREBF1/SREBF2	8
GO:0055123	GO:0055123	digestive system development	8/101	143/17913	1.4651487606116e-06	1.84975031027214e-05	9.42493354779389e-06	CCNB1/EGFR/HIF1A/COL3A1/IGF2/TGFB1/CDKN1A/CDKN1C	8
GO:0062013	GO:0062013	positive regulation of small molecule metabolic process	8/101	143/17913	1.4651487606116e-06	1.84975031027214e-05	9.42493354779389e-06	CCNB1/PPARGC1A/HIF1A/IGF2/AKT1/CPT1A/SREBF1/SRC	8
GO:0022409	GO:0022409	positive regulation of cell-cell adhesion	10/101	251/17913	1.53294842417335e-06	1.92507286259951e-05	9.80872050887364e-06	ITGB2/IGF2/TGFB1/AKT1/CCL2/CD44/CCL5/BAD/LEP/SRC	10
GO:0072594	GO:0072594	establishment of protein localization to organelle	13/101	452/17913	1.53539914783789e-06	1.92507286259951e-05	9.80872050887364e-06	CRAT/CASP8/BAX/TGFB1/AGT/AKT1/PRKCD/CDKN1A/TNFAIP3/BAD/LEP/SREBF1/SREBF2	13
GO:0010212	GO:0010212	response to ionizing radiation	8/101	144/17913	1.54418267136478e-06	1.92943236875682e-05	9.83093326678249e-06	CCND1/HSF1/BAX/TGFB1/BCL2L1/CDKN1A/GPX1/CXCL10	8
GO:0046890	GO:0046890	regulation of lipid biosynthetic process	9/101	195/17913	1.57258611770409e-06	1.95819285067536e-05	9.97747500778367e-06	PPARGC1A/ACACA/AKT1/PRKCD/APOE/FASN/LEP/SREBF1/SREBF2	9
GO:0044783	GO:0044783	G1 DNA damage checkpoint	6/101	64/17913	1.59164700822242e-06	1.97516331805349e-05	1.0063943720034e-05	CCNB1/PCNA/CCND1/BAX/CDKN1A/CDKN1B	6
GO:0032869	GO:0032869	cellular response to insulin stimulus	9/101	197/17913	1.71124095619451e-06	2.11158500456569e-05	1.07590458225801e-05	UCP2/IGF2/AGT/AKT1/PRKCD/SLC2A4/LEP/SREBF1/SRC	9
GO:0043524	GO:0043524	negative regulation of neuron apoptotic process	8/101	146/17913	1.71319465441936e-06	2.11158500456569e-05	1.07590458225801e-05	PPARGC1A/HIF1A/ERBB3/BAX/HMOX1/BCL2L1/CCL2/JUN	8
GO:0097194	GO:0097194	execution phase of apoptosis	6/101	65/17913	1.74555845759716e-06	2.14420626750787e-05	1.09252591940648e-05	CASP8/HSF1/BAX/AKT1/BCL2L1/TOP2A	6
GO:0007093	GO:0007093	mitotic cell cycle checkpoint	8/101	147/17913	1.8034441948964e-06	2.2004439908199e-05	1.12118042494442e-05	CCNB1/PCNA/CCND1/BAX/TGFB1/BCL2L1/CDKN1A/CDKN1B	8
GO:1902652	GO:1902652	secondary alcohol metabolic process	8/101	147/17913	1.8034441948964e-06	2.2004439908199e-05	1.12118042494442e-05	ACACA/PON1/PPARD/APOE/FASN/LEP/SREBF1/SREBF2	8
GO:0044262	GO:0044262	cellular carbohydrate metabolic process	10/101	256/17913	1.83093032524349e-06	2.22650925170077e-05	1.13446131752457e-05	PPARGC1A/IGFBP3/IGF2/RORA/AKT1/SESN2/SLC2A1/BAD/LEP/SRC	10
GO:0014812	GO:0014812	muscle cell migration	7/101	103/17913	1.86864539371079e-06	2.26479821717748e-05	1.15397048874772e-05	PPARGC1A/IGFBP3/SERPINE1/AGT/PPARD/CCL5/SRC	7
GO:0045785	GO:0045785	positive regulation of cell adhesion	12/101	388/17913	1.89237963164035e-06	2.28301779836122e-05	1.16325381423072e-05	ITGB2/IGF2/TGFB1/AKT1/VEGFA/CCL2/CD44/CCL5/FN1/BAD/LEP/SRC	12
GO:0051091	GO:0051091	positive regulation of DNA-binding transcription factor activity	10/101	257/17913	1.8962359051295e-06	2.28301779836122e-05	1.16325381423072e-05	ESR2/ESR1/ITGB2/PPARGC1A/TGFB1/AGT/AKT1/VEGFA/HSPA1A/TLR2	10
GO:0006635	GO:0006635	fatty acid beta-oxidation	6/101	66/17913	1.91140836370125e-06	2.2936900364415e-05	1.16869158246107e-05	CRAT/AKT1/PPARD/SESN2/CPT1A/LEP	6
GO:0007623	GO:0007623	circadian rhythm	9/101	201/17913	2.02047447723008e-06	2.41659381552913e-05	1.23131408584659e-05	PPARGC1A/EGFR/RORA/SERPINE1/JUN/CPT1A/LEP/SREBF1/TOP2A	9
GO:0051341	GO:0051341	regulation of oxidoreductase activity	7/101	105/17913	2.12697927500828e-06	2.53563824391151e-05	1.2919701549662e-05	HP/EGFR/HIF1A/AGT/AKT1/APOE/LEP	7
GO:0045861	GO:0045861	negative regulation of proteolysis	11/101	324/17913	2.13632552996352e-06	2.5364169219606e-05	1.29236691061625e-05	F2/BIRC5/SERPINE1/AKT1/VEGFA/CD44/MMP9/GPX1/PLAT/TIMP1/SRC	11
GO:2001267	GO:2001267	regulation of cysteine-type endopeptidase activity involved in apoptotic signaling pathway	4/101	17/17913	2.14158414477972e-06	2.5364169219606e-05	1.29236691061625e-05	CASP8/BAX/MMP9/FAS	4
GO:0030330	GO:0030330	DNA damage response, signal transduction by p53 class mediator	7/101	106/17913	2.26693876884454e-06	2.67616537776583e-05	1.36357219178619e-05	CCNB1/PCNA/BAX/SESN2/CDKN1A/CD44/CDKN1B	7
GO:0071674	GO:0071674	mononuclear cell migration	6/101	68/17913	2.28175380675486e-06	2.68493748911349e-05	1.36804179863347e-05	TGFB1/SERPINE1/CCL3/CCL2/CCL5/CXCL10	6
GO:1904659	GO:1904659	glucose transmembrane transport	7/101	107/17913	2.41451268164182e-06	2.83198971304828e-05	1.44296852960598e-05	AKT1/PPARD/SESN2/SLC2A1/SLC2A4/LEP/SLC2A2	7
GO:0071156	GO:0071156	regulation of cell cycle arrest	7/101	108/17913	2.57002802042005e-06	3.00470156985444e-05	1.53096947569446e-05	CCNB1/PCNA/CCND1/BAX/TGFB1/CDKN1A/CDKN1B	7
GO:0045927	GO:0045927	positive regulation of growth	10/101	266/17913	2.58150842767872e-06	3.0084502061025e-05	1.53287949821678e-05	F2/CCNB1/EGFR/HSF1/IGF2/AKT1/PPARD/VEGFA/FN1/LEP	10
GO:0016125	GO:0016125	sterol metabolic process	8/101	155/17913	2.6827671354384e-06	3.1164668704326e-05	1.58791664986433e-05	ACACA/PON1/PPARD/APOE/FASN/LEP/SREBF1/SREBF2	8
GO:0030336	GO:0030336	negative regulation of cell migration	11/101	332/17913	2.70322325348248e-06	3.13022921963767e-05	1.59492890584283e-05	PPARGC1A/COL3A1/IGFBP3/TGFB1/HMOX1/SERPINE1/AKT1/PPARD/APOE/CCL2/TIMP1	11
GO:0060749	GO:0060749	mammary gland alveolus development	4/101	18/17913	2.74155562564956e-06	3.15452413128538e-05	1.60730776187316e-05	ESR1/CCND1/HIF1A/VEGFA	4
GO:0061377	GO:0061377	mammary gland lobule development	4/101	18/17913	2.74155562564956e-06	3.15452413128538e-05	1.60730776187316e-05	ESR1/CCND1/HIF1A/VEGFA	4
GO:0051052	GO:0051052	regulation of DNA metabolic process	12/101	403/17913	2.80086294158018e-06	3.21259862952225e-05	1.63689814948734e-05	PPARGC1A/PCNA/EGFR/HSF1/BAX/TGFB1/AKT1/PRKCD/CDKN1A/JUN/SRC/DNMT1	12
GO:0010951	GO:0010951	negative regulation of endopeptidase activity	9/101	210/17913	2.89717232265776e-06	3.31261590100113e-05	1.68785941339876e-05	BIRC5/SERPINE1/AKT1/VEGFA/CD44/MMP9/GPX1/TIMP1/SRC	9
GO:0001501	GO:0001501	skeletal system development	13/101	479/17913	2.90957146868719e-06	3.3163642194817e-05	1.68976927401071e-05	HIF1A/COL3A1/IGF2/TGFB1/COL1A1/CDKN1C/CD44/MMP2/SOX9/MMP9/LEP/TIMP1/SP3	13
GO:1904019	GO:1904019	epithelial cell apoptotic process	7/101	111/17913	3.08764683077587e-06	3.50833871146908e-05	1.78758500729129e-05	PPARGC1A/HMOX1/SERPINE1/BCL2L1/CCL2/TNFAIP3/BAD	7
GO:0010001	GO:0010001	glial cell differentiation	9/101	212/17913	3.13126207379293e-06	3.54681274152993e-05	1.80718847347944e-05	F2/EGFR/ERBB3/TGFB1/AKT1/CDKN2C/SOX9/CDH2/TLR2	9
GO:0051348	GO:0051348	negative regulation of transferase activity	10/101	272/17913	3.15000921143584e-06	3.55696692322383e-05	1.81236227921775e-05	AKT1/PRKCD/CDKN1A/CDKN1C/APOE/GADD45B/CDKN2C/TNFAIP3/SRC/CDKN1B	10
GO:0008645	GO:0008645	hexose transmembrane transport	7/101	112/17913	3.27840482911372e-06	3.67909875267206e-05	1.87459145524371e-05	AKT1/PPARD/SESN2/SLC2A1/SLC2A4/LEP/SLC2A2	7
GO:0021987	GO:0021987	cerebral cortex development	7/101	112/17913	3.27840482911372e-06	3.67909875267206e-05	1.87459145524371e-05	EGFR/HIF1A/COL3A1/BAX/SLC2A1/BAD/CDH2	7
GO:0008631	GO:0008631	intrinsic apoptotic signaling pathway in response to oxidative stress	5/101	41/17913	3.2897876710548e-06	3.68051322214008e-05	1.87531216228549e-05	P4HB/HIF1A/AKT1/PRKCD/GPX1	5
GO:0032069	GO:0032069	regulation of nuclease activity	4/101	19/17913	3.4576188220634e-06	3.83824706811591e-05	1.95568144284755e-05	PCNA/AKT1/PRKCD/HSPA1A	4
GO:0090190	GO:0090190	positive regulation of branching involved in ureteric bud morphogenesis	4/101	19/17913	3.4576188220634e-06	3.83824706811591e-05	1.95568144284755e-05	TGFB1/AGT/VEGFA/SOX9	4
GO:0051881	GO:0051881	regulation of mitochondrial membrane potential	6/101	73/17913	3.46905839860709e-06	3.83824706811591e-05	1.95568144284755e-05	UCP2/BAX/AKT1/BCL2L1/BAD/SRC	6
GO:0043542	GO:0043542	endothelial cell migration	10/101	275/17913	3.47300133501137e-06	3.83824706811591e-05	1.95568144284755e-05	ITGB2/HIF1A/TGFB1/HMOX1/AGT/AKT1/VEGFA/APOE/MET/GPX1	10
GO:0001701	GO:0001701	in utero embryonic development	11/101	342/17913	3.59452071641858e-06	3.96050828027211e-05	2.01797654255078e-05	CCNB1/EGFR/CASP8/HIF1A/HSF1/IGF2/AKT1/BCL2L1/CDKN1C/VEGFA/SP3	11
GO:0015749	GO:0015749	monosaccharide transmembrane transport	7/101	114/17913	3.68951175805549e-06	4.05288965325975e-05	2.06504712805777e-05	AKT1/PPARD/SESN2/SLC2A1/SLC2A4/LEP/SLC2A2	7
GO:0010822	GO:0010822	positive regulation of mitochondrion organization	7/101	115/17913	3.9106541732518e-06	4.28287306444082e-05	2.1822293420809e-05	PPARGC1A/CASP8/HIF1A/BAX/MMP9/BAD/SREBF2	7
GO:0150063	GO:0150063	visual system development	11/101	346/17913	4.01745992998903e-06	4.38663192355559e-05	2.23509703707308e-05	EGFR/HIF1A/BAX/TGFB1/CDKN1C/VEGFA/JUN/ITGAM/SOX9/CDKN1B/SP3	11
GO:2000146	GO:2000146	negative regulation of cell motility	11/101	347/17913	4.12976939817636e-06	4.48303359118216e-05	2.2842160617453e-05	PPARGC1A/COL3A1/IGFBP3/TGFB1/HMOX1/SERPINE1/AKT1/PPARD/APOE/CCL2/TIMP1	11
GO:0022612	GO:0022612	gland morphogenesis	7/101	116/17913	4.14273731198352e-06	4.48303359118216e-05	2.2842160617453e-05	ESR1/EGFR/BAX/TGFB1/SOX9/TNFAIP3/SRC	7
GO:0034219	GO:0034219	carbohydrate transmembrane transport	7/101	116/17913	4.14273731198352e-06	4.48303359118216e-05	2.2842160617453e-05	AKT1/PPARD/SESN2/SLC2A1/SLC2A4/LEP/SLC2A2	7
GO:0046628	GO:0046628	positive regulation of insulin receptor signaling pathway	4/101	20/17913	4.30333441606475e-06	4.64300413555236e-05	2.36572499524409e-05	IGF2/AGT/LEP/SRC	4
GO:1900180	GO:1900180	regulation of protein localization to nucleus	7/101	117/17913	4.38618685423336e-06	4.7183950893469e-05	2.40413854358478e-05	F2/TGFB1/AKT1/PRKCD/SESN2/LEP/SRC	7
GO:0021543	GO:0021543	pallium development	8/101	166/17913	4.46780222912888e-06	4.78979431826721e-05	2.44051820975922e-05	EGFR/HIF1A/COL3A1/BAX/NME1/SLC2A1/BAD/CDH2	8
GO:0090068	GO:0090068	positive regulation of cell cycle process	10/101	283/17913	4.47890557813766e-06	4.78979431826721e-05	2.44051820975922e-05	CCNB1/PCNA/EGFR/CCND1/IGF2/BAX/TGFB1/AKT1/CDKN1A/CDKN1B	10
GO:0006469	GO:0006469	negative regulation of protein kinase activity	9/101	222/17913	4.56201186770405e-06	4.86436221436127e-05	2.4785123899241e-05	AKT1/PRKCD/CDKN1A/CDKN1C/APOE/GADD45B/CDKN2C/TNFAIP3/CDKN1B	9
GO:0048880	GO:0048880	sensory system development	11/101	351/17913	4.60698105562615e-06	4.89794828019202e-05	2.49562531791383e-05	EGFR/HIF1A/BAX/TGFB1/CDKN1C/VEGFA/JUN/ITGAM/SOX9/CDKN1B/SP3	11
GO:0043280	GO:0043280	positive regulation of cysteine-type endopeptidase activity involved in apoptotic process	7/101	118/17913	4.64144040055014e-06	4.92019746250738e-05	2.50696182444936e-05	CTSD/CASP8/HSF1/BAX/CASP1/BAD/FAS	7
GO:0002548	GO:0002548	monocyte chemotaxis	5/101	44/17913	4.70406087580788e-06	4.9576711143297e-05	2.52605557327899e-05	SERPINE1/CCL3/CCL2/CCL5/CXCL10	5
GO:0030225	GO:0030225	macrophage differentiation	5/101	44/17913	4.70406087580788e-06	4.9576711143297e-05	2.52605557327899e-05	CASP8/TGFB1/VEGFA/MMP9/TLR2	5
GO:0010466	GO:0010466	negative regulation of peptidase activity	9/101	223/17913	4.73189086307574e-06	4.96001585828636e-05	2.5272502780916e-05	BIRC5/SERPINE1/AKT1/VEGFA/CD44/MMP9/GPX1/TIMP1/SRC	9
GO:0010639	GO:0010639	negative regulation of organelle organization	11/101	352/17913	4.73356848961872e-06	4.96001585828636e-05	2.5272502780916e-05	CCNB1/PPARGC1A/AKT1/BCL2L1/PRKCD/MET/GPX1/HSPA1A/SRC/DNMT1/TOP2A	11
GO:0006839	GO:0006839	mitochondrial transport	9/101	224/17913	4.90717457743358e-06	5.1222388463561e-05	2.60990688714803e-05	CASP8/ACACA/BAX/BCL2L1/CPT1A/BAD/SREBF1/HSPA1A/SREBF2	9
GO:0051235	GO:0051235	maintenance of location	10/101	286/17913	4.91656038882915e-06	5.1222388463561e-05	2.60990688714803e-05	F2/CRP/BAX/TGFB1/AKT1/CCL3/APOE/CXCL10/LEP/SREBF2	10
GO:0045913	GO:0045913	positive regulation of carbohydrate metabolic process	6/101	78/17913	5.11674617830315e-06	5.31556831551722e-05	2.70841301468077e-05	PPARGC1A/HIF1A/IGF2/AKT1/BAD/SRC	6
GO:1901990	GO:1901990	regulation of mitotic cell cycle phase transition	12/101	428/17913	5.18608737223709e-06	5.36017742392456e-05	2.73114245443438e-05	CCNB1/PCNA/EGFR/CCND1/BAX/TGFB1/AKT1/CDKN1A/CDKN1C/CCL2/CDKN2C/CDKN1B	12
GO:1905477	GO:1905477	positive regulation of protein localization to membrane	7/101	120/17913	5.18917066342531e-06	5.36017742392456e-05	2.73114245443438e-05	ITGB2/EGFR/CASP8/TGFB1/AKT1/ITGAM/BAD	7
GO:0001936	GO:0001936	regulation of endothelial cell proliferation	8/101	170/17913	5.32812017854361e-06	5.4881147221486e-05	2.79632965982906e-05	HIF1A/HMOX1/AKT1/VEGFA/APOE/CCL2/JUN/LEP	8
GO:0070371	GO:0070371	ERK1 and ERK2 cascade	10/101	289/17913	5.39085145676882e-06	5.5370440386473e-05	2.82126035204077e-05	EGFR/TGFB1/AGT/CCL3/APOE/CD44/JUN/FN1/SOX9/SRC	10
GO:0015711	GO:0015711	organic anion transport	12/101	430/17913	5.43781540132417e-06	5.56954839414499e-05	2.83782212196606e-05	ACACA/AGT/AKT1/PPARD/PRKCD/SLCO1B1/APOE/SLC2A1/SLC16A1/CPT1A/LEP/SLC2A2	12
GO:0043154	GO:0043154	negative regulation of cysteine-type endopeptidase activity involved in apoptotic process	6/101	79/17913	5.51221151145487e-06	5.61411794275908e-05	2.86053140503039e-05	AKT1/VEGFA/CD44/MMP9/GPX1/SRC	6
GO:0097756	GO:0097756	negative regulation of blood vessel diameter	6/101	79/17913	5.51221151145487e-06	5.61411794275908e-05	2.86053140503039e-05	EGFR/CRP/ACTA2/AGT/AKT1/LEP	6
GO:0110110	GO:0110110	positive regulation of animal organ morphogenesis	6/101	80/17913	5.93214853126632e-06	6.02494191611294e-05	3.06985634079057e-05	BAX/TGFB1/AGT/VEGFA/SOX9/TNFAIP3	6
GO:0050663	GO:0050663	cytokine secretion	9/101	230/17913	6.08052501096476e-06	6.15843703060387e-05	3.13787539049934e-05	CRP/AGT/CCL3/CASP1/FN1/TNFAIP3/LEP/SRC/TLR2	9
GO:0007050	GO:0007050	cell cycle arrest	9/101	231/17913	6.2977787761257e-06	6.34313673961026e-05	3.23198444262465e-05	CCNB1/PCNA/CCND1/BAX/TGFB1/CDKN1A/CDKN1C/CDKN2C/CDKN1B	9
GO:0018105	GO:0018105	peptidyl-serine phosphorylation	9/101	231/17913	6.2977787761257e-06	6.34313673961026e-05	3.23198444262465e-05	CCNB1/EGFR/BAX/TGFB1/AKT1/PRKCD/VEGFA/CD44/SRC	9
GO:0061213	GO:0061213	positive regulation of mesonephros development	4/101	22/17913	6.44113451378509e-06	6.43488820922956e-05	3.27873407684675e-05	TGFB1/AGT/VEGFA/SOX9	4
GO:1900078	GO:1900078	positive regulation of cellular response to insulin stimulus	4/101	22/17913	6.44113451378509e-06	6.43488820922956e-05	3.27873407684675e-05	IGF2/AGT/LEP/SRC	4
GO:0043010	GO:0043010	camera-type eye development	10/101	295/17913	6.45966500651483e-06	6.43488820922956e-05	3.27873407684675e-05	EGFR/HIF1A/BAX/TGFB1/CDKN1C/VEGFA/JUN/SOX9/CDKN1B/SP3	10
GO:1903037	GO:1903037	regulation of leukocyte cell-cell adhesion	10/101	295/17913	6.45966500651483e-06	6.43488820922956e-05	3.27873407684675e-05	ITGB2/IGF2/TGFB1/AKT1/CCL2/CD44/CCL5/BAD/LEP/SRC	10
GO:1901653	GO:1901653	cellular response to peptide	11/101	364/17913	6.50762332318224e-06	6.46495038335809e-05	3.29405149519722e-05	UCP2/HSF1/IGF2/TGFB1/AGT/AKT1/PRKCD/SLC2A4/LEP/SREBF1/SRC	11
GO:0071158	GO:0071158	positive regulation of cell cycle arrest	6/101	82/17913	6.85002418061054e-06	6.78656346613077e-05	3.45792128434664e-05	CCNB1/PCNA/BAX/TGFB1/CDKN1A/CDKN1B	6
GO:0002758	GO:0002758	innate immune response-activating signal transduction	10/101	298/17913	7.05970251251323e-06	6.97529302595057e-05	3.5540836447435e-05	ESR1/ITGB2/CASP8/PRKCD/ITGAM/TNFAIP3/HSPA1A/SRC/CREBBP/TLR2	10
GO:2001235	GO:2001235	positive regulation of apoptotic signaling pathway	8/101	178/17913	7.47494657603035e-06	7.3655571139421e-05	3.75293281238437e-05	CASP8/BAX/AGT/BCL2L1/PRKCD/MMP9/BAD/FAS	8
GO:0071677	GO:0071677	positive regulation of mononuclear cell migration	4/101	23/17913	7.76346067690942e-06	7.6086099787716e-05	3.87677423502924e-05	TGFB1/SERPINE1/CCL5/CXCL10	4
GO:0090189	GO:0090189	regulation of branching involved in ureteric bud morphogenesis	4/101	23/17913	7.76346067690942e-06	7.6086099787716e-05	3.87677423502924e-05	TGFB1/AGT/VEGFA/SOX9	4
GO:0030900	GO:0030900	forebrain development	11/101	371/17913	7.79054862864606e-06	7.61463301445083e-05	3.87984312009538e-05	PPARGC1A/EGFR/HIF1A/COL3A1/BAX/NME1/SLC2A1/ITGAM/BAD/CDH2/SRC	11
GO:0008286	GO:0008286	insulin receptor signaling pathway	7/101	128/17913	7.94837618015855e-06	7.74806857669074e-05	3.94783182646509e-05	IGF2/AGT/AKT1/PRKCD/LEP/SREBF1/SRC	7
GO:0030195	GO:0030195	negative regulation of blood coagulation	5/101	49/17913	8.07746625305873e-06	7.83191127896574e-05	3.99055174887954e-05	F2/SERPINE1/PRKCD/APOE/PLAT	5
GO:1904707	GO:1904707	positive regulation of vascular smooth muscle cell proliferation	5/101	49/17913	8.07746625305873e-06	7.83191127896574e-05	3.99055174887954e-05	AGT/JUN/MMP2/MMP9/DNMT1	5
GO:0010952	GO:0010952	positive regulation of peptidase activity	8/101	180/17913	8.11331221180833e-06	7.84574553248274e-05	3.99760064187645e-05	CTSD/CASP8/HSF1/BAX/CASP1/FN1/BAD/FAS	8
GO:0045089	GO:0045089	positive regulation of innate immune response	11/101	373/17913	8.19541967927501e-06	7.90412359518407e-05	4.02734570306408e-05	ESR1/ITGB2/CASP8/PRKCD/ITGAM/CCL5/TNFAIP3/HSPA1A/SRC/CREBBP/TLR2	11
GO:0031334	GO:0031334	positive regulation of protein complex assembly	9/101	239/17913	8.28860353228366e-06	7.97284720724428e-05	4.06236207653e-05	ESR1/BAX/TGFB1/VEGFA/JUN/MET/HSPA1A/SRC/CDKN1B	9
GO:0010595	GO:0010595	positive regulation of endothelial cell migration	7/101	129/17913	8.36595705253563e-06	8.02602106675977e-05	4.0894554679802e-05	HIF1A/TGFB1/HMOX1/AGT/AKT1/VEGFA/MET	7
GO:0050921	GO:0050921	positive regulation of chemotaxis	7/101	130/17913	8.8015928695911e-06	8.41650744300452e-05	4.28841789696252e-05	TGFB1/SERPINE1/CCL3/VEGFA/CCL5/MET/CXCL10	7
GO:0001774	GO:0001774	microglial cell activation	5/101	50/17913	8.93501615236453e-06	8.41650744300452e-05	4.28841789696252e-05	ITGB2/CCL3/JUN/ITGAM/TLR2	5
GO:0002269	GO:0002269	leukocyte activation involved in inflammatory response	5/101	50/17913	8.93501615236453e-06	8.41650744300452e-05	4.28841789696252e-05	ITGB2/CCL3/JUN/ITGAM/TLR2	5
GO:0045540	GO:0045540	regulation of cholesterol biosynthetic process	5/101	50/17913	8.93501615236453e-06	8.41650744300452e-05	4.28841789696252e-05	ACACA/APOE/FASN/SREBF1/SREBF2	5
GO:0045661	GO:0045661	regulation of myoblast differentiation	5/101	50/17913	8.93501615236453e-06	8.41650744300452e-05	4.28841789696252e-05	IGFBP3/TGFB1/PPARD/SOX9/CXCL10	5
GO:0106118	GO:0106118	regulation of sterol biosynthetic process	5/101	50/17913	8.93501615236453e-06	8.41650744300452e-05	4.28841789696252e-05	ACACA/APOE/FASN/SREBF1/SREBF2	5
GO:1900047	GO:1900047	negative regulation of hemostasis	5/101	50/17913	8.93501615236453e-06	8.41650744300452e-05	4.28841789696252e-05	F2/SERPINE1/PRKCD/APOE/PLAT	5
GO:0044773	GO:0044773	mitotic DNA damage checkpoint	6/101	86/17913	9.03187441625456e-06	8.48576107945777e-05	4.32370433091473e-05	CCNB1/PCNA/CCND1/BAX/CDKN1A/CDKN1B	6
GO:0040013	GO:0040013	negative regulation of locomotion	11/101	377/17913	9.06056764276489e-06	8.49077936832298e-05	4.32626127272551e-05	PPARGC1A/COL3A1/IGFBP3/TGFB1/HMOX1/SERPINE1/AKT1/PPARD/APOE/CCL2/TIMP1	11
GO:0048639	GO:0048639	positive regulation of developmental growth	8/101	183/17913	9.1569277150399e-06	8.5386175745097e-05	4.35063601735194e-05	CCNB1/HSF1/IGF2/AKT1/PPARD/VEGFA/FN1/LEP	8
GO:0009416	GO:0009416	response to light stimulus	10/101	307/17913	9.15858320698235e-06	8.5386175745097e-05	4.35063601735194e-05	FOS/PCNA/EGFR/CCND1/HIF1A/BAX/AKT1/CDKN1A/GPX1/CREBBP	10
GO:0042770	GO:0042770	signal transduction in response to DNA damage	7/101	131/17913	9.25589366784629e-06	8.58196903947631e-05	4.37272465678835e-05	CCNB1/PCNA/BAX/SESN2/CDKN1A/CD44/CDKN1B	7
GO:0009299	GO:0009299	mRNA transcription	4/101	24/17913	9.27589062847687e-06	8.58196903947631e-05	4.37272465678835e-05	HIF1A/HSF1/PPARD/SREBF1	4
GO:0036003	GO:0036003	positive regulation of transcription from RNA polymerase II promoter in response to stress	4/101	24/17913	9.27589062847687e-06	8.58196903947631e-05	4.37272465678835e-05	HIF1A/HSF1/SESN2/VEGFA	4
GO:0071383	GO:0071383	cellular response to steroid hormone stimulus	9/101	243/17913	9.47129500983052e-06	8.74051488724461e-05	4.45350767226869e-05	ESR2/ESR1/PPARGC1A/EGFR/RORA/TGFB1/PPARD/SKP2/SRC	9
GO:0007179	GO:0007179	transforming growth factor beta receptor signaling pathway	8/101	184/17913	9.52905122976433e-06	8.77155196744889e-05	4.4693218292832e-05	FOS/COL3A1/TGFB1/CDKN1C/JUN/HSPA1A/SRC/CREBBP	8
GO:2000117	GO:2000117	negative regulation of cysteine-type endopeptidase activity	6/101	87/17913	9.65696713767093e-06	8.86685164458876e-05	4.51787936265307e-05	AKT1/VEGFA/CD44/MMP9/GPX1/SRC	6
GO:0033673	GO:0033673	negative regulation of kinase activity	9/101	244/17913	9.7885602175246e-06	8.9650390304583e-05	4.56790825476423e-05	AKT1/PRKCD/CDKN1A/CDKN1C/APOE/GADD45B/CDKN2C/TNFAIP3/CDKN1B	9
GO:0050999	GO:0050999	regulation of nitric-oxide synthase activity	5/101	51/17913	9.86212617703091e-06	9.00972130142823e-05	4.59067497264597e-05	EGFR/HIF1A/AKT1/APOE/LEP	5
GO:0001935	GO:0001935	endothelial cell proliferation	8/101	185/17913	9.9138622678398e-06	9.03428651776078e-05	4.60319155557263e-05	HIF1A/HMOX1/AKT1/VEGFA/APOE/CCL2/JUN/LEP	8
GO:0050920	GO:0050920	regulation of chemotaxis	8/101	186/17913	1.03117082422919e-05	9.3311706680593e-05	4.75446134438781e-05	TGFB1/SERPINE1/CCL3/VEGFA/CCL2/CCL5/MET/CXCL10	8
GO:0031058	GO:0031058	positive regulation of histone modification	6/101	88/17913	1.03166408376233e-05	9.3311706680593e-05	4.75446134438781e-05	CCNB1/PPARGC1A/TGFB1/VEGFA/SREBF1/DNMT1	6
GO:1904035	GO:1904035	regulation of epithelial cell apoptotic process	6/101	88/17913	1.03166408376233e-05	9.3311706680593e-05	4.75446134438781e-05	PPARGC1A/HMOX1/SERPINE1/CCL2/TNFAIP3/BAD	6
GO:0007566	GO:0007566	embryo implantation	5/101	52/17913	1.08627323272671e-05	9.80071829824892e-05	4.9937074300614e-05	PPARD/MMP2/SPP1/MMP9/TIMP1	5
GO:0045662	GO:0045662	negative regulation of myoblast differentiation	4/101	25/17913	1.09950095569988e-05	9.8467622535093e-05	5.01716795963649e-05	TGFB1/PPARD/SOX9/CXCL10	4
GO:1901623	GO:1901623	regulation of lymphocyte chemotaxis	4/101	25/17913	1.09950095569988e-05	9.8467622535093e-05	5.01716795963649e-05	CCL3/CCL2/CCL5/CXCL10	4
GO:1904385	GO:1904385	cellular response to angiotensin	4/101	25/17913	1.09950095569988e-05	9.8467622535093e-05	5.01716795963649e-05	HSF1/AGT/PRKCD/SRC	4
GO:2001056	GO:2001056	positive regulation of cysteine-type endopeptidase activity	7/101	135/17913	1.12724624186135e-05	0.000100704357135328	5.13113509808863e-05	CTSD/CASP8/HSF1/BAX/CASP1/BAD/FAS	7
GO:1901987	GO:1901987	regulation of cell cycle phase transition	12/101	464/17913	1.17079757070683e-05	0.000103909033264545	5.29442124212839e-05	CCNB1/PCNA/EGFR/CCND1/BAX/TGFB1/AKT1/CDKN1A/CDKN1C/CCL2/CDKN2C/CDKN1B	12
GO:0015908	GO:0015908	fatty acid transport	6/101	90/17913	1.17454930340286e-05	0.000103909033264545	5.29442124212839e-05	ACACA/AKT1/PPARD/APOE/CPT1A/LEP	6
GO:0044774	GO:0044774	mitotic DNA integrity checkpoint	6/101	90/17913	1.17454930340286e-05	0.000103909033264545	5.29442124212839e-05	CCNB1/PCNA/CCND1/BAX/CDKN1A/CDKN1B	6
GO:0045639	GO:0045639	positive regulation of myeloid cell differentiation	6/101	90/17913	1.17454930340286e-05	0.000103909033264545	5.29442124212839e-05	FOS/CASP8/HIF1A/TGFB1/JUN/HSPA1A	6
GO:0016054	GO:0016054	organic acid catabolic process	9/101	250/17913	1.18896682358205e-05	0.000104422303636337	5.32057363209868e-05	CRAT/PON1/TGFB1/AKT1/PPARD/SESN2/CD44/CPT1A/LEP	9
GO:0045637	GO:0045637	regulation of myeloid cell differentiation	9/101	250/17913	1.18896682358205e-05	0.000104422303636337	5.32057363209868e-05	FOS/CASP8/HIF1A/TGFB1/CCL3/NME1/JUN/HSPA1A/CREBBP	9
GO:0046395	GO:0046395	carboxylic acid catabolic process	9/101	250/17913	1.18896682358205e-05	0.000104422303636337	5.32057363209868e-05	CRAT/PON1/TGFB1/AKT1/PPARD/SESN2/CD44/CPT1A/LEP	9
GO:0050819	GO:0050819	negative regulation of coagulation	5/101	53/17913	1.1940896051612e-05	0.00010461951335822	5.33062195328779e-05	F2/SERPINE1/PRKCD/APOE/PLAT	5
GO:0022407	GO:0022407	regulation of cell-cell adhesion	11/101	389/17913	1.21517219170736e-05	0.000106210723294423	5.4116980197494e-05	ITGB2/IGF2/TGFB1/AKT1/PRKCD/CCL2/CD44/CCL5/BAD/LEP/SRC	11
GO:0006875	GO:0006875	cellular metal ion homeostasis	12/101	467/17913	1.2486071242919e-05	0.0001088713550102	5.54726376057995e-05	ESR1/F2/HIF1A/BAX/TGFB1/HMOX1/AGT/CCL3/APOE/CCL5/CXCL10/ABCG2	12
GO:1901655	GO:1901655	cellular response to ketone	6/101	91/17913	1.25176493950091e-05	0.000108885581818788	5.5479886515276e-05	EGFR/ACACA/TGFB1/AKT1/SPP1/SRC	6
GO:0018209	GO:0018209	peptidyl-serine modification	9/101	252/17913	1.26706108131543e-05	0.000109953080946609	5.6023803620529e-05	CCNB1/EGFR/BAX/TGFB1/AKT1/PRKCD/VEGFA/CD44/SRC	9
GO:0002218	GO:0002218	activation of innate immune response	10/101	319/17913	1.27821677340952e-05	0.000110657052098024	5.63824942656829e-05	ESR1/ITGB2/CASP8/PRKCD/ITGAM/TNFAIP3/HSPA1A/SRC/CREBBP/TLR2	10
GO:0007263	GO:0007263	nitric oxide mediated signal transduction	4/101	26/17913	1.29379604469641e-05	0.000110688056906262	5.63982919793356e-05	EGFR/AGT/VEGFA/APOE	4
GO:0033598	GO:0033598	mammary gland epithelial cell proliferation	4/101	26/17913	1.29379604469641e-05	0.000110688056906262	5.63982919793356e-05	ESR1/CCND1/BAX/GPX1	4
GO:0061217	GO:0061217	regulation of mesonephros development	4/101	26/17913	1.29379604469641e-05	0.000110688056906262	5.63982919793356e-05	TGFB1/AGT/VEGFA/SOX9	4
GO:0070168	GO:0070168	negative regulation of biomineral tissue development	4/101	26/17913	1.29379604469641e-05	0.000110688056906262	5.63982919793356e-05	HIF1A/TGFB1/CCL3/SOX9	4
GO:1902175	GO:1902175	regulation of oxidative stress-induced intrinsic apoptotic signaling pathway	4/101	26/17913	1.29379604469641e-05	0.000110688056906262	5.63982919793356e-05	P4HB/HIF1A/AKT1/GPX1	4
GO:0031056	GO:0031056	regulation of histone modification	7/101	138/17913	1.30129756305059e-05	0.000111036191529025	5.65756751465125e-05	CCNB1/PPARGC1A/IGF2/TGFB1/VEGFA/SREBF1/DNMT1	7
GO:0060326	GO:0060326	cell chemotaxis	9/101	253/17913	1.3077233088531e-05	0.000111036191529025	5.65756751465125e-05	ITGB2/SERPINE1/CCL3/PRKCD/VEGFA/CCL2/CCL5/MET/CXCL10	9
GO:0001541	GO:0001541	ovarian follicle development	5/101	54/17913	1.31008047761143e-05	0.000111036191529025	5.65756751465125e-05	ESR1/BAX/BCL2L1/VEGFA/SRC	5
GO:0010823	GO:0010823	negative regulation of mitochondrion organization	5/101	54/17913	1.31008047761143e-05	0.000111036191529025	5.65756751465125e-05	PPARGC1A/AKT1/BCL2L1/GPX1/HSPA1A	5
GO:0036473	GO:0036473	cell death in response to oxidative stress	6/101	92/17913	1.33303432948993e-05	0.000112718902837799	5.74330580147435e-05	P4HB/HIF1A/AKT1/PRKCD/MET/GPX1	6
GO:0071902	GO:0071902	positive regulation of protein serine/threonine kinase activity	10/101	322/17913	1.38608820520743e-05	0.000116933102416107	5.95802965237532e-05	CCNB1/EGFR/CCND1/IGF2/TGFB1/AKT1/VEGFA/GADD45B/SRC/CDKN1B	10
GO:0017038	GO:0017038	protein import	7/101	140/17913	1.42925579889029e-05	0.0001202956964066	6.12936210050418e-05	TGFB1/AGT/AKT1/PRKCD/CDKN1A/APOE/LEP	7
GO:0050714	GO:0050714	positive regulation of protein secretion	9/101	256/17913	1.43646327605425e-05	0.000120623105582754	6.14604440465655e-05	EGFR/HIF1A/TGFB1/CCL3/PPARD/CASP1/BAD/SRC/TLR2	9
GO:0001655	GO:0001655	urogenital system development	10/101	324/17913	1.46228661074593e-05	0.00012250862019982	6.24211601967703e-05	ESR1/BAX/TGFB1/ACTA2/AGT/CDKN1C/VEGFA/SOX9/MMP9/CDKN1B	10
GO:0009062	GO:0009062	fatty acid catabolic process	6/101	94/17913	1.50837348476292e-05	0.000125790045655917	6.40931273100613e-05	CRAT/AKT1/PPARD/SESN2/CPT1A/LEP	6
GO:0043255	GO:0043255	regulation of carbohydrate biosynthetic process	6/101	94/17913	1.50837348476292e-05	0.000125790045655917	6.40931273100613e-05	PPARGC1A/IGF2/TGFB1/AKT1/SESN2/LEP	6
GO:0051251	GO:0051251	positive regulation of lymphocyte activation	9/101	258/17913	1.52817011308404e-05	0.000127149348539441	6.47857256179192e-05	IGF2/TGFB1/AKT1/CDKN1A/CCL2/CCL5/BAD/LEP/SRC	9
GO:0000075	GO:0000075	cell cycle checkpoint	8/101	197/17913	1.5654920267141e-05	0.00012960058898648	6.60346930160976e-05	CCNB1/PCNA/CCND1/BAX/TGFB1/BCL2L1/CDKN1A/CDKN1B	8
GO:0006977	GO:0006977	DNA damage response, signal transduction by p53 class mediator resulting in cell cycle arrest	5/101	56/17913	1.56832395913232e-05	0.00012960058898648	6.60346930160976e-05	CCNB1/PCNA/BAX/CDKN1A/CDKN1B	5
GO:0061098	GO:0061098	positive regulation of protein tyrosine kinase activity	5/101	56/17913	1.56832395913232e-05	0.00012960058898648	6.60346930160976e-05	ERBB3/NCF1/AGT/CCL5/SRC	5
GO:0008585	GO:0008585	female gonad development	6/101	95/17913	1.60277290574395e-05	0.000132146990596032	6.73321473710312e-05	ESR1/BAX/BCL2L1/VEGFA/LEP/SRC	6
GO:0050870	GO:0050870	positive regulation of T cell activation	8/101	198/17913	1.62389405651691e-05	0.000133421968299835	6.79817799223291e-05	IGF2/TGFB1/AKT1/CCL2/CCL5/BAD/LEP/SRC	8
GO:0007159	GO:0007159	leukocyte cell-cell adhesion	10/101	328/17913	1.62557568638138e-05	0.000133421968299835	6.79817799223291e-05	ITGB2/IGF2/TGFB1/AKT1/CCL2/CD44/CCL5/BAD/LEP/SRC	10
GO:0042116	GO:0042116	macrophage activation	6/101	96/17913	1.7018854692655e-05	0.000138904731406821	7.07753828023869e-05	ITGB2/RORA/CCL3/JUN/ITGAM/TLR2	6
GO:0060688	GO:0060688	regulation of morphogenesis of a branching structure	5/101	57/17913	1.7114774386759e-05	0.000138904731406821	7.07753828023869e-05	ESR1/TGFB1/AGT/VEGFA/SOX9	5
GO:0072431	GO:0072431	signal transduction involved in mitotic G1 DNA damage checkpoint	5/101	57/17913	1.7114774386759e-05	0.000138904731406821	7.07753828023869e-05	CCNB1/PCNA/BAX/CDKN1A/CDKN1B	5
GO:0090183	GO:0090183	regulation of kidney development	5/101	57/17913	1.7114774386759e-05	0.000138904731406821	7.07753828023869e-05	TGFB1/AGT/VEGFA/SOX9/MMP9	5
GO:1902400	GO:1902400	intracellular signal transduction involved in G1 DNA damage checkpoint	5/101	57/17913	1.7114774386759e-05	0.000138904731406821	7.07753828023869e-05	CCNB1/PCNA/BAX/CDKN1A/CDKN1B	5
GO:1990776	GO:1990776	response to angiotensin	4/101	28/17913	1.75666281533658e-05	0.000142254476538169	7.24821604733883e-05	HSF1/AGT/PRKCD/SRC	4
GO:0051146	GO:0051146	striated muscle cell differentiation	9/101	263/17913	1.77955967988179e-05	0.000143788422134449	7.32637435460107e-05	CCNB1/IGF2/TGFB1/AGT/AKT1/VEGFA/GPX1/CXCL10/CDH2	9
GO:1902882	GO:1902882	regulation of response to oxidative stress	6/101	97/17913	1.80588627456504e-05	0.000145592073044756	7.4182748120772e-05	P4HB/HIF1A/AKT1/SESN2/MET/GPX1	6
GO:0046626	GO:0046626	regulation of insulin receptor signaling pathway	5/101	58/17913	1.86460722583223e-05	0.000149993625511637	7.64254475422617e-05	IGF2/AGT/PRKCD/LEP/SRC	5
GO:0048754	GO:0048754	branching morphogenesis of an epithelial tube	7/101	146/17913	1.87713179060751e-05	0.000150667796703066	7.67689543736312e-05	ESR1/TGFB1/AGT/VEGFA/MET/SOX9/SRC	7
GO:0043254	GO:0043254	regulation of protein complex assembly	11/101	409/17913	1.93583168362276e-05	0.000155037092547408	7.89952182512417e-05	ESR1/BAX/TGFB1/PRKCD/VEGFA/APOE/JUN/MET/HSPA1A/SRC/CDKN1B	11
GO:0071236	GO:0071236	cellular response to antibiotic	7/101	147/17913	1.9619711591634e-05	0.000156785211752047	7.98859280538482e-05	PCNA/HSF1/PRKCD/MET/TNFAIP3/SRC/CDKN1B	7
GO:0072413	GO:0072413	signal transduction involved in mitotic cell cycle checkpoint	5/101	59/17913	2.02819564864805e-05	0.000160052927877035	8.15509099251871e-05	CCNB1/PCNA/BAX/CDKN1A/CDKN1B	5
GO:1902402	GO:1902402	signal transduction involved in mitotic DNA damage checkpoint	5/101	59/17913	2.02819564864805e-05	0.000160052927877035	8.15509099251871e-05	CCNB1/PCNA/BAX/CDKN1A/CDKN1B	5
GO:1902403	GO:1902403	signal transduction involved in mitotic DNA integrity checkpoint	5/101	59/17913	2.02819564864805e-05	0.000160052927877035	8.15509099251871e-05	CCNB1/PCNA/BAX/CDKN1A/CDKN1B	5
GO:0032070	GO:0032070	regulation of deoxyribonuclease activity	3/101	10/17913	2.0286756085574e-05	0.000160052927877035	8.15509099251871e-05	PCNA/AKT1/PRKCD	3
GO:0045940	GO:0045940	positive regulation of steroid metabolic process	4/101	29/17913	2.02892843649996e-05	0.000160052927877035	8.15509099251871e-05	PPARGC1A/AGT/APOE/SREBF1	4
GO:0070301	GO:0070301	cellular response to hydrogen peroxide	6/101	99/17913	2.02927392055316e-05	0.000160052927877035	8.15509099251871e-05	PCNA/HSF1/PRKCD/MET/TNFAIP3/SRC	6
GO:0008643	GO:0008643	carbohydrate transport	7/101	148/17913	2.0499527265547e-05	0.000161333941856123	8.22036181074565e-05	AKT1/PPARD/SESN2/SLC2A1/SLC2A4/LEP/SLC2A2	7
GO:0048568	GO:0048568	embryonic organ development	11/101	413/17913	2.11772227866387e-05	0.000165949099250471	8.45551545020058e-05	EGFR/CASP8/HIF1A/HSF1/IGF2/TGFB1/AKT1/CDKN1C/VEGFA/SOX9/SP3	11
GO:0060249	GO:0060249	anatomical structure homeostasis	11/101	413/17913	2.11772227866387e-05	0.000165949099250471	8.45551545020058e-05	PCNA/SLC22A5/EGFR/HIF1A/ACACA/BAX/TGFB1/VEGFA/SOX9/TNFAIP3/SRC	11
GO:0046545	GO:0046545	development of primary female sexual characteristics	6/101	100/17913	2.14903197990894e-05	0.000168040436106428	8.5620742153701e-05	ESR1/BAX/BCL2L1/VEGFA/LEP/SRC	6
GO:0002260	GO:0002260	lymphocyte homeostasis	5/101	60/17913	2.20273783377533e-05	0.00017113578554716	8.71978989528695e-05	HIF1A/BAX/TGFB1/AKT1/TNFAIP3	5
GO:0010676	GO:0010676	positive regulation of cellular carbohydrate metabolic process	5/101	60/17913	2.20273783377533e-05	0.00017113578554716	8.71978989528695e-05	PPARGC1A/IGF2/AKT1/BAD/SRC	5
GO:2000401	GO:2000401	regulation of lymphocyte migration	5/101	60/17913	2.20273783377533e-05	0.00017113578554716	8.71978989528695e-05	AKT1/CCL3/CCL2/CCL5/CXCL10	5
GO:1905269	GO:1905269	positive regulation of chromatin organization	6/101	101/17913	2.27442078794479e-05	0.000176328229956658	8.98435773040699e-05	CCNB1/PPARGC1A/TGFB1/VEGFA/SREBF1/DNMT1	6
GO:0001654	GO:0001654	eye development	10/101	342/17913	2.32697853309225e-05	0.000180019020134541	9.17241258284963e-05	EGFR/HIF1A/BAX/TGFB1/CDKN1C/VEGFA/JUN/SOX9/CDKN1B/SP3	10
GO:0030856	GO:0030856	regulation of epithelial cell differentiation	7/101	151/17913	2.33366082968892e-05	0.000180152670419298	9.17922239412784e-05	CCND1/SERPINE1/CDKN1C/SOX9/MMP9/BAD/CDKN1B	7
GO:0002793	GO:0002793	positive regulation of peptide secretion	9/101	275/17913	2.53051940313522e-05	0.000194650795932569	9.91793760758848e-05	EGFR/HIF1A/TGFB1/CCL3/PPARD/CASP1/BAD/SRC/TLR2	9
GO:0050729	GO:0050729	positive regulation of inflammatory response	7/101	153/17913	2.54021088783731e-05	0.000194650795932569	9.91793760758848e-05	ITGB2/EGFR/SERPINE1/AGT/CCL3/ITGAM/TLR2	7
GO:0071346	GO:0071346	cellular response to interferon-gamma	7/101	153/17913	2.54021088783731e-05	0.000194650795932569	9.91793760758848e-05	CCL3/PRKCD/CCL2/CD44/CASP1/CCL5/TLR2	7
GO:0006606	GO:0006606	protein import into nucleus	6/101	103/17913	2.54288030990017e-05	0.000194650795932569	9.91793760758848e-05	TGFB1/AGT/AKT1/PRKCD/CDKN1A/LEP	6
GO:0038034	GO:0038034	signal transduction in absence of ligand	5/101	62/17913	2.58672807614069e-05	0.000197177008068083	0.000100466543396394	ERBB3/AKT1/BCL2L1/BAD/HSPA1A	5
GO:0097192	GO:0097192	extrinsic apoptotic signaling pathway in absence of ligand	5/101	62/17913	2.58672807614069e-05	0.000197177008068083	0.000100466543396394	ERBB3/AKT1/BCL2L1/BAD/HSPA1A	5
GO:0031214	GO:0031214	biomineral tissue development	7/101	154/17913	2.64900148888532e-05	0.000201080781076973	0.000102455611920408	HIF1A/TGFB1/COL1A1/CCL3/SPP1/SOX9/LEP	7
GO:0045931	GO:0045931	positive regulation of mitotic cell cycle	7/101	154/17913	2.64900148888532e-05	0.000201080781076973	0.000102455611920408	CCNB1/EGFR/CCND1/HSF1/IGF2/TGFB1/AKT1	7
GO:0045742	GO:0045742	positive regulation of epidermal growth factor receptor signaling pathway	4/101	31/17913	2.66473497393529e-05	0.000201434020067125	0.000102635595888524	NCF1/AGT/AKT1/MMP9	4
GO:0051385	GO:0051385	response to mineralocorticoid	4/101	31/17913	2.66473497393529e-05	0.000201434020067125	0.000102635595888524	FOS/CCND1/CDKN1A/SRC	4
GO:0035747	GO:0035747	natural killer cell chemotaxis	3/101	11/17913	2.77800006966852e-05	0.000208264087697211	0.000106115683616204	CCL3/CCL2/CCL5	3
GO:0043619	GO:0043619	regulation of transcription from RNA polymerase II promoter in response to oxidative stress	3/101	11/17913	2.77800006966852e-05	0.000208264087697211	0.000106115683616204	HIF1A/HMOX1/SESN2	3
GO:1901201	GO:1901201	regulation of extracellular matrix assembly	3/101	11/17913	2.77800006966852e-05	0.000208264087697211	0.000106115683616204	TGFB1/AGT/SOX9	3
GO:2001269	GO:2001269	positive regulation of cysteine-type endopeptidase activity involved in apoptotic signaling pathway	3/101	11/17913	2.77800006966852e-05	0.000208264087697211	0.000106115683616204	CASP8/BAX/FAS	3
GO:0090181	GO:0090181	regulation of cholesterol metabolic process	5/101	63/17913	2.79723049075554e-05	0.00020927428116023	0.000106630402073419	ACACA/APOE/FASN/SREBF1/SREBF2	5
GO:0001894	GO:0001894	tissue homeostasis	8/101	214/17913	2.83910920982315e-05	0.000211971274885359	0.000108004586821328	SLC22A5/EGFR/ACACA/BAX/VEGFA/SOX9/TNFAIP3/SRC	8
GO:0042113	GO:0042113	B cell activation	8/101	215/17913	2.93525695059377e-05	0.000218700702302437	0.00011143339588104	CASP8/BAX/TGFB1/PRKCD/CDKN1A/TNFAIP3/BAD/SP3	8
GO:0032768	GO:0032768	regulation of monooxygenase activity	5/101	64/17913	3.02079538820752e-05	0.000224613742975921	0.000114446235781837	EGFR/HIF1A/AKT1/APOE/LEP	5
GO:1900745	GO:1900745	positive regulation of p38MAPK cascade	4/101	32/17913	3.03226459255573e-05	0.000225006409357809	0.000114646308977402	NCF1/VEGFA/GADD45B/LEP	4
GO:0009408	GO:0009408	response to heat	7/101	158/17913	3.12331600340395e-05	0.000231269781710076	0.000117837651499547	HSF1/HMOX1/AKT1/CDKN1A/CXCL10/HSPA1A/CREBBP	7
GO:0008406	GO:0008406	gonad development	8/101	217/17913	3.13575364089844e-05	0.000231269781710076	0.000117837651499547	ESR1/CCND1/BAX/BCL2L1/VEGFA/SOX9/LEP/SRC	8
GO:0043393	GO:0043393	regulation of protein binding	8/101	217/17913	3.13575364089844e-05	0.000231269781710076	0.000117837651499547	HSF1/BAX/AKT1/PRKCD/APOE/MET/MMP9/SRC	8
GO:0010039	GO:0010039	response to iron ion	4/101	33/17913	3.43561450857421e-05	0.00025134596284056	0.000128066960395862	CCNB1/CCND1/HIF1A/HMOX1	4
GO:0032094	GO:0032094	response to food	4/101	33/17913	3.43561450857421e-05	0.00025134596284056	0.000128066960395862	AKT1/SLC16A1/LEP/SREBF1	4
GO:0055094	GO:0055094	response to lipoprotein particle	4/101	33/17913	3.43561450857421e-05	0.00025134596284056	0.000128066960395862	ITGB2/AKT1/APOE/SREBF2	4
GO:1901186	GO:1901186	positive regulation of ERBB signaling pathway	4/101	33/17913	3.43561450857421e-05	0.00025134596284056	0.000128066960395862	NCF1/AGT/AKT1/MMP9	4
GO:1900076	GO:1900076	regulation of cellular response to insulin stimulus	5/101	66/17913	3.50936244136572e-05	0.000256225739694895	0.000130553326924618	IGF2/AGT/PRKCD/LEP/SRC	5
GO:0010950	GO:0010950	positive regulation of endopeptidase activity	7/101	161/17913	3.52315357408278e-05	0.000256717162231763	0.000130803718814169	CTSD/CASP8/HSF1/BAX/CASP1/BAD/FAS	7
GO:0033197	GO:0033197	response to vitamin E	3/101	12/17913	3.68882753625726e-05	0.00026771610622418	0.000136407951755705	CCND1/COL1A1/LEP	3
GO:0043922	GO:0043922	negative regulation by host of viral transcription	3/101	12/17913	3.68882753625726e-05	0.00026771610622418	0.000136407951755705	CCL3/JUN/CCL5	3
GO:0050918	GO:0050918	positive chemotaxis	5/101	67/17913	3.77552153067807e-05	0.000273462077401304	0.00013933566563207	CCL3/VEGFA/CCL5/MET/CXCL10	5
GO:0045137	GO:0045137	development of primary sexual characteristics	8/101	223/17913	3.80734920135085e-05	0.000275036624379939	0.000140137936109285	ESR1/CCND1/BAX/BCL2L1/VEGFA/SOX9/LEP/SRC	8
GO:0050680	GO:0050680	negative regulation of epithelial cell proliferation	7/101	163/17913	3.81238885279123e-05	0.000275036624379939	0.000140137936109285	TGFB1/PPARD/CDKN1C/APOE/CCL2/SOX9/CDKN1B	7
GO:0071392	GO:0071392	cellular response to estradiol stimulus	4/101	34/17913	3.87689240075611e-05	0.00027913625285444	0.000142226797818254	ESR1/PPARGC1A/EGFR/HSF1	4
GO:0071466	GO:0071466	cellular response to xenobiotic stimulus	7/101	164/17913	3.96415969478728e-05	0.000284855427870485	0.000145140858390381	PPARGC1A/PCNA/EGFR/HSF1/RORA/TGFB1/CYP2E1	7
GO:0042698	GO:0042698	ovulation cycle	5/101	68/17913	4.05705693940845e-05	0.0002909557994416	0.000148249147998731	ESR1/PCNA/EGFR/LEP/SRC	5
GO:1902275	GO:1902275	regulation of chromatin organization	7/101	165/17913	4.1208596733677e-05	0.000294949719928444	0.000150284148883696	CCNB1/PPARGC1A/IGF2/TGFB1/VEGFA/SREBF1/DNMT1	7
GO:0015849	GO:0015849	organic acid transport	9/101	293/17913	4.15312125267336e-05	0.000296093115190595	0.000150866736939218	ACACA/AGT/AKT1/PPARD/SLCO1B1/APOE/SLC16A1/CPT1A/LEP	9
GO:0046942	GO:0046942	carboxylic acid transport	9/101	293/17913	4.15312125267336e-05	0.000296093115190595	0.000150866736939218	ACACA/AGT/AKT1/PPARD/SLCO1B1/APOE/SLC16A1/CPT1A/LEP	9
GO:0051048	GO:0051048	negative regulation of secretion	8/101	226/17913	4.18582126844746e-05	0.000297840433113013	0.000151757038468792	UCP2/ERBB3/HMOX1/APOE/FN1/TNFAIP3/LEP/SREBF1	8
GO:0030224	GO:0030224	monocyte differentiation	4/101	35/17913	4.35824882770225e-05	0.000308299469601661	0.000157086175235633	VEGFA/JUN/FASN/SP3	4
GO:0071402	GO:0071402	cellular response to lipoprotein particle stimulus	4/101	35/17913	4.35824882770225e-05	0.000308299469601661	0.000157086175235633	ITGB2/AKT1/APOE/SREBF2	4
GO:1903131	GO:1903131	mononuclear cell differentiation	4/101	35/17913	4.35824882770225e-05	0.000308299469601661	0.000157086175235633	VEGFA/JUN/FASN/SP3	4
GO:0015850	GO:0015850	organic hydroxy compound transport	8/101	228/17913	4.45520248539924e-05	0.000314545946347799	0.000160268909030203	PON1/AGT/SLCO1B1/APOE/SLC16A1/SPP1/LEP/SREBF2	8
GO:0046660	GO:0046660	female sex differentiation	6/101	114/17913	4.51222891062541e-05	0.000317954734865	0.000162005770760929	ESR1/BAX/BCL2L1/VEGFA/LEP/SRC	6
GO:0072329	GO:0072329	monocarboxylic acid catabolic process	6/101	115/17913	4.73908194695388e-05	0.000333294041762559	0.000169821525534742	CRAT/AKT1/PPARD/SESN2/CPT1A/LEP	6
GO:1905332	GO:1905332	positive regulation of morphogenesis of an epithelium	4/101	36/17913	4.88187589722122e-05	0.000342325109961579	0.000174423077277627	TGFB1/AGT/VEGFA/SOX9	4
GO:0010594	GO:0010594	regulation of endothelial cell migration	8/101	231/17913	4.88632376430306e-05	0.000342325109961579	0.000174423077277627	HIF1A/TGFB1/HMOX1/AGT/AKT1/VEGFA/APOE/MET	8
GO:0042310	GO:0042310	vasoconstriction	5/101	71/17913	5.00008893550015e-05	0.000349621603259203	0.000178140820374095	EGFR/ACTA2/AGT/AKT1/LEP	5
GO:0002761	GO:0002761	regulation of myeloid leukocyte differentiation	6/101	117/17913	5.22018932779504e-05	0.000363613187660206	0.000185269877332512	FOS/CASP8/TGFB1/CCL3/NME1/JUN	6
GO:0034605	GO:0034605	cellular response to heat	6/101	117/17913	5.22018932779504e-05	0.000363613187660206	0.000185269877332512	HSF1/HMOX1/CDKN1A/CXCL10/HSPA1A/CREBBP	6
GO:0006695	GO:0006695	cholesterol biosynthetic process	5/101	72/17913	5.34936104381615e-05	0.000371188487696861	0.000189129679331387	ACACA/APOE/FASN/SREBF1/SREBF2	5
GO:1902653	GO:1902653	secondary alcohol biosynthetic process	5/101	72/17913	5.34936104381615e-05	0.000371188487696861	0.000189129679331387	ACACA/APOE/FASN/SREBF1/SREBF2	5
GO:0032147	GO:0032147	activation of protein kinase activity	9/101	303/17913	5.38553759964526e-05	0.000372986946901146	0.000190046038604023	EGFR/AGT/AKT1/PRKCD/VEGFA/GADD45B/CCL5/LEP/SRC	9
GO:0014912	GO:0014912	negative regulation of smooth muscle cell migration	4/101	37/17913	5.45000595540958e-05	0.000376019386221428	0.000191591141146926	PPARGC1A/IGFBP3/SERPINE1/PPARD	4
GO:0034405	GO:0034405	response to fluid shear stress	4/101	37/17913	5.45000595540958e-05	0.000376019386221428	0.000191591141146926	TGFB1/AKT1/SREBF2/SRC	4
GO:1901991	GO:1901991	negative regulation of mitotic cell cycle phase transition	8/101	235/17913	5.51482546516622e-05	0.000379770935442128	0.000193502647900569	CCNB1/PCNA/CCND1/BAX/CDKN1A/CCL2/CDKN2C/CDKN1B	8
GO:0034341	GO:0034341	response to interferon-gamma	7/101	173/17913	5.56708310205127e-05	0.000381922908661479	0.000194599131273292	CCL3/PRKCD/CCL2/CD44/CASP1/CCL5/TLR2	7
GO:0071478	GO:0071478	cellular response to radiation	7/101	173/17913	5.56708310205127e-05	0.000381922908661479	0.000194599131273292	PCNA/HSF1/BAX/TGFB1/BCL2L1/CDKN1A/CREBBP	7
GO:0007492	GO:0007492	endoderm development	5/101	73/17913	5.71718863234229e-05	0.000390013093193181	0.000198721279607434	ITGB2/TGFB1/MMP2/FN1/MMP9	5
GO:0072401	GO:0072401	signal transduction involved in DNA integrity checkpoint	5/101	73/17913	5.71718863234229e-05	0.000390013093193181	0.000198721279607434	CCNB1/PCNA/BAX/CDKN1A/CDKN1B	5
GO:0072422	GO:0072422	signal transduction involved in DNA damage checkpoint	5/101	73/17913	5.71718863234229e-05	0.000390013093193181	0.000198721279607434	CCNB1/PCNA/BAX/CDKN1A/CDKN1B	5
GO:0033135	GO:0033135	regulation of peptidyl-serine phosphorylation	6/101	119/17913	5.7396190275967e-05	0.000390079528679282	0.000198755130124352	EGFR/BAX/TGFB1/AKT1/VEGFA/CD44	6
GO:0051928	GO:0051928	positive regulation of calcium ion transport	6/101	119/17913	5.7396190275967e-05	0.000390079528679282	0.000198755130124352	F2/BAX/CCL3/CCL2/CCL5/CXCL10	6
GO:0030193	GO:0030193	regulation of blood coagulation	5/101	74/17913	6.10424547362791e-05	0.000411365899633882	0.000209601060551107	F2/SERPINE1/PRKCD/APOE/PLAT	5
GO:0042246	GO:0042246	tissue regeneration	5/101	74/17913	6.10424547362791e-05	0.000411365899633882	0.000209601060551107	CCNB1/PPARD/CDKN1A/GPX1/CDKN1B	5
GO:0046902	GO:0046902	regulation of mitochondrial membrane permeability	5/101	74/17913	6.10424547362791e-05	0.000411365899633882	0.000209601060551107	CASP8/BAX/BCL2L1/BAD/HSPA1A	5
GO:0072395	GO:0072395	signal transduction involved in cell cycle checkpoint	5/101	74/17913	6.10424547362791e-05	0.000411365899633882	0.000209601060551107	CCNB1/PCNA/BAX/CDKN1A/CDKN1B	5
GO:0006909	GO:0006909	phagocytosis	9/101	308/17913	6.10939454901805e-05	0.000411365899633882	0.000209601060551107	ITGB2/CRP/TGFB1/PRKCD/CCL2/ITGAM/LEP/SRC/TLR2	9
GO:0002687	GO:0002687	positive regulation of leukocyte migration	6/101	121/17913	6.29958243713546e-05	0.000422606674196025	0.000215328512125819	TGFB1/SERPINE1/CCL3/VEGFA/CCL5/CXCL10	6
GO:0072655	GO:0072655	establishment of protein localization to mitochondrion	6/101	121/17913	6.29958243713546e-05	0.000422606674196025	0.000215328512125819	CASP8/BAX/AKT1/BAD/SREBF1/SREBF2	6
GO:0016126	GO:0016126	sterol biosynthetic process	5/101	75/17913	6.51121789007093e-05	0.000434399784372439	0.000221337392303715	ACACA/APOE/FASN/SREBF1/SREBF2	5
GO:1900046	GO:1900046	regulation of hemostasis	5/101	75/17913	6.51121789007093e-05	0.000434399784372439	0.000221337392303715	F2/SERPINE1/PRKCD/APOE/PLAT	5
GO:1903201	GO:1903201	regulation of oxidative stress-induced cell death	5/101	75/17913	6.51121789007093e-05	0.000434399784372439	0.000221337392303715	P4HB/HIF1A/AKT1/MET/GPX1	5
GO:0033044	GO:0033044	regulation of chromosome organization	9/101	311/17913	6.58188017590586e-05	0.000438309822703181	0.000223329653163569	CCNB1/PPARGC1A/IGF2/TGFB1/VEGFA/SREBF1/SRC/DNMT1/TOP2A	9
GO:0061138	GO:0061138	morphogenesis of a branching epithelium	7/101	178/17913	6.66525252749351e-05	0.000443050423948198	0.000225745106290553	ESR1/TGFB1/AGT/VEGFA/MET/SOX9/SRC	7
GO:0060562	GO:0060562	epithelial tube morphogenesis	9/101	313/17913	6.91369288581056e-05	0.000458726046219109	0.000233732222032781	ESR1/HIF1A/TGFB1/AGT/VEGFA/MET/SOX9/CXCL10/SRC	9
GO:0006914	GO:0006914	autophagy	11/101	471/17913	6.98027600996483e-05	0.000461459701313311	0.000235125086651447	PPARGC1A/HIF1A/HMOX1/AKT1/SESN2/MET/BAD/LEP/SREBF1/SREBF2/SRC	11
GO:0061919	GO:0061919	process utilizing autophagic mechanism	11/101	471/17913	6.98027600996483e-05	0.000461459701313311	0.000235125086651447	PPARGC1A/HIF1A/HMOX1/AKT1/SESN2/MET/BAD/LEP/SREBF1/SREBF2/SRC	11
GO:0010506	GO:0010506	regulation of autophagy	9/101	314/17913	7.08481674108575e-05	0.000467520756272011	0.000238213343477141	HIF1A/HMOX1/AKT1/SESN2/MET/BAD/LEP/SREBF1/SREBF2	9
GO:0051924	GO:0051924	regulation of calcium ion transport	8/101	244/17913	7.17843327515088e-05	0.000472840278776243	0.00024092377124839	F2/BAX/TGFB1/AGT/CCL3/CCL2/CCL5/CXCL10	8
GO:0008360	GO:0008360	regulation of cell shape	6/101	124/17913	7.22055469373361e-05	0.000474754735378217	0.000241899234052939	F2/ITGB2/CCL3/VEGFA/CCL2/FN1	6
GO:0060537	GO:0060537	muscle tissue development	10/101	392/17913	7.34533854640554e-05	0.000482087562359757	0.000245635490056503	CCNB1/FOS/PPARGC1A/COL3A1/ERBB3/TGFB1/AGT/VEGFA/SOX9/GPX1	10
GO:0051851	GO:0051851	modification by host of symbiont morphology or physiology	5/101	77/17913	7.38771719026013e-05	0.000483390809824014	0.000246299526747225	F2/CCL3/APOE/JUN/CCL5	5
GO:0043401	GO:0043401	steroid hormone mediated signaling pathway	7/101	181/17913	7.40507923740308e-05	0.000483390809824014	0.000246299526747225	ESR2/ESR1/PPARGC1A/RORA/PPARD/SKP2/SRC	7
GO:0051099	GO:0051099	positive regulation of binding	7/101	181/17913	7.40507923740308e-05	0.000483390809824014	0.000246299526747225	HSF1/PON1/TGFB1/NME1/APOE/MET/MMP9	7
GO:0033574	GO:0033574	response to testosterone	4/101	40/17913	7.4443141118997e-05	0.00048508111309798	0.000247160777908762	HSF1/NME1/SPP1/BAD	4
GO:0033599	GO:0033599	regulation of mammary gland epithelial cell proliferation	3/101	15/17913	7.53583972628568e-05	0.000487620553391364	0.000248454685301604	CCND1/BAX/GPX1	3
GO:1902001	GO:1902001	fatty acid transmembrane transport	3/101	15/17913	7.53583972628568e-05	0.000487620553391364	0.000248454685301604	ACACA/AKT1/CPT1A	3
GO:0046887	GO:0046887	positive regulation of hormone secretion	6/101	125/17913	7.55034025190699e-05	0.000487620553391364	0.000248454685301604	EGFR/HIF1A/PPARD/SPP1/BAD/LEP	6
GO:0051170	GO:0051170	import into nucleus	6/101	125/17913	7.55034025190699e-05	0.000487620553391364	0.000248454685301604	TGFB1/AGT/AKT1/PRKCD/CDKN1A/LEP	6
GO:0070585	GO:0070585	protein localization to mitochondrion	6/101	125/17913	7.55034025190699e-05	0.000487620553391364	0.000248454685301604	CASP8/BAX/AKT1/BAD/SREBF1/SREBF2	6
GO:0021537	GO:0021537	telencephalon development	8/101	246/17913	7.59976177618288e-05	0.000489942088975194	0.000249637564876481	EGFR/HIF1A/COL3A1/BAX/NME1/SLC2A1/BAD/CDH2	8
GO:0043534	GO:0043534	blood vessel endothelial cell migration	7/101	182/17913	7.66609380177548e-05	0.000491603475542427	0.000250484082263526	HIF1A/TGFB1/HMOX1/AKT1/VEGFA/APOE/GPX1	7
GO:0051216	GO:0051216	cartilage development	7/101	182/17913	7.66609380177548e-05	0.000491603475542427	0.000250484082263526	HIF1A/TGFB1/COL1A1/CD44/SOX9/LEP/TIMP1	7
GO:1903708	GO:1903708	positive regulation of hemopoiesis	7/101	182/17913	7.66609380177548e-05	0.000491603475542427	0.000250484082263526	FOS/CASP8/HIF1A/TGFB1/JUN/BAD/HSPA1A	7
GO:0022617	GO:0022617	extracellular matrix disassembly	5/101	78/17913	7.85867901028957e-05	0.000502182019005498	0.00025587411077809	TGFB1/CD44/MMP2/MMP9/TIMP1	5
GO:1905954	GO:1905954	positive regulation of lipid localization	5/101	78/17913	7.85867901028957e-05	0.000502182019005498	0.00025587411077809	PON1/PRKCD/APOE/SPP1/SREBF2	5
GO:0051592	GO:0051592	response to calcium ion	6/101	126/17913	7.89203220954475e-05	0.000503428580945696	0.000256509264797761	FOS/EGFR/CCND1/PTGES/JUN/BAD	6
GO:0060759	GO:0060759	regulation of response to cytokine stimulus	7/101	183/17913	7.934575660934e-05	0.000504372676628602	0.000256990304807579	CASP8/HIF1A/CASP1/CCL5/TNFAIP3/HSPA1A/TLR2	7
GO:0070555	GO:0070555	response to interleukin-1	7/101	183/17913	7.934575660934e-05	0.000504372676628602	0.000256990304807579	HIF1A/RORA/CCL3/CCL2/CCL5/SOX9/SRC	7
GO:0010907	GO:0010907	positive regulation of glucose metabolic process	4/101	41/17913	8.21353955458017e-05	0.0005193813881818	0.00026463761310867	PPARGC1A/IGF2/AKT1/SRC	4
GO:0019048	GO:0019048	modulation by virus of host morphology or physiology	4/101	41/17913	8.21353955458017e-05	0.0005193813881818	0.00026463761310867	CASP8/TGFB1/BCL2L1/BAD	4
GO:0090184	GO:0090184	positive regulation of kidney development	4/101	41/17913	8.21353955458017e-05	0.0005193813881818	0.00026463761310867	TGFB1/AGT/VEGFA/SOX9	4
GO:0045471	GO:0045471	response to ethanol	6/101	127/17913	8.24594328789774e-05	0.000520525170048545	0.000265220398148758	CCND1/CASP8/CYP2E1/SLC2A4/BAD/LEP	6
GO:0060627	GO:0060627	regulation of vesicle-mediated transport	11/101	480/17913	8.26229406354355e-05	0.000520653400607355	0.000265285734777646	ITGB2/TGFB1/HMOX1/SERPINE1/VEGFA/APOE/CCL2/ITGAM/SLC2A4/SRC/TLR2	11
GO:0050818	GO:0050818	regulation of coagulation	5/101	79/17913	8.35242616293445e-05	0.000525422517792901	0.000267715717478868	F2/SERPINE1/PRKCD/APOE/PLAT	5
GO:0031589	GO:0031589	cell-substrate adhesion	9/101	322/17913	8.58686846196828e-05	0.000539237542793034	0.000274754813072706	ITGB2/COL3A1/SERPINE1/COL1A1/PPARD/VEGFA/CD44/FN1/SRC	9
GO:0002576	GO:0002576	platelet degranulation	6/101	128/17913	8.61239110772798e-05	0.00053990782875343	0.000275096340283144	IGF2/TGFB1/SERPINE1/VEGFA/FN1/TIMP1	6
GO:0032386	GO:0032386	regulation of intracellular transport	10/101	400/17913	8.68235209726817e-05	0.000543356836930586	0.000276853694921496	ITGB2/TGFB1/HMOX1/PRKCD/ITGAM/SLC2A4/LEP/SREBF1/SREBF2/SRC	10
GO:0070374	GO:0070374	positive regulation of ERK1 and ERK2 cascade	7/101	186/17913	8.78645764170633e-05	0.000548927147512787	0.000279691905397054	EGFR/TGFB1/CCL3/APOE/CD44/JUN/SRC	7
GO:0051249	GO:0051249	regulation of lymphocyte activation	10/101	401/17913	8.86317151025734e-05	0.000551286399144051	0.000280894002227297	IGF2/TGFB1/AKT1/CDKN1A/CCL2/CCL5/TNFAIP3/BAD/LEP/SRC	10
GO:0032637	GO:0032637	interleukin-8 production	5/101	80/17913	8.86970691692161e-05	0.000551286399144051	0.000280894002227297	CRP/SERPINE1/LEP/HSPA1A/TLR2	5
GO:0043536	GO:0043536	positive regulation of blood vessel endothelial cell migration	5/101	80/17913	8.86970691692161e-05	0.000551286399144051	0.000280894002227297	HIF1A/TGFB1/HMOX1/AKT1/VEGFA	5
GO:0048247	GO:0048247	lymphocyte chemotaxis	4/101	42/17913	9.03898876061467e-05	0.000560849200231995	0.00028576648497722	CCL3/CCL2/CCL5/CXCL10	4
GO:0007096	GO:0007096	regulation of exit from mitosis	3/101	16/17913	9.23692280241637e-05	0.000571356884598119	0.000291120409036156	TGFB1/CDKN1C/CDKN1B	3
GO:0007249	GO:0007249	I-kappaB kinase/NF-kappaB signaling	8/101	253/17913	9.23976480043163e-05	0.000571356884598119	0.000291120409036156	ESR1/CASP8/RORA/HMOX1/AKT1/CASP1/TNFAIP3/TLR2	8
GO:0046209	GO:0046209	nitric oxide metabolic process	5/101	81/17913	9.41128174616904e-05	0.00057789431516348	0.000294451390969754	ITGB2/RORA/AGT/AKT1/TLR2	5
GO:0046849	GO:0046849	bone remodeling	5/101	81/17913	9.41128174616904e-05	0.00057789431516348	0.000294451390969754	EGFR/TGFB1/TNFAIP3/LEP/SRC	5
GO:0046889	GO:0046889	positive regulation of lipid biosynthetic process	5/101	81/17913	9.41128174616904e-05	0.00057789431516348	0.000294451390969754	PPARGC1A/AKT1/PRKCD/APOE/SREBF1	5
GO:1902930	GO:1902930	regulation of alcohol biosynthetic process	5/101	81/17913	9.41128174616904e-05	0.00057789431516348	0.000294451390969754	ACACA/APOE/FASN/SREBF1/SREBF2	5
GO:0044282	GO:0044282	small molecule catabolic process	10/101	404/17913	9.42495403993244e-05	0.00057789431516348	0.000294451390969754	CRAT/PON1/TGFB1/AKT1/PPARD/SESN2/CD44/CPT1A/BAD/LEP	10
GO:0034976	GO:0034976	response to endoplasmic reticulum stress	8/101	254/17913	9.49635895539587e-05	0.000580315313644023	0.000295684949340942	P4HB/CCND1/BAX/BCL2L1/SESN2/CCL2/JUN/HSPA1A	8
GO:1901988	GO:1901988	negative regulation of cell cycle phase transition	8/101	254/17913	9.49635895539587e-05	0.000580315313644023	0.000295684949340942	CCNB1/PCNA/CCND1/BAX/CDKN1A/CCL2/CDKN2C/CDKN1B	8
GO:0044242	GO:0044242	cellular lipid catabolic process	7/101	189/17913	9.71152009901992e-05	0.000592467904027457	0.000301876993540711	CRAT/AKT1/PPARD/PRKCD/SESN2/CPT1A/LEP	7
GO:0071326	GO:0071326	cellular response to monosaccharide stimulus	6/101	131/17913	9.79020494623328e-05	0.000596267758534409	0.000303813113027781	PPARGC1A/UCP2/HIF1A/NME1/BAD/LEP	6
GO:0009409	GO:0009409	response to cold	4/101	43/17913	9.92310905276309e-05	0.000599342599931007	0.000305379820473213	FOS/PPARGC1A/CASP8/CXCL10	4
GO:0034198	GO:0034198	cellular response to amino acid starvation	4/101	43/17913	9.92310905276309e-05	0.000599342599931007	0.000305379820473213	UCP2/SESN2/CDKN1A/FAS	4
GO:0060443	GO:0060443	mammary gland morphogenesis	4/101	43/17913	9.92310905276309e-05	0.000599342599931007	0.000305379820473213	ESR1/BAX/TGFB1/SRC	4
GO:0071364	GO:0071364	cellular response to epidermal growth factor stimulus	4/101	43/17913	9.92310905276309e-05	0.000599342599931007	0.000305379820473213	EGFR/AKT1/COL1A1/SOX9	4
GO:1901028	GO:1901028	regulation of mitochondrial outer membrane permeabilization involved in apoptotic signaling pathway	4/101	43/17913	9.92310905276309e-05	0.000599342599931007	0.000305379820473213	CASP8/BAX/BAD/HSPA1A	4
GO:0006970	GO:0006970	response to osmotic stress	5/101	82/17913	9.97792326098124e-05	0.000599664941767402	0.000305544061580287	EGFR/BAX/SLC2A1/SLC2A4/BAD	5
GO:0045445	GO:0045445	myoblast differentiation	5/101	82/17913	9.97792326098124e-05	0.000599664941767402	0.000305544061580287	IGFBP3/TGFB1/PPARD/SOX9/CXCL10	5
GO:1901992	GO:1901992	positive regulation of mitotic cell cycle phase transition	5/101	82/17913	9.97792326098124e-05	0.000599664941767402	0.000305544061580287	CCNB1/EGFR/CCND1/TGFB1/AKT1	5
GO:0006694	GO:0006694	steroid biosynthetic process	7/101	190/17913	0.000100369419222842	0.000602216515337053	0.000306844151176311	PPARGC1A/ACACA/APOE/FASN/LEP/SREBF1/SREBF2	7
GO:0048565	GO:0048565	digestive tract development	6/101	132/17913	0.000102100743051722	0.000611595225265341	0.000311622834944995	CCNB1/EGFR/HIF1A/COL3A1/TGFB1/CDKN1A	6
GO:0000077	GO:0000077	DNA damage checkpoint	6/101	133/17913	0.00010644142365811	0.000636547724376463	0.000324336747988702	CCNB1/PCNA/CCND1/BAX/CDKN1A/CDKN1B	6
GO:0001763	GO:0001763	morphogenesis of a branching structure	7/101	192/17913	0.000107144543567464	0.000639700427604758	0.000325943127955641	ESR1/TGFB1/AGT/VEGFA/MET/SOX9/SRC	7
GO:0051205	GO:0051205	protein insertion into membrane	4/101	44/17913	0.000108683793492813	0.000647826677278475	0.000330083652368165	EGFR/CASP8/BAX/BAD	4
GO:0072507	GO:0072507	divalent inorganic cation homeostasis	10/101	412/17913	0.000110730017590988	0.000655156672861052	0.000333818465704201	ESR1/F2/EGFR/BAX/TGFB1/AGT/CCL3/APOE/CCL5/CXCL10	10
GO:0030260	GO:0030260	entry into host cell	6/101	134/17913	0.000110927563526329	0.000655156672861052	0.000333818465704201	P4HB/EGFR/HAVCR1/MET/HSPA1A/SRC	6
GO:0044409	GO:0044409	entry into host	6/101	134/17913	0.000110927563526329	0.000655156672861052	0.000333818465704201	P4HB/EGFR/HAVCR1/MET/HSPA1A/SRC	6
GO:0051806	GO:0051806	entry into cell of other organism involved in symbiotic interaction	6/101	134/17913	0.000110927563526329	0.000655156672861052	0.000333818465704201	P4HB/EGFR/HAVCR1/MET/HSPA1A/SRC	6
GO:0051828	GO:0051828	entry into other organism involved in symbiotic interaction	6/101	134/17913	0.000110927563526329	0.000655156672861052	0.000333818465704201	P4HB/EGFR/HAVCR1/MET/HSPA1A/SRC	6
GO:0030502	GO:0030502	negative regulation of bone mineralization	3/101	17/17913	0.000111703723141174	0.000655156672861052	0.000333818465704201	HIF1A/CCL3/SOX9	3
GO:1903980	GO:1903980	positive regulation of microglial cell activation	3/101	17/17913	0.000111703723141174	0.000655156672861052	0.000333818465704201	ITGB2/CCL3/ITGAM	3
GO:0001776	GO:0001776	leukocyte homeostasis	5/101	84/17913	0.000111895570364883	0.000655156672861052	0.000333818465704201	HIF1A/BAX/TGFB1/AKT1/TNFAIP3	5
GO:0042058	GO:0042058	regulation of epidermal growth factor receptor signaling pathway	5/101	84/17913	0.000111895570364883	0.000655156672861052	0.000333818465704201	EGFR/NCF1/AGT/AKT1/MMP9	5
GO:0090559	GO:0090559	regulation of membrane permeability	5/101	84/17913	0.000111895570364883	0.000655156672861052	0.000333818465704201	CASP8/BAX/BCL2L1/BAD/HSPA1A	5
GO:2001057	GO:2001057	reactive nitrogen species metabolic process	5/101	84/17913	0.000111895570364883	0.000655156672861052	0.000333818465704201	ITGB2/RORA/AGT/AKT1/TLR2	5
GO:0016051	GO:0016051	carbohydrate biosynthetic process	7/101	194/17913	0.000114287427896888	0.000668085350213964	0.000340405945335121	PPARGC1A/IGF2/TGFB1/AKT1/SESN2/SLC2A1/LEP	7
GO:0002446	GO:0002446	neutrophil mediated immunity	11/101	499/17913	0.000116448430631525	0.000678536047718309	0.000345730833184015	F2/OLR1/CTSD/ITGB2/HP/PRKCD/CD44/ITGAM/MMP9/HSPA1A/TLR2	11
GO:0042119	GO:0042119	neutrophil activation	11/101	499/17913	0.000116448430631525	0.000678536047718309	0.000345730833184015	OLR1/CTSD/ITGB2/HP/PRKCD/CD44/ITGAM/CCL5/MMP9/HSPA1A/TLR2	11
GO:0030100	GO:0030100	regulation of endocytosis	8/101	262/17913	0.000117698507684929	0.00068472283830784	0.000348883155411325	TGFB1/SERPINE1/VEGFA/APOE/CCL2/SLC2A4/SRC/TLR2	8
GO:0046427	GO:0046427	positive regulation of JAK-STAT cascade	5/101	85/17913	0.000118361545385235	0.000685490405312339	0.000349274249710415	F2/HSF1/AGT/CCL5/LEP	5
GO:1901615	GO:1901615	organic hydroxy compound metabolic process	11/101	500/17913	0.000118515926013384	0.000685490405312339	0.000349274249710415	ITGB2/HIF1A/ACACA/PON1/PPARD/APOE/ITGAM/FASN/LEP/SREBF1/SREBF2	11
GO:0035987	GO:0035987	endodermal cell differentiation	4/101	45/17913	0.000118773090029366	0.000685490405312339	0.000349274249710415	ITGB2/MMP2/FN1/MMP9	4
GO:0046850	GO:0046850	regulation of bone remodeling	4/101	45/17913	0.000118773090029366	0.000685490405312339	0.000349274249710415	EGFR/TNFAIP3/LEP/SRC	4
GO:0071675	GO:0071675	regulation of mononuclear cell migration	4/101	45/17913	0.000118773090029366	0.000685490405312339	0.000349274249710415	TGFB1/SERPINE1/CCL5/CXCL10	4
GO:0072331	GO:0072331	signal transduction by p53 class mediator	8/101	264/17913	0.000124035660551383	0.000714728465554404	0.000364171761732312	CCNB1/PCNA/BAX/AKT1/SESN2/CDKN1A/CD44/CDKN1B	8
GO:0033138	GO:0033138	positive regulation of peptidyl-serine phosphorylation	5/101	86/17913	0.000125110290506777	0.000718642995707174	0.000366166311286152	EGFR/TGFB1/AKT1/VEGFA/CD44	5
GO:0061097	GO:0061097	regulation of protein tyrosine kinase activity	5/101	86/17913	0.000125110290506777	0.000718642995707174	0.000366166311286152	ERBB3/NCF1/AGT/CCL5/SRC	5
GO:0002221	GO:0002221	pattern recognition receptor signaling pathway	7/101	197/17913	0.000125724107499755	0.000721029739541182	0.000367382416071009	ESR1/ITGB2/CASP8/ITGAM/TNFAIP3/HSPA1A/TLR2	7
GO:0031638	GO:0031638	zymogen activation	4/101	46/17913	0.000129524366578288	0.00073932589776869	0.000376704759444414	CASP8/SERPINE1/BAD/PLAT	4
GO:0070231	GO:0070231	T cell apoptotic process	4/101	46/17913	0.000129524366578288	0.00073932589776869	0.000376704759444414	HIF1A/BAX/AKT1/CCL5	4
GO:1990928	GO:1990928	response to amino acid starvation	4/101	46/17913	0.000129524366578288	0.00073932589776869	0.000376704759444414	UCP2/SESN2/CDKN1A/FAS	4
GO:0072676	GO:0072676	lymphocyte migration	5/101	87/17913	0.000132150127297576	0.0007531314464796	0.000383739026635428	AKT1/CCL3/CCL2/CCL5/CXCL10	5
GO:0031065	GO:0031065	positive regulation of histone deacetylation	3/101	18/17913	0.000133496156644279	0.000757241849545395	0.000385833378264112	TGFB1/VEGFA/SREBF1	3
GO:0090026	GO:0090026	positive regulation of monocyte chemotaxis	3/101	18/17913	0.000133496156644279	0.000757241849545395	0.000385833378264112	SERPINE1/CCL5/CXCL10	3
GO:1902176	GO:1902176	negative regulation of oxidative stress-induced intrinsic apoptotic signaling pathway	3/101	18/17913	0.000133496156644279	0.000757241849545395	0.000385833378264112	HIF1A/AKT1/GPX1	3
GO:0071322	GO:0071322	cellular response to carbohydrate stimulus	6/101	139/17913	0.000135665155669711	0.000768346582577992	0.00039149151332791	PPARGC1A/UCP2/HIF1A/NME1/BAD/LEP	6
GO:1900407	GO:1900407	regulation of cellular response to oxidative stress	5/101	88/17913	0.00013948949395179	0.00078755248448557	0.000401277393519369	P4HB/HIF1A/AKT1/MET/GPX1	5
GO:1904894	GO:1904894	positive regulation of STAT cascade	5/101	88/17913	0.00013948949395179	0.00078755248448557	0.000401277393519369	F2/HSF1/AGT/CCL5/LEP	5
GO:0006953	GO:0006953	acute-phase response	4/101	47/17913	0.000140963291238172	0.000789418873658614	0.000402228364784656	F2/HP/CRP/FN1	4
GO:0043124	GO:0043124	negative regulation of I-kappaB kinase/NF-kappaB signaling	4/101	47/17913	0.000140963291238172	0.000789418873658614	0.000402228364784656	ESR1/CASP8/RORA/TNFAIP3	4
GO:0070849	GO:0070849	response to epidermal growth factor	4/101	47/17913	0.000140963291238172	0.000789418873658614	0.000402228364784656	EGFR/AKT1/COL1A1/SOX9	4
GO:1900744	GO:1900744	regulation of p38MAPK cascade	4/101	47/17913	0.000140963291238172	0.000789418873658614	0.000402228364784656	NCF1/VEGFA/GADD45B/LEP	4
GO:0007259	GO:0007259	JAK-STAT cascade	6/101	140/17913	0.000141099749595718	0.000789418873658614	0.000402228364784656	F2/HSF1/AGT/CCL2/CCL5/LEP	6
GO:0007548	GO:0007548	sex differentiation	8/101	269/17913	0.000141122735940071	0.000789418873658614	0.000402228364784656	ESR1/CCND1/BAX/BCL2L1/VEGFA/SOX9/LEP/SRC	8
GO:0050707	GO:0050707	regulation of cytokine secretion	7/101	201/17913	0.000142402933268754	0.000795356475215344	0.000405253719060566	CRP/CCL3/CASP1/FN1/TNFAIP3/SRC/TLR2	7
GO:1901342	GO:1901342	regulation of vasculature development	10/101	425/17913	0.00014270889075766	0.000795842832507439	0.000405501530083114	ITGB2/HIF1A/HMOX1/SERPINE1/AGT/VEGFA/TNFAIP3/CXCL10/LEP/DNMT1	10
GO:0009410	GO:0009410	response to xenobiotic stimulus	8/101	270/17913	0.000144763078249011	0.000804829590999087	0.00041008050493845	PPARGC1A/PCNA/EGFR/HSF1/RORA/TGFB1/CYP2E1/GPX1	8
GO:0070661	GO:0070661	leukocyte proliferation	8/101	270/17913	0.000144763078249011	0.000804829590999087	0.00041008050493845	IGF2/BAX/TGFB1/PRKCD/CDKN1A/CCL5/TNFAIP3/LEP	8
GO:0031570	GO:0031570	DNA integrity checkpoint	6/101	141/17913	0.000146705499974195	0.000813894936831384	0.000414699521979977	CCNB1/PCNA/CCND1/BAX/CDKN1A/CDKN1B	6
GO:1903531	GO:1903531	negative regulation of secretion by cell	7/101	202/17913	0.000146841330737455	0.000813894936831384	0.000414699521979977	UCP2/HMOX1/APOE/FN1/TNFAIP3/LEP/SREBF1	7
GO:0051403	GO:0051403	stress-activated MAPK cascade	8/101	271/17913	0.000148480612046365	0.000820479491490247	0.000418054514800195	EGFR/NCF1/AGT/AKT1/VEGFA/GADD45B/FAS/LEP	8
GO:0070372	GO:0070372	regulation of ERK1 and ERK2 cascade	8/101	271/17913	0.000148480612046365	0.000820479491490247	0.000418054514800195	EGFR/TGFB1/CCL3/APOE/CD44/JUN/FN1/SRC	8
GO:0002792	GO:0002792	negative regulation of peptide secretion	6/101	142/17913	0.000152486276977631	0.000841335513035911	0.000428681171600719	UCP2/APOE/FN1/TNFAIP3/LEP/SREBF1	6
GO:0044003	GO:0044003	modification by symbiont of host morphology or physiology	4/101	48/17913	0.000153115802683514	0.000843528876601903	0.000429798744374776	CASP8/TGFB1/BCL2L1/BAD	4
GO:0022604	GO:0022604	regulation of cell morphogenesis	10/101	430/17913	0.000156931668934876	0.000861930628707051	0.00043917489043032	F2/ITGB2/CCL3/VEGFA/APOE/CCL2/CD44/SPP1/FN1/SRC	10
GO:0002544	GO:0002544	chronic inflammatory response	3/101	19/17913	0.000157878382485945	0.000861930628707051	0.00043917489043032	PTGES/CCL5/TNFAIP3	3
GO:0010544	GO:0010544	negative regulation of platelet activation	3/101	19/17913	0.000157878382485945	0.000861930628707051	0.00043917489043032	F2/PRKCD/APOE	3
GO:0051412	GO:0051412	response to corticosterone	3/101	19/17913	0.000157878382485945	0.000861930628707051	0.00043917489043032	FOS/CCND1/CDKN1A	3
GO:0090201	GO:0090201	negative regulation of release of cytochrome c from mitochondria	3/101	19/17913	0.000157878382485945	0.000861930628707051	0.00043917489043032	AKT1/BCL2L1/GPX1	3
GO:1903798	GO:1903798	regulation of production of miRNAs involved in gene silencing by miRNA	3/101	19/17913	0.000157878382485945	0.000861930628707051	0.00043917489043032	ESR1/EGFR/TGFB1	3
GO:1901184	GO:1901184	regulation of ERBB signaling pathway	5/101	91/17913	0.00016339088568502	0.000890688546252972	0.000453827757919412	EGFR/NCF1/AGT/AKT1/MMP9	5
GO:0007595	GO:0007595	lactation	4/101	49/17913	0.00016600809925511	0.000900903655062059	0.000459032607523949	CCND1/HIF1A/NME1/VEGFA	4
GO:0035272	GO:0035272	exocrine system development	4/101	49/17913	0.00016600809925511	0.000900903655062059	0.000459032607523949	EGFR/IGF2/TGFB1/SOX9	4
GO:0043113	GO:0043113	receptor clustering	4/101	49/17913	0.00016600809925511	0.000900903655062059	0.000459032607523949	ITGB2/TGFB1/APOE/CDH2	4
GO:0001822	GO:0001822	kidney development	8/101	276/17913	0.000168270839456213	0.000911822313357364	0.000464595932924834	BAX/TGFB1/ACTA2/AGT/CDKN1C/VEGFA/SOX9/MMP9	8
GO:0002262	GO:0002262	myeloid cell homeostasis	6/101	145/17913	0.000170918216650529	0.000922045453622144	0.000469804874753915	HIF1A/BAX/HMOX1/VEGFA/HSPA1A/SP3	6
GO:0042133	GO:0042133	neurotransmitter metabolic process	6/101	145/17913	0.000170918216650529	0.000922045453622144	0.000469804874753915	ITGB2/RORA/SLC22A2/AGT/AKT1/TLR2	6
GO:0046165	GO:0046165	alcohol biosynthetic process	6/101	145/17913	0.000170918216650529	0.000922045453622144	0.000469804874753915	ACACA/APOE/FASN/LEP/SREBF1/SREBF2	6
GO:0008630	GO:0008630	intrinsic apoptotic signaling pathway in response to DNA damage	5/101	92/17913	0.0001720150547879	0.000926587761790823	0.000472119292673223	HMOX1/BCL2L1/CDKN1A/CD44/BAD	5
GO:0042176	GO:0042176	regulation of protein catabolic process	9/101	354/17913	0.000175502420561727	0.000943974557932603	0.000480978293660292	EGFR/AKT1/APOE/SOX9/TNFAIP3/GPX1/HSPA1A/TIMP1/CDKN1B	9
GO:0031098	GO:0031098	stress-activated protein kinase signaling cascade	8/101	278/17913	0.000176772543591172	0.000949401725993356	0.000483743569494617	EGFR/NCF1/AGT/AKT1/VEGFA/GADD45B/FAS/LEP	8
GO:0001706	GO:0001706	endoderm formation	4/101	50/17913	0.000179666628220566	0.000963521917713833	0.000490938155050763	ITGB2/MMP2/FN1/MMP9	4
GO:0044070	GO:0044070	regulation of anion transport	5/101	93/17913	0.000180982662306651	0.000969150162219417	0.000493805884287584	AGT/AKT1/PRKCD/APOE/LEP	5
GO:0002224	GO:0002224	toll-like receptor signaling pathway	6/101	147/17913	0.000184154503830979	0.000984684964602119	0.000501721248827436	ESR1/ITGB2/CASP8/ITGAM/TNFAIP3/TLR2	6
GO:0060602	GO:0060602	branch elongation of an epithelium	3/101	20/17913	0.0001849798615571	0.000987645780648482	0.000503229857547718	ESR1/TGFB1/SOX9	3
GO:0007229	GO:0007229	integrin-mediated signaling pathway	5/101	94/17913	0.000190302826770642	0.00101457636090624	0.000516951651668976	ITGB2/COL3A1/ITGAM/TIMP1/SRC	5
GO:0150077	GO:0150077	regulation of neuroinflammatory response	4/101	51/17913	0.000194118075202995	0.00103340164192985	0.000526543596142823	ITGB2/CCL3/ITGAM/MMP9	4
GO:0043687	GO:0043687	post-translational protein modification	9/101	360/17913	0.000198912881784513	0.00105737900317031	0.000538760652417272	P4HB/HIF1A/IGFBP3/SKP2/APOE/SPP1/FN1/TIMP1/CDH2	9
GO:0006641	GO:0006641	triglyceride metabolic process	5/101	95/17913	0.000199984776643597	0.00105997762081067	0.000540084712126333	APOE/CPT1A/CYP2E1/GPX1/SREBF1	5
GO:0007589	GO:0007589	body fluid secretion	5/101	95/17913	0.000199984776643597	0.00105997762081067	0.000540084712126333	CCND1/HIF1A/SLC22A2/NME1/VEGFA	5
GO:0007088	GO:0007088	regulation of mitotic nuclear division	6/101	150/17913	0.000205514303721126	0.0010845428277649	0.000552601290274513	CCNB1/IGF2/TGFB1/CDKN1C/HSPA1A/CDKN1B	6
GO:0090316	GO:0090316	positive regulation of intracellular protein transport	6/101	150/17913	0.000205514303721126	0.0010845428277649	0.000552601290274513	ITGB2/TGFB1/PRKCD/ITGAM/LEP/SREBF2	6
GO:0097696	GO:0097696	STAT cascade	6/101	150/17913	0.000205514303721126	0.0010845428277649	0.000552601290274513	F2/HSF1/AGT/CCL2/CCL5/LEP	6
GO:0051353	GO:0051353	positive regulation of oxidoreductase activity	4/101	52/17913	0.000209389353775972	0.00109880137105195	0.000559866369362348	HIF1A/AGT/AKT1/APOE	4
GO:0097345	GO:0097345	mitochondrial outer membrane permeabilization	4/101	52/17913	0.000209389353775972	0.00109880137105195	0.000559866369362348	CASP8/BAX/BAD/HSPA1A	4
GO:0007160	GO:0007160	cell-matrix adhesion	7/101	214/17913	0.000209425013789603	0.00109880137105195	0.000559866369362348	ITGB2/COL3A1/SERPINE1/VEGFA/CD44/FN1/SRC	7
GO:0060560	GO:0060560	developmental growth involved in morphogenesis	7/101	214/17913	0.000209425013789603	0.00109880137105195	0.000559866369362348	ESR1/TGFB1/VEGFA/APOE/SPP1/FN1/SOX9	7
GO:0097327	GO:0097327	response to antineoplastic agent	5/101	96/17913	0.000210037849278264	0.00110042884722733	0.000560695608569309	PCNA/EGFR/HSF1/TGFB1/HMOX1	5
GO:0055093	GO:0055093	response to hyperoxia	3/101	21/17913	0.000214927688458446	0.00111959466366033	0.000570461064223895	COL1A1/CDKN1A/FAS	3
GO:0070920	GO:0070920	regulation of production of small RNA involved in gene silencing by RNA	3/101	21/17913	0.000214927688458446	0.00111959466366033	0.000570461064223895	ESR1/EGFR/TGFB1	3
GO:0097709	GO:0097709	connective tissue replacement	3/101	21/17913	0.000214927688458446	0.00111959466366033	0.000570461064223895	HIF1A/TGFB1/TIMP1	3
GO:1903055	GO:1903055	positive regulation of extracellular matrix organization	3/101	21/17913	0.000214927688458446	0.00111959466366033	0.000570461064223895	TGFB1/AGT/SOX9	3
GO:0010959	GO:0010959	regulation of metal ion transport	9/101	365/17913	0.000220358698346414	0.00114355825548802	0.000582671104643311	F2/BAX/TGFB1/AGT/AKT1/CCL3/CCL2/CCL5/CXCL10	9
GO:0120162	GO:0120162	positive regulation of cold-induced thermogenesis	5/101	97/17913	0.000220471489850689	0.00114355825548802	0.000582671104643311	PPARGC1A/UCP2/HSF1/VEGFA/LEP	5
GO:1901989	GO:1901989	positive regulation of cell cycle phase transition	5/101	97/17913	0.000220471489850689	0.00114355825548802	0.000582671104643311	CCNB1/EGFR/CCND1/TGFB1/AKT1	5
GO:0030168	GO:0030168	platelet activation	6/101	152/17913	0.000220807542636934	0.00114366983622207	0.000582727957776285	F2/COL3A1/COL1A1/PRKCD/APOE/SRC	6
GO:0009755	GO:0009755	hormone-mediated signaling pathway	7/101	216/17913	0.000221686138076485	0.00114658719494467	0.000584214423919464	ESR2/ESR1/PPARGC1A/RORA/PPARD/SKP2/SRC	7
GO:0009895	GO:0009895	negative regulation of catabolic process	8/101	288/17913	0.000224767067361389	0.00115975334686041	0.000590922902690733	HP/PPARGC1A/EGFR/HMOX1/AKT1/MET/LEP/TIMP1	8
GO:0019229	GO:0019229	regulation of vasoconstriction	4/101	53/17913	0.000225507595222858	0.00115975334686041	0.000590922902690733	EGFR/AGT/AKT1/LEP	4
GO:0032964	GO:0032964	collagen biosynthetic process	4/101	53/17913	0.000225507595222858	0.00115975334686041	0.000590922902690733	F2/TGFB1/COL1A1/PPARD	4
GO:0038066	GO:0038066	p38MAPK cascade	4/101	53/17913	0.000225507595222858	0.00115975334686041	0.000590922902690733	NCF1/VEGFA/GADD45B/LEP	4
GO:0002683	GO:0002683	negative regulation of immune system process	10/101	451/17913	0.000230468427784944	0.00118359209523454	0.000603069332294828	COL3A1/TGFB1/HMOX1/AKT1/CCL3/NME1/CCL2/SOX9/TNFAIP3/GPX1	10
GO:0042136	GO:0042136	neurotransmitter biosynthetic process	5/101	98/17913	0.000231295250274754	0.00118616294781242	0.000604379245020513	ITGB2/RORA/SLC22A2/AGT/AKT1	5
GO:1901568	GO:1901568	fatty acid derivative metabolic process	6/101	154/17913	0.000236984352724576	0.00121362691057262	0.000618372810667536	ACACA/PON1/PTGES/GPX1/FASN/TLR2	6
GO:0072001	GO:0072001	renal system development	8/101	291/17913	0.000241089152334173	0.00123291161446843	0.00062819884241342	BAX/TGFB1/ACTA2/AGT/CDKN1C/VEGFA/SOX9/MMP9	8
GO:0002763	GO:0002763	positive regulation of myeloid leukocyte differentiation	4/101	54/17913	0.000242500138458598	0.00123664867242	0.000630102965508426	FOS/CASP8/TGFB1/JUN	4
GO:0060760	GO:0060760	positive regulation of response to cytokine stimulus	4/101	54/17913	0.000242500138458598	0.00123664867242	0.000630102965508426	HIF1A/CASP1/HSPA1A/TLR2	4
GO:0071695	GO:0071695	anatomical structure maturation	6/101	155/17913	0.000245415291759243	0.00124976190593362	0.000636784481050077	CCNB1/HIF1A/CDKN1A/CDKN1C/MMP2/LEP	6
GO:0051000	GO:0051000	positive regulation of nitric-oxide synthase activity	3/101	22/17913	0.000247846618028656	0.00125039930586224	0.000637109252017122	HIF1A/AKT1/APOE	3
GO:0060065	GO:0060065	uterus development	3/101	22/17913	0.000247846618028656	0.00125039930586224	0.000637109252017122	ESR1/CDKN1C/SRC	3
GO:0060444	GO:0060444	branching involved in mammary gland duct morphogenesis	3/101	22/17913	0.000247846618028656	0.00125039930586224	0.000637109252017122	ESR1/TGFB1/SRC	3
GO:0090312	GO:0090312	positive regulation of protein deacetylation	3/101	22/17913	0.000247846618028656	0.00125039930586224	0.000637109252017122	TGFB1/VEGFA/SREBF1	3
GO:1901522	GO:1901522	positive regulation of transcription from RNA polymerase II promoter involved in cellular response to chemical stimulus	3/101	22/17913	0.000247846618028656	0.00125039930586224	0.000637109252017122	HIF1A/SESN2/VEGFA	3
GO:0032872	GO:0032872	regulation of stress-activated MAPK cascade	7/101	220/17913	0.00024794771714155	0.00125039930586224	0.000637109252017122	EGFR/NCF1/AKT1/VEGFA/GADD45B/FAS/LEP	7
GO:0033157	GO:0033157	regulation of intracellular protein transport	7/101	220/17913	0.00024794771714155	0.00125039930586224	0.000637109252017122	ITGB2/TGFB1/PRKCD/ITGAM/LEP/SREBF1/SREBF2	7
GO:0071347	GO:0071347	cellular response to interleukin-1	6/101	156/17913	0.000254080655653917	0.00127955299717125	0.000651963775989058	HIF1A/RORA/CCL3/CCL2/CCL5/SOX9	6
GO:0000422	GO:0000422	autophagy of mitochondrion	4/101	55/17913	0.000260394520112131	0.00130592341396925	0.000665400153027007	PPARGC1A/HIF1A/SREBF1/SREBF2	4
GO:0001885	GO:0001885	endothelial cell development	4/101	55/17913	0.000260394520112131	0.00130592341396925	0.000665400153027007	MET/TJP1/GPX1/FASN	4
GO:0061726	GO:0061726	mitochondrion disassembly	4/101	55/17913	0.000260394520112131	0.00130592341396925	0.000665400153027007	PPARGC1A/HIF1A/SREBF1/SREBF2	4
GO:0070302	GO:0070302	regulation of stress-activated protein kinase signaling cascade	7/101	222/17913	0.00026198806331173	0.00131210550716453	0.000668550081816218	EGFR/NCF1/AKT1/VEGFA/GADD45B/FAS/LEP	7
GO:0006874	GO:0006874	cellular calcium ion homeostasis	9/101	375/17913	0.000269052616783863	0.00134563317004969	0.000685633252066313	ESR1/F2/BAX/TGFB1/AGT/CCL3/APOE/CCL5/CXCL10	9
GO:0043535	GO:0043535	regulation of blood vessel endothelial cell migration	6/101	158/17913	0.000272133158525062	0.00135917055549056	0.000692530883464589	HIF1A/TGFB1/HMOX1/AKT1/VEGFA/APOE	6
GO:0043122	GO:0043122	regulation of I-kappaB kinase/NF-kappaB signaling	7/101	224/17913	0.000276662059851714	0.00137989471827275	0.000703090354976559	ESR1/CASP8/RORA/HMOX1/AKT1/CASP1/TNFAIP3	7
GO:1903202	GO:1903202	negative regulation of oxidative stress-induced cell death	4/101	56/17913	0.000279218464767578	0.00139073744917111	0.000708614993498107	HIF1A/AKT1/MET/GPX1	4
GO:0060055	GO:0060055	angiogenesis involved in wound healing	3/101	23/17913	0.000283859091631417	0.00141191745167145	0.000719406726576852	SERPINE1/TNFAIP3/GPX1	3
GO:0032526	GO:0032526	response to retinoic acid	5/101	103/17913	0.000291607498092132	0.00144650049531104	0.000737027639322398	COL1A1/PTGES/SOX9/LEP/SREBF1	5
GO:0048524	GO:0048524	positive regulation of viral process	5/101	103/17913	0.000291607498092132	0.00144650049531104	0.000737027639322398	P4HB/APOE/JUN/CCL5/TOP2A	5
GO:0016042	GO:0016042	lipid catabolic process	8/101	300/17913	0.000295989236222698	0.00146623550804595	0.000747083114515916	CRAT/AKT1/PPARD/PRKCD/SESN2/SPP1/CPT1A/LEP	8
GO:0010518	GO:0010518	positive regulation of phospholipase activity	4/101	57/17913	0.000298999875362357	0.00147512014493559	0.00075161005589909	ESR1/EGFR/AGT/CCL5	4
GO:0043525	GO:0043525	positive regulation of neuron apoptotic process	4/101	57/17913	0.000298999875362357	0.00147512014493559	0.00075161005589909	BAX/CCL3/JUN/ITGAM	4
GO:1900408	GO:1900408	negative regulation of cellular response to oxidative stress	4/101	57/17913	0.000298999875362357	0.00147512014493559	0.00075161005589909	HIF1A/AKT1/MET/GPX1	4
GO:1903706	GO:1903706	regulation of hemopoiesis	10/101	468/17913	0.000309484482852954	0.00152477720820236	0.000776911553018397	FOS/CASP8/HIF1A/TGFB1/CCL3/NME1/JUN/BAD/HSPA1A/CREBBP	10
GO:0051100	GO:0051100	negative regulation of binding	6/101	162/17913	0.000311257497783627	0.00153143743158494	0.000780305100917576	BAX/HMOX1/AKT1/PRKCD/JUN/MET	6
GO:0045765	GO:0045765	regulation of angiogenesis	9/101	383/17913	0.000314160814195511	0.00154363340596605	0.000786519250332999	ITGB2/HIF1A/HMOX1/SERPINE1/AGT/VEGFA/TNFAIP3/CXCL10/LEP	9
GO:0002688	GO:0002688	regulation of leukocyte chemotaxis	5/101	105/17913	0.000318809186123823	0.00156273141279599	0.000796250155324226	SERPINE1/CCL3/CCL2/CCL5/CXCL10	5
GO:0030520	GO:0030520	intracellular estrogen receptor signaling pathway	4/101	58/17913	0.000319766823740434	0.00156273141279599	0.000796250155324226	ESR2/ESR1/SKP2/SRC	4
GO:0032370	GO:0032370	positive regulation of lipid transport	4/101	58/17913	0.000319766823740434	0.00156273141279599	0.000796250155324226	PON1/PRKCD/APOE/SPP1	4
GO:1902110	GO:1902110	positive regulation of mitochondrial membrane permeability involved in apoptotic process	4/101	58/17913	0.000319766823740434	0.00156273141279599	0.000796250155324226	CASP8/BAX/BAD/HSPA1A	4
GO:0014850	GO:0014850	response to muscle activity	3/101	24/17913	0.000323085263203267	0.00157260778715807	0.000801282411382723	PPARGC1A/HIF1A/AGT	3
GO:0032897	GO:0032897	negative regulation of viral transcription	3/101	24/17913	0.000323085263203267	0.00157260778715807	0.000801282411382723	CCL3/JUN/CCL5	3
GO:0150078	GO:0150078	positive regulation of neuroinflammatory response	3/101	24/17913	0.000323085263203267	0.00157260778715807	0.000801282411382723	ITGB2/CCL3/ITGAM	3
GO:0002065	GO:0002065	columnar/cuboidal epithelial cell differentiation	5/101	106/17913	0.000333110210007899	0.00161923626148225	0.000825040767821421	HIF1A/SERPINE1/CDKN1A/BAD/CDH2	5
GO:0072678	GO:0072678	T cell migration	4/101	59/17913	0.000341547541358903	0.00165582248050796	0.000843682347777782	CCL3/CCL2/CCL5/CXCL10	4
GO:1902883	GO:1902883	negative regulation of response to oxidative stress	4/101	59/17913	0.000341547541358903	0.00165582248050796	0.000843682347777782	HIF1A/AKT1/MET/GPX1	4
GO:0043903	GO:0043903	regulation of symbiosis, encompassing mutualism through parasitism	7/101	232/17913	0.000342120234997383	0.0016563903787623	0.00084397170592949	P4HB/CCL3/APOE/JUN/CCL5/BAD/TOP2A	7
GO:0055074	GO:0055074	calcium ion homeostasis	9/101	388/17913	0.000345410403453389	0.00166794616629266	0.000849859664372383	ESR1/F2/BAX/TGFB1/AGT/CCL3/APOE/CCL5/CXCL10	9
GO:0050863	GO:0050863	regulation of T cell activation	8/101	307/17913	0.000345424494834536	0.00166794616629266	0.000849859664372383	IGF2/TGFB1/AKT1/CCL2/CCL5/BAD/LEP/SRC	8
GO:0001938	GO:0001938	positive regulation of endothelial cell proliferation	5/101	107/17913	0.000347891936077924	0.00167541070142958	0.000853663028925962	HIF1A/HMOX1/AKT1/VEGFA/JUN	5
GO:1990748	GO:1990748	cellular detoxification	5/101	107/17913	0.000347891936077924	0.00167541070142958	0.000853663028925962	HP/SESN2/APOE/GPX1/ABCG2	5
GO:0030282	GO:0030282	bone mineralization	5/101	108/17913	0.000363164920013151	0.00174015450148317	0.000886651590125177	HIF1A/TGFB1/CCL3/SOX9/LEP	5
GO:0001658	GO:0001658	branching involved in ureteric bud morphogenesis	4/101	60/17913	0.000364370410146128	0.00174015450148317	0.000886651590125177	TGFB1/AGT/VEGFA/SOX9	4
GO:0032371	GO:0032371	regulation of sterol transport	4/101	60/17913	0.000364370410146128	0.00174015450148317	0.000886651590125177	PON1/APOE/LEP/SREBF2	4
GO:0032374	GO:0032374	regulation of cholesterol transport	4/101	60/17913	0.000364370410146128	0.00174015450148317	0.000886651590125177	PON1/APOE/LEP/SREBF2	4
GO:1902686	GO:1902686	mitochondrial outer membrane permeabilization involved in programmed cell death	4/101	60/17913	0.000364370410146128	0.00174015450148317	0.000886651590125177	CASP8/BAX/BAD/HSPA1A	4
GO:1905953	GO:1905953	negative regulation of lipid localization	4/101	60/17913	0.000364370410146128	0.00174015450148317	0.000886651590125177	CRP/AKT1/LEP/SREBF2	4
GO:0010818	GO:0010818	T cell chemotaxis	3/101	25/17913	0.000365643025064121	0.00174015450148317	0.000886651590125177	CCL3/CCL5/CXCL10	3
GO:0042730	GO:0042730	fibrinolysis	3/101	25/17913	0.000365643025064121	0.00174015450148317	0.000886651590125177	F2/SERPINE1/PLAT	3
GO:0090025	GO:0090025	regulation of monocyte chemotaxis	3/101	25/17913	0.000365643025064121	0.00174015450148317	0.000886651590125177	SERPINE1/CCL5/CXCL10	3
GO:0072503	GO:0072503	cellular divalent inorganic cation homeostasis	9/101	392/17913	0.000372224215054835	0.00176915979861357	0.000901430503607169	ESR1/F2/BAX/TGFB1/AGT/CCL3/APOE/CCL5/CXCL10	9
GO:0048593	GO:0048593	camera-type eye morphogenesis	5/101	109/17913	0.000378939811158121	0.00179872735427014	0.000916495901660429	HIF1A/BAX/VEGFA/SOX9/SP3	5
GO:0098542	GO:0098542	defense response to other organism	10/101	481/17913	0.000384217428284873	0.00182134709745621	0.000928021218088975	F2/HP/CRP/TGFB1/SERPINE1/PRKCD/SKP2/TNFAIP3/CXCL10/TLR2	10
GO:1904062	GO:1904062	regulation of cation transmembrane transport	8/101	312/17913	0.00038470697768052	0.00182134709745621	0.000928021218088975	F2/PPARGC1A/BAX/TGFB1/AGT/CCL2/MMP9/CXCL10	8
GO:0010803	GO:0010803	regulation of tumor necrosis factor-mediated signaling pathway	4/101	61/17913	0.000388263953509676	0.00183579679448788	0.000935383694719088	CASP8/CASP1/TNFAIP3/HSPA1A	4
GO:2001252	GO:2001252	positive regulation of chromosome organization	6/101	169/17913	0.000390228227056504	0.00184268809555513	0.000938894982391588	CCNB1/PPARGC1A/TGFB1/VEGFA/SREBF1/DNMT1	6
GO:0048285	GO:0048285	organelle fission	9/101	395/17913	0.000393444718379111	0.00185546692091628	0.000945406108740851	CCNB1/PPARGC1A/HSF1/IGF2/TGFB1/CDKN1C/HSPA1A/CDKN1B/TOP2A	9
GO:0001959	GO:0001959	regulation of cytokine-mediated signaling pathway	6/101	170/17913	0.000402681942347514	0.00189166865939995	0.000963851786388719	CASP8/HIF1A/CASP1/CCL5/TNFAIP3/HSPA1A	6
GO:0050728	GO:0050728	negative regulation of inflammatory response	6/101	170/17913	0.000402681942347514	0.00189166865939995	0.000963851786388719	F2/RORA/PRKCD/APOE/TNFAIP3/GPX1	6
GO:0097529	GO:0097529	myeloid leukocyte migration	6/101	170/17913	0.000402681942347514	0.00189166865939995	0.000963851786388719	ITGB2/SERPINE1/CCL3/CCL2/CCL5/CXCL10	6
GO:0043312	GO:0043312	neutrophil degranulation	10/101	485/17913	0.000410036720078596	0.00192373356671713	0.000980189646639496	OLR1/CTSD/ITGB2/HP/PRKCD/CD44/ITGAM/MMP9/HSPA1A/TLR2	10
GO:0002021	GO:0002021	response to dietary excess	3/101	26/17913	0.000411648033492446	0.00192880444559089	0.00098277338435527	PPARGC1A/APOE/LEP	3
GO:0035794	GO:0035794	positive regulation of mitochondrial membrane permeability	4/101	62/17913	0.000413256827492316	0.00193385048231925	0.000985344464385932	CASP8/BAX/BAD/HSPA1A	4
GO:0001659	GO:0001659	temperature homeostasis	6/101	172/17913	0.00042852075707956	0.00199902624141486	0.00101855311935908	PPARGC1A/UCP2/HSF1/VEGFA/GPX1/LEP	6
GO:0051783	GO:0051783	regulation of nuclear division	6/101	172/17913	0.00042852075707956	0.00199902624141486	0.00101855311935908	CCNB1/IGF2/TGFB1/CDKN1C/HSPA1A/CDKN1B	6
GO:0051209	GO:0051209	release of sequestered calcium ion into cytosol	5/101	112/17913	0.000429383799379814	0.00199902624141486	0.00101855311935908	F2/BAX/TGFB1/CCL3/CXCL10	5
GO:0051283	GO:0051283	negative regulation of sequestering of calcium ion	5/101	112/17913	0.000429383799379814	0.00199902624141486	0.00101855311935908	F2/BAX/TGFB1/CCL3/CXCL10	5
GO:0002283	GO:0002283	neutrophil activation involved in immune response	10/101	488/17913	0.000430337653452367	0.00200090499738211	0.0010195103918107	OLR1/CTSD/ITGB2/HP/PRKCD/CD44/ITGAM/MMP9/HSPA1A/TLR2	10
GO:0030101	GO:0030101	natural killer cell activation	4/101	63/17913	0.000439377812074334	0.0020403291503222	0.00103959796901368	ITGB2/CASP8/LEP/SP3	4
GO:0006639	GO:0006639	acylglycerol metabolic process	5/101	113/17913	0.000447274641174517	0.00206644294194478	0.00105290358920237	APOE/CPT1A/CYP2E1/GPX1/SREBF1	5
GO:0098754	GO:0098754	detoxification	5/101	113/17913	0.000447274641174517	0.00206644294194478	0.00105290358920237	HP/SESN2/APOE/GPX1/ABCG2	5
GO:1903825	GO:1903825	organic acid transmembrane transport	5/101	113/17913	0.000447274641174517	0.00206644294194478	0.00105290358920237	ACACA/AGT/AKT1/SLC16A1/CPT1A	5
GO:1905039	GO:1905039	carboxylic acid transmembrane transport	5/101	113/17913	0.000447274641174517	0.00206644294194478	0.00105290358920237	ACACA/AGT/AKT1/SLC16A1/CPT1A	5
GO:0001782	GO:0001782	B cell homeostasis	3/101	27/17913	0.000461213734066928	0.0021200671770763	0.00108022645812468	HIF1A/BAX/TNFAIP3	3
GO:0019054	GO:0019054	modulation by virus of host process	3/101	27/17913	0.000461213734066928	0.0021200671770763	0.00108022645812468	CASP8/BCL2L1/BAD	3
GO:0043921	GO:0043921	modulation by host of viral transcription	3/101	27/17913	0.000461213734066928	0.0021200671770763	0.00108022645812468	CCL3/JUN/CCL5	3
GO:0052472	GO:0052472	modulation by host of symbiont transcription	3/101	27/17913	0.000461213734066928	0.0021200671770763	0.00108022645812468	CCL3/JUN/CCL5	3
GO:0031330	GO:0031330	negative regulation of cellular catabolic process	7/101	244/17913	0.000463071772578174	0.0021209506229101	0.00108067659554217	HP/PPARGC1A/HMOX1/AKT1/MET/LEP/TIMP1	7
GO:0046651	GO:0046651	lymphocyte proliferation	7/101	244/17913	0.000463071772578174	0.0021209506229101	0.00108067659554217	IGF2/BAX/TGFB1/PRKCD/CDKN1A/CCL5/LEP	7
GO:0006638	GO:0006638	neutral lipid metabolic process	5/101	114/17913	0.000465721996773978	0.0021209506229101	0.00108067659554217	APOE/CPT1A/CYP2E1/GPX1/SREBF1	5
GO:0051282	GO:0051282	regulation of sequestering of calcium ion	5/101	114/17913	0.000465721996773978	0.0021209506229101	0.00108067659554217	F2/BAX/TGFB1/CCL3/CXCL10	5
GO:0015909	GO:0015909	long-chain fatty acid transport	4/101	64/17913	0.000466655802620484	0.0021209506229101	0.00108067659554217	ACACA/AKT1/APOE/CPT1A	4
GO:0019915	GO:0019915	lipid storage	4/101	64/17913	0.000466655802620484	0.0021209506229101	0.00108067659554217	CRP/APOE/LEP/SREBF2	4
GO:0060135	GO:0060135	maternal process involved in female pregnancy	4/101	64/17913	0.000466655802620484	0.0021209506229101	0.00108067659554217	ESR1/AKT1/PPARD/SPP1	4
GO:1902108	GO:1902108	regulation of mitochondrial membrane permeability involved in apoptotic process	4/101	64/17913	0.000466655802620484	0.0021209506229101	0.00108067659554217	CASP8/BAX/BAD/HSPA1A	4
GO:1905710	GO:1905710	positive regulation of membrane permeability	4/101	64/17913	0.000466655802620484	0.0021209506229101	0.00108067659554217	CASP8/BAX/BAD/HSPA1A	4
GO:0007178	GO:0007178	transmembrane receptor protein serine/threonine kinase signaling pathway	8/101	323/17913	0.000484028841826365	0.00219442502354197	0.00111811361282898	FOS/COL3A1/TGFB1/CDKN1C/JUN/HSPA1A/SRC/CREBBP	8
GO:0009615	GO:0009615	response to virus	8/101	323/17913	0.000484028841826365	0.00219442502354197	0.00111811361282898	ACTA2/BCL2L1/SKP2/CCL5/TNFAIP3/BAD/CXCL10/SRC	8
GO:0032943	GO:0032943	mononuclear cell proliferation	7/101	246/17913	0.000486191175523466	0.00220148333026566	0.0011217099939979	IGF2/BAX/TGFB1/PRKCD/CDKN1A/CCL5/LEP	7
GO:0019058	GO:0019058	viral life cycle	8/101	324/17913	0.000494003848864029	0.00223407710754927	0.00113831732652617	P4HB/EGFR/HAVCR1/APOE/CCL2/CCL5/HSPA1A/TOP2A	8
GO:0043900	GO:0043900	regulation of multi-organism process	9/101	408/17913	0.000497295648128058	0.00224617015725916	0.00114447903328589	P4HB/CCL3/APOE/JUN/CCL5/TNFAIP3/BAD/TIMP1/TOP2A	9
GO:0007611	GO:0007611	learning or memory	7/101	247/17913	0.000498091498096111	0.00224697355716806	0.00114488838533258	FOS/EGFR/HIF1A/AGT/APOE/JUN/TLR2	7
GO:0008209	GO:0008209	androgen metabolic process	3/101	28/17913	0.000514451386776556	0.00228674627209969	0.00116515356345766	ESR1/PPARGC1A/SPP1	3
GO:0010458	GO:0010458	exit from mitosis	3/101	28/17913	0.000514451386776556	0.00228674627209969	0.00116515356345766	TGFB1/CDKN1C/CDKN1B	3
GO:0031063	GO:0031063	regulation of histone deacetylation	3/101	28/17913	0.000514451386776556	0.00228674627209969	0.00116515356345766	TGFB1/VEGFA/SREBF1	3
GO:0031116	GO:0031116	positive regulation of microtubule polymerization	3/101	28/17913	0.000514451386776556	0.00228674627209969	0.00116515356345766	MET/HSPA1A/CDKN1B	3
GO:0032770	GO:0032770	positive regulation of monooxygenase activity	3/101	28/17913	0.000514451386776556	0.00228674627209969	0.00116515356345766	HIF1A/AKT1/APOE	3
GO:0036296	GO:0036296	response to increased oxygen levels	3/101	28/17913	0.000514451386776556	0.00228674627209969	0.00116515356345766	COL1A1/CDKN1A/FAS	3
GO:0042311	GO:0042311	vasodilation	3/101	28/17913	0.000514451386776556	0.00228674627209969	0.00116515356345766	AGT/APOE/GPX1	3
GO:0052312	GO:0052312	modulation of transcription in other organism involved in symbiotic interaction	3/101	28/17913	0.000514451386776556	0.00228674627209969	0.00116515356345766	CCL3/JUN/CCL5	3
GO:0070306	GO:0070306	lens fiber cell differentiation	3/101	28/17913	0.000514451386776556	0.00228674627209969	0.00116515356345766	TGFB1/CDKN1C/CDKN1B	3
GO:0085029	GO:0085029	extracellular matrix assembly	3/101	28/17913	0.000514451386776556	0.00228674627209969	0.00116515356345766	TGFB1/AGT/SOX9	3
GO:0090200	GO:0090200	positive regulation of release of cytochrome c from mitochondria	3/101	28/17913	0.000514451386776556	0.00228674627209969	0.00116515356345766	BAX/MMP9/BAD	3
GO:0022412	GO:0022412	cellular process involved in reproduction in multicellular organism	8/101	326/17913	0.000514455019410766	0.00228674627209969	0.00116515356345766	CCNB1/HSF1/BAX/TGFB1/AKT1/BCL2L1/SRC/TOP2A	8
GO:0009150	GO:0009150	purine ribonucleotide metabolic process	10/101	500/17913	0.000520121919509073	0.00230911269760072	0.00117654980828477	CCNB1/PPARGC1A/HIF1A/ACACA/RORA/TGFB1/NME1/BAD/FASN/HSPA1A	10
GO:0051208	GO:0051208	sequestering of calcium ion	5/101	117/17913	0.000524515408571596	0.00231855265558852	0.00118135969944873	F2/BAX/TGFB1/CCL3/CXCL10	5
GO:0010517	GO:0010517	regulation of phospholipase activity	4/101	66/17913	0.000524798909667039	0.00231855265558852	0.00118135969944873	ESR1/EGFR/AGT/CCL5	4
GO:0043030	GO:0043030	regulation of macrophage activation	4/101	66/17913	0.000524798909667039	0.00231855265558852	0.00118135969944873	ITGB2/RORA/CCL3/ITGAM	4
GO:0060675	GO:0060675	ureteric bud morphogenesis	4/101	66/17913	0.000524798909667039	0.00231855265558852	0.00118135969944873	TGFB1/AGT/VEGFA/SOX9	4
GO:0007219	GO:0007219	Notch signaling pathway	6/101	179/17913	0.000529305460456824	0.00233279352026789	0.00118861577085041	EGFR/TGFB1/AKT1/SOX9/CDKN1B/CREBBP	6
GO:0035265	GO:0035265	organ growth	6/101	179/17913	0.000529305460456824	0.00233279352026789	0.00118861577085041	ESR1/CCNB1/AGT/AKT1/SOX9/LEP	6
GO:2000027	GO:2000027	regulation of animal organ morphogenesis	7/101	250/17913	0.000535193761309406	0.00235588924469855	0.00120038361144967	ESR1/BAX/TGFB1/AGT/VEGFA/SOX9/TNFAIP3	7
GO:0043902	GO:0043902	positive regulation of multi-organism process	6/101	180/17913	0.000545091382489789	0.00239655654985837	0.00122110460533575	P4HB/APOE/JUN/CCL5/BAD/TOP2A	6
GO:0070227	GO:0070227	lymphocyte apoptotic process	4/101	67/17913	0.000555722318832769	0.00243740211251622	0.00124191642580874	HIF1A/BAX/AKT1/CCL5	4
GO:0072171	GO:0072171	mesonephric tubule morphogenesis	4/101	67/17913	0.000555722318832769	0.00243740211251622	0.00124191642580874	TGFB1/AGT/VEGFA/SOX9	4
GO:1905330	GO:1905330	regulation of morphogenesis of an epithelium	6/101	181/17913	0.000561241345579472	0.00245864281027344	0.0012527390846162	ESR1/TGFB1/AGT/VEGFA/SOX9/CXCL10	6
GO:0007596	GO:0007596	blood coagulation	8/101	331/17913	0.000568604097300288	0.00247955280491158	0.00126339324203705	F2/COL3A1/SERPINE1/COL1A1/PRKCD/APOE/PLAT/SRC	8
GO:0001844	GO:0001844	protein insertion into mitochondrial membrane involved in apoptotic signaling pathway	3/101	29/17913	0.000571470090900965	0.00247955280491158	0.00126339324203705	CASP8/BAX/BAD	3
GO:0003401	GO:0003401	axis elongation	3/101	29/17913	0.000571470090900965	0.00247955280491158	0.00126339324203705	ESR1/TGFB1/SOX9	3
GO:0010575	GO:0010575	positive regulation of vascular endothelial growth factor production	3/101	29/17913	0.000571470090900965	0.00247955280491158	0.00126339324203705	HIF1A/RORA/TGFB1	3
GO:0043457	GO:0043457	regulation of cellular respiration	3/101	29/17913	0.000571470090900965	0.00247955280491158	0.00126339324203705	CCNB1/PPARGC1A/HIF1A	3
GO:0071480	GO:0071480	cellular response to gamma radiation	3/101	29/17913	0.000571470090900965	0.00247955280491158	0.00126339324203705	HSF1/BCL2L1/CDKN1A	3
GO:0072606	GO:0072606	interleukin-8 secretion	3/101	29/17913	0.000571470090900965	0.00247955280491158	0.00126339324203705	CRP/LEP/TLR2	3
GO:1900117	GO:1900117	regulation of execution phase of apoptosis	3/101	29/17913	0.000571470090900965	0.00247955280491158	0.00126339324203705	HSF1/BAX/BCL2L1	3
GO:0046323	GO:0046323	glucose import	4/101	68/17913	0.000587919303172687	0.00254228544963268	0.00129535707004618	AKT1/SESN2/SLC2A4/LEP	4
GO:0034101	GO:0034101	erythrocyte homeostasis	5/101	120/17913	0.000588725068369285	0.00254228544963268	0.00129535707004618	HIF1A/HMOX1/VEGFA/HSPA1A/SP3	5
GO:0046425	GO:0046425	regulation of JAK-STAT cascade	5/101	120/17913	0.000588725068369285	0.00254228544963268	0.00129535707004618	F2/HSF1/AGT/CCL5/LEP	5
GO:0051101	GO:0051101	regulation of DNA binding	5/101	120/17913	0.000588725068369285	0.00254228544963268	0.00129535707004618	TGFB1/HMOX1/NME1/JUN/MMP9	5
GO:0007204	GO:0007204	positive regulation of cytosolic calcium ion concentration	7/101	255/17913	0.000601900112630011	0.00259609585945756	0.00132277479956149	ESR1/F2/BAX/TGFB1/AGT/CCL3/CXCL10	7
GO:0016570	GO:0016570	histone modification	9/101	420/17913	0.000612244372845399	0.00263446217711937	0.00134232338362865	CCNB1/PPARGC1A/IGF2/TGFB1/PRKCD/VEGFA/SREBF1/CREBBP/DNMT1	9
GO:0051346	GO:0051346	negative regulation of hydrolase activity	9/101	420/17913	0.000612244372845399	0.00263446217711937	0.00134232338362865	BIRC5/SERPINE1/AKT1/VEGFA/CD44/MMP9/GPX1/TIMP1/SRC	9
GO:0071479	GO:0071479	cellular response to ionizing radiation	4/101	69/17913	0.000621419211622294	0.0026707804414405	0.00136082843406151	HSF1/TGFB1/BCL2L1/CDKN1A	4
GO:0007599	GO:0007599	hemostasis	8/101	336/17913	0.000627283630166356	0.00269280198262676	0.00137204895183345	F2/COL3A1/SERPINE1/COL1A1/PRKCD/APOE/PLAT/SRC	8
GO:0010543	GO:0010543	regulation of platelet activation	3/101	30/17913	0.000632376809662918	0.0027019060868794	0.00137668771724502	F2/PRKCD/APOE	3
GO:0046320	GO:0046320	regulation of fatty acid oxidation	3/101	30/17913	0.000632376809662918	0.0027019060868794	0.00137668771724502	PPARGC1A/AKT1/CPT1A	3
GO:0060325	GO:0060325	face morphogenesis	3/101	30/17913	0.000632376809662918	0.0027019060868794	0.00137668771724502	TGFB1/COL1A1/MMP2	3
GO:0060603	GO:0060603	mammary gland duct morphogenesis	3/101	30/17913	0.000632376809662918	0.0027019060868794	0.00137668771724502	ESR1/TGFB1/SRC	3
GO:0007006	GO:0007006	mitochondrial membrane organization	5/101	122/17913	0.000634694830811445	0.00270862723571645	0.00138011230816425	CASP8/BAX/BCL2L1/BAD/HSPA1A	5
GO:0050817	GO:0050817	coagulation	8/101	337/17913	0.000639587348359453	0.0027263066806975	0.00138912042094482	F2/COL3A1/SERPINE1/COL1A1/PRKCD/APOE/PLAT/SRC	8
GO:0060485	GO:0060485	mesenchyme development	7/101	258/17913	0.000644994209529925	0.002746134597015	0.0013992232328025	HIF1A/ERBB3/TGFB1/ACTA2/COL1A1/FN1/SOX9	7
GO:0006855	GO:0006855	drug transmembrane transport	4/101	70/17913	0.000656251460126677	0.00278753540773434	0.00142031796584229	SLC22A5/SLC22A2/AGT/ABCG2	4
GO:0060193	GO:0060193	positive regulation of lipase activity	4/101	70/17913	0.000656251460126677	0.00278753540773434	0.00142031796584229	ESR1/EGFR/AGT/CCL5	4
GO:0034620	GO:0034620	cellular response to unfolded protein	5/101	123/17913	0.000658663947497849	0.00279451821832226	0.00142387587987007	CCND1/HSF1/BAX/CCL2/HSPA1A	5
GO:0006066	GO:0006066	alcohol metabolic process	8/101	339/17913	0.000664780571785801	0.00281718200351186	0.00143542363678446	ACACA/PON1/PPARD/APOE/FASN/LEP/SREBF1/SREBF2	8
GO:0050866	GO:0050866	negative regulation of cell activation	6/101	187/17913	0.00066611285734154	0.00281954173375302	0.00143662597747823	F2/TGFB1/HMOX1/PRKCD/APOE/TNFAIP3	6
GO:0003158	GO:0003158	endothelium development	5/101	124/17913	0.000683305056765097	0.00288895021674174	0.00147199130955517	MET/TJP1/GPX1/CXCL10/FASN	5
GO:0030595	GO:0030595	leukocyte chemotaxis	6/101	188/17913	0.000684975451830152	0.00289264894640468	0.00147387590344283	ITGB2/SERPINE1/CCL3/CCL2/CCL5/CXCL10	6
GO:0030111	GO:0030111	regulation of Wnt signaling pathway	8/101	341/17913	0.00069077008457302	0.00290731169221474	0.00148134693367435	ESR1/EGFR/COL1A1/APOE/SOX9/CDH2/SRC/TLR2	8
GO:0030500	GO:0030500	regulation of bone mineralization	4/101	71/17913	0.000692445524053345	0.00290731169221474	0.00148134693367435	HIF1A/TGFB1/CCL3/SOX9	4
GO:0031670	GO:0031670	cellular response to nutrient	4/101	71/17913	0.000692445524053345	0.00290731169221474	0.00148134693367435	HSF1/HMOX1/COL1A1/LEP	4
GO:0034637	GO:0034637	cellular carbohydrate biosynthetic process	4/101	71/17913	0.000692445524053345	0.00290731169221474	0.00148134693367435	IGF2/AKT1/SLC2A1/LEP	4
GO:1903747	GO:1903747	regulation of establishment of protein localization to mitochondrion	4/101	71/17913	0.000692445524053345	0.00290731169221474	0.00148134693367435	CASP8/BAD/SREBF1/SREBF2	4
GO:0030262	GO:0030262	apoptotic nuclear changes	3/101	31/17913	0.000697276394654728	0.00291078871522915	0.00148311856256248	HSF1/BAX/TOP2A	3
GO:0044068	GO:0044068	modulation by symbiont of host cellular process	3/101	31/17913	0.000697276394654728	0.00291078871522915	0.00148311856256248	CASP8/BCL2L1/BAD	3
GO:0051204	GO:0051204	protein insertion into mitochondrial membrane	3/101	31/17913	0.000697276394654728	0.00291078871522915	0.00148311856256248	CASP8/BAX/BAD	3
GO:1902692	GO:1902692	regulation of neuroblast proliferation	3/101	31/17913	0.000697276394654728	0.00291078871522915	0.00148311856256248	HIF1A/TGFB1/VEGFA	3
GO:1903978	GO:1903978	regulation of microglial cell activation	3/101	31/17913	0.000697276394654728	0.00291078871522915	0.00148311856256248	ITGB2/CCL3/ITGAM	3
GO:0021700	GO:0021700	developmental maturation	7/101	262/17913	0.000706229598231692	0.00294478304950738	0.00150043951338457	CCNB1/HIF1A/CDKN1A/CDKN1C/VEGFA/MMP2/LEP	7
GO:0032677	GO:0032677	regulation of interleukin-8 production	4/101	72/17913	0.000730030930736592	0.00304054119605756	0.00154923064821415	CRP/SERPINE1/HSPA1A/TLR2	4
GO:0010948	GO:0010948	negative regulation of cell cycle process	8/101	344/17913	0.000731287947482896	0.00304229173575264	0.00155012259131627	CCNB1/PCNA/CCND1/BAX/CDKN1A/CCL2/CDKN2C/CDKN1B	8
GO:0042476	GO:0042476	odontogenesis	5/101	126/17913	0.000734651191956336	0.00304930563236671	0.00155369634444022	BAX/TGFB1/SERPINE1/COL1A1/SRC	5
GO:0097553	GO:0097553	calcium ion transmembrane import into cytosol	5/101	126/17913	0.000734651191956336	0.00304930563236671	0.00155369634444022	F2/BAX/TGFB1/CCL3/CXCL10	5
GO:0051260	GO:0051260	protein homooligomerization	8/101	345/17913	0.000745212253661863	0.00308961431506788	0.00157423461134835	ACACA/HSF1/BAX/HMOX1/APOE/CPT1A/TK1/SRC	8
GO:0016569	GO:0016569	covalent chromatin modification	9/101	433/17913	0.000760501285199623	0.00314941078927771	0.00160470238814451	CCNB1/PPARGC1A/IGF2/TGFB1/PRKCD/VEGFA/SREBF1/CREBBP/DNMT1	9
GO:0045732	GO:0045732	positive regulation of protein catabolic process	6/101	192/17913	0.000764602407516552	0.00315176874899013	0.00160590382671027	AKT1/APOE/SOX9/TNFAIP3/HSPA1A/CDKN1B	6
GO:0031112	GO:0031112	positive regulation of microtubule polymerization or depolymerization	3/101	32/17913	0.000766271610040505	0.00315176874899013	0.00160590382671027	MET/HSPA1A/CDKN1B	3
GO:0038128	GO:0038128	ERBB2 signaling pathway	3/101	32/17913	0.000766271610040505	0.00315176874899013	0.00160590382671027	EGFR/ERBB3/SRC	3
GO:0046685	GO:0046685	response to arsenic-containing substance	3/101	32/17913	0.000766271610040505	0.00315176874899013	0.00160590382671027	HSF1/HMOX1/CDKN1A	3
GO:1901099	GO:1901099	negative regulation of signal transduction in absence of ligand	3/101	32/17913	0.000766271610040505	0.00315176874899013	0.00160590382671027	AKT1/BCL2L1/HSPA1A	3
GO:2001240	GO:2001240	negative regulation of extrinsic apoptotic signaling pathway in absence of ligand	3/101	32/17913	0.000766271610040505	0.00315176874899013	0.00160590382671027	AKT1/BCL2L1/HSPA1A	3
GO:0097164	GO:0097164	ammonium ion metabolic process	6/101	193/17913	0.000785584225173238	0.00322755281664395	0.00164451767624728	CRAT/ITGB2/PON1/PRKCD/ITGAM/CPT1A	6
GO:0014013	GO:0014013	regulation of gliogenesis	5/101	128/17913	0.000788829811651508	0.00323131333973368	0.00164643375540828	F2/TGFB1/CCL3/CDH2/TLR2	5
GO:0071333	GO:0071333	cellular response to glucose stimulus	5/101	128/17913	0.000788829811651508	0.00323131333973368	0.00164643375540828	PPARGC1A/UCP2/HIF1A/NME1/BAD	5
GO:1902105	GO:1902105	regulation of leukocyte differentiation	7/101	267/17913	0.000789165634126377	0.00323131333973368	0.00164643375540828	FOS/CASP8/TGFB1/CCL3/NME1/JUN/BAD	7
GO:0030518	GO:0030518	intracellular steroid hormone receptor signaling pathway	5/101	129/17913	0.000817011780588854	0.00333781442047312	0.00170069867987745	ESR2/ESR1/PPARGC1A/SKP2/SRC	5
GO:1904892	GO:1904892	regulation of STAT cascade	5/101	129/17913	0.000817011780588854	0.00333781442047312	0.00170069867987745	F2/HSF1/AGT/CCL5/LEP	5
GO:0006921	GO:0006921	cellular component disassembly involved in execution phase of apoptosis	3/101	33/17913	0.00083946315653598	0.00341419243530741	0.00173961516013579	HSF1/BAX/TOP2A	3
GO:0036314	GO:0036314	response to sterol	3/101	33/17913	0.00083946315653598	0.00341419243530741	0.00173961516013579	RORA/TGFB1/CCL3	3
GO:0043032	GO:0043032	positive regulation of macrophage activation	3/101	33/17913	0.00083946315653598	0.00341419243530741	0.00173961516013579	ITGB2/CCL3/ITGAM	3
GO:0097242	GO:0097242	amyloid-beta clearance	3/101	33/17913	0.00083946315653598	0.00341419243530741	0.00173961516013579	ITGB2/APOE/ITGAM	3
GO:0071331	GO:0071331	cellular response to hexose stimulus	5/101	130/17913	0.000845938575004834	0.00343668453487997	0.00175107543899854	PPARGC1A/UCP2/HIF1A/NME1/BAD	5
GO:0006919	GO:0006919	activation of cysteine-type endopeptidase activity involved in apoptotic process	4/101	75/17913	0.00085143110722931	0.00344360790421109	0.00175460306624154	CASP8/BAX/BAD/FAS	4
GO:0031016	GO:0031016	pancreas development	4/101	75/17913	0.00085143110722931	0.00344360790421109	0.00175460306624154	IGF2/AKT1/SOX9/BAD	4
GO:0051145	GO:0051145	smooth muscle cell differentiation	4/101	75/17913	0.00085143110722931	0.00344360790421109	0.00175460306624154	TGFB1/VEGFA/SOX9/DNMT1	4
GO:0072078	GO:0072078	nephron tubule morphogenesis	4/101	75/17913	0.00085143110722931	0.00344360790421109	0.00175460306624154	TGFB1/AGT/VEGFA/SOX9	4
GO:0007162	GO:0007162	negative regulation of cell adhesion	7/101	271/17913	0.00086091489497866	0.00347809617571379	0.00177217569024847	ERBB3/TGFB1/SERPINE1/AKT1/COL1A1/PRKCD/SRC	7
GO:0051604	GO:0051604	protein maturation	8/101	353/17913	0.000864483039616436	0.00348863521869629	0.00177754559229503	F2/CASP8/SERPINE1/CASP1/BAD/PLAT/SRC/CREBBP	8
GO:0045598	GO:0045598	regulation of fat cell differentiation	5/101	131/17913	0.000875622564113664	0.00352967144469765	0.00179845456043885	RORA/TGFB1/AKT1/PPARD/LEP	5
GO:0031647	GO:0031647	regulation of protein stability	7/101	272/17913	0.000879633642388525	0.00354191353679366	0.0018046922079662	PPARGC1A/PRKCD/CDKN1A/SREBF1/HSPA1A/SRC/CREBBP	7
GO:0006809	GO:0006809	nitric oxide biosynthetic process	4/101	76/17913	0.000894877943905935	0.00359930996022343	0.00183393709976065	ITGB2/RORA/AGT/AKT1	4
GO:0007292	GO:0007292	female gamete generation	5/101	132/17913	0.000906076179116102	0.00363229656809939	0.00185074458915376	CCNB1/HSF1/LEP/SRC/TOP2A	5
GO:0007586	GO:0007586	digestion	5/101	132/17913	0.000906076179116102	0.00363229656809939	0.00185074458915376	PPARGC1A/SLC22A5/SOX9/LEP/SLC2A2	5
GO:0055088	GO:0055088	lipid homeostasis	5/101	132/17913	0.000906076179116102	0.00363229656809939	0.00185074458915376	ACACA/RORA/SESN2/APOE/SREBF2	5
GO:0010574	GO:0010574	regulation of vascular endothelial growth factor production	3/101	34/17913	0.000916949695167763	0.00365974653307353	0.00186473102258393	HIF1A/RORA/TGFB1	3
GO:0034142	GO:0034142	toll-like receptor 4 signaling pathway	3/101	34/17913	0.000916949695167763	0.00365974653307353	0.00186473102258393	ITGB2/ITGAM/TNFAIP3	3
GO:1901030	GO:1901030	positive regulation of mitochondrial outer membrane permeabilization involved in apoptotic signaling pathway	3/101	34/17913	0.000916949695167763	0.00365974653307353	0.00186473102258393	CASP8/BAX/BAD	3
GO:2000403	GO:2000403	positive regulation of lymphocyte migration	3/101	34/17913	0.000916949695167763	0.00365974653307353	0.00186473102258393	CCL3/CCL5/CXCL10	3
GO:0034764	GO:0034764	positive regulation of transmembrane transport	6/101	199/17913	0.00092099154137929	0.00367184785576217	0.00187089694463014	F2/BAX/AGT/AKT1/CCL2/CXCL10	6
GO:0000280	GO:0000280	nuclear division	8/101	357/17913	0.000929625656202428	0.00370221126610299	0.00188636785025223	CCNB1/HSF1/IGF2/TGFB1/CDKN1C/HSPA1A/CDKN1B/TOP2A	8
GO:0030279	GO:0030279	negative regulation of ossification	4/101	77/17913	0.000939864287577353	0.00373072767426993	0.00190089766276275	HIF1A/TGFB1/CCL3/SOX9	4
GO:0034644	GO:0034644	cellular response to UV	4/101	77/17913	0.000939864287577353	0.00373072767426993	0.00190089766276275	PCNA/BAX/CDKN1A/CREBBP	4
GO:0072088	GO:0072088	nephron epithelium morphogenesis	4/101	77/17913	0.000939864287577353	0.00373072767426993	0.00190089766276275	TGFB1/AGT/VEGFA/SOX9	4
GO:0090287	GO:0090287	regulation of cellular response to growth factor stimulus	7/101	276/17913	0.000957749825732206	0.00379757728065682	0.00193495918416884	HIF1A/TGFB1/AGT/CDKN1C/VEGFA/HSPA1A/CREBBP	7
GO:2001020	GO:2001020	regulation of response to DNA damage stimulus	6/101	201/17913	0.000969907101328129	0.00384159283271141	0.00195738619233747	PCNA/EGFR/HSF1/BCL2L1/PRKCD/CD44	6
GO:0034330	GO:0034330	cell junction organization	7/101	277/17913	0.000978108711196829	0.00386986210436526	0.00197179008270594	TGFB1/AGT/VEGFA/FN1/TJP1/CDH2/SRC	7
GO:0019932	GO:0019932	second-messenger-mediated signaling	8/101	360/17913	0.000981024663011524	0.00387718008120641	0.00197551877219712	EGFR/ERBB3/AGT/CCL3/VEGFA/APOE/SOX9/CXCL10	8
GO:0051279	GO:0051279	regulation of release of sequestered calcium ion into cytosol	4/101	78/17913	0.000986419827981375	0.00389004608952308	0.00198207432041012	F2/BAX/TGFB1/CXCL10	4
GO:1903008	GO:1903008	organelle disassembly	4/101	78/17913	0.000986419827981375	0.00389004608952308	0.00198207432041012	PPARGC1A/HIF1A/SREBF1/SREBF2	4
GO:0001893	GO:0001893	maternal placenta development	3/101	35/17913	0.000998827870813771	0.00391773261950256	0.00199618128953868	AKT1/PPARD/SPP1	3
GO:0045740	GO:0045740	positive regulation of DNA replication	3/101	35/17913	0.000998827870813771	0.00391773261950256	0.00199618128953868	PCNA/EGFR/JUN	3
GO:0048246	GO:0048246	macrophage chemotaxis	3/101	35/17913	0.000998827870813771	0.00391773261950256	0.00199618128953868	CCL3/CCL2/CCL5	3
GO:0060323	GO:0060323	head morphogenesis	3/101	35/17913	0.000998827870813771	0.00391773261950256	0.00199618128953868	TGFB1/COL1A1/MMP2	3
GO:0070423	GO:0070423	nucleotide-binding oligomerization domain containing signaling pathway	3/101	35/17913	0.000998827870813771	0.00391773261950256	0.00199618128953868	CASP8/TNFAIP3/HSPA1A	3
GO:0035967	GO:0035967	cellular response to topologically incorrect protein	5/101	135/17913	0.00100217999085813	0.00392241813429512	0.00199856867476099	CCND1/HSF1/BAX/CCL2/HSPA1A	5
GO:2000241	GO:2000241	regulation of reproductive process	5/101	135/17913	0.00100217999085813	0.00392241813429512	0.00199856867476099	ESR1/SOX9/TIMP1/SRC/CDKN1B	5
GO:0032388	GO:0032388	positive regulation of intracellular transport	6/101	203/17913	0.00102079979446894	0.00399099790611728	0.00203351175808188	ITGB2/TGFB1/PRKCD/ITGAM/LEP/SREBF2	6
GO:0061333	GO:0061333	renal tubule morphogenesis	4/101	79/17913	0.00103457425818682	0.00403617167678892	0.00205652890717054	TGFB1/AGT/VEGFA/SOX9	4
GO:0072028	GO:0072028	nephron morphogenesis	4/101	79/17913	0.00103457425818682	0.00403617167678892	0.00205652890717054	TGFB1/AGT/VEGFA/SOX9	4
GO:0034765	GO:0034765	regulation of ion transmembrane transport	9/101	453/17913	0.00104485979654677	0.00407192949651024	0.00207474839727231	F2/PPARGC1A/BAX/TGFB1/AGT/AKT1/CCL2/MMP9/CXCL10	9
GO:0050792	GO:0050792	regulation of viral process	6/101	204/17913	0.00104700418212827	0.00407591777967709	0.00207678052580386	P4HB/CCL3/APOE/JUN/CCL5/TOP2A	6
GO:0008584	GO:0008584	male gonad development	5/101	137/17913	0.0010703278909154	0.00415781219163291	0.00211850774630129	ESR1/CCND1/BAX/BCL2L1/SOX9	5
GO:0050709	GO:0050709	negative regulation of protein secretion	5/101	137/17913	0.0010703278909154	0.00415781219163291	0.00211850774630129	UCP2/APOE/FN1/TNFAIP3/SREBF1	5
GO:0050769	GO:0050769	positive regulation of neurogenesis	9/101	455/17913	0.00107749751668741	0.00417540670050249	0.00212747258204053	HIF1A/TGFB1/AGT/CCL3/NME1/VEGFA/APOE/FN1/TLR2	9
GO:0010573	GO:0010573	vascular endothelial growth factor production	3/101	36/17913	0.00108519233552664	0.00417540670050249	0.00212747258204053	HIF1A/RORA/TGFB1	3
GO:0010742	GO:0010742	macrophage derived foam cell differentiation	3/101	36/17913	0.00108519233552664	0.00417540670050249	0.00212747258204053	CRP/TGFB1/AGT	3
GO:0032885	GO:0032885	regulation of polysaccharide biosynthetic process	3/101	36/17913	0.00108519233552664	0.00417540670050249	0.00212747258204053	IGF2/TGFB1/AKT1	3
GO:0035872	GO:0035872	nucleotide-binding domain, leucine rich repeat containing receptor signaling pathway	3/101	36/17913	0.00108519233552664	0.00417540670050249	0.00212747258204053	CASP8/TNFAIP3/HSPA1A	3
GO:0055090	GO:0055090	acylglycerol homeostasis	3/101	36/17913	0.00108519233552664	0.00417540670050249	0.00212747258204053	RORA/SESN2/APOE	3
GO:0070328	GO:0070328	triglyceride homeostasis	3/101	36/17913	0.00108519233552664	0.00417540670050249	0.00212747258204053	RORA/SESN2/APOE	3
GO:0090077	GO:0090077	foam cell differentiation	3/101	36/17913	0.00108519233552664	0.00417540670050249	0.00212747258204053	CRP/TGFB1/AGT	3
GO:0090218	GO:0090218	positive regulation of lipid kinase activity	3/101	36/17913	0.00108519233552664	0.00417540670050249	0.00212747258204053	F2/TGFB1/SRC	3
GO:0046546	GO:0046546	development of primary male sexual characteristics	5/101	138/17913	0.0011056636049407	0.00424967533569175	0.00216531428140162	ESR1/CCND1/BAX/BCL2L1/SOX9	5
GO:0002690	GO:0002690	positive regulation of leukocyte chemotaxis	4/101	81/17913	0.00113579853829997	0.00435629059626443	0.00221963738330884	SERPINE1/CCL3/CCL5/CXCL10	4
GO:1903533	GO:1903533	regulation of protein targeting	4/101	81/17913	0.00113579853829997	0.00435629059626443	0.00221963738330884	ITGB2/ITGAM/SREBF1/SREBF2	4
GO:0030212	GO:0030212	hyaluronan metabolic process	3/101	37/17913	0.00117613577164186	0.00448636255869091	0.00228591225270569	TGFB1/AKT1/CD44	3
GO:0030574	GO:0030574	collagen catabolic process	3/101	37/17913	0.00117613577164186	0.00448636255869091	0.00228591225270569	CTSD/MMP2/MMP9	3
GO:0042307	GO:0042307	positive regulation of protein import into nucleus	3/101	37/17913	0.00117613577164186	0.00448636255869091	0.00228591225270569	TGFB1/PRKCD/LEP	3
GO:0043029	GO:0043029	T cell homeostasis	3/101	37/17913	0.00117613577164186	0.00448636255869091	0.00228591225270569	BAX/TGFB1/AKT1	3
GO:0045124	GO:0045124	regulation of bone resorption	3/101	37/17913	0.00117613577164186	0.00448636255869091	0.00228591225270569	EGFR/TNFAIP3/SRC	3
GO:0050890	GO:0050890	cognition	7/101	286/17913	0.00117711492876544	0.00448636255869091	0.00228591225270569	FOS/EGFR/HIF1A/AGT/APOE/JUN/TLR2	7
GO:1904064	GO:1904064	positive regulation of cation transmembrane transport	5/101	140/17913	0.00117892268164445	0.00448854750833428	0.00228702553837888	F2/BAX/AGT/CCL2/CXCL10	5
GO:0090150	GO:0090150	establishment of protein localization to membrane	7/101	287/17913	0.00120105448746328	0.0045680273184273	0.00232752245973946	ITGB2/EGFR/CASP8/BAX/NCF1/ITGAM/BAD	7
GO:0010507	GO:0010507	negative regulation of autophagy	4/101	83/17913	0.00124377449660794	0.00472556329118753	0.00240779091902323	HMOX1/AKT1/MET/LEP	4
GO:0051480	GO:0051480	regulation of cytosolic calcium ion concentration	7/101	289/17913	0.00125008012745048	0.00474456298894567	0.00241747173312037	ESR1/F2/BAX/TGFB1/AGT/CCL3/CXCL10	7
GO:0001678	GO:0001678	cellular glucose homeostasis	5/101	142/17913	0.00125571803126657	0.00475108299863191	0.00242079383868686	PPARGC1A/UCP2/HIF1A/NME1/BAD	5
GO:0007612	GO:0007612	learning	5/101	142/17913	0.00125571803126657	0.00475108299863191	0.00242079383868686	FOS/HIF1A/AGT/JUN/TLR2	5
GO:0072006	GO:0072006	nephron development	5/101	142/17913	0.00125571803126657	0.00475108299863191	0.00242079383868686	TGFB1/ACTA2/AGT/VEGFA/SOX9	5
GO:0033280	GO:0033280	response to vitamin D	3/101	38/17913	0.00127174891467241	0.004801743565679	0.00244660664570524	TGFB1/SPP1/CXCL10	3
GO:1904037	GO:1904037	positive regulation of epithelial cell apoptotic process	3/101	38/17913	0.00127174891467241	0.004801743565679	0.00244660664570524	PPARGC1A/CCL2/BAD	3
GO:0051961	GO:0051961	negative regulation of nervous system development	7/101	290/17913	0.00127517466496035	0.00480968369480897	0.00245065233711533	F2/COL3A1/TGFB1/APOE/SPP1/SOX9/TLR2	7
GO:0050777	GO:0050777	negative regulation of immune response	5/101	143/17913	0.00129547426426191	0.0048660582901408	0.00247937658231944	COL3A1/TGFB1/HMOX1/TNFAIP3/GPX1	5
GO:0106106	GO:0106106	cold-induced thermogenesis	5/101	143/17913	0.00129547426426191	0.0048660582901408	0.00247937658231944	PPARGC1A/UCP2/HSF1/VEGFA/LEP	5
GO:0120161	GO:0120161	regulation of cold-induced thermogenesis	5/101	143/17913	0.00129547426426191	0.0048660582901408	0.00247937658231944	PPARGC1A/UCP2/HSF1/VEGFA/LEP	5
GO:1902107	GO:1902107	positive regulation of leukocyte differentiation	5/101	143/17913	0.00129547426426191	0.0048660582901408	0.00247937658231944	FOS/CASP8/TGFB1/JUN/BAD	5
GO:0043467	GO:0043467	regulation of generation of precursor metabolites and energy	5/101	144/17913	0.00133615360324168	0.00500850979524406	0.00255195913370087	CCNB1/PPARGC1A/HIF1A/IGF2/AKT1	5
GO:0061351	GO:0061351	neural precursor cell proliferation	5/101	144/17913	0.00133615360324168	0.00500850979524406	0.00255195913370087	HIF1A/RORA/TGFB1/VEGFA/CDH2	5
GO:0070663	GO:0070663	regulation of leukocyte proliferation	6/101	214/17913	0.0013384591908967	0.0050119851885689	0.00255372993222201	IGF2/TGFB1/CDKN1A/CCL5/TNFAIP3/LEP	6
GO:0010874	GO:0010874	regulation of cholesterol efflux	3/101	39/17913	0.00137212057599152	0.00504488281917976	0.00257049208550645	PON1/APOE/SREBF2	3
GO:0071548	GO:0071548	response to dexamethasone	3/101	39/17913	0.00137212057599152	0.00504488281917976	0.00257049208550645	PCNA/EGFR/TGFB1	3
GO:1904591	GO:1904591	positive regulation of protein import	3/101	39/17913	0.00137212057599152	0.00504488281917976	0.00257049208550645	TGFB1/PRKCD/LEP	3
GO:0010749	GO:0010749	regulation of nitric oxide mediated signal transduction	2/101	10/17913	0.0013753530012646	0.00504488281917976	0.00257049208550645	EGFR/VEGFA	2
GO:0010918	GO:0010918	positive regulation of mitochondrial membrane potential	2/101	10/17913	0.0013753530012646	0.00504488281917976	0.00257049208550645	AKT1/BAD	2
GO:0034350	GO:0034350	regulation of glial cell apoptotic process	2/101	10/17913	0.0013753530012646	0.00504488281917976	0.00257049208550645	PRKCD/CCL2	2
GO:0034378	GO:0034378	chylomicron assembly	2/101	10/17913	0.0013753530012646	0.00504488281917976	0.00257049208550645	P4HB/APOE	2
GO:0035865	GO:0035865	cellular response to potassium ion	2/101	10/17913	0.0013753530012646	0.00504488281917976	0.00257049208550645	PPARGC1A/HSF1	2
GO:0048245	GO:0048245	eosinophil chemotaxis	2/101	10/17913	0.0013753530012646	0.00504488281917976	0.00257049208550645	CCL3/CCL5	2
GO:0060068	GO:0060068	vagina development	2/101	10/17913	0.0013753530012646	0.00504488281917976	0.00257049208550645	ESR1/BAX	2
GO:0060346	GO:0060346	bone trabecula formation	2/101	10/17913	0.0013753530012646	0.00504488281917976	0.00257049208550645	COL1A1/MMP2	2
GO:0060767	GO:0060767	epithelial cell proliferation involved in prostate gland development	2/101	10/17913	0.0013753530012646	0.00504488281917976	0.00257049208550645	SOX9/CDKN1B	2
GO:0070099	GO:0070099	regulation of chemokine-mediated signaling pathway	2/101	10/17913	0.0013753530012646	0.00504488281917976	0.00257049208550645	HIF1A/CCL5	2
GO:0071281	GO:0071281	cellular response to iron ion	2/101	10/17913	0.0013753530012646	0.00504488281917976	0.00257049208550645	CCNB1/HMOX1	2
GO:0090557	GO:0090557	establishment of endothelial intestinal barrier	2/101	10/17913	0.0013753530012646	0.00504488281917976	0.00257049208550645	TJP1/FASN	2
GO:1903265	GO:1903265	positive regulation of tumor necrosis factor-mediated signaling pathway	2/101	10/17913	0.0013753530012646	0.00504488281917976	0.00257049208550645	CASP1/HSPA1A	2
GO:1903799	GO:1903799	negative regulation of production of miRNAs involved in gene silencing by miRNA	2/101	10/17913	0.0013753530012646	0.00504488281917976	0.00257049208550645	ESR1/TGFB1	2
GO:1903800	GO:1903800	positive regulation of production of miRNAs involved in gene silencing by miRNA	2/101	10/17913	0.0013753530012646	0.00504488281917976	0.00257049208550645	EGFR/TGFB1	2
GO:2001054	GO:2001054	negative regulation of mesenchymal cell apoptotic process	2/101	10/17913	0.0013753530012646	0.00504488281917976	0.00257049208550645	HIF1A/SOX9	2
GO:0014074	GO:0014074	response to purine-containing compound	5/101	145/17913	0.00137776915276279	0.00504488281917976	0.00257049208550645	FOS/PPARGC1A/COL1A1/NME1/SREBF1	5
GO:0048592	GO:0048592	eye morphogenesis	5/101	145/17913	0.00137776915276279	0.00504488281917976	0.00257049208550645	HIF1A/BAX/VEGFA/SOX9/SP3	5
GO:0060402	GO:0060402	calcium ion transport into cytosol	5/101	145/17913	0.00137776915276279	0.00504488281917976	0.00257049208550645	F2/BAX/TGFB1/CCL3/CXCL10	5
GO:0048588	GO:0048588	developmental cell growth	6/101	216/17913	0.00140352658148342	0.00513402681114056	0.00261591314562197	AGT/VEGFA/APOE/SPP1/FN1/SOX9	6
GO:0016485	GO:0016485	protein processing	7/101	295/17913	0.00140663561512027	0.00514022823776612	0.00261907292527021	F2/CASP8/SERPINE1/CASP1/BAD/PLAT/SRC	7
GO:1901863	GO:1901863	positive regulation of muscle tissue development	4/101	86/17913	0.00141891617163643	0.00517470331000006	0.00263663882392453	CCNB1/PPARGC1A/ERBB3/TGFB1	4
GO:2000177	GO:2000177	regulation of neural precursor cell proliferation	4/101	86/17913	0.00141891617163643	0.00517470331000006	0.00263663882392453	HIF1A/TGFB1/VEGFA/CDH2	4
GO:0031952	GO:0031952	regulation of protein autophosphorylation	3/101	40/17913	0.00147733766530551	0.00536623351753329	0.00273422818333003	VEGFA/JUN/SRC	3
GO:0033146	GO:0033146	regulation of intracellular estrogen receptor signaling pathway	3/101	40/17913	0.00147733766530551	0.00536623351753329	0.00273422818333003	ESR1/SKP2/SRC	3
GO:0051281	GO:0051281	positive regulation of release of sequestered calcium ion into cytosol	3/101	40/17913	0.00147733766530551	0.00536623351753329	0.00273422818333003	F2/BAX/CXCL10	3
GO:0071470	GO:0071470	cellular response to osmotic stress	3/101	40/17913	0.00147733766530551	0.00536623351753329	0.00273422818333003	SLC2A1/SLC2A4/BAD	3
GO:0070167	GO:0070167	regulation of biomineral tissue development	4/101	88/17913	0.00154480706443599	0.00560570707214498	0.00285624585923663	HIF1A/TGFB1/CCL3/SOX9	4
GO:0051092	GO:0051092	positive regulation of NF-kappaB transcription factor activity	5/101	149/17913	0.00155385697197976	0.00563292517459464	0.00287011415299825	ITGB2/TGFB1/AGT/HSPA1A/TLR2	5
GO:0032881	GO:0032881	regulation of polysaccharide metabolic process	3/101	41/17913	0.00158748521291811	0.00570929400016841	0.00290902595110196	IGF2/TGFB1/AKT1	3
GO:0050873	GO:0050873	brown fat cell differentiation	3/101	41/17913	0.00158748521291811	0.00570929400016841	0.00290902595110196	PPARGC1A/SLC2A4/LEP	3
GO:0060612	GO:0060612	adipose tissue development	3/101	41/17913	0.00158748521291811	0.00570929400016841	0.00290902595110196	PPARGC1A/PPARD/LEP	3
GO:0090278	GO:0090278	negative regulation of peptide hormone secretion	3/101	41/17913	0.00158748521291811	0.00570929400016841	0.00290902595110196	UCP2/LEP/SREBF1	3
GO:1903053	GO:1903053	regulation of extracellular matrix organization	3/101	41/17913	0.00158748521291811	0.00570929400016841	0.00290902595110196	TGFB1/AGT/SOX9	3
GO:1903146	GO:1903146	regulation of autophagy of mitochondrion	3/101	41/17913	0.00158748521291811	0.00570929400016841	0.00290902595110196	HIF1A/SREBF1/SREBF2	3
GO:1903580	GO:1903580	positive regulation of ATP metabolic process	3/101	41/17913	0.00158748521291811	0.00570929400016841	0.00290902595110196	CCNB1/PPARGC1A/HIF1A	3
GO:1904706	GO:1904706	negative regulation of vascular smooth muscle cell proliferation	3/101	41/17913	0.00158748521291811	0.00570929400016841	0.00290902595110196	HMOX1/CDKN1A/CDKN1B	3
GO:0001649	GO:0001649	osteoblast differentiation	6/101	222/17913	0.00161329940667712	0.0057963998445435	0.00295340852480938	IGFBP3/IGF2/AKT1/COL1A1/CCL3/FASN	6
GO:0032680	GO:0032680	regulation of tumor necrosis factor production	5/101	151/17913	0.00164786178152913	0.00591473389697917	0.00301370263988285	HSF1/CCL3/TNFAIP3/LEP/TLR2	5
GO:0006853	GO:0006853	carnitine shuttle	2/101	11/17913	0.00167481366805747	0.0059643707121028	0.00303899382007438	ACACA/CPT1A	2
GO:0009437	GO:0009437	carnitine metabolic process	2/101	11/17913	0.00167481366805747	0.0059643707121028	0.00303899382007438	CRAT/CPT1A	2
GO:0031442	GO:0031442	positive regulation of mRNA 3'-end processing	2/101	11/17913	0.00167481366805747	0.0059643707121028	0.00303899382007438	CCNB1/HSF1	2
GO:0043201	GO:0043201	response to leucine	2/101	11/17913	0.00167481366805747	0.0059643707121028	0.00303899382007438	PPARGC1A/SESN2	2
GO:0046886	GO:0046886	positive regulation of hormone biosynthetic process	2/101	11/17913	0.00167481366805747	0.0059643707121028	0.00303899382007438	PPARGC1A/HIF1A	2
GO:0090084	GO:0090084	negative regulation of inclusion body assembly	2/101	11/17913	0.00167481366805747	0.0059643707121028	0.00303899382007438	HSF1/HSPA1A	2
GO:1905941	GO:1905941	positive regulation of gonad development	2/101	11/17913	0.00167481366805747	0.0059643707121028	0.00303899382007438	SOX9/SRC	2
GO:2000392	GO:2000392	regulation of lamellipodium morphogenesis	2/101	11/17913	0.00167481366805747	0.0059643707121028	0.00303899382007438	CD44/SRC	2
GO:0061387	GO:0061387	regulation of extent of cell growth	4/101	90/17913	0.00167827645636403	0.00596501778625572	0.00303932352029705	VEGFA/APOE/SPP1/FN1	4
GO:1901888	GO:1901888	regulation of cell junction assembly	4/101	90/17913	0.00167827645636403	0.00596501778625572	0.00303932352029705	AGT/VEGFA/TJP1/SRC	4
GO:0034767	GO:0034767	positive regulation of ion transmembrane transport	5/101	152/17913	0.00169640104135539	0.00601767237694458	0.00306615233148702	F2/BAX/AGT/CCL2/CXCL10	5
GO:1990845	GO:1990845	adaptive thermogenesis	5/101	152/17913	0.00169640104135539	0.00601767237694458	0.00306615233148702	PPARGC1A/UCP2/HSF1/VEGFA/LEP	5
GO:0010863	GO:0010863	positive regulation of phospholipase C activity	3/101	42/17913	0.00170264639178827	0.00602220066200597	0.00306845960428768	ESR1/EGFR/AGT	3
GO:0045429	GO:0045429	positive regulation of nitric oxide biosynthetic process	3/101	42/17913	0.00170264639178827	0.00602220066200597	0.00306845960428768	ITGB2/AGT/AKT1	3
GO:0090311	GO:0090311	regulation of protein deacetylation	3/101	42/17913	0.00170264639178827	0.00602220066200597	0.00306845960428768	TGFB1/VEGFA/SREBF1	3
GO:0090277	GO:0090277	positive regulation of peptide hormone secretion	4/101	91/17913	0.00174792636765962	0.00617634623208005	0.00314700056987461	EGFR/HIF1A/PPARD/BAD	4
GO:0008361	GO:0008361	regulation of cell size	5/101	154/17913	0.00179662025185637	0.00633609237221123	0.00322839516388506	AKT1/VEGFA/APOE/SPP1/FN1	5
GO:0035051	GO:0035051	cardiocyte differentiation	5/101	154/17913	0.00179662025185637	0.00633609237221123	0.00322839516388506	CCNB1/EGFR/TGFB1/AGT/VEGFA	5
GO:0010883	GO:0010883	regulation of lipid storage	3/101	43/17913	0.00182290253938282	0.00639775447219683	0.00325981352297679	CRP/LEP/SREBF2	3
GO:0031018	GO:0031018	endocrine pancreas development	3/101	43/17913	0.00182290253938282	0.00639775447219683	0.00325981352297679	AKT1/SOX9/BAD	3
GO:0043300	GO:0043300	regulation of leukocyte degranulation	3/101	43/17913	0.00182290253938282	0.00639775447219683	0.00325981352297679	ITGB2/HMOX1/ITGAM	3
GO:1904407	GO:1904407	positive regulation of nitric oxide metabolic process	3/101	43/17913	0.00182290253938282	0.00639775447219683	0.00325981352297679	ITGB2/AGT/AKT1	3
GO:2001239	GO:2001239	regulation of extrinsic apoptotic signaling pathway in absence of ligand	3/101	43/17913	0.00182290253938282	0.00639775447219683	0.00325981352297679	AKT1/BCL2L1/HSPA1A	3
GO:0032640	GO:0032640	tumor necrosis factor production	5/101	155/17913	0.00184832708385961	0.00647448677930014	0.00329891052387477	HSF1/CCL3/TNFAIP3/LEP/TLR2	5
GO:1903555	GO:1903555	regulation of tumor necrosis factor superfamily cytokine production	5/101	155/17913	0.00184832708385961	0.00647448677930014	0.00329891052387477	HSF1/CCL3/TNFAIP3/LEP/TLR2	5
GO:0048010	GO:0048010	vascular endothelial growth factor receptor signaling pathway	4/101	93/17913	0.00189320256692832	0.00660622316060593	0.00336603345569638	HIF1A/NCF1/VEGFA/SRC	4
GO:0051591	GO:0051591	response to cAMP	4/101	93/17913	0.00189320256692832	0.00660622316060593	0.00336603345569638	FOS/COL1A1/NME1/SREBF1	4
GO:0072080	GO:0072080	nephron tubule development	4/101	93/17913	0.00189320256692832	0.00660622316060593	0.00336603345569638	TGFB1/AGT/VEGFA/SOX9	4
GO:1903076	GO:1903076	regulation of protein localization to plasma membrane	4/101	93/17913	0.00189320256692832	0.00660622316060593	0.00336603345569638	EGFR/TGFB1/AKT1/BCL2L1	4
GO:0030850	GO:0030850	prostate gland development	3/101	44/17913	0.00194833317932599	0.00675323111537587	0.00344093763043875	ESR1/SOX9/CDKN1B	3
GO:0032459	GO:0032459	regulation of protein oligomerization	3/101	44/17913	0.00194833317932599	0.00675323111537587	0.00344093763043875	BAX/APOE/SRC	3
GO:0032965	GO:0032965	regulation of collagen biosynthetic process	3/101	44/17913	0.00194833317932599	0.00675323111537587	0.00344093763043875	F2/TGFB1/PPARD	3
GO:0035196	GO:0035196	production of miRNAs involved in gene silencing by miRNA	3/101	44/17913	0.00194833317932599	0.00675323111537587	0.00344093763043875	ESR1/EGFR/TGFB1	3
GO:0050706	GO:0050706	regulation of interleukin-1 beta secretion	3/101	44/17913	0.00194833317932599	0.00675323111537587	0.00344093763043875	CCL3/CASP1/TNFAIP3	3
GO:0071827	GO:0071827	plasma lipoprotein particle organization	3/101	44/17913	0.00194833317932599	0.00675323111537587	0.00344093763043875	P4HB/AGT/APOE	3
GO:1900274	GO:1900274	regulation of phospholipase C activity	3/101	44/17913	0.00194833317932599	0.00675323111537587	0.00344093763043875	ESR1/EGFR/AGT	3
GO:0060401	GO:0060401	cytosolic calcium ion transport	5/101	157/17913	0.00195500261000902	0.00676989475237411	0.00344942816402595	F2/BAX/TGFB1/CCL3/CXCL10	5
GO:0022600	GO:0022600	digestive system process	4/101	94/17913	0.00196888699982422	0.0068050124822822	0.00346732151259819	SLC22A5/SOX9/LEP/SLC2A2	4
GO:0060191	GO:0060191	regulation of lipase activity	4/101	94/17913	0.00196888699982422	0.0068050124822822	0.00346732151259819	ESR1/EGFR/AGT/CCL5	4
GO:0010872	GO:0010872	regulation of cholesterol esterification	2/101	12/17913	0.00200239874659645	0.0068861001893232	0.003508637697067	AGT/APOE	2
GO:0097201	GO:0097201	negative regulation of transcription from RNA polymerase II promoter in response to stress	2/101	12/17913	0.00200239874659645	0.0068861001893232	0.003508637697067	JUN/HSPA1A	2
GO:1902510	GO:1902510	regulation of apoptotic DNA fragmentation	2/101	12/17913	0.00200239874659645	0.0068861001893232	0.003508637697067	HSF1/BAX	2
GO:1902563	GO:1902563	regulation of neutrophil activation	2/101	12/17913	0.00200239874659645	0.0068861001893232	0.003508637697067	ITGB2/ITGAM	2
GO:2001053	GO:2001053	regulation of mesenchymal cell apoptotic process	2/101	12/17913	0.00200239874659645	0.0068861001893232	0.003508637697067	HIF1A/SOX9	2
GO:0016055	GO:0016055	Wnt signaling pathway	9/101	498/17913	0.00200500942918504	0.0068861001893232	0.003508637697067	ESR1/EGFR/CCND1/COL1A1/APOE/SOX9/CDH2/SRC/TLR2	9
GO:0009205	GO:0009205	purine ribonucleoside triphosphate metabolic process	7/101	314/17913	0.00200560508814446	0.0068861001893232	0.003508637697067	CCNB1/PPARGC1A/HIF1A/TGFB1/NME1/BAD/HSPA1A	7
GO:0019217	GO:0019217	regulation of fatty acid metabolic process	4/101	95/17913	0.00204664094370029	0.00700714356995693	0.00357031228160622	PPARGC1A/AKT1/CPT1A/SREBF1	4
GO:0060993	GO:0060993	kidney morphogenesis	4/101	95/17913	0.00204664094370029	0.00700714356995693	0.00357031228160622	TGFB1/AGT/VEGFA/SOX9	4
GO:0061326	GO:0061326	renal tubule development	4/101	95/17913	0.00204664094370029	0.00700714356995693	0.00357031228160622	TGFB1/AGT/VEGFA/SOX9	4
GO:0198738	GO:0198738	cell-cell signaling by wnt	9/101	500/17913	0.00206015092405443	0.00704676270918337	0.00359049920912591	ESR1/EGFR/CCND1/COL1A1/APOE/SOX9/CDH2/SRC/TLR2	9
GO:0001974	GO:0001974	blood vessel remodeling	3/101	45/17913	0.00207901604284717	0.00709793646177683	0.00361657349682335	BAX/TGFB1/AGT	3
GO:0022602	GO:0022602	ovulation cycle process	3/101	45/17913	0.00207901604284717	0.00709793646177683	0.00361657349682335	ESR1/LEP/SRC	3
GO:0046661	GO:0046661	male sex differentiation	5/101	160/17913	0.00212337352444915	0.00724257611153576	0.00369027096181545	ESR1/CCND1/BAX/BCL2L1/SOX9	5
GO:0010660	GO:0010660	regulation of muscle cell apoptotic process	4/101	96/17913	0.00212649325215343	0.00724641936722574	0.00369222919527453	HSF1/HMOX1/AGT/DNMT1	4
GO:0006986	GO:0006986	response to unfolded protein	5/101	161/17913	0.00218178014357769	0.00742090982418005	0.00378113638195729	CCND1/HSF1/BAX/CCL2/HSPA1A	5
GO:0071706	GO:0071706	tumor necrosis factor superfamily cytokine production	5/101	161/17913	0.00218178014357769	0.00742090982418005	0.00378113638195729	HSF1/CCL3/TNFAIP3/LEP/TLR2	5
GO:0009199	GO:0009199	ribonucleoside triphosphate metabolic process	7/101	319/17913	0.00219204155293322	0.00744884400604222	0.00379536953582141	CCNB1/PPARGC1A/HIF1A/TGFB1/NME1/BAD/HSPA1A	7
GO:0006111	GO:0006111	regulation of gluconeogenesis	3/101	46/17913	0.00221502709002872	0.00749194279008786	0.00381732942810336	PPARGC1A/SESN2/LEP	3
GO:0030857	GO:0030857	negative regulation of epithelial cell differentiation	3/101	46/17913	0.00221502709002872	0.00749194279008786	0.00381732942810336	CCND1/SOX9/MMP9	3
GO:0032757	GO:0032757	positive regulation of interleukin-8 production	3/101	46/17913	0.00221502709002872	0.00749194279008786	0.00381732942810336	SERPINE1/HSPA1A/TLR2	3
GO:0060324	GO:0060324	face development	3/101	46/17913	0.00221502709002872	0.00749194279008786	0.00381732942810336	TGFB1/COL1A1/MMP2	3
GO:1904036	GO:1904036	negative regulation of epithelial cell apoptotic process	3/101	46/17913	0.00221502709002872	0.00749194279008786	0.00381732942810336	HMOX1/SERPINE1/TNFAIP3	3
GO:0031348	GO:0031348	negative regulation of defense response	6/101	237/17913	0.00224218660204851	0.00756972189883786	0.00385695980023005	F2/RORA/PRKCD/APOE/TNFAIP3/GPX1	6
GO:0140014	GO:0140014	mitotic nuclear division	6/101	237/17913	0.00224218660204851	0.00756972189883786	0.00385695980023005	CCNB1/IGF2/TGFB1/CDKN1C/HSPA1A/CDKN1B	6
GO:0009144	GO:0009144	purine nucleoside triphosphate metabolic process	7/101	321/17913	0.00227026381148249	0.00765740187249567	0.00390163490695165	CCNB1/PPARGC1A/HIF1A/TGFB1/NME1/BAD/HSPA1A	7
GO:0001657	GO:0001657	ureteric bud development	4/101	98/17913	0.00229260789268437	0.00770417957282844	0.00392546929771816	TGFB1/AGT/VEGFA/SOX9	4
GO:0007631	GO:0007631	feeding behavior	4/101	98/17913	0.00229260789268437	0.00770417957282844	0.00392546929771816	FOS/AGT/CPT1A/LEP	4
GO:0010522	GO:0010522	regulation of calcium ion transport into cytosol	4/101	98/17913	0.00229260789268437	0.00770417957282844	0.00392546929771816	F2/BAX/TGFB1/CXCL10	4
GO:0030301	GO:0030301	cholesterol transport	4/101	98/17913	0.00229260789268437	0.00770417957282844	0.00392546929771816	PON1/APOE/LEP/SREBF2	4
GO:0043405	GO:0043405	regulation of MAP kinase activity	7/101	322/17913	0.0023101759374864	0.00775604774579921	0.00395189740970604	EGFR/TGFB1/PRKCD/VEGFA/APOE/GADD45B/SRC	7
GO:0001961	GO:0001961	positive regulation of cytokine-mediated signaling pathway	3/101	47/17913	0.00235644053085535	0.0078148740448026	0.00398187085833263	HIF1A/CASP1/HSPA1A	3
GO:0014911	GO:0014911	positive regulation of smooth muscle cell migration	3/101	47/17913	0.00235644053085535	0.0078148740448026	0.00398187085833263	AGT/CCL5/SRC	3
GO:0031113	GO:0031113	regulation of microtubule polymerization	3/101	47/17913	0.00235644053085535	0.0078148740448026	0.00398187085833263	MET/HSPA1A/CDKN1B	3
GO:0042743	GO:0042743	hydrogen peroxide metabolic process	3/101	47/17913	0.00235644053085535	0.0078148740448026	0.00398187085833263	HP/EGFR/GPX1	3
GO:0010763	GO:0010763	positive regulation of fibroblast migration	2/101	13/17913	0.00235778790625645	0.0078148740448026	0.00398187085833263	TGFB1/AKT1	2
GO:0034374	GO:0034374	low-density lipoprotein particle remodeling	2/101	13/17913	0.00235778790625645	0.0078148740448026	0.00398187085833263	AGT/APOE	2
GO:0051917	GO:0051917	regulation of fibrinolysis	2/101	13/17913	0.00235778790625645	0.0078148740448026	0.00398187085833263	F2/SERPINE1	2
GO:0060576	GO:0060576	intestinal epithelial cell development	2/101	13/17913	0.00235778790625645	0.0078148740448026	0.00398187085833263	HIF1A/CDKN1A	2
GO:0061029	GO:0061029	eyelid development in camera-type eye	2/101	13/17913	0.00235778790625645	0.0078148740448026	0.00398187085833263	EGFR/JUN	2
GO:0061430	GO:0061430	bone trabecula morphogenesis	2/101	13/17913	0.00235778790625645	0.0078148740448026	0.00398187085833263	COL1A1/MMP2	2
GO:0070431	GO:0070431	nucleotide-binding oligomerization domain containing 2 signaling pathway	2/101	13/17913	0.00235778790625645	0.0078148740448026	0.00398187085833263	TNFAIP3/HSPA1A	2
GO:0071850	GO:0071850	mitotic cell cycle arrest	2/101	13/17913	0.00235778790625645	0.0078148740448026	0.00398187085833263	CDKN1A/CDKN1B	2
GO:0097152	GO:0097152	mesenchymal cell apoptotic process	2/101	13/17913	0.00235778790625645	0.0078148740448026	0.00398187085833263	HIF1A/SOX9	2
GO:1902894	GO:1902894	negative regulation of pri-miRNA transcription by RNA polymerase II	2/101	13/17913	0.00235778790625645	0.0078148740448026	0.00398187085833263	PPARD/SOX9	2
GO:0072163	GO:0072163	mesonephric epithelium development	4/101	99/17913	0.00237892743393013	0.00786343649979086	0.00400661462556653	TGFB1/AGT/VEGFA/SOX9	4
GO:0072164	GO:0072164	mesonephric tubule development	4/101	99/17913	0.00237892743393013	0.00786343649979086	0.00400661462556653	TGFB1/AGT/VEGFA/SOX9	4
GO:0098869	GO:0098869	cellular oxidant detoxification	4/101	99/17913	0.00237892743393013	0.00786343649979086	0.00400661462556653	HP/SESN2/APOE/GPX1	4
GO:0006816	GO:0006816	calcium ion transport	8/101	415/17913	0.00240137861063478	0.00793043835446689	0.00404075372122683	F2/BAX/TGFB1/AGT/CCL3/CCL2/CCL5/CXCL10	8
GO:1901617	GO:1901617	organic hydroxy compound biosynthetic process	6/101	241/17913	0.00243746609513034	0.00804231099990372	0.00409775559024682	ACACA/APOE/FASN/LEP/SREBF1/SREBF2	6
GO:0010657	GO:0010657	muscle cell apoptotic process	4/101	100/17913	0.00246745974928654	0.00812652504384587	0.0041406647203893	HSF1/HMOX1/AGT/DNMT1	4
GO:0060840	GO:0060840	artery development	4/101	100/17913	0.00246745974928654	0.00812652504384587	0.0041406647203893	COL3A1/VEGFA/APOE/LEP	4
GO:0030307	GO:0030307	positive regulation of cell growth	5/101	166/17913	0.00249154858796269	0.00819271258712773	0.00417438890433235	F2/EGFR/AKT1/VEGFA/FN1	5
GO:0002686	GO:0002686	negative regulation of leukocyte migration	3/101	48/17913	0.00250332884606681	0.00819271258712773	0.00417438890433235	HMOX1/AKT1/CCL2	3
GO:0010171	GO:0010171	body morphogenesis	3/101	48/17913	0.00250332884606681	0.00819271258712773	0.00417438890433235	TGFB1/COL1A1/MMP2	3
GO:0031050	GO:0031050	dsRNA processing	3/101	48/17913	0.00250332884606681	0.00819271258712773	0.00417438890433235	ESR1/EGFR/TGFB1	3
GO:0070918	GO:0070918	production of small RNA involved in gene silencing by RNA	3/101	48/17913	0.00250332884606681	0.00819271258712773	0.00417438890433235	ESR1/EGFR/TGFB1	3
GO:0071825	GO:0071825	protein-lipid complex subunit organization	3/101	48/17913	0.00250332884606681	0.00819271258712773	0.00417438890433235	P4HB/AGT/APOE	3
GO:1903727	GO:1903727	positive regulation of phospholipid metabolic process	3/101	48/17913	0.00250332884606681	0.00819271258712773	0.00417438890433235	TGFB1/PRKCD/SRC	3
GO:0048469	GO:0048469	cell maturation	5/101	167/17913	0.0025571449714306	0.00836131215478568	0.00426029453778669	CCNB1/HIF1A/CDKN1A/CDKN1C/VEGFA	5
GO:0042742	GO:0042742	defense response to bacterium	6/101	245/17913	0.00264529771098846	0.00861405313935486	0.00438907229612198	F2/HP/CRP/SERPINE1/PRKCD/TLR2	6
GO:0006690	GO:0006690	icosanoid metabolic process	4/101	102/17913	0.00265127590120909	0.00861405313935486	0.00438907229612198	PON1/PTGES/GPX1/TLR2	4
GO:0097006	GO:0097006	regulation of plasma lipoprotein particle levels	4/101	102/17913	0.00265127590120909	0.00861405313935486	0.00438907229612198	P4HB/HMOX1/AGT/APOE	4
GO:0010712	GO:0010712	regulation of collagen metabolic process	3/101	49/17913	0.0026557628078154	0.00861405313935486	0.00438907229612198	F2/TGFB1/PPARD	3
GO:0045981	GO:0045981	positive regulation of nucleotide metabolic process	3/101	49/17913	0.0026557628078154	0.00861405313935486	0.00438907229612198	CCNB1/PPARGC1A/HIF1A	3
GO:0060395	GO:0060395	SMAD protein signal transduction	3/101	49/17913	0.0026557628078154	0.00861405313935486	0.00438907229612198	FOS/TGFB1/JUN	3
GO:0097300	GO:0097300	programmed necrotic cell death	3/101	49/17913	0.0026557628078154	0.00861405313935486	0.00438907229612198	CASP8/BAX/FAS	3
GO:1900544	GO:1900544	positive regulation of purine nucleotide metabolic process	3/101	49/17913	0.0026557628078154	0.00861405313935486	0.00438907229612198	CCNB1/PPARGC1A/HIF1A	3
GO:1903793	GO:1903793	positive regulation of anion transport	3/101	49/17913	0.0026557628078154	0.00861405313935486	0.00438907229612198	AGT/PRKCD/APOE	3
GO:0030324	GO:0030324	lung development	5/101	169/17913	0.00269208993667838	0.00872409893918236	0.00444514334229661	EGFR/VEGFA/SOX9/SREBF1/SP3	5
GO:0042976	GO:0042976	activation of Janus kinase activity	2/101	14/17913	0.00274066347238494	0.00879885102796922	0.00448323137317637	AGT/CCL5	2
GO:0045651	GO:0045651	positive regulation of macrophage differentiation	2/101	14/17913	0.00274066347238494	0.00879885102796922	0.00448323137317637	CASP8/TGFB1	2
GO:0048569	GO:0048569	post-embryonic animal organ development	2/101	14/17913	0.00274066347238494	0.00879885102796922	0.00448323137317637	BAX/VEGFA	2
GO:0051770	GO:0051770	positive regulation of nitric-oxide synthase biosynthetic process	2/101	14/17913	0.00274066347238494	0.00879885102796922	0.00448323137317637	CCL2/TLR2	2
GO:0061042	GO:0061042	vascular wound healing	2/101	14/17913	0.00274066347238494	0.00879885102796922	0.00448323137317637	SERPINE1/TNFAIP3	2
GO:0072677	GO:0072677	eosinophil migration	2/101	14/17913	0.00274066347238494	0.00879885102796922	0.00448323137317637	CCL3/CCL5	2
GO:0090399	GO:0090399	replicative senescence	2/101	14/17913	0.00274066347238494	0.00879885102796922	0.00448323137317637	SERPINE1/CDKN1A	2
GO:0097202	GO:0097202	activation of cysteine-type endopeptidase activity	2/101	14/17913	0.00274066347238494	0.00879885102796922	0.00448323137317637	CASP8/BAD	2
GO:1901626	GO:1901626	regulation of postsynaptic membrane organization	2/101	14/17913	0.00274066347238494	0.00879885102796922	0.00448323137317637	APOE/CDH2	2
GO:1903624	GO:1903624	regulation of DNA catabolic process	2/101	14/17913	0.00274066347238494	0.00879885102796922	0.00448323137317637	HSF1/BAX	2
GO:0001823	GO:0001823	mesonephros development	4/101	103/17913	0.00274661603870876	0.00879885102796922	0.00448323137317637	TGFB1/AGT/VEGFA/SOX9	4
GO:0032091	GO:0032091	negative regulation of protein binding	4/101	103/17913	0.00274661603870876	0.00879885102796922	0.00448323137317637	BAX/AKT1/PRKCD/MET	4
GO:0071887	GO:0071887	leukocyte apoptotic process	4/101	103/17913	0.00274661603870876	0.00879885102796922	0.00448323137317637	HIF1A/BAX/AKT1/CCL5	4
GO:0051187	GO:0051187	cofactor catabolic process	3/101	50/17913	0.00281381150012996	0.00899825735661613	0.00458483381033073	HP/HMOX1/GPX1	3
GO:1905517	GO:1905517	macrophage migration	3/101	50/17913	0.00281381150012996	0.00899825735661613	0.00458483381033073	CCL3/CCL2/CCL5	3
GO:0045446	GO:0045446	endothelial cell differentiation	4/101	105/17913	0.00294430025135708	0.00940727215635707	0.0047932369275631	MET/TJP1/GPX1/FASN	4
GO:0009141	GO:0009141	nucleoside triphosphate metabolic process	7/101	337/17913	0.00297648902605971	0.00947186696875521	0.00482614957588129	CCNB1/PPARGC1A/HIF1A/TGFB1/NME1/BAD/HSPA1A	7
GO:0030323	GO:0030323	respiratory tube development	5/101	173/17913	0.00297737264069278	0.00947186696875521	0.00482614957588129	EGFR/VEGFA/SOX9/SREBF1/SP3	5
GO:0050702	GO:0050702	interleukin-1 beta secretion	3/101	51/17913	0.0029775423391879	0.00947186696875521	0.00482614957588129	CCL3/CASP1/TNFAIP3	3
GO:0070098	GO:0070098	chemokine-mediated signaling pathway	3/101	51/17913	0.0029775423391879	0.00947186696875521	0.00482614957588129	HIF1A/CCL5/CXCL10	3
GO:0070228	GO:0070228	regulation of lymphocyte apoptotic process	3/101	51/17913	0.0029775423391879	0.00947186696875521	0.00482614957588129	HIF1A/BAX/CCL5	3
GO:0006721	GO:0006721	terpenoid metabolic process	4/101	106/17913	0.00304669986082175	0.00968339221498942	0.0049339269001162	EGFR/PPARD/APOE/CYP2E1	4
GO:0035966	GO:0035966	response to topologically incorrect protein	5/101	175/17913	0.0031279299667582	0.00983595094740702	0.00501165933282276	CCND1/HSF1/BAX/CCL2/HSPA1A	5
GO:0002886	GO:0002886	regulation of myeloid leukocyte mediated immunity	3/101	52/17913	0.00314702109339679	0.00983595094740702	0.00501165933282276	ITGB2/HMOX1/ITGAM	3
GO:0050704	GO:0050704	regulation of interleukin-1 secretion	3/101	52/17913	0.00314702109339679	0.00983595094740702	0.00501165933282276	CCL3/CASP1/TNFAIP3	3
GO:0006577	GO:0006577	amino-acid betaine metabolic process	2/101	15/17913	0.00315071040701911	0.00983595094740702	0.00501165933282276	CRAT/CPT1A	2
GO:0010819	GO:0010819	regulation of T cell chemotaxis	2/101	15/17913	0.00315071040701911	0.00983595094740702	0.00501165933282276	CCL5/CXCL10	2
GO:0014874	GO:0014874	response to stimulus involved in regulation of muscle adaptation	2/101	15/17913	0.00315071040701911	0.00983595094740702	0.00501165933282276	PPARGC1A/AGT	2
GO:0032352	GO:0032352	positive regulation of hormone metabolic process	2/101	15/17913	0.00315071040701911	0.00983595094740702	0.00501165933282276	PPARGC1A/HIF1A	2
GO:0034134	GO:0034134	toll-like receptor 2 signaling pathway	2/101	15/17913	0.00315071040701911	0.00983595094740702	0.00501165933282276	TNFAIP3/TLR2	2
GO:0034349	GO:0034349	glial cell apoptotic process	2/101	15/17913	0.00315071040701911	0.00983595094740702	0.00501165933282276	PRKCD/CCL2	2
GO:0034616	GO:0034616	response to laminar fluid shear stress	2/101	15/17913	0.00315071040701911	0.00983595094740702	0.00501165933282276	TGFB1/SREBF2	2
GO:0035635	GO:0035635	entry of bacterium into host cell	2/101	15/17913	0.00315071040701911	0.00983595094740702	0.00501165933282276	MET/SRC	2
GO:0035864	GO:0035864	response to potassium ion	2/101	15/17913	0.00315071040701911	0.00983595094740702	0.00501165933282276	PPARGC1A/HSF1	2
GO:0045838	GO:0045838	positive regulation of membrane potential	2/101	15/17913	0.00315071040701911	0.00983595094740702	0.00501165933282276	AKT1/BAD	2
GO:0046321	GO:0046321	positive regulation of fatty acid oxidation	2/101	15/17913	0.00315071040701911	0.00983595094740702	0.00501165933282276	PPARGC1A/CPT1A	2
GO:0051883	GO:0051883	killing of cells in other organism involved in symbiotic interaction	2/101	15/17913	0.00315071040701911	0.00983595094740702	0.00501165933282276	F2/BAD	2
GO:0071380	GO:0071380	cellular response to prostaglandin E stimulus	2/101	15/17913	0.00315071040701911	0.00983595094740702	0.00501165933282276	ACACA/AKT1	2
GO:1900119	GO:1900119	positive regulation of execution phase of apoptosis	2/101	15/17913	0.00315071040701911	0.00983595094740702	0.00501165933282276	HSF1/BAX	2
GO:2000402	GO:2000402	negative regulation of lymphocyte migration	2/101	15/17913	0.00315071040701911	0.00983595094740702	0.00501165933282276	AKT1/CCL2	2
GO:2001028	GO:2001028	positive regulation of endothelial cell chemotaxis	2/101	15/17913	0.00315071040701911	0.00983595094740702	0.00501165933282276	VEGFA/MET	2
GO:0015918	GO:0015918	sterol transport	4/101	107/17913	0.00315150793556908	0.00983595094740702	0.00501165933282276	PON1/APOE/LEP/SREBF2	4
GO:0062014	GO:0062014	negative regulation of small molecule metabolic process	4/101	107/17913	0.00315150793556908	0.00983595094740702	0.00501165933282276	PPARGC1A/TGFB1/AKT1/APOE	4
GO:0042098	GO:0042098	T cell proliferation	5/101	177/17913	0.00328391104735618	0.0102316200241534	0.00521326247539518	IGF2/BAX/TGFB1/CCL5/LEP	5
GO:0043112	GO:0043112	receptor metabolic process	5/101	177/17913	0.00328391104735618	0.0102316200241534	0.00521326247539518	ITGB2/HIF1A/TGFB1/VEGFA/APOE	5
GO:0050994	GO:0050994	regulation of lipid catabolic process	3/101	53/17913	0.00332231190328723	0.0103424024660551	0.00526970885885501	AKT1/PRKCD/CPT1A	3
GO:0072009	GO:0072009	nephron epithelium development	4/101	109/17913	0.00336845902481243	0.0104770889770898	0.00533833495445489	TGFB1/AGT/VEGFA/SOX9	4
GO:0050864	GO:0050864	regulation of B cell activation	4/101	110/17913	0.00348065644645645	0.0108168092643723	0.00551143081040337	TGFB1/CDKN1A/TNFAIP3/BAD	4
GO:0010524	GO:0010524	positive regulation of calcium ion transport into cytosol	3/101	54/17913	0.00350347730121832	0.0108691497160664	0.00553809956003615	F2/BAX/CXCL10	3
GO:0061178	GO:0061178	regulation of insulin secretion involved in cellular response to glucose stimulus	3/101	54/17913	0.00350347730121832	0.0108691497160664	0.00553809956003615	UCP2/HIF1A/BAD	3
GO:0002070	GO:0002070	epithelial cell maturation	2/101	16/17913	0.00358761628973267	0.011026688782306	0.00561836959552387	HIF1A/CDKN1A	2
GO:0010875	GO:0010875	positive regulation of cholesterol efflux	2/101	16/17913	0.00358761628973267	0.011026688782306	0.00561836959552387	PON1/APOE	2
GO:0019372	GO:0019372	lipoxygenase pathway	2/101	16/17913	0.00358761628973267	0.011026688782306	0.00561836959552387	PON1/GPX1	2
GO:0030214	GO:0030214	hyaluronan catabolic process	2/101	16/17913	0.00358761628973267	0.011026688782306	0.00561836959552387	TGFB1/CD44	2
GO:0034433	GO:0034433	steroid esterification	2/101	16/17913	0.00358761628973267	0.011026688782306	0.00561836959552387	AGT/APOE	2
GO:0034434	GO:0034434	sterol esterification	2/101	16/17913	0.00358761628973267	0.011026688782306	0.00561836959552387	AGT/APOE	2
GO:0034435	GO:0034435	cholesterol esterification	2/101	16/17913	0.00358761628973267	0.011026688782306	0.00561836959552387	AGT/APOE	2
GO:0045725	GO:0045725	positive regulation of glycogen biosynthetic process	2/101	16/17913	0.00358761628973267	0.011026688782306	0.00561836959552387	IGF2/AKT1	2
GO:0060965	GO:0060965	negative regulation of gene silencing by miRNA	2/101	16/17913	0.00358761628973267	0.011026688782306	0.00561836959552387	ESR1/TGFB1	2
GO:0070242	GO:0070242	thymocyte apoptotic process	2/101	16/17913	0.00358761628973267	0.011026688782306	0.00561836959552387	HIF1A/BAX	2
GO:0090083	GO:0090083	regulation of inclusion body assembly	2/101	16/17913	0.00358761628973267	0.011026688782306	0.00561836959552387	HSF1/HSPA1A	2
GO:0021782	GO:0021782	glial cell development	4/101	111/17913	0.00359537114078717	0.0110411904289714	0.00562575854177225	EGFR/TGFB1/AKT1/TLR2	4
GO:0009123	GO:0009123	nucleoside monophosphate metabolic process	7/101	349/17913	0.00360847056962445	0.0110720666592021	0.0056414907417624	CCNB1/PPARGC1A/HIF1A/TGFB1/TK1/BAD/HSPA1A	7
GO:0002066	GO:0002066	columnar/cuboidal epithelial cell development	3/101	55/17913	0.00369057823089752	0.0112859061795991	0.0057504472456993	HIF1A/CDKN1A/BAD	3
GO:0032615	GO:0032615	interleukin-12 production	3/101	55/17913	0.00369057823089752	0.0112859061795991	0.0057504472456993	PRKCD/LEP/TLR2	3
GO:0032722	GO:0032722	positive regulation of chemokine production	3/101	55/17913	0.00369057823089752	0.0112859061795991	0.0057504472456993	HIF1A/HMOX1/TLR2	3
GO:0042306	GO:0042306	regulation of protein import into nucleus	3/101	55/17913	0.00369057823089752	0.0112859061795991	0.0057504472456993	TGFB1/PRKCD/LEP	3
GO:0043901	GO:0043901	negative regulation of multi-organism process	5/101	182/17913	0.00369831304767188	0.0113000556649874	0.00575765675710085	CCL3/JUN/CCL5/TNFAIP3/TIMP1	5
GO:0030218	GO:0030218	erythrocyte differentiation	4/101	112/17913	0.00371262993120967	0.0113342757597635	0.00577509273845864	HIF1A/VEGFA/HSPA1A/SP3	4
GO:0015980	GO:0015980	energy derivation by oxidation of organic compounds	6/101	264/17913	0.00381940025901789	0.0116406867911056	0.00593121670787619	CCNB1/PPARGC1A/HIF1A/IGF2/AKT1/CS	6
GO:0060828	GO:0060828	regulation of canonical Wnt signaling pathway	6/101	264/17913	0.00381940025901789	0.0116406867911056	0.00593121670787619	EGFR/COL1A1/APOE/SOX9/CDH2/SRC	6
GO:0010508	GO:0010508	positive regulation of autophagy	4/101	113/17913	0.00383245948313757	0.011651189532348	0.00593656811329178	HIF1A/HMOX1/SESN2/BAD	4
GO:0071482	GO:0071482	cellular response to light stimulus	4/101	113/17913	0.00383245948313757	0.011651189532348	0.00593656811329178	PCNA/BAX/CDKN1A/CREBBP	4
GO:1904375	GO:1904375	regulation of protein localization to cell periphery	4/101	113/17913	0.00383245948313757	0.011651189532348	0.00593656811329178	EGFR/TGFB1/AKT1/BCL2L1	4
GO:0033344	GO:0033344	cholesterol efflux	3/101	56/17913	0.0038836740667162	0.0117871777183473	0.00600585744435508	PON1/APOE/SREBF2	3
GO:0033619	GO:0033619	membrane protein proteolysis	3/101	56/17913	0.0038836740667162	0.0117871777183473	0.00600585744435508	TGFB1/APOE/TIMP1	3
GO:0009152	GO:0009152	purine ribonucleotide biosynthetic process	6/101	266/17913	0.00396235060036777	0.011991744491455	0.00611008925509837	PPARGC1A/HIF1A/ACACA/TGFB1/NME1/FASN	6
GO:0002703	GO:0002703	regulation of leukocyte mediated immunity	5/101	185/17913	0.00396426756840729	0.011991744491455	0.00611008925509837	ITGB2/TGFB1/HMOX1/ITGAM/LEP	5
GO:0051147	GO:0051147	regulation of muscle cell differentiation	5/101	185/17913	0.00396426756840729	0.011991744491455	0.00611008925509837	IGF2/TGFB1/CXCL10/CDH2/DNMT1	5
GO:1902905	GO:1902905	positive regulation of supramolecular fiber organization	5/101	185/17913	0.00396426756840729	0.011991744491455	0.00611008925509837	APOE/MET/GPX1/HSPA1A/CDKN1B	5
GO:0017085	GO:0017085	response to insecticide	2/101	17/17913	0.00405107129861154	0.0121733018526872	0.00620259720361575	CCNB1/HSF1	2
GO:0030277	GO:0030277	maintenance of gastrointestinal epithelium	2/101	17/17913	0.00405107129861154	0.0121733018526872	0.00620259720361575	SLC22A5/SOX9	2
GO:0030540	GO:0030540	female genitalia development	2/101	17/17913	0.00405107129861154	0.0121733018526872	0.00620259720361575	ESR1/BAX	2
GO:0051818	GO:0051818	disruption of cells of other organism involved in symbiotic interaction	2/101	17/17913	0.00405107129861154	0.0121733018526872	0.00620259720361575	F2/BAD	2
GO:0060644	GO:0060644	mammary gland epithelial cell differentiation	2/101	17/17913	0.00405107129861154	0.0121733018526872	0.00620259720361575	HIF1A/AKT1	2
GO:0070233	GO:0070233	negative regulation of T cell apoptotic process	2/101	17/17913	0.00405107129861154	0.0121733018526872	0.00620259720361575	HIF1A/CCL5	2
GO:0070875	GO:0070875	positive regulation of glycogen metabolic process	2/101	17/17913	0.00405107129861154	0.0121733018526872	0.00620259720361575	IGF2/AKT1	2
GO:0072673	GO:0072673	lamellipodium morphogenesis	2/101	17/17913	0.00405107129861154	0.0121733018526872	0.00620259720361575	CD44/SRC	2
GO:0017015	GO:0017015	regulation of transforming growth factor beta receptor signaling pathway	4/101	115/17913	0.00407993672426624	0.0122081768858829	0.00622036689223376	TGFB1/CDKN1C/HSPA1A/CREBBP	4
GO:0006879	GO:0006879	cellular iron ion homeostasis	3/101	57/17913	0.00408282263290252	0.0122081768858829	0.00622036689223376	HIF1A/HMOX1/ABCG2	3
GO:0032890	GO:0032890	regulation of organic acid transport	3/101	57/17913	0.00408282263290252	0.0122081768858829	0.00622036689223376	AGT/AKT1/LEP	3
GO:0045453	GO:0045453	bone resorption	3/101	57/17913	0.00408282263290252	0.0122081768858829	0.00622036689223376	EGFR/TNFAIP3/SRC	3
GO:1903428	GO:1903428	positive regulation of reactive oxygen species biosynthetic process	3/101	57/17913	0.00408282263290252	0.0122081768858829	0.00622036689223376	ITGB2/AGT/AKT1	3
GO:1903749	GO:1903749	positive regulation of establishment of protein localization to mitochondrion	3/101	57/17913	0.00408282263290252	0.0122081768858829	0.00622036689223376	CASP8/BAD/SREBF2	3
GO:0070838	GO:0070838	divalent metal ion transport	8/101	454/17913	0.0041437746770274	0.0123802503908559	0.00630804258233639	F2/BAX/TGFB1/AGT/CCL3/CCL2/CCL5/CXCL10	8
GO:0031929	GO:0031929	TOR signaling	4/101	116/17913	0.00420763692619321	0.0125607289520842	0.00640000085567372	HIF1A/AKT1/SESN2/LEP	4
GO:0007405	GO:0007405	neuroblast proliferation	3/101	58/17913	0.00428808022249318	0.0127798849909715	0.00651166625676273	HIF1A/TGFB1/VEGFA	3
GO:1904589	GO:1904589	regulation of protein import	3/101	58/17913	0.00428808022249318	0.0127798849909715	0.00651166625676273	TGFB1/PRKCD/LEP	3
GO:0050768	GO:0050768	negative regulation of neurogenesis	6/101	271/17913	0.00433708480871338	0.0128918709138099	0.00656872584340959	F2/COL3A1/TGFB1/APOE/SPP1/SOX9	6
GO:0001704	GO:0001704	formation of primary germ layer	4/101	117/17913	0.00433801290911787	0.0128918709138099	0.00656872584340959	ITGB2/MMP2/FN1/MMP9	4
GO:1903844	GO:1903844	regulation of cellular response to transforming growth factor beta stimulus	4/101	117/17913	0.00433801290911787	0.0128918709138099	0.00656872584340959	TGFB1/CDKN1C/HSPA1A/CREBBP	4
GO:0051224	GO:0051224	negative regulation of protein transport	5/101	189/17913	0.00433983773336174	0.0128918709138099	0.00656872584340959	UCP2/APOE/FN1/TNFAIP3/SREBF1	5
GO:0072511	GO:0072511	divalent inorganic cation transport	8/101	458/17913	0.00436666295614299	0.0129609685783967	0.0066039328058532	F2/BAX/TGFB1/AGT/CCL3/CCL2/CCL5/CXCL10	8
GO:0010656	GO:0010656	negative regulation of muscle cell apoptotic process	3/101	59/17913	0.00449950161612538	0.0132901607442989	0.00677166432458051	HSF1/HMOX1/DNMT1	3
GO:0045123	GO:0045123	cellular extravasation	3/101	59/17913	0.00449950161612538	0.0132901607442989	0.00677166432458051	ITGB2/CCL2/LEP	3
GO:0070059	GO:0070059	intrinsic apoptotic signaling pathway in response to endoplasmic reticulum stress	3/101	59/17913	0.00449950161612538	0.0132901607442989	0.00677166432458051	BAX/BCL2L1/HSPA1A	3
GO:0090303	GO:0090303	positive regulation of wound healing	3/101	59/17913	0.00449950161612538	0.0132901607442989	0.00677166432458051	F2/SERPINE1/PPARD	3
GO:1903902	GO:1903902	positive regulation of viral life cycle	3/101	59/17913	0.00449950161612538	0.0132901607442989	0.00677166432458051	P4HB/CCL5/TOP2A	3
GO:2000351	GO:2000351	regulation of endothelial cell apoptotic process	3/101	59/17913	0.00449950161612538	0.0132901607442989	0.00677166432458051	SERPINE1/CCL2/TNFAIP3	3
GO:0007252	GO:0007252	I-kappaB phosphorylation	2/101	18/17913	0.00454076819135745	0.0133362141710627	0.00679512968011998	AKT1/TLR2	2
GO:0010888	GO:0010888	negative regulation of lipid storage	2/101	18/17913	0.00454076819135745	0.0133362141710627	0.00679512968011998	CRP/LEP	2
GO:0031998	GO:0031998	regulation of fatty acid beta-oxidation	2/101	18/17913	0.00454076819135745	0.0133362141710627	0.00679512968011998	AKT1/CPT1A	2
GO:0035994	GO:0035994	response to muscle stretch	2/101	18/17913	0.00454076819135745	0.0133362141710627	0.00679512968011998	FOS/JUN	2
GO:0038083	GO:0038083	peptidyl-tyrosine autophosphorylation	2/101	18/17913	0.00454076819135745	0.0133362141710627	0.00679512968011998	EGFR/VEGFA	2
GO:0042789	GO:0042789	mRNA transcription by RNA polymerase II	2/101	18/17913	0.00454076819135745	0.0133362141710627	0.00679512968011998	HIF1A/SREBF1	2
GO:0070230	GO:0070230	positive regulation of lymphocyte apoptotic process	2/101	18/17913	0.00454076819135745	0.0133362141710627	0.00679512968011998	BAX/CCL5	2
GO:1901293	GO:1901293	nucleoside phosphate biosynthetic process	7/101	365/17913	0.00460457212027675	0.0135126910648315	0.00688504900529891	PPARGC1A/HIF1A/ACACA/TGFB1/NME1/TK1/FASN	7
GO:0046824	GO:0046824	positive regulation of nucleocytoplasmic transport	3/101	60/17913	0.00471714010065061	0.0137984886612756	0.00703066992178945	TGFB1/PRKCD/LEP	3
GO:0050701	GO:0050701	interleukin-1 secretion	3/101	60/17913	0.00471714010065061	0.0137984886612756	0.00703066992178945	CCL3/CASP1/TNFAIP3	3
GO:1990868	GO:1990868	response to chemokine	3/101	60/17913	0.00471714010065061	0.0137984886612756	0.00703066992178945	HIF1A/CCL5/CXCL10	3
GO:1990869	GO:1990869	cellular response to chemokine	3/101	60/17913	0.00471714010065061	0.0137984886612756	0.00703066992178945	HIF1A/CCL5/CXCL10	3
GO:0060541	GO:0060541	respiratory system development	5/101	193/17913	0.00474016509210705	0.0138435664858645	0.00705363818398513	EGFR/VEGFA/SOX9/SREBF1/SP3	5
GO:1904950	GO:1904950	negative regulation of establishment of protein localization	5/101	193/17913	0.00474016509210705	0.0138435664858645	0.00705363818398513	UCP2/APOE/FN1/TNFAIP3/SREBF1	5
GO:0007264	GO:0007264	small GTPase mediated signal transduction	8/101	465/17913	0.00477888502451059	0.0139454461870951	0.00710554840173915	COL3A1/HMOX1/CDKN1A/APOE/JUN/MET/SRC/DNMT1	8
GO:0006720	GO:0006720	isoprenoid metabolic process	4/101	121/17913	0.00488678858492703	0.0142260714930302	0.0072485339087873	EGFR/PPARD/APOE/CYP2E1	4
GO:0046718	GO:0046718	viral entry into host cell	4/101	121/17913	0.00488678858492703	0.0142260714930302	0.0072485339087873	P4HB/EGFR/HAVCR1/HSPA1A	4
GO:0055007	GO:0055007	cardiac muscle cell differentiation	4/101	121/17913	0.00488678858492703	0.0142260714930302	0.0072485339087873	CCNB1/TGFB1/AGT/VEGFA	4
GO:0002753	GO:0002753	cytoplasmic pattern recognition receptor signaling pathway	3/101	61/17913	0.00494104748757168	0.0143152579002475	0.007293976580521	CASP8/TNFAIP3/HSPA1A	3
GO:0014032	GO:0014032	neural crest cell development	3/101	61/17913	0.00494104748757168	0.0143152579002475	0.007293976580521	HIF1A/FN1/SOX9	3
GO:0016575	GO:0016575	histone deacetylation	3/101	61/17913	0.00494104748757168	0.0143152579002475	0.007293976580521	TGFB1/VEGFA/SREBF1	3
GO:0035773	GO:0035773	insulin secretion involved in cellular response to glucose stimulus	3/101	61/17913	0.00494104748757168	0.0143152579002475	0.007293976580521	UCP2/HIF1A/BAD	3
GO:0043388	GO:0043388	positive regulation of DNA binding	3/101	61/17913	0.00494104748757168	0.0143152579002475	0.007293976580521	TGFB1/NME1/MMP9	3
GO:0046888	GO:0046888	negative regulation of hormone secretion	3/101	61/17913	0.00494104748757168	0.0143152579002475	0.007293976580521	UCP2/LEP/SREBF1	3
GO:0009260	GO:0009260	ribonucleotide biosynthetic process	6/101	279/17913	0.00499035555243234	0.014430988001399	0.00735294391826249	PPARGC1A/HIF1A/ACACA/TGFB1/NME1/FASN	6
GO:0034763	GO:0034763	negative regulation of transmembrane transport	4/101	122/17913	0.00503092735625299	0.014430988001399	0.00735294391826249	TGFB1/AKT1/MMP9/LEP	4
GO:0035270	GO:0035270	endocrine system development	4/101	122/17913	0.00503092735625299	0.014430988001399	0.00735294391826249	AKT1/CDKN1C/SOX9/BAD	4
GO:1903409	GO:1903409	reactive oxygen species biosynthetic process	4/101	122/17913	0.00503092735625299	0.014430988001399	0.00735294391826249	ITGB2/RORA/AGT/AKT1	4
GO:0030949	GO:0030949	positive regulation of vascular endothelial growth factor receptor signaling pathway	2/101	19/17913	0.0050564022865188	0.014430988001399	0.00735294391826249	HIF1A/VEGFA	2
GO:0032042	GO:0032042	mitochondrial DNA metabolic process	2/101	19/17913	0.0050564022865188	0.014430988001399	0.00735294391826249	PPARGC1A/SESN2	2
GO:0032891	GO:0032891	negative regulation of organic acid transport	2/101	19/17913	0.0050564022865188	0.014430988001399	0.00735294391826249	AKT1/LEP	2
GO:0034104	GO:0034104	negative regulation of tissue remodeling	2/101	19/17913	0.0050564022865188	0.014430988001399	0.00735294391826249	AGT/TNFAIP3	2
GO:0034138	GO:0034138	toll-like receptor 3 signaling pathway	2/101	19/17913	0.0050564022865188	0.014430988001399	0.00735294391826249	CASP8/TNFAIP3	2
GO:0051546	GO:0051546	keratinocyte migration	2/101	19/17913	0.0050564022865188	0.014430988001399	0.00735294391826249	PPARD/MMP9	2
GO:0051767	GO:0051767	nitric-oxide synthase biosynthetic process	2/101	19/17913	0.0050564022865188	0.014430988001399	0.00735294391826249	CCL2/TLR2	2
GO:0051769	GO:0051769	regulation of nitric-oxide synthase biosynthetic process	2/101	19/17913	0.0050564022865188	0.014430988001399	0.00735294391826249	CCL2/TLR2	2
GO:0060149	GO:0060149	negative regulation of posttranscriptional gene silencing	2/101	19/17913	0.0050564022865188	0.014430988001399	0.00735294391826249	ESR1/TGFB1	2
GO:0060967	GO:0060967	negative regulation of gene silencing by RNA	2/101	19/17913	0.0050564022865188	0.014430988001399	0.00735294391826249	ESR1/TGFB1	2
GO:0071243	GO:0071243	cellular response to arsenic-containing substance	2/101	19/17913	0.0050564022865188	0.014430988001399	0.00735294391826249	HSF1/HMOX1	2
GO:0090280	GO:0090280	positive regulation of calcium ion import	2/101	19/17913	0.0050564022865188	0.014430988001399	0.00735294391826249	CCL3/CCL2	2
GO:0140131	GO:0140131	positive regulation of lymphocyte chemotaxis	2/101	19/17913	0.0050564022865188	0.014430988001399	0.00735294391826249	CCL3/CCL5	2
GO:1902074	GO:1902074	response to salt	2/101	19/17913	0.0050564022865188	0.014430988001399	0.00735294391826249	HSF1/TGFB1	2
GO:1905939	GO:1905939	regulation of gonad development	2/101	19/17913	0.0050564022865188	0.014430988001399	0.00735294391826249	SOX9/SRC	2
GO:0006164	GO:0006164	purine nucleotide biosynthetic process	6/101	280/17913	0.00507683252743667	0.0144779318194194	0.00737686295008342	PPARGC1A/HIF1A/ACACA/TGFB1/NME1/FASN	6
GO:0043550	GO:0043550	regulation of lipid kinase activity	3/101	62/17913	0.00517127413130453	0.014712639077796	0.00749645208063255	F2/TGFB1/SRC	3
GO:0070265	GO:0070265	necrotic cell death	3/101	62/17913	0.00517127413130453	0.014712639077796	0.00749645208063255	CASP8/BAX/FAS	3
GO:2001244	GO:2001244	positive regulation of intrinsic apoptotic signaling pathway	3/101	62/17913	0.00517127413130453	0.014712639077796	0.00749645208063255	BAX/BCL2L1/BAD	3
GO:0042391	GO:0042391	regulation of membrane potential	7/101	374/17913	0.0052493512118629	0.0149230969556947	0.0076036855544041	UCP2/BAX/AKT1/BCL2L1/JUN/BAD/SRC	7
GO:0048762	GO:0048762	mesenchymal cell differentiation	5/101	199/17913	0.00538896848052002	0.0152960885208203	0.00779373394610727	HIF1A/TGFB1/COL1A1/FN1/SOX9	5
GO:0050670	GO:0050670	regulation of lymphocyte proliferation	5/101	199/17913	0.00538896848052002	0.0152960885208203	0.00779373394610727	IGF2/TGFB1/CDKN1A/CCL5/LEP	5
GO:0014706	GO:0014706	striated muscle tissue development	7/101	376/17913	0.00540143118361691	0.0153195037313815	0.00780566457276112	CCNB1/FOS/ERBB3/TGFB1/AGT/VEGFA/GPX1	7
GO:0055025	GO:0055025	positive regulation of cardiac muscle tissue development	3/101	63/17913	0.00540786894726604	0.0153258078661413	0.00780887668473417	CCNB1/ERBB3/TGFB1	3
GO:0046390	GO:0046390	ribose phosphate biosynthetic process	6/101	284/17913	0.00543380149164307	0.0153873070277369	0.00784021202270191	PPARGC1A/HIF1A/ACACA/TGFB1/NME1/FASN	6
GO:0050671	GO:0050671	positive regulation of lymphocyte proliferation	4/101	125/17913	0.0054804108134213	0.0154951584118195	0.0078951649599914	IGF2/CDKN1A/CCL5/LEP	4
GO:2001251	GO:2001251	negative regulation of chromosome organization	4/101	125/17913	0.0054804108134213	0.0154951584118195	0.0078951649599914	CCNB1/SRC/DNMT1/TOP2A	4
GO:0032944	GO:0032944	regulation of mononuclear cell proliferation	5/101	200/17913	0.00550291112144692	0.0155466859654864	0.00792141951805224	IGF2/TGFB1/CDKN1A/CCL5/LEP	5
GO:0002052	GO:0002052	positive regulation of neuroblast proliferation	2/101	20/17913	0.00559767144484788	0.0157167053076964	0.0080080485616194	HIF1A/VEGFA	2
GO:0033194	GO:0033194	response to hydroperoxide	2/101	20/17913	0.00559767144484788	0.0157167053076964	0.0080080485616194	PRKCD/GPX1	2
GO:0042053	GO:0042053	regulation of dopamine metabolic process	2/101	20/17913	0.00559767144484788	0.0157167053076964	0.0080080485616194	ITGB2/ITGAM	2
GO:0042069	GO:0042069	regulation of catecholamine metabolic process	2/101	20/17913	0.00559767144484788	0.0157167053076964	0.0080080485616194	ITGB2/ITGAM	2
GO:0048745	GO:0048745	smooth muscle tissue development	2/101	20/17913	0.00559767144484788	0.0157167053076964	0.0080080485616194	COL3A1/SOX9	2
GO:0070584	GO:0070584	mitochondrion morphogenesis	2/101	20/17913	0.00559767144484788	0.0157167053076964	0.0080080485616194	BAX/BCL2L1	2
GO:1902236	GO:1902236	negative regulation of endoplasmic reticulum stress-induced intrinsic apoptotic signaling pathway	2/101	20/17913	0.00559767144484788	0.0157167053076964	0.0080080485616194	BCL2L1/HSPA1A	2
GO:1905523	GO:1905523	positive regulation of macrophage migration	2/101	20/17913	0.00559767144484788	0.0157167053076964	0.0080080485616194	CCL3/CCL5	2
GO:0010810	GO:0010810	regulation of cell-substrate adhesion	5/101	201/17913	0.005618548979103	0.0157631513024834	0.00803171394023821	SERPINE1/COL1A1/VEGFA/FN1/SRC	5
GO:0007272	GO:0007272	ensheathment of neurons	4/101	126/17913	0.00563600948953492	0.0157634850030377	0.00803188396889187	TGFB1/AKT1/PPARD/TLR2	4
GO:0008366	GO:0008366	axon ensheathment	4/101	126/17913	0.00563600948953492	0.0157634850030377	0.00803188396889187	TGFB1/AKT1/PPARD/TLR2	4
GO:0032946	GO:0032946	positive regulation of mononuclear cell proliferation	4/101	126/17913	0.00563600948953492	0.0157634850030377	0.00803188396889187	IGF2/CDKN1A/CCL5/LEP	4
GO:0051668	GO:0051668	localization within membrane	4/101	126/17913	0.00563600948953492	0.0157634850030377	0.00803188396889187	ITGB2/TGFB1/APOE/CDH2	4
GO:0046782	GO:0046782	regulation of viral transcription	3/101	64/17913	0.00565087942978959	0.0157929266769523	0.00804688522709631	CCL3/JUN/CCL5	3
GO:0046034	GO:0046034	ATP metabolic process	6/101	287/17913	0.00571337119347608	0.0159553131025185	0.00812962511158372	CCNB1/PPARGC1A/HIF1A/TGFB1/BAD/HSPA1A	6
GO:0045766	GO:0045766	positive regulation of angiogenesis	5/101	203/17913	0.00585496339287282	0.0163381787386689	0.00832470458573831	ITGB2/HIF1A/HMOX1/SERPINE1/VEGFA	5
GO:0014031	GO:0014031	mesenchymal cell development	3/101	65/17913	0.00590035166986958	0.016389364913404	0.00835078520282294	HIF1A/FN1/SOX9	3
GO:0030858	GO:0030858	positive regulation of epithelial cell differentiation	3/101	65/17913	0.00590035166986958	0.016389364913404	0.00835078520282294	SERPINE1/SOX9/BAD	3
GO:0045428	GO:0045428	regulation of nitric oxide biosynthetic process	3/101	65/17913	0.00590035166986958	0.016389364913404	0.00835078520282294	ITGB2/AGT/AKT1	3
GO:0048864	GO:0048864	stem cell development	3/101	65/17913	0.00590035166986958	0.016389364913404	0.00835078520282294	HIF1A/FN1/SOX9	3
GO:0071300	GO:0071300	cellular response to retinoic acid	3/101	65/17913	0.00590035166986958	0.016389364913404	0.00835078520282294	COL1A1/SOX9/LEP	3
GO:0072577	GO:0072577	endothelial cell apoptotic process	3/101	65/17913	0.00590035166986958	0.016389364913404	0.00835078520282294	SERPINE1/CCL2/TNFAIP3	3
GO:0001818	GO:0001818	negative regulation of cytokine production	6/101	290/17913	0.00600333711577869	0.0166626975213522	0.00849005490057895	F2/HSF1/TGFB1/HMOX1/FN1/TNFAIP3	6
GO:0072522	GO:0072522	purine-containing compound biosynthetic process	6/101	291/17913	0.0061023407879391	0.0168902092845887	0.00860597774908115	PPARGC1A/HIF1A/ACACA/TGFB1/NME1/FASN	6
GO:1903364	GO:1903364	positive regulation of cellular protein catabolic process	4/101	129/17913	0.00612045623310251	0.0168902092845887	0.00860597774908115	AKT1/APOE/TNFAIP3/HSPA1A	4
GO:0000271	GO:0000271	polysaccharide biosynthetic process	3/101	66/17913	0.00615633037273637	0.0168902092845887	0.00860597774908115	IGF2/TGFB1/AKT1	3
GO:0016239	GO:0016239	positive regulation of macroautophagy	3/101	66/17913	0.00615633037273637	0.0168902092845887	0.00860597774908115	HIF1A/HMOX1/SESN2	3
GO:0046785	GO:0046785	microtubule polymerization	3/101	66/17913	0.00615633037273637	0.0168902092845887	0.00860597774908115	MET/HSPA1A/CDKN1B	3
GO:0061035	GO:0061035	regulation of cartilage development	3/101	66/17913	0.00615633037273637	0.0168902092845887	0.00860597774908115	TGFB1/SOX9/LEP	3
GO:0010893	GO:0010893	positive regulation of steroid biosynthetic process	2/101	21/17913	0.00616427605078361	0.0168902092845887	0.00860597774908115	PPARGC1A/SREBF1	2
GO:0032373	GO:0032373	positive regulation of sterol transport	2/101	21/17913	0.00616427605078361	0.0168902092845887	0.00860597774908115	PON1/APOE	2
GO:0032376	GO:0032376	positive regulation of cholesterol transport	2/101	21/17913	0.00616427605078361	0.0168902092845887	0.00860597774908115	PON1/APOE	2
GO:0032462	GO:0032462	regulation of protein homooligomerization	2/101	21/17913	0.00616427605078361	0.0168902092845887	0.00860597774908115	APOE/SRC	2
GO:0035162	GO:0035162	embryonic hemopoiesis	2/101	21/17913	0.00616427605078361	0.0168902092845887	0.00860597774908115	HIF1A/VEGFA	2
GO:0050765	GO:0050765	negative regulation of phagocytosis	2/101	21/17913	0.00616427605078361	0.0168902092845887	0.00860597774908115	TGFB1/TLR2	2
GO:0051043	GO:0051043	regulation of membrane protein ectodomain proteolysis	2/101	21/17913	0.00616427605078361	0.0168902092845887	0.00860597774908115	APOE/TIMP1	2
GO:0060575	GO:0060575	intestinal epithelial cell differentiation	2/101	21/17913	0.00616427605078361	0.0168902092845887	0.00860597774908115	HIF1A/CDKN1A	2
GO:0071379	GO:0071379	cellular response to prostaglandin stimulus	2/101	21/17913	0.00616427605078361	0.0168902092845887	0.00860597774908115	ACACA/AKT1	2
GO:0071498	GO:0071498	cellular response to fluid shear stress	2/101	21/17913	0.00616427605078361	0.0168902092845887	0.00860597774908115	SREBF2/SRC	2
GO:2000144	GO:2000144	positive regulation of DNA-templated transcription, initiation	2/101	21/17913	0.00616427605078361	0.0168902092845887	0.00860597774908115	ESR1/JUN	2
GO:0016999	GO:0016999	antibiotic metabolic process	4/101	130/17913	0.00628790123812148	0.017203016479917	0.00876536072162988	HP/EGFR/CS/GPX1	4
GO:0046683	GO:0046683	response to organophosphorus	4/101	130/17913	0.00628790123812148	0.017203016479917	0.00876536072162988	FOS/COL1A1/NME1/SREBF1	4
GO:0010812	GO:0010812	negative regulation of cell-substrate adhesion	3/101	67/17913	0.0064188588752631	0.0175217499027452	0.00892776325309234	SERPINE1/COL1A1/SRC	3
GO:0042531	GO:0042531	positive regulation of tyrosine phosphorylation of STAT protein	3/101	67/17913	0.0064188588752631	0.0175217499027452	0.00892776325309234	HSF1/CCL5/LEP	3
GO:0099601	GO:0099601	regulation of neurotransmitter receptor activity	3/101	67/17913	0.0064188588752631	0.0175217499027452	0.00892776325309234	PPARGC1A/CCL2/SRC	3
GO:0050715	GO:0050715	positive regulation of cytokine secretion	4/101	132/17913	0.00663187578720187	0.0180896476836204	0.00921712116356086	CCL3/CASP1/SRC/TLR2	4
GO:0002088	GO:0002088	lens development in camera-type eye	3/101	68/17913	0.00668797916320574	0.0182017157465689	0.00927422260261748	TGFB1/CDKN1C/CDKN1B	3
GO:0032024	GO:0032024	positive regulation of insulin secretion	3/101	68/17913	0.00668797916320574	0.0182017157465689	0.00927422260261748	HIF1A/PPARD/BAD	3
GO:0072091	GO:0072091	regulation of stem cell proliferation	3/101	68/17913	0.00668797916320574	0.0182017157465689	0.00927422260261748	HIF1A/TGFB1/VEGFA	3
GO:0046777	GO:0046777	protein autophosphorylation	5/101	210/17913	0.00673775249872888	0.0182094302908813	0.00927815335300536	EGFR/AKT1/VEGFA/JUN/SRC	5
GO:0006309	GO:0006309	apoptotic DNA fragmentation	2/101	22/17913	0.0067559189940591	0.0182094302908813	0.00927815335300536	HSF1/BAX	2
GO:0031639	GO:0031639	plasminogen activation	2/101	22/17913	0.0067559189940591	0.0182094302908813	0.00927815335300536	SERPINE1/PLAT	2
GO:0033622	GO:0033622	integrin activation	2/101	22/17913	0.0067559189940591	0.0182094302908813	0.00927815335300536	FN1/SRC	2
GO:0034695	GO:0034695	response to prostaglandin E	2/101	22/17913	0.0067559189940591	0.0182094302908813	0.00927815335300536	ACACA/AKT1	2
GO:0042744	GO:0042744	hydrogen peroxide catabolic process	2/101	22/17913	0.0067559189940591	0.0182094302908813	0.00927815335300536	HP/GPX1	2
GO:0043302	GO:0043302	positive regulation of leukocyte degranulation	2/101	22/17913	0.0067559189940591	0.0182094302908813	0.00927815335300536	ITGB2/ITGAM	2
GO:0044321	GO:0044321	response to leptin	2/101	22/17913	0.0067559189940591	0.0182094302908813	0.00927815335300536	CCND1/LEP	2
GO:0044342	GO:0044342	type B pancreatic cell proliferation	2/101	22/17913	0.0067559189940591	0.0182094302908813	0.00927815335300536	IGFBP3/BAD	2
GO:0045649	GO:0045649	regulation of macrophage differentiation	2/101	22/17913	0.0067559189940591	0.0182094302908813	0.00927815335300536	CASP8/TGFB1	2
GO:0046716	GO:0046716	muscle cell cellular homeostasis	2/101	22/17913	0.0067559189940591	0.0182094302908813	0.00927815335300536	HIF1A/TGFB1	2
GO:0051195	GO:0051195	negative regulation of cofactor metabolic process	2/101	22/17913	0.0067559189940591	0.0182094302908813	0.00927815335300536	HP/PPARGC1A	2
GO:1903077	GO:1903077	negative regulation of protein localization to plasma membrane	2/101	22/17913	0.0067559189940591	0.0182094302908813	0.00927815335300536	TGFB1/BCL2L1	2
GO:0034404	GO:0034404	nucleobase-containing small molecule biosynthetic process	5/101	211/17913	0.00687106650375289	0.0185060724501078	0.00942929984140748	PPARGC1A/HIF1A/NME1/TK1/GPX1	5
GO:0031110	GO:0031110	regulation of microtubule polymerization or depolymerization	3/101	69/17913	0.00696373188827771	0.0187279061729125	0.00954232958842165	MET/HSPA1A/CDKN1B	3
GO:0045454	GO:0045454	cell redox homeostasis	3/101	69/17913	0.00696373188827771	0.0187279061729125	0.00954232958842165	P4HB/NCF1/GPX1	3
GO:0070665	GO:0070665	positive regulation of leukocyte proliferation	4/101	134/17913	0.00698811630658229	0.0187795941542744	0.00956866588834546	IGF2/CDKN1A/CCL5/LEP	4
GO:0006898	GO:0006898	receptor-mediated endocytosis	6/101	301/17913	0.0071590477054489	0.0192247396285171	0.00979547847437616	ITGB2/HP/SERPINE1/VEGFA/APOE/ITGAM	6
GO:0007200	GO:0007200	phospholipase C-activating G protein-coupled receptor signaling pathway	3/101	70/17913	0.00724615638506059	0.019401343605361	0.00988546255151278	ESR1/F2/AGT	3
GO:0014033	GO:0014033	neural crest cell differentiation	3/101	70/17913	0.00724615638506059	0.019401343605361	0.00988546255151278	HIF1A/FN1/SOX9	3
GO:0050871	GO:0050871	positive regulation of B cell activation	3/101	70/17913	0.00724615638506059	0.019401343605361	0.00988546255151278	TGFB1/CDKN1A/BAD	3
GO:1904427	GO:1904427	positive regulation of calcium ion transmembrane transport	3/101	70/17913	0.00724615638506059	0.019401343605361	0.00988546255151278	F2/BAX/CXCL10	3
GO:0006913	GO:0006913	nucleocytoplasmic transport	6/101	302/17913	0.00727156405524837	0.0194550455517903	0.00991282501625586	TGFB1/AGT/AKT1/PRKCD/CDKN1A/LEP	6
GO:0034329	GO:0034329	cell junction assembly	5/101	214/17913	0.00728209485291622	0.0194688947685319	0.00991988153338433	AGT/VEGFA/FN1/TJP1/SRC	5
GO:0051968	GO:0051968	positive regulation of synaptic transmission, glutamatergic	2/101	23/17913	0.00737230565143317	0.0196378779110703	0.0100059826076903	EGFR/CCL2	2
GO:0070841	GO:0070841	inclusion body assembly	2/101	23/17913	0.00737230565143317	0.0196378779110703	0.0100059826076903	HSF1/HSPA1A	2
GO:0071404	GO:0071404	cellular response to low-density lipoprotein particle stimulus	2/101	23/17913	0.00737230565143317	0.0196378779110703	0.0100059826076903	ITGB2/SREBF2	2
GO:1903589	GO:1903589	positive regulation of blood vessel endothelial cell proliferation involved in sprouting angiogenesis	2/101	23/17913	0.00737230565143317	0.0196378779110703	0.0100059826076903	HMOX1/VEGFA	2
GO:2000637	GO:2000637	positive regulation of gene silencing by miRNA	2/101	23/17913	0.00737230565143317	0.0196378779110703	0.0100059826076903	EGFR/TGFB1	2
GO:0042445	GO:0042445	hormone metabolic process	5/101	215/17913	0.00742284240464571	0.0197580197535079	0.0100671978363077	ESR1/PPARGC1A/HIF1A/SPP1/LEP	5
GO:0034121	GO:0034121	regulation of toll-like receptor signaling pathway	3/101	71/17913	0.00753529068775207	0.020013379795958	0.0101973100691582	ESR1/TNFAIP3/TLR2	3
GO:0042100	GO:0042100	B cell proliferation	3/101	71/17913	0.00753529068775207	0.020013379795958	0.0101973100691582	BAX/PRKCD/CDKN1A	3
GO:1903036	GO:1903036	positive regulation of response to wounding	3/101	71/17913	0.00753529068775207	0.020013379795958	0.0101973100691582	F2/SERPINE1/PPARD	3
GO:0051169	GO:0051169	nuclear transport	6/101	305/17913	0.00761680761397416	0.0202151186017591	0.0103001009608871	TGFB1/AGT/AKT1/PRKCD/CDKN1A/LEP	6
GO:0044344	GO:0044344	cellular response to fibroblast growth factor stimulus	4/101	138/17913	0.0077381156882581	0.0205220923723607	0.0104565116598213	COL1A1/CCL2/CD44/CCL5	4
GO:0007517	GO:0007517	muscle organ development	7/101	403/17913	0.00779479149406625	0.0206573337262572	0.0105254204615288	CCNB1/FOS/COL3A1/ERBB3/TGFB1/GPX1/CXCL10	7
GO:0002532	GO:0002532	production of molecular mediator involved in inflammatory response	3/101	72/17913	0.00783117154675276	0.0207386305491574	0.0105668431956797	F2/SERPINE1/LEP	3
GO:0007605	GO:0007605	sensory perception of sound	4/101	139/17913	0.00793356037303824	0.0209792185573578	0.0106894287131463	BIRC5/COL1A1/GPX1/CDKN1B	4
GO:0060968	GO:0060968	regulation of gene silencing	4/101	139/17913	0.00793356037303824	0.0209792185573578	0.0106894287131463	ESR1/EGFR/TGFB1/DNMT1	4
GO:0010971	GO:0010971	positive regulation of G2/M transition of mitotic cell cycle	2/101	24/17913	0.00801314386854497	0.0210518721864375	0.0107264475271061	CCNB1/CCND1	2
GO:0031954	GO:0031954	positive regulation of protein autophosphorylation	2/101	24/17913	0.00801314386854497	0.0210518721864375	0.0107264475271061	VEGFA/SRC	2
GO:0046697	GO:0046697	decidualization	2/101	24/17913	0.00801314386854497	0.0210518721864375	0.0107264475271061	PPARD/SPP1	2
GO:0050996	GO:0050996	positive regulation of lipid catabolic process	2/101	24/17913	0.00801314386854497	0.0210518721864375	0.0107264475271061	PRKCD/CPT1A	2
GO:0060148	GO:0060148	positive regulation of posttranscriptional gene silencing	2/101	24/17913	0.00801314386854497	0.0210518721864375	0.0107264475271061	EGFR/TGFB1	2
GO:0060343	GO:0060343	trabecula formation	2/101	24/17913	0.00801314386854497	0.0210518721864375	0.0107264475271061	COL1A1/MMP2	2
GO:0060571	GO:0060571	morphogenesis of an epithelial fold	2/101	24/17913	0.00801314386854497	0.0210518721864375	0.0107264475271061	EGFR/HIF1A	2
GO:1904376	GO:1904376	negative regulation of protein localization to cell periphery	2/101	24/17913	0.00801314386854497	0.0210518721864375	0.0107264475271061	TGFB1/BCL2L1	2
GO:2001026	GO:2001026	regulation of endothelial cell chemotaxis	2/101	24/17913	0.00801314386854497	0.0210518721864375	0.0107264475271061	VEGFA/MET	2
GO:0001837	GO:0001837	epithelial to mesenchymal transition	4/101	140/17913	0.00813222618749099	0.0213227267789167	0.0108644546149306	HIF1A/TGFB1/COL1A1/SOX9	4
GO:0072073	GO:0072073	kidney epithelium development	4/101	140/17913	0.00813222618749099	0.0213227267789167	0.0108644546149306	TGFB1/AGT/VEGFA/SOX9	4
GO:0043627	GO:0043627	response to estrogen	3/101	73/17913	0.0081338344450928	0.0213227267789167	0.0108644546149306	ESR1/CCND1/HMOX1	3
GO:0002526	GO:0002526	acute inflammatory response	5/101	220/17913	0.00815518650933855	0.0213632983774892	0.0108851268439526	F2/HP/CRP/PTGES/FN1	5
GO:0048738	GO:0048738	cardiac muscle tissue development	5/101	221/17913	0.00830746449616402	0.0217465377307793	0.0110803967361969	CCNB1/ERBB3/TGFB1/AGT/VEGFA	5
GO:0045807	GO:0045807	positive regulation of endocytosis	4/101	141/17913	0.00833413434354226	0.0218006564554818	0.0111079715597383	SERPINE1/VEGFA/APOE/CCL2	4
GO:0060070	GO:0060070	canonical Wnt signaling pathway	6/101	311/17913	0.00834264363705859	0.0218072266458268	0.0111113192335867	EGFR/COL1A1/APOE/SOX9/CDH2/SRC	6
GO:0055072	GO:0055072	iron ion homeostasis	3/101	74/17913	0.00844331361470017	0.0220545174590875	0.0112373199953662	HIF1A/HMOX1/ABCG2	3
GO:1902903	GO:1902903	regulation of supramolecular fiber organization	6/101	313/17913	0.00859529751682657	0.0224353925134109	0.0114313852190386	PRKCD/APOE/MET/GPX1/HSPA1A/CDKN1B	6
GO:0002719	GO:0002719	negative regulation of cytokine production involved in immune response	2/101	25/17913	0.00867814394189114	0.0224421987003671	0.0114348531389746	TGFB1/HMOX1	2
GO:0010669	GO:0010669	epithelial structure maintenance	2/101	25/17913	0.00867814394189114	0.0224421987003671	0.0114348531389746	SLC22A5/SOX9	2
GO:0014829	GO:0014829	vascular smooth muscle contraction	2/101	25/17913	0.00867814394189114	0.0224421987003671	0.0114348531389746	ACTA2/AGT	2
GO:0030194	GO:0030194	positive regulation of blood coagulation	2/101	25/17913	0.00867814394189114	0.0224421987003671	0.0114348531389746	F2/SERPINE1	2
GO:0034110	GO:0034110	regulation of homotypic cell-cell adhesion	2/101	25/17913	0.00867814394189114	0.0224421987003671	0.0114348531389746	PRKCD/CCL5	2
GO:0060669	GO:0060669	embryonic placenta morphogenesis	2/101	25/17913	0.00867814394189114	0.0224421987003671	0.0114348531389746	IGF2/CDKN1C	2
GO:0060740	GO:0060740	prostate gland epithelium morphogenesis	2/101	25/17913	0.00867814394189114	0.0224421987003671	0.0114348531389746	ESR1/SOX9	2
GO:0071514	GO:0071514	genetic imprinting	2/101	25/17913	0.00867814394189114	0.0224421987003671	0.0114348531389746	IGF2/CDKN1C	2
GO:1900048	GO:1900048	positive regulation of hemostasis	2/101	25/17913	0.00867814394189114	0.0224421987003671	0.0114348531389746	F2/SERPINE1	2
GO:1900739	GO:1900739	regulation of protein insertion into mitochondrial membrane involved in apoptotic signaling pathway	2/101	25/17913	0.00867814394189114	0.0224421987003671	0.0114348531389746	CASP8/BAD	2
GO:1900740	GO:1900740	positive regulation of protein insertion into mitochondrial membrane involved in apoptotic signaling pathway	2/101	25/17913	0.00867814394189114	0.0224421987003671	0.0114348531389746	CASP8/BAD	2
GO:1905809	GO:1905809	negative regulation of synapse organization	2/101	25/17913	0.00867814394189114	0.0224421987003671	0.0114348531389746	APOE/TLR2	2
GO:2000482	GO:2000482	regulation of interleukin-8 secretion	2/101	25/17913	0.00867814394189114	0.0224421987003671	0.0114348531389746	CRP/TLR2	2
GO:0048678	GO:0048678	response to axon injury	3/101	75/17913	0.00875964205251146	0.0226207801867412	0.0115258448059361	BAX/JUN/SPP1	3
GO:0072332	GO:0072332	intrinsic apoptotic signaling pathway by p53 class mediator	3/101	75/17913	0.00875964205251146	0.0226207801867412	0.0115258448059361	BAX/CDKN1A/CD44	3
GO:0046434	GO:0046434	organophosphate catabolic process	5/101	224/17913	0.00877614048621272	0.0226312388708294	0.0115311737631462	PPARGC1A/HIF1A/PON1/PRKCD/GPX1	5
GO:0098656	GO:0098656	anion transmembrane transport	5/101	224/17913	0.00877614048621272	0.0226312388708294	0.0115311737631462	ACACA/AGT/AKT1/SLC16A1/CPT1A	5
GO:0032535	GO:0032535	regulation of cellular component size	6/101	315/17913	0.00885341181317038	0.0228143198814227	0.0116244580485508	AKT1/PRKCD/VEGFA/APOE/SPP1/FN1	6
GO:0006633	GO:0006633	fatty acid biosynthetic process	4/101	144/17913	0.00895952163871227	0.0230224881119136	0.0117305248905587	ACACA/PTGES/CYP2E1/FASN	4
GO:0035148	GO:0035148	tube formation	4/101	144/17913	0.00895952163871227	0.0230224881119136	0.0117305248905587	HIF1A/TGFB1/VEGFA/SOX9	4
GO:0043271	GO:0043271	negative regulation of ion transport	4/101	144/17913	0.00895952163871227	0.0230224881119136	0.0117305248905587	TGFB1/AKT1/MMP9/LEP	4
GO:1903169	GO:1903169	regulation of calcium ion transmembrane transport	4/101	144/17913	0.00895952163871227	0.0230224881119136	0.0117305248905587	F2/BAX/TGFB1/CXCL10	4
GO:0014015	GO:0014015	positive regulation of gliogenesis	3/101	76/17913	0.00908285153642674	0.0232736068967214	0.01185847609815	TGFB1/CCL3/TLR2	3
GO:0030516	GO:0030516	regulation of axon extension	3/101	76/17913	0.00908285153642674	0.0232736068967214	0.01185847609815	VEGFA/APOE/FN1	3
GO:0031397	GO:0031397	negative regulation of protein ubiquitination	3/101	76/17913	0.00908285153642674	0.0232736068967214	0.01185847609815	AKT1/TNFAIP3/HSPA1A	3
GO:0048844	GO:0048844	artery morphogenesis	3/101	76/17913	0.00908285153642674	0.0232736068967214	0.01185847609815	COL3A1/VEGFA/APOE	3
GO:0009167	GO:0009167	purine ribonucleoside monophosphate metabolic process	6/101	317/17913	0.00911704986349104	0.0233283555972227	0.0118863719098813	CCNB1/PPARGC1A/HIF1A/TGFB1/BAD/HSPA1A	6
GO:0010721	GO:0010721	negative regulation of cell development	6/101	317/17913	0.00911704986349104	0.0233283555972227	0.0118863719098813	F2/COL3A1/TGFB1/APOE/SPP1/SOX9	6
GO:0055002	GO:0055002	striated muscle cell development	4/101	145/17913	0.00917460681561862	0.0234426355457409	0.0119446003591292	CCNB1/AGT/VEGFA/GPX1	4
GO:0071774	GO:0071774	response to fibroblast growth factor	4/101	145/17913	0.00917460681561862	0.0234426355457409	0.0119446003591292	COL1A1/CCL2/CD44/CCL5	4
GO:0009126	GO:0009126	purine nucleoside monophosphate metabolic process	6/101	318/17913	0.00925096002029232	0.0236045548307248	0.0120271022239812	CCNB1/PPARGC1A/HIF1A/TGFB1/BAD/HSPA1A	6
GO:0072330	GO:0072330	monocarboxylic acid biosynthetic process	6/101	318/17913	0.00925096002029232	0.0236045548307248	0.0120271022239812	PPARGC1A/HIF1A/ACACA/PTGES/CYP2E1/FASN	6
GO:0002053	GO:0002053	positive regulation of mesenchymal cell proliferation	2/101	26/17913	0.00936701860092437	0.0237010992574537	0.0120762939879331	VEGFA/SOX9	2
GO:0002507	GO:0002507	tolerance induction	2/101	26/17913	0.00936701860092437	0.0237010992574537	0.0120762939879331	TGFB1/TNFAIP3	2
GO:0031440	GO:0031440	regulation of mRNA 3'-end processing	2/101	26/17913	0.00936701860092437	0.0237010992574537	0.0120762939879331	CCNB1/HSF1	2
GO:0032967	GO:0032967	positive regulation of collagen biosynthetic process	2/101	26/17913	0.00936701860092437	0.0237010992574537	0.0120762939879331	F2/TGFB1	2
GO:0034377	GO:0034377	plasma lipoprotein particle assembly	2/101	26/17913	0.00936701860092437	0.0237010992574537	0.0120762939879331	P4HB/APOE	2
GO:0050820	GO:0050820	positive regulation of coagulation	2/101	26/17913	0.00936701860092437	0.0237010992574537	0.0120762939879331	F2/SERPINE1	2
GO:0060351	GO:0060351	cartilage development involved in endochondral bone morphogenesis	2/101	26/17913	0.00936701860092437	0.0237010992574537	0.0120762939879331	COL1A1/SOX9	2
GO:0060706	GO:0060706	cell differentiation involved in embryonic placenta development	2/101	26/17913	0.00936701860092437	0.0237010992574537	0.0120762939879331	CASP8/AKT1	2
GO:0060969	GO:0060969	negative regulation of gene silencing	2/101	26/17913	0.00936701860092437	0.0237010992574537	0.0120762939879331	ESR1/TGFB1	2
GO:0061037	GO:0061037	negative regulation of cartilage development	2/101	26/17913	0.00936701860092437	0.0237010992574537	0.0120762939879331	SOX9/LEP	2
GO:1903792	GO:1903792	negative regulation of anion transport	2/101	26/17913	0.00936701860092437	0.0237010992574537	0.0120762939879331	AKT1/LEP	2
GO:1903959	GO:1903959	regulation of anion transmembrane transport	2/101	26/17913	0.00936701860092437	0.0237010992574537	0.0120762939879331	AGT/AKT1	2
GO:0008306	GO:0008306	associative learning	3/101	77/17913	0.00941297264110984	0.023751261986867	0.012101853134412	FOS/HIF1A/AGT	3
GO:0045685	GO:0045685	regulation of glial cell differentiation	3/101	77/17913	0.00941297264110984	0.023751261986867	0.012101853134412	F2/TGFB1/TLR2	3
GO:0048708	GO:0048708	astrocyte differentiation	3/101	77/17913	0.00941297264110984	0.023751261986867	0.012101853134412	F2/EGFR/SOX9	3
GO:0061418	GO:0061418	regulation of transcription from RNA polymerase II promoter in response to hypoxia	3/101	77/17913	0.00941297264110984	0.023751261986867	0.012101853134412	HIF1A/VEGFA/CREBBP	3
GO:0001505	GO:0001505	regulation of neurotransmitter levels	6/101	321/17913	0.00966114929212154	0.0243605678406061	0.0124123094781618	ITGB2/RORA/SLC22A2/AGT/AKT1/TLR2	6
GO:0010827	GO:0010827	regulation of glucose transmembrane transport	3/101	78/17913	0.00975003475363497	0.0245166848991817	0.0124918549657113	AKT1/SLC2A1/LEP	3
GO:0032760	GO:0032760	positive regulation of tumor necrosis factor production	3/101	78/17913	0.00975003475363497	0.0245166848991817	0.0124918549657113	CCL3/LEP/TLR2	3
GO:0033143	GO:0033143	regulation of intracellular steroid hormone receptor signaling pathway	3/101	78/17913	0.00975003475363497	0.0245166848991817	0.0124918549657113	ESR1/SKP2/SRC	3
GO:0055013	GO:0055013	cardiac muscle cell development	3/101	78/17913	0.00975003475363497	0.0245166848991817	0.0124918549657113	CCNB1/AGT/VEGFA	3
GO:1903362	GO:1903362	regulation of cellular protein catabolic process	5/101	230/17913	0.00976788169193434	0.0245445873060631	0.0125060719294398	AKT1/APOE/TNFAIP3/GPX1/HSPA1A	5
GO:0050770	GO:0050770	regulation of axonogenesis	4/101	148/17913	0.00984001180452193	0.0247087589235095	0.0125897214131714	VEGFA/APOE/SPP1/FN1	4
GO:0042129	GO:0042129	regulation of T cell proliferation	4/101	149/17913	0.0100685953861093	0.0250868245383029	0.012782355158188	IGF2/TGFB1/CCL5/LEP	4
GO:0000303	GO:0000303	response to superoxide	2/101	27/17913	0.010079482990273	0.0250868245383029	0.012782355158188	UCP2/UCP3	2
GO:0010714	GO:0010714	positive regulation of collagen metabolic process	2/101	27/17913	0.010079482990273	0.0250868245383029	0.012782355158188	F2/TGFB1	2
GO:0035902	GO:0035902	response to immobilization stress	2/101	27/17913	0.010079482990273	0.0250868245383029	0.012782355158188	FOS/TGFB1	2
GO:0045907	GO:0045907	positive regulation of vasoconstriction	2/101	27/17913	0.010079482990273	0.0250868245383029	0.012782355158188	EGFR/AKT1	2
GO:0046885	GO:0046885	regulation of hormone biosynthetic process	2/101	27/17913	0.010079482990273	0.0250868245383029	0.012782355158188	PPARGC1A/HIF1A	2
GO:0051450	GO:0051450	myoblast proliferation	2/101	27/17913	0.010079482990273	0.0250868245383029	0.012782355158188	PPARD/GPX1	2
GO:0060512	GO:0060512	prostate gland morphogenesis	2/101	27/17913	0.010079482990273	0.0250868245383029	0.012782355158188	ESR1/SOX9	2
GO:1902751	GO:1902751	positive regulation of cell cycle G2/M phase transition	2/101	27/17913	0.010079482990273	0.0250868245383029	0.012782355158188	CCNB1/CCND1	2
GO:0007265	GO:0007265	Ras protein signal transduction	6/101	324/17913	0.0100841909145771	0.0250868245383029	0.012782355158188	COL3A1/CDKN1A/APOE/JUN/MET/DNMT1	6
GO:0006476	GO:0006476	protein deacetylation	3/101	79/17913	0.0100940660889816	0.0250868245383029	0.012782355158188	TGFB1/VEGFA/SREBF1	3
GO:0032642	GO:0032642	regulation of chemokine production	3/101	79/17913	0.0100940660889816	0.0250868245383029	0.012782355158188	HIF1A/HMOX1/TLR2	3
GO:0042509	GO:0042509	regulation of tyrosine phosphorylation of STAT protein	3/101	79/17913	0.0100940660889816	0.0250868245383029	0.012782355158188	HSF1/CCL5/LEP	3
GO:1900034	GO:1900034	regulation of cellular response to heat	3/101	79/17913	0.0100940660889816	0.0250868245383029	0.012782355158188	HSF1/HSPA1A/CREBBP	3
GO:2001021	GO:2001021	negative regulation of response to DNA damage stimulus	3/101	79/17913	0.0100940660889816	0.0250868245383029	0.012782355158188	HSF1/BCL2L1/CD44	3
GO:1904018	GO:1904018	positive regulation of vasculature development	5/101	232/17913	0.0101149309095904	0.0251215087344744	0.0128000276106407	ITGB2/HIF1A/HMOX1/SERPINE1/VEGFA	5
GO:0030098	GO:0030098	lymphocyte differentiation	6/101	325/17913	0.0102280971715832	0.0253852295671511	0.0129343998720937	BAX/RORA/TGFB1/BAD/LEP/SP3	6
GO:0046394	GO:0046394	carboxylic acid biosynthetic process	7/101	426/17913	0.0103883823254186	0.0257654557539032	0.0131281344817525	PPARGC1A/HIF1A/ACACA/TGFB1/PTGES/CYP2E1/FASN	7
GO:0003151	GO:0003151	outflow tract morphogenesis	3/101	80/17913	0.0104450937053782	0.0258884531102626	0.0131908046650635	HIF1A/VEGFA/JUN	3
GO:0030217	GO:0030217	T cell differentiation	5/101	234/17913	0.0104703726185412	0.0259334297282125	0.0132137213599832	RORA/TGFB1/BAD/LEP/SP3	5
GO:0016053	GO:0016053	organic acid biosynthetic process	7/101	427/17913	0.0105138493402778	0.0260233874753235	0.013259557048396	PPARGC1A/HIF1A/ACACA/TGFB1/PTGES/CYP2E1/FASN	7
GO:1901861	GO:1901861	regulation of muscle tissue development	4/101	152/17913	0.0107749602343275	0.0264275980611319	0.0134655123002698	CCNB1/PPARGC1A/ERBB3/TGFB1	4
GO:1903557	GO:1903557	positive regulation of tumor necrosis factor superfamily cytokine production	3/101	81/17913	0.0108031435194966	0.0264275980611319	0.0134655123002698	CCL3/LEP/TLR2	3
GO:0000002	GO:0000002	mitochondrial genome maintenance	2/101	28/17913	0.0108152546520804	0.0264275980611319	0.0134655123002698	PPARGC1A/SESN2	2
GO:0000305	GO:0000305	response to oxygen radical	2/101	28/17913	0.0108152546520804	0.0264275980611319	0.0134655123002698	UCP2/UCP3	2
GO:0000737	GO:0000737	DNA catabolic process, endonucleolytic	2/101	28/17913	0.0108152546520804	0.0264275980611319	0.0134655123002698	HSF1/BAX	2
GO:0003180	GO:0003180	aortic valve morphogenesis	2/101	28/17913	0.0108152546520804	0.0264275980611319	0.0134655123002698	TGFB1/SOX9	2
GO:0005979	GO:0005979	regulation of glycogen biosynthetic process	2/101	28/17913	0.0108152546520804	0.0264275980611319	0.0134655123002698	IGF2/AKT1	2
GO:0010165	GO:0010165	response to X-ray	2/101	28/17913	0.0108152546520804	0.0264275980611319	0.0134655123002698	CCND1/CDKN1A	2
GO:0010962	GO:0010962	regulation of glucan biosynthetic process	2/101	28/17913	0.0108152546520804	0.0264275980611319	0.0134655123002698	IGF2/AKT1	2
GO:0030511	GO:0030511	positive regulation of transforming growth factor beta receptor signaling pathway	2/101	28/17913	0.0108152546520804	0.0264275980611319	0.0134655123002698	CDKN1C/CREBBP	2
GO:0034367	GO:0034367	protein-containing complex remodeling	2/101	28/17913	0.0108152546520804	0.0264275980611319	0.0134655123002698	AGT/APOE	2
GO:0034368	GO:0034368	protein-lipid complex remodeling	2/101	28/17913	0.0108152546520804	0.0264275980611319	0.0134655123002698	AGT/APOE	2
GO:0034369	GO:0034369	plasma lipoprotein particle remodeling	2/101	28/17913	0.0108152546520804	0.0264275980611319	0.0134655123002698	AGT/APOE	2
GO:0035066	GO:0035066	positive regulation of histone acetylation	2/101	28/17913	0.0108152546520804	0.0264275980611319	0.0134655123002698	PPARGC1A/TGFB1	2
GO:0050685	GO:0050685	positive regulation of mRNA processing	2/101	28/17913	0.0108152546520804	0.0264275980611319	0.0134655123002698	CCNB1/HSF1	2
GO:0070229	GO:0070229	negative regulation of lymphocyte apoptotic process	2/101	28/17913	0.0108152546520804	0.0264275980611319	0.0134655123002698	HIF1A/CCL5	2
GO:1903846	GO:1903846	positive regulation of cellular response to transforming growth factor beta stimulus	2/101	28/17913	0.0108152546520804	0.0264275980611319	0.0134655123002698	CDKN1C/CREBBP	2
GO:2000108	GO:2000108	positive regulation of leukocyte apoptotic process	2/101	28/17913	0.0108152546520804	0.0264275980611319	0.0134655123002698	BAX/CCL5	2
GO:2000406	GO:2000406	positive regulation of T cell migration	2/101	28/17913	0.0108152546520804	0.0264275980611319	0.0134655123002698	CCL5/CXCL10	2
GO:0009132	GO:0009132	nucleoside diphosphate metabolic process	4/101	153/17913	0.0110173488923587	0.0268904773335333	0.0137013606933642	PPARGC1A/HIF1A/NME1/BAD	4
GO:0072659	GO:0072659	protein localization to plasma membrane	5/101	237/17913	0.0110194750349188	0.0268904773335333	0.0137013606933642	EGFR/TGFB1/AKT1/BCL2L1/CDH2	5
GO:0009161	GO:0009161	ribonucleoside monophosphate metabolic process	6/101	331/17913	0.0111224448316239	0.0271235475571996	0.0138201157143974	CCNB1/PPARGC1A/HIF1A/TGFB1/BAD/HSPA1A	6
GO:0007260	GO:0007260	tyrosine phosphorylation of STAT protein	3/101	82/17913	0.0111682403214979	0.027162355725061	0.0138398894320269	HSF1/CCL5/LEP	3
GO:0031341	GO:0031341	regulation of cell killing	3/101	82/17913	0.0111682403214979	0.027162355725061	0.0138398894320269	ITGAM/BAD/LEP	3
GO:0032651	GO:0032651	regulation of interleukin-1 beta production	3/101	82/17913	0.0111682403214979	0.027162355725061	0.0138398894320269	CCL3/CASP1/TNFAIP3	3
GO:2000106	GO:2000106	regulation of leukocyte apoptotic process	3/101	82/17913	0.0111682403214979	0.027162355725061	0.0138398894320269	HIF1A/BAX/CCL5	3
GO:0007281	GO:0007281	germ cell development	5/101	238/17913	0.0112068058967865	0.0272379319790882	0.0138783973954013	CCNB1/BAX/AKT1/BCL2L1/SRC	5
GO:0032874	GO:0032874	positive regulation of stress-activated MAPK cascade	4/101	155/17913	0.0115126365233614	0.0279622980443689	0.0142474797516326	NCF1/VEGFA/GADD45B/LEP	4
GO:0046916	GO:0046916	cellular transition metal ion homeostasis	3/101	83/17913	0.0115404077899312	0.0279622980443689	0.0142474797516326	HIF1A/HMOX1/ABCG2	3
GO:1905897	GO:1905897	regulation of response to endoplasmic reticulum stress	3/101	83/17913	0.0115404077899312	0.0279622980443689	0.0142474797516326	BAX/BCL2L1/HSPA1A	3
GO:0002888	GO:0002888	positive regulation of myeloid leukocyte mediated immunity	2/101	29/17913	0.011574053508464	0.0279622980443689	0.0142474797516326	ITGB2/ITGAM	2
GO:0046134	GO:0046134	pyrimidine nucleoside biosynthetic process	2/101	29/17913	0.011574053508464	0.0279622980443689	0.0142474797516326	NME1/TK1	2
GO:0048873	GO:0048873	homeostasis of number of cells within a tissue	2/101	29/17913	0.011574053508464	0.0279622980443689	0.0142474797516326	BAX/SOX9	2
GO:0050718	GO:0050718	positive regulation of interleukin-1 beta secretion	2/101	29/17913	0.011574053508464	0.0279622980443689	0.0142474797516326	CCL3/CASP1	2
GO:0070723	GO:0070723	response to cholesterol	2/101	29/17913	0.011574053508464	0.0279622980443689	0.0142474797516326	TGFB1/CCL3	2
GO:0071549	GO:0071549	cellular response to dexamethasone stimulus	2/101	29/17913	0.011574053508464	0.0279622980443689	0.0142474797516326	EGFR/TGFB1	2
GO:0001906	GO:0001906	cell killing	4/101	156/17913	0.0117655712555371	0.0283872707930542	0.0144640138370029	F2/ITGAM/BAD/LEP	4
GO:0070304	GO:0070304	positive regulation of stress-activated protein kinase signaling cascade	4/101	156/17913	0.0117655712555371	0.0283872707930542	0.0144640138370029	NCF1/VEGFA/GADD45B/LEP	4
GO:0051781	GO:0051781	positive regulation of cell division	3/101	84/17913	0.0119196685064872	0.0286829349368548	0.0146146620024505	IGF2/TGFB1/VEGFA	3
GO:0055006	GO:0055006	cardiac cell development	3/101	84/17913	0.0119196685064872	0.0286829349368548	0.0146146620024505	CCNB1/AGT/VEGFA	3
GO:0071621	GO:0071621	granulocyte chemotaxis	3/101	84/17913	0.0119196685064872	0.0286829349368548	0.0146146620024505	ITGB2/CCL3/CCL5	3
GO:0090100	GO:0090100	positive regulation of transmembrane receptor protein serine/threonine kinase signaling pathway	3/101	84/17913	0.0119196685064872	0.0286829349368548	0.0146146620024505	TGFB1/CDKN1C/CREBBP	3
GO:0045844	GO:0045844	positive regulation of striated muscle tissue development	3/101	85/17913	0.0123060439706059	0.0295170619613147	0.0150396702715286	CCNB1/ERBB3/TGFB1	3
GO:0048636	GO:0048636	positive regulation of muscle organ development	3/101	85/17913	0.0123060439706059	0.0295170619613147	0.0150396702715286	CCNB1/ERBB3/TGFB1	3
GO:0007143	GO:0007143	female meiotic nuclear division	2/101	30/17913	0.0123556018440927	0.0295170619613147	0.0150396702715286	HSF1/TOP2A	2
GO:0007202	GO:0007202	activation of phospholipase C activity	2/101	30/17913	0.0123556018440927	0.0295170619613147	0.0150396702715286	EGFR/AGT	2
GO:0010743	GO:0010743	regulation of macrophage derived foam cell differentiation	2/101	30/17913	0.0123556018440927	0.0295170619613147	0.0150396702715286	CRP/AGT	2
GO:0034694	GO:0034694	response to prostaglandin	2/101	30/17913	0.0123556018440927	0.0295170619613147	0.0150396702715286	ACACA/AKT1	2
GO:0061082	GO:0061082	myeloid leukocyte cytokine production	2/101	30/17913	0.0123556018440927	0.0295170619613147	0.0150396702715286	TGFB1/HMOX1	2
GO:0065005	GO:0065005	protein-lipid complex assembly	2/101	30/17913	0.0123556018440927	0.0295170619613147	0.0150396702715286	P4HB/APOE	2
GO:0090314	GO:0090314	positive regulation of protein targeting to membrane	2/101	30/17913	0.0123556018440927	0.0295170619613147	0.0150396702715286	ITGB2/ITGAM	2
GO:1905476	GO:1905476	negative regulation of protein localization to membrane	2/101	30/17913	0.0123556018440927	0.0295170619613147	0.0150396702715286	TGFB1/BCL2L1	2
GO:2000142	GO:2000142	regulation of DNA-templated transcription, initiation	2/101	30/17913	0.0123556018440927	0.0295170619613147	0.0150396702715286	ESR1/JUN	2
GO:0002697	GO:0002697	regulation of immune effector process	7/101	441/17913	0.0123887689978134	0.0295768641339787	0.0150701409518275	F2/ITGB2/TGFB1/HMOX1/ITGAM/TNFAIP3/LEP	7
GO:0009206	GO:0009206	purine ribonucleoside triphosphate biosynthetic process	4/101	159/17913	0.0125457486961416	0.0298927537740306	0.0152310945059041	PPARGC1A/HIF1A/TGFB1/NME1	4
GO:0050954	GO:0050954	sensory perception of mechanical stimulus	4/101	159/17913	0.0125457486961416	0.0298927537740306	0.0152310945059041	BIRC5/COL1A1/GPX1/CDKN1B	4
GO:0055001	GO:0055001	muscle cell development	4/101	159/17913	0.0125457486961416	0.0298927537740306	0.0152310945059041	CCNB1/AGT/VEGFA/GPX1	4
GO:0006094	GO:0006094	gluconeogenesis	3/101	86/17913	0.0126995546139422	0.0301604053404923	0.0153674695730608	PPARGC1A/SESN2/LEP	3
GO:0032602	GO:0032602	chemokine production	3/101	86/17913	0.0126995546139422	0.0301604053404923	0.0153674695730608	HIF1A/HMOX1/TLR2	3
GO:0048013	GO:0048013	ephrin receptor signaling pathway	3/101	86/17913	0.0126995546139422	0.0301604053404923	0.0153674695730608	MMP2/MMP9/SRC	3
GO:1903321	GO:1903321	negative regulation of protein modification by small protein conjugation or removal	3/101	86/17913	0.0126995546139422	0.0301604053404923	0.0153674695730608	AKT1/TNFAIP3/HSPA1A	3
GO:1903725	GO:1903725	regulation of phospholipid metabolic process	3/101	86/17913	0.0126995546139422	0.0301604053404923	0.0153674695730608	TGFB1/PRKCD/SRC	3
GO:0009145	GO:0009145	purine nucleoside triphosphate biosynthetic process	4/101	160/17913	0.0128129890851593	0.0304099401525061	0.0154946137074896	PPARGC1A/HIF1A/TGFB1/NME1	4
GO:0035601	GO:0035601	protein deacylation	3/101	87/17913	0.0131002198146883	0.0310703856586839	0.015831126964068	TGFB1/VEGFA/SREBF1	3
GO:0015695	GO:0015695	organic cation transport	2/101	31/17913	0.0131596242888815	0.0310703856586839	0.015831126964068	SLC22A5/SLC22A2	2
GO:0035767	GO:0035767	endothelial cell chemotaxis	2/101	31/17913	0.0131596242888815	0.0310703856586839	0.015831126964068	VEGFA/MET	2
GO:0035774	GO:0035774	positive regulation of insulin secretion involved in cellular response to glucose stimulus	2/101	31/17913	0.0131596242888815	0.0310703856586839	0.015831126964068	HIF1A/BAD	2
GO:0045648	GO:0045648	positive regulation of erythrocyte differentiation	2/101	31/17913	0.0131596242888815	0.0310703856586839	0.015831126964068	HIF1A/HSPA1A	2
GO:0051955	GO:0051955	regulation of amino acid transport	2/101	31/17913	0.0131596242888815	0.0310703856586839	0.015831126964068	AGT/LEP	2
GO:1902230	GO:1902230	negative regulation of intrinsic apoptotic signaling pathway in response to DNA damage	2/101	31/17913	0.0131596242888815	0.0310703856586839	0.015831126964068	BCL2L1/CD44	2
GO:2000758	GO:2000758	positive regulation of peptidyl-lysine acetylation	2/101	31/17913	0.0131596242888815	0.0310703856586839	0.015831126964068	PPARGC1A/TGFB1	2
GO:0051302	GO:0051302	regulation of cell division	4/101	162/17913	0.0133583415062084	0.0315190978043956	0.016059756857083	IGF2/TGFB1/BCL2L1/VEGFA	4
GO:0003007	GO:0003007	heart morphogenesis	5/101	249/17913	0.0134129454587323	0.0316274122489952	0.0161149457351142	HIF1A/TGFB1/VEGFA/JUN/SOX9	5
GO:0098732	GO:0098732	macromolecule deacylation	3/101	88/17913	0.013508057911756	0.031831042493289	0.0162187003613539	TGFB1/VEGFA/SREBF1	3
GO:0043406	GO:0043406	positive regulation of MAP kinase activity	5/101	250/17913	0.013627015757342	0.032069792423104	0.0163403493325989	EGFR/TGFB1/VEGFA/GADD45B/SRC	5
GO:0090596	GO:0090596	sensory organ morphogenesis	5/101	250/17913	0.013627015757342	0.032069792423104	0.0163403493325989	HIF1A/BAX/VEGFA/SOX9/SP3	5
GO:0009201	GO:0009201	ribonucleoside triphosphate biosynthetic process	4/101	164/17913	0.0139182971194389	0.0326605925521671	0.0166413765537068	PPARGC1A/HIF1A/TGFB1/NME1	4
GO:0019319	GO:0019319	hexose biosynthetic process	3/101	89/17913	0.0139230862188184	0.0326605925521671	0.0166413765537068	PPARGC1A/SESN2/LEP	3
GO:0003176	GO:0003176	aortic valve development	2/101	32/17913	0.0139858478008042	0.0326605925521671	0.0166413765537068	TGFB1/SOX9	2
GO:0030261	GO:0030261	chromosome condensation	2/101	32/17913	0.0139858478008042	0.0326605925521671	0.0166413765537068	CCNB1/TOP2A	2
GO:0030851	GO:0030851	granulocyte differentiation	2/101	32/17913	0.0139858478008042	0.0326605925521671	0.0166413765537068	FASN/SP3	2
GO:0040018	GO:0040018	positive regulation of multicellular organism growth	2/101	32/17913	0.0139858478008042	0.0326605925521671	0.0166413765537068	HSF1/IGF2	2
GO:0043552	GO:0043552	positive regulation of phosphatidylinositol 3-kinase activity	2/101	32/17913	0.0139858478008042	0.0326605925521671	0.0166413765537068	TGFB1/SRC	2
GO:0046949	GO:0046949	fatty-acyl-CoA biosynthetic process	2/101	32/17913	0.0139858478008042	0.0326605925521671	0.0166413765537068	ACACA/FASN	2
GO:0070232	GO:0070232	regulation of T cell apoptotic process	2/101	32/17913	0.0139858478008042	0.0326605925521671	0.0166413765537068	HIF1A/CCL5	2
GO:0071295	GO:0071295	cellular response to vitamin	2/101	32/17913	0.0139858478008042	0.0326605925521671	0.0166413765537068	COL1A1/LEP	2
GO:1902235	GO:1902235	regulation of endoplasmic reticulum stress-induced intrinsic apoptotic signaling pathway	2/101	32/17913	0.0139858478008042	0.0326605925521671	0.0166413765537068	BCL2L1/HSPA1A	2
GO:2001171	GO:2001171	positive regulation of ATP biosynthetic process	2/101	32/17913	0.0139858478008042	0.0326605925521671	0.0166413765537068	PPARGC1A/HIF1A	2
GO:0042102	GO:0042102	positive regulation of T cell proliferation	3/101	90/17913	0.0143453210382134	0.0334356328813744	0.017036278695854	IGF2/CCL5/LEP	3
GO:0050764	GO:0050764	regulation of phagocytosis	3/101	90/17913	0.0143453210382134	0.0334356328813744	0.017036278695854	TGFB1/CCL2/TLR2	3
GO:0060349	GO:0060349	bone morphogenesis	3/101	90/17913	0.0143453210382134	0.0334356328813744	0.017036278695854	TGFB1/COL1A1/SOX9	3
GO:0016241	GO:0016241	regulation of macroautophagy	4/101	166/17913	0.0144929817570875	0.0337581560978669	0.0172006122205563	HIF1A/HMOX1/AKT1/SESN2	4
GO:0042632	GO:0042632	cholesterol homeostasis	3/101	91/17913	0.0147747776747096	0.0342671092726272	0.0174599364020103	RORA/APOE/SREBF2	3
GO:0033209	GO:0033209	tumor necrosis factor-mediated signaling pathway	4/101	167/17913	0.0147858857272877	0.0342671092726272	0.0174599364020103	CASP8/CASP1/TNFAIP3/HSPA1A	4
GO:0061136	GO:0061136	regulation of proteasomal protein catabolic process	4/101	167/17913	0.0147858857272877	0.0342671092726272	0.0174599364020103	AKT1/APOE/GPX1/HSPA1A	4
GO:0006084	GO:0006084	acetyl-CoA metabolic process	2/101	33/17913	0.0148340016488216	0.0342671092726272	0.0174599364020103	ACACA/FASN	2
GO:0006308	GO:0006308	DNA catabolic process	2/101	33/17913	0.0148340016488216	0.0342671092726272	0.0174599364020103	HSF1/BAX	2
GO:0016242	GO:0016242	negative regulation of macroautophagy	2/101	33/17913	0.0148340016488216	0.0342671092726272	0.0174599364020103	HMOX1/AKT1	2
GO:0030947	GO:0030947	regulation of vascular endothelial growth factor receptor signaling pathway	2/101	33/17913	0.0148340016488216	0.0342671092726272	0.0174599364020103	HIF1A/VEGFA	2
GO:0032801	GO:0032801	receptor catabolic process	2/101	33/17913	0.0148340016488216	0.0342671092726272	0.0174599364020103	TGFB1/APOE	2
GO:0042755	GO:0042755	eating behavior	2/101	33/17913	0.0148340016488216	0.0342671092726272	0.0174599364020103	CPT1A/LEP	2
GO:0048011	GO:0048011	neurotrophin TRK receptor signaling pathway	2/101	33/17913	0.0148340016488216	0.0342671092726272	0.0174599364020103	AGT/SRC	2
GO:0070873	GO:0070873	regulation of glycogen metabolic process	2/101	33/17913	0.0148340016488216	0.0342671092726272	0.0174599364020103	IGF2/AKT1	2
GO:1901890	GO:1901890	positive regulation of cell junction assembly	2/101	33/17913	0.0148340016488216	0.0342671092726272	0.0174599364020103	AGT/VEGFA	2
GO:2000352	GO:2000352	negative regulation of endothelial cell apoptotic process	2/101	33/17913	0.0148340016488216	0.0342671092726272	0.0174599364020103	SERPINE1/TNFAIP3	2
GO:0010975	GO:0010975	regulation of neuron projection development	7/101	458/17913	0.0149775275557904	0.034576692185939	0.017617676523436	AGT/AKT1/NME1/VEGFA/APOE/SPP1/FN1	7
GO:0032409	GO:0032409	regulation of transporter activity	5/101	257/17913	0.0151904427318221	0.0350459706680869	0.0178567854715514	PPARGC1A/PON1/PRKCD/CCL2/MMP9	5
GO:0055092	GO:0055092	sterol homeostasis	3/101	92/17913	0.0152114704491359	0.0350500041527617	0.0178588406313649	RORA/APOE/SREBF2	3
GO:2001022	GO:2001022	positive regulation of response to DNA damage stimulus	3/101	92/17913	0.0152114704491359	0.0350500041527617	0.0178588406313649	PCNA/EGFR/PRKCD	3
GO:0008217	GO:0008217	regulation of blood pressure	4/101	169/17913	0.015382891389789	0.035400122210932	0.0180372344077472	HMOX1/ACTA2/AGT/LEP	4
GO:0046328	GO:0046328	regulation of JNK cascade	4/101	169/17913	0.015382891389789	0.035400122210932	0.0180372344077472	EGFR/NCF1/AKT1/GADD45B	4
GO:0032092	GO:0032092	positive regulation of protein binding	3/101	93/17913	0.0156554127118761	0.0359113711016245	0.0182977283130274	HSF1/APOE/MMP9	3
GO:0032611	GO:0032611	interleukin-1 beta production	3/101	93/17913	0.0156554127118761	0.0359113711016245	0.0182977283130274	CCL3/CASP1/TNFAIP3	3
GO:0046364	GO:0046364	monosaccharide biosynthetic process	3/101	93/17913	0.0156554127118761	0.0359113711016245	0.0182977283130274	PPARGC1A/SESN2/LEP	3
GO:0030177	GO:0030177	positive regulation of Wnt signaling pathway	4/101	170/17913	0.015687022123603	0.0359113711016245	0.0182977283130274	EGFR/COL1A1/SRC/TLR2	4
GO:0007435	GO:0007435	salivary gland morphogenesis	2/101	34/17913	0.0157038173959249	0.0359113711016245	0.0182977283130274	EGFR/TGFB1	2
GO:0010464	GO:0010464	regulation of mesenchymal cell proliferation	2/101	34/17913	0.0157038173959249	0.0359113711016245	0.0182977283130274	VEGFA/SOX9	2
GO:0018149	GO:0018149	peptide cross-linking	2/101	34/17913	0.0157038173959249	0.0359113711016245	0.0182977283130274	COL3A1/FN1	2
GO:0032148	GO:0032148	activation of protein kinase B activity	2/101	34/17913	0.0157038173959249	0.0359113711016245	0.0182977283130274	AKT1/SRC	2
GO:0043276	GO:0043276	anoikis	2/101	34/17913	0.0157038173959249	0.0359113711016245	0.0182977283130274	AKT1/SRC	2
GO:0051180	GO:0051180	vitamin transport	2/101	34/17913	0.0157038173959249	0.0359113711016245	0.0182977283130274	SLC2A1/SLC2A2	2
GO:0050821	GO:0050821	protein stabilization	4/101	171/17913	0.0159949237496166	0.0365540809262136	0.0186252048028881	PPARGC1A/PRKCD/CDKN1A/HSPA1A	4
GO:0001676	GO:0001676	long-chain fatty acid metabolic process	3/101	94/17913	0.0161066168562295	0.0366940218604326	0.0186965081565518	PTGES/CPT1A/CYP2E1	3
GO:0030316	GO:0030316	osteoclast differentiation	3/101	94/17913	0.0161066168562295	0.0366940218604326	0.0186965081565518	FOS/TGFB1/CCL3	3
GO:0031109	GO:0031109	microtubule polymerization or depolymerization	3/101	94/17913	0.0161066168562295	0.0366940218604326	0.0186965081565518	MET/HSPA1A/CDKN1B	3
GO:0048640	GO:0048640	negative regulation of developmental growth	3/101	94/17913	0.0161066168562295	0.0366940218604326	0.0186965081565518	CDKN1A/SPP1/CDKN1B	3
GO:0048709	GO:0048709	oligodendrocyte differentiation	3/101	94/17913	0.0161066168562295	0.0366940218604326	0.0186965081565518	TGFB1/CDKN2C/TLR2	3
GO:0009165	GO:0009165	nucleotide biosynthetic process	6/101	360/17913	0.0162377359468912	0.0369695728884761	0.0188369081940009	PPARGC1A/HIF1A/ACACA/TGFB1/NME1/FASN	6
GO:0043123	GO:0043123	positive regulation of I-kappaB kinase/NF-kappaB signaling	4/101	172/17913	0.0163066101826242	0.0371031505782363	0.0189049693178437	CASP8/HMOX1/AKT1/CASP1	4
GO:0002701	GO:0002701	negative regulation of production of molecular mediator of immune response	2/101	35/17913	0.0165950288822953	0.0375713107198167	0.0191435084438878	TGFB1/HMOX1	2
GO:0010762	GO:0010762	regulation of fibroblast migration	2/101	35/17913	0.0165950288822953	0.0375713107198167	0.0191435084438878	TGFB1/AKT1	2
GO:0045070	GO:0045070	positive regulation of viral genome replication	2/101	35/17913	0.0165950288822953	0.0375713107198167	0.0191435084438878	CCL5/TOP2A	2
GO:0045923	GO:0045923	positive regulation of fatty acid metabolic process	2/101	35/17913	0.0165950288822953	0.0375713107198167	0.0191435084438878	PPARGC1A/CPT1A	2
GO:0050716	GO:0050716	positive regulation of interleukin-1 secretion	2/101	35/17913	0.0165950288822953	0.0375713107198167	0.0191435084438878	CCL3/CASP1	2
GO:0071312	GO:0071312	cellular response to alkaloid	2/101	35/17913	0.0165950288822953	0.0375713107198167	0.0191435084438878	PPARGC1A/BCL2L1	2
GO:0071542	GO:0071542	dopaminergic neuron differentiation	2/101	35/17913	0.0165950288822953	0.0375713107198167	0.0191435084438878	HIF1A/VEGFA	2
GO:2000310	GO:2000310	regulation of NMDA receptor activity	2/101	35/17913	0.0165950288822953	0.0375713107198167	0.0191435084438878	PPARGC1A/CCL2	2
GO:0031346	GO:0031346	positive regulation of cell projection organization	6/101	362/17913	0.0166416984976012	0.0376535256610318	0.0191853989819397	AGT/NME1/VEGFA/APOE/FN1/SRC	6
GO:0007044	GO:0007044	cell-substrate junction assembly	3/101	96/17913	0.0170308556567827	0.0384622305391689	0.0195974540411491	VEGFA/FN1/SRC	3
GO:0032652	GO:0032652	regulation of interleukin-1 production	3/101	96/17913	0.0170308556567827	0.0384622305391689	0.0195974540411491	CCL3/CASP1/TNFAIP3	3
GO:1901570	GO:1901570	fatty acid derivative biosynthetic process	3/101	96/17913	0.0170308556567827	0.0384622305391689	0.0195974540411491	ACACA/PTGES/FASN	3
GO:0006605	GO:0006605	protein targeting	6/101	364/17913	0.0170525714223715	0.0384873679030061	0.0196102621473252	CRAT/ITGB2/NCF1/ITGAM/SREBF1/SREBF2	6
GO:0010976	GO:0010976	positive regulation of neuron projection development	5/101	265/17913	0.0171195862909838	0.0386146499714746	0.0196751154970168	AGT/NME1/VEGFA/APOE/FN1	5
GO:0009142	GO:0009142	nucleoside triphosphate biosynthetic process	4/101	175/17913	0.0172645138328867	0.038893291385611	0.019817090162317	PPARGC1A/HIF1A/TGFB1/NME1	4
GO:0015893	GO:0015893	drug transport	4/101	175/17913	0.0172645138328867	0.038893291385611	0.019817090162317	SLC22A5/SLC22A2/AGT/ABCG2	4
GO:0001909	GO:0001909	leukocyte mediated cytotoxicity	3/101	97/17913	0.0175039104325484	0.0391975402403828	0.0199721124495031	F2/ITGAM/LEP	3
GO:0016101	GO:0016101	diterpenoid metabolic process	3/101	97/17913	0.0175039104325484	0.0391975402403828	0.0199721124495031	EGFR/PPARD/APOE	3
GO:0034766	GO:0034766	negative regulation of ion transmembrane transport	3/101	97/17913	0.0175039104325484	0.0391975402403828	0.0199721124495031	TGFB1/AKT1/MMP9	3
GO:0042417	GO:0042417	dopamine metabolic process	2/101	36/17913	0.0175073722085758	0.0391975402403828	0.0199721124495031	ITGB2/ITGAM	2
GO:0043114	GO:0043114	regulation of vascular permeability	2/101	36/17913	0.0175073722085758	0.0391975402403828	0.0199721124495031	TGFB1/SRC	2
GO:0044058	GO:0044058	regulation of digestive system process	2/101	36/17913	0.0175073722085758	0.0391975402403828	0.0199721124495031	SLC22A5/LEP	2
GO:0048009	GO:0048009	insulin-like growth factor receptor signaling pathway	2/101	36/17913	0.0175073722085758	0.0391975402403828	0.0199721124495031	IGFBP3/AKT1	2
GO:0050892	GO:0050892	intestinal absorption	2/101	36/17913	0.0175073722085758	0.0391975402403828	0.0199721124495031	LEP/SLC2A2	2
GO:0090313	GO:0090313	regulation of protein targeting to membrane	2/101	36/17913	0.0175073722085758	0.0391975402403828	0.0199721124495031	ITGB2/ITGAM	2
GO:1905521	GO:1905521	regulation of macrophage migration	2/101	36/17913	0.0175073722085758	0.0391975402403828	0.0199721124495031	CCL3/CCL5	2
GO:0045333	GO:0045333	cellular respiration	4/101	176/17913	0.0175914737900702	0.0393615992004279	0.0200557045315132	CCNB1/PPARGC1A/HIF1A/CS	4
GO:0032006	GO:0032006	regulation of TOR signaling	3/101	98/17913	0.0179842673548599	0.0402157417603141	0.0204909112090072	HIF1A/SESN2/LEP	3
GO:0007369	GO:0007369	gastrulation	4/101	178/17913	0.0182569583899854	0.0407753689840213	0.0207760550668397	ITGB2/MMP2/FN1/MMP9	4
GO:0010565	GO:0010565	regulation of cellular ketone metabolic process	4/101	178/17913	0.0182569583899854	0.0407753689840213	0.0207760550668397	PPARGC1A/AKT1/CPT1A/SREBF1	4
GO:0001755	GO:0001755	neural crest cell migration	2/101	37/17913	0.0184405857192577	0.0410036342190392	0.0208923618277775	HIF1A/FN1	2
GO:0001941	GO:0001941	postsynaptic membrane organization	2/101	37/17913	0.0184405857192577	0.0410036342190392	0.0208923618277775	APOE/CDH2	2
GO:0014037	GO:0014037	Schwann cell differentiation	2/101	37/17913	0.0184405857192577	0.0410036342190392	0.0208923618277775	ERBB3/AKT1	2
GO:0032365	GO:0032365	intracellular lipid transport	2/101	37/17913	0.0184405857192577	0.0410036342190392	0.0208923618277775	ACACA/CPT1A	2
GO:0046676	GO:0046676	negative regulation of insulin secretion	2/101	37/17913	0.0184405857192577	0.0410036342190392	0.0208923618277775	UCP2/SREBF1	2
GO:1905314	GO:1905314	semi-lunar valve development	2/101	37/17913	0.0184405857192577	0.0410036342190392	0.0208923618277775	TGFB1/SOX9	2
GO:2000648	GO:2000648	positive regulation of stem cell proliferation	2/101	37/17913	0.0184405857192577	0.0410036342190392	0.0208923618277775	HIF1A/VEGFA	2
GO:0005976	GO:0005976	polysaccharide metabolic process	3/101	99/17913	0.018471934227389	0.0410036342190392	0.0208923618277775	IGF2/TGFB1/AKT1	3
GO:0008593	GO:0008593	regulation of Notch signaling pathway	3/101	99/17913	0.018471934227389	0.0410036342190392	0.0208923618277775	EGFR/AKT1/CREBBP	3
GO:0048525	GO:0048525	negative regulation of viral process	3/101	99/17913	0.018471934227389	0.0410036342190392	0.0208923618277775	CCL3/JUN/CCL5	3
GO:0006575	GO:0006575	cellular modified amino acid metabolic process	4/101	179/17913	0.0185955077090096	0.0412527553569	0.0210192951850339	CRAT/P4HB/CPT1A/GPX1	4
GO:0016236	GO:0016236	macroautophagy	5/101	272/17913	0.0189358610408973	0.0419612223736293	0.0213802765843285	HIF1A/HMOX1/AKT1/SESN2/SRC	5
GO:0032271	GO:0032271	regulation of protein polymerization	4/101	180/17913	0.0189379444211016	0.0419612223736293	0.0213802765843285	PRKCD/MET/HSPA1A/CDKN1B	4
GO:0046822	GO:0046822	regulation of nucleocytoplasmic transport	3/101	100/17913	0.0189669179741344	0.0419742627839031	0.0213869209946354	TGFB1/PRKCD/LEP	3
GO:0097530	GO:0097530	granulocyte migration	3/101	100/17913	0.0189669179741344	0.0419742627839031	0.0213869209946354	ITGB2/CCL3/CCL5	3
GO:0007431	GO:0007431	salivary gland development	2/101	38/17913	0.0193944099861791	0.0427900938772739	0.0218026070360726	EGFR/TGFB1	2
GO:0016572	GO:0016572	histone phosphorylation	2/101	38/17913	0.0193944099861791	0.0427900938772739	0.0218026070360726	CCNB1/PRKCD	2
GO:0032350	GO:0032350	regulation of hormone metabolic process	2/101	38/17913	0.0193944099861791	0.0427900938772739	0.0218026070360726	PPARGC1A/HIF1A	2
GO:0042149	GO:0042149	cellular response to glucose starvation	2/101	38/17913	0.0193944099861791	0.0427900938772739	0.0218026070360726	SESN2/SLC2A1	2
GO:0090050	GO:0090050	positive regulation of cell migration involved in sprouting angiogenesis	2/101	38/17913	0.0193944099861791	0.0427900938772739	0.0218026070360726	HMOX1/VEGFA	2
GO:0002042	GO:0002042	cell migration involved in sprouting angiogenesis	3/101	101/17913	0.0194692246518758	0.0427993354499519	0.0218073158450337	HMOX1/AKT1/VEGFA	3
GO:0002367	GO:0002367	cytokine production involved in immune response	3/101	101/17913	0.0194692246518758	0.0427993354499519	0.0218073158450337	TGFB1/HMOX1/TLR2	3
GO:0018107	GO:0018107	peptidyl-threonine phosphorylation	3/101	101/17913	0.0194692246518758	0.0427993354499519	0.0218073158450337	TGFB1/AKT1/PRKCD	3
GO:0048675	GO:0048675	axon extension	3/101	101/17913	0.0194692246518758	0.0427993354499519	0.0218073158450337	VEGFA/APOE/FN1	3
GO:0055024	GO:0055024	regulation of cardiac muscle tissue development	3/101	101/17913	0.0194692246518758	0.0427993354499519	0.0218073158450337	CCNB1/ERBB3/TGFB1	3
GO:1903426	GO:1903426	regulation of reactive oxygen species biosynthetic process	3/101	101/17913	0.0194692246518758	0.0427993354499519	0.0218073158450337	ITGB2/AGT/AKT1	3
GO:1903311	GO:1903311	regulation of mRNA metabolic process	5/101	275/17913	0.0197517326127903	0.0433941388399429	0.0221103828262114	CCNB1/HSF1/AKT1/PRKCD/HSPA1A	5
GO:0006275	GO:0006275	regulation of DNA replication	3/101	102/17913	0.0199788594625021	0.0438666262111459	0.0223511267823568	PCNA/EGFR/JUN	3
GO:1990778	GO:1990778	protein localization to cell periphery	5/101	276/17913	0.0200287492571544	0.0439496272172683	0.0223934178398449	EGFR/TGFB1/AKT1/BCL2L1/CDH2	5
GO:0038179	GO:0038179	neurotrophin signaling pathway	2/101	39/17913	0.0203685877921352	0.0445608815957904	0.0227048670049769	AGT/SRC	2
GO:0045746	GO:0045746	negative regulation of Notch signaling pathway	2/101	39/17913	0.0203685877921352	0.0445608815957904	0.0227048670049769	EGFR/AKT1	2
GO:0090207	GO:0090207	regulation of triglyceride metabolic process	2/101	39/17913	0.0203685877921352	0.0445608815957904	0.0227048670049769	APOE/SREBF1	2
GO:0090279	GO:0090279	regulation of calcium ion import	2/101	39/17913	0.0203685877921352	0.0445608815957904	0.0227048670049769	CCL3/CCL2	2
GO:1902229	GO:1902229	regulation of intrinsic apoptotic signaling pathway in response to DNA damage	2/101	39/17913	0.0203685877921352	0.0445608815957904	0.0227048670049769	BCL2L1/CD44	2
GO:0010498	GO:0010498	proteasomal protein catabolic process	6/101	382/17913	0.0210700152566362	0.0460676942111421	0.02347262515535	CCNB1/AKT1/SKP2/APOE/GPX1/HSPA1A	6
GO:0006509	GO:0006509	membrane protein ectodomain proteolysis	2/101	40/17913	0.0213628641146	0.0465121999525063	0.0236991117817182	APOE/TIMP1	2
GO:0019835	GO:0019835	cytolysis	2/101	40/17913	0.0213628641146	0.0465121999525063	0.0236991117817182	F2/TGFB1	2
GO:0030810	GO:0030810	positive regulation of nucleotide biosynthetic process	2/101	40/17913	0.0213628641146	0.0465121999525063	0.0236991117817182	PPARGC1A/HIF1A	2
GO:0043403	GO:0043403	skeletal muscle tissue regeneration	2/101	40/17913	0.0213628641146	0.0465121999525063	0.0236991117817182	PPARD/GPX1	2
GO:0061028	GO:0061028	establishment of endothelial barrier	2/101	40/17913	0.0213628641146	0.0465121999525063	0.0236991117817182	TJP1/FASN	2
GO:1900373	GO:1900373	positive regulation of purine nucleotide biosynthetic process	2/101	40/17913	0.0213628641146	0.0465121999525063	0.0236991117817182	PPARGC1A/HIF1A	2
GO:2000273	GO:2000273	positive regulation of signaling receptor activity	2/101	40/17913	0.0213628641146	0.0465121999525063	0.0236991117817182	NCF1/CCL2	2
GO:0055076	GO:0055076	transition metal ion homeostasis	3/101	105/17913	0.021551772142652	0.0468954180195588	0.0238943708281002	HIF1A/HMOX1/ABCG2	3
GO:0046486	GO:0046486	glycerolipid metabolic process	6/101	385/17913	0.021797038876761	0.0474007376530521	0.0241518436307602	PON1/APOE/CPT1A/CYP2E1/GPX1/SREBF1	6
GO:0060348	GO:0060348	bone development	4/101	189/17913	0.0221966636870982	0.0482409259810454	0.0245799402833188	TGFB1/COL1A1/SOX9/LEP	4
GO:0006911	GO:0006911	phagocytosis, engulfment	2/101	41/17913	0.022376986109558	0.0484301913656862	0.0246763756596629	ITGB2/ITGAM	2
GO:0009163	GO:0009163	nucleoside biosynthetic process	2/101	41/17913	0.022376986109558	0.0484301913656862	0.0246763756596629	NME1/TK1	2
GO:0014003	GO:0014003	oligodendrocyte development	2/101	41/17913	0.022376986109558	0.0484301913656862	0.0246763756596629	TGFB1/TLR2	2
GO:0035337	GO:0035337	fatty-acyl-CoA metabolic process	2/101	41/17913	0.022376986109558	0.0484301913656862	0.0246763756596629	ACACA/FASN	2
GO:0045773	GO:0045773	positive regulation of axon extension	2/101	41/17913	0.022376986109558	0.0484301913656862	0.0246763756596629	VEGFA/FN1	2
GO:1901985	GO:1901985	positive regulation of protein acetylation	2/101	41/17913	0.022376986109558	0.0484301913656862	0.0246763756596629	PPARGC1A/TGFB1	2
GO:2000404	GO:2000404	regulation of T cell migration	2/101	41/17913	0.022376986109558	0.0484301913656862	0.0246763756596629	CCL5/CXCL10	2
GO:1901343	GO:1901343	negative regulation of vasculature development	4/101	191/17913	0.0229644990953735	0.0496721705596539	0.0253091946572262	SERPINE1/AGT/CXCL10/DNMT1	4
