# Supplementary material for: Mechanism of Astragalus membranaceus Alleviating Acquired Hyperlipidemia Induced by High-Fat Diet through Regulating Lipid Metabolism
Source: Nutrients. 2022 Feb 23;14(5):954. doi: 10.3390/nu14050954 (PMC8912611; doi:10.3390/nu14050954)
Supplement: Supplementary file 1 [file nutrients-14-00954-s001.zip › nutrients-1560760 - supplementary/supplementary file 3. GO and KEGG enrichment analysis/EnrichGOCC.txt]

Tag	ID	Description	GeneRatio	BgRatio	pvalue	p.adjust	qvalue	geneID	Count
GO:0045121	GO:0045121	membrane raft	13/101	309/18678	1.19780162863655e-08	1.60568387256501e-06	1.14644911341851e-06	OLR1/CTSD/ITGB2/EGFR/CASP8/HMOX1/SLC2A1/ITGAM/SLC2A4/FAS/CDH2/SRC/TLR2	13
GO:0098857	GO:0098857	membrane microdomain	13/101	310/18678	1.24471618028295e-08	1.60568387256501e-06	1.14644911341851e-06	OLR1/CTSD/ITGB2/EGFR/CASP8/HMOX1/SLC2A1/ITGAM/SLC2A4/FAS/CDH2/SRC/TLR2	13
GO:0098589	GO:0098589	membrane region	13/101	321/18678	1.88217290912705e-08	1.61866870184926e-06	1.15572020735871e-06	OLR1/CTSD/ITGB2/EGFR/CASP8/HMOX1/SLC2A1/ITGAM/SLC2A4/FAS/CDH2/SRC/TLR2	13
GO:0072562	GO:0072562	blood microparticle	9/101	147/18678	1.02237547768554e-07	6.59432183107174e-06	4.70830812092026e-06	F2/HP/PON1/TGFB1/AGT/APOE/SLC2A1/FN1/HSPA1A	9
GO:0031012	GO:0031012	extracellular matrix	14/101	468/18678	2.2203115916495e-07	1.01723816034085e-05	7.26302236065481e-06	F2/CTSD/COL3A1/TGFB1/SERPINE1/AGT/COL1A1/VEGFA/APOE/MMP2/FN1/MMP9/TIMP1/CDH2	14
GO:0062023	GO:0062023	collagen-containing extracellular matrix	13/101	399/18678	2.36567014032757e-07	1.01723816034085e-05	7.26302236065481e-06	F2/CTSD/COL3A1/TGFB1/SERPINE1/AGT/COL1A1/APOE/MMP2/FN1/MMP9/TIMP1/CDH2	13
GO:0031093	GO:0031093	platelet alpha granule lumen	6/101	67/18678	1.64467840232255e-06	6.06181468284596e-05	4.32810105874354e-05	IGF2/TGFB1/SERPINE1/VEGFA/FN1/TIMP1	6
GO:0031983	GO:0031983	vesicle lumen	11/101	339/18678	2.21964414078019e-06	7.1583523540161e-05	5.11102269258596e-05	CTSD/HP/EGFR/IGF2/TGFB1/SERPINE1/PRKCD/VEGFA/APOE/FN1/TIMP1	11
GO:0005788	GO:0005788	endoplasmic reticulum lumen	10/101	306/18678	6.19873506872137e-06	0.000177697071970013	0.000126874694389034	F2/P4HB/COL3A1/IGFBP3/COL1A1/APOE/SPP1/FN1/TIMP1/CDH2	10
GO:0031091	GO:0031091	platelet alpha granule	6/101	91/18678	9.89497993286878e-06	0.000255290482268015	0.000182275946131793	IGF2/TGFB1/SERPINE1/VEGFA/FN1/TIMP1	6
GO:0016323	GO:0016323	basolateral plasma membrane	8/101	201/18678	1.34367942484578e-05	0.000315153901463829	0.00022501808550049	EGFR/ERBB3/SLCO1B1/SLC2A1/MET/TJP1/CDH2/SLC22A8	8
GO:0060205	GO:0060205	cytoplasmic vesicle lumen	10/101	338/18678	1.4742268232952e-05	0.000316958767008468	0.000226306749190053	CTSD/HP/IGF2/TGFB1/SERPINE1/PRKCD/VEGFA/APOE/FN1/TIMP1	10
GO:0000307	GO:0000307	cyclin-dependent protein kinase holoenzyme complex	4/101	29/18678	1.7240179515857e-05	0.000342151255007009	0.00024429404172267	CCNB1/PCNA/CCND1/CDKN1A	4
GO:0044853	GO:0044853	plasma membrane raft	6/101	106/18678	2.37238098708479e-05	0.000437195924762769	0.000312155393037473	ITGB2/HMOX1/SLC2A1/ITGAM/CDH2/SRC	6
GO:1902554	GO:1902554	serine/threonine protein kinase complex	5/101	65/18678	2.67235986565496e-05	0.000459182768109527	0.000327853873599214	CCNB1/PCNA/CCND1/SESN2/CDKN1A	5
GO:0045177	GO:0045177	apical part of cell	10/101	365/18678	2.84764507354746e-05	0.000459182768109527	0.000327853873599214	SLC22A5/EGFR/ERBB3/CD44/SLC2A1/FN1/TJP1/PLAT/CDH2/SLC2A2	10
GO:1902911	GO:1902911	protein kinase complex	5/101	77/18678	6.07300599965738e-05	0.000875300577818353	0.000624959612885401	CCNB1/PCNA/CCND1/SESN2/CDKN1A	5
GO:0034774	GO:0034774	secretory granule lumen	9/101	321/18678	6.10674821733735e-05	0.000875300577818353	0.000624959612885401	CTSD/HP/IGF2/TGFB1/SERPINE1/PRKCD/VEGFA/FN1/TIMP1	9
GO:0016324	GO:0016324	apical plasma membrane	8/101	300/18678	0.000223840438062339	0.00303951752737281	0.00217019815295896	SLC22A5/EGFR/ERBB3/CD44/SLC2A1/FN1/CDH2/SLC2A2	8
GO:0070820	GO:0070820	tertiary granule	6/101	164/18678	0.000266327168281323	0.00343562047082907	0.00245301339206482	OLR1/CTSD/ITGB2/HP/ITGAM/MMP9	6
GO:0005741	GO:0005741	mitochondrial outer membrane	6/101	168/18678	0.000303142030128167	0.00372431637014605	0.00265914061515936	CASP8/BAX/BCL2L1/NME1/CPT1A/BAD	6
GO:0031968	GO:0031968	organelle outer membrane	6/101	191/18678	0.000599103593908324	0.00702585123765216	0.00501641765234243	CASP8/BAX/BCL2L1/NME1/CPT1A/BAD	6
GO:0019867	GO:0019867	outer membrane	6/101	193/18678	0.000632772315536455	0.00709805466993067	0.00506797049056657	CASP8/BAX/BCL2L1/NME1/CPT1A/BAD	6
GO:0000791	GO:0000791	euchromatin	3/101	32/18678	0.000679212569858138	0.00730153512597499	0.00521325437391115	PPARGC1A/HSF1/JUN	3
GO:0009897	GO:0009897	external side of plasma membrane	6/101	199/18678	0.000742654451293616	0.00766419393735012	0.00547219069374244	F2/P4HB/ITGB2/ITGAM/SLC2A4/CXCL10	6
GO:0043235	GO:0043235	receptor complex	7/101	292/18678	0.00104409454890804	0.0103606305237798	0.00739743101453065	OLR1/ITGB2/EGFR/ERBB3/CD44/ITGAM/TLR2	7
GO:0005583	GO:0005583	fibrillar collagen trimer	2/101	11/18678	0.00154252266110277	0.013805934506215	0.00985735837857049	COL3A1/COL1A1	2
GO:0098643	GO:0098643	banded collagen fibril	2/101	11/18678	0.00154252266110277	0.013805934506215	0.00985735837857049	COL3A1/COL1A1	2
GO:0000785	GO:0000785	chromatin	9/101	500/18678	0.00155182984759781	0.013805934506215	0.00985735837857049	ESR1/PPARGC1A/PCNA/HIF1A/HSF1/PPARD/JUN/CREBBP/DNMT1	9
GO:0042581	GO:0042581	specific granule	5/101	160/18678	0.00177177397714893	0.0152372562034808	0.0108793138947741	OLR1/CTSD/ITGB2/HP/ITGAM	5
GO:0042470	GO:0042470	melanosome	4/101	105/18678	0.00253533585923311	0.0204411453650669	0.0145948610317695	CTSD/P4HB/SLC2A1/FASN	4
GO:0048770	GO:0048770	pigment granule	4/101	105/18678	0.00253533585923311	0.0204411453650669	0.0145948610317695	CTSD/P4HB/SLC2A1/FASN	4
GO:0045120	GO:0045120	pronucleus	2/101	15/18678	0.00290358403910294	0.0227007479420776	0.0162082043650085	HSF1/SLC2A1	2
GO:0061695	GO:0061695	transferase complex, transferring phosphorus-containing groups	5/101	181/18678	0.00302567627074997	0.022834933702569	0.0163040122315364	CCNB1/PCNA/CCND1/SESN2/CDKN1A	5
GO:0098797	GO:0098797	plasma membrane protein complex	8/101	451/18678	0.00309776232399193	0.022834933702569	0.0163040122315364	ITGB2/EGFR/CASP8/NCF1/ITGAM/FAS/CDH2/TLR2	8
GO:1904724	GO:1904724	tertiary granule lumen	3/101	55/18678	0.0032837617076103	0.0235336255712071	0.016802874234848	CTSD/HP/MMP9	3
GO:0044454	GO:0044454	nuclear chromosome part	8/101	469/18678	0.00392370528663778	0.0273598909176364	0.0195348058367457	ESR1/CCNB1/PPARGC1A/PCNA/HIF1A/PPARD/JUN/CREBBP	8
GO:0098644	GO:0098644	complex of collagen trimers	2/101	18/18678	0.00418649238624971	0.0284240798855902	0.0202946306812659	COL3A1/COL1A1	2
GO:0071682	GO:0071682	endocytic vesicle lumen	2/101	20/18678	0.00516247713420114	0.0341517718108691	0.0243841699996005	HP/APOE	2
GO:0000790	GO:0000790	nuclear chromatin	6/101	309/18678	0.00665910634552797	0.0429512359286554	0.030666937117563	ESR1/PPARGC1A/HIF1A/PPARD/JUN/CREBBP	6
GO:0044798	GO:0044798	nuclear transcription factor complex	4/101	140/18678	0.00704491632887725	0.0433590304693077	0.030958100090285	FOS/HIF1A/JUN/SOX9	4
GO:0005911	GO:0005911	cell-cell junction	7/101	414/18678	0.00721713373826608	0.0433590304693077	0.030958100090285	CCND1/AKT1/PRKCD/SLC2A1/TJP1/CDH2/SLC2A2	7
GO:0070821	GO:0070821	tertiary granule membrane	3/101	73/18678	0.00725861431979609	0.0433590304693077	0.030958100090285	OLR1/ITGB2/ITGAM	3
GO:0005719	GO:0005719	nuclear euchromatin	2/101	24/18678	0.00739456333585092	0.0433590304693077	0.030958100090285	PPARGC1A/JUN	2
GO:0034364	GO:0034364	high-density lipoprotein particle	2/101	26/18678	0.00864649445456045	0.0488405063660023	0.0348718425705851	PON1/APOE	2
GO:0017053	GO:0017053	transcriptional repressor complex	3/101	78/18678	0.00870799725905467	0.0488405063660023	0.0348718425705851	CCND1/JUN/SP3	3
GO:0005901	GO:0005901	caveola	3/101	79/18678	0.009016726472023	0.0494960729740837	0.0353399133841887	HMOX1/SLC2A1/SRC	3
