# Supplementary material for: Mechanism of Astragalus membranaceus Alleviating Acquired Hyperlipidemia Induced by High-Fat Diet through Regulating Lipid Metabolism
Source: Nutrients. 2022 Feb 23;14(5):954. doi: 10.3390/nu14050954 (PMC8912611; doi:10.3390/nu14050954)
Supplement: Supplementary file 1 [file nutrients-14-00954-s001.zip › nutrients-1560760 - supplementary/supplementary file 3. GO and KEGG enrichment analysis/EnrichGOMF.txt]

Tag	ID	Description	GeneRatio	BgRatio	pvalue	p.adjust	qvalue	geneID	Count
GO:0008047	GO:0008047	enzyme activator activity	16/100	419/16969	2.90146872975543e-09	8.51966008124335e-07	5.66276080139695e-07	F2/CCNB1/IGFBP3/IGF2/ERBB3/TGFB1/CCL3/PRKCD/CDKN1A/APOE/JUN/CASP1/CCL5/FN1/BAD/SREBF1	16
GO:0046982	GO:0046982	protein heterodimerization activity	17/100	497/16969	4.6177019410533e-09	8.51966008124335e-07	5.66276080139695e-07	FOS/P4HB/ITGB2/EGFR/HIF1A/HSF1/ERBB3/BAX/TGFB1/PPARD/VEGFA/JUN/ITGAM/SOX9/BAD/TLR2/TOP2A	17
GO:0019887	GO:0019887	protein kinase regulator activity	10/100	136/16969	7.34977221957356e-09	9.04021983007548e-07	6.00876114793207e-07	CCNB1/IGF2/ERBB3/TGFB1/CDKN1A/CDKN1C/CCL5/CDKN2C/CXCL10/CDKN1B	10
GO:0019207	GO:0019207	kinase regulator activity	10/100	154/16969	2.43108317157978e-08	2.24267422578234e-06	1.49063783941602e-06	CCNB1/IGF2/ERBB3/TGFB1/CDKN1A/CDKN1C/CCL5/CDKN2C/CXCL10/CDKN1B	10
GO:0016538	GO:0016538	cyclin-dependent protein serine/threonine kinase regulator activity	5/100	18/16969	5.18038980710027e-08	3.82312767764e-06	2.54111752643024e-06	CCNB1/CDKN1A/CDKN1C/CDKN2C/CDKN1B	5
GO:0031072	GO:0031072	heat shock protein binding	8/100	108/16969	2.37397545511389e-07	1.45999490489504e-05	9.70414528143044e-06	ITGB2/HIF1A/HSF1/BAX/ITGAM/CYP2E1/HSPA1A/CDKN1B	8
GO:0004861	GO:0004861	cyclin-dependent protein serine/threonine kinase inhibitor activity	4/100	12/16969	5.42014071859683e-07	2.85718846451747e-05	1.89908689839558e-05	CDKN1A/CDKN1C/CDKN2C/CDKN1B	4
GO:0003682	GO:0003682	chromatin binding	13/100	437/16969	1.70493264319462e-06	7.8640018167352e-05	5.22696455084668e-05	ESR1/FOS/PPARGC1A/PCNA/EGFR/HSF1/JUN/SOX9/SREBF1/CREBBP/DNMT1/SP3/TOP2A	13
GO:0030295	GO:0030295	protein kinase activator activity	6/100	68/16969	2.9329171448086e-06	0.000120249602937153	7.99262800865969e-05	CCNB1/IGF2/ERBB3/TGFB1/CDKN1A/CCL5	6
GO:0005178	GO:0005178	integrin binding	7/100	113/16969	4.62854579359043e-06	0.000161845014691032	0.000107573494289004	P4HB/EGFR/COL3A1/IGF2/SPP1/FN1/SRC	7
GO:0019209	GO:0019209	kinase activator activity	6/100	74/16969	4.82464813442101e-06	0.000161845014691032	0.000107573494289004	CCNB1/IGF2/ERBB3/TGFB1/CDKN1A/CCL5	6
GO:0044389	GO:0044389	ubiquitin-like protein ligase binding	10/100	286/16969	7.19352234917553e-06	0.000191685247416112	0.000127407395943387	CCNB1/PPARGC1A/EGFR/CASP8/HIF1A/ERBB3/CDKN1A/JUN/HSPA1A/SRC	10
GO:0004879	GO:0004879	nuclear receptor activity	5/100	46/16969	7.27261101307743e-06	0.000191685247416112	0.000127407395943387	ESR2/ESR1/RORA/PPARD/SREBF1	5
GO:0098531	GO:0098531	transcription factor activity, direct ligand regulated sequence-specific DNA binding	5/100	46/16969	7.27261101307743e-06	0.000191685247416112	0.000127407395943387	ESR2/ESR1/RORA/PPARD/SREBF1	5
GO:0042056	GO:0042056	chemoattractant activity	4/100	29/16969	2.40804831290713e-05	0.000592379884975155	0.000393737022391131	CCL3/VEGFA/CCL5/CXCL10	4
GO:0030291	GO:0030291	protein serine/threonine kinase inhibitor activity	4/100	30/16969	2.76598404495312e-05	0.000637905070367314	0.000423996238469788	CDKN1A/CDKN1C/CDKN2C/CDKN1B	4
GO:0031625	GO:0031625	ubiquitin protein ligase binding	9/100	270/16969	3.07820711052982e-05	0.000668152013991473	0.000444100468577987	PPARGC1A/EGFR/CASP8/HIF1A/ERBB3/CDKN1A/JUN/HSPA1A/SRC	9
GO:0005125	GO:0005125	cytokine activity	7/100	154/16969	3.49508972821177e-05	0.000716493394283413	0.000476231524370376	TGFB1/CCL3/VEGFA/SPP1/CCL5/CXCL10/TIMP1	7
GO:0030545	GO:0030545	receptor regulator activity	11/100	425/16969	4.09155243198351e-05	0.000794622551264165	0.000528161615873771	ESR2/F2/IGF2/TGFB1/AGT/CCL3/VEGFA/SPP1/CCL5/CXCL10/TIMP1	11
GO:0005355	GO:0005355	glucose transmembrane transporter activity	3/100	13/16969	5.44117981830924e-05	0.000956093025217195	0.000635486164243636	SLC2A1/SLC2A4/SLC2A2	3
GO:0015149	GO:0015149	hexose transmembrane transporter activity	3/100	13/16969	5.44117981830924e-05	0.000956093025217195	0.000635486164243636	SLC2A1/SLC2A4/SLC2A2	3
GO:0050839	GO:0050839	cell adhesion molecule binding	11/100	444/16969	6.07063438054392e-05	0.00101821094837305	0.000676774072089347	P4HB/ITGB2/EGFR/COL3A1/IGF2/SPP1/FN1/TJP1/FASN/HSPA1A/SRC	11
GO:0000987	GO:0000987	proximal promoter sequence-specific DNA binding	11/100	452/16969	7.1228539530201e-05	0.00114275352550627	0.000759553762495964	ESR2/ESR1/HIF1A/HSF1/RORA/JUN/SOX9/SREBF1/SREBF2/CREBBP/SP3	11
GO:0001846	GO:0001846	opsonin binding	3/100	15/16969	8.58253186737873e-05	0.0012667817036251	0.000841991547410208	ITGB2/CRP/ITGAM	3
GO:0015145	GO:0015145	monosaccharide transmembrane transporter activity	3/100	15/16969	8.58253186737873e-05	0.0012667817036251	0.000841991547410208	SLC2A1/SLC2A4/SLC2A2	3
GO:0030331	GO:0030331	estrogen receptor binding	4/100	41/16969	9.72572697125018e-05	0.00138030509707358	0.000917447119150321	ESR1/PPARGC1A/PCNA/SRC	4
GO:0048018	GO:0048018	receptor ligand activity	10/100	397/16969	0.000116672207120736	0.00159452016398339	0.00105982940581409	F2/IGF2/TGFB1/AGT/CCL3/VEGFA/SPP1/CCL5/CXCL10/TIMP1	10
GO:0051119	GO:0051119	sugar transmembrane transporter activity	3/100	17/16969	0.000127172071804615	0.00164848509813842	0.00109569826805378	SLC2A1/SLC2A4/SLC2A2	3
GO:0019903	GO:0019903	protein phosphatase binding	6/100	132/16969	0.000129555739420093	0.00164848509813842	0.00109569826805378	EGFR/AKT1/MET/BAD/CDH2/CDKN1B	6
GO:0042379	GO:0042379	chemokine receptor binding	4/100	47/16969	0.000166723069109576	0.00205069375004779	0.0013630342141239	CCL3/CCL2/CCL5/CXCL10	4
GO:0005539	GO:0005539	glycosaminoglycan binding	7/100	199/16969	0.000174998756387492	0.00208304971312853	0.00138454024578219	F2/VEGFA/APOE/CD44/FN1/CXCL10/TLR2	7
GO:0001848	GO:0001848	complement binding	3/100	20/16969	0.00021047926758189	0.00242708905430367	0.0016132128074533	ITGB2/CRP/ITGAM	3
GO:0000978	GO:0000978	RNA polymerase II proximal promoter sequence-specific DNA binding	10/100	432/16969	0.000231349961910859	0.00252842803968522	0.00168056977106449	ESR2/ESR1/HIF1A/HSF1/RORA/JUN/SOX9/SREBF1/SREBF2/SP3	10
GO:0008083	GO:0008083	growth factor activity	6/100	147/16969	0.000232971689293489	0.00252842803968522	0.00168056977106449	F2/IGF2/TGFB1/AGT/VEGFA/TIMP1	6
GO:0005126	GO:0005126	cytokine receptor binding	7/100	210/16969	0.000243346435719193	0.00256556670801092	0.00170525472248337	CASP8/TGFB1/CCL3/VEGFA/CCL2/CCL5/CXCL10	7
GO:0003707	GO:0003707	steroid hormone receptor activity	4/100	54/16969	0.000286429046563014	0.0029358977272709	0.00195140256868954	ESR2/ESR1/RORA/PPARD	4
GO:0043621	GO:0043621	protein self-association	4/100	56/16969	0.000329672255793241	0.00328781249696503	0.00218530968989545	HSF1/SLC2A1/CCL5/TNFAIP3	4
GO:0004860	GO:0004860	protein kinase inhibitor activity	4/100	60/16969	0.000429880819991246	0.00417436901517815	0.00277457703761663	CDKN1A/CDKN1C/CDKN2C/CDKN1B	4
GO:0048020	GO:0048020	CCR chemokine receptor binding	3/100	26/16969	0.000467878951249021	0.00442685469258689	0.00294239664348237	CCL3/CCL2/CCL5	3
GO:0019210	GO:0019210	kinase inhibitor activity	4/100	64/16969	0.000550134333792972	0.00507498922924017	0.00337319209930954	CDKN1A/CDKN1C/CDKN2C/CDKN1B	4
GO:0016209	GO:0016209	antioxidant activity	4/100	65/16969	0.000583578411911644	0.00513535006052637	0.00341331212124559	HP/SESN2/APOE/GPX1	4
GO:0015144	GO:0015144	carbohydrate transmembrane transporter activity	3/100	28/16969	0.000584511389003001	0.00513535006052637	0.00341331212124559	SLC2A1/SLC2A4/SLC2A2	3
GO:0019902	GO:0019902	phosphatase binding	6/100	177/16969	0.000627254569425764	0.00538271944460714	0.0035777310814248	EGFR/AKT1/MET/BAD/CDH2/CDKN1B	6
GO:0008009	GO:0008009	chemokine activity	3/100	30/16969	0.000718233899424402	0.00602337065653646	0.00400355259726999	CCL3/CCL5/CXCL10	3
GO:0002020	GO:0002020	protease binding	5/100	121/16969	0.00074446358133912	0.00610460136698078	0.00405754419770795	COL3A1/SERPINE1/COL1A1/FN1/TNFAIP3	5
GO:0001540	GO:0001540	amyloid-beta binding	4/100	71/16969	0.000815222462168985	0.00653950192479034	0.00434660946648452	ITGB2/APOE/ITGAM/TLR2	4
GO:0061134	GO:0061134	peptidase regulator activity	6/100	192/16969	0.000958631940347399	0.00752628055294022	0.00500249142443323	BIRC5/SERPINE1/CASP1/FN1/BAD/TIMP1	6
GO:0008013	GO:0008013	beta-catenin binding	4/100	78/16969	0.00115977048637828	0.00891573561403305	0.00592602024838026	ESR1/RORA/SOX9/CDH2	4
GO:0016504	GO:0016504	peptidase activator activity	3/100	36/16969	0.0012311801632309	0.00927154041290208	0.00616251295451771	CASP1/FN1/BAD	3
GO:0001102	GO:0001102	RNA polymerase II activating transcription factor binding	3/100	37/16969	0.00133411513255207	0.00971497108896913	0.00645724793532964	FOS/JUN/CREBBP	3
GO:0001664	GO:0001664	G protein-coupled receptor binding	6/100	205/16969	0.00134271958140224	0.00971497108896913	0.00645724793532964	AGT/CCL3/CCL2/CCL5/CXCL10/HSPA1A	6
GO:0051879	GO:0051879	Hsp90 protein binding	3/100	38/16969	0.0014423087097437	0.010234844497989	0.00680279209251586	HIF1A/HSF1/CYP2E1	3
GO:0051400	GO:0051400	BH domain binding	2/100	10/16969	0.00150029708578854	0.0104454646161504	0.00694278492529751	BAX/BCL2L1	2
GO:0035257	GO:0035257	nuclear hormone receptor binding	5/100	147/16969	0.00177344988734753	0.0114265451743491	0.00759487954820522	ESR1/PPARGC1A/PCNA/HIF1A/SRC	5
GO:0030544	GO:0030544	Hsp70 protein binding	3/100	41/16969	0.00179940853319264	0.0114265451743491	0.00759487954820522	BAX/CYP2E1/CDKN1B	3
GO:0035258	GO:0035258	steroid hormone receptor binding	4/100	88/16969	0.00181283313876952	0.0114265451743491	0.00759487954820522	ESR1/PPARGC1A/PCNA/SRC	4
GO:0016004	GO:0016004	phospholipase activator activity	2/100	11/16969	0.00182666047899986	0.0114265451743491	0.00759487954820522	CCL3/CCL5	2
GO:0048407	GO:0048407	platelet-derived growth factor binding	2/100	11/16969	0.00182666047899986	0.0114265451743491	0.00759487954820522	COL3A1/COL1A1	2
GO:0008201	GO:0008201	heparin binding	5/100	148/16969	0.00182700857801246	0.0114265451743491	0.00759487954820522	F2/VEGFA/APOE/FN1/CXCL10	5
GO:1901681	GO:1901681	sulfur compound binding	6/100	221/16969	0.00196555157697295	0.0120881421983836	0.00803462311288943	F2/PTGES/VEGFA/APOE/FN1/CXCL10	6
GO:0005080	GO:0005080	protein kinase C binding	3/100	46/16969	0.00250844928454619	0.0149293191289926	0.00992306762817084	AKT1/SRC/TOP2A	3
GO:1990841	GO:1990841	promoter-specific chromatin binding	3/100	46/16969	0.00250844928454619	0.0149293191289926	0.00992306762817084	PPARGC1A/HSF1/DNMT1	3
GO:0060229	GO:0060229	lipase activator activity	2/100	13/16969	0.00257070805984152	0.0150570043505003	0.0100079361393997	CCL3/CCL5	2
GO:0042826	GO:0042826	histone deacetylase binding	4/100	102/16969	0.00310302854131471	0.0178908989335177	0.0118915402981304	CCND1/HIF1A/HSPA1A/TOP2A	4
GO:0051427	GO:0051427	hormone receptor binding	5/100	170/16969	0.00333054490581543	0.0189072472345522	0.0125670763247772	ESR1/PPARGC1A/PCNA/HIF1A/SRC	5
GO:0048019	GO:0048019	receptor antagonist activity	2/100	15/16969	0.00343410404159554	0.0191997635052842	0.0127615030572849	ESR2/CCL5	2
GO:0004857	GO:0004857	enzyme inhibitor activity	7/100	332/16969	0.00348743899961916	0.0192069401620817	0.0127662731643561	BIRC5/SERPINE1/CDKN1A/CDKN1C/CDKN2C/TIMP1/CDKN1B	7
GO:0004697	GO:0004697	protein kinase C activity	2/100	16/16969	0.00390966468597419	0.0209082067989055	0.013897053727414	CCL3/PRKCD	2
GO:0008656	GO:0008656	cysteine-type endopeptidase activator activity involved in apoptotic process	2/100	16/16969	0.00390966468597419	0.0209082067989055	0.013897053727414	CASP1/BAD	2
GO:0001085	GO:0001085	RNA polymerase II transcription factor binding	4/100	113/16969	0.00447616990474266	0.0235958099264292	0.0156834223730081	ESR1/FOS/JUN/CREBBP	4
GO:0033218	GO:0033218	amide binding	6/100	266/16969	0.00489562941948985	0.0254434824759402	0.0169115145254431	ITGB2/PTGES/APOE/ITGAM/FASN/TLR2	6
GO:0016505	GO:0016505	peptidase activator activity involved in apoptotic process	2/100	19/16969	0.00550758502449658	0.0274558633732563	0.0182490833432284	CASP1/BAD	2
GO:0030296	GO:0030296	protein tyrosine kinase activator activity	2/100	19/16969	0.00550758502449658	0.0274558633732563	0.0182490833432284	ERBB3/CCL5	2
GO:0004713	GO:0004713	protein tyrosine kinase activity	4/100	120/16969	0.00553521595623851	0.0274558633732563	0.0182490833432284	EGFR/PRKCD/MET/SRC	4
GO:0005518	GO:0005518	collagen binding	3/100	61/16969	0.0055804600352147	0.0274558633732563	0.0182490833432284	CD44/FN1/MMP9	3
GO:0019838	GO:0019838	growth factor binding	4/100	121/16969	0.00569900236221798	0.027670156206032	0.0183915173185151	COL3A1/IGFBP3/ERBB3/COL1A1	4
GO:0005158	GO:0005158	insulin receptor binding	2/100	20/16969	0.00609615233082043	0.0288394898727274	0.0191687380982613	IGF2/SRC	2
GO:0015101	GO:0015101	organic cation transmembrane transporter activity	2/100	20/16969	0.00609615233082043	0.0288394898727274	0.0191687380982613	SLC22A5/SLC22A2	2
GO:0033613	GO:0033613	activating transcription factor binding	3/100	64/16969	0.0063787131028253	0.0297942422144625	0.0198033331506768	FOS/JUN/CREBBP	3
GO:0001223	GO:0001223	transcription coactivator binding	2/100	21/16969	0.00671211462506312	0.0298406059837144	0.0198341497481256	ESR1/RORA	2
GO:0030547	GO:0030547	receptor inhibitor activity	2/100	21/16969	0.00671211462506312	0.0298406059837144	0.0198341497481256	ESR2/CCL5	2
GO:0050750	GO:0050750	low-density lipoprotein particle receptor binding	2/100	21/16969	0.00671211462506312	0.0298406059837144	0.0198341497481256	CRP/APOE	2
GO:0090482	GO:0090482	vitamin transmembrane transporter activity	2/100	21/16969	0.00671211462506312	0.0298406059837144	0.0198341497481256	SLC2A1/SLC2A2	2
GO:0004252	GO:0004252	serine-type endopeptidase activity	4/100	133/16969	0.00792221469622364	0.0348011574155538	0.0231312784989988	F2/MMP2/MMP9/PLAT	4
GO:0070412	GO:0070412	R-SMAD binding	2/100	23/16969	0.0080248803401347	0.0348374217118789	0.0231553822817509	FOS/JUN	2
GO:0001228	GO:0001228	DNA-binding transcription activator activity, RNA polymerase II-specific	7/100	390/16969	0.00825505389649674	0.0354199405558988	0.0235425649679772	ESR1/FOS/HIF1A/RORA/JUN/SOX9/SREBF1	7
GO:0046332	GO:0046332	SMAD binding	3/100	72/16969	0.00882717542611842	0.037215117805738	0.0247357650798372	FOS/COL3A1/JUN	3
GO:0042277	GO:0042277	peptide binding	5/100	215/16969	0.00887515004581284	0.037215117805738	0.0247357650798372	ITGB2/PTGES/APOE/ITGAM/TLR2	5
GO:0016746	GO:0016746	transferase activity, transferring acyl groups	5/100	217/16969	0.00921498216103379	0.0378062292459561	0.0251286590052996	CRAT/CPT1A/CS/FASN/CREBBP	5
GO:0008514	GO:0008514	organic anion transmembrane transporter activity	4/100	139/16969	0.00922103152340392	0.0378062292459561	0.0251286590052996	SLCO1B1/SLC2A1/SLC16A1/SLC2A2	4
GO:0001618	GO:0001618	virus receptor activity	3/100	74/16969	0.00951377469928058	0.0381585093916797	0.0253628089809196	EGFR/HAVCR1/HSPA1A	3
GO:0104005	GO:0104005	hijacked molecular function	3/100	74/16969	0.00951377469928058	0.0381585093916797	0.0253628089809196	EGFR/HAVCR1/HSPA1A	3
GO:0008028	GO:0008028	monocarboxylic acid transmembrane transporter activity	2/100	26/16969	0.0101911692440583	0.0395846468532369	0.0263107194888153	SLCO1B1/SLC16A1	2
GO:0035035	GO:0035035	histone acetyltransferase binding	2/100	26/16969	0.0101911692440583	0.0395846468532369	0.0263107194888153	PCNA/HIF1A	2
GO:0070325	GO:0070325	lipoprotein particle receptor binding	2/100	26/16969	0.0101911692440583	0.0395846468532369	0.0263107194888153	CRP/APOE	2
GO:0043325	GO:0043325	phosphatidylinositol-3,4-bisphosphate binding	2/100	27/16969	0.0109645332291016	0.0412848240973317	0.0274407759654209	NCF1/AKT1	2
GO:0043425	GO:0043425	bHLH transcription factor binding	2/100	27/16969	0.0109645332291016	0.0412848240973317	0.0274407759654209	SOX9/CREBBP	2
GO:0043539	GO:0043539	protein serine/threonine kinase activator activity	2/100	27/16969	0.0109645332291016	0.0412848240973317	0.0274407759654209	IGF2/TGFB1	2
GO:0030332	GO:0030332	cyclin binding	2/100	28/16969	0.0117629964475708	0.0438438958500365	0.0291417136872301	CDKN1A/CDKN1B	2
GO:0004175	GO:0004175	endopeptidase activity	6/100	322/16969	0.0119772856073886	0.0441961838912638	0.029375868910753	F2/CASP8/MMP2/CASP1/MMP9/PLAT	6
GO:0140097	GO:0140097	catalytic activity, acting on DNA	4/100	152/16969	0.0124932638557234	0.0456437065619995	0.0303379935214545	PCNA/NME1/DNMT1/TOP2A	4
GO:0005496	GO:0005496	steroid binding	3/100	83/16969	0.0129827103117219	0.0469668637747585	0.0312174561675046	ESR2/ESR1/RORA	3
GO:0001530	GO:0001530	lipopolysaccharide binding	2/100	30/16969	0.0134339572608546	0.0476647137428397	0.0316812959694242	F2/TLR2	2
GO:0071889	GO:0071889	14-3-3 protein binding	2/100	30/16969	0.0134339572608546	0.0476647137428397	0.0316812959694242	AKT1/BAD	2
GO:0008509	GO:0008509	anion transmembrane transporter activity	5/100	240/16969	0.0137891782298439	0.04845911206488	0.0322093085469035	SLCO1B1/SLC2A1/SLC16A1/SLC22A8/SLC2A2	5
GO:0008236	GO:0008236	serine-type peptidase activity	4/100	158/16969	0.0142249209828809	0.0493350591368458	0.0327915241160607	F2/MMP2/MMP9/PLAT	4
GO:0097718	GO:0097718	disordered domain specific binding	2/100	31/16969	0.0143058301562127	0.0493350591368458	0.0327915241160607	FN1/HSPA1A	2
