# Supplementary material for: Mechanism of Astragalus membranaceus Alleviating Acquired Hyperlipidemia Induced by High-Fat Diet through Regulating Lipid Metabolism
Source: Nutrients. 2022 Feb 23;14(5):954. doi: 10.3390/nu14050954 (PMC8912611; doi:10.3390/nu14050954)
Supplement: Supplementary file 1 [file nutrients-14-00954-s001.zip › nutrients-1560760 - supplementary/supplementary file 3. GO and KEGG enrichment analysis/EnrichKEGG.txt]

Tag	ID	Description	GeneRatio	BgRatio	pvalue	p.adjust	qvalue	geneID	Count
hsa01522	hsa01522	Endocrine resistance	15/92	98/7914	2.46821745129637e-13	3.69559326943018e-11	1.8035909735975e-11	ESR2/ESR1/FOS/EGFR/CCND1/BAX/AKT1/CDKN1A/JUN/MMP2/CDKN2C/MMP9/BAD/SRC/CDKN1B	15
hsa04933	hsa04933	AGE-RAGE signaling pathway in diabetic complications	15/92	100/7914	3.35963024493653e-13	3.69559326943018e-11	1.8035909735975e-11	CCND1/COL3A1/BAX/TGFB1/SERPINE1/AGT/AKT1/COL1A1/PRKCD/VEGFA/CCL2/JUN/MMP2/FN1/CDKN1B	15
hsa05205	hsa05205	Proteoglycans in cancer	19/92	204/7914	1.23403462842421e-12	9.04958727511087e-11	4.41654498593928e-11	ESR1/EGFR/CCND1/HIF1A/IGF2/ERBB3/TGFB1/AKT1/COL1A1/CDKN1A/VEGFA/CD44/MMP2/FN1/MET/MMP9/FAS/SRC/TLR2	19
hsa04115	hsa04115	p53 signaling pathway	12/92	72/7914	2.53687125290834e-11	1.39527918909959e-09	6.8094965209645e-10	CCNB1/CCND1/CASP8/IGFBP3/BAX/SERPINE1/BCL2L1/SESN2/CCNG1/CDKN1A/GADD45B/FAS	12
hsa05161	hsa05161	Hepatitis B	15/92	162/7914	4.06450746182562e-10	1.78838328320327e-08	8.72799497065712e-09	FOS/PCNA/CASP8/BIRC5/BAX/TGFB1/AKT1/CDKN1A/JUN/MMP9/BAD/FAS/SRC/CREBBP/TLR2	15
hsa05210	hsa05210	Colorectal cancer	11/92	86/7914	3.40984671248352e-09	1.25027712791062e-07	6.10183095918103e-08	FOS/EGFR/CCND1/BIRC5/BAX/TGFB1/AKT1/CDKN1A/JUN/GADD45B/BAD	11
hsa05211	hsa05211	Renal cell carcinoma	10/92	69/7914	5.30540001884071e-09	1.47908534483963e-07	7.21850263988719e-08	HIF1A/TGFB1/AKT1/CDKN1A/VEGFA/JUN/SLC2A1/MET/BAD/CREBBP	10
hsa05162	hsa05162	Measles	13/92	138/7914	5.3784921630532e-09	1.47908534483963e-07	7.21850263988719e-08	FOS/CCND1/CASP8/BAX/AKT1/BCL2L1/JUN/TNFAIP3/BAD/FAS/HSPA1A/CDKN1B/TLR2	13
hsa05212	hsa05212	Pancreatic cancer	10/92	75/7914	1.2217269588416e-08	2.98644367716836e-07	1.45749882809174e-07	EGFR/CCND1/BAX/TGFB1/AKT1/BCL2L1/CDKN1A/VEGFA/GADD45B/BAD	10
hsa05142	hsa05142	Chagas disease (American trypanosomiasis)	11/92	102/7914	2.13377965057002e-08	4.69431523125404e-07	2.29100551955939e-07	FOS/CASP8/TGFB1/SERPINE1/AKT1/CCL3/CCL2/JUN/CCL5/FAS/TLR2	11
hsa04926	hsa04926	Relaxin signaling pathway	12/92	129/7914	2.52249947572838e-08	5.04499895145676e-07	2.46215259831861e-07	FOS/EGFR/COL3A1/TGFB1/ACTA2/AKT1/COL1A1/VEGFA/JUN/MMP2/MMP9/SRC	12
hsa04066	hsa04066	HIF-1 signaling pathway	11/92	109/7914	4.30068732470662e-08	7.8845934286288e-07	3.84798339579013e-07	EGFR/HIF1A/HMOX1/SERPINE1/AKT1/CDKN1A/VEGFA/SLC2A1/TIMP1/CDKN1B/CREBBP	11
hsa04915	hsa04915	Estrogen signaling pathway	12/92	138/7914	5.39181750409382e-08	8.98370871494768e-07	4.38439372691227e-07	ESR2/ESR1/CTSD/FOS/EGFR/AKT1/PRKCD/JUN/MMP2/MMP9/HSPA1A/SRC	12
hsa04668	hsa04668	TNF signaling pathway	11/92	112/7914	5.7169055458758e-08	8.98370871494768e-07	4.38439372691227e-07	FOS/CASP8/AKT1/CCL2/JUN/CCL5/TNFAIP3/MMP9/CXCL10/FAS/CXCL2	11
hsa05169	hsa05169	Epstein-Barr virus infection	14/92	201/7914	6.52070203422511e-08	9.5636963168635e-07	4.66744987712955e-07	CCND1/CASP8/BAX/AKT1/CDKN1A/SKP2/CD44/JUN/GADD45B/TNFAIP3/CXCL10/FAS/CDKN1B/TLR2	14
hsa05323	hsa05323	Rheumatoid arthritis	10/92	93/7914	1.00365780576027e-07	1.38002948292038e-06	6.73507211760184e-07	FOS/ITGB2/TGFB1/CCL3/VEGFA/CCL2/JUN/CCL5/CXCL2/TLR2	10
hsa01524	hsa01524	Platinum drug resistance	9/92	73/7914	1.37462589314437e-07	1.77892762642213e-06	8.68184774617498e-07	CASP8/BIRC5/BAX/AKT1/BCL2L1/CDKN1A/BAD/FAS/TOP2A	9
hsa04110	hsa04110	Cell cycle	11/92	124/7914	1.64409091045177e-07	2.00944444610772e-06	9.80685806234388e-07	CCNB1/PCNA/CCND1/TGFB1/CDKN1A/CDKN1C/SKP2/GADD45B/CDKN2C/CDKN1B/CREBBP	11
hsa05167	hsa05167	Kaposi sarcoma-associated herpesvirus infection	13/92	186/7914	1.93396300791645e-07	2.1566066558709e-06	1.05250659760207e-06	FOS/CCND1/CASP8/HIF1A/BAX/AKT1/CDKN1A/VEGFA/JUN/FAS/CXCL2/SRC/CREBBP	13
hsa05220	hsa05220	Chronic myeloid leukemia	9/92	76/7914	1.96055150533719e-07	2.1566066558709e-06	1.05250659760207e-06	CCND1/BAX/TGFB1/AKT1/BCL2L1/CDKN1A/GADD45B/BAD/CDKN1B	9
hsa05134	hsa05134	Legionellosis	8/92	56/7914	2.20505117326061e-07	2.31005361008255e-06	1.12739458482497e-06	ITGB2/CASP8/HSF1/ITGAM/CASP1/CXCL2/HSPA1A/TLR2	8
hsa01521	hsa01521	EGFR tyrosine kinase inhibitor resistance	9/92	79/7914	2.75266683756314e-07	2.75266683756314e-06	1.34340678196861e-06	EGFR/ERBB3/BAX/AKT1/BCL2L1/VEGFA/MET/BAD/SRC	9
hsa04068	hsa04068	FoxO signaling pathway	11/92	131/7914	2.8861766077638e-07	2.76069066829581e-06	1.34732271849844e-06	CCNB1/EGFR/CCND1/TGFB1/AKT1/CDKN1A/SKP2/GADD45B/SLC2A4/CDKN1B/CREBBP	11
hsa05219	hsa05219	Bladder cancer	7/92	41/7914	3.71298607424874e-07	3.40357056806134e-06	1.66107271742707e-06	EGFR/CCND1/CDKN1A/VEGFA/MMP2/MMP9/SRC	7
hsa04210	hsa04210	Apoptosis	11/92	136/7914	4.22411715954931e-07	3.71722310040339e-06	1.81414715904855e-06	CTSD/FOS/CASP8/BIRC5/BAX/AKT1/BCL2L1/JUN/GADD45B/BAD/FAS	11
hsa05225	hsa05225	Hepatocellular carcinoma	12/92	168/7914	4.70642392801723e-07	3.98235870832227e-06	1.94354348444436e-06	EGFR/CCND1/IGF2/BAX/TGFB1/HMOX1/AKT1/BCL2L1/CDKN1A/GADD45B/MET/BAD	12
hsa05418	hsa05418	Fluid shear stress and atherosclerosis	11/92	139/7914	5.26743986230146e-07	4.29198803594934e-06	2.09465444816666e-06	FOS/HMOX1/NCF1/AKT1/VEGFA/CCL2/JUN/MMP2/MMP9/PLAT/SRC	11
hsa05222	hsa05222	Small cell lung cancer	9/92	92/7914	1.02690005373901e-06	8.06850042223509e-06	3.93773704817215e-06	CCND1/BAX/AKT1/BCL2L1/CDKN1A/SKP2/GADD45B/FN1/CDKN1B	9
hsa05218	hsa05218	Melanoma	8/92	72/7914	1.59640952430265e-06	1.18133183107053e-05	5.76535152005714e-06	EGFR/CCND1/BAX/AKT1/CDKN1A/GADD45B/MET/BAD	8
hsa05215	hsa05215	Prostate cancer	9/92	97/7914	1.61090704236891e-06	1.18133183107053e-05	5.76535152005714e-06	EGFR/CCND1/AKT1/CDKN1A/MMP9/BAD/PLAT/CDKN1B/CREBBP	9
hsa04620	hsa04620	Toll-like receptor signaling pathway	9/92	104/7914	2.89758583545596e-06	2.05635123806552e-05	1.00357811618509e-05	FOS/CASP8/AKT1/CCL3/JUN/SPP1/CCL5/CXCL10/TLR2	9
hsa04931	hsa04931	Insulin resistance	9/92	108/7914	3.97123259586616e-06	2.73022240965798e-05	1.33245304203404e-05	PPARGC1A/AGT/AKT1/PRKCD/SLC2A1/CPT1A/SLC2A4/SREBF1/SLC2A2	9
hsa05213	hsa05213	Endometrial cancer	7/92	58/7914	4.23003099976119e-06	2.82002066650746e-05	1.37627802863044e-05	EGFR/CCND1/BAX/AKT1/CDKN1A/GADD45B/BAD	7
hsa04012	hsa04012	ErbB signaling pathway	8/92	85/7914	5.67453122592406e-06	3.67175549912733e-05	1.79195722923918e-05	EGFR/ERBB3/AKT1/CDKN1A/JUN/BAD/SRC/CDKN1B	8
hsa05152	hsa05152	Tuberculosis	11/92	179/7914	6.3829483478478e-06	4.01213896150433e-05	1.95807738791121e-05	CTSD/ITGB2/CASP8/BAX/TGFB1/AKT1/ITGAM/BAD/SRC/CREBBP/TLR2	11
hsa05224	hsa05224	Breast cancer	10/92	147/7914	7.05949042720514e-06	4.31413303884759e-05	2.10546205723662e-05	ESR2/ESR1/FOS/EGFR/CCND1/BAX/AKT1/CDKN1A/JUN/GADD45B	10
hsa05166	hsa05166	Human T-cell leukemia virus 1 infection	12/92	219/7914	7.68667454312553e-06	4.57045513375031e-05	2.23055705092121e-05	FOS/ITGB2/CCND1/BAX/TGFB1/AKT1/BCL2L1/CDKN1A/JUN/SLC2A1/CDKN2C/CREBBP	12
hsa05202	hsa05202	Transcriptional misregulation in cancer	11/92	186/7914	9.21734077663163e-06	5.33635518647094e-05	2.6043455933973e-05	IGFBP3/BAX/BCL2L1/CDKN1A/GADD45B/ITGAM/CDKN2C/MET/MMP9/PLAT/CDKN1B	11
hsa04152	hsa04152	AMPK signaling pathway	9/92	120/7914	9.47230677157561e-06	5.34335253781188e-05	2.60776056869288e-05	PPARGC1A/CCND1/ACACA/AKT1/CPT1A/SLC2A4/FASN/LEP/SREBF1	9
hsa05163	hsa05163	Human cytomegalovirus infection	12/92	225/7914	1.01270047658914e-05	5.45200139189127e-05	2.66078536829143e-05	EGFR/CCND1/CASP8/BAX/AKT1/CCL3/CDKN1A/VEGFA/CCL2/CCL5/FAS/SRC	12
hsa05223	hsa05223	Non-small cell lung cancer	7/92	66/7914	1.01605480485246e-05	5.45200139189127e-05	2.66078536829143e-05	EGFR/CCND1/BAX/AKT1/CDKN1A/GADD45B/BAD	7
hsa04657	hsa04657	IL-17 signaling pathway	8/92	93/7914	1.11316572542755e-05	5.83086808557291e-05	2.84568681688247e-05	FOS/CASP8/CCL2/JUN/TNFAIP3/MMP9/CXCL10/CXCL2	8
hsa04151	hsa04151	PI3K-Akt signaling pathway	15/92	354/7914	1.20490487429257e-05	6.16462958940383e-05	3.00857520631192e-05	EGFR/CCND1/IGF2/ERBB3/AKT1/BCL2L1/COL1A1/CDKN1A/VEGFA/SPP1/FN1/MET/BAD/CDKN1B/TLR2	15
hsa04917	hsa04917	Prolactin signaling pathway	7/92	70/7914	1.50613913302032e-05	7.36334687254381e-05	3.59359512439937e-05	ESR2/ESR1/FOS/CCND1/AKT1/SRC/SLC2A2	7
hsa05120	hsa05120	Epithelial cell signaling in Helicobacter pylori infection	7/92	70/7914	1.50613913302032e-05	7.36334687254381e-05	3.59359512439937e-05	EGFR/JUN/CCL5/MET/TJP1/CXCL2/SRC	7
hsa04510	hsa04510	Focal adhesion	11/92	199/7914	1.74731548581549e-05	8.35672623650887e-05	4.07840227810481e-05	EGFR/CCND1/AKT1/COL1A1/VEGFA/JUN/SPP1/FN1/MET/BAD/SRC	11
hsa05146	hsa05146	Amoebiasis	8/92	102/7914	2.20104149981005e-05	0.000103027474459194	5.02813511714726e-05	ITGB2/COL3A1/TGFB1/COL1A1/ITGAM/FN1/CXCL2/TLR2	8
hsa05165	hsa05165	Human papillomavirus infection	14/92	330/7914	2.4023939118761e-05	0.000110109720960988	5.37377585551234e-05	EGFR/CCND1/CASP8/BAX/AKT1/COL1A1/CDKN1A/VEGFA/SPP1/FN1/BAD/FAS/CDKN1B/CREBBP	14
hsa05140	hsa05140	Leishmaniasis	7/92	76/7914	2.59578255952101e-05	0.000116545339407066	5.68785866962713e-05	FOS/ITGB2/TGFB1/NCF1/JUN/ITGAM/TLR2	7
hsa04932	hsa04932	Non-alcoholic fatty liver disease (NAFLD)	9/92	149/7914	5.36182227714815e-05	0.00023059300902082	0.000112538214928821	CASP8/BAX/TGFB1/AKT1/JUN/CYP2E1/FAS/LEP/SREBF1	9
hsa05226	hsa05226	Gastric cancer	9/92	149/7914	5.36182227714815e-05	0.00023059300902082	0.000112538214928821	EGFR/CCND1/BAX/TGFB1/AKT1/CDKN1A/GADD45B/MET/CDKN1B	9
hsa05206	hsa05206	MicroRNAs in cancer	13/92	310/7914	5.45038021321938e-05	0.00023059300902082	0.000112538214928821	EGFR/CCND1/ERBB3/HMOX1/CCNG1/CDKN1A/VEGFA/CD44/MET/MMP9/CDKN1B/CREBBP/DNMT1	13
hsa04062	hsa04062	Chemokine signaling pathway	10/92	189/7914	6.27210334461654e-05	0.000260351459587856	0.000127061477884983	NCF1/AKT1/CCL3/PRKCD/CCL2/CCL5/BAD/CXCL10/CXCL2/SRC	10
hsa04919	hsa04919	Thyroid hormone signaling pathway	8/92	119/7914	6.70072112077879e-05	0.000272992341957654	0.00013323071234297	ESR1/CCND1/HIF1A/AKT1/SLC2A1/BAD/SRC/CREBBP	8
hsa05160	hsa05160	Hepatitis C	9/92	155/7914	7.2959651002971e-05	0.000291838604011884	0.000142428409613455	EGFR/CCND1/CASP8/BAX/AKT1/CDKN1A/BAD/CXCL10/FAS	9
hsa05203	hsa05203	Viral carcinogenesis	10/92	201/7914	0.000105085726816021	0.000412836783920082	0.000201480152917935	CCND1/CASP8/BAX/CDKN1A/SKP2/JUN/BAD/SRC/CDKN1B/CREBBP	10
hsa05231	hsa05231	Choline metabolism in cancer	7/92	98/7914	0.000133541449443719	0.000515423138203828	0.000251546220558806	FOS/SLC22A5/EGFR/HIF1A/SLC22A2/AKT1/JUN	7
hsa04920	hsa04920	Adipocytokine signaling pathway	6/92	69/7914	0.000139369110373406	0.000519681428511005	0.000253624429225466	PPARGC1A/AKT1/SLC2A1/CPT1A/SLC2A4/LEP	6
hsa05230	hsa05230	Central carbon metabolism in cancer	6/92	69/7914	0.000139369110373406	0.000519681428511005	0.000253624429225466	EGFR/HIF1A/AKT1/SLC2A1/MET/SLC2A2	6
hsa04010	hsa04010	MAPK signaling pathway	12/92	295/7914	0.000144327148435093	0.000529199544262006	0.000258269634041745	FOS/EGFR/IGF2/ERBB3/TGFB1/AKT1/VEGFA/JUN/GADD45B/MET/FAS/HSPA1A	12
hsa05164	hsa05164	Influenza A	9/92	170/7914	0.000148413411327924	0.000535261483477759	0.000261228092414983	CASP8/BAX/AKT1/CCL2/CASP1/CCL5/CXCL10/FAS/CREBBP	9
hsa05170	hsa05170	Human immunodeficiency virus 1 infection	10/92	212/7914	0.000163186145890582	0.000579047614450453	0.000282597400353809	CCNB1/FOS/CASP8/BAX/AKT1/BCL2L1/JUN/BAD/FAS/TLR2	10
hsa04922	hsa04922	Glucagon signaling pathway	7/92	106/7914	0.000218195395143753	0.000761029084848177	0.000371411323705809	PPARGC1A/ACACA/AKT1/SLC2A1/CPT1A/CREBBP/SLC2A2	7
hsa05214	hsa05214	Glioma	6/92	75/7914	0.00022139027922856	0.000761029084848177	0.000371411323705809	EGFR/CCND1/BAX/AKT1/CDKN1A/GADD45B	6
hsa04621	hsa04621	NOD-like receptor signaling pathway	9/92	181/7914	0.000238199200628376	0.000806212679049887	0.000393462647191811	CASP8/BCL2L1/PRKCD/CCL2/JUN/CASP1/CCL5/TNFAIP3/CXCL2	9
hsa05144	hsa05144	Malaria	5/92	49/7914	0.000242375657672433	0.00080791885890811	0.000394295328270944	ITGB2/TGFB1/CCL2/MET/TLR2	5
hsa05014	hsa05014	Amyotrophic lateral sclerosis (ALS)	5/92	51/7914	0.000293170808763622	0.000962650416835773	0.000469810251278702	BAX/BCL2L1/CASP1/GPX1/BAD	5
hsa05145	hsa05145	Toxoplasmosis	7/92	112/7914	0.000306580520833236	0.000991878155636939	0.000484074506578793	CASP8/TGFB1/AKT1/BCL2L1/BAD/HSPA1A/TLR2	7
hsa05132	hsa05132	Salmonella infection	6/92	80/7914	0.000315385733897765	0.00100557770228273	0.000490760409726499	FOS/CCL3/JUN/CASP1/TJP1/CXCL2	6
hsa05135	hsa05135	Yersinia infection	7/92	120/7914	0.00046697684266085	0.00146764150550553	0.000716265232351981	FOS/AKT1/CCL2/JUN/CASP1/FN1/SRC	7
hsa04215	hsa04215	Apoptosis - multiple species	4/92	32/7914	0.000479427056435786	0.00148554862557568	0.000725004592386215	CASP8/BIRC5/BAX/BCL2L1	4
hsa04218	hsa04218	Cellular senescence	8/92	160/7914	0.000516915037741636	0.00157946261532167	0.000770838214176124	CCNB1/CCND1/IGFBP3/TGFB1/SERPINE1/AKT1/CDKN1A/GADD45B	8
hsa05235	hsa05235	PD-L1 expression and PD-1 checkpoint pathway in cancer	6/92	89/7914	0.000560975800879627	0.00169061200265093	0.000825083369714808	FOS/EGFR/HIF1A/AKT1/JUN/TLR2	6
hsa05216	hsa05216	Thyroid cancer	4/92	37/7914	0.00084235479435432	0.0025042980372696	0.00122219330048564	CCND1/BAX/CDKN1A/GADD45B	4
hsa04371	hsa04371	Apelin signaling pathway	7/92	137/7914	0.00102934103550246	0.00297600738997337	0.00145240552046547	PPARGC1A/CCND1/SERPINE1/ACTA2/AKT1/SPP1/PLAT	7
hsa04910	hsa04910	Insulin signaling pathway	7/92	137/7914	0.00102934103550246	0.00297600738997337	0.00145240552046547	PPARGC1A/ACACA/AKT1/SLC2A4/BAD/FASN/SREBF1	7
hsa05221	hsa05221	Acute myeloid leukemia	5/92	67/7914	0.00104160258649068	0.00297600738997337	0.00145240552046547	CCND1/AKT1/PPARD/ITGAM/BAD	5
hsa04625	hsa04625	C-type lectin receptor signaling pathway	6/92	104/7914	0.00127455829241706	0.00359490800425324	0.00175445271020972	CASP8/AKT1/PRKCD/JUN/CASP1/SRC	6
hsa04520	hsa04520	Adherens junction	5/92	71/7914	0.00135400638403356	0.00377065068971371	0.00184022186770717	EGFR/MET/TJP1/SRC/CREBBP	5
hsa05133	hsa05133	Pertussis	5/92	76/7914	0.00183585787360987	0.00504860915242713	0.00246391451458166	FOS/ITGB2/JUN/ITGAM/CASP1	5
hsa04610	hsa04610	Complement and coagulation cascades	5/92	79/7914	0.00217932248386157	0.00591914748703141	0.00288877054391007	F2/ITGB2/SERPINE1/ITGAM/PLAT	5
hsa05130	hsa05130	Pathogenic Escherichia coli infection	8/92	201/7914	0.00225857325563815	0.00605958678341941	0.00295731029621426	F2/FOS/CASP8/BAX/JUN/CASP1/TJP1/FAS	8
hsa04630	hsa04630	Jak-STAT signaling pathway	7/92	162/7914	0.00269784357624011	0.00715091068400994	0.00348991813286609	EGFR/CCND1/AKT1/BCL2L1/CDKN1A/LEP/CREBBP	7
hsa04912	hsa04912	GnRH signaling pathway	5/92	93/7914	0.00442599669831645	0.0115918961146383	0.00565728901288569	EGFR/PRKCD/JUN/MMP2/SRC	5
hsa04370	hsa04370	VEGF signaling pathway	4/92	59/7914	0.00478022934511861	0.0123723583050129	0.00603818443593929	AKT1/VEGFA/BAD/SRC	4
hsa04140	hsa04140	Autophagy - animal	6/92	137/7914	0.00508819674392464	0.0130163172519002	0.00635246105116662	CTSD/HIF1A/AKT1/BCL2L1/PRKCD/BAD	6
hsa04061	hsa04061	Viral protein interaction with cytokine and cytokine receptor	5/92	100/7914	0.00601796427584134	0.0152178406975298	0.00742688876147389	CCL3/CCL2/CCL5/CXCL10/CXCL2	5
hsa04137	hsa04137	Mitophagy - animal	4/92	65/7914	0.00674579569623487	0.0166750005974345	0.00813803856908287	HIF1A/BCL2L1/JUN/SRC	4
hsa05321	hsa05321	Inflammatory bowel disease (IBD)	4/92	65/7914	0.00674579569623487	0.0166750005974345	0.00813803856908287	RORA/TGFB1/JUN/TLR2	4
hsa05020	hsa05020	Prion diseases	3/92	35/7914	0.00760464229967561	0.0185891256214293	0.00907220484873582	BAX/CCL5/HSPA1A	3
hsa04659	hsa04659	Th17 cell differentiation	5/92	107/7914	0.00797658694139674	0.0192840563418383	0.00941135764051438	FOS/HIF1A/RORA/TGFB1/JUN	5
hsa04921	hsa04921	Oxytocin signaling pathway	6/92	153/7914	0.00861963621801979	0.0206121735648299	0.0100595296823572	FOS/EGFR/CCND1/CDKN1A/JUN/SRC	6
hsa04934	hsa04934	Cushing syndrome	6/92	155/7914	0.00916019261683406	0.0216692728570268	0.0105754346000801	EGFR/CCND1/AGT/CDKN1A/CDKN2C/CDKN1B	6
hsa04670	hsa04670	Leukocyte transendothelial migration	5/92	112/7914	0.00962169558371236	0.0223248167089131	0.0108953650923882	ITGB2/NCF1/MMP2/ITGAM/MMP9	5
hsa04976	hsa04976	Bile secretion	4/92	72/7914	0.00964026176066701	0.0223248167089131	0.0108953650923882	SLCO1B1/SLC2A1/ABCG2/SLC22A8	4
hsa04015	hsa04015	Rap1 signaling pathway	7/92	210/7914	0.0109296699143506	0.0250471602203868	0.0122239729305237	ITGB2/EGFR/AKT1/VEGFA/ITGAM/MET/SRC	7
hsa04722	hsa04722	Neurotrophin signaling pathway	5/92	119/7914	0.0122980743791187	0.0278925398289291	0.0136126270935443	BAX/AKT1/PRKCD/JUN/BAD	5
hsa04611	hsa04611	Platelet activation	5/92	124/7914	0.0144935757889163	0.0325365987098122	0.0158791055904347	F2/COL3A1/AKT1/COL1A1/SRC	5
hsa04930	hsa04930	Type II diabetes mellitus	3/92	46/7914	0.0160953203829458	0.0357673786287684	0.0174558498571023	PRKCD/SLC2A4/SLC2A2	3
hsa04380	hsa04380	Osteoclast differentiation	5/92	128/7914	0.0164293391691012	0.0361445461720226	0.0176399220552455	FOS/TGFB1/NCF1/AKT1/JUN	5
hsa04014	hsa04014	Ras signaling pathway	7/92	232/7914	0.0180673935976634	0.0390891605750663	0.0190770065964439	EGFR/IGF2/AKT1/BCL2L1/VEGFA/MET/BAD	7
hsa00061	hsa00061	Fatty acid biosynthesis	2/92	18/7914	0.0181231562666217	0.0390891605750663	0.0190770065964439	ACACA/FASN	2
hsa04512	hsa04512	ECM-receptor interaction	4/92	88/7914	0.0190012074683093	0.0405851033303695	0.0198070839219985	COL1A1/CD44/SPP1/FN1	4
hsa04211	hsa04211	Longevity regulating pathway	4/92	89/7914	0.0197228926552927	0.0417215036938885	0.0203616907979743	PPARGC1A/BAX/AKT1/SESN2	4
hsa04060	hsa04060	Cytokine-cytokine receptor interaction	8/92	294/7914	0.0206503319784018	0.0432673622404609	0.0211161289403206	TGFB1/CCL3/CCL2/CCL5/CXCL10/FAS/CXCL2/LEP	8
