# Supplementary material for: Mechanism of Astragalus membranaceus Alleviating Acquired Hyperlipidemia Induced by High-Fat Diet through Regulating Lipid Metabolism
Source: Nutrients. 2022 Feb 23;14(5):954. doi: 10.3390/nu14050954 (PMC8912611; doi:10.3390/nu14050954)
Supplement: Supplementary file 1 [file nutrients-14-00954-s001.zip › nutrients-1560760 - supplementary/supplementary file 4. GSEA of four key genes/AKT1.cls]

23	2	1		
#	l	h		
l	h	l	l	l	l	l	l	l	l	h	l	h	h	h	h	h	h	l	h	l	h	h
