# Supplementary material for: Mechanism of Astragalus membranaceus Alleviating Acquired Hyperlipidemia Induced by High-Fat Diet through Regulating Lipid Metabolism
Source: Nutrients. 2022 Feb 23;14(5):954. doi: 10.3390/nu14050954 (PMC8912611; doi:10.3390/nu14050954)
Supplement: Supplementary file 1 [file nutrients-14-00954-s001.zip › nutrients-1560760 - supplementary/supplementary file 4. GSEA of four key genes/AKT1.gct]

#1.2
24646	23
NAME	DESCRIPTION	GSM4144530	GSM4144531	GSM4144532	GSM4144533	GSM4144538	GSM4144539	GSM4144540	GSM4144541	GSM4144546	GSM4144547	GSM4144548	GSM4144549	GSM4144527	GSM4144528	GSM4144529	GSM4144534	GSM4144535	GSM4144536	GSM4144537	GSM4144542	GSM4144543	GSM4144544	GSM4144545
0610005C13RIK	na	5.84	5.84	5.63	5.63	6.26	6.03	5.64	5.84	6.82	6.89	5.44	6.51	5.71	5.36	5.37	5.94	6.03	6.39	6.41	6.32	6.24	5.1	5.81
0610007C21RIK	na	9.7	9.88	9.96	10.16	10.06	9.99	10.2	9.85	9.74	9.96	9.91	10.02	9.71	9.81	9.92	9.9	9.86	9.95	9.68	9.42	9.76	9.72	9.43
0610007L01RIK	na	8.59	9.02	8.78	8.96	8.92	9.02	9.02	9.02	8.93	8.88	9.16	9.17	9.15	9.02	9.05	9.02	9.06	9.09	8.84	8.9	9.13	9.2	9.08
0610007N19RIK	na	7.27	7.37	7.15	6.97	6.87	6.75	6.94	6.51	6.85	6.73	7.11	6.8	7.12	6.98	7.12	6.97	6.64	6.68	6.22	6.59	6.62	6.63	6.55
0610007P08RIK	na	7.95	7.98	8.01	7.95	7.86	7.91	7.82	7.95	7.75	8.01	8.02	7.8	7.87	7.83	8.2	7.85	8.09	7.97	8.03	7.73	8.13	8.08	7.72
0610007P14RIK	na	8.81	8.93	8.67	9	9.09	9.02	9.23	8.91	9.28	9.11	8.89	9.27	8.91	8.84	9.04	9.2	9.15	9.02	8.73	8.92	9.11	8.8	8.91
0610007P22RIK	na	5.83	6.33	6.19	6.58	6.38	6.58	6.47	6.51	6.23	6.37	6.42	6.54	6.18	6.41	6.53	6.41	6.4	6.3	6.47	6.65	6.71	6.56	6.13
0610008F07RIK	na	5.09	4.96	5.17	5	5	5.12	5.05	5.41	5.3	5.45	5.23	5.23	5.32	5.31	5.09	5.23	5.4	5.23	5.06	5.22	5.46	5.14	5.23
0610009B14RIK	na	5.42	5.01	5.07	4.97	4.88	4.93	5.36	5	5.16	4.98	5.08	5.34	5.06	5.22	4.75	5.26	4.75	5.4	4.91	4.97	5.01	5.11	5.5
0610009B22RIK	na	6.64	6.49	6.51	6.68	6.48	6	6.61	6.4	6.49	6.64	6.47	6.3	6.38	6.52	6.55	6.26	6.61	6.37	6.56	6.34	5.77	6.22	6.4
0610009D07RIK	na	9.03	7.99	7.97	8.22	8.34	8.37	8.1	8.17	8.01	8.33	8.19	8.04	8.09	8.1	8.2	8.32	8.45	8.29	8.33	8.55	8.11	8.06	8.35
0610009E02RIK	na	5.12	5.11	5.53	5	5.25	5.23	4.63	4.97	4.92	5.17	5.14	5.01	5.21	5.47	5.17	4.92	4.86	5.03	5.3	5.28	4.98	4.7	4.57
0610009L18RIK	na	6.08	6.68	6.03	5.97	6.36	6.25	6.54	6.36	6.45	6.15	6.31	6.6	6.31	6.31	6.43	6.26	6.23	6	6.13	6.06	6.36	6.44	6.04
0610009O20RIK	na	7.27	7.66	7.92	7.71	7.71	8	7.89	8.03	7.56	7.53	7.52	7.65	7.27	7.65	7.59	7.42	7.57	7.39	7.12	7.38	7.57	7.49	7.23
0610010B08RIK	na	12.166	11.358	11.502	11.488	11.486	11.424	11.452	11.434	11.366	11.264	11.558	11.346	11.484	11.372	11.41	11.236	11.466	11.48	11.334	11.35	11.384	11.248	11.4
0610010F05RIK	na	8.87	8.62	8.75	8.77	8.44	8.8	8.32	8.73	8.9	8.64	8.9	8.9	8.92	8.61	9.04	8.6	8.75	8.69	8.87	8.94	8.89	8.81	9.08
0610010K14RIK	na	6.7	7.27	6.93	7.14	7.36	7.65	7.37	7.36	7.17	7.14	7.38	7.18	7.04	7.41	7.13	7.06	7.14	6.95	6.93	7.08	7.18	7.12	6.88
0610010O12RIK	na	6.8	6.83	6.52	6.7	6.59	6.54	6.7	6.74	6.79	6.31	6.69	6.9	6.88	6.93	6.89	7	6.93	6.74	6.74	7.08	6.95	6.92	6.84
0610011F06RIK	na	7.24	7.44	7.4	7.56	8.09	8.08	7.72	7.36	8.52	8.21	7.79	8.15	7.55	7.33	7.59	7.55	7.91	7.68	7.83	7.86	7.88	7.31	7.9
0610011L14RIK	na	6.46	7.35	6.99	7.1	7.2	6.99	7.53	7.16	7.22	7.3	7.14	7.18	7.1	7.21	7.15	7.12	6.98	7.23	6.93	7.19	7.04	7.29	6.94
0610012G03RIK	na	6.56	6.73	6.59	6.8	7.17	7.24	6.89	6.86	6.79	6.53	6.79	6.42	6.54	6.75	6.76	6.88	7.03	6.47	6.85	7.05	6.77	6.72	6.74
0610012H03RIK	na	5.56	5.43	5.32	5.27	6.13	6.18	5.28	4.89	6.62	6.62	5.28	6.3	5.54	5.33	4.84	5.31	6.45	6.17	6.27	6.32	5.56	5.33	5.73
0610030E20RIK	na	6.88	6.9	7.035	7.08	7.025	7.42	7.17	6.77	7.185	7.33	7.04	7.125	6.475	7.065	6.75	6.57	6.52	6.82	6.79	6.56	6.775	6.675	6.645
0610031J06RIK	na	8.41	9.53	9.24	9.53	9.49	9.51	9.61	9.43	9.19	9.46	9.35	9.45	9.56	9.67	9.9	9.78	9.46	9.57	9.39	9.01	9.71	9.8	9.18
0610031O16RIK	na	4.17	4	3.62	3.46	4.86	4.9	3.75	3.94	5.46	5.58	3.84	4.72	3.98	3.71	3.9	3.76	5.62	4.92	5.76	5.06	4.08	3.7	4.55
0610037L13RIK	na	7.1	7.24	7.32	7.3	7.43	7.33	7.46	7.02	7.46	7.46	7.44	7.53	7.2	6.75	7.34	7.07	7.24	7.13	7.31	7.17	7.52	6.81	7.18
0610037P05RIK	na	9.09	8.71	8.58	8.83	8.89	8.93	8.89	9.02	8.96	9.11	8.85	8.97	8.66	8.75	8.66	8.71	8.77	8.72	9.09	9.02	8.73	8.82	8.94
0610038B21RIK	na	4.86	4.58	4.43	4.47	4.36	4.32	4.58	4.46	4.58	4.5	4.37	4.53	4.61	4.58	5.09	4.72	4.66	4.59	4.58	4.64	4.58	4.58	4.67
0610038L08RIK	na	4.35	4.91	4.63	4.89	4.47	4.54	4.25	4.69	4.75	4.43	4.85	4.58	4.49	4.1	4.62	3.94	4.1	4.99	4.58	4.61	4.72	4.34	4.62
0610039K10RIK	na	4.33	3.62	3.95	3.63	3.59	4.2	3.66	3.52	3.43	3.81	3.94	3.65	3.8	3.69	3.72	4.01	3.6	3.57	3.6	3.65	3.72	3.34	3.17
0610040B10RIK	na	6.3	5.79	5.93	6.17	6.65	6.43	6.54	6.13	6.42	6.37	6.06	6.24	5.76	6.14	5.94	5.93	6.07	6.16	6.25	5.65	5.86	5.85	5.94
0610040F04RIK	na	4.4	3.5	3.95	4.07	3.66	3.95	3.58	3.56	3.95	4.04	3.77	3.9	5.19	3.74	3.54	3.96	3.75	3.85	3.75	3.95	3.98	4.14	3.98
0610040J01RIK	na	4.64	4.17	4.25	4.15	4.9	4.29	4.33	4.09	4.99	4.8	4.36	4.93	4	4.48	4.05	4.11	4.43	4.46	4.75	4.16	4.04	4.29	4.26
0610043K17RIK	na	6.16	6.2	6.28	6.04	6.08	6.13	6.41	6.33	5.95	6.22	6.3	5.94	5.57	6.35	5.8	5.7	6.02	5.51	6.33	5.97	6.14	5.67	5.77
0910001L09RIK	na	8.15	8.19	8.18	8.22	8.54	8.66	8.68	8.55	8.33	8.37	8.33	8.45	8.28	8.22	8.54	8.58	8.48	8.37	8.46	8.45	8.19	8.22	8.27
100043387	na	10.81	9.98	10.055	9.955	9.855	9.905	9.95	10.14	9.86	9.805	10.185	9.765	10.135	10.145	9.89	9.91	9.99	9.93	10.085	9.945	9.675	9.78	10.025
1010001B22RIK	na	5.25	4.74	5.14	5.18	4.46	5.27	5.41	4.94	5.18	4.72	5.36	5.2	4.78	5.2	4.82	4.69	4.56	5.4	5.16	5.14	5.13	4.29	4.9
1010001N08RIK	na	6.66	6.59	7.02	6.5	6.71	6.54	6.63	6.24	6.54	6.38	6.69	6.53	6.15	6.5	6.39	6.03	6.42	6.31	6.04	6.27	6.23	5.97	6.05
1100001G20RIK	na	8.02	7.9	7.72	7.34	9.24	9.11	8.54	8.38	9.1	9.21	7.77	8.72	8.55	8.64	8.73	9.36	9.85	9.39	9.65	8.97	8.67	8.51	9.09
1110001J03RIK	na	5.03	5.13	4.91	4.9	5.47	5.95	5.84	5.64	5.29	5.45	5.13	5.25	4.65	5.18	5	5.06	5.63	5.33	4.91	4.95	5.23	4.56	5.11
1110002B05RIK	na	8.46	7.79	7.7	7.83	7.39	7.62	7.49	7.7	7.45	7.51	7.34	6.9	7.96	7.53	7.71	7.44	7.49	7.31	7.42	7.85	6.97	7.45	7.62
1110002E22RIK	na	4.31	4.1	3.77	4.18	3.8	4.06	4.27	4.17	3.92	4	4.2	4.04	3.86	4.38	4.07	3.89	4.07	3.7	3.84	4.39	4.64	4.37	4.36
1110002J07RIK	na	4.79	4.46	4.39	4.55	4.32	4.47	4.37	4.12	3.76	4.26	4.28	4.21	4.34	4.16	4.04	4.56	3.99	4.41	4.3	4.19	3.96	3.81	4.45
1110002L01RIK	na	6.7	6.59	6.81	6.67	6.84	6.51	6.52	6.88	6.76	7.02	6.63	6.74	6.76	6.41	6.91	6.43	6.89	6.77	6.56	6.79	6.89	6.61	6.72
1110002N22RIK	na	4.4	4.38	4.45	5.03	5.06	5.16	4.91	5.07	5.16	4.85	5.3	4.99	4.72	4.96	5.17	4.7	5.38	5.1	5.12	4.61	4.92	4.72	4.68
1110003E01RIK	na	8.14	8.1	7.93	8.07	7.74	7.98	7.91	7.74	7.69	7.9	7.97	7.86	8.27	8.06	8.01	8.02	8.02	7.93	7.63	7.87	7.93	7.91	7.93
1110004E09RIK	na	6.37	6.15	6.13	6.37	6.33	5.95	6.45	6.66	6.42	6.54	6.46	6.34	6.37	6.29	6.3	6.53	6.59	6.42	6.37	6.79	6.1	6.38	6.31
1110004F10RIK	na	9.12	8.9	8.82	8.94	8.88	9.29	8.96	9	8.88	8.89	8.91	9	8.94	8.68	8.79	8.97	8.93	8.98	8.97	8.94	8.95	8.82	8.69
1110005A03RIK	na	7.46	6.98	6.98	7.15	7.01	7.04	6.95	7.06	6.87	7.22	7.09	7.16	7.12	6.98	7.13	7.08	7.34	7.25	6.82	7.34	7.35	7.25	7.31
1110006O24RIK	na	4.8	5.51	5.67	5.51	5.67	5.99	5.86	5.29	5.87	5.9	5.69	5.66	5.37	5.51	4.96	6.09	5.25	5.36	5.32	5.28	5.49	5.3	5.7
1110007C09RIK	na	7.68	8.09	7.8	7.97	8.07	8.07	8.03	7.77	7.72	7.97	8.02	8.03	7.83	7.94	8.4	8.71	8.17	8.16	8.05	8.4	8.17	8.21	8.17
1110008F13RIK	na	9.75	9.9	9.86	9.95	10.12	10.1	9.9	10.07	9.82	9.84	9.7	9.65	9.88	10.05	10.13	10.19	10.39	10.11	10.22	9.73	9.82	9.88	9.44
1110008J03RIK	na	5.34	5.37	5.31	5.51	5.69	5.82	5.87	5.79	5.63	5.47	5.85	5.64	5.41	5.32	5.47	5.41	5.73	5.45	5.44	5.2	5.48	5.54	5.54
1110008L16RIK	na	6.55	7.06	7.11	7.27	7.33	7.14	7.07	7.36	7.26	7.14	7.19	7	7.03	7.04	7.24	7.05	6.9	7.11	7.15	6.85	7.28	7.11	6.83
1110008P14RIK	na	7.33	8.19	8.26	8.02	8.68	8.9	8.58	8.81	8.07	8.31	8.49	8.39	8.42	8.58	8.62	8.64	8.67	8.47	8.24	8.37	8.63	8.38	7.97
1110012J17RIK	na	5.38	5.42	5.43	5.31	5.59	5.32	5.59	5.55	5.57	5.69	5.7	5.64	5.76	5.57	5.57	5.28	5.25	5.31	5.57	5.88	5.82	5.24	5.78
1110012L19RIK	na	5.955	6.09	5.805	5.555	6.205	6.06	6.185	5.82	5.74	6.315	5.7	5.795	6.005	5.68	5.965	5.71	5.74	5.815	6.03	5.865	5.68	5.415	5.665
1110014N23RIK	na	6.01	6.38	6.51	6.13	6.35	6.34	6.64	6.38	6.24	6.66	6.39	6.46	6.39	6.03	6.06	6.4	6.29	6.24	6.25	6.56	6.24	6.35	6.4
1110015O18RIK	na	2.76	2.65	2.62	3	2.47	2.72	2.67	2.63	2.55	2.74	2.49	3	2.63	2.96	2.52	2.59	2.74	2.64	2.74	2.67	2.7	2.46	2.67
1110017D15RIK	na	6.92	5.32	5.07	5.17	4.97	5.08	5.2	5.1	4.9	5.36	5.31	5.23	5.33	5.24	5.24	5.67	4.89	5.19	5.26	5.7	5.35	5.23	5.38
1110017F19RIK	na	5.01	4.89	4.54	4.23	4.61	4.64	4.02	4.05	3.86	4.65	4.51	4.47	4.61	5.15	4.52	5.16	4.26	4.62	4.34	4.69	4.01	4.15	4.81
1110018G07RIK	na	5.96	6.51	6.44	6.545	6.515	6.19	6.335	6.36	6.445	6.5	6.35	6.48	6.41	6.65	6.57	6.485	6.325	6.275	6.34	6.325	6.405	6.64	6.515
1110018J18RIK	na	9.85	9.42	9.47	9.44	9.63	9.5	9.47	9.2	9.78	9.52	9.56	9.5	9.37	9.5	9.39	9.27	9.72	9.43	9.46	9.65	9.56	9.51	9.58
1110019D14RIK	na	5.84	5.24	5.26	5.47	5.64	5.54	6	5.55	5.78	5.54	5.42	5.7	5.05	5.3	5.74	5.36	5.5	5.76	5.3	5.66	5.92	5.63	5.84
1110020A21RIK	na	4.96	4.42	4.81	4.34	4.27	5.01	4.66	4.13	4.52	4.66	4.55	4.71	4.65	4.85	4.76	4.39	4.74	4.04	4.46	4.27	4.38	4.05	4.47
1110020C17RIK	na	4.85	4.99	4.44	4.5	4.5	4.47	4.43	4.09	4.41	4.78	4.81	4.47	4.93	4.85	4.56	4.41	4.15	4.56	4.5	4.4	4.58	4.2	4.37
1110021J02RIK	na	6.21	6.34	6.23	6.26	6.02	5.75	6.28	6.19	6.16	6.28	6.28	6.26	6.2	6.51	6.32	6.05	6.54	6.28	6.28	6.47	6.28	6.25	6.34
1110021L09RIK	na	9.3	9.69	9.79	9.61	9.85	9.68	9.71	10	9.68	9.87	9.72	9.81	9.93	9.89	9.96	9.45	9.72	9.81	9.62	9.33	9.56	9.54	9.69
1110025L11RIK	na	7.96	5.87	5.93	6.12	5.89	5.79	5.79	5.69	5.89	5.87	5.87	5.66	6.41	5.99	5.87	5.74	5.49	6.36	5.63	6.1	5.73	5.34	5.53
1110028F11RIK	na	4.2	3.94	4.17	4	3.68	3.9	4	3.96	3.9	3.38	3.95	4.12	4.06	3.88	3.53	3.68	3.98	3.55	4.21	4.14	3.83	4.1	4.26
1110028F18RIK	na	4.6	3.73	4.1	4.67	3.65	3.64	3.89	3.59	3.8	4.21	3.68	3.99	3.61	4.73	3.98	4.16	3.79	4.24	4.22	4.54	3.88	3.9	3.81
1110031I02RIK	na	7.12	7.84	7.69	7.98	7.89	8.06	8.08	7.8	7.74	7.78	7.92	7.9	7.71	7.63	7.7	7.72	7.79	7.79	7.71	7.52	7.71	7.47	7.62
1110032A03RIK	na	10.76	10.47	10.48	10.65	10.39	10.48	10.51	10.39	10.34	10.42	10.29	10.09	10.52	10.76	10.58	10.71	10.64	10.47	10.24	10.47	10.25	10.27	10.23
1110032A04RIK	na	3.44	3.2	3.14	3.23	3.73	3.63	3.06	3.24	3.68	2.85	3.11	2.97	3.04	3.28	3.34	3.22	3.09	2.97	2.93	2.84	3.13	3.14	3.14
1110032F04RIK	na	4.965	4.78	4.9	4.72	4.68	4.725	4.795	4.775	4.985	5.21	4.775	5.01	4.875	5.09	4.825	4.675	4.545	4.895	5.04	5.145	4.62	4.82	5.125
1110034A24RIK	na	7.19	6.92	7.035	6.985	6.535	7.015	7.01	6.63	6.785	6.87	6.9	6.81	6.955	6.94	6.9	6.99	6.835	6.98	6.89	7	6.91	6.735	6.74
1110034B05RIK	na	6.28	6.41	6.38	6.59	7.08	6.73	6.46	7.03	6.32	6.27	6.4	6.5	6.38	6.4	6.41	6.31	6.58	6.92	6.58	6.54	6.35	6.17	6.37
1110034G24RIK	na	6.6	6.53	6.43	6.3	6.25	6.7	6.4	6.34	6.27	6.04	6.26	6.04	6.36	6.3	6.27	6.32	6.15	6.14	6.03	6.31	6.03	6.23	6.04
1110035M17RIK	na	4.31	4.61	4.69	4.61	4.83	4.94	4.81	4.64	5.28	5.07	4.99	4.9	4.42	4.56	4.66	4.58	4.94	4.93	4.8	4.95	4.97	4.76	4.87
1110036E04RIK	na	4.4	4.02	3.66	4.01	3.95	3.41	3.82	4.08	3.77	3.89	3.95	3.65	3.95	4.14	3.95	3.93	4.12	3.85	3.67	4.04	4.16	4.01	3.95
1110037F02RIK	na	8.22	8.59	8.61	8.55	8.42	8.4	8.41	8.43	8.33	8.26	8.69	8.44	8.48	8.45	8.6	8.26	8.27	8.33	8.29	8.19	8.58	8.7	8.31
1110038B12RIK	na	8.24	7.56	7.68	7.67	7.48	7.61	7.7	7.69	7.62	7.72	7.73	7.76	7.6	7.98	8.08	7.83	7.69	7.67	7.42	8.05	7.81	7.33	7.83
1110038D17RIK	na	6.37	6.21	6.75	6.41	6.68	6.37	6.43	6.63	6.29	6.29	6.39	6.55	5.88	5.89	6.1	5.81	6.36	6.07	6.08	5.59	5.99	6.03	6.01
1110038F14RIK	na	6.35	6.8	6.76	6.87	6.7	6.68	6.82	6.79	6.64	6.71	6.77	6.68	6.7	6.66	6.7	6.98	6.79	6.77	6.64	6.69	6.7	6.83	6.7
1110046J04RIK	na	4.1	4	3.9	4.31	3.8	3.89	3.67	4.14	3.98	4.13	4.5	4.06	4.08	4.13	4.45	4.45	4.09	3.68	3.84	4.51	4.25	4.84	4.82
1110049F12RIK	na	5.98	5.89	5.99	5.95	6.21	5.85	6.2	5.98	5.98	5.87	5.89	5.87	5.89	5.97	5.57	5.91	6.14	5.71	5.82	5.7	5.82	5.88	5.7
1110050K14RIK	na	5.35	4.48	4.84	4.32	4.88	3.81	4.61	4.61	4.67	4.72	4.7	4.59	4.33	4.52	4.22	4.7	4.85	4.94	4.92	4.68	4.33	4.07	4.23
1110051M20RIK	na	5.38	5.71	5.28	5.54	5.59	5.17	5.46	5.45	5.5	5.44	5.62	5.99	5.31	5.52	5.45	5.33	5.77	5.56	5.12	5.81	5.84	5.69	5.41
1110054O05RIK	na	6.04	6.29	6.35	6.44	6.38	6.22	6.31	6.71	6.02	6.12	6.41	6.49	6.34	6.17	6.55	6.58	6.3	6.54	6.42	6.6	6.75	6.62	6.42
1110057K04RIK	na	9.1	9.51	9.5	9.55	9.51	9.45	9.62	9.61	9.61	9.53	9.54	9.4	9.44	9.41	9.43	9.34	9.46	9.19	9.51	9.3	9.36	9.43	9.4
1110058L19RIK	na	5.54	5.38	5.26	5.45	5.93	6.3	5.88	6.13	6.04	6.08	5.7	5.77	5.7	5.19	6.08	5.79	5.76	5.74	6.26	6.08	5.86	5.77	6.01
1110059E24RIK	na	8.74	7.76	7.98	8.05	8.03	8.18	7.77	7.88	8.17	7.91	7.83	7.99	7.94	7.84	7.94	7.74	7.88	7.77	7.96	8.29	7.89	7.7	8.08
1110059G10RIK	na	6.44	6.4	6.32	6.51	6.9	6.69	6.71	6.62	6.65	6.7	6.66	6.5	6.45	6.13	6.55	6.71	6.84	6.56	6.7	7.11	6.41	6.6	6.63
1110059M19RIK	na	5.3	6.68	5.57	5.86	6.62	6.65	6.21	6.27	5.64	6.75	7.7	7.72	7.51	7.18	7.94	8.48	8.17	8.19	7.92	7.66	8.22	7.84	7.89
1110067D22RIK	na	6.02	6.2	6.42	6.21	6.48	6.41	6.18	6.67	6.34	6.34	6.38	6.36	6.33	6.58	6.76	6.45	6.39	6.47	6.27	6.16	6.59	6.6	6.77
1190002F15RIK	na	4.52	4.47	4.57	4.45	4.87	4.41	5	4.56	4.71	4.55	4.47	4.45	4.54	4.69	4.34	4.78	4.53	4.75	4.95	4.82	4.52	4.71	4.4
1190002H23RIK	na	9.21	9.38	9.44	9.43	9.55	9.63	9.61	9.5	9.31	9.32	9.59	9.47	9.37	9.6	9.42	9.32	9.41	9.6	9.32	9.2	9.52	9.08	9.54
1190002N15RIK	na	8.51	8.87	9	9.06	8.9	8.88	8.95	8.61	8.81	9.02	9.42	9.63	8.89	8.65	8.91	8.05	8.95	8.8	8.93	8.42	8.92	8.83	8.66
1190003J15RIK	na	4.71	4.19	4.08	4.23	5.85	5.74	4.6	3.51	6.44	7.12	4.3	5.58	4.33	4.24	3.81	4.36	6.2	5.93	5.86	5.66	5.19	4.42	4.79
1190003K10RIK	na	3.6	3.38	3.6	3.54	3.4	3.48	3.54	3.37	3.54	3.44	3.68	3.56	3.42	3.35	3.67	3.67	4.1	3.57	3.5	3.63	3.53	2.82	3.76
1190005F20RIK	na	7.95	8.42	8.61	8.47	8.65	8.53	8.59	8.42	8.75	8.44	8.61	8.43	8.38	8.4	8.46	8.14	8.48	8.39	8.55	8.6	8.5	8.56	8.65
1190005I06RIK	na	5.98	6.18	6.21	6.23	6.37	6.61	6.54	6.2	6.08	5.94	6.41	6.41	5.56	6.3	6	5.92	5.86	5.75	5.7	5.76	5.77	5.69	5.94
1190007F08RIK	na	6.74	6.79	6.71	6.75	6.73	6.82	7.04	6.5	6.7	6.74	6.62	6.76	6.6	6.32	6.59	6.17	6.57	6.48	6.33	5.95	6.16	6.01	6.31
1190007I07RIK	na	4.74	4.76	4.97	5.06	4.95	5.27	5.33	5.53	5.46	5.15	5.08	5.55	4.43	5.7	4.99	5.18	5.21	5.15	4.77	5.69	5.44	5.32	5.26
1200007C13RIK	na	3.74	3.64	4.26	3.55	3.58	3.47	3.83	3.79	3.63	3.86	3.95	3.62	3.76	3.69	3.79	3.71	3.67	3.74	3.59	3.74	3.5	3.51	3.76
1200009I06RIK	na	5.62	5.15	5.655	5.385	4.685	4.985	5.285	5.43	5.115	5.275	5.46	5.38	5.38	5.4	5.37	5.36	5.22	5.58	5.2	5.545	5.375	5.28	5.335
1200011I18RIK	na	7.81	7.73	7.8	7.79	7.75	7.97	7.76	7.98	7.78	7.79	7.91	7.9	7.69	7.73	7.91	7.76	7.77	7.63	7.78	7.82	7.84	7.97	7.83
1200011M11RIK	na	5.36	5.48	5.57	5.12	5.43	5.12	5.47	5.33	5.47	5.18	5.28	5.34	5.25	5.38	5.38	5.08	5.06	5.32	5.67	5.57	5.48	5.51	5.4
1200014J11RIK	na	7.66	7.74	7.75	7.69	7.68	7.66	7.63	7.64	7.78	7.63	7.88	7.78	7.87	7.76	7.96	7.51	7.27	7.78	7.9	7.63	7.63	7.8	7.77
1200016B10RIK	na	6.77	7.06	7.06	6.81	6.85	6.98	6.91	6.84	6.69	6.63	7	6.57	6.99	6.58	6.87	6.72	7.03	7.07	6.67	6.71	6.91	6.9	6.65
1300001I01RIK	na	9.77	10.16	10.73	10.26	10.29	10.46	10.25	10.49	10.06	9.88	9.98	9.75	9.78	10.33	10.03	9.56	9.93	10.1	9.74	9.46	9.78	9.85	9.47
1300002E11RIK	na	8.11	8.43	8.35	8.34	8.55	8.36	8.69	7.98	8.49	8.45	8.54	8.29	8.36	8.4	8.22	8.46	8.53	8.6	7.86	8.29	8.33	7.97	8.15
1300002K09RIK	na	5.63	5.18	5.4	5.49	5.93	5.43	4.82	5.04	6.6	6.11	5.47	5.91	5.34	5.6	5.28	5.91	6.23	6.24	6.15	6.37	5.78	5.73	5.72
1300010F03RIK	na	8.64	9.31	9.33	9.32	9.48	9.52	9.32	9.45	9.72	9.63	9.36	9.59	9.09	9.43	9.26	8.95	9.16	9.3	9.32	9.1	9.38	9.46	9.29
1300014I06RIK	na	6.68	7.61	7.21	7.22	7.48	7.21	7.63	6.92	7.38	7.43	7.67	7.57	7.53	7.82	8.16	7.8	8.11	8	7.74	7.53	8.16	7.7	7.56
1300015D01RIK	na	7.87	8.73	8.74	8.39	8.09	8.55	8.04	7.79	8.29	8.8	7.88	8.03	9.11	9.23	8.89	8.78	8.61	8.87	8.56	9.23	8.92	8.6	9.01
1300017J02RIK	na	4.84	4.36	4.33	4.66	7.47	6.81	4.31	4.51	8.34	8	5.27	7.54	4.94	4.63	4.3	4.8	7.79	7.53	7.65	6.51	6.37	4.34	6.59
1300018I17RIK	na	7.09	7.19	7.2	7.38	7.05	7.3	7.41	7.12	7.17	7.35	7.19	7.31	7.27	7.57	7.56	7.32	7.3	7.17	7.28	7.32	7.31	7.27	7.28
1500001M20RIK	na	6.1	6.2	6.32	6.33	6.39	6.7	6.36	6.42	6.65	6.42	6.46	6.42	6.4	6.27	6.39	6.32	6.34	6.08	6.23	6.71	6.62	6.39	6.36
1500002O10RIK	na	5.18	4.73	4.59	4.76	4.67	4.9	4.74	4.59	4.71	4.72	4.68	4.66	4.82	4.94	4.72	4.54	4.76	4.78	4.59	4.62	4.49	4.48	4.36
1500002O20RIK	na	6.46	6.95	6.76	7.19	6.64	7.06	6.95	6.85	6.84	6.78	6.82	6.98	6.84	7.22	7.22	7.09	6.76	6.98	6.95	7.26	7.29	6.95	7.03
1500003O03RIK	na	8.313333333	8.996666667	8.873333333	8.786666667	9.02	8.716666667	8.91	9.116666667	9.036666667	8.976666667	9.086666667	8.996666667	9.15	9.636666667	9.113333333	9.076666667	9.05	9.186666667	9.11	9.556666667	9.003333333	9.266666667	9.293333333
1500009C09RIK	na	4.3	4	4.05	4.23	3.8	3.88	3.81	3.63	4.29	3.99	4	3.84	3.71	4	4.71	3.97	4.22	3.86	4	4.03	3.8	3.93	3.78
1500009L16RIK	na	6.14	6.02	5.87	5.86	5.78	5.74	5.74	5.93	5.89	5.91	5.81	5.88	6.17	5.86	5.74	6.04	5.99	5.7	5.77	5.94	5.78	5.29	6.08
1500010J02RIK	na	6.94	7.55	7.74	7.64	7.74	7.62	8.03	8.16	7.79	7.67	7.59	7.42	7.65	7.64	7.47	7.73	7.53	7.5	7.45	7.72	7.58	7.92	7.42
1500011B03RIK	na	6.43	6.31	6.21	6.42	5.8	6.26	6.18	5.87	5.84	6.14	6.34	5.9	6.13	6.57	6.01	6.3	6.3	6.11	5.93	6.69	6	6.15	5.72
1500011K16RIK	na	8.69	7.89	7.79	8.08	8.2	8.27	8.06	8.62	7.85	8.3	8	8.1	8	7.55	7.96	7.97	8	7.98	8.1	8.13	7.71	8.08	8.02
1500012F01RIK	na	6.755	6.21	6.355	6.26	6.43	6.44	6.37	6.53	5.93	5.955	6.33	6.04	6.29	5.86	6.165	6.51	6.435	6.63	6.485	6.415	6.49	6.46	6.095
1500012K07RIK	na	3.89	3.75	3.81	3.73	3.44	3.69	3.54	3.56	3.63	3.67	4.31	3.94	3.79	4.06	3.29	3.57	3.44	3.19	3.66	3.77	4.05	3.92	3.65
1500015A07RIK	na	4.14	4.13	4.04	4.21	4.01	3.78	3.97	3.94	4.26	3.57	4.21	4.09	4.42	4.31	3.98	4.5	3.95	4.04	3.84	3.46	4.16	4.16	3.59
1500015L24RIK	na	3.99	3.38	3.28	3.44	3.61	3.45	3.21	3.45	3.55	3.1	3.47	3.16	3.83	3.19	3.46	3.44	3.48	3.4	3.42	3.41	3.31	3.64	3.44
1500015O10RIK	na	5.35	4.51	4.33	4.41	4.5	3.97	4.61	4.99	4.75	4.47	4.25	4.6	4.34	4.14	4.18	4.48	4.62	4.44	4.62	4.54	4.23	4.25	4.46
1500016L03RIK	na	3.78	3.77	3.54	3.66	3.36	3.27	3.41	3.6	3.46	3.43	3.18	3.75	3.48	3.61	3.56	3.82	3.45	3.6	3.2	3.39	3.54	3.09	3.28
1500017E21RIK	na	6.11	5.8	5.77	5.94	6.7	6.44	6.35	6.29	6.43	6.61	5.68	6.23	5.74	6.03	5.92	5.8	6.43	6.12	6.09	5.75	6.02	5.43	5.9
1500026H17RIK	na	3.7	3.2	3.69	3.37	3.86	3.62	3.71	3.16	3.65	3.62	3.49	3.58	3.33	3.49	3.59	3.31	3.2	3.59	3.23	3.45	3.38	3.75	3.49
1500031L02RIK	na	6.2	6.04	6.01	6.13	5.98	6.09	6.34	6.16	6.16	6.41	6.12	6.34	6.19	5.97	6.32	6.32	6.28	6.08	6.31	6.18	6.35	6.59	6.49
1500032L24RIK	na	6.41	6.41	6.67	6.47	6.93	6.96	6.74	6.97	6.75	6.79	6.8	6.65	6.52	6.58	6.66	6.88	6.62	6.6	6.73	6.73	6.61	6.66	6.61
1500035N22RIK	na	5.03	5.01	5.35	4.89	4.81	4.9	5.02	4.9	4.53	4.85	4.85	5.41	5.33	5.13	4.46	4.9	4.95	4.76	4.75	4.92	4.83	4.65	4.86
1520402A15RIK	na	5.69	5.41	5.54	5.91	5.6	5.57	5.7	5.63	5.27	5.56	5.45	5.47	5.35	5.39	5.22	5.4	5.77	5.5	5.29	5.42	5.34	5.45	5.39
1600002D24RIK	na	3.84	3.39	3.39	3.1	3.42	3.56	3.58	3.62	3.56	3.71	3.55	3.64	3.35	3.56	3.56	3.57	3.66	3.35	3.62	3.56	3.56	3.57	3.62
1600002H07RIK	na	6.28	6.46	6.38	6.61	6.97	6.88	6.63	6.6	7.3	7.18	6.95	6.98	6.51	6.57	6.63	6.32	6.99	6.89	6.9	7.01	6.68	6.47	6.63
1600002K03RIK	na	5.56	5.84	5.16	5.75	5.7	5.78	5.75	6	5.67	5.75	5.6	5.65	5.75	5.58	5.74	6.27	6.07	6.04	6.01	5.36	5.94	5.51	5.81
1600010M07RIK	na	4.88	5.385	5.015	4.95	4.99	5.055	5.08	5.095	4.68	4.26	4.365	4.265	4.835	5.285	5.175	5.075	5.06	4.785	4.955	4.805	4.85	4.625	4.395
1600012F09RIK	na	7.195	7.065	7.095	7.2	7.145	7.165	7.27	7.18	7.025	7.105	7.26	7.225	7.16	7.205	7.265	7.33	7.51	7	7.335	7.22	7.235	6.955	7.25
1600012H06RIK	na	6.38	6.68	6.39	6.51	6.67	7.03	6.86	6.7	6.69	6.6	6.58	6.65	6.46	6.73	6.78	6.56	6.56	6.6	6.58	6.6	6.92	6.51	6.59
1600012P17RIK	na	4.44	4.51	4.43	4.67	4.27	4.32	4.54	4.35	4.46	4.59	4.24	4.14	4.38	4.48	4.41	4.41	4.61	4.26	4.37	4.88	4.15	4.18	4.72
1600014C10RIK	na	7.77	8.16	8.34	8.2	8.56	8.47	8.57	8.49	8.62	8.55	8.39	8.53	7.94	8.44	8.19	7.99	8.14	8.3	8.37	8	8.19	8.29	8.14
1600014C23RIK	na	4.13	4.01	3.83	3.9	3.64	3.7	3.79	3.93	4.16	4.38	4.1	3.83	3.59	3.93	3.88	3.93	3.89	3.79	4.18	4.24	3.74	3.83	4.08
1600014K23RIK	na	4.36	4.91	4.92	4.52	4.79	4.46	4.54	5.27	5.02	4.97	4.69	4.65	4.91	4.81	5.31	5.01	4.81	5.16	4.79	4.74	4.76	4.94	5.01
1600015I10RIK	na	5.2	5	5.1	5.14	5.02	5.08	4.73	5.33	5.05	5.19	5.01	5.22	5.29	5.45	4.79	5.38	5.41	5.29	5.22	5.15	5.1	4.78	5.2
1600016N20RIK	na	5.37	4.73	4.91	5	5.02	4.87	5.02	4.74	5.22	4.71	5.03	4.97	5.54	4.87	4.9	4.56	4.93	4.93	5.19	5.28	4.64	5.07	4.94
1600017P15RIK	na	4.95	4.17	4.81	4.76	3.85	5.38	4.99	4.59	5.31	4.73	5.12	4.73	4.78	5.14	5.2	4.83	4.73	4.81	4.78	5.04	5.08	4.26	4.44
1600019K03RIK	na	4.22	4.57	4.42	4.28	4.33	3.74	4.42	3.92	4.52	4.5	4.68	4.63	4.42	4.25	4.09	4.55	4.27	4.27	4.26	4.6	4.29	4.26	4.39
1600020E01RIK	na	6.76	6.6	6.86	6.89	6.96	6.83	6.73	6.01	6.61	7.06	6.53	6.49	6.09	6.54	6.11	6.38	6.33	6.3	6.33	6.16	6.52	6.19	6.53
1600021P15RIK	na	5.64	5.99	6.14	5.67	6.13	6.17	5.83	6.1	6.07	6.56	6.21	6.18	6.35	5.99	6.24	6.37	6.13	5.97	6.21	6.19	5.92	6.24	6.24
1600025M17RIK	na	3.82	3.8	3.37	3.47	3.64	3.91	3.23	3.4	3.57	3.37	3.18	3.71	3.68	3.31	3.46	3.67	3.6	3.64	3.45	3.58	3.72	3.47	3.43
1600027N09RIK	na	6.78	6.61	6.49	6.56	6.58	6.68	6.68	6.14	6.52	6.59	6.68	6.83	6.44	6.5	6.47	6.72	6.55	6.57	6.27	6.65	6.77	6.26	6.28
1600029D21RIK	na	7.085	5.375	4.66	4.88	4.97	5.375	4.735	4.73	5.03	5.2	4.76	5.035	5.595	4.895	4.915	5.79	5.155	5.24	5.045	5.34	5.06	5.14	5.095
1600029I14RIK	na	3.98	3.46	3.46	3.56	3.21	3.61	3.47	3.47	3.49	3.73	3.48	3.32	3.45	3.5	3.38	3.85	3.66	3.54	2.97	3.21	3.71	3.47	3.47
1600029O15RIK	na	4.37	4.4	4.44	4.76	4.36	4.59	4.59	4.53	4.23	4.26	4.59	4.55	4.52	4.65	4.65	4.67	4.39	4.55	4.65	4.3	4.53	4.55	4.74
1700001C02RIK	na	5.92	5.07	5.03	5.07	4.77	5.06	4.83	5.38	5.24	4.94	5.45	4.85	5.07	4.73	4.92	5.34	5.07	4.87	4.54	5.07	5.29	5.4	4.98
1700001C19RIK	na	3.73	3.23	3.54	3.87	4.25	4.04	3.91	3.87	4.37	4.51	3.48	3.91	3.55	3.41	3.46	3.87	4.12	4.07	3.79	4.33	3.69	3.56	4.03
1700001D01RIK	na	3.51	3.99	3.92	3.85	3.89	3.8	3.68	3.87	3.63	4.19	3.91	3.97	3.9	3.98	4.07	4.25	3.98	3.86	4.04	4.27	3.74	4.1	4.18
1700001G01RIK	na	5.09	5.03	4.72	4.94	4.42	4.71	4.88	4.71	4.46	4.68	4.61	4.48	4.91	4.72	4.42	4.65	4.9	4.61	4.73	4.6	4.26	4.63	4.69
1700001G11RIK	na	5.43	5.41	5.82	5.47	4.82	5.39	5.25	5.21	5.47	5.02	5.09	5.07	5.34	5.22	5.23	4.88	5.17	5.4	4.76	5.23	5.31	4.99	5.19
1700001G17RIK	na	5.74	5.46	5.61	5.9	5.73	5.64	5.99	5.49	5.74	5.66	5.49	5.49	5.56	5.87	5.63	5.68	5.43	5.5	5.56	5.9	5.58	5.52	5.47
1700001J03RIK	na	2.79	3.24	2.7	2.99	2.85	3.26	3.03	3.37	3.46	2.93	2.84	3.08	2.7	2.83	2.45	3.06	2.95	2.99	2.89	2.81	3.1	3.25	2.47
1700001J11RIK	na	3.38	3.88	3.34	4.08	4.72	4.28	4.26	3.73	4.12	4.22	3.7	4.06	4	3.71	3.65	4.01	4.65	3.45	4.3	3.83	3.78	3.84	4.23
1700001K19RIK	na	4.39	4.58	4.7	4.38	4.4	4.29	4.25	4.3	4.61	4.22	4.56	4.42	4.32	4.61	4.28	4.09	4.44	4.16	4.15	4.6	4.22	3.97	4.05
1700001K23RIK	na	4.6	4.83	4.56	4.73	4.56	4.54	4.24	4.57	4.83	4.6	4.58	4.44	4.38	4.73	4.76	4.58	4.57	4.52	4.48	4.61	4.77	4.54	4.89
1700001L05RIK	na	5.71	5.86	5.81	5.82	6.29	5.7	5.63	6.04	5.66	6.08	6.49	6.23	6.02	5.62	6.17	5.82	5.95	5.83	5.94	6.31	6.04	5.71	6.16
1700001L19RIK	na	5.36	4.51	4.68	4.67	4.39	4.11	4.68	4.3	4.6	4.64	4.76	4.82	4.55	4.51	4.41	4.52	4.39	4.55	4.66	4.59	4.83	4.73	4.64
1700001O22RIK	na	5.23	4.93	4.78	4.96	4.91	4.35	4.96	5.08	5.15	5.15	5.18	4.83	4.86	4.93	4.97	5.14	4.92	4.91	5.04	5.25	5.24	5.03	5.29
1700001P01RIK	na	4.14	4.3	4.16	4.7	3.88	4.18	4.21	4.29	4.11	4.23	4.15	4.07	4.33	3.9	4.17	4.12	3.99	4.24	3.97	4.36	4.09	4.21	4.54
1700003C15RIK	na	5.51	3.1	3.32	3.38	3.4	4.24	3.15	3.35	3.32	3.54	3.1	3.25	2.92	3.27	3.3	3.36	2.98	3.3	3.19	3.18	3.04	3.36	3.12
1700003D09RIK	na	5.38	5.47	5.59	5.6	5.56	5.04	6	5.57	5.98	5.86	5.82	5.56	5.57	5.63	5.52	5.48	5.34	5.67	5.3	6.28	5.76	5.31	6.01
1700003E16RIK	na	3.46	4.02	3.97	4.08	3.98	4.04	3.77	3.85	4.05	4.07	4.06	4.26	3.85	3.95	3.65	3.68	4.31	4.01	3.85	4.05	3.81	4.25	4.17
1700003E24RIK	na	4.4	4.17	4.26	4.465	4.415	4.355	4.095	4.315	4.74	4.505	4.385	4.8	4.32	4.305	4.465	4.73	4.4	4.345	4.625	4.69	4.36	4.44	4.45
1700003F12RIK	na	7.3	6.41	6.65	6.78	6.06	5.43	6.84	6.43	7	7.08	6.86	6.9	6.88	6.82	6.6	7.09	6.79	6.49	7.3	6.82	6.7	6.05	7.04
1700003F17RIK	na	5.18	5.5	5.56	5.63	5.08	5.13	5.21	5.28	5.33	5.95	5.45	4.93	5.75	5.95	5.73	5.32	4.91	5.72	5.51	6.19	5.55	5.24	5.76
1700003G13RIK	na	5.12	5.12	5.26	5.11	5.05	4.84	5.2	5.15	5.26	5.62	5.28	5.01	5.1	5.51	5.14	4.93	5.22	5.26	5.27	5.14	5.14	5.07	4.92
1700003G18RIK	na	3.81	3.48	3.69	3.92	3.65	3.75	3.79	3.91	3.86	3.56	3.85	3.32	3.85	3.78	4.14	3.92	3.82	3.36	3.61	3.56	3.56	4.02	3.52
1700003H04RIK	na	3.31	3.6	3.3	3.37	3.65	3.27	3.57	3.1	3.27	3.37	3.07	3.55	3.26	3.41	3.9	3.89	3.59	3.28	3.68	3.3	3.29	3.21	3.37
1700003L19RIK	na	4.33	3.87	3.95	3.87	3.76	3.38	3.58	3.74	4.02	3.74	3.63	3.73	3.71	3.84	3.6	3.59	4.04	3.76	4.04	4.04	4.02	3.85	3.58
1700003M02RIK	na	5.73	4.35	4.37	4.35	3.85	4.24	4.23	4.41	3.94	4.55	4.49	4.56	4.78	4.32	3.94	4.83	4.15	4.2	4.14	4.47	4.5	3.94	4.18
1700003M07RIK	na	5.18	4.91	5.28	5.2	5.07	4.99	5.28	5.29	5.43	5.41	5.18	5.16	5.14	5.19	5.4	5.2	5.67	5.09	4.84	5.16	5.19	4.93	5.17
1700003P14RIK	na	2.53	2.41	2.37	2.26	2.4	2.6	2.4	3.01	2.25	2.34	2.5	2.51	2.39	2.33	2.57	2.87	2.85	2.62	2.55	2.35	2.56	2.29	2.88
1700006A11RIK	na	2.95	2.84	2.79	2.86	2.71	2.83	2.66	2.96	2.86	2.85	2.51	2.82	2.7	2.9	3.2	2.59	2.51	2.74	2.78	2.59	3.07	2.89	2.57
1700006E09RIK	na	2.96	2.49	2.64	2.93	2.66	2.87	2.81	2.98	3.3	2.71	2.93	3.16	2.8	2.86	2.82	2.97	2.96	2.93	3.14	3.07	2.8	2.99	2.96
1700006F04RIK	na	4.46	5.12	5.13	5.23	4.72	4.74	4.74	5.03	5.49	5.33	4.84	5.35	4.99	4.65	4.87	4.38	4.5	4.33	4.66	4.75	5.04	4.74	4.57
1700006H21RIK	na	3.13	2.73	3.25	3.04	3.04	3.21	3.04	3.2	2.84	3.15	3.05	3.04	3.16	3.01	3.04	3.04	3.04	2.76	3.25	3.16	2.73	3.14	2.84
1700006J14RIK	na	4.63	4.44	4.02	4.25	3.85	3.56	3.72	3.61	4.49	4.37	4.24	4.12	4.24	4.1	4.12	4.74	4.25	3.98	3.83	4.41	3.94	4.09	4.44
1700007B14RIK	na	3.99	3.63	3.69	3.93	3.435	3.72	3.645	3.575	3.655	3.565	3.455	3.875	3.44	3.52	3.81	3.61	3.93	3.64	3.37	3.665	3.84	3.62	3.835
1700007F19RIK	na	3.31	3.64	3.16	3.12	3.16	3.27	3.4	2.91	3.23	3.69	3.19	3.31	3.26	3.21	3.26	3.18	3.23	3.23	3.23	3.32	3.29	3.21	3.09
1700007G11RIK	na	3.57	2.86	2.71	2.97	2.53	2.97	2.95	2.86	2.71	3.08	2.94	2.8	2.98	2.94	2.65	2.89	2.71	2.98	3.09	2.78	3.02	2.94	3.02
1700007I08RIK	na	4.97	4.28	4.66	4.97	4.36	4.53	4.39	4.8	4.66	4.47	4.7	4.58	4.2	4.54	4.78	4.36	4.41	4.55	4.4	4.64	4.57	4.53	4.66
1700007J10RIK	na	4.4	4.46	4.18	4.09	4.11	4.21	4.33	4.17	4.38	4.88	4.23	4.56	4.29	5.09	4.4	4.35	4.45	4.42	4.47	4.63	4.68	4.53	4.34
1700007K09RIK	na	3.91	3.99	4	4.38	4.26	4.28	4.04	3.63	3.66	3.63	3.34	3.97	3.82	3.86	4.25	3.74	3.86	4.12	4.14	3.61	4.32	3.87	3.58
1700007K13RIK	na	6.08	4.97	4.55	4.86	5.01	4.68	4.73	5.11	4.91	4.91	4.71	4.92	5.1	4.77	4.96	5.14	4.94	4.67	4.6	4.98	4.74	4.65	4.77
1700007L15RIK	na	5.66	5.81	5.53	5.37	5.77	6.17	6	5.59	5.66	5.81	5.81	5.88	5.93	5.59	5.76	5.91	5.75	6.04	6.06	5.97	5.8	5.65	5.77
1700007M16RIK	na	3	3.23	2.94	3.27	3.98	3.7	3.48	3.48	3.29	3.3	3.84	3.48	3.02	3.11	3.03	3.36	3.29	2.96	3.31	3.4	3.46	3.67	3.69
1700007P06RIK	na	6.18	6.25	6.03	6.02	6.12	5.75	5.89	5.69	6.05	6.46	5.82	6.24	6.01	5.91	5.44	6.18	6.05	5.98	5.72	6.01	5.64	5.39	5.93
1700008A04RIK	na	4.56	3.98	4.23	4.51	4.34	4.11	4.09	3.98	4.23	4.1	4	4.22	4.34	4.19	4.19	3.95	3.78	4.25	4.19	4.14	4.14	4.01	3.76
1700008F21RIK	na	3.63	2.9	2.76	2.67	3.67	3.08	2.93	2.98	3.27	3.01	3.11	3.34	3.14	3.39	2.51	2.93	2.98	3.19	3.04	3.05	3	2.8	3.46
1700008I05RIK	na	3.59	2.99	3.12	3.21	3.27	3.25	3.18	3.24	3.21	3.19	3.3	3.2	3.22	3.12	2.82	3.38	3.22	3.26	3.24	3.23	3.42	3.36	3.68
1700008J07RIK	na	6.97	6.92	7.18	7.26	6.78	7.17	7.35	7.23	7.1	7.22	7.13	6.93	6.82	7.19	6.7	6.52	6.53	6.45	6.01	6.44	6.48	6.51	6.27
1700008K24RIK	na	3.83	3.89	3.73	4.04	3.35	4.15	3.93	3.74	3.78	3.42	3.59	3.62	3.69	4.22	3.62	3.64	3.64	3.69	3.83	3.66	3.61	3.62	3.73
1700008O03RIK	na	4.16	4.6	4.43	4.35	4.45	4.33	4.44	4.56	4.4	4.45	4.49	4.68	4.31	4.33	4.45	4.29	4.45	4.45	4.45	4.53	4.3	4.45	4.76
1700008P02RIK	na	4.28	3.59	3.45	3.9	3.85	3.56	3.8	3.72	3.61	3.47	3.43	3.38	3.48	3.73	3.58	3.62	3.53	3.34	3.87	3.36	3.62	3.18	3.68
1700008P20RIK	na	4.9	4.95	4.75	5.03	4.64	4.95	4.78	4.93	4.85	5.05	5.09	5.41	5	4.67	4.67	4.82	4.73	5.01	5.03	5.35	4.79	5.1	5.08
1700009C05RIK	na	3.77	3.25	3.5	3.61	3.07	3.18	3.34	3.51	3.25	3.25	3.24	3.15	3.25	3.22	3.45	3.08	3.4	3.05	3.38	3.03	3.25	2.59	3.37
1700009J07RIK	na	5.68	5.23	5.04	5.03	5.12	5.06	5.02	5.55	5.13	5.17	5.4	4.92	5.17	5.28	4.75	5	5.06	5.18	5.52	5.45	4.73	5.1	5.32
1700009N14RIK	na	4.02	3.84	3.75	3.96	3.91	3.56	3.95	3.95	4.29	3.71	3.78	3.85	4.02	4.18	3.92	3.45	4.08	3.62	3.49	3.21	4.09	3.35	3.73
1700009P17RIK	na	5.68	5.45	5.91	5.72	6.09	5.9	6.01	5.73	6.19	6.32	5.89	6.07	5.58	5.81	5.61	5.94	5.99	5.75	5.57	6.07	6	5.99	5.62
1700010B08RIK	na	4.48	4.13	4.73	4.18	3.95	4.17	4.38	4.48	3.7	4.28	4.15	4	4.36	4.04	4.17	4.02	4.3	4.25	4.11	4.16	4.39	4.1	3.92
1700010B13RIK	na	4.92	4.09	4.4	4.06	3.9	4.03	3.8	4.22	4.37	4.26	4.05	4.17	4.26	4.51	4.17	4.07	4.23	4.22	4.01	4.55	4.11	3.83	4.36
1700010D01RIK	na	2.74	3.05	3.05	2.86	3.57	2.86	2.81	3.03	3.7	3.33	2.79	3.33	3.13	3.05	2.97	2.86	2.84	3.06	3.27	2.81	3.39	3.83	3.78
1700010I02RIK	na	2.41	2.58	2.27	2.26	2.47	2.41	2.37	2.53	2.35	2.62	2.22	2.7	2.41	2.18	2.43	2.35	2.26	2.53	2.2	2.32	2.41	2.42	2.47
1700010I14RIK	na	4.8	4.34	4.84	4.73	4.36	5.06	4.53	4.8	4.89	5.03	5.21	5.06	4.96	4.91	4.85	4.58	4.74	4.54	4.59	5.29	4.31	4.56	4.92
1700010J16RIK	na	3.24	3.17	3.1	2.81	3.02	3.3	3.35	3.34	3.06	2.93	3.17	3.06	2.72	3.26	2.95	2.94	3.15	3.42	3.6	3.04	3.3	3.17	3.22
1700010M22RIK	na	3.55	3.88	3.175	3.51	3.17	3.46	3.74	3.395	3.32	3.51	3.295	3.415	3.485	3.795	3.055	3.59	3.38	3.58	3.495	3.395	3.425	3.15	3.425
1700011A15RIK	na	5.13	5.05	5.12	5.01	5	5.13	5.08	5.05	5.2	5.35	4.91	5.49	4.71	5.05	4.98	5.31	5.24	5.27	5.01	5.2	4.36	5.01	5.18
1700011B04RIK	na	4.56	4.39	4.13	4.26	3.85	4.01	4.02	4.11	3.9	4.23	3.59	3.69	3.88	4.1	3.89	4.17	4.25	4.14	4.27	3.93	3.75	3.75	4.07
1700011E24RIK	na	4.78	4.65	4.43	4.78	4.65	4.6	4.99	4.42	4.83	4.97	4.56	4.95	4.54	4.82	4.67	4.74	4.73	4.64	4.5	4.78	5.01	4.57	4.84
1700011F03RIK	na	3.51	3.57	3.38	3.56	3.57	3.54	3.56	3.37	3.78	3.71	3.69	3.48	3.57	3.53	3.97	3.36	3.66	3.45	3.56	3.39	3.68	3.32	3.63
1700011F14RIK	na	3.03	3.26	3.04	3.02	3.25	3.5	3.26	3.32	3.13	3.35	3.37	3.14	3.23	3.23	3.02	3.18	3.33	3.16	3.15	3.16	3.17	3.14	2.98
1700011H14RIK	na	6.22	3.61	3.45	3.87	3.76	3.51	3.58	3.67	3.81	3.72	3.77	3.62	4.56	3.72	3.68	4.76	3.62	3.8	3.33	3.86	3.79	3.71	3.4
1700011I03RIK	na	3.23	2.93	2.88	2.93	2.99	2.79	2.91	3.31	3.02	2.52	2.78	2.86	2.91	2.93	3.25	2.73	2.71	2.78	2.9	2.44	3.1	2.88	3.17
1700011J10RIK	na	5.63	5.93	5.55	5.79	5.91	6.21	6.1	5.92	6.01	6.07	5.81	6.1	5.79	5.68	5.69	5.83	5.68	5.91	6.01	5.83	5.99	5.84	5.69
1700011L22RIK	na	4.77	4.95	4.91	4.9	4.75	5.18	5.09	5.06	4.92	4.89	5.09	5.12	5.05	4.77	4.77	4.95	4.93	4.86	4.69	4.95	5.04	4.87	4.87
1700011M02RIK	na	5.83	6.59	6.63	6.7	6.8	6.28	6.65	6.57	6.49	6.56	6.23	6.23	6.71	6.57	6.29	6.66	5.98	6.02	6.71	6.2	6.66	6.46	6.33
1700012A03RIK	na	4.01	3.95	3.62	3.62	3.66	3.75	3.66	3.62	3.49	3.9	3.7	3.62	3.53	3.54	3.76	3.62	3.57	3.57	3.54	3.62	3.55	3.62	3.62
1700012A16RIK	na	3.18	2.93	3.25	3.29	3.2	3.29	3.18	3.36	2.95	3.17	3.17	3.19	3.16	3.36	3.17	3.25	3.02	3.22	3.33	3.05	3.16	2.9	2.97
1700012B07RIK	na	4.68	4.26	4.93	4.5	4.65	4.18	4.32	4.36	4.35	4.36	4.37	4.35	4.58	4.45	4.8	4.82	4.41	4.18	4.2	4.5	4.42	4.36	4.84
1700012B09RIK	na	5.47	5.04	4.68	4.57	4.6	4.66	4.58	4.76	5.04	4.96	4.66	4.75	4.7	4.99	4.45	4.72	4.66	4.71	4.77	4.69	4.6	5.08	4.81
1700012B15RIK	na	5.87	6.22	6.21	6.09	6.24	6.17	6.02	6.18	6.07	6.07	5.9	6.02	6.1	6.14	6.09	6.22	6.01	6.07	6.01	6.33	5.95	5.96	6
1700012D01RIK	na	5.27	5.19	4.97	4.94	5.15	5	5.35	5.04	5.15	5.19	5.23	5.31	5.01	5.51	5.33	5.48	5.37	4.9	5.03	5.36	5.15	5.1	5.06
1700012D14RIK	na	7.03	7.07	7.06	6.69	6.35	6.84	6.74	6.48	6.92	6.34	6.79	6.41	6.55	6.61	6.59	6.32	6.28	6.19	6.18	6.14	6.32	6.62	6.39
1700012I11RIK	na	3.75	3.74	3.59	3.81	3.36	3.56	3.95	3.62	4.12	3.7	4.12	3.88	3.81	3.88	3.84	3.66	3.42	3.45	3.58	3.78	3.78	3.81	4.04
1700012L04RIK	na	5.43	5.94	5.57	5.86	5.54	5.9	5.8	5.33	5.77	6.1	5.41	6.22	5.77	6.09	5.52	5.55	5.81	5.76	6.27	5.75	5.44	5.67	6.1
1700012P22RIK	na	4.7	4.43	3.95	3.99	3.77	3.86	4.12	3.82	3.92	3.84	3.85	3.86	4.02	3.67	3.24	4.55	3.8	3.84	3.36	3.86	3.73	3.72	3.81
1700013D24RIK	na	3.72	3.26	3.53	3.47	3.65	3.47	3.23	3.44	3.5	3.64	3.33	3.85	3.61	3.43	3.42	3.47	3.47	3.42	3.25	3.47	3.62	3.33	3.39
1700013F07RIK	na	5.63	4.9	4.62	4.67	4.75	4.6	5.06	4.35	4.63	4.66	4.9	5.1	4.79	4.9	4.81	4.84	4.52	4.6	4.56	5.08	4.91	4.59	5.09
1700013G23RIK	na	5.07	4.94	5.29	5.27	5.32	5.47	5.23	5.17	5.28	5.54	5.15	5.17	5.16	5.19	5.19	5.12	5.09	4.98	5.01	4.93	5.19	4.72	5.19
1700013G24RIK	na	5.03	4.93	5.1	5.03	4.76	5.03	5.16	4.85	4.58	5.42	5.17	5.25	4.85	5.03	5.1	5.07	5.22	5.03	5.09	4.98	5.2	4.76	5.03
1700013H16RIK	na	2.92	2.67	2.65	2.75	2.92	2.87	2.82	2.77	2.84	2.82	2.73	2.84	2.85	2.71	3.14	2.91	2.76	2.87	2.82	2.8	2.73	2.83	2.88
1700013N06RIK	na	3.09	3.16	3.13	2.84	3.15	3.26	3.72	3.21	3.56	3.07	3.25	3.42	3.34	3.11	3.23	3.27	3.06	3.23	3.25	3.04	3.49	3.21	3.06
1700014N06RIK	na	4.17	3.83	3.92	4.38	4.1	4.13	4.07	4.11	4.14	4.14	3.81	4.44	4.1	3.89	4.03	4.63	3.96	4.17	4.33	4.06	4.41	4.36	4.11
1700015E13RIK	na	3.22	3.19	2.64	2.78	2.9	2.63	2.88	2.85	3.06	2.86	3	3.01	2.91	3.03	3.15	2.86	2.63	2.93	2.79	3.05	2.82	2.98	2.83
1700015F17RIK	na	3.17	2.58	2.73	3.03	2.85	3.06	2.74	2.68	3.12	2.73	2.85	2.88	2.66	2.82	3.07	2.84	2.76	2.72	2.82	2.99	2.7	2.93	3
1700015G11RIK	na	3.02	2.81	2.82	2.92	2.76	2.97	2.98	3.01	3.36	3.18	3.1	3.35	2.88	3.27	3.26	2.94	3.04	2.94	2.79	3.33	2.82	3.23	3.28
1700015O11RIK	na	6.03	6.42	5.67	6.11	5.92	5.42	5.99	5.64	6.09	5.89	5.56	5.73	5.68	5.75	6.1	5.88	5.58	5.88	5.7	5.92	5.59	5.77	5.79
1700016C15RIK	na	3.07	2.77	2.91	3	2.97	2.92	2.85	3.03	3	2.87	3.02	2.68	2.91	3.3	2.74	3.12	2.92	2.92	2.92	2.88	2.8	2.96	3.17
1700016D06RIK	na	3.33	3.07	3.31	3.03	3.27	3.28	3.11	3.26	3.72	3.59	3.4	3.39	3.06	3.27	3.06	3.25	3.26	3.28	3.19	3.45	3.27	3.31	3.23
1700016G22RIK	na	3.42	2.71	2.82	2.78	3.13	2.76	3.04	2.98	2.86	2.59	2.79	2.73	2.72	2.94	2.75	2.76	2.76	2.56	2.55	2.44	2.8	2.46	3.14
1700016H13RIK	na	4.51	4.17	3.79	4.07	4.54	3.9	4.38	3.8	4.32	4.26	4	4.17	4.14	4.07	4.35	4.13	4.18	4	4.25	4.14	4.17	4.3	3.82
1700016K19RIK	na	5.84	4.73	4.94	4.97	4.95	5.36	4.91	4.75	4.97	5.39	4.97	5.07	5.16	5.08	4.9	5	4.88	4.89	4.92	4.8	4.82	4.79	4.73
1700016L04RIK	na	4.455	4.035	4.02	4.03	3.8	3.965	4.075	3.865	4.165	3.885	3.99	4.035	3.845	3.95	4.085	3.95	4.06	3.96	3.65	3.775	4.195	3.995	4.355
1700016L21RIK	na	4.39	3.72	3.89	4.12	3.57	3.84	4.29	4.14	3.44	3.91	3.5	3.82	3.7	3.92	4.31	4.44	4.1	4.06	3.99	3.58	3.61	3.39	3.79
1700016M24RIK	na	4.24	4.27	4.06	4.06	3.99	3.64	4.08	4.59	4.04	4.07	4.29	3.97	3.97	4.36	3.86	3.96	4.15	3.99	4.31	4.4	4.03	3.73	3.92
1700016P04RIK	na	3.43	2.99	3.61	3.63	3.68	3.72	3.44	3.25	3.32	3.2	3.21	3.5	3.43	3.38	3.23	3.45	3.66	3.7	3.54	3.17	3.22	3.53	3.3
1700017B05RIK	na	7.2	7.09	7.42	7.13	7.18	7.43	7.14	7.55	6.99	7.04	7.18	7.02	6.7	7.26	7.12	7.32	7.19	7.18	7.17	7.1	7.13	7.3	6.95
1700017D01RIK	na	2.47	2.63	2.56	2.48	2.76	2.7	2.73	2.82	2.77	2.57	2.66	2.98	2.34	2.61	2.89	2.51	2.64	2.6	2.71	2.64	2.6	2.69	2.82
1700017G19RIK	na	4.08	3.25	3.47	3.47	3.48	3.48	3.4	3.66	3.6	3.78	3.26	3.28	3.56	3.51	3.59	3.22	3.55	3.46	3.55	3.57	3.51	3.2	3.78
1700017J07RIK	na	4.65	4.51	4.34	4.29	4.42	4.45	4.37	4.21	4.19	4.59	4.25	4.1	4.38	4.55	4.03	4.76	4.57	3.92	4.69	4.21	4.43	4.69	4.22
1700017N19RIK	na	2.85	2.9	2.75	2.83	2.95	2.94	2.79	2.98	3.19	2.82	2.95	2.89	3.03	2.85	3	3.03	2.92	2.72	2.87	2.94	3.01	3.34	2.9
1700018A04RIK	na	4.42	3.94	4.035	3.91	3.835	3.99	4.085	4.29	3.95	4.005	3.815	4.095	4.22	4.175	4.27	4.085	3.99	3.935	4.07	4.105	3.88	4.015	3.905
1700018A14RIK	na	5.44	4.54	4.72	4.78	4.89	4.59	4.73	4.68	4.95	4.99	4.75	4.98	5.1	5.13	4.98	4.81	5.02	4.82	5.29	5.01	5.2	4.77	4.53
1700018B08RIK	na	6.35	5.65	5.55	5.99	5.39	5.07	5.63	5.53	5.31	5.91	5.41	5.66	5.66	5.73	5.7	5.77	5.86	5.77	5.17	5.74	5.41	5.66	5.86
1700018B24RIK	na	3.92	3.76	3.89	3.76	3.37	4.17	3.39	3.7	4.01	3.66	3.66	3.8	3.82	4.06	3.87	3.74	3.71	4.12	3.8	3.53	3.76	3.68	3.78
1700018C11RIK	na	4.66	4.45	4.2	4.51	4.3	4.16	4.04	4.26	4.46	4.29	4.38	4.57	4.32	4.78	3.96	4.46	3.9	4.38	4.07	4.22	3.82	4.31	4.29
1700018F24RIK	na	4.13	3.22	3.37	3.21	3.01	3.22	2.93	3.16	3.49	2.96	3.19	2.99	2.95	3.92	2.97	3.36	3.89	3.64	2.94	3.13	3.3	2.86	3.35
1700018G05RIK	na	4.81	4.82	5.26	5.59	5.33	5.87	5.76	5.59	5.31	5.54	5.32	5.47	4.98	5.16	5.65	5.12	5.32	5.46	5.52	4.91	5.25	5.32	5.32
1700018L24RIK	na	3.99	4.12	4.12	4.02	4.08	3.68	4.22	3.97	4.18	4.34	3.92	4.3	4.1	3.92	4.28	3.92	3.8	3.83	3.69	4.12	4.08	3.61	3.81
1700019A02RIK	na	2.66	2.92	2.7	2.97	2.76	2.76	2.9	2.68	2.57	2.65	2.75	2.69	2.88	2.67	3.03	2.78	2.91	2.76	2.72	2.52	2.73	2.6	2.54
1700019B03RIK	na	4.06	4.16	4.01	4.22	4.21	4.3	4.39	4.29	4.01	4.47	4.45	4.27	3.99	4.09	4.36	4.26	4.31	4.21	4.39	4.58	4.31	4.25	4.51
1700019B21RIK	na	2.98	2.77	2.64	2.91	2.87	2.9	3.06	2.88	3.17	2.7	2.87	3.01	2.83	2.87	2.99	2.92	2.97	2.96	2.97	2.89	2.89	2.85	3.14
1700019D03RIK	na	5.7	5.85	5.74	5.93	6.16	6.07	6.29	6.15	5.98	5.89	6.36	6.23	6.07	5.92	6.15	6.28	6.32	6.07	6.2	5.34	5.89	6.28	6.81
1700019E08RIK	na	3.68	3.27	3.2	3.19	3.04	3.24	3.29	3.36	3.2	3.63	3.19	2.81	3.14	3.68	3.07	2.85	3.36	3.19	3.13	3.42	2.71	3.04	3.16
1700019E19RIK	na	8.18	8.04	7.89	8.06	8.13	8.31	8.41	7.86	8.29	8.12	7.96	8.12	8.15	8.14	8.27	8.27	8.29	8.14	8.03	8.15	8.37	7.89	7.89
1700019G17RIK	na	5.58	5.38	5.62	5.64	5.47	4.57	5.13	5.37	5.55	5.31	5.11	5.55	5.24	5.35	5.08	4.96	5.02	5.38	4.99	4.98	4.97	5.32	5.1
1700019G24RIK	na	3.94	3.35	3.51	3.73	3.6	3.86	3.44	4.13	3.36	3.4	3.29	3.57	3.68	3.82	3.51	3.52	3.2	3.93	3.64	3.41	3.7	3.3	3.34
1700019M22RIK	na	2.38	2.47	3.14	2.6	2.63	3.45	3.49	3.62	2.68	3.05	2.66	2.52	2.54	2.85	2.84	2.75	2.87	3.13	2.42	2.53	2.78	3.35	3.09
1700019N12RIK	na	4.25	3.93	3.87	3.89	3.92	4.26	4	3.93	4.19	4.09	3.86	3.8	4.2	3.92	3.93	3.82	3.8	3.88	3.98	3.84	3.86	3.83	3.67
1700019N19RIK	na	4.17	3.86	3.73	4.19	3.86	3.3	3.68	4.14	4.53	3.95	3.91	3.84	3.96	4.18	3.53	3.84	3.74	3.63	3.95	3.82	3.62	3.69	3.81
1700019O17RIK	na	4.48	4.83	4.38	4.48	4.44	4.44	4.78	4.77	4.83	5.1	5.01	4.59	4.81	4.45	4.59	4.72	4.51	4.55	4.45	4.82	4.9	4.76	4.83
1700019P21RIK	na	4.21	4.44	4.26	4.26	4.27	4.1	4.08	4.46	4.21	4.66	4.35	4.25	4.34	4.42	4.62	4.5	4.34	4.47	4.33	4.19	4.13	4.36	4.67
1700020A23RIK	na	3.08	3.17	3.07	3.4	3.58	3.56	3.39	3.56	3.61	3.57	3.37	3.6	3.33	3.25	3.52	3.48	3.31	3.42	3.12	3.42	3.71	3.22	3.54
1700020D05RIK	na	5.74	5.63	5.99	5.71	5.64	5.33	5.52	5.52	5.83	5.74	5.88	5.83	5.59	5.61	5.7	5.6	5.26	5.28	5.47	5.87	5.77	5.39	6.13
1700020G17RIK	na	3.26	2.83	3.41	3.68	3.69	3.13	3.02	3.26	3.07	3.63	3.04	3.41	3.27	2.93	3.22	3.26	3.33	3.29	3.26	3.45	3.25	3.34	3.43
1700020I14RIK	na	8.67	8.18	8.11	8.18	8.24	8.26	8.32	8.28	8.03	8.18	8.43	8.03	8.14	8.2	8.14	8.15	8.39	8.21	8.2	8.16	8.18	8.32	8.44
1700020L24RIK	na	4.88	6.12	5.68	5.59	5.65	5.66	5.87	5.39	5.26	5.91	5.51	5.54	5.41	6.01	6.1	5.56	5.39	5.42	5.3	5.62	4.83	5.39	5.44
1700020M21RIK	na	4.99	4.84	4.74	4.81	4.27	4.47	4.42	4.49	4.64	4.38	4.36	4.45	4.66	4.58	4.43	4.31	4.3	3.96	4.51	4.45	4.34	4.42	4.68
1700020N01RIK	na	4.79	4.13	4.36	4.69	4.29	4.01	4.6	4.46	4.6	4.18	4.55	4.52	4.38	4.51	4.47	4.44	4.52	4.76	4.29	4.76	4.38	4.13	4.33
1700020N15RIK	na	2.43	2.88	2.55	2.41	2.32	3.02	2.49	2.5	2.92	2.72	2.49	2.37	2.5	2.62	2.44	2.6	2.8	2.25	2.69	2.43	2.92	2.37	2.63
1700020N18RIK	na	4.3	3.82	4.43	4.26	4.02	3.91	4.3	4.7	4.36	4.09	4.38	3.89	4.44	4.51	3.89	4.04	4.02	4.36	4.35	4.32	3.99	3.88	4.36
1700020O03RIK	na	7.33	7.52	7.34	7.42	7.27	7.28	7.31	7.25	6.98	7.24	7.32	7.18	7.39	7.45	7.58	7.33	7.29	7.23	7.35	7.33	7.33	7.36	7.38
1700021A07RIK	na	4.59	4.2	4.42	4.9	4.18	4.86	4.04	4.68	5.34	4.92	4.96	4.75	4.49	3.96	4.68	4.59	4.46	4.34	4.72	4.59	4.75	4.75	5
1700021C14RIK	na	6.03	5.58	5.76	5.6	6.12	5.94	6.12	5.52	5.96	5.84	5.7	5.98	5.73	5.81	5.7	5.21	5.83	5.52	5.61	5.58	5.58	5.16	5.4
1700021F05RIK	na	6.41	7.02	6.84	7.09	7.18	6.99	7.37	7.43	6.99	6.79	7.16	7.33	6.64	6.8	7.02	7.34	7.27	6.76	7.12	7.03	7.11	7.1	6.97
1700021F07RIK	na	5.46	5.2	5.14	5.28	4.98	5.07	5.36	5.15	5.59	5.44	5.08	5.21	5.04	5.56	4.79	4.91	4.59	4.88	5.38	5.13	4.95	4.87	5.21
1700021J08RIK	na	5.2	5.48	5.43	5.7	5.5	4.59	5.71	5.63	4.76	5.48	5.17	4.69	5.46	5.88	5.59	5.43	5.35	5.16	5.23	5.47	5.08	5.85	5.31
1700021K19RIK	na	6.96	7.48	7.89	7.56	7.64	7.93	7.63	7.57	7.53	7.33	7.68	7.51	7.58	7.48	7.65	7.56	7.59	7.7	7.42	7.15	7.84	7.77	7.62
1700021L23RIK	na	5.54	5.34	5.09	4.92	4.55	4.56	4.86	4.76	4.51	4.71	4.82	4.55	4.78	5.09	4.63	4.57	4.49	4.74	4.73	4.62	4.14	4.47	4.54
1700021N21RIK	na	5.15	4.39	4.33	4.4	4.05	4.1	4.53	4.26	4.16	4.47	4.8	4.8	4.48	3.93	4.07	4.54	4.31	4.24	4.43	4.74	3.88	4.31	4.26
1700021P04RIK	na	3.55	3.5	3.34	3.47	3.18	3.31	2.75	2.76	2.96	3.84	3.16	3.41	2.98	3.17	3.11	3.07	3.25	3.09	3.19	2.65	2.87	3.09	3.17
1700022A21RIK	na	3.58	3.78	3.69	3.62	3.38	3.39	3.59	3.45	3.64	3.65	3.68	3.66	3.63	3.42	3.9	3.22	3.83	3.85	3.51	3.76	3.58	3.72	4
1700022A22RIK	na	3.21	2.92	3.38	2.87	3.1	3.31	3.36	3.18	3.17	3.17	3.03	3.35	3.04	3.09	3.16	3.09	3.37	2.98	3.23	2.93	3.81	2.96	2.92
1700022E09RIK	na	2.71	2.36	2.44	2.7	2.64	2.59	2.63	2.73	2.43	2.55	2.39	3.01	2.33	2.35	2.39	2.61	2.53	2.62	2.56	2.57	2.78	2.69	2.87
1700022H16RIK	na	3.87	3.89	3.97	3.85	3.61	4.06	4.36	3.7	3.84	3.79	3.88	4.09	3.75	3.82	3.75	3.91	3.54	4.05	3.87	3.58	4.02	4.08	3.53
1700022I11RIK	na	4.32	3.84	3.71	3.84	3.7	3.28	3.48	3.55	3.87	3.79	3.76	3.68	3.61	3.38	4.12	4.25	3.74	3.82	3.54	3.99	3.82	3.63	3.71
1700022N22RIK	na	4.29	4.21	4.15	4.56	4.32	4.63	4.24	3.68	4.12	4.87	4.32	3.65	4.09	4.53	4.24	4.17	4.2	3.99	3.95	4.37	4.38	4.23	3.95
1700022P22RIK	na	4.78	4.17	4.61	4.4	4.08	4.38	4.25	4.37	4.45	4.43	4.41	4.21	4.58	4.51	4.46	4.45	4.13	4.19	4.37	4.68	4.46	3.8	4.62
1700023A16RIK	na	3.11	3.05	3.21	3.47	3.08	3.28	3.07	3.56	3.29	3.2	3.43	3.21	3.61	3.59	3.44	3.22	3.5	2.85	3.1	3.45	3.18	3.57	3.29
1700023C21RIK	na	4.45	4.02	4	4.13	3.52	3.9	4.04	3.69	3.79	4.1	4.08	3.86	3.76	3.64	4.11	3.77	3.73	4.28	3.8	4.08	3.72	3.75	3.68
1700023E05RIK	na	4.12	4.2	4.1	4.15	4.03	3.97	4.38	4.13	4.28	4.31	4.34	4.14	4.31	3.91	4.24	4.13	3.88	3.95	4.21	3.96	4.37	3.88	4.01
1700023F02RIK	na	3.43	3.12	3.44	3.33	2.89	3.39	2.95	3.93	3.08	3.41	2.9	3.56	3.43	3.23	3.66	3.49	3.2	3.12	2.79	3.52	3.07	2.94	3.26
1700023F06RIK	na	5.67	5.67	5.84	6.08	5.79	5.54	5.83	6.02	5.61	5.78	5.84	5.9	5.75	5.84	5.45	5.77	5.67	5.99	5.78	5.67	5.9	5.68	6.18
1700023H06RIK	na	4.09	4.21	3.38	3.7	4.17	4.39	3.91	4.18	3.85	4.59	3.47	4.09	3.77	4.26	4.14	4.4	4.27	4.01	3.84	4.48	4.07	4.58	4.58
1700023L04RIK	na	6.47	6.3	6.32	6.37	5.99	5.93	6.29	5.81	6.42	6.86	6.02	6.15	5.94	6.23	6.04	5.63	5.89	6.02	6	5.97	5.94	5.99	5.9
1700024B18RIK	na	4	3.99	4.01	4.35	3.96	3.71	3.96	3.96	4.02	4.28	3.72	4.03	4	3.77	3.53	3.96	3.86	3.96	3.79	3.87	3.96	3.89	3.58
1700024F13RIK	na	3.78	3.29	3.14	3.12	2.83	3.18	3.12	3.44	3	3.13	2.87	3.22	3.02	3.38	3	3.28	3.55	3.12	3.2	3.21	2.96	3.24	3.4
1700024F20RIK	na	6.49	6.92	6.8	6.88	5.95	6.52	6.9	6.25	6.44	6.79	6.63	6.56	6.09	6.63	6.37	6.55	6.15	5.92	6.1	6.3	6.18	6.21	6.08
1700024G13RIK	na	5.28	3.55	3.6	3.31	3.53	3.33	3.83	3.45	3.32	3.43	3.62	3.41	3.79	3.69	3.56	3.84	3.97	3.49	3.78	3.54	3.29	3.2	3.36
1700024P03RIK	na	3.83	3.18	3.07	3.28	3.36	3.07	2.86	3.15	3.52	3.2	2.8	3.46	3.12	3.33	3.26	2.71	3.15	2.87	3.14	3.28	3.1	3.11	3.06
1700024P04RIK	na	3.13	2.86	3.22	3.31	3.14	3.06	3.31	2.9	3.45	3.21	3.03	3.24	3.18	3.23	3.14	3.39	3.15	3.1	3.1	3.05	3.15	3.49	3.38
1700024P16RIK	na	5.16	5.17	4.82	5.21	4.51	5.19	4.77	5.15	4.93	4.82	4.32	4.87	5.49	4.4	4.73	4.52	4.83	4.71	4.82	4.61	4.69	4.76	4.82
1700024H08RIK	na	4.3	3.72	3.58	3.78	3.53	3.63	3.73	3.66	3.82	3.25	3.54	3.63	3.28	3.66	3.82	3.43	3.9	3.67	3.68	3.4	3.71	3.37	3.78
1700025B11RIK	na	4.06	4.03	4.03	4.46	4.16	4.68	4.28	4.26	4.11	3.78	3.87	4.01	3.71	3.82	3.79	4.01	4.01	3.97	3.84	3.95	3.92	3.97	4.38
1700025C18RIK	na	4.66	4.08	4.26	4.61	4.06	4.21	4.63	4.43	3.77	4.21	4.57	4.29	4.59	4.71	4.09	4.7	4.13	4.24	4.68	4.35	4.91	4.64	4.49
1700025D23RIK	na	3.01	3.21	3.25	3.02	2.86	2.98	3.03	3.26	3.18	3.15	3.1	3.34	2.9	2.93	2.68	3	3.18	3.37	2.98	2.76	3.17	2.97	2.88
1700025E21RIK	na	4.17	4.29	4.3	4.42	3.78	3.92	4.2	4.1	4.15	4.17	4.17	4.2	4.13	3.95	4.39	4.08	4.31	3.69	3.86	4.5	4.23	4.33	4.08
1700025F22RIK	na	2.63	2.52	2.62	2.53	2.51	3.1	2.6	2.71	2.66	2.75	2.62	3.22	2.66	2.47	2.61	2.55	2.83	2.88	2.74	2.82	3.22	2.76	2.74
1700025F24RIK	na	3.58	3.22	3.35	3.11	2.78	3.3	3.24	3.18	3.56	3.26	3.11	2.97	3.19	3.1	3.08	2.94	3.11	2.77	3.22	3.47	3.51	3.19	3.09
1700025G04RIK	na	8.19	8.77	8.53	8.5	8.71	8.73	9.02	8.5	8.61	8.73	8.92	8.86	8.73	8.63	8.77	9.23	9.03	9.12	8.83	8.76	8.94	8.89	9.12
1700025H01RIK	na	5.12	4.99	5.03	4.98	4.79	4.9	4.97	5.15	5.04	5.4	4.84	5.25	4.97	4.9	5.01	4.96	5.03	5.06	5.09	5.21	5.36	5.03	4.7
1700025K23RIK	na	5.63	5.69	5.02	5.44	5.47	5.57	5.71	4.8	5.47	5.86	5.72	5.51	4.88	5.37	5.56	5.23	5.31	5.14	5.16	5.18	5.85	5.52	5.38
1700025K24RIK	na	4.86	3.96	4.21	3.85	3.9	4.05	4.3	4.35	3.71	3.48	3.98	3.52	3.78	3.88	3.94	3.98	4.04	3.98	4.2	3.7	3.98	4.06	3.77
1700025M24RIK	na	4.6	4.16	4.53	4.46	4.25	3.94	4.23	4.14	4.23	4.21	4.07	4.11	4.46	4.33	4.16	4.04	4.21	4.27	3.92	3.77	3.99	3.98	3.92
1700025N21RIK	na	3.33	3.46	3.29	3.18	3.28	3.5	3.14	3.3	3.12	3.11	3.37	3.34	3.29	3.4	3.17	3.47	3.44	3.27	3.29	3.14	3.8	3.32	3.29
1700025N23RIK	na	4.34	4.14	5.07	5.13	4.85	4.03	4.5	4.52	4.26	4.64	4.18	4.43	4.64	4.83	4.04	4.41	4.65	4.62	4.64	4.4	4.99	4.02	4.61
1700025O08RIK	na	3.91	3.73	3.84	3.66	3.87	3.41	3.62	3.63	3.84	3.25	3.46	3.52	3.77	3.65	3.72	3.48	3.51	3.91	3.39	3.68	3.75	3.76	3.84
1700026D08RIK	na	5.04	3.88	4.08	4.25	4.1	4.17	4.02	4.06	3.91	4.4	4.2	4.52	4.55	4.22	4.33	4.24	4.2	3.99	3.94	4.35	3.91	3.99	4.4
1700026D11RIK	na	4.06	3.64	3.81	3.85	3.48	3.36	3.76	3.79	3.64	3.66	3.96	3.72	3.64	3.63	3.86	3.4	4.1	3.79	3.73	3.96	3.66	3.74	3.9
1700026F02RIK	na	4.84	4.89	4.79	4.54	4.94	4.99	5.01	5	5.24	4.6	4.63	4.84	4.78	4.64	4.9	4.84	4.82	4.81	4.98	4.81	4.72	4.94	4.86
1700026J04RIK	na	6.7	6.84	6.63	6.99	7.24	7.39	7.07	6.87	7.1	7.26	7.08	7.01	6.8	7.08	7.26	7.38	7.54	7.13	7.11	6.77	7.43	7.24	7.24
1700026J12RIK	na	3.82	3.11	3.07	3.36	3.02	3.26	3.29	3.42	3.64	3.54	3.32	3.36	3.26	3.3	3.4	3.17	3.35	3.37	3.14	3.28	3.43	3.38	3.4
1700026J14RIK	na	4.66	4.85	4.44	4.81	4.53	4.51	4.53	4.97	4.28	4.38	4.14	4.29	4.51	4.36	4.86	4.54	4.59	4.52	4.44	3.98	4.53	4.06	4.29
1700026L06RIK	na	6.37	6.18	6.08	6.15	5.75	6.1	6.17	6.03	6.13	5.91	5.92	6.04	6.19	6.04	5.99	6.73	6.34	6.3	6.3	6.23	6.12	6.08	6.06
1700027A15RIK	na	4.17	4.09	3.78	3.93	4.15	4.07	3.8	4.24	3.85	4.04	3.89	4.01	4.07	4.22	3.92	3.79	3.96	4.12	4.2	4.04	4.17	3.65	3.94
1700027A23RIK	na	3.46	3.3	3.27	3.55	3.24	3.3	3.2	3.4	3.65	3.56	3.1	3.19	3.28	3.25	3.31	3.3	3.27	3.19	3.37	3.01	3.09	3.2	3.52
1700027D21RIK	na	4.5	4.085	4.315	4.02	4.42	4.66	4.435	4.335	4.635	4.9	4.215	4.745	4.24	4.205	4.29	4	4.42	4.36	4.6	4.73	3.97	3.98	4.46
1700027F09RIK	na	2.87	3.66	2.79	2.97	2.87	2.98	2.67	2.71	3.03	2.84	2.92	2.99	2.8	2.93	2.87	2.61	2.87	2.67	3.24	2.65	2.97	2.92	2.84
1700027I24RIK	na	2.38	2.73	2.18	2.43	2.96	2.84	2.47	2.45	2.91	2.54	2.52	2.48	2.64	2.82	2.86	2.66	2.73	2.51	2.69	2.57	2.37	2.58	2.57
1700027J07RIK	na	4.83	4.1	4.44	4.41	4.7	4.41	4.41	4.4	4.74	4.51	4.18	4.31	4.58	4.3	4.42	4.4	4.71	4.41	4.52	4.41	4.16	4.3	4.41
1700028B04RIK	na	5.7	5.16	5.06	5.3	5.22	5.16	5.23	5.25	4.86	5.44	4.73	5.05	4.24	5.36	4.57	4.95	5.04	5.1	5.1	4.98	5.16	5.64	5.04
1700028D13RIK	na	3.49	4.08	4.14	3.76	3.52	3.66	3.98	4.11	4.45	3.83	3.69	4.21	3.7	4.09	4.2	4.25	3.82	4.47	4.01	3.91	4.43	3.72	3.93
1700028E10RIK	na	4.74	5.24	5.14	5.49	5.04	4.78	5.01	5.15	5.15	5.11	4.78	4.89	5.48	5.28	5.26	5.67	5.68	5.43	5.45	5.36	5.6	5.5	5.15
1700028I16RIK	na	4.94	4.68	4.78	4.76	4.23	4.5	4.81	4.12	4.93	4.63	5.1	5.08	4.71	4.98	5.14	4.71	4.76	4.47	4.57	4.83	4.58	4.93	4.54
1700028J19RIK	na	5.37	5.02	4.94	5.54	4.97	4.5	5.42	5.19	5.05	5.1	5.37	5.07	5.02	4.88	5.31	4.94	5.15	5.11	5.06	5.61	4.77	4.84	5.55
1700028K03RIK	na	4.03	3.67	3.79	3.63	3.52	3.92	3.92	4.31	3.98	3.95	3.71	3.59	3.61	3.63	3.46	4.1	3.83	3.88	3.55	3.43	3.21	3.58	4.11
1700028M03RIK	na	2.94	2.99	2.78	2.98	3.1	3.1	3.59	3.37	3.17	3.17	2.9	3.61	3.17	2.95	2.83	2.84	3.1	3.05	3.27	2.78	3.07	2.88	3.02
1700028P14RIK	na	3.43	2.96	2.9	2.53	2.86	2.98	3.08	2.93	2.89	3.04	2.97	3.11	2.95	2.88	3	3.18	3.23	2.9	2.81	3.13	2.97	2.88	2.98
1700028P15RIK	na	3.7	3.75	3.72	3.5	3.44	3.48	4.07	4.08	3.93	3.79	3.53	3.6	3.65	3.46	3.69	3.71	3.69	3.68	3.99	3.57	4.23	3.29	4.08
1700029B22RIK	na	3.37	3.14	3.05	3.35	2.85	2.9	3.06	2.73	3.13	2.96	3.09	3.25	3.64	3.34	3.01	2.9	3.28	2.89	3.12	3.31	2.97	3.22	3.49
1700029E06RIK	na	3.57	2.43	2.83	2.86	2.97	3.33	3.07	3.25	3.11	3.09	3.14	2.84	2.54	2.45	2.9	2.82	2.99	2.89	2.86	2.77	2.92	2.94	2.95
1700029F09RIK	na	5.89	5.54	5.91	5.62	5.89	5.62	5.66	6.06	5.9	5.91	5.61	6.25	5.83	5.49	5.91	6.03	5.66	5.69	6.01	6.05	6.48	6.19	6.36
1700029F12RIK	na	4.43	3.32	4.45	4.15	3.6	3.56	3.72	3.67	3.59	3.51	3.6	3.1	4.2	3.92	3.14	3.75	3.61	4.03	3.57	3.58	3.66	3.36	3.36
1700029G01RIK	na	6.44	6.66	6.62	6.95	6.74	6.89	7.16	6.64	6.69	7	6.99	7.16	6.22	6.85	6.5	6.3	6.51	6.47	6.46	6.21	6.81	6.85	6.57
1700029H14RIK	na	5.31	4.79	4.59	4.89	4.85	4.8	4.7	4.55	4.74	4.75	4.82	4.88	4.69	4.55	4.68	4.74	4.85	4.76	4.98	4.87	4.82	4.4	4.82
1700029I01RIK	na	8.56	7.96	7.62	7.45	7.39	7.51	7.45	7.51	7.48	7.39	7.62	7.65	7.8	7.64	7.93	8.51	7.93	8.05	8.15	8.52	7.75	8.24	8.41
1700029I15RIK	na	5.91	5.82	6.05	6.07	5.85	5.73	5.82	5.94	5.84	5.99	5.55	5.85	5.55	5.55	5.59	5.81	5.75	5.83	5.66	5.68	5.69	5.57	5.55
1700029J03RIK	na	4.34	4.43	4.61	4.43	4.33	4	4.44	4.47	4.37	4.6	4.45	4.32	4.59	4.33	4.14	4.51	4.23	4.31	4.04	4.48	3.93	4.37	4.37
1700029J07RIK	na	4.94	5.04	4.6	4.8	4.8	4.94	4.77	4.36	5.35	5.39	5.32	5.21	4.4	4.59	4.25	4.66	4.57	4.8	4.31	4.78	5.09	4.29	4.62
1700029J11RIK	na	4.43	4.39	4.46	4.43	4.59	4.15	4.54	4.51	4.25	4.47	4.07	4.12	4.25	4.49	4.29	4.47	3.88	4.39	4.3	4.51	4.32	4.16	4.63
1700029M03RIK	na	2.55	2.58	2.71	2.61	2.89	2.84	2.6	2.79	2.82	2.73	2.81	2.7	2.4	2.69	2.94	2.6	2.93	2.5	2.77	2.61	2.76	2.79	2.36
1700029M20RIK	na	3.86	3.98	3.99	3.8	3.73	3.9	4.11	4.09	3.54	3.78	3.65	4.1	4.01	4	4.2	3.78	4.11	4.02	3.9	3.75	3.66	3.85	3.9
1700029N11RIK	na	3.35	2.93	3.28	3.03	3.1	2.9	3.17	2.87	3	3.25	3.06	2.93	2.95	3.16	3.08	2.79	2.99	2.84	2.91	2.85	3.22	3.08	3.25
1700029P11RIK	na	5.225	5.205	4.86	4.865	4.935	4.45	5.075	4.555	4.93	4.945	4.93	5.095	4.955	4.915	5.09	4.86	4.765	4.775	4.91	4.745	5	4.95	5.005
1700030A11RIK	na	3.86	4.08	3.93	4	4.06	3.78	3.86	3.88	4.03	4.19	4.15	3.95	3.91	3.85	4.06	3.57	3.95	3.89	3.74	3.91	3.62	4.15	3.91
1700030C10RIK	na	5.7	6.07	5.77	5.72	5.73	5.87	5.71	6.07	5.69	5.69	5.44	5.6	5.69	5.86	5.43	5.38	5.57	5.81	5.33	5.69	5.89	5.45	5.24
1700030F04RIK	na	4.01	3.95	3.92	3.52	3.68	3.67	3.8	3.96	3.76	4.32	3.59	3.92	3.85	4.17	3.92	4.45	3.67	4.28	4.4	3.77	3.82	3.38	4.56
1700030F18RIK	na	3.58	3.3	3.54	3.58	3.91	3.77	3.79	3.51	3.79	3.75	3.44	3.63	3.46	3.73	3.35	3.58	3.56	3.22	3.41	3.52	3.45	3.62	3.87
1700030J22RIK	na	4.61	4.56	4.11	4.84	4.49	4.42	4.62	4.43	4.4	5.11	4.62	4.64	4.71	4.62	4.78	4.67	4.29	4.26	4.7	4.73	4.62	4.48	4.82
1700030K09RIK	na	6.48	6.58	6.38	6.56	6.35	6.33	6.19	6.33	6.23	6.12	6.32	6.55	6.25	6.51	6.4	6	6.25	6.39	6.26	6.3	6.29	6.3	6.12
1700030L20RIK	na	3.09	3.06	2.74	2.9	2.97	3.18	3.26	3.01	2.89	2.92	3.07	2.72	2.61	2.92	2.74	2.81	2.92	2.96	2.88	2.46	3.05	2.66	2.8
1700030M09RIK	na	5.38	4.53	4.76	4.66	4.37	4.4	4.73	4.32	4.8	4.94	4.73	4.31	5.08	4.61	4.68	4.56	4.99	4.55	4.78	4.76	4.57	4.19	4.39
1700030N03RIK	na	5.98	4.3	4.32	4.58	4.1	3.8	3.92	4.37	4.22	4.6	4.34	4.64	3.99	4.17	4.36	4.33	4.38	4.21	4.7	4.41	4.45	3.96	3.98
1700030O20RIK	na	3.9	3.58	3.78	3.78	3.25	3.78	3.69	3.48	4.09	3.33	3.86	3.62	3.8	3.78	4.12	3.67	3.74	3.81	4.04	3.78	4.04	4.06	3.9
1700031A10RIK	na	3.24	3.3	3.68	3.6	3.26	3.68	3.28	3.52	3.86	3.18	3.45	3.18	3.44	3.24	2.82	3.37	4	3.1	3.65	3.84	3.36	3.18	3.46
1700031F05RIK	na	4.44	4.35	4.09	4.15	4.21	5.25	4.51	4.22	4.27	4.36	4.36	4.22	4.04	4.13	4.56	3.78	4.23	4.33	4.22	3.89	4.18	3.89	5.05
1700031L13RIK	na	3.25	2.74	2.69	2.84	2.64	2.8	2.76	2.71	2.93	2.62	2.68	2.59	2.92	2.74	2.72	2.62	2.86	2.69	2.68	2.57	2.84	2.83	2.81
1700031M16RIK	na	3.29	2.96	3.81	3.04	2.94	3.39	3.18	3.26	3.3	3.03	3.07	3	3.36	3.17	3.15	3.23	3.21	3.43	2.94	3.34	3.55	3.46	2.8
1700031P21RIK	na	2.44	2.52	2.44	2.68	2.6	2.47	2.56	2.6	2.75	2.57	2.5	2.8	2.39	2.48	2.53	2.36	2.4	2.52	2.48	2.53	2.5	2.93	2.66
1700034E13RIK	na	3.48	3.36	3.59	3.51	3.44	3.5	3.46	3.34	3.8	3.87	3.69	3.51	3.27	3.47	3.19	3.45	3.51	3.06	3.29	3.54	2.96	3.38	3.38
1700034F02RIK	na	3.56	3.5	3.84	3.51	4.1	3.91	3.22	3.68	3.6	3.66	3.68	3.88	3.71	3.12	3.55	3.79	3.69	3.77	3.74	3.23	3.65	4.12	3.54
1700034G24RIK	na	4.92	4.71	4.9	4.81	4.99	4.63	4.7	4.62	5.03	4.66	4.92	4.9	4.65	4.71	4.3	4.62	4.4	4.61	4.66	4.55	4.72	4.66	4.71
1700034H14RIK	na	8.31	8.08	8.31	8.42	8.3	8.35	8.49	7.81	8.17	8.25	8.11	8.05	7.77	8.04	7.76	7.75	8.14	7.94	7.93	7.64	7.65	7.42	7.63
1700034H15RIK	na	5.09	4.81	4.96	4.88	4.88	4.58	4.82	5.12	4.88	4.51	4.82	4.99	4.95	4.88	4.76	4.68	4.62	4.73	4.65	4.86	4.57	4.9	5.11
1700034I23RIK	na	3.13	3.08	3.22	2.6	2.85	3.6	3.48	2.5	2.9	3.06	2.91	2.76	3.16	2.98	2.99	3.1	2.55	3.31	2.95	3.13	3.28	3.09	3.64
1700034J05RIK	na	4.28	3.85	4.04	3.96	4.14	3.66	3.98	3.96	3.96	3.96	3.63	3.79	3.96	4.03	4.29	3.73	3.96	4.1	3.69	3.9	3.96	4.03	3.96
1700034K08RIK	na	4.86	3.64	4.22	4.13	3.54	3.62	3.36	3.78	3.42	3.85	3.74	3.5	3.99	3.98	3.58	3.78	3.62	3.69	3.98	3.98	3.86	3.54	3.2
1700034O15RIK	na	4.27	3.77	3.7	4	3.66	3.87	3.82	4.07	4.05	4.23	3.82	3.87	3.97	3.96	3.98	3.87	3.61	3.84	4.52	3.79	4.35	3.57	3.6
1700034P13RIK	na	3.91	4.03	3.74	3.86	4.07	4.33	3.8	3.98	3.3	3.91	3.72	4.04	3.65	3.75	4.17	4.06	3.71	3.91	3.81	3.7	3.95	4.14	3.84
1700036G14RIK	na	3.59	3.67	3.96	4.02	3.47	3.96	3.67	3.87	3.39	3.71	3.6	4.02	4.01	3.87	3.92	3.78	3.79	3.88	4.09	3.82	4.28	4.26	4.26
1700036O09RIK	na	2.61	2.74	2.5	3.32	2.54	2.8	2.63	2.81	2.71	2.58	2.75	2.71	2.65	2.56	2.9	2.66	2.62	2.79	2.72	2.77	2.35	2.7	2.79
1700037C06RIK	na	4.29	4.11	4.3	4.08	4.01	3.91	4.4	4.1	4.7	4.65	4.2	4.18	3.97	4.16	4.1	4.18	3.99	4.09	4.38	4.18	4.33	4.22	4.44
1700037C18RIK	na	5.42	5.11	5.16	5.16	4.84	5.06	5.25	5.42	5	5.14	5.12	5.1	5.15	5.48	5.23	5	5.16	5.13	4.81	5.62	5.2	5.13	5.03
1700037F24RIK	na	5.46	5.07	4.64	4.94	4.59	4.62	5.02	4.91	5.15	5.34	5	5.22	4.75	4.94	5.01	4.73	4.68	5.04	4.87	5.08	4.76	4.72	5.22
1700037H04RIK	na	8.15	8.7	9.01	9.2	8.67	8.48	8.86	9.13	8.36	8.49	8.7	8.75	8.44	8.79	8.66	8.38	8.23	8.28	8.03	7.92	7.82	8.07	7.9
1700039E15RIK	na	4.7	4.13	4.76	4.24	3.89	4.11	3.89	3.94	3.88	4.25	4.01	4.22	4.4	4.41	4.22	4.22	4.23	4.5	4.21	4.05	4.09	3.84	4.22
1700039E22RIK	na	4.1	4.06	4.06	4.57	4.11	4.22	3.7	3.75	4.12	3.74	3.8	4.06	3.49	4.28	3.93	4.03	3.55	4.23	3.91	4.08	4.06	4.01	4.25
1700039M10RIK	na	4.64	4.83	4.3	4.77	4.88	4.79	4.71	4.69	5.18	4.99	4.72	4.66	4.78	5.09	4.83	4.95	4.97	4.68	4.85	5.03	4.98	4.77	4.95
1700040D17RIK	na	3.2	3.72	3.47	3.69	3.15	3.96	3.35	3.46	3.27	3.47	3.55	3.39	3.13	3.36	3.14	3.64	3.57	3.49	3.22	3.39	3.55	3.83	3.5
1700040F15RIK	na	4.66	3.21	2.75	3	2.49	2.36	2.14	2.77	2.49	3.21	3.09	2.1	2.44	2.83	2.96	2.73	3.22	2.94	2.88	2.69	3.64	2.87	2.75
1700040F17RIK	na	3.43	3.22	3.5	3.31	3.63	3.9	3.23	3.12	3.41	3.48	3.36	3.73	3.52	3.34	3.6	3.54	3.56	3.29	3.25	3.39	3.23	3.84	3.06
1700040I03RIK	na	6.94	6.96	6.98	7.08	7.21	7.09	7.06	7.05	6.97	7.18	6.92	7.08	6.97	6.79	7.09	7.11	6.96	7.07	7.09	6.57	7.02	6.81	6.73
1700040L02RIK	na	7.19	5.79	5.45	5.19	5.15	5.81	5.35	5.32	5.86	5.56	5.37	5.45	6.13	5.48	5.38	5.84	5.69	5.38	5.13	5.4	5.64	5.72	5.16
1700040N02RIK	na	4.53	4.53	4.37	4.58	4.36	3.99	4.35	4.5	4.49	4.42	4.47	4.21	4.29	4.54	4.5	4.29	4.34	4.3	4.28	4.42	4.18	4.26	4.36
1700041C23RIK	na	2.34	2.49	2.68	2.62	2.53	3.07	2.72	2.81	2.68	2.32	2.95	2.69	2.51	2.65	2.29	2.66	3.03	2.57	2.57	2.62	2.8	3.32	2.8
1700041M05RIK	na	4.34	3.95	3.94	3.82	4.21	4.59	3.7	3.78	4.05	4.32	3.42	4.03	4.13	4.87	4.26	4.31	3.75	4.47	4.28	3.16	3.77	3.9	3.42
1700041M19RIK	na	3.65	3.33	3.12	3.27	3.17	3.68	3.43	3.65	3.23	3.11	3.24	3.6	2.99	3.35	3.31	3.45	3.45	3.42	3.06	2.91	3.26	3.17	3.46
1700042B14RIK	na	3.59	3.62	3.34	3.17	3.18	3.02	3.35	2.91	2.78	2.79	2.59	2.63	3.5	3.4	2.87	3.22	3.09	3.46	3.24	2.23	2.74	2.43	2.67
1700042G07RIK	na	5.57	5.67	5.68	5.63	5.18	5.56	5.39	5.59	5.55	5.53	5.59	5.9	5.68	5.48	5.3	5.75	5.48	5.51	5.58	5.6	5.43	5.37	5.49
1700042G15RIK	na	4.42	4.72	4.27	4.31	4.02	4.47	4.36	4.2	4.18	4.31	4.07	4.26	4.02	4.38	4.55	4.05	4.26	4.44	3.83	3.98	3.87	3.83	3.97
1700042O10RIK	na	3.44	3.26	3.4	3.54	3.43	3.4	3.41	3.26	3.41	3.83	3.34	3.28	2.97	3.19	3.65	3.61	3.03	3.48	3.16	3.56	3.46	3.36	3.81
1700044C05RIK	na	4.86	4.87	4.86	4.73	4.47	4.89	4.65	4.88	4.77	5.12	4.84	4.87	5.16	4.78	4.78	5.15	4.7	4.84	4.71	4.73	4.99	4.58	5.07
1700044K03RIK	na	6.3	5.33	5.35	5.29	5.59	5.8	5.82	5.4	5.58	5.49	5.13	5.24	5.51	5.94	5.5	6.07	5.51	5.51	5.72	5.18	5.51	5.49	5.59
1700045H11RIK	na	4.44	4.59	4.57	4.9	5.03	4.45	4.98	4.85	5	4.54	4.3	4.63	4.89	4.83	4.38	4.67	4.76	4.63	4.83	4.42	4.67	4.34	4.76
1700045I19RIK	na	4.84	4.77	5.15	4.84	4.18	4.44	4.4	5.05	4.83	4.86	4.97	4.55	4.82	5.16	4.49	4.69	4.98	4.62	4.94	4.84	4.84	4.51	4.87
1700046C09RIK	na	3.42	3.45	3.17	3.5	3.14	3.45	3.72	3.44	3.6	3.43	3.31	3.22	3.72	3.26	3.24	3.55	3.42	3.4	3.33	3.15	3.26	3.59	3.42
1700047F07RIK	na	3.78	3.67	3.71	3.6	3.58	4.02	3.47	3.6	3.99	3.89	3.71	3.69	3.58	3.66	3.25	3.66	3.62	3.57	3.76	3.64	3.39	3.67	3.56
1700047G03RIK	na	6.39	8.64	6.95	7.27	7.82	7.91	7.37	9.65	6.79	8.03	7.31	8.23	10.59	9.93	11.41	11.08	10.6	10.8	10.18	10.64	10.41	10.35	10.32
1700047L14RIK	na	3.24	3.13	3.1	2.99	3.16	3	2.92	3.24	3.3	3.03	3.12	3.3	3.01	3.08	3.52	3.06	3.41	3.32	3.38	2.9	3.06	3.17	3.13
1700047M11RIK	na	3.97	3.63	3.55	3.92	4.58	4	4.25	4.34	4.24	4.37	3.76	3.75	3.49	3.88	4.37	4.35	4.34	3.85	3.47	3.63	4.21	3.86	4.06
1700048M11RIK	na	4.335	4.29	4.29	4.555	4.305	4.175	4.07	3.63	4.045	4.245	4.425	4.24	4.085	4.42	4.705	3.975	3.99	4.625	4.03	4.035	4.155	4.105	4.225
1700048O20RIK	na	5.73	5.48	5.44	5.87	5.44	5.09	5.49	5.54	5.59	6.18	5.38	5.52	5.11	5.69	5.57	5.73	5.6	5.76	5.6	5.28	5.49	5.07	5.07
1700049E15RIK	na	5.53	4.84	5.29	5.15	4.95	5.15	5.25	4.96	5.26	5.14	5.47	5.44	5.05	5.02	4.91	5.29	5.13	5.07	4.91	5.31	5.22	4.93	5.1
1700049E22RIK	na	3.67	4.1	4.06	4.28	4.42	3.9	3.81	4.14	4.38	4.3	4.33	4.41	4.17	4.16	3.95	4.08	4.33	4.37	4.17	4.14	4.47	4.37	3.74
1700049G17RIK	na	6.77	5.99	6.65	5.76	6	5.43	6.05	6.41	6.16	6.16	6.29	5.84	6.16	6.49	5.45	5.41	5.92	6.3	5.82	6.01	6.12	6.19	6.08
1700049L16RIK	na	4.47	4.83	4.42	4.19	4.01	3.98	4.41	4.13	5.12	4.44	4.72	4.43	4.25	4.61	4.38	4.15	4.58	4.03	4.44	4.72	4.29	4.62	4.3
1700051A21RIK	na	4.43	4.07	4.18	4.02	4.02	3.93	3.83	3.71	4.49	4.03	4.13	4.18	3.89	4.2	3.92	4.05	3.83	4.09	4.05	4.01	3.76	4	3.97
1700052I22RIK	na	3.34	2.95	3.24	3.33	3.04	3.2	2.92	3.1	3.21	3.04	3.17	3.21	3.02	3.19	3.2	3.03	3.14	3.07	3.18	3.14	3.43	3.17	3.17
1700052K11RIK	na	6.94	6.72	6.74	6.85	6.98	6.97	6.88	7.24	6.89	7.17	6.88	6.56	6.91	7	7.03	6.62	6.94	6.72	6.6	6.6	6.89	7.25	6.91
1700052N19RIK	na	5.24	5.28	5.14	5.16	5.47	4.86	5.31	4.77	5.51	5.03	5.43	5.17	5.09	5.02	5.05	4.98	5.15	4.8	5	5.37	4.79	5.17	5.08
1700054A03RIK	na	3.17	3.41	3.16	3.14	3.21	3.26	3.42	3.26	3.1	3.39	3.07	2.59	3.09	2.99	3.14	3.15	2.94	3.11	3.14	2.94	3.01	2.96	2.95
1700054K19RIK	na	4.97	4.73	4.86	4.96	4.63	5.22	4.43	4.84	4.94	4.93	4.63	4.82	4.83	4.73	4.9	4.85	4.84	4.85	5.15	4.71	4.85	4.56	4.81
1700054M17RIK	na	4.77	4.98	4.8	4.91	4.56	4.64	4.62	4.72	5.04	4.82	4.87	4.62	4.99	4.65	4.9	4.89	5.11	4.95	4.82	4.57	4.44	4.84	4.91
1700054N08RIK	na	5.1	5.01	5.6	5.51	5.62	5.33	5.38	5.66	5.68	5.85	5.61	5.59	5.48	5.49	5.4	5.52	5.26	5.84	5.57	5.9	5.62	5.9	5.93
1700054O13RIK	na	5.29	4.96	5.01	4.88	5.05	4.99	4.94	5.12	5.24	4.89	4.96	4.92	4.97	4.98	5	4.98	4.85	5.02	5.02	4.91	5.04	4.77	5.13
1700054O19RIK	na	3.89	4.43	4.27	4.21	4.01	4.86	4.42	4.47	4.28	4.08	4.74	3.8	3.86	4.81	4.24	4.8	4.19	4.51	3.9	3.94	4.69	4.04	4.78
1700055C04RIK	na	3.96	4.52	4.04	4.57	4.33	4.23	4.48	4.33	4.49	4.4	4.52	4.25	4.16	4.33	4.33	4.33	4.5	4.33	4.34	4.22	4.22	4.34	4.13
1700055N04RIK	na	5.25	4.71	4.5	4.77	4.16	4.7	4.96	4.31	5.14	4.41	4.76	4.94	4.56	4.9	4.89	4.58	4.65	4.52	4.78	4.65	4.65	4.63	4.75
1700056E22RIK	na	5.03	5.16	5.22	5.59	5.22	5.09	5.22	5.6	5.37	5.79	5.53	5.53	5.25	5.6	5.66	5.45	5.49	5.51	5.54	5.79	5.42	5.86	5.59
1700056N10RIK	na	4.61	5.18	5.5	5.3	5	5.33	4.93	5.08	4.88	5.2	5.22	5.22	5.29	4.9	4.9	5.43	5.03	4.74	5.58	5.29	5.41	5.49	5.17
1700057G04RIK	na	3.33	3.05	3	2.97	3.09	3.23	3.17	3.03	3.17	2.82	2.85	3.3	3.4	3.11	2.81	3.33	3.2	3.46	3.03	3	3.23	2.87	2.91
1700057H15RIK	na	4.07	3.95	4.1	4.33	4.12	4.2	4.06	4.06	4.14	4.08	3.91	4.24	3.91	4.34	3.89	4.16	4.43	4.15	3.91	3.79	4.08	4	3.85
1700057H21RIK	na	3.16	3.72	3.55	3.43	3.87	4.04	3.64	3.7	3.35	3.69	3.62	3.5	3.37	3.75	3.49	3.41	3.64	3.66	3.6	3.39	3.77	3.47	3.43
1700057K13RIK	na	5.07	4.72	4.99	5.03	4.82	4.86	4.99	5.11	4.96	4.99	4.92	5.05	5.06	4.93	5.03	5.07	5.11	4.66	5.16	4.87	4.88	4.93	4.89
1700058G18RIK	na	4.97	4.69	4.93	5.2	4.66	4.59	4.98	5.07	5.33	5.16	4.76	4.99	4.83	4.79	4.82	4.78	4.87	5.25	5.18	5.05	4.91	4.86	5.04
1700060C16RIK	na	3.79	3.65	3.83	3.94	3.74	3.47	3.83	3.87	3.7	4.16	4.03	3.59	3.92	3.72	4.04	4.03	3.96	3.71	3.79	3.52	3.72	4.02	3.97
1700060C20RIK	na	4.5	3.96	4.33	4.37	4.13	4.04	4.05	3.98	4.08	3.71	4.41	3.91	4.42	4.17	3.97	4.25	4.49	4.01	4.15	4.3	4.09	4.19	3.92
1700061F12RIK	na	3.55	3.82	3.39	3.46	3.38	3.36	3.56	3.7	3.4	3.46	3.53	3.24	3.37	3.67	3.33	3.47	3.43	3.48	3.53	3.23	3.43	3.52	3.15
1700061G19RIK	na	3.47	3.8	3.69	3.59	3.64	3.34	3.38	3.64	3.7	3.64	3.63	3.6	3.8	3.64	3.59	4.38	3.73	3.73	4.24	4.02	3.55	3.4	3.52
1700061I17RIK	na	4.49	3.68	3.63	3.66	3.84	3.77	3.62	3.73	4.3	4.21	3.73	4.23	3.69	4.11	3.79	3.75	3.53	3.64	3.79	3.68	3.43	3.6	4.13
1700061J05RIK	na	4.01	3.97	3.77	4.18	3.69	3.71	3.94	4.03	3.93	3.91	4.29	3.95	3.91	3.84	4.27	3.79	3.97	3.7	3.87	3.96	3.39	3.4	3.87
1700061J23RIK	na	4.65	4.77	4.98	5	4.56	4.69	4.7	4.14	4.62	4.25	4.78	4.63	4.77	4.64	4.16	4.37	4.38	4.83	4.37	4.72	4.55	4.74	4.52
1700063A18RIK	na	4.99	4.4	4.64	4.68	4.88	4.51	4.44	4.24	4.82	5.13	4.67	4.78	4.44	4.46	4.21	4.36	5.17	4.66	4.74	4.69	4.56	4.63	4.61
1700063D05RIK	na	3.81	3.95	3.8	3.96	4.05	4.07	4.43	3.69	3.6	3.96	3.56	3.89	3.96	3.97	4.31	3.96	3.92	3.98	3.8	4.08	3.95	3.93	4.06
1700063H04RIK	na	4.55	4.65	4.52	4.58	4.41	4.28	4.83	4.41	4.6	4.58	4.32	4.38	4.9	4.75	4.57	4.63	4.44	4.41	4.09	4.95	3.99	4.3	4.32
1700063K16RIK	na	5.81	5.03	5.26	5.29	4.52	5.12	5.01	5.64	5.14	5.21	4.65	4.72	5.07	4.77	4.81	5.23	5.01	5.31	4.98	4.59	4.85	4.34	5.31
1700063O14RIK	na	3.86	3.48	3.62	3.47	3.33	3.69	4	3.65	3.78	3.69	3.56	3.62	3.6	3.78	3.71	3.86	3.54	3.48	3.7	3.93	3.65	3.79	3.76
1700064H15RIK	na	2.85	2.96	3.01	3.21	2.86	2.98	3.18	3.07	3.27	3.2	2.96	2.76	3.05	3.42	3.05	2.94	2.71	3.14	2.9	2.78	3.04	2.87	2.85
1700064J06RIK	na	4.31	4.14	4.39	4.16	4.08	4.13	4.47	3.77	4.25	4.13	3.91	4.39	3.83	4.47	3.94	4.45	4.22	4.29	4.16	3.96	4.35	3.76	4.43
1700064M15RIK	na	3.67	3.53	3.19	3.42	3.4	3.4	3.49	3.52	3.42	3.23	3.18	3.3	3.29	3.43	3.52	3.4	3.45	3.32	3.23	3.53	3.47	3.75	3.32
1700065D16RIK	na	3.26	3.57	3.26	3.77	3.57	3.58	3.58	3.99	3.79	3.94	3.75	3.58	3.73	3.29	3.53	3.46	3.53	3.84	3.59	3.58	3.29	3.62	4.1
1700065I16RIK	na	2.46	2.29	2.52	2.61	2.33	2.75	2.47	2.74	2.42	2.37	2.26	2.55	2.29	2.46	2.52	2.81	2.46	2.46	2.5	2.36	2.26	2.52	2.48
1700065I17RIK	na	4.33	4.11	4	4.27	4.15	3.92	4.57	3.94	3.75	4.33	4.72	4.07	4.06	4.17	3.8	4.25	4.52	4.29	4.07	4.34	4.27	4.06	3.99
1700065J11RIK	na	4.32	4.37	4.08	4.33	4.03	3.98	4.25	4.09	4.63	4.16	3.92	3.98	3.89	4.04	3.68	3.82	3.96	4.09	4.28	4.61	4.11	3.62	3.87
1700065J18RIK	na	4.2	4.15	3.9	4.09	3.7	4.38	4.25	4.46	4.1	3.95	3.88	4.04	3.8	4.02	4.28	4.24	3.81	4.24	4.08	3.83	4.22	4.06	4.12
1700065O20RIK	na	3.35	3.31	3.24	3.25	2.92	2.97	3.24	3.26	3.11	3.17	3.19	2.81	3.36	3.32	3.23	3.09	3.16	3.2	3.05	2.85	3.2	2.89	2.9
1700066B17RIK	na	2.97	3.1	3.26	3.07	3.12	3.13	3.18	3.35	2.93	3.18	2.79	3.18	3	3.13	3.16	3.14	3.38	2.87	3.03	2.82	2.94	3.33	3.1
1700066B19RIK	na	4.84	4.79	4.41	4.65	4.49	4.28	4.57	4.3	4.55	4.63	4.66	4.46	4.84	4.74	4.75	4.77	4.82	4.67	4.53	4.67	4.5	4	5.03
1700066C05RIK	na	6.8	6.45	6.29	6.19	5.59	5.32	6.12	5.98	6.16	5.96	6.3	5.96	6.13	6.74	6.01	5.75	5.87	5.95	5.67	5.9	5.86	6.31	6.27
1700066J03RIK	na	4.21	4.78	4.99	3.84	4.68	4.03	4.51	4.49	4.68	4.59	4.67	4.84	4.81	5.3	5.03	4.24	4.59	4.45	4.94	5.14	4.77	4.17	5.03
1700066J24RIK	na	4.49	4.1	4.61	4.23	3.78	4.18	4.24	4.04	4.56	4.39	4.22	4.8	4.61	4.61	4.59	4.66	4.28	4.41	4.45	4.67	4.38	4.33	4.44
1700066M21RIK	na	6.11	5.93	6.48	6.22	6.58	6.12	6.38	6.45	6.84	6.31	6.19	6.38	6.62	6.1	6.37	6.3	6.57	6.68	6.63	6.02	6.46	6.2	6.46
1700066N21RIK	na	4.02	3.2	3.34	3.41	3.67	3.38	3.4	3.73	3.37	3.37	3.41	3.4	3.5	3.66	3.46	3.3	3.48	3.16	3.41	3.58	3.46	3.19	3.56
1700066O22RIK	na	4.62	4.42	4.53	4.52	4.51	4.35	4.43	4.31	4.08	4.48	4.47	4.12	4.62	4.5	4.58	4.44	4.45	4.41	4.45	4.51	4.33	4.5	4.47
1700067G17RIK	na	4.31	3.87	3.77	4.04	3.91	3.96	4.09	4.05	3.63	4.07	3.95	4.2	3.99	3.86	3.93	3.94	4.25	4.07	4.09	3.96	4.21	3.58	3.98
1700067K01RIK	na	4.05	4.36	4.14	4.38	3.8	4.14	4.17	4.49	4.29	3.97	4.1	4.35	3.89	4.31	4.04	4.28	4.15	4.25	4.11	4.59	4.16	4.16	4.31
1700067P10RIK	na	2.64	2.43	2.85	2.66	2.79	2.93	2.69	2.89	2.84	2.62	2.89	3	3.08	2.53	2.83	2.36	2.66	2.78	2.69	3.04	3.16	2.73	3.18
1700069L16RIK	na	3.67	3.42	3.52	3.42	3.87	3.71	3.42	3.74	3.07	3.48	3.42	3.2	3.66	3.31	3.47	3.04	3.31	3.52	3.45	3.2	3.34	3	3.42
1700069P05RIK	na	5.23	5.38	5.42	5.27	5.21	5.01	5.48	4.93	5.39	5.22	5.2	5.15	5.33	5.38	5.26	4.93	5.06	5.33	5.06	5.4	5.03	5.06	5.28
1700071K01RIK	na	5.42	5.11	4.9	5.85	4.58	5.08	4.2	5.18	4.74	5.19	4.92	4.37	5.47	5.24	5.16	4.36	4.54	5.08	5.19	5.62	4.76	4.86	5
1700071M16RIK	na	3.34	3.34	3.01	3.02	2.83	3.4	2.86	2.83	2.92	3.18	2.93	2.8	3.02	3.23	2.85	2.98	2.86	3.04	2.85	3.03	3.14	3.17	3.04
1700072B07RIK	na	2.99	3.42	2.81	2.85	2.88	2.91	2.99	3.42	3.05	3.19	2.95	3.06	2.76	2.92	2.91	3.19	3.29	3.27	3.05	3.35	3.29	2.68	2.97
1700072O05RIK	na	3.59	4.02	3.41	3.58	3.57	3.67	3.4	3.73	3.1	3.28	3.2	3.13	4.08	3.65	3.83	3.79	3.42	3.56	3.51	3.45	3.43	3.58	3.72
1700073E17RIK	na	4.28	3.46	3.89	3.85	3.59	3.53	4.02	3.79	3.72	3.94	4.19	3.85	3.77	3.77	3.81	3.78	4.05	3.61	3.6	3.89	4.08	3.6	3.6
1700074H08RIK	na	3.07	2.87	2.9	2.9	3.1	2.92	2.86	2.51	3	2.94	2.63	2.76	2.66	2.74	3	2.95	3.16	2.79	2.58	3	3.43	2.96	3.04
1700074P13RIK	na	3.33	3.08	2.84	3	2.69	2.9	2.64	2.95	2.88	3.08	2.98	3.09	2.63	3.32	2.96	3.26	2.94	2.52	2.93	2.94	2.49	3.01	2.69
1700080E11RIK	na	5.15	4.44	4.84	5.15	4.55	4.24	5.23	4.47	5.12	5.42	4.63	4.8	4.81	5.32	4.95	4.8	4.97	5.1	4.48	4.95	4.55	5.29	4.86
1700080G11RIK	na	3.55	3.28	3.03	3.35	5.72	5.55	3.88	3.64	6.24	6.15	3.84	5.54	3.25	3.52	4.01	4.24	5.8	5.79	5.78	4.83	4.5	3.78	5
1700080N15RIK	na	3.06	3.19	3.28	3.12	2.93	3.51	3.16	3.1	3.2	2.99	2.96	3.18	3.03	3.09	3.43	3.2	3.42	3.06	3.01	2.89	2.78	3.1	3.45
1700080O16RIK	na	3.63	3.05	3.11	2.92	3.26	2.99	3.71	3.43	3.32	3.23	3.28	3.66	3.42	3.12	2.94	3.68	3.2	3.47	3.01	3.15	3.39	3.12	3.39
1700081H04RIK	na	4.17	3.97	4.37	4	3.58	3.59	3.69	3.58	4.15	3.99	3.94	3.95	4.09	4.13	3.67	3.93	3.77	3.69	3.59	4.14	3.68	3.65	4.22
1700081H22RIK	na	4.23	3.69	3.83	3.82	3.61	3.47	3.8	3.78	3.59	3.94	3.78	3.73	3.67	3.78	3.77	3.82	3.81	3.97	3.66	3.82	3.58	3.94	3.75
1700083H02RIK	na	2.92	2.72	2.72	3	2.85	3.4	3.06	2.92	2.8	2.84	2.9	2.77	2.65	2.65	2.93	2.74	2.84	2.75	2.88	2.65	2.95	2.83	3.01
1700084C01RIK	na	4.305	3.775	3.81	3.87	3.57	3.565	3.695	3.82	3.76	4.185	3.82	3.715	3.895	3.98	3.895	3.865	3.955	3.905	3.785	3.895	3.52	3.755	3.95
1700084E18RIK	na	5.25	5.41	5.6	5.42	5.84	5.62	5.42	5.4	5.88	5.57	5.26	5.57	5.23	5.67	5.47	5.56	5.07	4.99	5.35	5.48	5.34	5.39	5.23
1700084F23RIK	na	3.15	3.31	3.09	3.54	3.11	2.99	3.25	3.54	3.83	3.54	3.34	3.02	3.29	3.23	3.17	3.14	3.48	3.64	3.28	3.33	3.69	3.18	3.38
1700084J12RIK	na	3.97	4.3	4.16	3.94	4.31	4.08	4.49	4.23	4.37	4.63	4.15	4.15	4.14	4.17	4.1	4.63	4.31	4.39	4.15	4.31	4.47	3.58	4.27
1700084M14RIK	na	2.1	2.2	2.34	2.47	2.49	2.34	2.25	2.32	2.05	2.22	2.45	2.26	2.42	2.31	2.05	3.17	2.46	2.24	2.67	2.12	2.43	2.27	2.74
1700085B03RIK	na	4.09	3.95	3.95	4.01	3.69	3.8	4.07	3.75	4.08	3.8	3.98	4.36	3.84	4.07	4.1	3.62	3.61	3.74	3.87	4.18	3.88	4.08	4.03
1700085C21RIK	na	3.15	2.92	2.94	2.93	2.79	3.07	3	2.97	3.06	2.99	3.18	3.25	3.37	2.98	2.82	3.02	3.02	2.87	2.95	3.2	3.15	3.05	3.23
1700086L19RIK	na	4.33	3.13	2.95	3.55	2.65	3.3	3.22	3.15	3.19	3.24	3	3.16	4.15	3.26	3.05	3.22	3.41	3.28	3.09	3.1	2.81	3.05	3.15
1700086O06RIK	na	5.91	5.95	6.14	6.21	5.68	6.25	6	6.02	6.08	5.91	6.08	6.14	5.76	6.13	6	5.91	5.77	5.97	5.99	6.03	6.25	5.85	6.05
1700086P04RIK	na	3.91	3.86	4.19	3.7	3.77	3.91	3.93	3.95	3.94	3.97	3.75	3.93	3.89	4.09	3.74	3.97	3.69	4.13	4.21	3.86	3.94	3.82	3.65
1700088E04RIK	na	6.57	6.68	6.64	6.64	6.56	6.76	6.74	6.39	6.66	6.9	6.76	6.63	6.5	6.78	6.66	6.84	6.3	6.49	6.31	6.52	6.53	6.51	6.36
1700091E21RIK	na	4.07	3.69	3.6	3.81	3.67	4.28	3.82	3.79	4.13	3.82	3.78	4.27	3.54	3.59	3.54	3.78	3.61	4.06	3.81	3.78	3.73	3.2	4.03
1700091H14RIK	na	6.05	4.47	4.47	4.36	3.9	4.28	4.14	4.42	3.9	4.12	3.65	4.1	3.94	4.36	3.56	3.87	3.66	4.31	3.6	5.02	3.43	3.92	4.53
1700092C02RIK	na	2.61	2.73	2.62	2.82	2.84	2.68	2.59	2.57	2.7	2.82	2.53	2.76	2.58	3.03	2.67	2.85	2.7	2.7	2.46	2.39	2.86	2.78	2.65
1700092C17RIK	na	3.26	3.17	3.09	3.12	3.18	3.2	3.17	3.08	3.15	3.05	3.19	2.65	3.09	3.26	2.94	3.34	3.29	3.17	3.1	3	3.45	3.3	3.38
1700092E19RIK	na	3.21	2.99	3.22	3.34	3.38	3.44	3.11	3.5	3.59	3.39	3.42	3.55	2.97	2.93	3.04	3.04	3.19	3.55	3.21	3.01	3.48	3.07	3.37
1700092K14RIK	na	5.04	4.44	4.41	4.7	4.3	4.1	4.59	4.84	4.95	4.64	4.65	4.77	4.4	4.61	4.45	4.88	4.26	4.41	4.59	4.75	4.21	4.63	4.78
1700092M07RIK	na	5.13	5.06	5.08	5.2	4.91	5.09	5.02	5.14	5.13	5.26	5.03	4.95	5.09	5.11	5.3	4.95	5.36	4.81	5.2	5.19	4.7	4.86	4.95
1700093K21RIK	na	3.66	3.95	3.79	3.91	3.72	3.53	4.03	3.75	4.13	3.52	3.84	3.51	3.58	3.66	3.61	3.84	3.8	3.64	3.82	3.7	3.81	3.55	3.77
1700094D03RIK	na	7.79	6.22	6.44	6.19	6.27	5.9	6.1	5.46	5.89	6.14	6.23	6.06	5.79	6.04	5.91	6.39	5.79	5.54	5.54	6.12	5.81	5.39	5.69
1700094J05RIK	na	5.79	5.44	5.47	5.38	5.47	5.22	5.75	5.58	5.63	5.31	5.09	5.31	5.37	5.67	5.49	5.82	5.04	5.46	5.62	5.35	5.52	5.4	5.62
1700094M24RIK	na	3.55	2.94	3.09	3.02	3.12	2.93	3.51	3.38	3.24	3.49	3.2	3.42	3.04	3.26	3.05	3.21	3.12	2.96	3.2	3.2	2.89	3.22	3.2
1700095A13RIK	na	4.36	4.26	4.37	4.61	4.19	5.12	4.53	4.6	4.01	4.18	4.21	3.9	4.01	4.31	4.26	4.19	4.27	4.24	4.11	4.37	4.6	4.26	4.04
1700095A21RIK	na	2.53	2.3	2.31	2.35	2.89	2.63	2.3	2.71	3.08	2.49	2.35	2.54	2.44	2.78	2.35	2.42	2.16	2.48	2.31	2.5	2.21	2.71	2.49
1700095B10RIK	na	3.51	3.55	3.18	3.1	3.16	2.9	3.06	3.7	3.12	3.8	3.26	3.33	3.3	3.2	3.4	2.93	3.36	3.45	3.05	3.13	3.73	3.96	3.16
1700095B22RIK	na	4.55	4.02	4.26	3.82	3.92	3.76	4.5	4.18	4.37	4.47	4.08	4.2	4.02	4.09	4.25	4.13	3.71	3.84	4.12	4.33	3.89	3.71	4.08
1700095J03RIK	na	3.78	3.61	3.16	3.31	3.59	4	3.47	3.55	3.59	3.61	3.59	3.16	3.58	3.61	3.2	3.59	3.35	3.27	3.37	3.73	3.42	3.83	3.98
1700095J07RIK	na	4.09	3.61	3.58	3.6	3.77	3.73	3.88	3.92	3.54	3.19	3.33	3.33	3.44	3.58	3.54	3.38	3.69	3.44	3.49	3.54	3.65	3.58	3.46
1700096J18RIK	na	4.72	4.68	4.42	4.66	4.36	4.38	4.76	4.74	4.62	4.53	4.36	4.58	4.53	4.49	4.53	4.82	4.58	4.41	4.38	4.5	4.36	4.3	4.79
1700096K18RIK	na	7.88	7.53	7.75	8.01	7.94	8.19	8.07	7.75	7.78	7.75	7.62	7.26	7.2	7.63	7.25	6.72	7.1	6.91	6.94	6.94	7.11	7.12	7.13
1700097N02RIK	na	6.58	5.87	6.41	5.65	5.62	5.54	5.87	6.04	6.04	5.9	5.88	6.05	5.96	6.46	5.99	6.31	5.81	5.94	6.16	5.91	5.96	6.14	5.81
1700100L14RIK	na	4.13	3.76	3.83	3.89	4.12	4.27	4.05	4.13	4.08	4.13	4.19	3.99	3.93	3.85	4.31	4.38	4.59	4.03	3.65	4.12	4.08	3.97	3.81
1700101E01RIK	na	4.66	4.78	4.5	4.64	4.21	4.55	4.46	4.5	4.35	4.59	4.6	4.89	4.85	4.74	4.58	4.85	4.44	4.63	4.67	4.83	4.84	4.23	4.8
1700101I11RIK	na	4.88	5.04	4.82	4.87	4.87	5.02	4.7	5.06	4.82	4.87	5.1	4.78	4.46	5.26	5.18	4.88	5.08	4.88	5.45	5.2	4.84	4.4	4.83
1700101O22RIK	na	4.32	4.18	4.28	4.31	4.53	4.45	4.32	4.62	4.89	4.37	4.09	4.32	4	4.4	4.12	4.59	4.43	4.23	4.42	4.17	4.21	4.07	4.33
1700102H20RIK	na	4.35	4.6	4.13	4.33	5.24	4.54	5.06	4.65	4.64	4.55	4.61	4.72	4.58	4.46	4.37	4.4	4.59	4.41	4.59	4.5	4.8	4.43	4.58
1700102P08RIK	na	4.54	4.1	4.16	4.23	3.91	4.27	4.42	3.98	4	4.02	4.23	4.66	4.18	4.19	4.28	4.19	3.89	4.09	4.43	4.01	4.04	3.91	4.53
1700104A03RIK	na	4.22	4.71	4.28	4.22	4.3	4.18	4.24	3.98	4.31	4.44	4.03	4	4.2	4.63	4.03	3.84	4.26	3.95	4.33	4.25	3.89	3.39	4.19
1700105P06RIK	na	5.33	5.22	4.88	5.11	5.31	5.07	5.42	5.31	5.24	5.3	5.48	5.06	5.24	5.24	4.99	5.04	5	4.93	5.3	5.15	5.05	4.93	5.09
1700106J16RIK	na	5.12	4.41	4.28	3.94	4.26	4.54	4.7	4.65	4.42	4.25	4.47	4.01	4.41	4.42	4.24	4.4	4.59	4.19	4.42	4.42	4.42	4.35	4.34
1700106N22RIK	na	7.16	7.22	7.32	7.64	7.31	7.39	7.41	7.31	7.49	7.31	7.31	7.36	7.26	7.35	7.47	7.31	7.17	7.4	7.28	7.23	7.36	7.31	7.24
1700108F19RIK	na	4.17	3.83	4.05	3.94	4.03	4.07	4.04	3.91	4.24	4.05	3.91	4.01	3.97	4.33	4.47	4.01	4.25	4.23	4.05	4.01	4.35	3.92	3.92
1700108J01RIK	na	3.81	3.72	3.66	3.41	3.92	3.85	4.06	3.97	3.79	4.16	3.86	3.8	4	4.22	3.84	3.81	3.79	3.52	3.72	3.82	3.85	4.13	4.01
1700108M19RIK	na	3.27	3.21	3.01	3.17	3.4	3.06	3.08	3.12	2.99	3.05	2.96	3.2	3.02	2.82	3.05	2.83	2.99	3.45	3.07	3	3.22	2.97	2.91
1700109F18RIK	na	5.54	5.75	5.52	5.63	5.75	5.53	5.88	5.59	5.65	5.8	6.03	5.55	5.43	5.71	5.79	5.76	5.33	5.33	5.53	5.72	5.47	4.82	5.48
1700109G14RIK	na	2.97	3.05	3.08	2.88	2.98	3.27	3.16	3.1	3.19	3.13	3.23	3.17	2.67	3.18	3.22	2.7	3.15	3.21	2.95	2.91	3.38	2.89	2.72
1700109G15RIK	na	2.74	3.22	3	2.96	3.22	2.88	2.8	2.73	2.96	2.97	2.76	3.05	2.8	2.88	2.97	2.78	2.78	2.68	2.63	2.99	2.92	2.9	2.77
1700109H08RIK	na	6.03	6.17	6.21	5.8	5.34	5.56	5.46	5.53	5.69	5.53	5.79	5.02	5.86	5.75	5.67	5.57	5.13	5.51	5.51	5.51	5.61	5.22	5.31
1700109I08RIK	na	2.82	2.72	2.93	2.86	2.91	3.08	2.64	2.78	2.88	2.88	2.66	2.57	2.79	2.72	2.91	2.78	2.7	3.03	2.72	2.63	2.77	2.47	3.02
1700109K24RIK	na	4.21	4.03	4.04	3.9	4.23	3.63	3.9	4.01	3.86	3.95	3.71	3.9	3.75	3.59	3.9	3.76	4.08	3.91	3.98	3.95	3.97	3.78	3.76
1700110C19RIK	na	4.61	4.74	5.28	4.94	4.79	4.08	4.43	4.53	4.6	4.73	4.77	4.44	4.91	5.07	4.97	4.71	4.42	4.49	4.84	5.14	4.5	4.88	4.56
1700110I01RIK	na	5.873333333	5.05	5.23	5.04	5.153333333	5.253333333	5.16	4.876666667	5.186666667	5.193333333	5.31	5.026666667	5.073333333	5.246666667	4.746666667	5.086666667	5.17	5.053333333	5.11	5.133333333	5.29	5.03	5.363333333
1700110K17RIK	na	4.15	4.22	4.09	4.09	4.11	3.99	4.08	3.93	4.14	3.85	3.78	3.87	4.3	3.82	3.83	4.1	4.08	4.03	4.02	4.37	4.25	4.08	4.23
1700110M21RIK	na	4.45	4.51	4.31	4.41	4.45	4.31	4.57	4.41	4.32	4.51	4.46	4.3	4.62	4.17	4.47	4.45	4.2	4.55	4.47	4.28	4.27	4.12	4.38
1700111N16RIK	na	3.4	3.04	3.31	3.19	3.49	3.5	3.31	3.21	3.13	3.37	3.21	3.1	3.13	3.42	3.17	3.21	3.5	3.12	3.11	3.25	2.94	3.23	3.21
1700112D23RIK	na	4.02	4.3	4.11	4.47	4.28	4.71	4.29	4.42	4.01	4.26	4.19	4.22	4	4.09	4.32	4.1	4	3.81	4.2	4.42	4.15	4.33	4.2
1700112E06RIK	na	6.21	6.38	6.46	6.58	6.88	6.74	6.73	6.4	6.58	6.71	6.51	6.69	6.22	6.27	6.26	6.54	6.43	6.36	6.24	6.2	6.11	6.43	6.21
1700112H15RIK	na	4.55	4.64	4.46	4.62	4.33	4.61	4.42	4.29	4.65	4.93	4.41	4.45	4.58	4.43	4.55	4.45	4.46	4.25	4.62	4.48	4.21	4.42	4.37
1700112K13RIK	na	2.69	2.59	2.78	2.89	2.74	2.83	2.54	2.87	2.58	2.6	2.63	2.64	2.67	2.41	2.78	2.89	2.6	2.72	2.74	2.31	2.66	2.62	2.45
1700113A16RIK	na	6.25	6.37	6.04	6.5	6.46	6.98	6.93	5.78	6.64	6.75	6.2	6.16	6.39	6.38	6.27	6.27	6.08	6.25	5.77	6.07	6.41	6.24	5.92
1700113H08RIK	na	3.66	3.58	3.59	3.68	3.59	3.64	3.59	3.46	3.55	3.84	3.87	3.62	3.62	3.6	3.51	3.76	3.36	3.41	3.83	3.82	3.41	3.52	3.59
1700119H24RIK	na	5.17	4.96	5.16	5.4	5.03	4.88	5.24	5.54	5.6	5.48	5.5	5.5	5.9	5.43	5.62	5.47	5.64	5.43	5.44	5.45	4.92	5.3	5.67
1700119I11RIK	na	4.29	3.95	4.01	4.11	3.58	3.93	4.02	3.78	4.61	4.11	3.72	3.88	4.13	4.3	4.06	4.09	3.93	4.11	3.67	4.08	4	3.99	3.75
1700120B22RIK	na	5.43	5.33	5.4	5.46	4.71	5.6	5.63	5.36	5.77	5.21	5.4	5.69	5.11	5.42	4.93	5.39	5.19	4.86	5.41	5.16	5.48	5.06	5.09
1700120C14RIK	na	5.74	5.91	5.38	5.34	5.64	5.6	5.95	5.09	5.73	5.37	5.57	5.53	5.95	5.59	5.67	5.87	5.83	5.41	5.47	5.03	5.57	5.03	5.24
1700120E14RIK	na	4.74	4.22	3.86	3.76	4.21	4.16	4.24	4.12	4.1	3.63	3.77	4.22	4.02	4.32	4.28	4.31	4.46	4.32	3.98	4.19	4.27	3.89	4.16
1700120G07RIK	na	4.19	4.07	4.08	4.04	4.2	4.1	4.06	4.1	4.24	4.08	3.77	4.16	4.2	4.17	3.9	4.12	4.04	4.05	4.13	3.8	3.89	3.88	3.95
1700120G11RIK	na	3.63	2.85	3.66	2.98	2.88	3.33	2.82	3.38	3.17	2.82	2.98	3.21	3.19	3.21	3.22	3.12	3.27	3.42	3.16	3.44	3.2	3.46	3.29
1700120K04RIK	na	4.81	5.09	4.84	4.69	4.52	4.97	4.78	5	5.04	4.81	4.78	4.64	4.96	5.39	4.92	4.7	5.06	4.66	4.1	4.48	4.36	4.24	4.17
1700121L16RIK	na	4.82	4.22	4.26	4.26	4.31	4.16	4.23	4.2	3.97	4.48	3.96	4.21	4.32	4.47	4.68	4.76	3.75	4.5	4.53	4.42	4.29	4.44	4.48
1700121N20RIK	na	4.2	3.78	4.1	4.23	4.05	3.92	4.16	4	3.7	3.79	4.02	4.1	3.92	4.14	3.99	3.72	4.02	3.79	4.37	4.06	4.53	4.15	4.06
1700122O11RIK	na	3.28	2.96	3.19	3.04	3.04	3.21	3.22	3.1	3.15	2.97	2.82	3.35	3.07	2.99	3.28	3.23	2.84	3.52	3.06	3.21	3.09	3.28	3.17
1700123I01RIK	na	4.51	4.2	4.25	4.47	4.33	4.22	4.3	4.38	4.58	4.32	4.43	4.59	4.59	4.32	4.24	4.38	4.54	4.41	4.49	4.74	4.42	4.62	4.45
1700123K08RIK	na	5.02	4.89	4.94	4.8	4.59	4.6	5.03	4.83	5.5	5.11	5.37	4.4	5.04	4.76	4.45	4.35	4.3	5.14	4.61	5.29	4.48	4.2	4.95
1700123L14RIK	na	4.22	3.98	4.23	4.68	4.09	4.28	3.92	4.02	3.89	4.12	3.89	4.24	4.65	4.12	4.14	4.24	4.13	4.39	3.71	4.02	4.13	4.02	3.84
1700123M08RIK	na	4.79	4.9	4.71	4.77	4.53	4.84	4.6	4.84	4.7	4.73	4.82	4.53	4.47	4.73	4.78	4.73	4.55	4.73	5.04	4.38	5.06	4.83	4.78
1700123O12RIK	na	3.58	3.74	3.61	3.73	3.8	3.81	3.4	3.68	3.67	3.69	3.62	3.37	3.61	3.83	3.8	3.79	3.76	3.55	3.52	3.16	3.31	3.19	3.58
1700123O20RIK	na	7.93	7.73	7.71	7.68	7.99	7.99	7.91	8.03	8.08	7.96	7.87	7.82	7.86	7.89	8.02	7.73	8.02	7.83	8.1	7.98	8.3	8.07	8.16
1700123O21RIK	na	3.48	3.48	3.66	3.61	3.5	3.92	3.79	3.45	3.21	3.63	3.61	3.62	3.49	3.63	3.66	3.56	3.68	3.63	3.72	3.59	3.68	3.88	3.78
1700124L16RIK	na	4.5	4.83	5.05	4.84	4.65	4.7	4.55	4.82	4.86	4.83	4.25	4.41	4.8	4.96	4.82	4.82	4.58	4.96	4.69	4.81	5.03	4.61	4.37
1700125D06RIK	na	6.39	5.82	6.09	6.4	5.7	5.69	6.16	5.94	6.25	6.4	6.49	6.4	6.31	6.36	5.86	5.92	6.09	5.86	6.14	6.31	6.22	6.09	6.21
1700125G02RIK	na	5.53	5	5.1	5.49	5.07	5.09	5.24	5.2	5.44	5.14	5.23	5.08	5.23	5.23	5.19	5.14	5.41	5.48	5.12	5.03	5.1	5.46	5.23
1700125G22RIK	na	2.99	2.68	2.86	3.07	2.87	3.15	3.06	2.99	2.92	3.27	3.1	3.4	3.09	3.19	3.07	3.17	2.83	2.74	3.15	2.88	3.5	3.24	2.89
1700125H03RIK	na	4.45	4.79	4.6	4.73	4.27	4.28	4.51	4.48	4.45	4.49	4.48	4.87	4.63	4.66	4.56	4.43	4.47	4.76	4.29	4.78	4.5	4.28	4.66
1700125H20RIK	na	4.84	4.49	4.83	4.9	4.31	4.35	4.76	4.48	4.57	4.56	4.64	4.57	4.67	4.86	4.48	4.72	4.63	4.54	4.67	4.61	4.65	4.74	4.46
1700126H18RIK	na	3.57	3.53	3.72	3.56	3.59	3.24	3.21	3.61	4.01	3.99	3.85	3.84	3.62	3.48	3.53	3.42	3.64	3.73	3.61	3.74	3.67	3.53	4.04
1700128A07RIK	na	4.82	4.84	4.53	4.51	4.09	4.22	4.51	4.37	4.6	4.56	4.56	4.62	4.56	4.52	4.49	4.33	4.72	4.33	4.48	4.55	4.53	4.11	4.43
1700128E19RIK	na	3.1	3.49	3.46	3.61	3.06	3.25	3.35	3.07	3.47	3.68	3.36	3.52	3.25	3.31	3.49	3.24	3.21	3.34	3.21	3.48	3.4	3.71	3.55
1700128F08RIK	na	2.73	3.02	2.73	2.58	2.81	2.87	2.95	2.81	2.83	2.55	2.62	2.68	2.87	3.17	2.64	2.29	3.61	3.01	2.76	2.34	2.68	2.74	2.62
1700129C05RIK	na	2.78	2.84	2.68	2.7	2.72	2.5	2.54	2.71	3.1	2.89	2.68	2.65	2.65	2.49	2.42	2.91	2.68	2.97	2.78	2.5	2.81	2.48	2.91
1810006J02RIK	na	3	2.77	3.35	3.19	2.98	2.64	3.08	3.59	2.84	3.4	2.75	2.84	3.13	3.3	3.73	3.53	2.78	3.28	2.94	2.83	3.07	2.84	3.43
1810006K21RIK	na	5.98	6.19	6.23	6.09	6.25	6.24	6.05	6.17	6.62	6.19	6.19	6	6	6.1	6.01	6.44	6.4	6.15	6.06	6.52	6.18	6.15	6.26
1810007C17RIK	na	3.27	2.55	2.4	2.2	2.47	2.47	2.53	2.53	2.41	2.87	2.29	2.46	2.6	2.58	2.48	2.56	2.52	2.49	2.5	2.4	2.34	2.51	2.73
1810007D17RIK	na	5.31	4.68	5.19	4.95	4.47	5.11	5.04	5.08	5.04	4.97	5.04	5.33	5.05	5.09	5.07	5.09	5.29	4.81	5.28	5.17	4.94	4.98	5.13
1810007I06RIK	na	6.23	3.04	2.96	2.77	3.04	2.84	3.23	2.65	3.3	2.87	3.59	2.69	2.62	3.51	3.1	2.81	2.86	2.85	2.98	2.58	2.94	3.04	3.25
1810008A18RIK	na	6.89	7.29	7.35	7.46	7.08	7.47	7.19	7.65	7.29	7.36	7.46	7.37	6.92	7.28	7.35	7.41	7.58	7.19	7.47	7.39	7.33	7.22	7.45
1810008I18RIK	na	5.21	4.36	3.98	3.99	7.11	6.62	4.32	4.37	8.23	7.68	5.06	6.96	4.29	4.22	4.01	4.66	7.54	7.64	7.68	6.55	5.56	3.64	6.47
1810009A15RIK	na	8.31	8.23	8.01	8.27	8.27	8.58	8.29	8.41	8.07	8.35	8.26	8.3	8.52	8.2	8.27	8.34	8.12	7.91	8.4	8.31	8.34	8.13	8.38
1810009J06RIK	na	3.43	3.25	3.6	3.06	2.85	2.67	3	3.01	2.9	3.06	3.04	2.71	2.98	2.66	3.73	2.71	2.76	3.2	2.75	2.78	2.78	3	2.65
1810010D01RIK	na	5.03	4.81	4.77	5.1	4.42	4.16	4.81	4.78	4.81	4.97	4.81	4.92	4.76	4.69	5.05	4.67	4.81	4.34	4.49	5.11	4.86	4.28	4.36
1810010H24RIK	na	5.91	6.47	6.63	6.97	6.73	7.04	6.95	6.78	6.87	6.66	6.8	6.78	6.03	6.28	6.44	5.82	6.22	6.12	6.02	5.7	6.11	6.07	6.57
1810011H11RIK	na	5.64	6.27	6.34	6.27	6.22	5.74	6.07	5.95	5.97	6.24	6	5.77	6.56	6.21	6.38	6.21	6.63	6.63	6.21	6.6	6.45	6.17	6.18
1810011O10RIK	na	6.105	6.025	5.955	6.36	6.43	6.805	6.27	5.96	6.365	6.43	6.01	6.27	5.76	6.12	6.07	5.975	5.88	5.795	5.895	5.985	6.11	5.87	6.09
1810012K16RIK	na	4.46	4.7	4.57	4.79	4.48	4.78	5.4	4.76	4.97	4.87	4.47	4.8	4.5	4.63	4.46	4.92	4.73	4.98	4.79	4.74	5.04	4.52	4.71
1810012P15RIK	na	6.01	5.98	5.97	5.95	5.91	5.85	5.96	5.72	5.71	6.27	6.01	6.04	6.16	6.04	5.93	5.62	6.31	6.02	5.78	5.5	5.97	5.69	5.5
1810013A23RIK	na	4.97	5.54	5.49	5.86	5.5	5.26	5.2	5.8	5.55	5.55	6.01	5.74	5.76	6.04	5.86	5.08	5.5	5.38	5.71	5.77	5.87	4.83	6.09
1810013D10RIK	na	7.17	7.12	6.96	7.32	7.38	7.29	7.28	7.38	7.49	7.36	7.34	7.27	6.88	6.95	6.98	6.88	7.25	7.03	7.02	6.82	6.89	7.07	7.14
1810013L24RIK	na	8.39	8.39	8.51	8.48	8.41	7.97	8.21	8.62	8.23	8.27	8.7	8.26	8.47	8.23	8.33	8.08	8.38	8.16	8.41	8.62	8.34	8.35	8.51
1810014B01RIK	na	4.68	5.21	4.6	5.08	5.19	5.64	5.13	5.16	5.42	5.22	5.21	4.91	5.2	5.5	5.47	4.54	5.38	5.14	5.12	5.19	4.86	4.86	5.37
1810014F10RIK	na	5.76	5.67	5.92	6.02	5.7	5.42	5.54	5.86	5.72	5.84	5.88	5.91	5.55	5.57	5.79	5.65	5.75	5.45	5.8	5.63	5.5	5.54	5.71
1810018F18RIK	na	4.56	3.77	3.99	4.46	4.14	4.27	4.59	4.27	4.28	4.36	4.38	4.32	4.27	4.68	3.92	4.46	4.34	4.27	4.27	4.2	4.16	4.04	4.24
1810019D21RIK	na	5.18	5.12	4.37	4.69	5.24	5.43	4.82	4.99	5.56	5.84	5.15	5.25	5.85	4.75	4.84	5.03	5.52	4.98	5.37	5.8	4.66	4.91	5.19
1810019J16RIK	na	4.665	3.85	4.035	4.1	3.65	3.75	4.075	3.855	4.295	4.185	3.905	4.005	4.57	4.02	4.055	4.15	4.145	4.145	4.245	4.06	3.91	3.825	4.115
1810019N24RIK	na	4.44	4.83	4.45	4.22	3.94	4.4	4.27	4.31	4.57	4.08	3.83	4.36	4.2	4.2	3.62	4.27	4.2	4.73	4.27	4.17	4.32	4.35	4.15
1810020D17RIK	na	7.7	7.4	7.45	7.64	7.75	7.69	7.74	7.79	7.74	7.98	7.83	7.64	7.38	7.5	7.34	7.25	7.66	7.67	7.7	7.39	7.59	7.5	7.63
1810020O05RIK	na	4.44	4.11	3.88	4.32	4.06	4.27	4.3	4.13	4.5	4.32	4	3.8	4.16	4.23	4.3	4.45	4.03	4	4	4.24	4.34	4.53	4.26
1810021B22RIK	na	6.06	6.08	6.35	6.2	6.53	6.49	6.41	6.12	6.37	6.46	6.19	6.11	5.51	5.97	5.72	5.58	5.88	5.69	5.98	5.96	5.87	5.92	5.72
1810022K09RIK	na	7.095	6.48	6.62	6.835	7.18	7.22	7.105	6.96	6.96	7.065	6.725	7.08	6.845	6.63	6.9	7.045	7.1	7.26	6.905	6.955	6.605	6.635	6.945
1810024B03RIK	na	3.23	3.38	3.21	3.2	3.47	3.37	3.16	3.38	3.25	3.72	3.37	3.51	2.96	3.79	3.26	3.67	3.38	3.57	3.35	3.4	3.41	3.3	3.6
1810026B05RIK	na	8.16	7.87	8.14	8.02	7.89	7.63	7.71	7.9	7.74	7.68	7.91	7.63	7.97	7.83	7.77	7.86	7.62	7.63	7.82	7.97	7.7	7.89	7.74
1810026J23RIK	na	6.85	7.07	7.09	7.2	7.21	7.13	6.93	7.25	7.12	7.12	7.09	7.43	6.97	7.07	7.14	6.58	7.22	6.8	7.04	6.66	7.07	7.24	7.03
1810027O10RIK	na	6.83	6.56	6.28	6.85	7.1	7.26	6.91	6.98	6.47	6.79	6.8	6.68	6.73	6.64	6.56	6.92	7.24	7.12	6.85	6.85	7.12	7.07	6.81
1810029B16RIK	na	5.29	4.92	5.32	5.38	4.96	5.22	5.64	5.27	5	5.5	5.21	5.25	5.34	5.51	5.09	5.61	4.94	5.52	5.61	5.9	5.32	4.97	5.43
1810030J14RIK	na	2.74	2.9	3.04	2.93	2.98	2.82	2.78	3.32	2.79	2.62	2.58	3.15	2.91	2.96	2.73	3.18	2.75	2.73	2.64	2.97	2.64	2.83	2.52
1810030N24RIK	na	6.84	6.58	6.59	6.7	6.95	6.75	6.8	7.04	6.81	6.8	6.85	6.7	6.74	7.03	6.81	6.9	6.79	7	6.55	7.33	6.79	6.95	7.05
1810030O07RIK	na	7.93	8.19	8.11	8.22	8.03	8.23	8.1	8.12	8.27	8.14	8.28	8.07	8.03	8.01	8.05	7.8	8.05	8	8.07	7.95	8.17	8.27	8.16
1810031K17RIK	na	7.8	7.92	8.11	7.99	7.87	8.06	7.89	7.87	7.97	7.94	7.89	7.89	7.83	7.77	7.76	7.89	7.68	7.68	7.77	8.05	7.96	8.02	7.79
1810032O08RIK	na	5.4	5.16	5.01	5.01	4.89	5.18	5.17	4.97	4.74	5.07	4.98	4.8	5.12	5.09	5.29	4.97	4.82	5.16	5.31	4.8	4.94	4.18	4.76
1810033B17RIK	na	5.83	4.91	5.49	5.19	5.07	4.9	4.86	5.19	5.48	5.43	5.74	5.54	4.89	4.94	4.53	5.23	5.24	5.21	5.06	5.4	5.27	5.22	5.32
1810034E14RIK	na	4.26	4.96	4.31	4.53	4.75	5.08	5.18	5.39	4.94	4.92	4.48	4.83	4.63	4.81	4.79	5.12	4.89	4.51	4.84	5.05	5.01	4.98	5.18
1810035I16RIK	na	6.71	5.94	6.13	6	5.27	4.38	6.05	6.28	6.18	6.78	6.42	6.17	6.06	5.77	5.76	5.59	5.81	6.02	5.71	6.53	5.67	6	6.19
1810035L17RIK	na	6.99	6.33	6.57	6.7	6.51	6.9	6.43	6.7	6.53	6.52	6.42	6.67	6.51	6.42	6.42	6.64	6.76	6.69	6.47	6.77	6.44	6.26	6.22
1810037I17RIK	na	8.0375	7.72	7.455	7.675	7.545	7.5325	7.73	7.4125	7.51	7.7525	7.595	7.4525	7.785	7.9125	7.8625	7.6825	7.715	7.65	7.7475	8.145	7.6	7.6625	7.685
1810041L15RIK	na	6.02	5.52	5.6	5.4	5.5	5.06	5.64	5.58	5.35	5.54	5.73	5.65	5.42	5.3	5.32	5.73	5.41	5.54	5.37	5.37	5.52	5.3	5.33
1810043G02RIK	na	7.16	7.29	7.13	7.25	6.98	6.95	7.28	7.05	6.89	6.92	6.92	7.07	6.91	7.06	7.04	6.79	6.96	6.77	6.63	6.95	7.01	6.8	6.63
1810043H04RIK	na	7.02	6.54	6.64	6.8	7.16	7.13	7.17	6.87	6.9	7	7.01	6.9	6.62	6.74	6.7	6.87	7.06	6.69	7	6.84	6.95	7.27	7.05
1810044D09RIK	na	5.74	6.02	5.64	5.8	5.75	5.81	5.94	5.24	5.1	5.7	5.52	5.27	5.76	5.47	5.64	5.66	5.53	5.84	5.05	5.3	5.15	5.28	5.29
1810046J19RIK	na	8.42	8.21	8.23	8.46	8.55	8.52	8.44	8.49	8.34	8.75	8.31	8.53	8.76	8.62	8.8	8.67	8.84	8.61	8.4	9	8.55	8.66	8.5
1810046K07RIK	na	5.68	5.27	4.99	5.25	5.52	5.72	5.02	5.64	4.89	5.19	4.97	4.98	5.22	5.5	5.43	5.2	5.09	5.32	5.51	5.36	5.16	5.12	5.22
1810048J11RIK	na	6.42	6.3	6.34	6.75	6.49	6.06	6.61	6.37	6.53	6.32	6.59	6.66	6.01	6.11	6.74	6.29	6.08	6.83	6.22	6.37	6.51	6.18	6.76
1810049H13RIK	na	6.06	6.1	6.15	6.36	5.84	6.42	6.57	5.6	6.09	6.04	5.95	5.87	5.92	6.02	5.95	5.85	6	5.86	5.48	5.83	5.59	5.48	5.55
1810053B23RIK	na	4.29	4.2	3.62	3.94	3.93	3.65	3.74	3.81	3.94	4.1	3.95	3.67	3.69	3.93	3.77	3.74	4.23	4.01	4	3.89	3.94	4	3.93
1810055G02RIK	na	7.45	8.06	8.07	8.28	8.71	8.69	8.61	8.88	8.68	8.76	8.6	8.77	8.31	8.59	8.81	9.02	9.13	8.94	8.55	8.76	9	8.93	9.05
1810058I24RIK	na	7.77	7.98	8.06	8.03	7.94	7.98	7.96	7.85	7.87	8.11	7.76	7.73	7.9	8.04	8.21	8.3	8.17	8.08	8.12	7.83	8.11	8.38	7.76
1810059C17RIK	na	5.51	4.88	5.07	5.24	4.91	4.62	4.89	5.13	5.37	4.99	4.99	4.66	4.69	4.89	5.16	4.81	4.99	5.51	4.17	5.44	4.5	5.13	4.8
1810062G17RIK	na	5.15	5.58	5.47	5.52	5.65	6.14	5.88	5.58	6.34	5.85	5.59	5.74	5.46	5.38	5.64	5.86	5.12	5.83	5.36	5.51	5.7	5.56	5.55
1810063B05RIK	na	7.67	7.58	7.06	7.43	7.92	7.96	7.74	7.77	7.83	7.9	7.65	7.88	7.27	7.38	7.48	7.63	7.82	7.85	8	7.76	7.53	7.41	7.74
1810063B07RIK	na	5.42	5.32	5.42	5.58	5.75	5.66	5.78	5.3	5.92	5.31	5.37	5.44	5.49	5.86	6.05	5.3	5.7	5.51	5.52	5.75	5.34	5.65	5.68
1810063I02RIK	na	3.93	3.61	3.15	3.13	2.92	3.39	3.36	3.47	3.36	3.31	3.77	3.31	2.98	3.55	3.02	3.64	3.39	3.35	3.3	3.21	3.37	3.35	3.43
1810064F22RIK	na	3.87	3.33	3.07	2.89	3.36	3.23	3.23	3.14	3.4	2.87	3.08	2.98	3.83	3.28	3.28	3.27	3.12	2.86	3.34	3.02	3.03	3.18	3.42
1810065E05RIK	na	3.38	3.16	3.39	3.16	3.19	2.84	3.33	3.37	3.61	3.22	2.98	3.33	2.82	3.7	3.44	3.12	3.39	3.2	3.25	3.25	3.22	3.11	3.12
1810074P20RIK	na	9.03	8.93	8.79	8.94	8.77	8.82	8.8	8.9	8.84	8.79	9.03	8.65	9.04	8.82	8.95	8.76	8.85	8.87	8.76	8.73	8.97	8.78	8.88
2010001A14RIK	na	4.94	4.75	4.78	4.74	5.05	4.93	4.76	4.63	5.16	4.87	4.84	4.83	5.03	4.7	4.68	4.46	4.57	5.1	5.1	4.6	4.82	4.91	5.07
2010001E11RIK	na	3.19	3.06	3.04	3.08	2.47	3.04	3	2.96	3.04	3.21	2.95	3.16	3.24	3.02	3.19	3.06	3.44	2.75	2.74	3.11	2.93	2.84	3.07
2010001M06RIK	na	6.4	5.99	5.94	6.19	6	6.12	6.2	6.3	6.27	5.96	6.19	6.19	6.14	6.3	6.29	6.19	6.1	5.97	6.36	6.34	6.17	6.21	6.07
2010001M09RIK	na	5.42	5.45	5.56	5.37	5.61	5.75	5.2	5.48	5.46	5.76	5.56	5.5	5.46	5.22	5.41	5.17	5.67	5.29	5.22	5.75	5.64	5.36	5.46
2010002M12RIK	na	4.7	4.08	4.12	3.83	4.06	4.03	4.13	5.09	3.71	3.93	4.72	4.84	3.74	3.77	4.54	4.3	4.45	4.3	4.37	3.96	4.04	4.23	4.49
2010002N04RIK	na	5.57	5.5	5.54	5.16	5	5.26	5.08	4.82	5.32	5.45	5.09	5.37	5.51	5.39	5.39	5.64	5.3	5.49	5.12	5.42	4.91	5.16	4.88
2010003K11RIK	na	6.34	6.76	7.16	7.34	7.62	8.01	7.62	7.87	7.77	7.59	7.2	7.34	6.7	7.34	6.95	6.73	6.97	7.09	7	6.77	6.73	6.7	6.9
2010003K15RIK	na	5.56	4.88	5.05	4.84	5.56	5.8	5.18	5.06	6.19	6.02	5.1	5.64	4.96	5.27	5.02	5.13	5.75	5.47	5.81	5.88	5.46	4.83	5.95
2010003O02RIK	na	7.04	7.15	6.82	6.92	7.27	7.43	7.51	6.94	7.19	7.24	7.41	7.34	7.07	7.09	7.46	7.12	7.49	7.46	7.04	7.06	7.5	7.26	7.08
2010005H15RIK	na	3.66	2.65	3.56	3.52	3.24	3.57	2.89	4.11	2.82	3.09	3.21	3.38	3.05	2.99	2.79	3.56	3.89	3.33	3.44	3.55	4.27	2.6	4.13
2010009K17RIK	na	4.52	4.26	4.77	4.54	4.55	4.01	4.19	4.22	4.17	4.62	4.48	4.62	4.86	4.46	4.26	4.1	4.24	4.38	4.52	3.88	4.32	4	4.13
2010010A06RIK	na	4.35	3.84	4.86	4.54	4.16	4.45	4.51	4.36	4.98	4.81	4.38	4.97	4.47	4.37	4.31	4.56	5.02	4.4	4.46	4.27	4.61	4.33	4.38
2010011I20RIK	na	7.61	7.16	7.42	7.67	7.51	7.74	7.8	7.53	7.75	7.74	7.72	7.49	7.26	7.35	6.9	7.44	7.58	7.37	7.15	7.17	7.09	7.44	7.07
2010012O05RIK	na	6.62	6.91	6.63	6.74	7.15	7.05	7.02	7.05	7.02	6.95	6.53	6.78	6.82	7.05	6.83	6.54	6.78	6.6	6.47	7.02	6.61	6.65	6.87
2010013B24RIK	na	3.73	3.87	3.73	3.6	3.57	3.66	3.9	3.81	3.65	3.67	3.32	3.73	3.56	4.32	3.6	3.35	3.97	3.9	3.87	3.77	3.58	3.81	3.99
2010015L04RIK	na	5.8	4.92	4.92	5.27	5.03	4.76	4.8	4.97	4.9	5.22	4.97	4.97	5.1	4.8	4.84	5.06	4.86	5.14	4.91	5.02	4.95	4.79	4.74
2010015M23RIK	na	5.46	4.76	5.22	4.68	4.95	4.55	4.88	4.89	5.03	4.32	4.45	4.87	4.56	4.58	4.47	4.41	4.32	4.83	4.1	4.36	4.7	4.68	4.89
2010016I18RIK	na	8.96	9.4	9.21	9.11	8.71	8.63	9.55	8.01	8.85	9.14	8.64	8.23	7.17	8.51	7.22	6.54	7.52	7.31	7.02	6.35	7.48	7.3	7.17
2010106C02RIK	na	4.95	4.6	4.67	4.48	4.8	5.01	4.63	4.53	4.6	4.33	4.6	4.93	4.85	4.58	4.79	4.52	4.45	4.43	4.76	4.96	4.37	4.39	4.24
2010106E10RIK	na	4.01	4.04	3.54	3.53	3.8	3.63	3.44	3.18	4.19	3.62	3.27	3.47	3.39	2.99	3.47	3.31	3.18	3.82	3.17	3.42	3.16	3.42	3.86
2010106G01RIK	na	10.03	9.6	9.7	9.55	9.4	9.32	9.27	9.36	9.7	9.53	9.53	9.3	9.76	9.37	9.7	9.56	9.64	9.76	9.65	9.58	9.64	9.75	9.5
2010107E04RIK	na	9.78	9.07	9.18	9.26	9.34	9.1	8.89	9.41	9	9.06	9.03	8.82	9.25	9.33	8.96	9.06	9.03	9.04	9.04	9.15	8.54	8.53	8.74
2010107G12RIK	na	5.13	5.02	5.19	5.27	4.81	5.54	4.99	4.6	5.42	5.11	5.32	5.31	5.18	5.32	5.11	4.5	5.27	5.42	5.04	4.93	5.1	4.99	4.47
2010107G23RIK	na	6.27	5.9	6	5.96	5.64	5.71	6.01	5.79	6.03	5.9	6.41	6.32	6.06	5.96	5.7	5.73	6.09	5.84	6.3	6	5.97	6.16	5.57
2010107H07RIK	na	6.61	6.71	6.53	6.66	6.71	7.06	6.84	6.75	6.72	6.78	6.58	6.8	6.7	6.66	6.75	6.94	6.9	6.84	6.54	6.57	7.06	6.66	6.38
2010109A12RIK	na	4.49	4.66	4.54	4.35	4.62	4.64	4.36	4.44	4.7	4.65	4.06	4.48	4.56	4.41	4.33	4.25	4.46	4.2	4.64	4.44	3.73	4.49	4.16
2010109I03RIK	na	5.82	5.1	5.32	5.47	5.16	5.23	5.23	4.63	4.59	5.18	5.75	5.21	5.57	5.44	5.23	5.03	5.37	5.17	5.23	5.08	4.64	5.01	5.23
2010109K11RIK	na	7.44	7.35	7.64	7.58	7.52	7.42	7.61	7.63	7.83	7.91	7.46	7.94	7.51	7.85	7.67	7.66	7.7	7.61	7.69	8	7.56	7.66	8.08
2010110K18RIK	na	4.29	3.84	4.42	3.96	4.02	3.94	4.22	4.06	4.4	3.7	3.96	4.04	4.07	4.22	4.55	3.99	4.06	4.01	3.9	3.99	4.45	4.19	3.8
2010110P09RIK	na	6.76	6.9	6.93	6.79	6.93	6.84	6.97	6.55	6.37	6.68	6.99	7.03	6.76	7.06	6.65	6.72	6.82	6.87	6.8	6.93	6.83	6.84	6.84
2010111I01RIK	na	6.31	6.63	6.42	6.72	6.4	6.43	6.35	6.34	6.33	5.99	6.61	6.76	6.52	6.2	6.41	6.52	6.09	6.39	6.37	6.49	6.51	6.6	6.25
2010204K13RIK	na	3.16	3.01	2.88	3.11	3.11	3.21	3.01	3.12	3.11	3.11	3.31	3.11	3.14	3.32	3.18	3.11	2.92	3.13	3.08	3.11	3.14	3.27	3.01
2010300C02RIK	na	6.78	6.36	6.82	6.33	6.44	6.1	6.7	6.39	6.6	6.99	6.67	6.66	6.84	6.35	6.21	6.43	5.72	6.18	6.49	6.38	6.19	6.29	6.34
2010300F17RIK	na	3.44	3.28	3.3	3.33	3.27	3.45	3.17	3.42	3.58	3.45	3.28	3.17	3.44	3.33	3.49	2.81	3.27	3.43	3.31	3.32	3.37	3.33	3.55
2010305A19RIK	na	5.48	6.05	6.08	6.26	6	6.44	6.15	6.24	5.92	6.11	6.09	6.39	5.66	6.12	6.03	5.92	5.9	5.69	6.03	6.04	5.86	6.31	5.51
2010308F09RIK	na	3.65	3.31	3.37	3.29	3.59	3.89	3.59	3.95	3.89	3.53	3.31	3.58	3.48	3.37	3.87	3.55	3.72	3.42	3.76	3.62	3.38	3.34	3.48
2010310C07RIK	na	4.39	4.25	4	4.28	3.99	4.26	4.33	4.09	4.06	3.99	4.27	4.06	4.06	4.32	3.72	4.06	3.9	4.03	3.95	4.02	4.04	3.68	3.81
2010315B03RIK	na	5.59	5.25	5.24	5.14	5.54	5.7	5.21	5.67	5.02	5.1	5.47	5.16	5.36	5.04	5.1	5.32	5.13	5.4	4.97	5.46	5.28	5.2	5.65
2010317E24RIK	na	5.5	5	5.05	4.88	4.84	4.32	5.14	4.98	4.9	4.89	5.22	5.22	4.99	5.16	5.15	4.7	4.77	5.06	5.01	5.12	5.02	4.8	5.43
2010320M18RIK	na	6.4	6.28	6.1	6.35	6.42	6.82	6.74	6.67	6.65	6.82	6.35	6.46	6.27	6.33	6.29	6.25	6.36	6.07	6.54	6.43	5.96	6.15	6.51
2010320O07RIK	na	4.05	3.81	4.47	4.43	4.27	4.27	3.97	4.28	3.89	4.05	3.98	4.05	4.47	4.24	4.36	4.12	4.28	4.08	4.04	4.13	3.85	4.13	3.55
2010321M09RIK	na	6.63	7.06	7.18	6.99	7.2	7.19	6.94	7.56	6.84	7.13	7.16	7.22	7.01	6.92	7.36	7.23	6.89	7.07	7.19	7.22	7.23	7.29	7.64
2200002D01RIK	na	6.25	6.11	6.14	6.34	6.13	6.2	6.26	5.98	6.41	6.55	6	6.26	6.31	6.19	6.14	6.56	6.47	6.26	6.32	6.27	6.27	6.21	6.19
2200002J24RIK	na	3.09	2.93	3.36	3.41	2.92	3.59	3.36	3.07	3.19	3.36	3.06	3.16	3.46	2.86	3.24	2.97	3.39	3.31	3.41	3.48	2.76	3.6	2.92
2200002K05RIK	na	4.29	4.5	3.76	3.99	4.42	4.01	4.05	3.88	4.2	3.8	3.99	3.78	4.53	4.25	3.91	4.32	4.05	4.41	4.25	4.03	3.87	3.95	3.99
2210008F06RIK	na	4.96	4.45	4.38	3.98	4.52	4.24	4.62	4.59	4.95	4.75	4.75	4.63	4.61	4.59	4.54	4.42	4.82	4.25	4.59	4.75	4.57	4.56	4.45
2210009G21RIK	na	5.55	6.42	6.22	6.1	6.15	5.61	6.2	6.22	6.24	6.24	6.36	6.14	6.17	6.2	6.26	6.13	6.1	6.25	6.48	6.31	6.22	6.57	6.32
2210010C04RIK	na	4.34	4.07	3.95	4.16	3.59	3.43	3.29	4.02	3.46	2.99	3.15	3.89	3.77	3.91	3.28	3.29	3.74	4.82	3.87	3.16	2.97	3.64	3.4
2210010C17RIK	na	4.34	4.41	4.34	4.39	4.5	4.08	4.12	3.85	4.2	4.27	4.08	4.27	4.08	4.49	4.05	4.34	4.59	4.24	4.17	4.63	4	4	3.98
2210012G02RIK	na	5.13	5.215	5.245	5.435	5.325	5.595	5.185	5.62	5.54	5.43	5.575	5.395	5.14	5.105	5.215	5.155	5.03	5.305	5.195	5.425	5.43	5.465	5.445
2210013O21RIK	na	7.62	7.69	7.69	7.71	7.76	7.82	7.67	7.81	7.67	7.56	7.7	7.66	7.62	7.78	7.73	7.69	7.67	7.43	7.61	7.43	7.89	7.79	7.6
2210016F16RIK	na	8.17	8.5	8.4	8.44	8.49	8.54	8.48	8.54	8.19	8.36	8.47	8.5	8.67	8.47	8.74	8.5	8.7	8.6	8.65	8.56	8.36	8.58	8.34
2210016L21RIK	na	7.46	7.53	7.42	7.47	7.5	7.7	7.89	7.78	7.69	7.71	7.75	7.42	7.41	7.43	7.6	7.87	7.67	7.61	7.66	7.69	7.75	7.6	7.61
2210018M11RIK	na	7.55	8.3	8.28	8.17	8.41	8.29	8.33	8.19	8.42	8.25	8.51	8.19	8.12	8.31	8.23	8.34	8.14	8.19	8.21	8.13	8.4	8.45	8.51
2210019I11RIK	na	4.06	3.73	4.05	3.8	3.9	4.04	3.74	3.9	3.79	4.08	3.9	3.97	4	4.22	3.75	3.68	3.89	3.94	3.66	3.86	4.03	3.77	4.5
2210020M01RIK	na	5.63	5.38	5.17	4.99	5.19	5.27	5.3	5.27	5.48	5.33	5.47	5.13	5.15	5.33	5.18	5.4	5.33	5.26	5.16	5.21	5.32	5.23	4.99
2210021J22RIK	na	6.1	6.23	6.22	6.18	6.41	6.38	6.64	6.49	6.49	6.66	6.39	6.48	6.35	6.44	6.31	6.4	6.78	6.35	6.34	6.36	6.42	6.35	6.37
2210039B01RIK	na	5.34	4.89	4.97	5.04	4.88	4.81	4.84	4.67	5.18	4.84	5.03	5.14	5.07	5	5.17	5.12	5.47	5.09	4.96	5.11	4.9	5.11	4.9
2210403K04RIK	na	6.61	7.34	7.11	7.3	7.58	7.76	8.04	6.82	7.35	7.62	7.83	7.44	7	7.42	7.02	7.97	7.25	8.23	6.86	7.82	7.61	6.86	7.32
2210404J11RIK	na	7.34	7.565	7.73	7.815	7.51	7.415	7.39	7.435	7.46	7.485	7.605	7.43	7.375	7.49	7.375	7.3	7.16	7.315	7.31	7.495	7.51	7.465	7.445
2210404O07RIK	na	5.89	5.06	4.73	5.24	4.66	4.96	4.97	4.67	4.63	5.01	4.86	4.98	5.09	5.37	5.35	5.14	5.44	5.1	5.07	5.13	4.97	5.24	4.86
2210404O09RIK	na	4.38	3.97	3.97	3.94	3.96	3.17	4.03	4.02	3.95	3.79	3.95	4.02	3.76	3.58	3.57	4.27	3.33	3.52	3.63	3.87	3.85	3.96	4.02
2210406O10RIK	na	5.15	4.64	4.87	4.66	4.98	4.63	4.42	4.64	5.11	4.8	4.83	4.64	4.42	4.64	4.36	4.69	4.61	4.39	3.99	4.74	4.48	4.46	4.68
2210407C18RIK	na	3.39	3.47	3.25	3.18	3.05	3.36	3.37	3.27	3.54	3.02	3.06	3.22	3.49	3.36	3.09	3.09	2.94	3.27	3.17	3.49	3.09	3.37	3.27
2210408F21RIK	na	7.58	7.53	7.62	7.52	7.69	7.45	7.43	7.2	7.74	7.87	7.62	7.59	7.25	7.56	7.52	7.27	7.53	7.42	7.5	7.19	7.63	7.42	7.45
2210408I21RIK	na	7.61	7.28	7.17	7.38	7.43	7.38	7.49	7.56	7.62	7.43	7.4	7.46	7.3	7.24	7.37	7.14	7.38	7.38	7.42	6.91	7.43	7.54	7.38
2210409D07RIK	na	6.05	5.8	5.93	5.9	5.6	5.78	5.86	5.63	6.01	5.97	5.93	6.29	5.85	5.76	5.59	5.86	5.69	5.56	5.85	5.94	5.71	5.87	5.66
2210409E12RIK	na	4.115	4.21	4.295	4.155	4.3	4.975	4.47	4.215	4.17	4.595	3.955	4.345	4.265	3.79	4.345	4.545	4.145	4.18	4.345	4.325	4.31	3.845	4.195
2210414B05RIK	na	2.75	2.4	3.05	2.69	2.72	2.86	2.43	2.45	2.63	2.62	2.53	2.73	2.33	2.82	2.64	2.81	3.04	3.06	2.47	2.66	2.69	3.22	2.69
2210415F13RIK	na	5.68	4.95	4.48	4.65	5	4.62	3.92	4.31	4.22	3.97	4.02	4.07	11.28	4.97	4.49	5.87	4.48	4.57	4.23	4.11	3.9	4.21	3.92
2210416O15RIK	na	5.04	5	4.8	5.04	4.9	4.73	4.79	4.74	4.78	5.12	4.8	5.12	4.83	4.68	4.74	4.67	5.13	4.75	4.82	4.81	4.7	4.58	4.98
2210417A02RIK	na	4.43	4.47	4.42	4.19	4.76	4.47	4.17	4.19	5.65	5.34	3.97	4.94	4.51	4.32	4.33	4.65	4.68	5.11	4.59	5.51	5	4.54	4.91
2210417K05RIK	na	5.68	5.61	5.67	5.61	5.67	5.66	5.81	5.82	6.2	5.78	6	6.25	5.54	5.64	5.71	6.05	5.81	5.64	5.41	6.11	5.78	5.94	5.79
2210418O10RIK	na	9.716666667	9.05	9.32	9.07	9.01	8.87	9.013333333	9.066666667	8.976666667	8.903333333	9.266666667	8.68	9.226666667	9.046666667	8.793333333	8.73	9.073333333	8.983333333	8.97	8.846666667	8.686666667	8.916666667	8.676666667
2210420H20RIK	na	3.63	3.61	3.19	3.34	3.41	3.59	3.41	3.4	3.42	3.58	3.25	3.36	3.15	2.91	3.3	3.14	3.79	3.44	3.64	3.73	3.41	3.41	3.23
2300002M23RIK	na	4.89	4.41	4.35	4.86	3.98	3.9	4.27	4.07	3.89	4.45	3.67	3.81	3.91	4.29	3.74	4.17	3.69	4.05	3.97	4.12	4.3	3.69	4.32
2300003K06RIK	na	3.29	3.32	2.82	2.78	2.64	2.73	2.78	2.97	3.58	3.54	2.88	3.01	2.77	3.19	2.94	2.51	2.75	2.83	3.24	3.24	3.1	3.19	3.36
2300005B03RIK	na	4.32	3.95	3.91	4.32	3.91	4.34	4	4.34	3.72	3.94	3.98	3.71	4.22	4.04	4.2	4.23	4.33	4.29	3.89	4.21	4.13	3.74	3.77
2300009A05RIK	na	8.4	8.21	8.37	8.82	8.57	8.74	8.6	8.08	8.5	8.46	8.36	8.19	8.1	8.51	8.17	7.93	7.99	7.93	7.68	7.33	7.97	7.89	7.68
2310001A20RIK	na	9.03	9.64	10.06	9.9	9.9	10.03	9.92	9.82	9.58	9.71	9.68	9.67	9.61	9.84	9.64	9.52	9.59	9.59	9.53	8.94	9.56	9.34	9.42
2310001H17RIK	na	4.97	5.1	5.2	5.11	5.37	4.98	5.5	4.05	5.33	5.31	4.99	5.07	4.93	4.58	4.65	5.23	4.76	5.32	5.02	5.31	5.36	5.14	4.91
2310001H18RIK	na	2.97	2.98	2.7	2.83	2.67	3.31	2.83	2.57	3.28	3.13	2.93	3.09	2.81	2.63	3.3	3.02	2.55	2.91	2.88	2.92	2.37	3.6	2.51
2310001K24RIK	na	5.25	4.9	5.34	5.27	5.3	5.04	5.74	5.09	5.72	5.63	5.06	5.19	4.88	5.5	5.15	5.18	5.05	4.94	4.72	5.05	4.95	4.87	5.3
2310002D06RIK	na	3.8	3.92	3.49	4	3.89	3.79	3.58	4.16	3.62	3.68	3.57	3.48	3.47	3.99	3.72	3.57	3.72	3.83	3.47	3.97	3.84	3.56	3.48
2310002J15RIK	na	5.52	5.47	5.15	5.78	5.04	5.19	5.36	5.23	5.14	5.36	5.16	5.47	4.97	5.2	4.98	5.22	4.81	5.22	4.89	5.06	5.05	5.11	5.24
2310002L09RIK	na	3.6	3.38	3.36	3.94	3.06	3.71	3.44	3.46	3.76	3.72	3.4	3.59	3.48	3.22	3.6	3.22	3.57	3.4	3.35	3.3	3.12	3.53	3.81
2310002L13RIK	na	3.88	3.7	3.83	4.06	3.45	3.73	3.97	3.57	3.5	3.58	3.47	3.9	3.7	3.51	3.56	3.12	3.33	3.7	3.51	3.55	3.67	3.39	3.64
2310003C23RIK	na	7.77	7.64	7.82	7.79	7.57	7.41	7.83	7.56	7.56	7.56	7.52	7.49	7.46	7.66	7.56	7.5	7.58	7.38	7.52	7.43	7.44	7.3	7.43
2310003F16RIK	na	5.445	5.645	5.345	5.39	5.29	5.46	5.305	5.655	5.415	5.38	5.41	5.325	5.605	5.445	5.51	5.35	5.29	5.555	5.69	5.53	5.475	5.33	5.26
2310003H01RIK	na	6.85	6.68	7.25	6.98	6.99	7.08	7.31	7.17	6.84	7.09	6.99	6.81	6.62	6.96	6.92	7.12	6.97	6.97	6.91	6.97	6.97	7.22	7.01
2310003L06RIK	na	3.34	3.23	3.23	2.98	3.03	3.01	3.23	3.03	3.46	3.05	3.33	3.01	3.53	3.06	3.23	3.55	3.29	2.97	3.08	3.09	2.94	3.19	3.27
2310003L22RIK	na	5.54	5.43	5.53	5.14	5.65	5.88	5.48	5.92	5.44	5.9	5.87	5.61	5.51	5.05	5.14	5.34	5.76	5.63	5.32	5.56	5.29	5.32	5.66
2310004I24RIK	na	6.49	6.24	6.33	6.47	6.31	5.99	6.23	5.81	6.1	6	6.11	6.11	6.33	6.28	6.18	5.65	6.18	6.08	5.71	6.23	6.18	5.85	6.01
2310004N24RIK	na	5.96	5.64	5.54	5.16	5.69	6.06	6.07	5.87	5.45	5.63	5.87	5.66	5.74	6.03	5.75	6.21	5.88	5.65	5.97	6.58	5.83	6.2	6.22
2310005A03RIK	na	4.91	3.97	3.95	4.35	3.63	3.77	3.38	3.8	3.92	4.29	3.92	4.01	3.98	4.59	4.3	3.59	3.48	3.37	3.51	3.97	3.58	3.37	3.48
2310005E17RIK	na	5.96	5.12	5.72	5.7	5.47	5.38	5.49	5.71	5.6	5.51	5.46	5.54	5.41	5.72	5.09	5.37	5.89	5.14	5.49	5.61	5.27	5.7	5.59
2310005G13RIK	na	3.36	3.26	3.44	3.53	3.23	3.37	3.33	3.67	3.51	3.16	3.66	3.59	3.04	3	3.43	3.18	3.3	2.93	3.27	3.32	3.27	3.28	3.09
2310006M14RIK	na	5.72	5.06	4.97	4.98	4.94	4.94	5.09	5.18	4.89	5.13	5.05	4.95	5.03	5.04	4.98	5.12	5.05	5.02	5.03	5	4.65	4.49	4.95
2310007B03RIK	na	4.47	3.75	3.9	3.84	3.51	3.73	3.75	3.31	3.76	3.98	4.04	3.65	3.82	3.83	3.63	3.69	3.51	3.43	3.58	3.52	3.39	3.19	3.51
2310007L24RIK	na	5.54	5.39	5.57	5.47	5.16	5.24	5.09	5.24	5.12	4.85	5.13	4.86	5.55	5.39	5.54	5.53	5.46	5.26	4.87	5.15	5.69	4.8	5.02
2310008H04RIK	na	6.84	6.71	6.53	6.77	6.48	6.7	6.74	6.96	7	6.54	6.76	6.63	6.52	6.54	6.83	6.71	6.62	6.77	6.69	6.86	6.74	6.76	7.01
2310008H09RIK	na	5.98	5.78	5.92	6.05	6.29	6.75	6.26	6.21	6.21	6.12	6.17	6.35	5.93	6.04	6.47	6.66	6.43	6.35	6.54	6.48	6.29	6.48	6.41
2310008N11RIK	na	4.41	4.07	4.27	4.58	4.09	4.32	4.32	4.19	4.21	4.64	4.19	4.37	4.01	4.1	4.78	4.46	4.78	4.18	4.55	3.99	4.22	4.26	4.31
2310009A05RIK	na	6.91	6.48	6.5	6.29	6.96	6.83	6.63	6.76	6.7	6.63	6.45	6.52	6.34	6.6	6.64	6.6	6.57	6.6	6.72	6.74	6.6	6.12	6.44
2310009B15RIK	na	5.26	5.74	5.62	5.41	6.31	5.95	6.02	6.49	5.73	5.85	5.89	5.57	5.42	5.53	5.84	6.06	5.89	5.33	5.82	5.67	5.78	5.73	5.74
2310010J17RIK	na	5.21	5.29	4.94	5.24	5.5	5.51	5.32	5.21	5.91	5.26	5.35	5.31	4.83	5.21	5.02	5.26	5.15	5.14	4.77	5.21	5.11	5.18	5.14
2310010M20RIK	na	4.43	4.28	4.09	4.13	4.44	3.7	4.23	3.82	4.17	3.55	4.46	3.76	4.12	4.12	4.12	3.88	3.93	4.13	4.16	4.06	3.89	4.16	4.44
2310011J03RIK	na	6.94	6.96	7.23	7.24	7.33	7.38	7.51	7.52	7.28	7.05	6.82	7.07	7	7.27	7.14	7.33	7.08	7.17	7.21	7.06	7.11	7.28	6.98
2310014F06RIK	na	5.19	5.54	5.99	5.93	5.7	5.24	6.07	5.27	6.13	6.05	6.22	6.41	6.19	6.3	6.51	6.09	5.97	5.98	6.18	6.39	6.09	6.39	6.22
2310014L17RIK	na	4.38	4.46	4.78	4.56	4.12	4.76	4.86	4.66	4.44	4.6	4.23	4.89	4.59	4.7	4.98	4.5	4.44	4.21	4.57	4.8	4.63	4.19	4.67
2310015A10RIK	na	6.61	6.73	6.5	6.21	5.66	6.63	6.54	5.97	6.15	6.05	6.37	6.19	6.35	5.97	6.32	6.1	6.24	6.25	5.45	6.3	6.34	5.8	5.99
2310015B20RIK	na	4.48	3.83	4.01	4.23	4	3.94	3.78	4	3.85	4.05	4	4.02	4	4	3.72	4	4.12	4.1	4	3.88	3.64	3.66	4.13
2310015D24RIK	na	3.48	3.32	3.77	3.8	3.61	3.46	3.63	3.77	3.71	4.12	3.67	3.64	3.72	3.68	3.71	3.87	3.51	3.95	3.61	3.54	3.52	3.5	3.64
2310016D03RIK	na	4.39	4.11	3.9	4.08	4.2	4.34	4.22	4.06	4.22	4.2	4.14	4.35	4.52	4.7	4.35	4.26	3.98	4.22	4.5	4.22	4.63	4.32	3.84
2310016M24RIK	na	8.32	7.26	7.48	7.56	7.61	7.9	7.76	7.42	7.43	7.2	7.27	7.38	7.24	7.32	7.36	7.26	7.46	7.42	7.14	7.2	7.1	7.17	7.08
2310020H05RIK	na	3.02	2.67	2.34	2.49	2.46	3.06	2.94	2.67	2.67	2.68	2.43	2.92	2.71	2.5	2.47	2.24	2.65	2.91	2.47	2.67	2.89	2.64	2.67
2310021P13RIK	na	7.18	8.22	8.13	8.13	7.75	7.8	7.86	7.6	7.69	7.76	7.63	7.9	7.96	7.97	8.22	8.02	7.67	7.58	7.44	7.68	7.97	7.64	7.73
2310022A10RIK	na	5.43	5.79	6.01	5.76	5.89	5.8	6.02	6.26	5.88	5.88	6.04	5.53	5.96	5.87	6.59	6.45	6.1	6.09	6.06	6.37	6.37	6.52	6.21
2310022B05RIK	na	7.64	8.16	8.13	7.99	8.02	7.59	8.41	8.08	7.88	7.91	7.96	7.77	7.71	8	8.39	8.1	8.07	7.96	7.79	8.13	8.11	8.26	7.67
2310026L22RIK	na	5.87	5.53	4.86	5.35	5.18	5.32	5.62	5.35	5.22	5.05	6.17	5.16	5.08	5.35	4.99	5.5	4.92	5.58	5.44	5.32	5.13	5.18	5.33
2310028H24RIK	na	6.41	7.22	7.01	7.19	6.98	7.1	7.17	6.84	6.59	6.83	6.89	7.01	6.81	6.92	7.13	7.25	6.81	6.97	7.05	7.2	7.31	7.04	6.78
2310030A07RIK	na	3.42	2.68	2.78	2.81	2.98	3.21	3.11	2.61	3.16	2.8	3.09	3.22	2.72	3.03	2.83	2.82	2.75	2.87	3.13	2.8	3.44	3.22	3.46
2310030G06RIK	na	5.88	5.45	5.9	5.45	6.27	5.64	5.89	5.65	6.4	6.4	5.82	6.26	6.08	5.48	5.52	5.46	5.75	5.9	6.27	5.75	5.48	5.51	5.72
2310030N02RIK	na	6.66	6.42	6.37	6.19	6.38	6.05	6.08	6.45	6.57	6.57	6.38	6.47	6.06	5.98	6.42	5.97	6.12	6.29	6.27	6.21	6.15	6.04	6.24
2310033E01RIK	na	5.65	5.73	5.15	5.48	5.95	5.28	5.63	5.36	5.76	5.68	5.18	5.37	5.72	5.5	5.26	5.74	5.47	5.92	5.71	5.5	5.38	5.26	5.47
2310033P09RIK	na	8.13	8.82	8.42	8.78	9.14	9.4	9.21	9.18	8.95	9.15	8.95	9.02	8.57	8.79	8.81	9.08	8.92	9.06	9.03	9.24	9.02	9	9.08
2310034C09RIK	na	2.27	2.55	2.54	2.54	2.58	2.65	2.54	2.46	2.51	2.48	2.64	2.71	2.71	3.02	2.85	2.79	2.41	2.42	2.6	2.59	2.52	2.84	2.52
2310034G01RIK	na	5.18	4.95	5.04	5.22	4.65	4.81	4.52	4.75	4.86	5.37	4.63	5.15	4.88	4.68	4.69	4.78	4.57	4.42	4.81	4.82	4.65	4.61	4.75
2310034O05RIK	na	3.98	4.04	4.3	4.02	4.03	4.05	3.92	4.2	4.17	4.36	4.17	4.29	4.83	4.33	4.23	4.17	4.17	4.23	4.15	4.41	3.89	4.37	4.33
2310035C23RIK	na	7.97	8.26	8.08	8.05	8.04	8.11	7.89	7.97	7.83	7.89	8.09	7.91	8.25	7.78	8.13	8.04	8.15	8.03	8.04	7.88	8.12	8.15	8.06
2310035K24RIK	na	6.52	7.06	6.97	7.16	6.93	7.38	7.14	7.25	6.98	6.85	6.9	6.9	6.67	6.78	6.87	6.92	6.87	6.8	6.77	6.68	7.15	6.87	6.99
2310036O22RIK	na	8.37	9.19	9.09	9.04	9.14	9.13	9.07	9.05	8.89	9.06	9.1	9.22	9.31	9.49	9.19	9.16	9.27	9.19	8.88	9.43	9.37	8.93	9.23
2310039H08RIK	na	7.04	6.98	7.01	7.21	7.68	8.11	7.65	7.27	7.47	7.81	7.36	7.39	6.84	7.32	7.37	6.97	7.44	7.35	7.32	7.19	7.11	7.01	7.1
2310039L15RIK	na	3.62	3.48	3.31	3.18	3.5	3.77	3.92	3.66	3.81	4.38	3.72	3.84	3.45	3.72	3.63	4.05	3.76	3.88	3.64	3.6	4.24	3.27	3.65
2310040G24RIK	na	5.87	6.12	5.76	5.79	5.94	5.77	5.98	5.81	5.91	5.95	5.91	6.21	6.06	6.03	5.5	5.98	5.85	5.42	6.07	5.86	5.69	5.5	5.77
2310042D19RIK	na	3.59	3.92	3.53	3.61	3.12	3.41	3.72	3.63	3.56	3.6	3.48	3.5	3.47	3.67	3.7	3.68	3.65	3.41	3.24	3.51	3.85	3.58	3.75
2310042E22RIK	na	4.37	4.2	4.275	4.795	4.25	4.29	4.47	4.65	4.47	4.26	4.205	4.47	4.2	4.33	4.04	4.295	3.93	4.125	4.49	4.525	4.225	4.195	4.34
2310043J07RIK	na	5.32	5.11	5.31	4.99	5.06	4.84	5.03	5.05	4.88	4.55	4.95	4.88	4.96	4.87	5.02	4.93	4.96	5.35	5.39	4.92	4.9	4.85	4.75
2310043L19RIK	na	5.34	5.16	5.19	5.41	5.34	5.23	5.25	5.41	5.23	5.39	5.33	5.44	5.1	5.13	5.37	5.56	5.37	4.98	5.6	5.41	5.64	5.29	5.27
2310043O21RIK	na	4.03	4.01	3.71	4.08	3.7	4.02	3.77	3.93	4.11	4.49	3.93	4.09	3.5	4.24	3.73	3.73	3.6	3.91	4.16	3.82	3.94	3.78	4.19
2310044G17RIK	na	6.8	6.81	7.16	7.02	7.29	7.24	7.31	7.16	6.89	7.12	7	7.17	6.89	6.74	6.82	7.11	6.66	6.95	6.84	7.1	6.91	6.97	6.96
2310044H10RIK	na	8.55	8.63	8.66	8.82	8.81	9.04	9.03	9.05	8.65	8.77	8.55	8.55	8.93	8.71	8.78	8.77	8.88	8.77	8.42	8.3	8.84	8.69	8.51
2310045N01RIK	na	8.86	8.95	9.16	9.17	9.19	9.56	9.46	9.65	9.12	9.23	9.31	9.12	8.93	9.38	9.28	9.21	9.33	9.29	9.1	8.91	9.19	9.19	9.01
2310046A06RIK	na	4.54	4.06	4.06	4.09	4.27	4.06	4.01	4.01	4.07	4.43	4.25	3.64	4.06	4.12	3.8	3.86	4.09	3.99	3.96	3.77	4.01	3.99	3.91
2310046O06RIK	na	5.47	5.96	5.85	6.06	5.95	6.23	5.79	6.04	5.93	5.67	5.69	5.98	5.66	6	6.23	5.9	5.86	6.11	6.2	5.69	5.88	6.02	5.87
2310047B19RIK	na	6.18	6.435	6.39	6.8	6.775	6.96	6.405	6.725	6.59	6.41	6.52	6.315	6.695	6.605	7.065	6.5	6.56	6.26	6.72	5.685	6.63	6.74	5.835
2310047D07RIK	na	5.26	4.99	4.93	4.99	5.04	4.8	4.97	4.47	4.38	5	4.82	4.62	4.87	5.09	4.63	4.92	4.62	4.88	4.72	4.9	4.84	4.58	4.56
2310047M10RIK	na	6.405	6.43	6.535	6.67	6.46	6.48	6.5	6.64	6.495	6.385	6.345	6.47	6.465	6.625	6.625	6.455	6.525	6.465	6.485	6.455	6.685	6.42	6.45
2310050B05RIK	na	4.81	4.33	4.62	4.69	4.41	4.27	4.17	4.53	4.62	4.72	4.35	4.77	4.62	4.79	4.62	4.45	4.84	4.68	5.05	4.74	4.37	4.62	4.83
2310050C09RIK	na	4.25	4.14	4.16	4.44	4.18	4.31	4.22	4.22	4.24	4.27	4.05	3.99	4.34	4.06	4.3	4.01	4.48	4.23	4.24	3.93	4.48	4.26	3.9
2310057J18RIK	na	3.68	2.86	3.04	2.89	2.95	2.91	2.96	2.87	2.98	3.14	3.01	3.03	2.78	3.15	2.91	2.85	2.74	2.87	3.08	2.86	2.81	2.79	3.49
2310057M21RIK	na	6.99	7.21	7.02	7.05	7.07	7.21	7.18	7.49	7.14	7.2	7.38	7.35	6.93	7.04	7.23	7.17	7.16	7.27	7.25	7.47	7.42	7.69	7.44
2310057N15RIK	na	2.7	2.35	2.33	2.46	2.63	3.03	2.73	2.66	2.44	2.63	2.68	2.63	2.63	2.7	2.46	2.77	2.75	2.9	2.62	2.34	2.67	2.73	2.58
2310058D17RIK	na	6.28	6.18	6.22	6.6	6.03	6.26	5.99	6.46	6.19	6.11	6.43	6.15	6.06	6.06	6.35	5.9	5.93	6.2	6.22	6.39	6.27	6.18	6.23
2310061C15RIK	na	6.18	6.98	6.86	6.86	7.27	7.37	7.09	7.18	7.19	7.12	7.15	7.53	7.14	7.12	7.78	7.46	7.28	7.28	7.5	7.56	7.49	7.52	7.33
2310061I04RIK	na	7.41	7.57	7.78	7.85	7.7	7.49	7.67	7.87	7.7	7.82	7.54	7.64	7.54	7.72	7.44	7.33	7.16	7.3	7.18	7.09	7.45	7.01	7.16
2310061J03RIK	na	6.44	7.12	7.16	7.35	6.81	7.04	7.2	6.9	6.84	7.08	6.89	6.92	6.94	7.07	6.75	6.8	6.61	6.75	6.73	6.41	6.81	6.9	6.62
2310061N02RIK	na	3.91	3.28	3.35	3.15	3.27	3	3.04	3.17	3.76	3.17	3.15	3.22	3.32	3.38	3	2.95	3.19	2.74	3.13	3	2.82	2.99	3.21
2310065F04RIK	na	4.21	3.97	3.62	3.69	3.58	3.82	3.98	3.78	3.78	3.78	3.76	3.61	3.45	3.79	3.6	3.78	3.68	3.89	3.67	3.96	3.77	3.89	3.58
2310067B10RIK	na	6.7	7.4	7.71	7.49	7.27	7.33	7.57	7.04	7.12	7.18	7.36	7.25	7.27	7.54	7.27	7.05	7.02	7.39	7.09	6.77	7.16	7.1	6.96
2310067E19RIK	na	6.99	7.76	7.97	8.03	7.88	7.83	7.46	7.58	7.49	7.77	8.18	8.07	7.56	7.3	7.37	7.17	6.82	7.58	7.56	7.44	7.57	7.47	7.62
2310068J16RIK	na	4.28	4.17	4.85	4.51	4.91	4.94	4.5	4.26	4.84	4.58	4.82	4.89	4.67	4.33	4.46	4.09	4.45	4.61	4.58	4.54	4.44	4.27	4.44
2310069B03RIK	na	3.44	3.28	3.26	3.35	3.35	3.32	3.4	3.33	3.89	3.39	3.35	3.35	3.25	3.33	3.35	3.54	3.31	3.37	3.6	3.17	3.35	3.35	3.35
2310069G16RIK	na	3.66	3.54	3.42	3.35	3.41	3.56	3.45	3.43	3.9	2.99	3.12	3.88	3.45	3.25	3.38	3.77	3.48	3.4	3.21	3.6	3.17	3.23	3.27
2310075C17RIK	na	4.13	3.48	3.64	3.73	3.52	3.36	3.32	3.48	3.58	3.41	3.58	3.53	3.48	3.94	3.91	3.58	3.13	3.49	3.3	3.57	3.85	3.59	3.41
2310079F23RIK	na	5.89	5.91	5.88	6.21	5.89	5.81	6.2	5.97	5.75	5.75	5.76	5.57	5.9	5.89	5.89	5.79	5.89	5.61	5.96	5.92	5.76	5.94	5.89
2310079G19RIK	na	3.64	3.47	3.68	3.95	3.61	3.86	3.67	4.2	3.75	3.75	3.64	4.02	3.74	3.65	3.72	3.83	3.62	3.73	3.67	3.57	3.72	3.6	3.54
2310081J21RIK	na	5.88	4.853333333	5.193333333	5.15	4.886666667	4.726666667	4.97	5.146666667	4.87	4.906666667	5.143333333	4.66	5.166666667	5.223333333	4.82	5.013333333	4.74	5.063333333	5.106666667	5.156666667	4.74	4.766666667	4.893333333
2310081O03RIK	na	3.65	3.34	3.25	3.46	3.28	3.44	3.39	3.27	3.23	3.41	3.23	3.45	3.56	3.7	3.9	3.86	3.09	3.42	3.24	3.67	2.79	3.45	3.53
2400001E08RIK	na	6.8	7.22	7.01	7.41	7.4	7.69	7.3	7.58	7.14	7.33	7.1	7.38	7.12	6.96	7.5	7.54	7.16	7.08	7.1	7.4	7.24	7.31	7.09
2400003C14RIK	na	9.35	9.48	9.48	9.35	9.35	9.31	9.28	9.24	9.36	9.27	9.5	9.37	9.4	9.27	9.54	9.29	9.08	9.21	9.23	9.41	9.58	9.29	9.43
2400009B08RIK	na	9.15	9.07	9.03	9.08	8.92	8.97	9.05	8.99	8.66	8.65	8.65	8.46	8.84	8.97	8.98	8.33	8.73	8.52	8.46	8.37	8.31	8.39	8.05
2410001C21RIK	na	8.99	9.45	9.57	9.61	9.88	9.69	9.64	10.07	9.51	9.48	9.66	9.66	9.47	9.39	9.6	10	9.83	9.7	9.79	9.64	9.76	9.76	9.67
2410002F23RIK	na	7.11	6.78	7	7	6.79	6.83	6.88	6.5	6.62	6.53	6.78	6.62	6.94	6.54	6.77	6.77	6.84	6.79	6.46	6.75	7.11	6.54	6.55
2410002I01RIK	na	6.28	6.61	6.64	6.56	6.58	6.67	6.72	6.37	6.52	6.56	6.6	6.59	6.58	6.73	6.89	6.61	6.58	6.72	6.23	6.51	6.92	6.59	6.42
2410002O22RIK	na	7.59	7.84	7.69	7.78	7.93	7.87	7.95	8.35	7.94	7.94	8.05	7.94	7.74	7.87	8.03	7.89	8.04	7.98	8.24	7.93	7.94	8.01	8.02
2410003K15RIK	na	7.75	7.54	7.46	7.78	7.35	7.46	7.55	7.5	7.41	7.42	7.56	7.4	7.51	7.46	7.22	7.47	7.43	7.15	7.66	7.45	7.35	7.57	7.32
2410003L11RIK	na	4.14	4.14	4.21	4.26	3.75	4.76	4.23	4.1	3.7	3.98	4.24	4.05	4.02	4.1	4.61	4.22	4.62	3.98	3.8	4.14	3.9	3.87	3.74
2410004B18RIK	na	6.25	6.42	6.27	6.27	6.52	6.55	6.44	6.61	6.24	5.94	6.19	6.17	6.25	6.54	6.7	6.61	6.88	6.53	6.47	6.52	6.41	6.57	6.03
2410004I01RIK	na	3.7	3.38	2.95	3.37	3.3	3	3.05	3.16	3.01	3.4	3.13	3.35	3.18	3.01	3.17	3.19	3.55	3.08	3.42	3	3.57	2.9	3.15
2410004N09RIK	na	7.29	7.08	7.2	7.36	7.06	7.23	7.32	6.98	7.15	7.25	6.93	7.17	7.11	6.97	6.94	7.07	6.98	7.07	6.84	7.07	6.99	6.28	7.06
2410004P03RIK	na	6.29	5.52	5.74	5.73	5.39	4.91	5.55	5.82	5.29	5.76	5.65	5.38	5.63	5.79	5.83	5.81	5.44	5.87	5.22	5.67	5.57	5.51	5.37
2410006H16RIK	na	8.58	7.32	7.21	7	7.7	7.71	7.9	7.35	7.32	7.38	7.37	7.32	7.61	7.73	7.33	7.87	7.6	7.58	7.48	7.82	7.66	7.56	7.75
2410007B07RIK	na	4.28	3.76	3.81	3.75	3.66	3.79	4.08	3.96	3.45	3.97	3.57	4.02	4.38	4.34	4.4	4.15	4.12	3.85	3.72	3.84	4.09	4.13	4.32
2410012E07RIK	na	3.38	3.09	3.19	3.07	3.34	3.63	3.16	3.46	3.35	3.44	3.34	3.56	3.35	3.47	3.21	3.56	3.14	2.97	3.32	3.4	3.61	3.44	3.36
2410012M07RIK	na	3.91	3.96	3.6	3.77	4	2.85	3.35	3.48	3.26	3.23	3.49	3.48	3.2	3.77	3.89	3.76	3.69	3.03	3.79	3.91	3.62	2.94	3.38
2410015M20RIK	na	8.21	8.3	8.16	8.46	8.78	8.9	8.54	8.22	8.24	8.55	8.53	8.65	8.49	8.18	8.64	8.37	8.48	8.48	8.59	8.15	8.66	8.43	8.18
2410016O06RIK	na	6.32	6.87	6.86	6.87	7.11	7.11	7.08	7.31	7.12	7.28	7.21	7.24	6.4	7.09	7.07	7.25	7.08	6.66	7.05	7.12	7.12	7.27	7.36
2410017I17RIK	na	3.75	3.99	3.75	4.15	3.7	4.03	4.08	4.28	4.05	3.85	4.45	4.34	4.12	3.89	3.65	4.03	4.32	3.78	4.14	4.23	4.03	4.21	3.99
2410017P09RIK	na	6.34	6.32	6.34	6.48	6.79	6.56	6.51	6.68	6.43	6.43	6.43	6.52	6.4	6.39	6.28	6.82	7.02	6.59	6.44	6.54	6.51	6.45	6.43
2410018M08RIK	na	5.85	5.37	5.95	5.85	5.15	5.39	5.39	5.49	5.74	5.87	5.51	5.7	5.58	5.8	5.85	5.55	5.82	5.52	5.56	5.56	5.75	5.65	5.65
2410019O14RIK	na	4.53	4.59	4.68	4.53	4.56	4.47	4.29	4.46	4.41	4.1	4.42	4.45	4.22	4.58	4.85	4.37	4.31	4.45	4.63	4.22	4.15	4.51	4.59
2410021H03RIK	na	2.75	2.58	2.35	2.18	2.66	2.63	2.59	2.76	2.53	2.51	2.65	2.64	2.43	2.52	2.77	2.45	2.58	2.8	2.43	2.39	2.59	2.36	2.46
2410022L05RIK	na	6.17	6.12	5.89	6.12	6.22	6.15	6.53	6.26	5.91	5.73	6.23	5.97	6.27	6.02	6.24	6.15	6.27	6.44	6.29	6.11	6.39	6.02	6.13
2410022M11RIK	na	6.54	6.41	6.71	6.62	6.68	6.94	6.82	6.94	6.79	6.64	6.74	6.63	6.72	6.95	6.31	6.28	6.73	6.58	6.45	6.54	7.01	6.49	6.8
2410042D21RIK	na	7.85	7.13	7.33	7.34	7.24	6.96	7.41	7.35	7.19	7.27	7.65	7.38	7.75	7.06	7.42	7.41	7.51	7.22	7.3	7.68	7.38	7.78	7.68
2410057H14RIK	na	2.87	2.89	2.76	2.67	3.01	2.95	2.65	2.84	3.39	2.94	3.02	2.84	2.87	3.11	2.75	2.87	2.68	2.9	2.73	2.91	2.78	2.71	2.87
2410066E13RIK	na	8.64	8.84	8.29	8.37	8.44	8.57	8.81	7.73	8.51	8.34	8.61	8.56	8.43	8.67	8.75	8.74	8.56	8.56	8.34	8.55	8.71	8.77	8.68
2410075B13RIK	na	5.1	5.12	5.37	4.87	4.97	5.22	5.57	5.22	5.15	4.92	5.44	5.46	5.17	5.16	5.27	5.07	5.04	5.17	4.84	5.52	4.93	5.14	5.29
2410076I21RIK	na	3.97	4.47	4.23	4.5	4.42	3.91	4.5	4.68	4.37	4.39	4.19	4.39	4.19	4.55	4.41	4.4	4.12	4.59	4.49	4.55	4.62	4.01	4.93
2410080I02RIK	na	4.36	4.47	4.2	4.46	4.39	4.06	4.66	4.41	4.13	4.41	4.59	4.45	3.96	4.54	4.37	4.19	4.28	4.41	4.09	4.6	4.29	4.7	4.43
2410088K16RIK	na	4.88	4.88	4.93	4.83	4.88	4.47	4.91	4.89	4.88	4.73	5.14	4.83	4.88	4.83	4.8	5.1	5.36	4.88	4.85	4.95	5.03	4.49	4.67
2410089E03RIK	na	7.58	7.55	7.5	7.66	7.25	7.37	7.23	7.27	7.23	7.32	7.51	7.47	7.42	7.41	7.54	7.42	7.13	7.32	7.42	7.22	7.79	7.62	7.58
2410091C18RIK	na	7.96	8.02	8.09	8.13	8.16	8.43	8.13	8.44	8.03	7.97	8.44	8.12	8.04	7.99	8.13	7.78	7.94	7.99	8.13	7.73	8.09	7.84	7.93
2410124H12RIK	na	3.84	4.32	3.97	4.41	3.92	3.98	4.07	4.26	3.61	3.82	3.69	3.86	4.09	3.88	3.89	4.26	3.92	4.32	3.83	3.56	3.65	3.85	3.46
2410127L17RIK	na	8.58	8.19	8.52	8.54	8.39	8.3	8.3	8.59	8.19	8.2	8.28	8.19	8.44	8.32	8.29	7.89	8.34	8.27	8.23	8.03	8.19	8.23	7.95
2410131K14RIK	na	7	7.28	7.35	7.31	7.8	7.68	7.75	7.88	7.61	7.6	7.48	7.55	7.15	7.18	7.31	7.06	7.69	7.5	7.36	7.2	7.44	7.36	7.52
2410137F16RIK	na	3.58	3.16	3.38	3.29	3.58	3.8	3.43	4.17	3.72	3.87	3.49	3.5	3.23	3.09	3.57	3.79	3.5	3.71	3.73	3.5	3.11	3.58	3.73
2410137M14RIK	na	3.94	3.72	3.38	3.38	4.04	3.34	3.21	3.46	3.55	3.63	3.36	3.29	3.37	3.42	3.37	3.61	3.48	3.1	3.38	3.64	3.42	3.4	3.35
2410141K09RIK	na	4.645	3.55	3.53	3.55	3.49	3.535	3.55	3.605	3.43	3.665	3.595	3.69	3.58	3.505	3.425	3.52	3.435	3.465	3.355	3.525	3.585	3.6	3.745
2410152P15RIK	na	5.41	5	5.13	5.46	5.13	4.66	4.95	4.82	5.01	5.01	4.9	4.79	5	5.06	5	5.07	5.18	5	4.88	5	5	4.89	4.98
2500002B13RIK	na	7.17	6.54	6.94	6.53	6.79	6.54	6.72	6.39	6.8	6.86	6.67	6.78	6.45	6.93	6.37	6.49	6.54	6.37	6.41	6.71	6.68	6.58	6.49
2500003M10RIK	na	7.39	7.71	7.67	7.61	7.52	7.52	7.58	7.62	7.44	7.37	7.54	7.53	7.51	7.61	7.43	7.22	7.39	7.52	7.54	7.16	7.56	7.6	7.6
2510002D24RIK	na	6.3	6.64	6.56	6.82	7.06	7.22	6.93	6.64	7.1	6.79	6.75	6.87	6.52	6.57	6.5	6.68	6.66	6.86	7.12	6.64	7.2	6.8	6.91
2510003D18RIK	na	3.82	3.7	3.56	3.76	3.65	3.67	3.73	3.72	3.36	3.52	3.59	3.76	3.7	3.47	3.8	4.13	3.82	3.71	3.7	3.7	3.61	3.7	3.65
2510003E04RIK	na	6.96	7.53	7.45	7.66	7.57	7.71	7.72	7.31	7.31	7.43	7.49	7.4	7.47	7.51	7.49	7.26	7.37	7.43	7.34	7.04	7.57	7.37	7.42
2510009E07RIK	na	7.44	7.54	7.68	7.79	7.92	7.83	7.9	7.96	7.39	7.64	7.67	7.75	7.5	7.44	7.65	7.66	7.58	7.65	7.59	7.45	7.7	7.73	7.93
2510012J08RIK	na	6.19	6.7	6.93	7.05	6.76	7.17	6.84	6.91	6.33	6.77	6.78	6.46	6.73	6.39	6.71	6.87	6.48	6.7	6.72	6.53	6.61	6.72	6.61
2510039O18RIK	na	8.4	9.08	9.01	8.98	9.16	9.19	9.47	9.25	8.91	9.13	9.28	9.27	9.03	9.15	9.31	9.52	9.14	9.21	8.72	9.18	9.23	9.46	9.3
2510049J12RIK	na	5.07	4.36	4.28	4.2	5.17	4.78	4.17	3.87	5.38	6.05	4.36	5.23	4.74	4.31	4.04	4.12	5.49	5.19	5.38	4.63	4.36	4.09	4.46
2600006L11RIK	na	4.66	4.2	4.41	4.49	4.21	3.92	4.25	4.61	4	4.16	4.27	4.36	4.31	4.43	4.24	4.37	4.36	4.44	3.79	4.61	4.61	4.36	4.63
2610001J05RIK	na	7.96	7.54	7.55	7.69	7.87	7.98	7.64	7.65	7.49	7.49	7.48	7.66	7.63	7.61	7.62	7.99	7.83	7.78	7.72	7.9	7.69	7.54	7.53
2610002D18RIK	na	3.93	3.92	4.09	4.44	4.31	3.98	4.4	4.34	4.07	4.09	3.85	4.17	4.31	4.38	3.9	3.77	4.22	4.14	4.24	4.18	3.95	3.89	4.01
2610002I17RIK	na	5.25	4.85	4.85	5.39	4.56	5.09	4.99	5.06	4.79	4.86	5.03	4.7	5.1	5.15	5.3	5.17	4.73	5.23	4.98	4.97	5	4.71	5.2
2610002J02RIK	na	5.73	5.96	5.77	6.04	5.71	5.65	6.07	6.15	5.76	6.04	5.77	6.25	5.91	6.16	5.69	5.91	5.91	5.92	5.74	5.91	5.99	5.6	5.68
2610002M06RIK	na	6.97	7.1	7.11	7.13	7.02	7.1	6.8	7.03	7.38	6.96	7.08	7.1	7.27	6.81	7.1	7.02	7.04	7.14	7.19	7.16	7.08	7.21	7.19
2610005L07RIK	na	9.085	8.445	8.965	8.78	8.46	8.24	8.345	8.21	8.575	8.53	8.82	8.4	8.45	8.585	7.84	8.43	8.17	8.485	8.135	8.18	8.45	8.51	8.32
2610008E11RIK	na	7.57	7.16	7.35	7.42	7.03	7.26	7.12	7.17	7.08	6.93	7.3	7.1	7.14	7.22	7.03	6.94	7.09	6.95	7.11	6.8	7.27	6.79	7.02
2610015P09RIK	na	6.6	6.42	6.42	6.6	6.33	6.63	6.53	6.53	6.63	6.59	6.74	6.5	6.41	6.32	6.18	6.33	6.42	6.47	6.48	6.55	6.65	6.51	6.36
2610016A17RIK	na	8.8	9.79	9.28	9.81	10.29	10.58	10.56	10.19	10.06	10.53	10.85	10.91	9.48	9.96	9.85	10.36	10.61	10.53	10.04	10.22	10.43	10.27	10.26
2610017I09RIK	na	5	4.58	4.31	4.31	4.39	4.64	4.56	4.95	4.63	4.25	4.57	4.73	5.77	4.77	5	4.56	4.31	4.35	4.68	4.78	4.72	4.74	4.74
2610018G03RIK	na	7.73	6.77	6.82	6.43	6.53	6.57	6.34	6.59	6.54	6.41	6.5	6.43	7.01	6.36	6.73	5.96	7	6.32	6.83	5.8	6.46	6.81	5.44
2610019E17RIK	na	7.35	6.86	6.92	7.02	7.16	7.05	7.35	6.45	6.75	6.46	6.97	7.04	6.41	6.51	6.91	6.98	6.45	7.25	6.26	6.63	7.25	6.19	6.39
2610019F03RIK	na	6.79	7.32	7.1	7.36	7.51	7.37	7.47	7.59	7.64	7.58	7.76	7.58	7.41	7.32	7.44	7.18	7.11	7.54	7.23	7.56	7.53	7.66	7.56
2610020C07RIK	na	5	5.17	5.03	4.81	4.87	4.81	5.14	4.94	5.14	4.94	4.97	4.91	4.5	5.12	5.29	5.85	5.09	5.08	5.4	5.52	5.14	5.54	5.33
2610020H08RIK	na	6.83	6.69	6.97	6.73	6.2	6.58	6.69	6.36	6.77	6.91	6.64	6.08	6.07	6.37	6.11	5.86	5.77	5.88	6.18	5.8	6.18	6.18	5.97
2610021A01RIK	na	7.02	7.43	6.99	7.21	7.25	7.33	7.08	7.18	7.44	7.2	7.35	7.44	7.45	7.01	7.92	7.11	7.31	7.44	7.34	7.37	7.33	7.35	7.45
2610021K21RIK	na	5.17	4.39	4.25	4.76	4.79	4.45	5.06	5.25	4.99	4.76	4.85	4.79	4.76	5.12	4.25	4.86	4.99	4.61	4.76	4.75	4.88	4.53	4.73
2610027L16RIK	na	6.28	6.295	6.255	6.185	7.505	7.295	5.92	6.42	7.83	7.6	6.12	7.215	5.915	6.25	6.085	6.365	7.33	7.335	7.45	6.98	6.65	6.005	6.755
2610028E06RIK	na	4.07	4.02	4.07	4.28	4.12	3.7	4.29	4.07	4.18	4.16	4.12	3.84	4.09	4.14	3.9	4.03	3.89	4.09	4.17	4.07	3.85	4.32	4.1
2610028H24RIK	na	6.36	5.02	5.12	5.03	5.1	4.61	5.11	5.06	5.06	5.02	4.82	5.18	5.24	4.85	5.05	5.34	5.14	4.89	5.09	4.62	5.08	4.52	5.09
2610029G23RIK	na	7.1	7.05	7	7.15	7.26	7.37	6.87	7.35	7.46	6.99	7.07	7.38	7.23	6.83	7.39	7.51	7.23	7.24	7.28	7.86	7.51	7.46	7.52
2610029I01RIK	na	7.08	7.13	6.86	7.15	7.07	7.02	6.68	7.32	6.87	6.98	6.96	6.9	7.38	7.33	7.19	7.46	7.44	7.38	7.29	7.49	7.49	7.39	7.55
2610034B18RIK	na	7.78	8.09	8.02	8.29	8.04	8.49	8.32	8.05	7.95	8.01	8.12	8.14	7.9	7.96	8.13	7.95	8.35	8.22	8.08	7.36	8.24	8.17	8.01
2610034M16RIK	na	4.36	3.73	4.02	3.96	3.84	4.05	4.07	3.55	3.97	3.79	4.14	3.92	4.19	3.73	3.66	4	3.73	4.06	4.04	4.35	3.96	3.91	3.94
2610035D17RIK	na	5.53	5.25	4.99	5.67	5.11	5.51	5.57	5.17	5.38	5.2	5.24	5.5	5.26	4.89	4.99	5.11	5.05	5.27	5.2	5.06	5.34	5.23	4.94
2610035F20RIK	na	5.29	5.03	4.9	4.96	4.78	4.87	5.1	5.01	5.18	5.19	5.16	5.48	5.04	4.96	4.81	5.01	5.41	5.13	4.84	4.88	5.01	5.13	4.77
2610037D02RIK	na	4.95	4.53	4.35	4.41	4.31	4.49	4.72	4.52	4.67	4.55	4.48	4.53	4.38	4.92	4.02	4.41	4.32	4.61	4.35	4.56	4.41	4.43	4.7
2610039C10RIK	na	6.73	6.56	6.62	6.5	6.12	6.57	6.46	6.38	6.64	6.75	6.69	6.57	7.02	6.36	6.77	7.01	6.98	6.46	6.6	7.17	6.77	6.62	7.05
2610042L04RIK	na	6.56	6.48	6.66	6.25	6.37	6.25	6.4	6.81	6.5	6.44	6.61	6.58	6.7	6.77	6.28	6.66	6.65	6.65	6.73	6.53	6.48	5.94	6.28
2610044O15RIK	na	7.8	7.29	7.12	7.32	7.34	7.66	7.26	7.42	6.98	7.07	7.43	7.24	7.36	7.08	7.35	7.63	7.44	7.59	7.4	7.13	7.59	7.6	7.42
2610100L16RIK	na	4.28	3.93	4.03	3.94	3.84	3.9	3.94	3.82	3.92	3.71	3.94	4.18	3.71	3.92	3.8	4.2	4.14	4.01	3.94	3.94	3.94	4.03	3.95
2610101N10RIK	na	8.9	9.01	9	9.04	8.89	8.91	9	8.93	8.97	9	9.28	9	9.01	9	8.89	8.86	9	9.08	9.16	9.22	9.01	8.91	8.96
2610109H07RIK	na	4.73	4.91	5.15	4.91	4.84	5.32	4.96	4.91	4.96	5.02	4.85	4.67	5.09	5.13	4.9	5.04	4.69	4.68	4.64	4.95	4.91	4.95	4.78
2610203C20RIK	na	7.49	7.82	7.61	7.76	7.56	7.36	7.49	6.56	7.42	7.11	7.86	7.87	7.9	7.73	7.29	7.69	6.58	7.3	6.76	7.13	7.48	6.44	7.3
2610203C22RIK	na	6.2	6.89	6.8	6.8	6.79	6.56	6.64	6.56	6.52	6.13	6.83	6.81	6.74	6.79	6.78	6.66	6.48	6.8	6.62	6.7	7.07	6.59	6.94
2610206C17RIK	na	3.17	2.86	2.72	3.27	3.16	2.87	2.86	2.53	2.68	3.34	2.7	2.86	2.68	2.81	3.19	3.18	2.86	2.74	2.41	2.93	3.32	3.05	2.55
2610209C05RIK	na	5.5	5.46	5.69	5.29	5.41	5.49	5.84	5.47	5.56	5.73	5.47	5.29	5.41	5.46	5.43	5.54	5.52	5.49	5.08	5.35	5.56	5.81	5.43
2610301B20RIK	na	6.07	6.11	6.07	5.9	6.09	6.06	6.48	5.88	6.05	6.1	6.22	6.19	6.28	6.11	6.22	6.33	6.02	5.94	6.07	5.99	6.25	6.22	6.22
2610301G19RIK	na	7.63	7.79	7.9	7.61	7.52	7.59	7.61	7.54	7.24	7.44	7.48	7.36	7.53	7.38	7.31	7.32	7.48	7.25	7.31	7.15	7.29	7.27	7.28
2610305D13RIK	na	4.573333333	4.526666667	4.37	4.093333333	4.156666667	4.52	4.073333333	4.396666667	4.273333333	4.06	4.246666667	4.043333333	4.143333333	4.183333333	4.41	4.243333333	4.143333333	4.21	4.263333333	4.186666667	4.246666667	4.226666667	4.25
2610306M01RIK	na	5.37	5.48	5.51	5.49	5.32	5.66	5.7	5.35	5.35	5.36	5.1	5.13	5.51	5.36	5.41	5.03	5.22	5.19	5.32	5.11	5.47	4.9	5.21
2610307P16RIK	na	5.25	5.42	5.45	5.61	5.28	5.42	5.48	5.24	5.59	5.53	5.42	5.28	5.41	5.42	5.28	5.62	5.25	5.35	5.35	5.4	5.56	5.42	5.56
2610316D01RIK	na	3.68	2.81	2.89	3.07	2.96	2.88	3.09	2.92	3.11	2.79	2.95	3.19	2.98	3.01	3.27	2.91	3.22	2.86	2.83	3.03	2.69	2.83	3.1
2610318N02RIK	na	4.2	4.58	4.6	4.58	4.32	5.01	4.29	4.57	4.96	5.03	4.31	4.63	4.35	4.49	4.04	4.79	4.42	4.72	4.38	4.65	4.54	4.19	4.79
2610507B11RIK	na	8.315	8.19	8.075	8.345	7.735	7.98	7.98	7.98	8.01	8.03	7.97	7.88	8.165	8.26	7.98	7.78	7.905	7.74	8.05	7.93	7.76	8.02	7.915
2610507I01RIK	na	7.8	7.58	7.93	7.95	8.16	8.26	8.15	7.59	7.89	7.81	7.93	7.68	7.45	7.55	7.38	7.42	7.82	7.75	7.27	7.14	7.72	7.39	7.69
2610524H06RIK	na	6.02	5.44	4.96	5.24	5.03	5.44	5.32	5.65	4.24	5.09	5.16	5.23	6.83	5.33	5.77	6.54	5.58	5.53	5.88	6.33	6.38	6.29	5.67
2610528A11RIK	na	5.91	5.71	5.61	6.01	5.25	5.7	5.67	5.49	5.54	5.48	5.05	5.09	5.44	6.04	6.01	5.89	5.92	6.27	5.89	6.28	5.22	5.47	6.11
2610528B01RIK	na	6.92	6.97	7.42	7.13	6.97	6.99	6.95	6.98	6.95	6.71	6.88	6.86	6.64	6.66	6.75	6.34	6.58	6.86	6.86	6.64	6.74	6.86	6.3
2610528E23RIK	na	6.43	6.69	6.76	6.78	6.94	7.05	6.95	7.46	6.71	6.59	7.02	6.99	6.92	6.72	6.96	6.98	6.83	6.79	6.99	6.88	6.81	6.72	6.8
2610528J11RIK	na	4.86	4.11	4.02	3.61	4.02	4.36	3.77	3.57	3.96	4.18	4.02	3.92	5.06	3.84	4	3.95	4.19	4.39	4.58	3.85	3.97	3.45	3.8
2700007P21RIK	na	7.27	6.87	6.91	6.97	6.74	6.78	6.84	6.65	6.71	6.78	6.7	6.97	6.95	6.58	6.86	6.67	6.59	6.78	6.83	6.77	6.56	6.89	6.84
2700012I20RIK	na	4.87	4.89	5.17	5.17	4.84	5.16	4.89	5.07	5.03	5.15	4.78	5.22	5.02	4.91	4.97	4.93	5.05	5	5.23	4.68	4.66	5.06	5.17
2700023E23RIK	na	5.09	5.41	5.05	5.25	5.45	5.24	5.29	5.33	6.02	5.53	5.81	5.71	5.21	5.38	5.43	5.5	5.16	5.36	5.26	5.65	5.66	5.21	5.51
2700029M09RIK	na	6.07	6.62	6.48	6.23	6.62	6.68	6.6	7.14	6.27	6.24	6.65	6.54	6.71	6.56	6.77	6.96	6.88	6.74	6.77	6.62	6.64	6.6	6.51
2700033N17RIK	na	5.62	5.59	5.53	5.73	6.06	5.99	6.13	5.46	5.69	5.68	5.66	5.59	5.17	5.48	5.14	5.12	5.63	5.44	5.47	5.22	5.21	5.27	4.87
2700038G22RIK	na	4.87	5.53	5.64	5.72	5.88	5.38	5.24	5.85	5.58	5.2	5.96	5.64	5.03	5.38	5.73	6.05	5.22	5.18	5.24	5.49	5.71	5.17	4.99
2700046A07RIK	na	4.42	4.52	4.07	4.36	4.38	4.61	4.07	4.34	4.89	4.87	4.54	4.26	4.34	4.22	4.45	4.23	4.05	4.25	4.32	4.85	4.46	4.26	4.44
2700046G09RIK	na	6.33	6.37	6.28	6.62	6.58	6.8	6.56	6.55	6.64	6.38	6.54	6.55	6.52	6.47	6.38	6.48	6.51	6.42	6.28	6.33	6.43	6.4	6.32
2700049A03RIK	na	6.52	6.86	6.92	6.81	6.87	6.8	6.6	7.06	6.91	6.9	6.95	6.73	7.08	6.81	6.94	6.98	6.62	6.59	6.93	6.7	6.85	7.03	7.17
2700050L05RIK	na	6.98	7.04	7.34	7.29	7.39	7.37	7.05	7.45	7.41	7.14	7.32	7.39	7.2	7.08	7.37	7.08	7.08	6.93	7.29	7.21	7.55	7.23	7.37
2700054A10RIK	na	4.16	4.1	4.22	4.22	4.16	4.28	4.28	4.28	4.68	4.48	4.06	4.28	4.44	4.14	4.67	4.32	4.05	4.16	4.43	4	4.18	4.2	4.24
2700060E02RIK	na	10.86	9.94	10.14	10.08	9.98	10.03	9.89	10.07	10.14	9.93	10.02	9.9	10.09	10.05	10.05	9.78	9.95	9.72	10.06	10.4	9.83	10.02	9.86
2700062C07RIK	na	5.49	6.05	5.52	5.44	5.68	5.75	6.57	6.22	5.58	5.87	5.54	6.1	5.47	4.98	6.21	6.13	5.56	5.6	5.59	5.52	5.68	5.16	5.72
2700069I18RIK	na	4.52	4.49	4.7	4.85	4.37	4.52	4.64	4.1	4.75	4.53	4.25	5.05	4.64	4.13	4.14	4.38	3.82	4.66	4.35	4.5	4.59	4.54	4.33
2700070H01RIK	na	5.24	4.36	4.61	4.37	4.71	4.34	4.09	5	4.42	4.46	5.06	4.54	4.91	4.39	4.47	4.11	4.51	4.52	4.42	4.71	4.71	3.95	4.39
2700078E11RIK	na	8.456666667	8.45	8.353333333	8.3	8.396666667	8.28	8.15	8.493333333	8.326666667	8.343333333	8.396666667	8.28	8.566666667	8.316666667	8.48	8.346666667	8.433333333	8.27	8.586666667	8.553333333	8.343333333	8.566666667	8.58
2700081L22RIK	na	2.77	3.27	2.83	2.95	2.86	3.42	2.96	3.33	2.92	3.22	2.75	3.1	2.92	3.36	3.21	2.91	2.83	2.85	3.12	2.89	2.94	2.59	3.07
2700081O15RIK	na	6.6	7.2	7.36	7.18	6.97	7	7.29	7.27	6.9	7.03	7.54	7.26	7.25	7.39	7.23	7.06	7.05	7.06	6.93	7.02	7.01	6.58	6.73
2700086A05RIK	na	5.7	5.82	5.53	5.74	5.51	5.68	5.64	5.7	5.7	5.7	6.07	6.04	5.54	5.71	5.88	5.55	5.6	5.66	5.57	5.63	5.66	5.85	5.7
2700089E24RIK	na	9.68	9.39	9.51	9.59	9.89	9.9	9.74	9.87	9.93	9.8	9.72	9.68	9.68	9.71	9.77	9.53	9.72	9.85	9.69	9.65	9.66	9.58	9.83
2700089I24RIK	na	3.67	3.82	3.78	3.83	3.89	3.78	3.51	3.83	3.44	3.32	3.48	3.59	3.38	3.71	3.37	3.41	3.26	3.51	3.41	3.16	3.39	3.03	3.31
2700090O03RIK	na	5.05	4.33	4.22	4.07	3.9	4.02	4.05	4.2	4.31	4.2	4.06	4.02	4.3	4.81	4.2	4.17	3.98	4.13	4.53	4.36	3.95	4.25	4.69
2700094K13RIK	na	5.96	5.97	6.11	6.24	6.38	6.45	6.37	6.15	6.5	6.21	6.39	6.49	6.25	6.06	6.18	6.23	6.3	6.02	6.58	6.31	6.17	6.22	6.23
2700097O09RIK	na	6.02	5.73	6.14	6.24	5.86	6.14	5.84	5.95	6.17	5.52	5.85	5.97	5.87	5.73	5.85	5.5	5.58	5.61	5.67	5.33	5.84	5.51	5.79
2700099C18RIK	na	4.05	3.85	3.72	3.46	4.22	4.57	4.23	4.24	4.58	4.27	4.44	3.79	3.61	3.96	4.42	4.19	3.93	4.57	3.89	4.41	4.12	4.72	4.79
2810001G20RIK	na	5.09	5.27	5.12	5.27	5.15	5.03	4.82	4.4	5.3	4.67	5.31	5.31	5.16	5.09	5.02	5.16	5.1	5.01	4.69	4.96	5.32	4.6	5.18
2810002D19RIK	na	5.43	5.85	5.62	5.9	5.41	5.68	6.02	5.64	5.78	5.7	5.97	5.97	5.79	5.59	5.68	5.63	5.94	5.52	6.01	5.66	5.78	5.91	5.78
2810002N01RIK	na	8.05	7.96	8.1	7.97	8.24	8.49	8.24	8.2	8	8.11	8.19	8	8.07	8.06	7.97	7.98	7.94	8.02	8.05	7.92	8.1	7.8	8.08
2810004N23RIK	na	7.05	7.2	7.23	7.58	7.5	7.42	7.56	7.68	7.46	7.25	7.61	7.8	6.88	6.84	7.22	7.01	7.09	7.04	7.33	7.41	7.25	7.09	7
2810006K23RIK	na	6.33	6.74	6.69	6.74	7.02	6.75	6.81	6.94	6.86	6.83	6.91	6.91	6.54	6.36	6.82	6.55	6.7	6.59	6.31	6.46	6.72	6.82	6.57
2810007J24RIK	na	5.49	4.05	3.3	3.57	8.36	7.97	3.46	3.44	9.47	9.16	5.15	8.39	4.72	4.02	3.82	4.35	8.93	8.69	9.08	8.19	7.25	3.85	7.66
2810008D09RIK	na	7.89	7.57	7.59	7.58	7.47	7.64	7.62	6.55	7.66	7.63	7.58	7.59	6.88	7.58	7.3	7.19	7.28	7.06	6.93	7.33	7.06	6.33	6.37
2810008M24RIK	na	9.08	8.38	8.5	8.47	8.78	9	8.71	8.97	8.8	8.7	8.96	8.85	8.49	8.42	8.55	8.96	8.82	8.82	8.85	9.36	8.82	8.72	9.08
2810011L19RIK	na	5.46	4.79	5.2	5.1	4.85	4.85	5.12	5.05	4.86	5.06	5.13	5.05	5.35	5.07	4.81	5.16	4.85	4.87	5.09	4.9	4.83	4.98	4.94
2810013P06RIK	na	7.69	7.31	7.34	7.49	7.47	7.35	7.5	7.06	7.46	7.44	7.36	7.4	6.96	7.37	7.01	7.11	7.15	7.04	6.95	6.84	7.24	6.86	7.12
2810021B07RIK	na	8.14	7.81	7.42	7.78	7.8	7.69	7.65	7.93	7.93	8.07	7.58	7.67	7.11	7.25	7.48	7.54	7.49	7.83	7.51	7.65	7.86	7.99	7.74
2810021J22RIK	na	4.93	5.85	5.51	5.84	5.88	5.81	5.73	5.42	5.64	5.24	5.5	5.5	5.63	5.73	5.88	5.81	5.4	5.33	5.81	5.48	5.72	5.4	5.92
2810025M15RIK	na	6.27	6.59	6.36	6.58	6.835	6.925	6.975	7.005	6.98	6.67	6.61	6.835	6.445	6.78	7.015	7.07	6.665	6.87	6.42	6.87	6.725	6.625	6.88
2810029C07RIK	na	5.68	4.89	4.87	4.88	4.88	4.98	5.02	4.37	4.94	5.13	5.08	4.88	4.73	4.75	4.35	4.67	4.88	4.86	4.95	4.71	4.88	4.99	4.62
2810030D12RIK	na	4.52	3.96	4.42	4.43	4.05	4.34	4.3	4.28	3.89	4.17	4.34	4.62	4.25	4.33	4.41	4.42	4.62	4.47	4.45	4.02	4.86	3.87	4.08
2810030E01RIK	na	3.58	3.32	3.86	3.5	3.62	4.05	3.52	3.85	3.64	4.1	3.77	3.55	3.5	3.39	3.72	3.43	3.71	3.71	3.67	3.62	3.74	3.41	4.26
2810032G03RIK	na	4.82	4.41	4.45	4.92	5.07	5.04	4.56	4.7	4.58	4.59	4.77	4.76	4.65	4.64	5.13	4.82	4.86	4.92	5.02	5.01	5.25	5.22	4.96
2810039B14RIK	na	4.93	4.51	4.91	4.4	4.5	3.96	4.86	4.7	4.75	4.78	5.07	4.9	4.66	4.85	4.36	4.77	5.06	5.07	4.81	4.69	5.02	4.7	4.75
2810046L04RIK	na	7.33	8	8.04	8.02	7.81	7.83	7.87	7.87	7.77	7.76	8.07	7.72	7.83	8.12	7.94	8.05	7.87	8.04	7.5	7.96	7.9	7.96	7.79
2810047C21RIK1	na	3.78	3.51	3.93	3.53	3.91	4.46	4.03	3.74	3.06	3.77	3.13	3.58	3.8	3.06	3.75	3.45	3.96	3.18	3.97	4.15	3.57	4.16	3.37
2810049E08RIK	na	3.84	3.19	3.33	3.36	3.13	3.42	3.28	3.33	3.74	3.34	3.4	3.37	3.37	3.34	3.17	3.17	3.29	3.45	3.53	3.37	3.33	3.15	3.64
2810055F11RIK	na	7.7	7.69	8.03	8.08	8.08	8	8.15	7.71	8.01	8.22	7.92	8.03	7.76	7.65	7.74	7.36	7.67	7.8	7.81	7.9	7.7	7.72	7.77
2810055G20RIK	na	7.42	7.01	7.22	7.13	7.7	7.65	7.82	7.4	6.99	6.99	7.79	7.75	7.36	6.81	6.51	7.12	6.94	7.05	7.36	6.15	7.03	7.15	6.83
2810402E24RIK	na	6.08	5.64	5.22	5.95	5.75	5.99	5.94	5.67	6.15	6.03	5.75	5.99	5.54	5.06	5.41	5.52	5.54	5.61	5.79	5.72	5.61	5.52	5.8
2810403A07RIK	na	8.17	8.15	8.32	8.21	8.33	8.11	8.2	7.92	8.16	8.06	8.46	8.13	8.13	7.91	7.89	8.02	8.11	7.97	7.92	7.98	8	7.77	8.12
2810403D21RIK	na	5.44	4.91	5.2	5.21	5.25	5.51	5.27	5.45	5.34	5.13	5.56	5.38	5.41	4.72	5.1	5.01	5.11	4.84	5.42	4.72	5.06	5.15	4.69
2810404F17RIK	na	3.34	3.09	3.06	3.15	3.13	3.42	3.2	3.32	2.83	3.38	3.39	3.07	3.01	3.16	3.26	3.54	3.42	3.45	2.96	3.33	3.15	3.08	3.26
2810404M03RIK	na	3.46	3.48	3.31	3.17	3.09	3.08	3.23	3.38	3.34	3.19	3.15	3.21	3.24	3.2	3.15	3.17	3.47	3.38	3.31	3.32	3.39	3.28	3.48
2810405F15RIK	na	3.73	3.26	3.19	3.16	2.97	3.07	3.28	3.22	3.23	3.75	3.48	3.5	3.28	3.19	3.16	3.28	3.07	3.53	2.85	3.62	3.33	3.4	3.75
2810405K02RIK	na	8.17	8.34	8.31	8.36	8.77	8.68	8.45	8.67	8.16	8.47	8.36	8.34	8.88	8.75	8.76	8.47	8.57	8.98	8.9	8.38	8.61	8.47	8.41
2810407C02RIK	na	10.41	9.72	9.74	9.92	10.11	9.97	9.87	10.19	10.15	10.07	10.15	10.21	9.9	9.71	9.94	9.83	10.18	10.02	9.96	10.14	9.76	9.97	10.1
2810408A11RIK	na	4.2	4.06	4.18	4.08	4.18	4.78	4.38	4.11	4.24	4.06	4.24	4.55	4.11	4.4	4.12	4.04	3.8	4.18	3.77	3.98	4.53	4.57	4.17
2810408B13RIK	na	6.185	5.595	5.655	5.52	5.415	5.255	5.145	5.45	4.865	5.005	5.385	5.025	5.73	5.625	5.155	5.24	4.935	5.11	5.355	5.03	5.035	5.025	5.07
2810408M09RIK	na	6.14	5.72	5.69	6.23	5.73	6.13	6.15	5.33	5.63	5.82	5.79	6.02	5.93	5.57	6.55	5.79	5.21	5.63	5.34	5.75	5.93	5.5	5.75
2810410L24RIK	na	4.54	5.5	5.28	5.42	5.21	5.27	5.63	4.85	5.26	5.18	5.54	5.2	5	5.22	5.06	5.42	4.97	5.51	4.58	5.18	4.65	4.75	4.96
2810417H13RIK	na	5.7	4.94	4.9	4.75	4.93	5.21	5.15	4.96	5.39	4.91	5.19	5.02	4.55	5.24	4.73	5.13	5.23	5.44	5.68	5.46	5.06	5.84	5.43
2810422J05RIK	na	6.29	6.4	6.6	6.46	6.62	6.83	6.53	6.5	6.2	6.75	6.4	6.38	5.99	6.37	6.04	6.4	6.31	6.28	6.16	6.36	6.24	6.16	6.05
2810422O20RIK	na	4.88	4.84	4.53	4.8	5.03	5.11	4.87	5.06	4.51	4.87	4.99	5.31	4.77	4.94	4.78	4.8	5.17	4.38	4.97	4.83	4.97	4.91	5.23
2810425M01RIK	na	5.03	4.84	5.08	5.19	5.07	4.95	5.16	5.15	5.09	5.33	5.16	5.1	5.09	4.82	4.94	4.78	5.01	5.31	4.79	5.11	4.84	4.63	5.25
2810428I15RIK	na	7.49	7.56	7.51	7.67	7.96	8.06	7.92	8.22	7.53	7.53	7.81	7.76	7.71	8.03	8.2	7.89	8.07	8.02	7.93	7.75	7.47	7.72	7.4
2810429I04RIK	na	3.63	3.3	3.08	3.42	3.19	3.47	3.15	3.48	3.45	3.24	3.29	3.58	3.51	3.36	3.45	3.57	3.35	3.81	3.4	3.17	3.34	3.5	3.21
2810430I11RIK	na	4.33	4.27	4.29	4.68	4.11	3.78	4.19	4.52	4.4	4.53	4.32	4.32	4.19	4.34	4.07	4.52	4.49	4.38	4.34	4.4	4.29	3.99	4.32
2810432D09RIK	na	6.34	6.21	6.27	6.65	6.5	6.7	6.69	6.65	6.75	6.53	6.46	6.61	6.04	6.05	6.19	6.6	6.28	6.33	6.26	6.39	6.68	6.47	6.64
2810433D01RIK	na	4.09	4.05	3.82	4.08	3.68	3.64	4.19	4.47	4.12	3.67	3.54	3.49	4.15	4.39	4.05	4.08	3.95	4.05	4.16	3.83	4.57	4.11	3.88
2810442I21RIK	na	3.71	3.5	3.84	3.32	3.85	4.15	3.85	3.93	3.26	3.45	3.87	3.74	3.68	3.62	4.04	3.75	3.95	3.8	3.6	3.59	3.47	4.1	3.7
2810442N19RIK	na	3.68	4.45	4.35	4.89	4.61	5.04	4.83	4.82	4.56	4.72	4.56	4.91	4.52	4.73	4.31	4.35	4.78	4.6	4.29	4.56	4.51	4.56	4.37
2810453I06RIK	na	8.33	8.26	8.29	8.44	8.27	8.25	8.04	8.11	8.21	8.26	8.3	8.43	8.31	8.42	8.46	8.16	8.39	8.33	7.85	8.23	8.27	8.33	8.32
2810454H06RIK	na	4.72	4.63	4.72	4.78	4.27	4.66	4.58	4.32	4.93	4.64	4.65	4.86	4.56	4.58	4.21	4.05	4.55	4.58	4.27	4.66	4.3	4.37	4.35
2810459M11RIK	na	6.01	6.09	6.46	6.19	6.13	5.93	6.36	6.07	7.14	6.41	6.42	6.34	6.36	6.64	5.97	6.09	6.26	6.36	6.35	6.73	6.03	6.22	6.25
2810468N07RIK	na	5.05	5	4.99	5.32	4.52	4.76	4.66	4.8	5.26	4.99	5.29	5.39	4.94	4.83	5.05	4.53	4.74	4.71	5.09	5.03	4.99	4.8	5.37
2810471M01RIK	na	4.85	4.37	4.31	4.03	4.35	4.41	4.51	4.54	4.5	4.14	4.22	4.3	4.47	4.29	4.23	4.15	5.03	4.41	4.24	4.41	4.5	4.34	4.26
2810474O19RIK	na	8.1	8.22	8.14	8.22	7.75	7.73	7.98	8	7.91	8.31	7.69	7.4	8.15	7.64	8.31	8.65	8.28	7.71	8.35	8.72	8.25	9.09	8.54
2900002K06RIK	na	4.07	5.12	4.44	4.65	4.76	5.05	4.77	4.64	5.4	5.56	5.05	4.84	4.32	5.16	4.82	5.4	4.88	4.7	4.72	5.35	5.33	4.84	5
2900005J15RIK	na	4.87	4.94	5.04	5.39	4.77	4.9	5.06	4.51	4.92	4.85	5.19	4.47	4.64	4.95	4.74	4.79	4.58	4.91	4.59	4.91	5.07	4.41	4.9
2900006K08RIK	na	5.64	5.21	5.39	5.27	5.33	5.34	5.64	5.29	5.45	5.25	5.47	5.54	4.86	4.94	4.95	5.46	5.14	4.86	5.43	4.62	5.25	5.09	5.48
2900009J06RIK	na	6.24	6.25	6.22	6.25	6.15	6.21	5.77	5.61	5.18	5.35	5.66	5.39	6.05	5.89	5.66	6.12	6.05	6	5.63	5.62	5.07	5.29	5.35
2900010M23RIK	na	6.31	5.82	5.96	5.98	6.59	6.64	6.31	6.47	6.17	6.42	6.28	6.32	6.1	6.05	6.44	6.34	6.53	6.42	6.45	6.47	6.28	6.33	6.29
2900026A02RIK	na	6.87	7.3	6.99	7.07	6.98	6.75	7.25	7.19	6.63	6.58	6.99	6.99	6.91	7.36	7.07	7.04	6.89	7.31	6.94	6.97	6.81	7.13	7.27
2900041M22RIK	na	4.07	4.37	4	4.07	4.08	4.24	4.06	4.06	4.52	4.44	4.27	4.13	3.75	4.14	4.17	4.31	4.01	4.51	4.49	4.29	4.21	4.27	4.27
2900052N01RIK	na	4.11	3.66	3.93	3.61	3.57	3.34	3.85	3.95	3.91	3.84	3.77	3.89	3.66	4.01	3.84	3.84	3.7	3.82	3.71	3.77	3.73	3.74	3.72
2900053A13RIK	na	7.18	7.03	6.94	7.02	7.13	7.15	7.15	7.24	6.4	6.61	6.62	6.58	7.17	6.96	7.5	7.21	7.25	7.06	6.78	6.45	6.87	7.09	6.51
2900055J20RIK	na	3.48	3.39	3.25	3.35	3.66	3.66	3.65	3.45	3.43	3.47	3.6	3.57	3.29	3.65	2.95	3.57	3.35	3.44	3.05	3.36	3.41	3.36	4.25
2900056M20RIK	na	5.55	6.2	6.07	6.06	6.11	6.41	6.34	6.06	6.05	6.28	6.33	6.07	5.85	5.9	5.57	5.82	6.05	6.15	6	5.53	6.24	6.21	5.93
2900057B20RIK	na	4.8	4.48	4.48	4.38	4.17	4.26	4.66	4.75	4.11	4.48	4.05	4.32	4.5	4.49	4.37	4.42	4.34	4.53	4.69	4.53	4.82	4.45	4.73
2900060B14RIK	na	5.89	5.26	5.33	5.3	5.4	5.55	5.3	5.44	5.13	5.27	5	5.31	5.28	4.72	4.85	5.39	5.42	5.31	5.69	5.38	5.05	5.72	5.11
2900064A13RIK	na	6.48	6.385	6.025	6.48	6.69	6.18	6.64	7.035	6.6	6.365	6.555	6.81	6.395	6.35	6.505	6.55	6.445	6.575	6.4	6.35	6.19	6.67	6.485
2900072N19RIK	na	3.56	3.36	3.33	3.39	3.8	3.56	3.37	3.36	3.41	3.36	3.13	3.33	3.35	3.14	3.32	3.49	3.52	3.15	3.24	3.33	3.9	3.61	3.04
2900076A07RIK	na	7.12	6.94	7	7.02	6.89	6.91	6.95	6.3	6.83	6.86	6.96	6.97	7.22	7.14	7.16	6.83	6.61	6.65	6.84	7.05	7.13	6.76	7.04
2900092C05RIK	na	2.27	2.52	2.35	2.45	2.47	2.64	2.51	2.96	2.58	2.57	2.54	2.42	2.23	2.56	2.74	2.83	2.51	2.58	2.36	2.46	2.46	2.48	2.71
2900092D14RIK	na	5.14	3.6	3.3	3.31	3.4	3.24	3.07	3.08	2.89	3.44	3.24	3.22	5.51	3.73	3.46	3.16	3.45	2.88	3.22	3.02	3.06	3.14	3.31
2900092E17RIK	na	5.275	5.49	5.565	5.49	5.485	5.585	5.525	5.175	5.405	5.475	5.465	5.425	5.555	5.9	5.41	5.465	5.33	5.22	5.29	5.575	5.775	5.28	5.17
2900093L17RIK	na	3.17	2.78	3.53	3.46	2.58	3.01	3.05	3.27	3.42	3.31	2.99	3.53	2.99	3.25	2.97	2.84	3.05	2.69	3.05	3.28	3.93	3.42	3.38
2900097C17RIK	na	10.015	9.685	9.985	9.795	9.395	9.305	9.195	9.79	9.675	9.59	9.75	9.495	9.735	9.505	9.49	9.14	9.3	9.265	9.49	10.09	9.31	9.575	9.735
3000002C10RIK	na	7.27	6.91	7.35	7.16	7.26	6.98	7.07	7.53	6.79	6.83	7.11	6.9	7.61	7.52	6.61	6.77	7.09	7.02	6.86	6.75	6.13	6.4	6.54
3010001F23RIK	na	4.59	4.32	4.64	4.43	4.01	3.9	4.27	3.88	4.16	4.34	4.35	4.32	4.17	4.02	4.03	4.35	4.28	4.3	3.82	4.01	4.16	4.11	4.39
3010003L21RIK	na	4.2	4.2	4.57	4.38	4.58	3.95	4.73	4.27	4.71	4.77	4.64	4.71	4.71	4.49	4.34	4.65	4.75	5.09	4.65	5.14	4.63	4.9	4.71
3010026O09RIK	na	6.51	6.52	6.78	6.74	6.69	6.88	6.74	6.76	6.94	6.69	6.77	6.39	6.69	6.74	6.68	6.82	6.79	6.77	6.44	6.44	6.69	6.7	6.36
3010027C24RIK	na	3.3	2.9	3.39	3.12	3.17	3.34	3.3	3.3	3.32	3.09	3.21	3.35	3.13	3.21	3.17	2.94	3.29	3.29	2.85	3.17	3.2	3.18	3.15
3010033K07RIK	na	6.21	5.9	6.47	6.63	6.83	6.8	6.71	6.91	6.62	6.96	6.35	6.52	5.99	6.02	5.82	5.18	5.93	6.02	5.26	5.87	5.38	5.36	5.44
3100003L05RIK	na	4.11	3.63	3.68	3.79	3.65	3.53	3.5	3.81	3.71	4.2	3.76	3.71	3.14	3.84	3.37	3.9	3.94	3.55	3.66	3.89	4.12	3.69	3.88
3110001D03RIK	na	9.03	9.11	9.19	9.19	9.28	9.34	9.23	9.21	9.01	9.17	9.09	9.17	9.19	9.14	9.25	9.2	9.17	9.29	8.8	8.92	9.17	8.87	8.83
3110002H16RIK	na	7.62	8.39	8.19	8.4	8.43	8.39	8.23	8.49	8.25	8.39	8.34	8.45	8.55	8.6	8.83	8.5	8.61	8.54	8.4	8.48	8.61	8.4	8.4
3110003A17RIK	na	7.265	6.47	6.62	6.43	6.19	5.915	6.2	6.275	6.57	6.295	6.43	5.94	6.46	6.31	6.37	6.83	6.34	6.16	6.275	7.115	6.19	6.85	6.895
3110004A20RIK	na	3.82	3.29	3.29	3.21	3.36	3.88	3.49	3.21	3.37	3.66	3.4	3.46	3.25	3.2	3.24	3.14	3.36	2.99	2.93	3.1	3.51	2.93	3.1
3110006O06RIK	na	3.22	2.76	2.77	2.94	3.24	3.58	3.4	3.31	3.13	3.28	3.03	3.51	3.18	3.18	3.28	3.58	3.64	3.24	3.22	3.11	3.5	3.34	3.33
3110007F17RIK	na	5.58	5.33	5.07	5.1	5.32	5.26	4.87	5.12	4.64	4.57	5.07	5.16	4.87	5.22	4.78	5.04	5.11	4.78	4.85	5.18	5.12	5.04	5.06
3110009E18RIK	na	4.93	4.69	4.48	4.68	4.65	4.6	4.27	4.46	4.57	4.61	4.56	4.6	4.54	4.78	4.36	5.01	4.67	4.45	4.78	4.51	4.6	4.42	4.71
3110009F21RIK	na	4.76	4.49	4.56	4.47	4.77	4.68	4.69	4.59	4.44	4.53	4.59	4.59	4.41	4.85	4.59	4.94	4.8	4.81	4.61	4.71	4.35	4.17	4.28
3110009M11RIK	na	3.2	3.56	2.9	3.02	3.08	3.25	3.4	3.09	3.03	3.39	3.14	3.22	3.16	2.82	3.1	3.15	2.96	3.11	2.94	3.08	2.89	2.95	3.31
3110015C05RIK	na	4.66	3.59	3.97	4.22	4.15	3.78	4.06	4.26	3.74	4.09	3.99	3.9	3.91	4.06	3.95	4.06	4.01	4.11	4.32	4.06	3.82	4.12	4.41
3110021A11RIK	na	6.43	6.34	6.28	6.1	6.18	6.01	6.16	5.75	6.43	6.34	6.23	6.28	6.04	6.09	6.08	5.88	5.8	6.06	6	6.13	5.97	5.76	5.89
3110021N24RIK	na	4.92	4.6	4.69	5.09	4.79	4.78	4.71	4.47	4.29	4.42	4.62	4.36	4.98	5	4.66	4.44	5.03	4.43	4.48	4.76	4.31	4.36	4.26
3110035E14RIK	na	4.86	4.55	4.2	4.48	4.03	3.98	4.7	4.27	4	4.38	4.59	4.4	4.3	4.45	4.65	4.24	4.51	4.31	4.5	4.4	4.72	4.63	4.29
3110039I08RIK	na	6.7	6.24	6.57	6.41	6.93	6.52	6.93	6.74	6.56	6.72	6.64	6.86	6.56	6.49	6.62	6.3	6.08	6.19	6.3	6.3	6.53	6.53	6.14
3110039M20RIK	na	3.83	3.47	3.29	3.47	3.57	3.47	3.2	3.35	3.29	3.56	3.55	3.47	3.37	3.85	3.71	3.56	3.34	3.26	3.42	3.34	3.99	3.29	3.39
3110040M04RIK	na	5.28	4.06	3.72	3.94	4.26	3.92	3.88	4.1	3.97	4.1	4.18	4.22	4.1	3.68	3.78	4.32	4.2	4.32	3.94	4.22	3.95	4.1	4.32
3110040N11RIK	na	7.47	7.69	7.58	7.71	7.93	8.07	7.8	8.06	7.66	7.73	7.72	7.76	7.45	7.68	7.77	8.01	7.89	8.07	7.76	7.75	7.57	7.72	7.55
3110043O21RIK	na	6.79	6.565	6.815	6.495	6.93	6.79	6.865	6.575	6.925	6.805	7.13	7.19	6.905	6.825	6.99	6.62	6.905	6.75	6.895	6.97	7	6.67	7.16
3110045C21RIK	na	4.41	4.55	4.46	4.95	5.09	5.28	5.09	5.2	4.65	4.88	5.27	5.63	5.17	4.79	5.16	5.14	5.31	4.73	5.01	5.48	4.65	5.25	5.25
3110047P20RIK	na	5.475	5.12	5.325	5.315	4.885	4.655	5.265	5.1	5.28	5.235	5.215	5	5.185	5.435	5.055	5.065	5.19	5.41	5.02	5.21	5.125	4.96	5.205
3110052M02RIK	na	6.05	5.98	6.16	5.73	6.15	5.82	6.08	5.93	5.85	6.11	6.17	6.13	5.75	5.9	5.56	5.89	5.94	5.97	5.88	5.64	5.74	6	5.82
3110056K07RIK	na	6.83	6.38	6.74	6.37	6.62	6.01	6.36	6	6.36	6.65	6.45	6.4	6.49	6.2	6.15	6.37	5.73	6.17	6.32	6.24	6.37	6.14	6.23
3110056O03RIK	na	7.06	7.05	7.34	7.35	7.24	7.42	7.37	7.2	7.03	7.03	7.18	7.09	7.02	7.04	7.32	7.12	7.18	6.95	6.94	7.07	7.02	7.24	6.95
3110057O12RIK	na	5.79	5.89	5.8	6.07	6.21	6.18	6.02	5.84	6.41	6.25	6.28	6.29	5.9	5.84	5.52	5.76	5.97	6.22	5.97	5.43	5.64	6.27	6.04
3110062M04RIK	na	6.715	7.325	7.325	7.29	7.065	7.06	7.31	6.845	7.05	7.045	7.17	6.895	7.145	7.32	7.35	7.175	7.125	7.43	7.045	7.235	7.22	7.29	7.165
3110070M22RIK	na	6.88	6.85	6.8	6.31	6.48	6.54	6.45	6.25	6.77	6.34	6.6	6.58	6.5	6.72	7.2	7.18	6.38	6.37	6.41	6.72	6.48	6.89	6.77
3110079O15RIK	na	5.19	4.96	4.87	4.63	4.85	5.32	5.43	5.1	5.26	5.26	4.74	4.87	4.89	5.08	4.95	4.97	5.05	5.2	5.06	5.44	5.3	5.25	4.97
3110082D06RIK	na	5.85	5.69	5.89	5.8	6.24	6.17	5.91	6.36	6.09	6.25	6.47	6.61	6.75	5.86	7	7.47	6.78	6.98	6.95	7.56	7.7	8	7.86
3110082I17RIK	na	6.67	6.55	6.47	6.86	6.38	6.97	6.79	6.63	6.5	6.15	6.65	6.77	6.89	6.86	6.61	6.53	6.14	6.37	6.68	6.65	6.76	6.59	6.4
3110082J24RIK	na	4.89	5.3	4.97	5.38	5.28	5.21	5.46	5.57	5.21	5.21	5.29	5.15	5.05	4.85	5.63	4.97	5.35	5.39	5.14	5.27	4.94	5.3	5.57
3110083C13RIK	na	5.5	6.03	5.69	5.64	5.91	5.67	6.06	5.66	5.53	5.95	5.99	5.85	5.81	6.22	5.98	6.22	5.77	6.06	5.48	5.92	5.65	5.88	6.03
3110099E03RIK	na	3.04	2.73	2.65	2.68	2.76	2.72	2.86	2.72	2.72	2.8	2.64	2.72	2.72	2.6	2.78	2.52	2.9	2.72	2.64	2.6	2.55	2.52	2.89
3200001D21RIK	na	4.51	4.14	4.07	4.27	4.02	4.35	4.33	3.95	4.11	4.03	4.05	3.79	4.06	4.26	4.09	4.22	4.1	3.89	3.89	4.47	4.52	4.27	4.11
3200002M19RIK	na	4.755	5.515	5.11	5.465	5.495	5.27	5.545	5.33	5.695	5.265	5.33	5.46	5.295	5.64	5.385	5.43	5.38	5.45	5.13	5.305	5.77	5.34	5.635
3230401D17RIK	na	5.3	5.5	5.645	5.655	5.99	5.585	5.395	5.9	5.435	5.37	5.725	5.325	5.77	5.865	5.935	5.735	5.875	5.535	5.79	5.63	5.53	5.705	5.68
3300002I08RIK	na	5.47	5.24	5.82	5.37	5.84	5.08	5.56	5.87	5.41	5.57	5.71	5.46	5.44	5.6	5.2	5.53	5.18	5.22	5.66	5.51	5.41	5.52	5.26
3300005D01RIK	na	4.69	4.47	4.68	4.8	4.76	4.63	4.67	4.72	4.81	4.73	4.99	4.44	4.85	4.81	4.63	4.91	4.72	4.84	5.16	4.93	4.54	5.09	4.99
3425401B19RIK	na	5.36	4.83	5.16	5.55	5.52	5.73	5.24	5.27	5.82	5.85	5.77	5.78	4.95	5.23	5.52	5.13	5.34	4.98	5.14	5.4	5.57	5.77	5.58
3632451O06RIK	na	5.44	5.64	5.31	5.36	5.37	4.9	5.49	5.41	5.31	5.29	5.26	5.03	5.63	5.3	5.35	5.75	5.01	4.99	5.33	5.19	5.11	5.25	5.28
3632454L22RIK	na	3.55	3.53	3.54	3.68	3.54	3.61	3.22	3.69	3.68	3.47	3.59	3.36	3.37	3.44	3.83	3.4	3.8	3.67	3.45	3.76	3.35	3.27	3.54
3830403N18RIK	na	3.55	3.26	3.07	3.39	3.5	3.06	3.38	3.48	3.52	3.11	3.12	3.44	2.91	3.05	3.54	3.92	3.15	3.12	2.82	2.85	2.65	2.84	2.99
3830406C13RIK	na	8.55	8.25	8.23	8.33	8.47	8.22	8.46	8.43	8.72	8.66	8.59	8.42	8.2	8.52	8.31	8.35	8.19	8.36	8.53	8.77	8.46	8.34	8.66
3830408C21RIK	na	5.46	5.56	5.5	5.8	5.64	5.49	5.79	5.15	5.27	5.14	5.33	5.02	5.07	5.46	5.09	5.33	5.07	5.26	5.35	4.92	5.28	4.9	5.15
3830417A13RIK	na	3.6	3.95	3.49	3.54	3.57	3.56	3.7	3.66	3.9	3.93	3.33	3.49	3.73	3.41	3.6	3.71	3.29	3.8	3.71	3.62	4.05	3.91	3.66
3830431G21RIK	na	4.27	4.02	4.08	4.23	3.99	4.6	4.42	4.13	4.17	4.09	4.27	4.27	4.27	4.27	4.25	4.07	4.55	4.51	4.11	4.63	4.48	4.16	4.28
3930402G23RIK	na	5.34	4.64	5.02	5.21	4.84	5.03	4.98	4.79	5.19	4.92	4.79	4.62	4.96	5.2	5.18	5.2	5.26	5.21	5.03	5.32	4.58	5.03	5.01
4430402I18RIK	na	7.14	6.73	6.98	6.9	6.82	6.61	6.99	6.61	6.57	6.83	6.79	6.69	6.32	6.68	6.49	6.3	6.35	6.34	6.09	6.17	6.48	6.45	6.36
4631405J19RIK	na	4.05	3.33	3.86	3.97	3.42	3.65	3.43	4.17	3.81	3.88	4.01	4.17	3.88	3.78	3.73	3.88	3.69	3.71	4.28	3.89	3.86	3.76	3.85
4632404H12RIK	na	5.33	5.43	6.22	6	5.29	5.59	5.32	5.48	5.79	5.73	5.55	5.63	5.31	5.22	5.27	4.97	5.07	5.45	5.01	5.36	5.28	5.29	5.49
4632411P08RIK	na	3.99	3.86	4.13	4.1	3.9	3.93	4.07	3.9	4.07	4.45	4.18	4.26	3.71	3.94	3.74	4	4.01	3.73	3.89	3.94	3.54	4.17	3.93
4632415K11RIK	na	6.23	5.94	6.07	6.22	6.08	6.46	6.28	6.6	5.85	6.25	6.22	6.22	6.19	5.78	6.16	6.21	6.05	6	6.52	6.35	5.99	6.2	6.24
4632415L05RIK	na	7.14	6.95	6.95	7.01	7.17	7.29	7.27	7.02	7.38	7.29	7.4	7.3	6.54	6.85	6.89	6.74	7.06	6.94	6.98	6.93	7.11	6.95	7.04
4632419I22RIK	na	6.29	6.4	6.35	6.05	6.26	6.08	6.34	6.8	6.4	6.29	6.31	6.38	6.29	6.28	6.18	6.29	6.45	6.48	6.49	6.19	6.53	6.56	6.52
4632427E13RIK	na	8.31	7.95	8	8.1	8.23	8.1	8.25	8.07	8.15	8.05	8.41	8.3	7.86	7.66	7.74	7.72	7.93	8.15	7.88	7.84	8.15	8.13	8.08
4632428C04RIK	na	6.42	6.2	5.88	6.13	5.96	5.52	5.85	5.84	5.36	5.64	5.57	5.49	6.45	6.11	5.11	6.05	5.92	5.6	5.46	5.36	5.61	5.38	5.59
4632428N05RIK	na	8.99	9.96	9.77	9.55	9.48	9.65	9.82	9.52	9.6	9.66	9.82	9.64	9.72	10.26	9.92	10.11	10.02	9.9	9.63	10.2	10.15	10.31	9.98
4632434I11RIK	na	4.61	4.67	4.68	4.6	4.5	4.37	4.51	4.63	4.88	4.87	4.81	4.43	5.3	4.91	4.95	4.98	4.8	5.2	4.99	5.02	4.96	5.16	5.16
4732414G09RIK	na	3.91	3.58	4.2	3.92	3.82	3.68	4.01	4.33	4.11	4.03	3.92	4.49	4.02	4.51	4.11	3.99	4.1	4.14	4.02	4.02	3.89	3.86	4.13
4732415M23RIK	na	5.26	5.37	5.54	5.13	5.65	5.08	5.82	5.37	5.58	5.57	5.49	5.56	5.6	5.58	5.02	5.66	5.19	5.56	5.64	6.06	5.56	5.58	5.7
4732418C07RIK	na	8.98	9.67	9.48	9.44	9.4	9.45	9.45	9.41	9.51	9.48	9.52	9.37	9.64	9.75	9.88	9.56	9.58	9.66	9.41	9.35	9.61	9.75	9.6
4732419C18RIK	na	5.5	5.12	5.61	4.94	4.81	4.87	5.28	4.73	5.39	5.13	5.14	5.33	5.22	5.13	5.17	5.02	5.2	5.27	5.12	5.32	4.9	5.16	5.13
4732440D04RIK	na	5.02	4.47	4.63	4.6	4.89	4.78	4.9	4.76	4.57	4.63	4.41	4.61	4.65	4.76	4.61	4.04	4.1	4.61	4.52	4.61	4.24	4.21	4.79
4732456N10RIK	na	4.7	3.94	4.26	4.13	4.09	4.52	4.09	4.24	4.43	4.92	4.26	4.6	4.26	4.08	4.18	3.99	4.26	4.22	4.06	4.24	4.11	4.05	4.29
4732471D19RIK	na	6.73	7.27	7.26	6.98	7.02	7.29	6.79	7.04	7.32	7.27	7.45	7.26	7.08	7.16	7.15	6.84	7.17	7.3	7.08	6.94	7.64	7.21	7.47
4732471J01RIK	na	6.485	7.04	6.765	6.735	6.795	6.52	6.6	6.835	6.765	6.98	6.85	6.735	6.51	7.22	6.905	6.36	6.54	6.63	6.71	6.545	6.705	6.745	6.63
4732490B19RIK	na	3.79	3.82	3.89	3.9	3.9	3.82	3.93	3.77	4	3.97	3.77	3.87	3.9	3.9	3.77	3.73	4.14	3.57	4.02	4.26	3.9	3.71	4.01
4732491K20RIK	na	6.71	6.06	5.98	5.84	6.06	6.15	6.17	5.99	6.12	6.25	6.52	6.55	6.12	5.91	6.16	6.19	6.08	5.82	5.93	5.87	6.4	6.14	6.1
4831426I19RIK	na	6.52	6.64	7.06	7.21	6.94	6.84	6.8	7.01	6.75	6.74	6.94	6.84	6.66	6.5	6.87	6.78	6.28	6.35	6.47	6.76	7	7.14	7
4831440D22RIK	na	2.99	3.19	3.2	3.01	3.15	3.52	2.99	3.38	3.24	3.18	3.47	3.14	2.7	3.61	3	3.3	3.33	3.12	3.04	3.02	3.18	3.01	3.14
4831440E17RIK	na	5.34	5.6	5.48	5.74	5.96	6.2	6.05	5.03	5.5	5.48	5.73	5.67	5.36	5.82	5.06	5.02	5.34	5.41	5.01	4.81	5.5	5.27	5.48
4832428D23RIK	na	3.24	2.92	3.14	2.76	2.94	2.84	2.84	3.16	3.24	2.84	2.72	2.71	2.72	2.9	3.08	3.17	2.85	2.76	2.65	2.83	2.76	2.75	3.02
4833403I15RIK	na	5.98	6.78	6.72	6.67	6.34	6.34	6.33	5.96	5.89	6.07	6.24	6.09	6.06	6.2	6.36	5.67	6.58	6.18	6.07	5.65	5.98	6.16	5.6
4833411C07RIK	na	5.27	5.07	5.04	5.25	5.35	5.03	5.22	5.13	5.73	5.18	5.1	5.58	4.88	5.07	4.16	4.95	5.32	5.45	5.77	5.28	4.85	5.04	5.79
4833412C05RIK	na	4.98	4.58	4.86	4.47	5.05	4.77	4.86	4.79	5.44	4.98	4.79	5.19	5.04	4.97	4.77	4.9	4.84	5.09	4.69	4.99	5.25	5.23	5.32
4833413E03RIK	na	4.45	4.56	4.61	4.19	4.4	4.61	4.37	4.89	4.48	4.49	4.59	4.88	4.51	4.41	4.35	4.63	4.56	4.65	4.51	4.77	4.6	4.56	4.4
4833417C18RIK	na	5.02	4.89	4.77	5.105	4.745	5.275	4.91	4.79	4.675	4.995	5.125	4.945	4.54	4.66	4.73	4.945	4.965	5.045	4.885	4.71	5.02	4.995	4.82
4833418N02RIK	na	4.98	5.21	5.12	5.41	5.42	4.89	4.76	4.88	5.61	5.09	5.05	4.84	4.29	4.65	4.32	4.58	4.57	4.84	4.75	4.12	4.64	4.94	4.75
4833419F23RIK	na	5.19	5.68	5.15	5.71	5.69	5.62	5.37	5.37	5.35	5.64	5.65	5.56	5.79	5.67	5.75	6.17	5.6	5.76	5.49	5.8	5.77	6.37	5.57
4833420G17RIK	na	8.25	8.04	8.15	7.91	7.93	7.68	7.75	7.61	8.04	7.97	7.9	7.85	7.62	7.95	7.65	7.93	7.65	7.92	7.66	8.05	8.01	7.83	7.95
4833422C13RIK	na	5.87	5.44	5.41	5.19	5.46	5.34	5.53	5.56	5.44	5.52	5.65	5.64	5.4	5.76	5.59	5.78	5.34	5.72	5.28	5.56	5.78	5.56	5.83
4833422M21RIK	na	3.99	3.35	3.89	3.49	3.44	3.76	3.57	3.58	3	3.18	3.04	3.98	3.45	3.89	3.39	3.43	3.66	3.65	3.02	3.49	3.4	3.46	3.57
4833423E24RIK	na	3.28	2.73	3.02	2.93	2.87	2.86	2.92	2.97	2.95	3.13	3.81	3.25	3.05	2.92	2.84	2.77	3.08	3.21	2.97	3.18	3.06	3	2.8
4833423F13RIK	na	4.88	5.21	5.12	5.06	4.65	5.06	4.81	5.05	5.06	5.02	5.46	5.28	5.18	5.06	4.61	4.95	4.93	4.84	4.94	5.14	4.68	5.29	5.12
4833424O15RIK	na	4.37	4.25	3.95	4.04	3.84	4	4.01	4.04	4.04	4.26	4.13	4.16	4.05	3.86	3.91	3.73	3.89	3.8	4.04	4.43	4.29	3.7	4.15
4833427F10RIK	na	4.93	4.7	5.2	4.95	4.34	4.41	4.77	4.86	5.09	5.02	4.73	4.77	5.08	4.72	4.39	4.96	4.32	4.91	4.89	4.64	4.19	4.31	4.56
4833427G06RIK	na	4.18	3.13	2.54	3.04	2.79	2.56	2.79	2.78	3.07	2.75	2.3	2.53	2.82	2.94	2.38	2.8	2.83	2.75	2.57	2.57	2.75	2.74	2.46
4833428L15RIK	na	6.09	4.73	4.76	4.45	4.81	4.42	4.68	4.82	4.72	4.7	4.61	4.6	4.75	4.71	4.26	4.84	4.71	4.54	4.64	4.74	4.76	4.57	4.66
4833438C02RIK	na	6.45	6.38	6.45	6.53	6.29	6.58	6.62	6.09	6.68	6.53	6.45	6.43	6.28	6.28	6.15	6.17	6.43	6.4	6.14	6.51	6.6	6.68	6.5
4833439L19RIK	na	9.73	9.96	9.79	10.06	9.95	10.17	10.17	10.18	10.32	10.23	10.18	10.1	10	9.97	10.18	9.75	10.05	10.01	9.71	9.8	9.97	10.02	9.99
4833442J19RIK	na	7.14	7.08	6.89	6.88	6.97	7.1	7	6.57	7.26	7.2	6.52	6.64	6.57	6.45	6.84	6.26	6.72	6.91	6.77	6.47	6.87	6.6	6.46
4921501E09RIK	na	3.68	3.78	3.73	3.82	3.48	3.94	3.63	3.66	3.6	3.76	3.59	3.57	3.63	3.58	3.35	3.54	3.44	4.27	3.44	3.33	3.63	3.65	3.63
4921504A21RIK	na	4.67	4.47	4.19	4.53	4.14	4.02	3.89	3.93	4.16	3.99	4	3.8	4.86	3.99	3.88	4.43	4.11	4.29	4.19	4.04	3.88	4.19	3.66
4921504E06RIK	na	2.87	3.03	2.98	2.98	2.91	3.07	2.74	2.98	3.12	3.03	2.94	3.12	3.03	2.79	3.1	2.9	2.98	2.91	2.95	2.95	3.26	2.75	3.3
4921506M07RIK	na	3.74	3.39	3.37	3.15	3.47	3.02	3.19	3.26	3.54	3.52	3.35	3.37	3.16	3.37	3.55	3.13	3.48	3.37	3.32	3.38	3.37	3.4	3.3
4921507G05RIK	na	4.25	3.88	3.84	3.95	3.83	4.01	4.06	4.38	4.59	4.1	3.99	4.05	3.97	3.73	3.97	3.94	4.15	4.22	4.5	4.22	4.84	4.69	3.93
4921507L20RIK	na	4.05	3.59	3.61	3.6	3.76	3.07	3.39	3.76	3.87	3.8	3.56	3.59	3.38	3.27	3.6	3.43	3.84	3.37	3.2	3.9	3.5	3.75	3.46
4921507P07RIK	na	6.08	6.12	6.06	6.42	6.05	5.79	6.07	6.08	6.05	6.32	6.55	6.15	5.8	6.04	5.89	6.08	5.83	5.87	5.9	5.92	6.08	5.79	6.11
4921508A21RIK	na	3.74	3.16	3.67	3.26	3.44	3.53	3.45	3.21	3.33	3.75	3.19	3.44	3.06	3.33	3.32	3.39	3.35	3.44	3.21	3.37	3.25	3.85	2.87
4921508D12RIK	na	3.26	3.78	3.13	3.38	3.3	3.4	3.32	3.43	3.2	3.38	3.34	3.41	3.22	3.32	3.16	3.23	3.29	3.07	3.33	3.44	3.32	3.44	3.46
4921509C19RIK	na	5.143333333	4.533333333	4.603333333	4.76	4.833333333	4.306666667	4.643333333	4.603333333	4.446666667	4.566666667	4.486666667	4.53	4.623333333	4.96	4.54	4.376666667	4.356666667	4.323333333	4.653333333	4.26	4.39	4.213333333	4.136666667
4921509O07RIK	na	3.96	3.44	3.24	3.43	3.12	3.34	3.58	3.9	3.24	3.35	4.05	3.54	3.23	3.48	3.45	3.74	3.09	3.46	3.76	3.42	3.41	3.36	3.36
4921510H08RIK	na	4.86	4.81	4.52	4.65	4.9	4.87	5.05	4.97	4.94	5.32	4.67	4.93	4.68	4.83	4.83	4.65	5.1	5.12	5.08	5.22	4.67	4.86	4.89
4921511C10RIK	na	4.43	4.47	5	4.59	4.19	3.69	4.57	4.61	4.68	4.55	4.76	4.72	4.32	4.61	4.68	4.62	4.42	4.59	4.82	4.99	4.69	4.3	4.59
4921511C20RIK	na	3	2.91	2.7	2.7	2.85	2.84	2.94	2.69	3.38	3.11	2.86	3.02	3.08	2.94	3.13	3	2.63	2.76	2.63	2.98	2.93	2.91	3.13
4921511H03RIK	na	2.87	3.4	2.59	2.92	2.74	2.59	2.7	2.8	2.97	3.03	2.49	2.55	3.37	2.44	2.74	2.75	2.67	2.54	2.56	2.62	2.74	2.59	2.78
4921511I17RIK	na	5.2	5.47	5.2	5.2	4.7	4.73	4.95	4.98	5.55	5.15	5.7	5.04	5.18	5.2	5.45	5.19	5.2	5.21	5.03	5.65	5.25	5.75	6
4921513I03RIK	na	3.81	3.81	4.09	3.77	3.79	4.32	4.07	4.11	3.66	3.94	3.54	3.79	3.85	4.13	3.69	3.31	4.03	3.75	3.51	4	3.91	3.66	3.94
4921515E04RIK	na	2.78	2.87	2.57	2.79	2.75	2.75	2.92	2.84	3.02	2.82	2.51	2.8	2.74	2.62	2.93	2.62	2.78	2.83	2.88	2.74	2.6	2.89	2.87
4921515J06RIK	na	5.235	5.24	5.215	5.385	5.115	4.87	5.47	5.095	5.125	5.07	5.195	5.005	5.31	5.37	5.31	5.095	5.165	5.26	5.285	5.48	5.08	4.98	5.105
4921517D21RIK	na	3.82	3.66	3.62	3.73	3.14	3.44	3.16	3.36	3.17	3.28	3.29	3.29	3.53	3.32	3.77	3.24	3.55	3.36	3.43	3.62	3.27	3.33	3
4921517D22RIK	na	4.21	4.1	4.1	4.26	4.3	4.29	4.22	4.35	4.26	4.28	4.12	4.42	4.22	4.65	4.09	4.13	4.68	4.58	4.76	4.57	4.05	4.29	4.5
4921517L17RIK	na	6.636666667	6.463333333	6.603333333	6.523333333	6.62	6.566666667	6.816666667	6.69	6.526666667	6.69	6.603333333	6.583333333	6.31	6.466666667	6.46	6.656666667	6.566666667	6.703333333	6.67	6.69	6.443333333	6.543333333	6.51
4921523A10RIK	na	2.61	3.15	3.09	2.97	2.73	3.21	2.91	2.91	2.98	2.92	2.88	3.05	2.85	2.83	3.36	2.8	2.54	3.08	2.7	2.98	3.33	2.99	3.16
4921524J17RIK	na	7.02	7.33	7.5	7.47	7.8	7.73	7.59	7.53	7.61	7.61	7.17	7.39	7.48	7.21	7.55	7.58	7.59	7.42	7.8	7.65	7.47	7.26	7.47
4921524L21RIK	na	3.37	2.95	2.87	3.06	3.03	3.06	3.31	3.06	3.52	3.17	2.89	3.12	2.9	3.27	2.99	3.12	3.32	2.99	3.27	3.26	3.01	3.13	3
4921525B02RIK	na	3.91	3.56	3.45	3.63	3.55	3.65	3.35	3.18	3.22	3.36	2.99	3.45	3.71	3.31	3.78	3.21	3.43	3.56	3.42	3.61	3.59	3.49	3.63
4921525O09RIK	na	4.6	4.25	3.98	4.09	4.46	4.24	4.55	4.12	4.37	4.31	4.6	4.31	4.19	3.99	4.35	4.05	4.5	4.33	4.29	4.17	4.36	4.23	4.54
4921528I01RIK	na	3.19	3.04	3.09	3.12	3.18	3.49	3.11	3.36	3.49	3.1	2.97	3.15	3.09	3.13	3.29	3.08	3.24	3.3	3.15	3.15	3.15	3.12	3.3
4921528I07RIK	na	3.56	2.72	2.57	2.75	2.62	3.15	3.1	2.79	3.07	3.04	2.67	2.9	3.34	2.96	3.4	3	3.26	3.4	3.06	2.92	2.59	3.04	3.15
4921528O07RIK	na	3.69	3.44	3.35	3.49	3.34	3.35	3.42	3.61	3.57	3.52	3.41	3.34	3.19	3.35	3.08	3.33	3.41	3.23	3.42	3.58	3.48	3.42	3.38
4921530D09RIK	na	4.46	4.41	4.39	4.44	4.38	4.24	4.47	4.39	4.95	4.42	4.11	4.47	4.66	4.29	4.42	4.42	4.42	4.13	4.12	4.4	4.46	4.35	4.15
4921530L18RIK	na	5.54	5.11	5.13	5.29	5.53	5.16	5.23	5.51	5.45	5.02	4.96	5.12	5.31	4.49	4.94	5.25	5.09	5.05	5.14	5.14	4.53	5.26	4.71
4921530L21RIK	na	2.97	2.96	3.14	3.2	2.89	3.28	2.82	3.06	2.95	3.01	2.8	3.2	2.8	2.92	3.04	3.09	3.38	3.06	2.96	2.91	3.01	3.07	2.85
4921531C22RIK	na	5.98	6.57	6.45	6.48	6.56	6.45	6.67	7.01	6.61	6.88	6.79	6.92	6.62	6.77	6.44	6.45	6.53	6.75	6.62	6.94	6.51	6.53	6.61
4921531P14RIK	na	6.34	5.62	5.78	5.86	6.14	5.58	5.95	5.9	5.67	5.69	5.67	5.91	5.96	5.91	5.5	5.94	5.84	5.95	5.9	5.86	5.51	5.5	5.72
4921533I20RIK	na	3.14	2.52	2.94	2.98	2.99	3.34	3.26	3.19	2.72	3.32	2.95	3.05	3.04	3.37	2.84	3.32	2.72	2.99	2.66	2.56	3.02	2.44	2.96
4921536K21RIK	na	4.7	4.48	4.37	4.42	4.48	5.27	4.39	5.05	4.2	4.48	4.48	4.48	4.14	4.48	4.78	4.48	4.32	4.27	4.48	4.79	4.3	4.46	4.35
4921539E11RIK	na	3.13	2.53	2.7	2.88	2.81	3.24	2.92	2.68	3.05	2.72	2.67	2.61	2.97	2.81	2.98	2.67	2.8	3.1	2.85	2.59	2.63	2.99	2.99
4922501C03RIK	na	6.97	7.33	7.33	7.18	7.18	7.23	7.34	7.33	7.16	6.98	7.53	7.18	7.33	7.11	7.34	7.46	7.19	7.45	7.65	7.45	7.54	7.76	7.49
4922501L14RIK	na	4.575	3.92	4.105	4.025	4.015	4.025	4.085	4.045	4.225	4.44	4.335	4.16	4.205	4.15	3.98	4.11	4.315	4.21	4.06	4.045	3.935	4.065	4.01
4922502D21RIK	na	5.78	5.15	5.45	5.25	4.94	5.05	4.91	4.95	4.99	4.86	5.16	5.11	5.63	5.38	5.25	5.21	5.1	5.43	5.24	5.13	4.84	4.62	4.81
4922502H24RIK	na	3.59	3.69	4.09	3.49	3.3	3.75	3.43	3.56	3.75	3.56	3.24	3.64	3.36	3.6	4.27	3.62	3.65	3.77	3.5	3.56	3.56	3.49	3.21
4922502N22RIK	na	4.09	3.75	3.67	3.79	3.44	3.52	3.83	3.79	3.85	3.85	3.56	3.63	3.8	3.65	3.65	3.95	4.33	3.67	3.59	3.77	3.76	3.89	3.64
4922505E12RIK	na	5.2	5.25	5.05	5.23	4.92	4.94	5.23	5.43	4.83	5.23	5.61	5.26	5.26	5.17	5.3	5.05	5.22	5.33	5.04	5.22	5.47	5.05	5.45
4922505G16RIK	na	4.95	3.97	3.98	4.67	4.39	3.99	4.2	4.24	4.25	4.85	4.54	4.43	4.28	4.46	4.22	4.12	4.62	4.46	4.37	5.08	4.42	4.72	4.37
4930401B11RIK	na	4.22	3.59	3.76	3.66	3.73	3.61	3.61	4.13	3.45	3.98	3.53	3.7	3.7	3.44	3.5	3.91	3.81	3.75	3.93	3.89	3.29	3.6	3.75
4930401C15RIK	na	4.35	4.32	4.32	4.59	4.18	4.53	4.26	4.19	4.47	4.29	4.05	4.19	4.2	4.33	4.12	4.38	4.57	4.56	4.23	4.48	4.12	4.43	4.43
4930401O10RIK	na	4.08	3.95	4.02	3.97	3.99	3.86	3.97	4.1	3.79	4.02	3.96	3.9	3.95	4.35	3.64	4.35	3.97	3.97	4.21	3.92	3.61	3.85	3.97
4930401O12RIK	na	3.1	3.04	3.04	2.98	3.4	3.24	3.82	3.76	3.25	3.49	3.38	3.18	3.07	3.03	2.66	3.57	3.36	3.44	3.16	2.93	3.63	3.23	3.36
4930402F06RIK	na	2.64	2.71	2.68	2.71	2.78	2.56	2.71	2.57	2.54	2.68	2.62	2.73	2.85	2.62	2.54	2.53	2.64	2.72	2.45	2.45	2.53	2.85	2.62
4930402F11RIK	na	3.06	3.02	2.92	3.08	3.12	3.17	3.07	2.84	2.84	2.86	2.79	2.64	2.71	2.63	3.07	3.19	2.73	3.04	2.67	2.47	2.77	2.78	2.34
4930402H24RIK	na	8.49	9.49	9.5	9.58	9.44	9.47	9.49	9.71	9.37	9.49	9.77	9.89	9.5	9.62	9.81	9.32	9.33	9.43	9.35	9.29	9.56	9.68	9.44
4930402K13RIK	na	3.97	3.92	4.08	3.94	3.94	3.76	4.19	4.08	3.94	4.15	3.86	3.95	3.94	4.08	3.51	3.99	3.88	3.77	3.71	3.83	4.03	3.71	3.97
4930403N07RIK	na	2.81	2.73	2.64	2.78	3.01	3.42	2.82	2.66	2.82	2.97	2.83	2.96	2.82	2.6	2.95	2.73	2.83	2.84	2.69	2.84	2.83	2.5	3.13
4930404A05RIK	na	4.49	3.6	3.85	3.67	3.61	3.53	3.34	3.57	3.56	3.26	3.76	3.58	3.74	4.03	4.14	3.31	3.39	3.26	3.57	3.55	3.47	3.46	3.72
4930404A10RIK	na	2.86	2.75	2.91	3.02	3.26	2.95	3.1	3.52	3.17	3.2	2.67	2.59	3.2	2.88	3.09	2.74	2.99	2.64	2.82	2.83	2.88	3.22	2.96
4930404H11RIK	na	6.16	5.63	5.08	5.46	5.36	5.48	5.68	5.14	5.38	5.46	5.04	5.31	5.5	5.29	4.71	5.12	5.37	5.8	5.48	5.46	5.07	4.67	5.33
4930404H21RIK	na	3.06	3.19	3.19	3.3	2.91	3.16	3.28	3.19	3.7	3.78	3.11	3.09	2.96	3.11	3.28	3.08	3.18	3.07	3.19	3.61	3.09	2.95	3.43
4930404H24RIK	na	4.43	4.08	3.61	3.51	4.29	3.73	3.84	3.87	3.52	3.89	3.89	3.97	3.62	3.66	4.08	3.88	3.78	3.76	3.69	3.62	4.1	3.75	4.16
4930404I05RIK	na	4.43	4.11	4.38	4.25	4.24	4.7	4.71	4.53	4.44	4.11	4.57	4.33	4.44	4.56	4.28	4.7	4.16	4.44	4.55	4.51	4.59	4.45	4.24
4930405A10RIK	na	4.27	4.03	4.11	3.8	4	3.58	3.84	4.1	3.9	3.78	3.82	3.91	4.23	4.2	4.01	4.08	4.21	3.92	4.15	3.84	3.87	3.91	3.93
4930405A21RIK	na	4.88	4.77	4.92	4.87	5.04	4.98	5.34	5.24	4.94	5.3	5.1	4.83	4.92	4.96	4.97	4.66	5.09	5.29	4.99	4.9	4.62	4.9	4.9
4930405D11RIK	na	3.03	3.1	3.07	2.86	3.21	3.39	2.99	3.1	3.66	3.32	2.94	2.79	2.94	3.22	2.95	3.12	3.02	3.49	3.38	3.01	3.66	3.07	2.98
4930405J17RIK	na	5.46	4.08	4.57	4.4	4.48	4.09	4.37	4.14	4.07	4.48	4.17	4.33	5.26	4.39	4.64	4.53	4.19	4.57	4.48	4.48	4.38	4.86	4.61
4930405O22RIK	na	6	6.67	6.99	6.58	6.63	6.1	6.42	6.38	6.69	6.38	6.28	6.4	6.28	6.03	6.54	6.41	6.23	6.24	6.46	5.95	6.27	6.65	6.35
4930405P13RIK	na	4.43	4.27	4.26	4.11	4.1	4.12	4.48	4.31	4.39	4.47	4.51	4.51	4.26	4.64	4.51	4.09	4.29	4.16	4.35	4.61	4.12	4.36	5.22
4930406D18RIK	na	3.68	3.6	3.26	3.49	3.47	3.69	3.71	3.33	3.66	3.57	3.48	3.6	3.59	3.87	3.52	3.76	3.8	3.81	3.29	3.74	3.54	3.35	3.77
4930407G08RIK	na	3.2	3.18	3.29	3.69	3.19	3.19	3.69	3.24	3.44	3.74	4.05	3.63	3.35	3.59	3.94	4.17	3.41	3.42	3.61	3.77	3.48	3.9	3.7
4930407I10RIK	na	4.53	4.04	3.99	4.08	3.86	3.86	4.08	4.38	4.08	4.12	4.18	4.1	4.08	4.09	4.08	4.04	4.45	3.82	4.1	4.06	3.67	3.67	3.95
4930408F14RIK	na	3.73	3.645	3.595	3.625	3.53	3.13	3.555	3.1	3.42	3.455	3.49	3.48	3.515	3.625	3.57	3.495	3.245	3.475	3.435	3.7	3.435	2.835	3.55
4930412B13RIK	na	2.8	2.96	2.84	2.77	2.77	2.76	2.8	3.02	3.05	2.67	2.71	2.8	2.72	2.91	2.96	2.67	2.84	2.8	2.8	2.67	2.8	2.75	2.94
4930412C18RIK	na	7.16	7.3	7.52	6.98	7.04	7.11	7.24	6.8	7.35	7.56	7.06	6.88	6.6	6.65	6.7	6.34	6.56	6.45	6.49	6.42	7.13	7.22	6.92
4930412D23RIK	na	2.83	3.03	2.49	3.24	2.79	2.45	2.66	2.78	3.06	3	2.7	2.46	2.69	2.71	2.99	2.89	2.42	3.01	2.77	2.58	2.51	2.59	2.96
4930412F09RIK	na	4.14	3.75	3.53	3.8	3.8	3.76	3.85	4.13	4.2	4.21	4.41	3.94	3.93	3.73	4.21	4.18	4.06	4.06	4.34	4.23	4.2	4.32	3.99
4930412F12RIK	na	5.67	5.92	5.79	5.95	5.73	5.56	5.91	5.91	5.8	5.86	5.94	5.91	6.1	5.81	5.88	5.89	5.76	5.53	6.2	6.06	6.19	6.01	6.23
4930412F15RIK	na	4.56	4.14	4.79	4.85	4.72	4.37	4.89	4.64	4.72	4.61	4.9	4.9	4.88	4.66	4.6	4.65	4.59	4.73	4.69	4.34	4.7	4.53	4.52
4930412L05RIK	na	3.64	3.62	3.57	3.79	3.66	3.65	3.39	3.57	3.51	3.65	3.44	3.57	3.43	3.39	3.32	3.8	3.1	3.49	3.61	3.66	3.57	3.26	3.53
4930412M03RIK	na	4.51	4.79	4.6	4.84	4.24	4.37	4.85	4.53	4.85	5.18	4.78	5.08	4.89	5.06	4.2	4.53	4.51	4.39	4.69	4.12	4.61	4.9	4.62
4930412O13RIK	na	4.42	3.87	3.9	4.08	3.79	3.96	4.09	4.38	4.13	3.99	4	4.31	4.05	4.36	4.09	3.8	4.11	4.12	4.22	3.91	4.06	4.31	4.3
4930413E15RIK	na	3.18	3.25	3.37	2.79	3.14	3.41	3.22	3.02	3.12	3.12	3.47	2.99	3.48	3.25	3.48	2.95	3.02	3.58	3.09	2.94	3.46	2.93	3.2
4930413F20RIK	na	6.23	6.18	6.43	6.22	6.18	5.72	6.16	5.99	6.38	6.25	6.21	6.07	6.3	6.18	6.02	6.23	6.1	6.18	6.17	6.41	6.03	6.37	6.11
4930413G21RIK	na	4.38	4.22	3.9	3.93	3.8	3.85	4.16	4.41	4.13	4.37	4.28	4.37	4.13	4.2	4.03	4.06	3.68	4.13	4.07	4.27	3.85	3.98	4.41
4930413M19RIK	na	2.82	2.69	2.87	2.75	2.63	2.85	2.98	2.86	2.75	3.04	2.65	2.73	2.78	2.75	2.57	2.92	2.89	2.55	3.02	3.32	3.34	2.86	2.8
4930414L22RIK	na	4.99	5.32	5.1	5.25	5.12	4.75	5.23	5.05	5.13	5.41	5.17	5.38	4.51	5.07	4.93	4.93	4.98	4.63	4.79	4.48	5.1	5.33	5.19
4930414N06RIK	na	2.92	3.4	3.03	2.96	3.15	3.23	2.75	3.12	3.1	3.06	2.72	2.98	2.95	3.02	3.19	3.36	3.05	2.93	2.68	3.01	2.76	3.1	2.98
4930415F15RIK	na	3.76	3.9	3.41	3.71	3.8	3.62	3.38	3.78	3.96	3.81	3.6	3.7	3.65	3.59	3.81	3.82	3.69	3.29	3.65	3.7	3.58	3.66	3.62
4930415L06RIK	na	4.4	4.32	4.41	4.16	4.32	4.26	4.66	4.43	4.36	4.26	4.19	4.55	4.32	4.2	4.32	4.32	4.18	4.39	4.21	4.49	4.28	4.24	4.26
4930415O20RIK	na	2.62	2.56	2.56	2.62	2.46	2.93	2.37	2.59	2.67	2.81	2.62	2.77	2.6	3.23	2.72	2.64	2.51	2.75	2.43	2.41	2.97	2.62	2.86
4930417G10RIK	na	4.71	4.54	4.31	4.59	4.47	3.81	4.43	4.62	4.33	4.43	4.46	4.4	4.55	4.51	4.36	4.43	4.36	4.21	4.28	4.39	4.09	4.63	4.54
4930417H01RIK	na	3.46	3.78	3.54	3.8	3.54	3.56	3.48	3.43	3.59	3.78	3.56	3.61	3.64	3.7	3.64	3.56	3.52	3.58	3.39	3.58	3.49	3.41	3.62
4930417O13RIK	na	4.16	3.63	4.27	4.14	4.15	4.12	3.95	3.98	3.97	3.96	3.99	3.91	3.57	3.74	4.11	3.8	3.88	4.25	3.91	3.78	3.88	3.91	4.04
4930417O22RIK	na	5.21	4.88	4.99	4.81	4.75	4.43	4.31	4.53	4.78	4.95	4.61	4.68	4.82	5.06	4.78	4.81	4.72	4.79	4.48	4.81	4.62	4.98	4.69
4930419G24RIK	na	3.3	2.73	2.87	2.7	2.52	3	3.11	3.14	3.04	2.64	3.07	3.21	2.99	2.75	3.12	2.98	3.1	3.21	3.33	2.93	3.02	2.7	3.05
4930420G21RIK	na	5.62	5.77	5.44	5.36	5.05	5.22	4.96	5.17	5.2	5.66	5.66	5.25	5.37	5.2	5.32	5.41	5.06	5.17	5.18	5.45	5.46	5.2	5.31
4930420K17RIK	na	9.7	9.61	9.52	9.65	9.79	9.74	9.79	9.36	10.01	10.03	9.98	9.91	9.38	9.6	9.47	9.49	9.81	9.69	9.66	9.87	9.67	9.41	9.67
4930421P07RIK	na	3.78	3.69	3.85	3.77	3.47	3.97	3.67	3.4	3.44	3.82	3.81	3.64	3.7	3.38	3.76	3.8	3.48	3.74	3.82	3.84	3.74	3.41	3.64
4930422G04RIK	na	4.43	4.79	4.67	4.9	4.7	4.52	4.38	4.72	4.87	4.75	4.68	4.35	4.99	4.3	5.07	4.67	4.81	5.15	5.28	4.75	4.77	5.01	5.06
4930423M02RIK	na	3.3	3.27	3.31	3.27	3.24	3.28	3.2	3.58	3.62	3.3	3.12	3.11	3.18	3.33	3.14	3.16	3.32	3.07	3.1	3.48	3.21	3.14	3.25
4930425K10RIK	na	3.17	3.35	2.8	3.11	2.83	3.01	3.11	3.09	3.02	3.39	2.77	3.01	3.01	2.92	2.82	2.87	3	2.74	3.24	3.01	2.72	3.11	3.36
4930425O10RIK	na	3.82	3.64	3.48	3.88	3.32	3.93	3.61	3.41	3.28	3.91	3.47	3.47	3.56	3.52	3.5	3.58	3.48	3.78	3.43	3.61	3.12	3.39	3.61
4930426I24RIK	na	5.19	4.95	5.29	5.31	5.08	6.07	5.45	5.07	4.86	5.3	5.15	4.99	4.96	5.05	4.89	5.01	4.78	5.22	4.45	4.62	5.1	4.88	4.76
4930426L09RIK	na	4.87	4.75	4.96	4.58	4.21	4.98	4.85	4.07	5.07	4.45	4.46	4.3	4.55	4.73	4.62	4.9	4.43	4.85	4.69	5.18	4.91	5.15	4.29
4930427A07RIK	na	4.69	4.21	4.5	4.64	4.14	4.33	4.36	4.4	4.52	4.21	4.55	4.14	4.22	4.39	4.51	4.72	4.5	4.41	4.35	4.26	4.41	4.56	4.59
4930428D18RIK	na	2.45	2.57	2.51	2.49	2.89	2.89	2.52	3.28	2.56	2.61	2.48	2.59	2.22	2.63	2.56	2.52	2.83	2.89	3.12	2.68	3.04	2.54	2.81
4930428E07RIK	na	3.11	2.64	2.79	2.53	2.93	2.7	2.7	2.85	2.52	2.64	2.74	2.87	2.41	2.84	2.9	2.57	2.85	2.65	2.89	2.69	3.02	2.62	2.61
4930428E23RIK	na	2.73	2.73	2.97	2.88	3.23	2.83	2.66	2.78	2.54	2.84	2.63	2.69	2.74	2.46	2.5	2.58	2.85	2.52	2.51	2.63	2.67	2.74	2.62
4930428G15RIK	na	2.59	2.61	2.67	3.21	2.57	3.35	2.82	2.77	3.34	2.82	2.64	3.23	2.63	2.99	2.82	2.8	2.83	2.64	3.14	2.75	2.67	2.38	2.82
4930428N03RIK	na	4.71	3.78	3.94	4.31	3.85	3.95	3.99	3.97	3.83	4.12	4.08	4.2	3.9	4.03	3.78	3.56	4.14	3.89	4.02	3.88	3.76	3.57	3.51
4930428O21RIK	na	3.85	3.92	3.63	3.63	3.85	3.76	3.62	3.6	4.03	4.12	3.8	3.8	3.85	3.9	3.54	3.89	3.99	4.26	3.85	4.06	3.82	4.05	3.93
4930429B21RIK	na	5.66	5.2	5.46	5.51	5.23	5.96	5.47	5.17	5.28	5.88	5.65	5.66	5.55	5.47	5.37	5.23	5.42	5.2	5.15	5.47	5.66	5.31	5.5
4930429D17RIK	na	4.48	4.14	4.18	4.35	4.36	4.36	4.22	4.16	4.24	4.06	4.12	4.41	4.5	4.3	4.11	4.25	4.31	3.95	4.09	4.49	4.27	4.06	4.05
4930429F11RIK	na	4.34	3.68	3.67	4.45	4.22	4.11	4.39	4.27	4.32	3.99	4.59	4.47	4.06	4.22	4.07	4.57	4.21	4.11	4.01	3.94	3.99	4.38	4.53
4930429F24RIK	na	4.12	3.835	3.73	3.57	3.695	3.805	3.565	3.83	3.79	3.88	3.47	3.86	3.78	3.78	3.685	3.655	3.45	3.475	3.805	3.515	3.85	3.72	3.925
4930430A15RIK	na	3.34	2.63	2.63	2.69	2.84	2.98	3.04	2.75	3.25	3.25	2.78	2.8	2.6	2.79	2.76	2.98	2.76	2.77	3.12	2.76	2.81	2.6	3.04
4930430D24RIK	na	3.43	3.49	3.26	3.45	3.33	4.02	3.3	3.59	3.46	3.24	3.4	4.03	3.69	3.45	3.7	3.87	3.67	3.91	3.51	3.41	3.22	3.55	3.72
4930430F08RIK	na	6.49	6.35	6.45	6.98	6.57	6.7	6.55	6.61	6.94	6.57	6.82	6.71	6.26	6.57	6.76	6.2	6.49	6.64	6.38	6.69	6.65	6.87	6.51
4930430F21RIK	na	3.28	3.49	3.31	3.32	3.44	3.28	3.46	3.28	3.41	3.21	3.07	3.28	3.18	3.14	3.64	3.27	3.41	3.1	3.33	3.49	3.18	3.05	3.26
4930430J02RIK	na	3.62	2.83	3.11	3.1	3.13	3.55	2.99	3.06	3.11	3.09	2.9	3.08	3.13	3.34	3.13	2.83	3.27	3.09	3.26	2.92	2.99	3.39	3.11
4930431A04RIK	na	4.34	3.98	3.88	4.44	3.56	3.44	3.44	4.07	3.99	3.65	3.8	4.14	4.05	3.75	3.37	4.38	4.31	3.53	4.4	3.61	3.99	4.04	3.73
4930431F12RIK	na	4.93	4.18	4.26	4.36	3.91	4.5	4.14	4.46	4.78	3.96	4.14	4.61	4.25	4.38	4.07	4.31	4.41	4.7	4.51	4.34	3.91	4.23	4.58
4930431P03RIK	na	5.58	5.37	5.19	5.23	4.9	4.82	5.11	5.13	5	5.2	5.17	5.2	5.2	5.17	5.23	5.05	4.96	5.15	5.13	4.87	4.99	5.1	5.04
4930432B10RIK	na	4.39	4.15	4.48	4.68	4.39	4.39	4.5	4.48	4.7	4.77	4.57	4.21	4.32	4.68	4.19	4.02	4.2	4.13	4.47	4.41	4.48	4.51	4.67
4930432J09RIK	na	4.93	3.74	3.82	3.77	3.65	3.95	3.61	4.35	4.11	3.54	4.04	3.59	3.88	3.81	4.04	4.13	4.27	3.85	3.92	3.51	4.31	4.03	3.79
4930432K09RIK	na	4.55	4.06	3.74	3.77	3.53	3.85	4.06	4.01	4.22	3.86	3.61	3.53	4.25	3.76	3.78	3.92	4.08	4.27	4.03	3.5	3.71	3.69	3.2
4930432K21RIK	na	5.25	4.47	4.96	4.96	4.86	4.57	4.78	4.76	5.07	4.82	5.07	4.78	4.69	4.6	4.73	5.19	4.63	4.73	4.57	5	4.98	5.1	4.87
4930432L08RIK	na	3.46	3.64	3.46	3.36	4.01	4.33	3.79	3.92	3.63	3.65	3.21	4.19	3.82	3.46	3.54	3.63	3.85	3.66	3.4	3.68	3.56	3.25	3.75
4930432M17RIK	na	4.07	4.11	4.08	4.2	4.05	3.95	3.96	3.95	4.34	4.02	3.97	3.76	4.06	4.06	3.55	4.13	4.1	4.33	4.06	4.44	4.32	4.02	3.9
4930433B08RIK	na	2.78	2.79	2.87	2.57	2.9	2.92	2.68	2.81	2.6	2.53	2.87	2.61	2.77	2.8	3.05	3	3.01	2.85	2.77	2.76	2.9	2.72	2.94
4930433I11RIK	na	3.67	3.92	3.58	3.44	3.13	2.84	3.19	3.34	3.49	3.42	2.84	3.22	3.11	3.97	3.44	3.28	2.82	2.72	3.39	3.2	4.15	2.93	3.26
4930433N12RIK	na	4.28	3.97	4.17	3.7	4.11	3.9	3.93	4.03	4.17	4.29	4.43	3.74	3.98	4.51	3.69	4.2	3.41	4.07	4.16	4.12	3.4	3.83	4.08
4930434J06RIK	na	3.01	2.53	2.54	2.52	2.63	2.38	2.2	2.64	2.68	2.47	2.77	2.59	2.67	2.77	3.02	2.51	2.57	2.84	2.4	2.63	2.5	2.48	2.25
4930435E12RIK	na	3.39	3.34	3.22	3.41	3.27	3.27	3.07	3.49	3.34	3.62	3.16	3.25	3.38	3.29	3.46	3.65	3.48	3.54	3.47	3.47	3.73	3.37	3.41
4930438A08RIK	na	4.66	4.66	4.91	4.84	4.62	4.31	4.14	4.59	4.59	4.75	4.59	4.65	4.91	4.91	4.63	4.34	4.73	4.63	4.54	4.93	4.49	4.34	4.35
4930438E09RIK	na	4.57	4.22	4.15	3.95	4.02	3.97	4.23	4.37	4.57	4.45	4.5	4.09	4.12	4.41	4.47	4.32	4.32	4.18	4.33	4.55	4.14	3.98	4.56
4930440C22RIK	na	2.99	2.7	2.84	2.49	2.48	2.66	2.75	2.57	2.77	2.66	3.08	2.74	2.61	2.49	2.7	2.7	2.54	2.69	2.62	2.62	3	2.88	2.63
4930440I19RIK	na	3.95	3.82	3.78	4.27	3.87	4.04	3.68	4.09	3.85	3.92	3.66	3.61	3.54	3.93	3.78	4.02	4.2	3.74	3.72	3.77	4.42	4.12	4.67
4930441J16RIK	na	3.46	3.35	3.24	3.05	3.87	3.52	3.39	3.14	3.43	3.35	3.35	3.6	3.25	3.84	2.89	2.96	3.35	3.29	2.99	3.47	3.63	3.92	3.17
4930441O14RIK	na	3.63	3.55	3.62	3.53	3.57	4.08	3.37	3.91	3.61	3.47	3.41	3.62	3.55	3.44	3.94	3.55	3.51	3.77	3.31	3.55	3.78	3.47	3.54
4930442J19RIK	na	4.51	4	4.25	4.38	4.15	4.29	4.21	3.63	3.49	3.94	3.96	3.82	4.37	4.2	4.26	4.47	3.91	4.44	3.89	4.03	3.44	4.11	3.83
4930442L01RIK	na	4.38	3.79	3.79	4.16	3.87	3.71	4.52	3.97	4.21	4.13	4.09	4.88	3.79	4.28	4.51	4.02	4.21	4.23	3.84	4.52	3.93	3.95	4.31
4930443G12RIK	na	4.44	4.16	4.01	3.96	3.87	3.77	4.12	4.17	4.2	3.96	3.69	4	4.14	3.79	3.97	4.02	4.43	4.6	4.01	4.22	3.87	4.29	4.03
4930443O20RIK	na	3.18	3.29	3.13	2.72	3.12	3.68	3.47	2.97	3.17	3.39	3.39	3.1	3.05	2.87	2.67	2.76	2.91	2.66	3.06	3.07	3.2	3.19	3.35
4930444A02RIK	na	7.21	7.48	7.55	7.67	7.3	7.26	7.46	8.06	7.49	7.54	7.68	7.68	7.61	7.52	7.8	7.51	7.53	7.78	7.44	7.49	7.51	7.58	7.2
4930444F02RIK	na	4.09	3.82	3.95	4.02	3.91	3.79	4.13	3.97	3.97	3.94	3.9	4.05	3.87	4.13	4.26	4.06	3.95	3.8	3.79	4.15	3.9	3.86	3.85
4930444G20RIK	na	5.04	4.84	4.62	5.26	5.05	4.32	5.27	5.19	5.05	4.88	5.18	5.3	5.46	5.06	4.4	5.32	5.2	5.04	4.87	4.92	4.97	4.48	5.73
4930444M15RIK	na	5.07	4.35	4.28	4.22	4.25	3.78	4.2	4.46	4.19	4.49	3.85	4.08	4.47	4.63	4.35	4.3	4.41	4.22	4.26	4.16	4.46	4.26	4.32
4930444P10RIK	na	4.64	4.69	4.78	4.47	4.5	4.4	5.01	4.6	4.84	4.75	4.44	4.32	4.56	4.61	4.41	4.66	4.36	4.56	4.5	4.35	4.22	4.8	4.39
4930445B16RIK	na	2.79	2.58	2.81	2.66	3.18	2.8	2.8	2.79	3.07	2.91	2.72	2.84	2.73	2.71	3.03	2.71	2.65	2.61	2.68	3.17	3.22	3	2.85
4930447A16RIK	na	4.67	4.74	4.41	4.59	4	4.28	4.47	4.24	4.47	4.8	4.37	4.66	4.48	4.31	4.69	4.54	4.19	4.47	4.44	4.87	4.13	4.29	4.43
4930447C04RIK	na	2.9	2.76	2.58	2.71	2.73	2.61	2.9	3.13	2.76	3	2.76	2.88	2.76	2.37	2.97	2.54	2.84	2.79	3.05	2.57	2.75	2.79	2.73
4930447F04RIK	na	2.39	2.64	2.38	2.75	2.64	3	2.71	2.79	2.58	2.58	2.43	2.59	2.47	2.53	2.41	2.89	2.9	2.58	2.75	2.64	2.89	2.79	2.83
4930447J18RIK	na	2.8	2.88	3.13	2.81	2.64	2.76	2.8	2.66	2.99	2.63	2.8	2.69	2.8	2.8	2.8	2.58	3.06	3.03	2.65	2.74	2.92	2.8	2.8
4930447K03RIK	na	4.44	5.01	4.65	4.62	4.37	4.33	4.64	4.3	4.54	4.39	4.22	4.42	4.55	5.09	4.38	4.72	4.9	4.33	4.52	4.46	4.29	4.35	3.99
4930447M23RIK	na	4.12	3.96	4.12	4.12	4.12	4.03	4.24	4.29	4.02	4.18	4.12	4.12	3.88	3.76	4.25	3.79	3.72	3.93	3.98	4.61	4.19	4	4.25
4930447N08RIK	na	4.47	3.68	3.9	3.82	3.96	4.3	3.54	3.75	3.81	3.82	3.44	3.89	3.82	3.76	4.5	3.61	3.43	3.71	3.69	3.82	3.82	3.52	4.06
4930448C13RIK	na	3.63	3.01	3.11	3.39	3.27	3.08	3.24	3.25	3.39	3.03	3.05	3.15	3.08	3.26	3.55	3.09	2.95	3.06	2.98	3.29	3.21	2.88	3.01
4930448E22RIK	na	3.97	4.47	4	3.99	3.86	3.78	4.18	3.92	4.02	4.48	3.7	3.59	4.34	4.08	4.08	3.88	4.03	4.31	4.09	4.03	3.88	3.8	4.17
4930448F12RIK	na	3.36	3.3	3.36	3.49	3.36	3.42	3.48	3.13	3.58	3.41	3.6	3.26	3.32	3.41	3.47	3.4	3.87	3.48	3.32	3.49	3.32	3.62	3.49
4930448H16RIK	na	4.19	4.15	4.27	4.34	4.11	3.75	3.92	4.29	4.19	4.18	3.83	3.52	4.08	4.17	3.9	4.17	4.25	4.3	4.04	3.87	4.4	3.7	4.11
4930448I06RIK	na	2.94	2.67	2.55	2.68	2.53	2.76	2.73	2.61	2.66	2.83	2.7	2.82	2.7	2.64	2.81	2.5	2.93	2.68	2.89	2.59	3.03	2.94	3.31
4930448I18RIK	na	4.25	3.92	3.48	3.88	3.63	3.72	3.72	3.32	3.41	3.74	3.6	3.72	3.71	4.15	3.35	3.44	3.14	3.48	3.61	3.53	3.56	3.53	3.56
4930448K20RIK	na	2.53	2.55	2.64	2.74	3.03	2.83	2.5	3.05	2.49	2.57	2.47	2.71	2.25	2.67	2.61	2.44	2.45	2.63	2.77	2.7	2.73	2.5	3.16
4930449C09RIK	na	3.32	2.99	3.07	2.89	3	3.05	2.81	2.92	3.16	3.06	3.02	2.99	2.9	3.09	2.99	3.12	2.91	3.11	3.01	3.1	3.27	2.68	3.11
4930449E01RIK	na	3.74	4.21	4	3.79	3.8	3.58	3.84	3.41	3.77	3.36	3.45	3.8	3.94	3.75	3.72	3.57	3.53	3.68	3.85	3.62	3.7	3.44	3.69
4930449E18RIK	na	4.42	4.37	4.65	4.32	4.29	3.96	4.33	4.13	4.33	4.44	4.2	4.44	4.47	4.84	4.16	4.21	3.97	4.21	4.48	4.5	4.82	4.46	4.41
4930449I24RIK	na	2.29	2.68	2.81	2.34	2.11	2.76	2.66	2.42	2.93	2.37	2.43	2.62	2.49	2.45	2.49	2.14	2.66	2.38	2.26	2.49	2.41	2.49	2.53
4930451C15RIK	na	7.3	5.03	4.12	4.68	4.76	4.55	4.07	4.35	4.63	4.77	4.5	4.27	5.18	4.61	4.74	5.21	3.96	4.65	4.47	4.37	4.51	4.31	4.27
4930451I11RIK	na	5.55	5.34	5.15	5.64	5.35	5.06	5.29	5.33	5.3	5.35	4.97	5.23	5.41	5.58	5.3	5.54	5.5	5.35	5.35	5.18	5.27	5.12	5.2
4930452A19RIK	na	3.3	3.71	3.63	3.52	3.44	3.62	3.33	3.4	3.58	3.2	3.52	3.45	3.56	3.44	3.3	3.11	3.23	3.47	3.69	3.24	3.53	3.82	3.2
4930452B06RIK	na	4	3.48	3.22	4.13	3.91	3.75	3.78	3.51	3.97	3.99	3.77	3.57	4.17	4.03	3.79	3.73	3.83	3.64	3.99	3.47	3.53	3.42	4.07
4930452G13RIK	na	3.67	3.46	3.57	3.88	3.58	4.24	3.68	3.38	3.54	3.73	3.54	3.79	3.7	3.85	3.38	3.33	3.45	3.87	3.7	3.64	3.39	3.75	3.73
4930452N14RIK	na	3.13	2.92	3.17	2.98	3.47	2.95	3.02	2.84	3.15	3.09	3.05	3.36	2.95	3.13	2.68	3.02	2.89	2.85	2.75	2.99	3.04	3.17	3.08
4930453H23RIK	na	3.47	3.83	3.8	3.11	3.54	3.83	3.45	3.63	3.92	4.04	3.53	3.68	3.08	3.62	3.81	3.93	3.6	3.65	3.24	3.8	4.2	3.49	3.78
4930453N24RIK	na	8.1	7.56	7.62	7.75	7.58	7.53	7.62	8.08	7.88	7.79	7.79	7.76	7.61	7.52	7.51	7.83	7.64	7.68	7.54	7.43	7.74	7.59	7.53
4930455B14RIK	na	4.46	3.85	4	3.55	3.93	3.83	3.93	3.9	3.93	3.95	3.59	3.98	4.22	3.89	3.63	4.12	3.97	4.49	4.3	3.93	3.59	3.62	3.84
4930455C13RIK	na	3.11	3.41	3.36	3.29	3.2	3.14	3.82	3.48	3.52	3.83	3.45	3.56	3.31	3.5	3.77	3.34	3.8	3.44	3.5	3.28	3.61	3.47	3.32
4930455C21RIK	na	7.9	8.15	8.15	8.4	8.14	8.3	8.12	8.31	8.38	8.19	8.14	8.36	8.2	7.95	8.38	7.96	8.15	8.07	8.17	7.92	8.23	8.12	8.17
4930455D15RIK	na	4.26	3.65	3.7	3.82	3.69	3.69	4.07	4.11	4.15	3.88	3.64	4.44	3.97	3.95	3.55	3.9	3.78	3.88	3.83	3.64	3.79	3.79	4.07
4930455F16RIK	na	3.51	3.33	3.47	3.67	3.28	3.18	3.2	3.05	3.26	3.34	3.33	3.58	3.47	3.62	3.47	3.66	3.47	3.28	2.93	4.49	3.16	3.27	3.57
4930455F23RIK	na	6.22	6.07	5.98	6.21	5.73	6.41	5.95	5.39	5.43	6.16	6	6.01	5.92	6.1	5.75	5.85	5.6	6.05	5.73	6.14	6.04	5.98	5.24
4930455G09RIK	na	5.51	5.14	5.04	5.12	4.98	4.5	5.14	5.19	4.96	5.24	5.16	5.19	5.2	5.24	5.41	5.32	5.3	5.03	5.47	5.71	5.52	4.94	5.77
4930455H04RIK	na	4.5	4.58	4.71	4.58	5.05	4.96	5.05	5.03	5.02	4.81	4.54	4.91	4.51	4.81	4.76	4.85	5.08	4.92	5.12	4.84	4.65	4.78	4.94
4930455J16RIK	na	3.17	3.35	3.35	3.24	3.16	3.3	3.35	3.18	3.27	3.27	3.52	3.22	2.88	3.27	3.2	3.25	3.13	3.38	3.09	3.17	3.15	3.42	3.27
4930456L15RIK	na	5.21	4.71	4.44	4.62	4.13	4.49	4.5	4.35	4.3	4.42	4.74	4.37	4.65	4.82	4.28	4.33	4.54	4.79	4.25	4.77	4.47	4.67	4.38
4930458A03RIK	na	5.27	4.84	4.81	5.11	4.77	4.29	4.76	5.29	5.03	5.12	5.03	4.88	4.9	4.79	4.97	4.87	4.84	4.71	4.43	4.78	4.69	4.9	5.24
4930458L03RIK	na	2.66	2.68	2.53	2.93	2.66	2.88	2.86	2.61	2.83	2.44	2.57	2.41	2.48	2.51	2.76	2.89	2.88	2.66	2.53	2.6	2.66	3.05	3.13
4930459I23RIK	na	6.08	5.24	5.76	5.8	5.48	5.59	5.74	5.78	5.84	5.61	5.95	5.74	5.33	5.55	5.15	5.3	5.67	5.54	5.46	5.73	5.42	5.61	5.47
4930459L07RIK	na	2.5	2.61	2.43	2.26	2.6	2.83	2.92	3.2	2.69	2.58	2.5	2.78	2.33	2.62	2.55	2.45	2.78	2.74	2.75	2.64	2.82	2.77	2.58
4930461C15RIK	na	4.87	4.79	4.17	4.29	4.33	4.29	4.06	4.61	4.67	4.67	4.26	4.42	4.32	4.46	4.42	4.05	4.42	4.28	4.47	4.54	4.35	3.98	4.65
4930461G14RIK	na	3.59	3.47	3.97	3.55	3.41	3.77	3.89	3.27	3.41	3.38	3.35	3.55	3.55	3.52	3.62	3.32	3.58	3.61	3.35	3.61	3.42	3.12	3.78
4930463O16RIK	na	4.09	3.62	4.02	4.12	3.65	3.92	4.14	3.96	4.02	3.88	3.7	3.68	3.99	3.74	3.92	4.12	3.68	4.03	3.87	3.97	3.43	3.6	3.87
4930465A12RIK	na	2.77	3.06	2.74	2.56	2.67	3.2	2.77	2.77	2.53	2.79	2.69	3.1	2.7	2.47	2.7	2.82	2.82	2.91	2.7	2.66	2.6	2.66	2.71
4930465K10RIK	na	4.8	4.49	5.02	4.8	4.52	4.53	4.63	4.97	5.18	4.77	4.71	4.75	4.71	4.88	4.86	4.81	4.8	4.72	4.95	4.92	4.69	4.7	4.78
4930465M20RIK	na	4.01	4.16	4.11	4.08	4.12	4.18	4.34	3.99	4.16	4.43	4.14	3.74	4.18	3.88	3.74	4.39	3.59	3.91	4.29	4.32	3.8	4.21	4.34
4930467D21RIK	na	4.01	3.52	3.46	3.27	3.12	3.3	3.34	3.42	3.37	3.38	3.41	3.14	3.47	3.54	2.91	3.2	3.28	3.48	3.34	3.5	3.25	3.27	3.58
4930467E23RIK	na	6.885	5.23	5.77	5.42	4.88	5.075	4.955	5.17	5.59	5.26	5.405	4.945	5.335	5.14	4.945	5.075	4.585	4.83	4.785	4.785	4.955	5.05	5.29
4930467K11RIK	na	4.21	4.11	4.4	4.17	3.53	3.9	3.46	3.71	3.59	3.75	3.85	3.85	3.88	3.96	3.8	3.95	3.84	3.69	3.62	3.9	3.54	3.63	3.84
4930468A15RIK	na	2.7	2.54	2.67	2.66	2.64	2.71	2.68	2.79	2.89	2.85	2.69	2.73	2.79	2.7	2.84	2.57	2.79	2.74	2.57	2.7	2.78	3.09	2.82
4930469G21RIK	na	3.11	2.66	2.86	2.96	2.86	2.91	2.98	2.78	3.13	2.98	3.21	2.72	3.12	3.09	2.86	3.24	2.95	2.98	2.97	3.06	2.81	3.06	2.86
4930470H14RIK	na	3.6	2.97	2.98	3.14	3.07	3.26	2.98	3.51	3.15	3.49	3.19	2.91	3.05	3.3	3.11	3.07	3.18	3.24	2.86	3.16	3.42	3.31	3.01
4930470P17RIK	na	3.84	3.7	3.61	3.56	3.37	3.63	3.62	3.36	3.45	3.87	3.45	3.61	3.68	3.61	3.36	3.5	3.61	3.67	3.6	3.61	3.7	3.7	3.69
4930471C04RIK	na	4.3	4.66	4.18	3.81	4.05	4.07	4.28	4.4	3.97	3.97	4.05	4.23	3.81	3.84	3.96	3.46	4.34	4.16	4.24	3.94	4.28	3.68	4.27
4930471C06RIK	na	4.2	3.85	3.81	3.84	3.92	3.97	4.17	3.79	4	3.71	3.55	3.9	3.85	4.06	3.93	3.83	3.86	3.57	3.82	3.85	3.76	3.85	3.87
4930471D02RIK	na	3.49	3.53	3.39	3.55	3.67	3.23	3.5	3.51	3.7	3.55	3.66	3.51	3.73	3.58	3.32	3.39	3.7	3.64	3.52	3.53	3.37	3.34	3.38
4930471G03RIK	na	3.69	2.72	3.21	3.3	3.11	2.91	3.21	3.16	3.15	3.33	3.57	3.02	3.13	3.17	3.33	3.16	3.3	3.07	3.06	3.16	2.76	3.35	3.21
4930471I20RIK	na	4.69	5.2	5.17	5.28	5.6	5.51	5.37	5.19	5.41	5.55	5.35	6.17	4.9	5.44	5.03	4.69	4.42	4.86	4.69	5.18	4.88	4.91	5.49
4930471L23RIK	na	3.17	3.15	3.61	3.14	3.39	2.95	3.68	3.34	3.59	3.21	3.2	3.69	3.17	3.1	3.4	3.59	3.64	3.27	3.43	3.23	3.07	3.87	3.23
4930471M09RIK	na	3.51	3.45	3.81	3.79	3.66	3.42	3.71	3.45	3.68	3.47	3.63	3.47	3.38	3.17	3.59	3.76	3.68	3.37	3.18	3.69	3.09	3.24	3.48
4930471M23RIK	na	8.17	8.54	8.25	8.42	8.51	8.62	8.68	8.85	8.3	8.31	8.4	8.74	8.6	8.65	8.97	9.31	8.82	8.85	8.43	8.41	8.79	9.12	8.6
4930473A02RIK	na	5.93	6	6.08	6.01	5.64	5.93	5.83	5.92	5.85	5.62	5.88	5.91	5.9	6.18	6.14	5.93	5.73	5.34	6.1	6	6.04	6.01	5.97
4930473A06RIK	na	5.85	5.59	5.52	5.7	5.3	5.36	5.48	5.1	5.65	5.44	5.62	5.67	5.5	5.45	5.25	5.61	5.38	5.42	5.48	5.44	5.64	5.75	5.46
4930473D10RIK	na	3.05	3.28	3.03	3.28	3.23	3.6	3.46	3.59	3.98	2.91	3.96	3.69	3.09	3.48	3.33	2.99	3.48	3.3	3.85	3.7	3.32	3.21	3.07
4930473O22RIK	na	3.57	2.78	2.69	2.74	2.8	2.41	2.83	2.86	2.73	3.15	2.92	2.68	2.84	2.83	2.93	2.79	2.63	2.92	2.55	2.74	2.81	2.83	2.76
4930474G06RIK	na	3.28	3.43	2.95	3.43	3.28	3.77	3.26	3.5	3.54	3.38	3.29	3.15	3.32	3.44	3.23	3.81	3.01	3.24	3.14	3.27	3.07	3.01	3.42
4930474H20RIK	na	2.64	2.72	2.77	2.98	2.97	3.02	2.71	2.61	2.65	2.76	2.45	2.71	2.65	2.83	2.75	2.6	2.88	2.73	2.59	2.71	2.43	2.66	2.55
4930474M22RIK	na	4.9	4.44	4.57	4.49	4.61	4.35	4.47	4.87	4.69	4.38	4.53	4.35	4.43	4.52	4.41	4.5	4.49	4.47	4.47	4.42	4.29	4.43	4.59
4930474N05RIK	na	2.8	2.25	2.21	3.06	2.13	2.49	2.54	2.43	3.02	2.82	2.29	2.43	2.11	2.43	2.41	2.43	2.21	2.45	2.75	2.46	2.55	2.59	2.43
4930474N09RIK	na	4.56	4.1	4.66	4.99	4.28	3.82	3.7	3.87	3.82	3.61	4.16	4.09	3.97	3.95	4.21	4.27	4.14	4	4.36	3.86	3.95	3.97	3.93
4930477E14RIK	na	4.04	3.76	3.72	4.35	4.22	4.02	3.82	3.94	3.87	4.22	4.34	3.74	3.87	3.88	4.05	3.83	3.9	3.8	3.91	4.03	4	3.95	4.03
4930478L05RIK	na	5.6	5.16	5.37	5.49	4.95	4.85	5.14	5.19	4.98	5.06	5.1	5.09	5.07	5.11	4.76	5.18	4.9	4.95	5.09	4.99	4.82	4.96	4.96
4930478P22RIK	na	5.1	5.04	4.73	4.86	4.76	4.73	4.89	4.71	4.59	4.27	4.68	4.71	4.87	4.8	4.8	4.79	5.39	5.36	4.84	4.77	4.52	4.36	4.67
4930479D17RIK	na	4.28	4.09	3.81	4.39	4.09	3.76	4.17	4.14	4.23	4.2	4.08	3.8	3.74	3.96	3.73	4.24	4.38	3.74	4.17	4.25	3.74	4.49	4.18
4930479M11RIK	na	2.72	2.55	2.79	2.64	2.56	2.54	2.52	2.72	2.77	2.85	2.95	2.69	2.91	2.75	2.79	2.49	2.48	2.74	2.44	2.59	2.43	2.78	2.71
4930480E11RIK	na	3.58	3.73	3.53	3.9	3.76	3.68	3.71	4.03	3.82	3.99	3.7	4.04	3.63	3.81	3.86	3.78	3.7	3.79	4	3.53	3.73	3.77	4.02
4930480G23RIK	na	4.49	4.66	4.64	4.43	4.77	4.94	4.53	4.61	5.19	4.89	4.75	4.68	4.35	4.52	4.19	4.39	4.78	4.94	4.65	4.64	4.58	4.41	4.78
4930480K15RIK	na	3.92	3.67	3.9	3.3	3.84	3.43	3.69	3.64	3.78	3.64	3.57	3.69	3.68	3.68	3.42	3.85	3.89	3.68	3.19	3.82	3.8	3.66	3.6
4930480K23RIK	na	5.22	5.35	5.48	5.68	5.57	5.61	5.66	5.41	5.78	5.22	5.32	5.88	4.71	5.37	4.92	4.95	5.08	5.29	5.31	5	5.2	4.93	5.04
4930480M12RIK	na	3.21	3.36	3.61	3.35	2.85	3.45	3.27	3.56	3.17	3.58	3.21	3.76	3.52	3.13	3.41	3.55	3.74	3.15	3.21	3.34	3.27	3.4	3.16
4930481A15RIK	na	7.5	7.29	7.56	7.415	7.845	7.755	7.715	7.355	7.485	7.455	7.325	7.22	7.37	7.31	7.105	7.275	7.29	7.295	7.105	7.185	7.105	7.35	7.12
4930481B07RIK	na	5.92	5.51	5.33	5.48	5.45	5.55	5.67	5.59	5.36	5.68	5.72	5.51	5.3	5.4	5.65	5.66	4.97	5.63	5.21	5.48	5.34	5.14	5.58
4930483J18RIK	na	3.56	3.92	3.26	3.67	3.88	3.6	3.84	3.63	3.51	3.84	3.67	3.27	3.57	3.82	3.76	3.33	3.59	3.26	3.57	3.68	3.34	3.41	4.05
4930483K19RIK	na	3.81	3.85	3.68	3.72	3.57	3.81	4.33	4.52	3.57	3.45	3.88	4.65	3.83	4.36	3.82	4.03	3.53	3.54	3.97	4.16	3.46	4.35	3.87
4930483O08RIK	na	3.68	4.21	3.71	3.95	3.99	3.71	3.84	4.12	4.13	3.84	3.84	3.84	3.68	3.76	3.42	3.71	3.82	3.71	3.84	4.2	4.2	3.94	3.95
4930486F22RIK	na	3.22	2.76	2.89	3.08	3.04	2.99	3.5	2.99	3.34	3.36	3.25	3.23	2.86	2.62	3.11	3.22	3.23	3.11	3.11	2.93	3.12	3.11	3.35
4930486I03RIK	na	2.94	3.09	2.65	2.66	2.9	2.89	2.84	2.78	2.57	3.57	2.75	2.91	2.68	2.76	2.93	2.69	2.79	2.92	2.83	2.78	3.14	2.97	2.84
4930486L24RIK	na	4.95	5.2	5.29	5.48	5.18	5.73	5.54	5.13	5.02	5.38	5.36	5.7	5.44	5.36	5.33	5.31	5.37	5.17	5.17	5.11	5.4	4.85	5.37
4930487D11RIK	na	3.66	3.83	4.14	3.87	4.01	3.34	3.64	3.46	3.79	3.81	3.88	3.83	4.21	4.54	3.99	3.6	3.41	3.56	3.73	4.06	3.53	3.76	3.21
4930487H11RIK	na	4.76	4.71	5.14	4.57	4.31	4.48	4.57	4.88	4.7	4.63	4.78	4.99	4.44	4.77	4.89	4.63	4.68	4.7	4.92	4.54	4.66	4.27	4.89
4930488B22RIK	na	4.48	4.2	4.05	3.97	3.99	3.92	3.92	3.7	3.51	4.38	3.9	3.7	4.22	3.97	4.24	4	4.14	4.15	3.98	3.97	3.93	3.76	3.69
4930488L21RIK	na	4.27	4.16	4.26	4.38	4.59	4.41	4.53	4.75	4.74	4.15	4.14	4.38	3.84	4.33	4.37	4.35	4.26	4.47	4.49	4.68	3.93	4.35	4.3
4930488N24RIK	na	3.52	3.22	3.61	3.47	3.52	3.23	3.62	3.52	4.08	3.47	3.36	3.63	3.85	3.5	3.7	3.74	3.42	3.29	3.58	3.6	3.43	3.48	3.74
4930500F04RIK	na	4.57	4.18	4.41	4.36	4.03	4.45	4.29	4.26	4.01	4.1	4.14	4.41	4.62	4.06	4.43	3.81	4.37	4.26	4.2	4.04	4.15	3.99	4.48
4930500F10RIK	na	5.88	5.43	5.54	5.51	5.07	5.51	5.43	5.58	5.51	5.34	5.42	5.51	5.63	5.51	5.58	5.65	5.63	5.5	5.43	5.45	5.48	5.24	5.4
4930500J02RIK	na	3.85	3.96	3.85	4.12	4.12	4.11	3.98	3.85	3.53	3.69	4.01	3.6	3.76	3.71	3.65	3.88	3.71	4.08	3.89	3.56	3.53	3.67	3.92
4930500L23RIK	na	4.56	4.32	4.52	4.56	4.43	4.66	4.74	4.87	4.37	4.46	4.36	4.6	4.61	4.49	4.49	4.58	4.57	4.61	4.49	4.08	4.25	4.74	4.37
4930502A04RIK	na	4.74	4.48	4.58	4.36	4.45	4.42	4.23	4.13	4.59	4.61	4.81	4.64	4.86	4.54	4.3	4.66	4.39	4.54	4.36	4.49	4.41	4.44	4.68
4930502E09RIK	na	5.27	5.69	5.5	5.22	5.26	5.17	5.39	5.32	5.73	5.58	5.39	5.71	5.6	4.97	5.2	5.39	5.49	5.45	5.25	5.43	5.45	5.45	5.54
4930502E18RIK	na	3.41	3.3	3.5	3.47	3.27	3.44	3.49	3.39	3.33	3.5	2.96	2.92	3.06	3.33	3.4	3.82	3.91	3.56	3.54	3.67	3.43	3.77	3.83
4930503B20RIK	na	4.67	4.25	4.42	4.27	3.99	4.31	4.43	3.9	4.35	4.66	4.24	4.36	4.4	4.28	4.5	4.13	4.25	4.17	4.36	4.38	4.4	4.23	4.13
4930503E14RIK	na	3.5	3.19	3.01	3.09	2.82	2.69	3.03	3.26	3.05	2.86	2.97	2.78	2.6	3.1	3.02	3.68	3.23	2.94	3.13	3.23	3.49	3.03	3.08
4930503E24RIK	na	3.04	2.94	2.85	3.5	3.23	3.21	2.85	3.03	3.08	2.73	3	2.76	3.08	3.1	2.9	2.83	2.91	3.23	2.92	2.97	3.27	3.56	3.01
4930503H13RIK	na	4.12	3.88	4	3.76	3.81	3.98	4.21	3.62	3.78	3.44	3.74	3.77	3.45	4.29	3.35	3.99	3.73	3.69	3.48	3.92	3.48	3.38	3.49
4930503L19RIK	na	5.8	6.18	6.43	5.99	6.26	5.72	5.82	5.59	5.9	5.93	6.43	6.03	6.08	6.2	6.13	6.32	6.07	6.21	5.83	6.71	6.33	5.85	6.62
4930503O07RIK	na	3.09	2.88	2.53	2.61	2.75	2.93	2.68	3.06	2.88	3.16	2.95	2.99	2.82	2.95	3.03	2.88	3.18	3.06	2.61	2.88	3.12	2.85	2.88
4930504O13RIK	na	3.97	3.86	3.73	3.79	3.64	3.77	3.79	3.78	3.66	3.58	3.84	3.81	3.78	4.29	4.14	4.03	4.01	3.5	3.84	3.79	4.01	4.02	3.85
4930505A04RIK	na	4.53	4.18	4.13	4	4.21	5.1	4.58	4.06	4.47	4.09	4.3	4.41	4.38	4.31	4.5	4.41	4.77	4.39	4.73	4.18	4.66	4.45	4.58
4930505G20RIK	na	2.81	2.87	2.65	2.79	2.28	2.89	2.65	2.65	2.24	2.67	2.56	2.71	2.78	2.58	2.44	2.43	2.76	2.75	2.63	2.65	2.71	2.65	2.37
4930505K14RIK	na	2.79	2.84	2.7	2.92	2.8	2.68	2.7	2.7	2.56	2.63	2.58	2.73	2.69	2.82	2.83	2.41	2.7	2.56	2.71	2.47	3.11	2.46	2.83
4930505N22RIK	na	5.19	5.35	5.03	5.38	4.9	5.32	5.43	5.13	5.56	5.62	5.56	5.44	5.33	4.81	5.15	5.03	5.47	5.2	5.26	5.81	5.35	5.42	5.92
4930506C21RIK	na	4.33	3.64	4.09	3.84	3.76	4.04	3.87	4.26	3.84	3.84	4.02	4.13	3.73	3.84	3.62	3.79	3.96	3.67	3.63	3.96	3.84	3.57	3.73
4930506M07RIK	na	7.69	7.85	7.69	7.39	7.71	7.29	7.43	7.39	7.68	7.86	7.54	7.55	7.72	7.48	7.78	8.73	7.82	7.86	8	8.75	8.09	8.85	8.65
4930507D05RIK	na	4.68	4.69	4.45	4.78	4.3	4.55	4.47	4.59	4.37	4.88	4.88	4.67	4.74	4.83	4.94	4.54	4.81	4.21	4.52	4.59	4.87	4.56	4.4
4930509E16RIK	na	5.66	5.48	5.62	5.64	4.98	5.25	5.36	5.71	5.33	5.77	5.14	5.55	5.46	5.78	5.22	5.63	5.66	4.97	5.55	5.26	4.96	4.93	5.44
4930509J09RIK	na	2.48	2.57	2.64	2.73	2.76	3.23	2.87	2.67	2.62	2.93	2.72	2.61	2.61	2.89	2.92	2.73	2.89	2.73	2.76	2.78	2.55	2.73	2.69
4930509K18RIK	na	3.17	2.83	3.51	3.19	2.99	3.07	2.89	3.04	2.79	2.92	3.07	3.01	3.1	3.13	3.09	3.01	2.99	3.71	3.06	3.05	3.6	3.07	3.06
4930510E17RIK	na	3.65	3.85	3.67	4	3.47	3.55	4.06	3.47	3.67	3.97	3.67	3.05	3.98	3.7	3.32	3.67	3.65	4	3.71	3.75	3.63	3.61	3.74
4930511A02RIK	na	3.97	3.42	3.08	3.84	2.97	3.32	3.48	2.86	3	3.07	2.84	2.85	3.39	3.48	3.12	3.12	3.11	3.23	3.1	3.12	3.09	2.89	3.06
4930511E03RIK	na	4.53	4.28	4.18	4.74	4.78	4.75	4.29	4.61	4.77	4.45	4.45	4.26	3.86	4.78	4.26	4.52	4.45	4.5	4.29	4.53	4.28	4.45	4.66
4930511I11RIK	na	3.6	3.93	3.82	3.63	3.63	3.89	3.97	4.14	3.8	3.83	3.83	3.84	3.84	3.7	3.85	4.04	3.8	3.9	3.81	3.85	3.79	3.65	3.53
4930511M06RIK	na	4.71	3.63	3.96	3.71	3.8	3.54	3.8	3.68	4.14	3.85	3.85	3.8	3.85	3.83	4.21	3.88	4.16	3.61	3.9	3.85	3.91	3.78	3.67
4930511M11RIK	na	3.5	3.27	3.3	3.4	3.84	3.12	3.43	3.31	3.43	3.53	3.42	3.45	3.24	3.36	3.34	3.14	3.33	3.13	3.3	3.48	3.26	3.3	3.32
4930512B01RIK	na	4.3	4.16	3.96	4.12	4.12	4.03	4.14	3.85	4.41	4.23	4.04	4.23	4.13	4.08	3.9	4.15	4.12	3.87	4.09	4.17	4.41	4.1	4.11
4930513D17RIK	na	3.65	2.94	3.31	3.2	3.35	3.51	3.2	3.09	3.25	3.62	3.16	3.33	3.2	3.2	3.1	3.4	3.24	3.31	3.22	3.34	3.12	3.08	3.69
4930513N10RIK	na	3.53	3.9	3.65	3.45	3.7	3.59	4	3.59	3.78	3.74	3.47	3.41	3.48	3.55	3.48	3.58	3.88	3.59	3.55	3.79	3.68	3.41	3.36
4930513O06RIK	na	2.83	2.68	2.48	2.69	2.9	3.25	2.67	2.59	2.71	2.75	2.56	2.75	2.52	2.64	2.48	2.59	2.9	2.44	2.63	2.65	2.93	2.57	2.67
4930515B02RIK	na	3.8	3.68	3.7	3.94	3.54	3.59	3.63	3.51	3.67	3.48	3.48	3.88	3.73	3.68	3.4	3.53	3.71	3.35	3.45	3.33	3.56	3.23	3.78
4930515G01RIK	na	5.61	5.75	6.18	6.07	6.04	6	6.39	6.03	6.08	6.2	5.69	5.73	5.9	6.34	5.91	6.47	6.5	6.35	5.99	6.16	6.26	6.28	5.89
4930515G16RIK	na	2.94	3.21	2.89	2.65	2.55	2.3	2.66	2.86	2.74	3.33	3.15	2.96	2.91	2.82	2.76	2.48	2.68	2.73	2.53	2.65	2.33	3.44	3.11
4930515L03RIK	na	2.3	2.41	2.42	2.39	2.49	2.87	2.41	2.42	2.33	2.27	2.51	2.39	2.47	2.45	2.67	2.6	2.62	2.56	2.61	2.59	2.63	2.28	2.34
4930515L19RIK	na	3.28	3.45	2.94	3.39	3.39	3.39	3.58	3.74	3.55	3.99	3.67	3.6	3.43	2.95	3.54	3.26	3.25	3.24	3.47	3.4	3.25	3.78	3.84
4930517E11RIK	na	2.75	3.09	3.21	3.32	2.93	2.82	2.89	3.09	3.25	2.63	2.53	3.5	2.97	3.12	2.97	2.97	3.31	2.97	2.97	2.81	2.95	3.19	2.81
4930518P08RIK	na	3.61	3.4	3.67	3.96	3.28	3.47	3.48	3.29	3.42	3.66	3.48	3.48	3.63	3.38	3.32	3.7	3.46	3.88	3.52	3.59	3.57	3.33	3.37
4930519A11RIK	na	2.97	3.2	3.27	3.17	2.89	3.27	3.07	3.16	3.03	3.04	3.57	3.61	3.34	3.26	3.01	3.23	3.14	3.21	3.31	3.24	2.91	2.97	3.47
4930519D14RIK	na	3.56	3.05	3.1	3.05	3.07	2.79	3.05	3.17	3.15	3.05	3.06	3.14	2.91	3.28	3.26	3.37	3.14	2.71	2.98	3.04	3.03	2.81	2.94
4930519F09RIK	na	3.95	3.74	3.77	3.87	4.33	3.89	4.09	4.06	3.61	3.89	3.81	3.59	3.88	3.6	3.67	4.57	3.47	4.15	3.32	3.68	2.97	3.81	3.43
4930519F16RIK	na	3.52	3.2	3.46	3.24	3.32	3.14	3.03	3.79	3.44	3.32	3.04	3.2	3.19	3.33	3.32	3.17	3.26	3.22	3.25	3.19	3.23	3.02	3.28
4930519F24RIK	na	2.56	2.48	2.46	2.63	2.61	2.6	2.69	2.44	2.8	2.57	2.67	2.46	2.5	2.57	2.52	2.77	2.51	2.57	2.57	2.49	2.53	2.52	2.72
4930519G04RIK	na	4.15	4.29	4.02	3.81	4.39	4.42	4.22	3.77	3.97	4.05	4.15	3.88	4.16	3.8	3.66	3.86	3.75	3.96	3.79	4.29	3.62	4.08	3.84
4930519H02RIK	na	3.41	2.99	3.55	3.83	3.04	3.4	3.2	3.26	3.24	3.36	3.55	3.14	2.97	3.33	2.89	3.4	2.97	3.57	3.44	2.98	3.43	3.18	3.57
4930520O04RIK	na	3.99	4.02	3.58	4.34	3.81	3.98	4.23	4.34	4.3	3.88	4.02	4.26	3.91	4.05	3.73	3.53	4.23	3.97	3.86	3.61	3.89	4.2	4.73
4930520P13RIK	na	5.04	4.34	4.48	4.53	4.26	4.52	4.45	4.44	4.46	4.63	4.57	4.29	4.54	4.49	4.37	4.46	4.58	4.26	4.27	4.48	4.65	4.63	4.83
4930521A18RIK	na	2.97	2.75	2.66	2.49	2.38	2.34	2.72	2.41	2.87	2.67	2.58	2.74	2.67	2.76	2.66	2.6	2.68	3.11	2.76	2.24	2.75	2.73	3.29
4930521E06RIK	na	3.02	2.71	2.76	2.93	2.74	2.54	2.92	2.65	2.76	2.6	2.65	2.79	2.73	2.55	2.74	2.34	2.62	2.74	2.58	3.07	2.6	2.48	2.67
4930522H14RIK	na	3.3	3.03	2.82	3.05	2.87	3.34	3.35	3.25	3.14	2.75	2.93	3.17	2.88	3.24	2.95	3.24	3.03	3.18	3.08	2.81	3.08	3.06	2.8
4930522L14RIK	na	7.64	6.55	7.16	6.73	6.46	6.72	6.39	5.92	6.48	6.17	6.61	6.31	6.43	6.8	6.37	6.09	6.31	6.3	6.48	6.12	6.55	6.54	6.05
4930522O17RIK	na	4.23	4.3	3.95	4.2	4.11	4	4.17	3.92	3.99	3.7	4.02	4.15	4.3	4.48	4.16	3.96	3.84	3.91	3.97	3.78	3.85	4.19	4.59
4930523C07RIK	na	5.04	5.82	5.44	5.09	4.85	4.95	4.95	5.23	5.31	5.13	5.41	5.21	5.32	5.78	5.79	5.06	4.92	5.23	5.15	5.41	5.38	5.54	5.05
4930523O13RIK	na	3.03	2.7	2.54	2.67	2.75	3.08	2.84	2.76	2.77	2.95	2.92	2.77	2.61	2.53	2.63	2.61	2.45	2.94	2.62	2.67	2.91	2.72	2.8
4930524B15RIK	na	4.44	4.25	4.2	4.09	4.24	4.62	4.53	4.15	4.08	4.19	4.29	4.08	4.28	4.53	4.1	4.05	3.92	4.61	4.19	4.06	4.15	4.14	4.18
4930524C18RIK	na	3.12	3.19	2.87	3.04	2.92	2.92	3.18	3.34	3.5	3.54	3.22	3.15	3.1	3.03	3.03	3.37	3.1	2.93	3.34	3.09	3.03	2.84	3.53
4930524L23RIK	na	4.11	4.17	4.12	4.28	3.97	4.11	4.11	4.41	4.11	4.17	3.96	3.87	4.08	4.46	4.19	4.11	4.19	4.11	4.25	3.83	3.85	3.46	3.91
4930524N10RIK	na	2.76	2.41	2.72	2.42	2.73	3.05	2.54	2.88	2.58	2.93	2.58	2.42	2.52	2.79	2.82	3.11	2.43	2.72	2.72	2.83	2.62	2.62	2.96
4930524O05RIK	na	5.37	4.81	4.53	4.77	4.84	5.21	4.79	5.08	4.81	4.88	4.72	4.83	5.22	5.07	4.99	4.88	4.74	4.89	4.69	4.78	4.57	4.65	4.74
4930524O08RIK	na	3.26	3.07	3.15	2.92	2.81	3.66	2.86	3.06	3.04	3.08	3.3	3.09	3.07	3.31	3.27	2.97	2.96	3.13	2.88	3.12	3.37	3.41	3.31
4930525D18RIK	na	3.55	3.84	3.54	3.68	3.12	3.14	3.22	3.58	3.62	3.27	3.33	3.36	3.15	3.29	3.45	3.23	3.47	3.52	3.27	2.77	3.3	3.24	2.92
4930525G20RIK	na	3.16	2.73	2.98	2.85	2.98	3.29	3.06	3.15	3.09	3.07	3.09	3.04	2.89	2.95	2.68	2.56	2.59	2.89	2.88	2.74	3.33	2.84	3.02
4930525M21RIK	na	4.32	4.51	4.02	4.81	4.26	4.27	4.53	4.68	4.42	3.97	4.12	4.62	4.54	4.65	4.15	4.5	4.71	4.39	4.46	4.37	4.28	4.34	4.42
4930526D03RIK	na	3.87	3.85	4.08	4.09	3.83	4.09	3.86	4	4.27	4.32	4.07	4.02	3.94	3.94	3.94	3.7	3.86	3.48	3.97	3.94	4	3.65	4.26
4930526I15RIK	na	5.72	6.23	5.98	5.9	5.95	5.96	6.25	5.81	5.92	6.29	6.18	6.2	5.8	6.14	5.86	6.27	6.15	5.82	6.01	6.28	6.06	6.11	6.29
4930526L06RIK	na	4.51	3.83	4.36	3.8	3.21	4.22	3.9	3.74	3.8	3.76	3.77	3.86	4.03	4.19	3.32	3.48	3.67	3.67	3.62	3.47	3.14	3.53	3.32
4930527A07RIK	na	5	4.19	4.33	4.79	4.19	3.93	4.43	4.06	4.58	4.22	4.02	4	4.54	4.5	4.15	3.89	4.36	4.31	4.34	4.44	3.92	4.41	4.75
4930527E20RIK	na	3.75	3.87	4.03	3.73	3.51	4.07	3.71	3.93	4.16	3.94	3.89	3.64	3.93	3.6	3.98	3.71	3.79	3.79	4.08	3.55	3.49	3.9	3.76
4930527F14RIK	na	3.18	3.13	3.37	3.44	3.3	3.2	2.88	3.27	3.52	3.66	3.6	3.11	3.24	3.42	3.42	3.25	3.28	3.41	3.31	3.38	3.16	3.85	3.28
4930527G23RIK	na	3.08	3.1	2.71	2.53	3.09	2.84	3.05	3.36	2.89	2.91	2.92	2.88	2.99	2.78	2.86	2.57	3.17	2.81	2.82	3.2	3.15	3.19	2.99
4930527J03RIK	na	7.46	7.35	7.66	7.6	7.3	7.23	7.75	7.34	7.26	7.77	7.37	7.31	7.6	7.35	7.3	7.7	7.75	7.27	7.44	7.35	7.03	7.05	6.92
4930528D03RIK	na	4.59	4.17	4.67	4.74	4.83	4.09	4.64	3.96	3.97	4.49	4.25	4.15	4.14	4.35	4.39	4.35	4.5	4.31	4.37	4.61	3.72	4.4	4.49
4930528F23RIK	na	3.12	3.48	3.26	3.55	3.64	4.56	3.38	3.81	4.14	3.96	3.53	3.72	3.18	3.23	3.41	3.78	3.58	3.74	3.96	3.58	3.48	3.57	3.63
4930528G23RIK	na	3.3	2.96	2.99	3.25	3.2	3.47	3.52	3.51	3.46	3.38	3.01	3.21	3.17	3.43	2.83	2.97	3.43	3.15	3.21	2.86	3.33	3.4	3.27
4930528P14RIK	na	4.36	3.73	3.76	3.72	3.41	3.75	3.72	3.74	3.96	3.85	3.91	3.96	3.42	3.94	3.71	3.83	3.68	3.49	3.55	3.69	3.61	3.64	3.69
4930529C04RIK	na	5.04	5.065	5.06	5.25	4.85	4.77	4.885	5.19	4.855	4.92	4.71	4.965	5.19	5.015	5.54	4.85	5.035	4.78	4.815	4.975	5.44	5.18	5.195
4930529F22RIK	na	2.49	2.67	2.47	2.92	2.94	2.61	2.58	2.4	2.79	2.93	2.79	2.43	2.47	2.64	2.53	2.45	2.78	2.6	2.36	2.51	2.71	2.69	2.74
4930529F24RIK	na	3.2	2.45	2.55	2.79	2.7	2.69	2.68	2.92	3.19	2.83	2.66	2.92	2.32	3	2.61	3.23	3.01	2.75	2.84	2.67	2.68	2.79	3.09
4930529I22RIK	na	2.79	2.77	3	2.83	2.97	3.23	2.57	2.94	2.55	2.79	2.79	2.87	2.7	2.6	2.94	2.69	2.79	2.88	2.78	2.63	2.79	2.96	2.93
4930529K09RIK	na	3.91	3.83	3.79	3.69	3.2	3.55	3.46	3.24	3.68	3.86	3.5	3.65	3.97	3.61	3.65	3.44	3.45	3.47	3.53	3.49	3.69	3.45	3.88
4930529L06RIK	na	3.29	3.1	3.28	3.05	2.92	3.17	2.69	2.93	3.13	3.08	2.96	3.51	3.13	2.88	2.98	3.55	3.22	2.72	2.82	3.65	3.09	3.32	3.09
4930529M08RIK	na	5.84	4.8	4.53	4.67	4.6	4.74	4.6	4.78	4.75	4.61	4.8	4.63	4.85	4.67	4.72	5.04	4.57	4.84	4.8	4.97	4.77	4.75	4.72
4930532G15RIK	na	3.85	3.58	3.65	3.76	3.71	3.8	4.11	3.92	3.86	4.21	3.48	4.18	3.54	3.71	3.15	3.8	3.31	4.16	3.89	3.67	4.09	3.41	4.12
4930533B01RIK	na	3.71	3.78	3.99	4.08	3.72	4.02	3.62	3.8	3.76	3.6	3.76	3.76	3.78	3.56	4.26	3.75	3.92	3.51	3.52	3.87	3.76	4.02	3.78
4930533P14RIK	na	3.18	3.07	3.07	3.05	2.88	3.23	3.13	3.19	3.07	2.94	3.15	3.04	2.96	3.1	2.74	3.07	3.17	3.2	3.15	2.99	3.18	3.05	3.13
4930534B04RIK	na	6.83	6.64	6.86	6.83	6.73	6.67	6.97	6.64	6.66	6.56	6.6	6.57	6.48	6.41	6.5	6.55	5.97	6.41	6.44	6.53	6.48	7.12	6.73
4930535I16RIK	na	5.23	5.5	5.72	5.96	5.61	5.99	6.04	5.79	5.65	5.99	5.73	5.68	5.6	5.71	5.75	5.97	5.93	5.56	5.75	5.59	5.82	5.64	5.77
4930538K18RIK	na	5.07	5.37	5.3	5.44	4.82	5.16	4.99	5.22	5.63	4.87	5.42	4.84	5.3	5.3	5.04	5.4	5.11	4.94	4.77	4.93	4.98	4.85	5.29
4930539C22RIK	na	4.44	3.81	3.73	3.97	4.02	3.81	4.02	3.69	3.91	3.91	3.99	3.43	4.03	3.81	3.8	3.63	3.95	3.85	3.65	3.75	3.44	3.52	3.71
4930539E08RIK	na	5.74	5.47	5.64	5.45	5.47	5.09	5.46	5.33	5.65	6.05	5.46	5.41	5.46	5.66	5.49	5.39	5.19	5.24	5.51	5.42	5.62	5.34	5.28
4930539J05RIK	na	6.37	6.67	6.8	6.7	6.83	6.62	6.69	6.69	6.95	6.77	6.87	6.68	6.02	6.43	6.28	6.52	6.11	6.36	6.3	6.22	6.47	6.3	6.49
4930539M17RIK	na	4.44	4.31	4.28	4.13	4.39	4.6	4.08	4.7	4.18	4.61	4.91	4.26	4.46	3.88	3.9	4.09	4.01	4.01	4.63	4.31	4.39	4.12	4.35
4930539N22RIK	na	3.63	3.21	3.39	3.66	3.67	3.76	3.44	3.59	3.63	4.15	3.73	3.73	3.93	3.45	3.8	4.04	3.37	3.63	3.63	3.69	4.02	3.61	3.57
4930540M03RIK	na	3.26	2.97	2.95	3.01	3.23	3	2.73	2.87	2.97	3.26	3.04	2.97	2.97	2.92	2.93	3.04	2.8	2.74	3.2	2.76	3.08	2.87	2.65
4930540M05RIK	na	4.46	4.16	4.23	4.41	3.96	4.08	4.1	4	4.71	4.79	4.17	3.84	3.93	3.92	4.11	3.76	4.46	3.96	4.08	3.94	4.43	3.9	3.91
4930542C16RIK	na	3.98	4.13	4.2	3.8	3.71	3.82	4.06	4.16	3.99	4.26	3.96	4.07	4.23	4.23	3.26	4.05	4.11	3.95	4.24	4.07	4.13	4.02	4.37
4930542C21RIK	na	3.42	3.52	3.6	3.51	3.58	3.26	3.64	3.52	4.02	3.68	3.73	3.89	3.72	3.39	3.56	3.7	3.89	3.93	3.64	3.94	3.74	3.73	3.86
4930542H20RIK	na	3.63	3.69	3.41	3.79	3.57	3.97	4.23	4.07	3.83	3.59	3.51	3.79	3.79	3.99	3.28	4.17	3.79	4.12	4.14	3.79	3.79	3.38	3.79
4930543E12RIK	na	3.56	3.66	3.73	3.61	4.4	3.17	3.59	4.01	3.14	3.75	3.41	3.72	3.28	3.9	3.94	3.56	3.39	3.3	3.65	3.63	3.39	3.14	3.18
4930544D05RIK	na	4.81	4.61	4.92	4.43	4.39	4.26	4.67	4.87	4.74	5.06	4.88	4.77	4.76	4.64	4.9	4.53	4.55	4.69	4.79	4.88	4.32	4.81	4.58
4930544G11RIK	na	3.39	3.89	4.19	3.97	3.92	3.91	3.56	3.68	3.78	3.74	3.96	3.85	3.77	4.34	3.6	4.01	3.61	3.91	3.66	3.68	3.46	3.8	3.74
4930544I03RIK	na	2.66	2.97	3.33	2.97	3.11	3.64	2.83	3.14	3.42	2.86	2.97	3.03	2.72	3.08	2.97	2.64	3.2	2.75	2.84	2.7	2.59	3.39	2.97
4930544M13RIK	na	3.39	3.41	2.98	2.95	3.16	3.25	3.14	3.23	3.48	3.19	3.18	3.23	3.25	3.45	2.97	3.3	3.55	3.05	2.88	3.26	3.06	3.02	3.65
4930544O15RIK	na	3.21	3.37	3.67	3.36	3.59	3.22	3	3.47	3.21	3.27	3.25	3.18	3.54	3.02	3.5	3.07	3.09	3.2	3.2	3.15	3.54	3.25	3.47
4930545E07RIK	na	2.88	2.71	2.81	2.63	2.72	2.77	2.72	2.68	2.58	2.72	2.63	2.55	2.62	2.73	3.21	2.62	3.14	2.93	2.84	2.69	2.83	2.64	2.66
4930545H06RIK	na	3.05	2.91	2.9	2.62	3.24	3	2.91	3.24	2.94	2.67	2.91	2.87	2.9	3.51	2.72	2.72	2.91	3.07	2.88	2.7	2.79	2.88	2.89
4930545L23RIK	na	4.76	4.44	4.54	4.43	4.62	4.64	4.56	4.72	4.7	4.68	4.54	4.55	4.51	4.67	4.37	4.36	4.56	4.4	4.42	4.64	4.05	4.08	4.78
4930546C10RIK	na	4.68	4.55	4.44	4.5	4.54	4.37	4.76	4.54	4.43	4.49	4.41	4.66	4.58	4.78	4.49	4.77	4.55	4.54	4.5	4.74	4.37	4.54	4.7
4930546K05RIK	na	5	4.81	4.53	4.84	4.46	4.6	5.08	4.81	4.95	4.86	4.81	4.9	4.89	5.08	4.81	4.93	4.81	4.73	4.81	4.81	4.46	4.75	4.77
4930547C10RIK	na	2.93	2.81	3.05	2.66	2.83	2.86	2.82	2.62	2.8	2.99	2.77	2.82	2.81	3.14	3.38	2.74	2.79	2.82	2.64	2.82	2.76	2.82	2.62
4930547E08RIK	na	3.24	2.9	2.49	3.23	2.83	2.97	2.79	2.56	2.87	2.46	2.83	3.13	2.84	2.8	3.04	2.83	2.88	2.98	2.83	3.05	2.76	2.79	2.59
4930547E14RIK	na	3.51	2.88	2.96	2.97	2.98	3.41	2.84	2.88	2.72	2.89	2.83	3.09	2.93	2.92	2.6	3.04	3.11	3.28	3.04	3.1	2.9	2.91	3.11
4930547M16RIK	na	5.78	5.6	5.71	5.22	5.82	6.01	5.59	5.7	6.36	5.99	5.7	5.78	5.65	5.79	5.26	5.58	5.56	5.7	5.55	5.53	5.1	5.64	5.8
4930547N16RIK	na	4.52	5	4.57	4.69	4.51	4.11	4.89	4.59	5.22	4.98	5.12	4.48	5.06	5.11	4.79	4.69	4.55	4.28	5.16	4.74	5.16	4.79	5.49
4930548G14RIK	na	3.28	3.03	3.03	2.86	3.03	3.28	2.79	3.12	3.09	3.28	2.98	3.2	3.16	2.97	3.02	2.7	2.81	2.99	3.07	2.94	2.93	3.24	3.06
4930548H24RIK	na	4.63	4.54	4.44	4.28	3.975	4.38	4.105	4.44	4.56	4.31	4.25	4.265	4.17	4.37	4.31	4.185	4.3	4.43	4.75	4.295	4.315	4.2	4.175
4930548J01RIK	na	3.22	2.8	2.84	3.12	2.64	2.91	2.79	3.02	3.34	3.03	3.13	3.17	2.7	2.61	2.84	2.7	2.76	2.75	2.89	3	3.07	2.78	2.82
4930548K13RIK	na	4.68	4.44	4.36	4.57	4.49	4.76	4.94	4.72	4.52	4.39	4.6	4.34	4.45	4.45	4.62	4.59	4.69	4.48	4.62	4.54	4.54	4.51	4.53
4930549C01RIK	na	4.68	4.56	4.74	4.6	4.65	4.68	4.65	4.62	4.73	4.73	4.22	4.76	4.82	4.39	4.25	4.4	4.49	4.18	4.5	4.4	4.54	4.45	4.44
4930549G23RIK	na	3.95	4.36	3.76	3.74	4.2	3.94	3.93	4.29	4.11	4.05	3.88	3.5	3.83	4.03	3.63	4.22	3.7	3.65	4.24	3.94	4.02	4.08	3.94
4930550C14RIK	na	3.38	3.89	3.29	3.8	3.91	3.93	4	3.9	4.11	3.69	3.71	4.3	3.75	4.05	3.84	3.83	3.72	3.88	4.28	4.27	4.27	4.01	4.32
4930550C17RIK	na	3.88	3.65	3.56	3.85	3.45	3.58	3.49	3.71	3.73	3.69	3.54	4.02	3.84	3.75	3.5	3.9	3.55	4.02	3.54	3.54	3.66	3.35	3.77
4930550L24RIK	na	3.235	3.22	3.05	3.035	3.27	3.295	3.235	3.2	3.145	3.13	3.155	3.345	3.015	2.99	3.225	3.11	3.175	3.225	3.16	3.1	3.11	3.175	3.335
4930551E15RIK	na	3.18	2.99	2.75	3.17	2.89	2.9	2.78	3.1	2.99	3.02	2.87	2.98	2.53	2.81	2.91	3.69	2.97	3.31	2.83	2.98	2.98	3.19	2.79
4930551L18RIK	na	3.95	4.2	3.87	4.04	3.81	4.18	4.04	3.97	4.06	4.14	3.76	3.94	4.05	3.89	3.79	3.98	4.07	4.04	3.98	4.14	4.55	4.07	4.15
4930552P12RIK	na	4.81	5.01	5.26	5.08	4.99	5.13	4.87	5.45	5.01	5.55	5.37	5.5	5.17	5.12	5.07	4.63	4.7	4.85	4.96	5.18	5.32	5.12	5.12
4930553E22RIK	na	3.2	3.38	3	3.59	3.28	3.25	3.14	3.45	3.35	3.16	3.5	3.27	3.61	3	3.28	3.44	3.21	3.29	3.23	3.07	3.31	3.28	3.21
4930553J12RIK	na	2.94	2.75	3.02	3.03	3.26	3.41	2.91	2.99	2.95	3.14	3	3.03	2.76	2.81	2.9	3.27	3.23	3.15	3.07	2.8	3.18	3.14	2.82
4930554C24RIK	na	3.72	3.35	3.65	3.57	3.82	3.38	3.43	3.48	3.65	3.58	3.64	2.84	3.34	3.52	3.59	3.2	3.69	3.46	3.34	3.83	3.8	3.02	3.94
4930554G24RIK	na	3.68	3.35	3.49	3.5	3.6	4.15	4.28	3.65	3.8	3.58	3.94	3.68	3.81	3.6	4.38	3.85	3.53	3.87	3.68	3.56	4.04	3.4	4.29
4930554H23RIK	na	3.41	3.02	2.94	3.34	3.06	3.56	3.33	3.25	3.42	3.43	3.33	3.47	3.12	3.35	3.73	3.25	3.22	3.11	3.1	3.3	3	3.41	3.21
4930555A03RIK	na	5.5	6.03	5.9	5.85	5.48	5.56	5.79	5.78	5.82	5.89	5.81	5.78	5.45	5.87	5.73	5.86	5.65	5.94	5.55	6.03	5.58	5.87	6.28
4930555B11RIK	na	4.58	4.16	4.47	4.47	4.14	4.54	4.44	4.43	4.8	4.75	4.54	4.29	4.12	4.69	4.37	4.33	4.87	4.31	4.63	4.5	4.5	4.47	4.64
4930555B12RIK	na	3.4	3.39	3.16	3.03	3.06	2.65	3.41	3.58	3.13	3.21	3.14	2.96	3.34	3.28	3.41	3.28	2.98	3.63	3.03	2.86	3.28	3.09	2.83
4930555G01RIK	na	5.82	4.904	5.084	5.078	4.854	4.88	4.554	5.028	4.798	4.63	4.646	4.866	4.898	4.826	4.938	4.966	4.616	4.868	4.848	4.772	5.042	4.66	4.856
4930555I21RIK	na	5.87	4.42	4.49	4.97	4.78	4.29	4.74	4.79	4.62	4.78	4.65	4.68	4.85	4.96	4.88	5.01	4.99	4.61	4.26	5.1	4.61	4.38	4.54
4930555O08RIK	na	3.46	3.37	3.44	3.69	3.95	3.91	3.64	3.35	3.48	3.35	3.41	3.58	3.4	3.87	3.3	3.47	3.4	3.82	3.48	3.5	3.35	3.71	3.57
4930556C24RIK	na	3.17	3.16	2.87	2.98	2.8	2.94	3.04	3.29	2.87	2.91	3.11	3.32	3.27	2.79	3.56	2.78	3.09	3	3.06	2.99	3	2.72	2.81
4930556G01RIK	na	2.97	2.94	3.08	2.71	2.75	3.17	2.96	2.91	2.92	2.92	2.7	2.97	2.64	2.96	2.49	2.65	2.76	2.91	2.94	2.89	2.93	2.78	2.89
4930556J02RIK	na	4.89	4.5	4.87	5.01	4.67	4.81	5.19	5.02	4.39	5.04	4.77	4.81	4.75	4.6	4.75	4.65	4.52	4.74	4.83	4.5	4.47	4.84	4.78
4930556J24RIK	na	5.1	4.89	5.14	4.92	4.8	4.82	4.97	4.59	5.08	5.06	4.88	4.81	4.88	4.97	4.58	4.62	4.65	4.87	4.55	4.93	5	4.52	5.23
4930556L07RIK	na	5.66	5.56	5.45	5.5	5.4	5.31	5.39	5.67	5.64	5.76	5.41	5.09	5.59	5.65	5.58	5.08	5.42	5.55	5.39	5.73	5.29	5.59	5.02
4930556M19RIK	na	5.23	5.06	5.04	5.21	5.07	5.04	5.21	4.97	5.04	5.07	5.02	5.4	5	5.04	4.89	5	4.99	5.17	5.15	4.79	4.76	5.04	4.71
4930556N09RIK	na	3.85	3.22	3.48	3.57	3.35	3.62	3.71	3.48	3.42	3.66	3.52	3.38	3.38	3.88	3.33	3.38	3.56	3.47	3.46	3.38	3.34	3.18	3.47
4930557A04RIK	na	3.43	3.08	3.16	3.14	2.96	3.05	3.22	2.97	3.08	3.12	3.04	3.29	3.48	3.27	2.88	3.35	3.03	3.21	3.25	3.38	3.51	3.4	3.1
4930557F10RIK	na	4.47	3.96	4.24	4.1	3.72	4.12	3.8	4.39	4.02	4.28	4.28	4.08	4.28	4.33	3.74	4.11	4.28	3.95	3.68	4.11	3.93	3.67	4.04
4930557J02RIK	na	3.95	3.62	3.65	3.64	3.44	3.64	3.59	3.47	3.36	3.93	3.69	3.55	3.57	3.11	3.5	3.24	3.42	3.38	3.75	3.38	3.71	3.49	3.58
4930558C23RIK	na	2.57	2.7	3.11	3.07	3.18	2.96	3.09	3.04	3.07	3.25	2.87	3.08	2.93	3.45	3.53	3.13	2.9	3.21	3.12	3.09	2.73	2.8	3.24
4930558G05RIK	na	3.28	3.11	3.09	3.25	3.17	3	3.29	3.12	3.42	3.1	2.78	2.83	2.96	3.25	3.27	3.25	2.88	3.03	3.01	3.4	3.1	2.72	3.13
4930558J18RIK	na	4.82	4.61	4.88	4.68	4.3	4.8	4.89	4.66	4.37	5.35	4.5	4.88	4.94	4.67	4.69	4.76	4.52	4.87	4.65	4.5	4.55	4.49	4.48
4930558K02RIK	na	3.44	3.2	3.28	3.11	3.11	3.17	3.19	3.39	3.05	3.28	3.28	3.18	3.42	3.29	3.13	3.47	3.14	3.28	3.2	3.54	3.43	3.15	3.6
4930562A09RIK	na	4.55	4.27	4.26	4.45	4.34	4.13	4.55	4.53	4.84	4.17	4.34	4.14	4.42	4.74	4.29	4.31	4.28	4.61	4.32	4.67	4.49	4.21	4.41
4930562C15RIK	na	4.32	4.36	4.13	4.22	4.32	4.34	4.4	4.17	4.14	4.66	4.43	4.05	4.12	4.41	4.38	4.22	4.41	4.37	4.34	4.41	4.45	4.07	4.08
4930562F07RIK	na	7.67	8.05	7.73	7.66	7.75	7.86	7.92	7.56	7.85	7.96	7.79	7.76	7.64	8.02	7.94	8.08	7.94	8.08	8.01	7.56	8.18	8.15	7.87
4930563D23RIK	na	4.22	3.73	3.69	3.5	3.89	3.67	3.76	4.32	3.92	3.83	3.86	3.75	3.49	3.64	3.76	3.96	3.46	3.99	3.84	3.77	3.53	3.92	3.56
4930563E18RIK	na	2.58	2.65	2.66	2.65	2.81	2.51	2.86	2.69	2.57	2.55	2.6	2.64	2.58	2.8	2.66	2.64	2.44	2.64	2.64	2.68	2.49	2.7	2.82
4930563E22RIK	na	4.95	4.15	5.04	4.53	4.48	4.5	5.34	4.89	5.11	4.72	5.14	5.37	4.84	4.84	5.03	4.51	5.04	4.21	4.84	4.89	4.59	4.46	4.67
4930563F08RIK	na	3.27	3.37	3.15	3.3	3.27	2.6	3.45	3.23	3.21	3.04	3.6	3.2	2.87	3.64	3.7	3.55	3	2.98	3.32	3.14	3.03	3.27	3.36
4930563I02RIK	na	4.2	4.17	3.83	3.9	3.99	3.88	3.92	3.91	3.93	4.2	3.69	3.97	3.92	4	3.69	3.89	3.99	4.11	3.77	3.85	3.76	3.61	4.1
4930563M20RIK	na	4.01	3.87	3.68	3.91	4.08	3.54	3.97	3.89	4.27	3.67	3.89	3.98	3.87	3.81	4.04	4.27	3.83	3.94	3.94	3.9	3.64	3.78	3.62
4930564B18RIK	na	4.66	4.47	3.88	4.57	3.81	4.66	4.31	4.35	4.04	4.27	4.53	4.53	4.31	4.1	4.55	4.31	4.57	4.31	4.04	4.13	4.31	3.99	4.19
4930564C03RIK	na	4.59	4.2	4.55	4.65	4.55	4.67	4.53	4.26	4.71	4.8	4.64	4.53	4.72	4.61	4.51	4.34	4.55	4.34	4.5	4.49	4.41	4.56	4.73
4930564D02RIK	na	3.81	3.61	3.62	3.72	4.23	3.56	3.83	3.55	4.11	3.49	3.93	3.7	3.72	3.71	3.51	3.8	3.9	3.66	3.68	3.77	3.77	3.84	3.89
4930564G21RIK	na	4.28	4.69	4.54	4.57	4.34	4.39	4.19	4.6	4.14	4.3	3.87	4.26	4.42	4.46	4.41	4.26	4.41	4.38	4.38	3.93	3.83	3.59	4.04
4930564K09RIK	na	3.83	3.29	3.46	3.13	3.13	3.37	3.39	3.46	3.46	3.37	3.4	3.42	3.41	3.39	3.26	3.41	3.37	3.45	3.33	3.23	3.37	3.08	3.53
4930565A17	na	4.12	3.94	4.29	3.69	4.1	4.25	4.04	4.1	4.07	4.03	3.76	3.96	3.72	4.33	4.02	4.05	3.71	4.02	4.02	3.85	4.13	3.93	3.78
4930565D16RIK	na	5.71	5.2	5.39	5.14	4.94	5.15	5.61	5.35	5.17	5.58	5.41	5.61	5.11	5.32	5.48	5.45	5.19	5.17	5.4	5.53	5.19	5.18	5.58
4930565N06RIK	na	3.58	3.91	4.01	3.86	3.35	3.68	3.83	3.59	3.65	3.86	3.75	3.49	3.37	3.84	3.49	3.74	3.71	3.59	3.82	3.56	4.11	3.39	3.61
4930567H12RIK	na	6.29	5.86	5.96	5.94	5.86	5.68	6.26	6.13	5.96	6.25	5.87	5.87	5.92	6.04	5.8	5.97	5.95	5.96	6.01	6	5.67	6.02	6.23
4930567H17RIK	na	2.6	2.88	3.28	2.91	3.12	2.85	3.33	3.14	2.84	3.06	2.88	2.75	2.99	3.06	2.79	2.99	2.63	2.68	3.05	3.04	2.8	3.04	2.96
4930567J20RIK	na	4.06	3.54	3.43	3.3	3.24	3.23	3.61	3.65	3.38	3.8	3.41	3.48	3.38	3.46	3.3	3.45	3.66	3.56	3.41	3.64	3.45	3.42	3.62
4930567K20RIK	na	2.75	2.72	2.87	3.17	2.79	2.98	2.92	2.91	2.88	2.75	2.88	2.88	2.72	2.78	3.01	2.63	2.88	2.78	2.89	2.88	3.21	2.88	2.86
4930568D16RIK	na	2.86	2.81	2.86	2.98	2.88	2.9	3.19	3.04	3.37	3.05	3.08	2.92	2.9	2.95	3.03	3.03	3.28	3.48	3.07	3.08	3.37	3.14	3.19
4930568E12RIK	na	5.06	4.67	4.93	4.78	4.54	4.76	4.67	4.53	4.35	5.14	4.61	4.67	5.02	4.75	4.36	4.64	4.97	4.67	4.67	4.7	4.47	4.63	4.39
4930568G15RIK	na	4.38	4.46	4.44	4.59	4.23	4.37	4.31	4.3	3.9	4.41	4.07	4.23	4.23	4.1	4.05	4.2	3.99	4.02	3.99	4.31	4.32	4.4	4.36
4930568K20RIK	na	4	4.08	4.3	4.31	3.73	3.4	4.28	4.05	4.58	4.2	4.04	4.2	3.96	4.35	3.98	3.94	4.18	3.78	4.4	4.61	4.29	4.2	3.92
4930570D08RIK	na	3.49	3.15	3.56	3.62	3.59	4.07	3.75	3.75	3.52	2.83	3.5	3.6	3.82	3.08	3.08	3.25	3.64	3.76	3.21	3.62	3.27	3.51	3.8
4930570E03RIK	na	3.55	3.16	2.95	2.81	3.14	3.46	3.14	2.87	3.14	3.11	3.1	3.19	3.23	3.29	2.97	3.03	3.17	2.9	2.9	3.14	2.65	3.26	3.06
4930570G19RIK	na	3.51	4.38	4.13	3.99	3.78	4.64	4.09	3.86	4.58	3.51	3.91	3.67	3.46	3.85	3.43	3.72	3.8	3.92	3.68	3.82	3.88	3.81	4.16
4930571B16RIK	na	5.53	4.59	4.49	4.77	4.18	3.99	4.59	4.33	3.95	3.99	4.04	3.74	4.6	5.01	4.31	4.48	4.2	4.46	4.29	4.24	4.18	4.02	4.13
4930571K23RIK	na	5	4.58	5	4.55	4.61	4.63	4.87	4.42	4.58	4.53	4.69	4.36	4.97	4.79	4.6	4.83	4.69	4.6	4.63	4.69	4.9	4.52	4.71
4930572J05RIK	na	6.42	6.43	6.53	6.55	6.31	6.68	6.43	6.59	6.13	6.44	6.19	6.63	6.1	6.5	6.51	6.69	6.41	6.05	6.18	6.58	6.44	6.67	6.3
4930572K03RIK	na	3.89	3.33	3.48	3.43	3.16	3.36	3.39	3.2	3.17	3.24	3.36	3.1	3.25	3.4	3.14	2.94	3.08	3.04	3.42	3.24	3.4	3.01	2.99
4930572O03RIK	na	5.34	4.85	5.02	4.88	4.82	4.49	5.05	5.03	4.69	4.88	4.88	4.92	4.92	4.76	4.99	5.24	5.3	4.88	4.78	4.96	4.8	4.92	5.04
4930572O13RIK	na	4.28	4.11	4.37	4.12	4.29	3.82	4.54	3.97	3.97	3.97	3.89	3.93	3.85	4.33	4.11	4.38	4.26	4.11	4.23	3.89	4.18	4.09	4.4
4930573C08RIK	na	4.69	4.48	3.95	4.18	4.1	3.87	3.44	3.77	4.19	4.68	3.84	4.21	4.15	4.19	3.98	3.85	4.03	4.15	4.52	3.72	4.21	4.14	4.09
4930573O16RIK	na	3.7	3.62	3.45	4.06	3.35	3.13	3.13	3.41	3.65	3.39	3.36	3.2	3.23	3.75	3.65	3.41	3.63	2.96	3.04	3.44	3.46	3.4	3.41
4930577H14RIK	na	4.01	4.34	4.38	4.29	4.44	4.22	3.93	4.15	4.4	4.4	4.22	4.24	4.21	4.39	4.26	4.26	4.22	4.05	4.09	4.03	4.37	4.17	4.48
4930577N17RIK	na	5.19	5.05	5.09	5.19	5.25	5.6	5.15	5.33	5.46	5.1	5.06	5.29	5	5.64	4.76	5.33	4.84	5.1	5.36	5.46	5.15	5.51	4.61
4930578C19RIK	na	6.5	7.56	7.41	7.67	7.43	7.78	7.86	7.76	7.42	7.53	7.74	7.58	7.31	7.49	7.5	7.38	7.4	7.86	7.27	7.06	7.85	7.54	7.68
4930578E11RIK	na	3.31	2.99	3.08	2.9	2.93	3.05	3.09	3.22	3.19	3.19	3.08	2.84	3.13	3.09	3.35	3.28	3.09	3.09	3.07	3.19	3.02	3.06	2.93
4930578I06RIK	na	4.41	4.37	4.22	3.9	3.75	3.41	4.29	4.34	4.12	4.21	4.14	3.99	4	4.33	4.57	4.27	4.19	4.03	3.83	4.05	3.78	3.96	4.03
4930578L24RIK	na	3.64	3.52	3.64	3.47	3.58	4.17	3.17	3.31	3.17	3.45	3.41	3.43	3.33	3.44	3.38	3.23	3.1	3.7	3.32	3.58	3.59	3.47	3.6
4930578M01RIK	na	6.06	5.5	5.76	6.11	5.34	5.92	5.97	5.67	6.02	5.83	5.83	5.64	5.52	5.5	5.5	5.08	5.47	5.25	5.63	5.62	5.81	5.38	5.68
4930578N16RIK	na	4.03	4.1	3.87	4.08	4.03	4.05	4.3	4.03	3.94	4.02	4.23	4.05	4.2	4.14	3.85	4.56	4.01	3.84	3.67	3.58	3.96	4.02	3.82
4930578N18RIK	na	3.27	2.98	2.73	2.99	2.91	3.86	2.99	2.88	3.02	2.71	2.97	3.17	2.58	2.65	2.62	2.97	2.92	3.11	2.92	3.05	3.05	3.23	3.16
4930579C15RIK	na	3.8	3.54	3.2	3.16	2.88	3.81	3.06	3.31	3.79	3.47	3.28	3.83	3.15	3.31	3.3	3.4	2.82	3.28	3.1	3.11	3.17	3.39	3.38
4930579D07RIK	na	4.18	3.53	3.88	3.79	3.77	3.52	3.79	3.81	3.39	3.69	3.51	3.48	3.94	3.56	3.3	3.46	3.55	3.55	3.99	3.99	3.72	3.7	3.81
4930579D09RIK	na	6.96	6.67	6.39	6.6	6.27	5.8	6.49	6.41	6.69	6.83	6.75	6.52	6.55	6.73	6.41	6.71	6.26	6.52	6.51	6.69	6.58	6.29	6.5
4930579F01RIK	na	5.03	4.81	4.93	4.93	4.92	5.07	4.72	4.95	4.87	5.14	4.73	5.16	5.09	4.71	4.94	4.89	4.93	5.21	5.04	5.05	4.7	4.72	4.6
4930579G18RIK	na	5.24	5.2	5.19	5.18	4.93	5.11	4.93	5.29	5.21	5.12	5.2	5.38	5.38	5.75	5.33	4.99	4.79	4.78	5.18	5.53	5.1	4.78	5.58
4930579G22RIK	na	6.92	6.87	6.95	6.95	7.15	7.11	7.31	5.97	6.77	6.75	6.97	6.73	6.87	6.59	6.16	6.35	6.83	6.48	5.7	6.13	6.69	6.51	5.99
4930579G24RIK	na	5.95	5.97	6.05	6.19	6.19	6.16	6.19	6.43	6.09	6.01	6.03	6.15	5.96	5.93	6.09	6.03	5.78	6.18	6.21	6.13	6.49	6.48	6.5
4930579K19RIK	na	6.27	5.58	6	5.69	5.75	5.62	5.86	5.65	5.73	5.1	5.61	5.57	5.89	5.9	5.71	5.75	5.74	5.93	5.8	5.64	5.59	5.56	5.56
4930579O11RIK	na	2.79	2.74	2.63	2.8	3.04	2.89	2.9	2.62	2.79	2.79	2.8	2.77	2.74	2.81	3	2.56	2.85	2.82	2.8	2.77	3.11	3	2.79
4930581F22RIK	na	6.03	5.93	6.07	5.93	6.13	5.74	5.87	5.55	6.23	6.23	6.14	5.92	5.45	5.51	5.62	5.75	5.49	5.64	5.67	5.82	5.75	5.37	5.53
4930583I09RIK	na	4.1	3.92	4.04	4.28	4.17	3.71	3.94	3.75	4.17	3.85	4.19	3.99	4.12	3.59	4.08	4.07	3.62	3.6	3.74	3.92	3.78	4.09	3.92
4930583K01RIK	na	5.57	5.11	4.9	5.35	5.23	4.44	4.96	5	5.57	5.21	5.25	5.14	5.29	4.45	4.83	5.07	4.8	4.79	5.1	5.15	4.47	4.91	4.85
4930583P06RIK	na	2.8	2.86	3.15	2.84	2.87	3.08	2.9	2.69	2.92	3.04	2.73	2.74	2.58	3.01	3.29	2.86	3.28	3.14	2.7	2.44	2.53	2.65	2.78
4930584F24RIK	na	3.2	2.89	2.98	3.1	3.12	3.35	3.01	3.16	3.27	3.18	2.91	3.12	3.09	3.11	3.01	2.93	3.07	2.91	3.09	3.22	2.76	3.52	3.21
4930587A21RIK	na	4.73	4.73	4.4	5.08	4.33	4.13	4.67	4.35	4.16	4.16	4.54	3.99	4.89	4.56	4.36	4.54	4.14	4.22	4.27	4.3	4.14	3.93	3.91
4930588J15RIK	na	3.41	3.25	3.15	2.52	2.91	3.29	3.23	3.15	3.35	3.52	3.28	3.04	3.09	3.25	3.09	3.08	3.02	3.22	2.96	3.6	3.33	2.9	3.06
4930588N13RIK	na	4.26	3.79	3.97	3.97	3.8	3.64	3.95	3.83	3.83	3.71	3.67	4.1	3.72	3.66	3.88	3.83	4.13	3.83	4.03	3.64	3.97	3.92	3.47
4930589P08RIK	na	4.17	3.55	4.43	4.15	3.95	3.75	4.1	3.72	4.42	4.47	4.36	4.28	3.91	4.11	4.28	4.22	3.79	3.75	4.53	3.62	4.24	3.73	3.99
4930590J08RIK	na	5.17	5.22	5.05	5.03	4.51	4.79	5.13	4.96	5.03	5.35	4.92	4.64	5.07	5.04	4.72	4.77	4.69	4.92	4.97	4.94	5.1	4.88	4.91
4930590L20RIK	na	2.37	2.32	2.37	2.37	2.36	2.58	2.24	2.31	2.3	2.48	2.36	2.53	2.58	2.6	2.36	2.19	2.36	2.24	2.33	2.24	2.41	2.4	2.35
4930591A17RIK	na	4.92	4.52	4.17	4.12	4.19	4.55	4.31	4.5	4.85	4.86	4.54	4.98	4.41	4.39	4.6	4.16	4.56	4.8	4.94	4.71	4.45	4.68	4.91
4930592A05RIK	na	3.37	2.81	2.85	2.97	2.9	3.09	3.2	2.94	3.04	2.84	2.6	3.36	2.91	2.99	3.05	2.97	2.84	3.07	3.18	2.91	3.18	3.63	3.12
4930592I03RIK	na	4.77	4.49	4.11	4.41	4.02	4.35	3.97	4.27	3.85	4.42	4.45	4.48	4.52	4.23	3.98	4.3	4.19	4.06	4.46	4.09	4.24	3.96	4.26
4930593A02RIK	na	3.53	3.37	3.29	3.44	3.34	3.16	3.25	3.61	3.18	3.44	3.25	3.66	3.41	3.42	3.49	3.16	3.23	3.07	3.31	3.45	3.42	3.04	3.39
4930593C16RIK	na	4.21	3.45	3.86	3.77	3.83	3.81	3.89	4.05	3.91	3.76	3.66	3.9	3.78	3.45	3.86	4.2	4.09	3.78	3.64	4.06	4.29	3.67	3.98
4930594C11RIK	na	4.78	5.72	5.6	5.66	4.92	4.41	5.25	5.33	4.97	4.75	5.28	5.19	5.48	5.48	5.7	5.64	5.47	6.08	5.92	5.5	6.35	6.36	5.52
4930594M22RIK	na	5.54	5.33	5.48	5.53	5.55	4.99	5.62	5.44	5.45	5.7	5.44	5.6	5.19	5.35	5.72	5.51	5.47	5.87	5.23	5.53	5.69	5.27	5.35
4930594O21RIK	na	5.33	5.33	5.61	5.63	4.69	4.54	5.43	5.43	5.31	5.65	5.25	5.48	5.33	5.33	5.17	5.21	5.45	5.39	5.25	5.33	5.29	5.09	5.42
4930595D18RIK	na	5.21	4.86	5.3	5.2	5.1	5.26	5.28	5.06	5.43	5.17	4.91	5.3	5.21	5.01	4.9	5.01	5	4.93	4.95	5.1	5	4.87	4.65
4930595M18RIK	na	3.13	2.99	3.09	2.61	3.06	3.73	3.12	3.29	2.94	3.16	3.25	3.06	3.14	3.16	2.88	3.38	3.18	3.05	3.05	2.99	3.21	2.95	3.01
4930596D02RIK	na	4.12	3.71	4.25	4.13	3.72	4.12	3.84	3.68	4.17	3.83	3.81	3.93	4.1	3.99	4.29	3.88	4.17	3.97	3.78	3.76	3.51	3.6	3.59
4930596I21RIK	na	3.58	4.56	4.33	4.39	4.57	4.22	3.75	3.85	3.9	4.02	4	4.56	3.85	3.7	4.07	4.75	3.99	4.32	4.78	4.19	4.21	4.6	4.06
4930596M17RIK	na	4.26	3.92	4.57	4.24	4.66	4.27	4.6	4.12	4.87	4.13	4.45	4.69	4.45	4.22	4.47	4.18	4.35	4.7	4.45	4.36	4.73	4.27	4.7
4930597A21RIK	na	3.84	3.74	3.81	3.64	3.54	3.83	3.54	4.29	4.16	3.93	4.07	3.85	3.86	3.72	3.94	4.07	3.83	3.92	3.56	3.72	4.26	3.96	3.33
4930597G03RIK	na	3.03	2.85	2.89	3.02	3	3.07	3.02	2.95	3.02	3.83	2.9	3	3.12	2.81	3.11	2.9	3.11	2.94	3.27	2.85	2.86	3.02	3.16
4930598A11RIK	na	4.01	4.13	4.06	4.32	4.19	4.19	4.13	4.07	4.4	3.94	4.29	4.17	4.08	4.16	3.85	4.19	4.52	4.15	4.31	4.2	4.16	3.94	4.31
4930598F16RIK	na	3.19	2.75	2.75	3.12	2.54	3.27	2.7	2.81	2.79	2.73	2.83	2.92	2.89	3.22	2.97	3.16	2.92	3.05	2.9	2.96	3.38	2.91	2.89
4931400O07RIK	na	2.51	2.32	2.32	2.44	2.38	2.47	2.53	2.45	2.55	2.49	2.56	2.46	2.49	2.41	2.34	2.24	2.73	2.48	2.51	2.21	2.57	2.33	2.68
4931402G19RIK	na	5.37	4.96	5.02	5.39	5.02	4.81	4.94	4.8	5.09	5.3	5.06	4.94	4.98	4.62	4.96	5.07	4.65	4.8	4.6	5.15	5.08	4.67	4.94
4931403E22RIK	na	4.17	3.87	4	3.95	3.66	3.75	3.94	3.98	4.01	4.11	3.95	4	3.94	4.37	3.95	3.82	3.99	3.68	4.3	4.18	3.72	3.73	4.03
4931403G20RIK	na	5.45	5.25	4.98	5.03	4.56	4.85	5.36	4.74	4.88	5.07	5.13	4.9	5.03	4.98	4.74	4.86	4.86	5.33	4.56	5.03	4.68	4.38	4.74
4931403M11RIK	na	4.37	3.44	3.84	3.95	3.86	3.75	4.54	3.95	4.32	4.54	4.32	4.14	3.72	3.99	3.8	4.14	3.83	4.06	4.16	3.78	3.74	3.49	3.95
4931406B18RIK	na	4.28	3.69	4.1	4.1	3.58	3.94	3.72	4.11	3.85	4.09	3.68	3.67	3.49	4.36	3.68	3.66	3.8	4.08	3.8	4.24	4.04	3.77	3.55
4931406C07RIK	na	10.08	10.38	10.67	10.56	10.82	10.77	10.52	10.88	10.96	10.97	10.66	10.79	10.39	10.58	10.38	10.69	10.65	10.69	10.88	10.83	10.5	10.73	11.01
4931406H21RIK	na	5.49	6.11	6.03	5.83	6.11	5.91	6.01	5.5	5.59	5.97	6.03	6.23	6.33	6.36	5.85	6.06	5.79	5.54	5.97	6.37	6.05	5.73	6.32
4931406P16RIK	na	7.113333333	7.52	7.173333333	7	6.633333333	6.76	6.92	7.003333333	7.183333333	7.18	7.09	6.85	6.86	8.146666667	7.366666667	6.866666667	7.016666667	6.96	7.256666667	7.03	7.216666667	7.223333333	7.286666667
4931407G18RIK	na	4.96	3.88	4.25	3.82	4.01	4.13	4.08	4.06	4.04	3.84	3.75	3.8	4.02	4.34	3.94	3.64	3.98	3.85	3.66	3.91	3.69	3.56	4.03
4931408A02RIK	na	5.16	4.96	5.13	5.3	4.57	4.92	5.25	4.79	4.98	5.09	4.99	5.32	4.92	4.77	4.86	4.35	4.45	4.93	4.65	4.84	4.66	4.84	4.58
4931408C20RIK	na	2.73	2.59	2.75	2.91	2.69	3.06	3.36	2.83	3.11	3.05	3.15	2.68	2.86	2.7	2.89	2.77	2.99	2.88	2.77	2.71	3.03	3.08	2.84
4931408D14RIK	na	7.38	7.5	7.55	7.65	7.62	7.87	7.94	7.99	7.81	7.62	7.44	7.98	7.36	7.9	7.66	7.28	7.37	7.54	7.41	7.19	7.35	8.08	7.49
4931409K22RIK	na	4.53	4.12	4.5	4.37	4.15	4.5	4.49	4.81	4.38	4.82	4.65	4.69	4.43	4.47	4.55	4.4	4.6	4.47	4.6	4.67	4.52	4.52	4.41
4931413K12RIK	na	5.52	5.18	5.27	5.01	5.11	4.95	5.28	5.26	5.36	5.22	5.31	5.29	5.37	5.7	5.25	5.11	4.65	5.46	5.23	5.29	5.07	4.36	5.07
4931414P19RIK	na	5.21	5.85	5.9	5.57	5.88	6.27	6.19	6.05	5.6	5.68	5.27	5.37	5.48	5.7	5.78	5.31	5.94	5.46	5.34	5	5.52	6.01	5.2
4931417E11RIK	na	4.98	4.82	4.7	5.06	5.03	4.74	4.78	4.78	4.51	4.96	5.09	4.58	5.15	4.86	4.67	5	4.7	5.07	5.01	4.11	4.32	4.05	4.35
4931417G12RIK	na	4.06	4.28	4.47	4.45	4.35	4.43	4.31	4.24	4.48	4.31	4.48	4.3	4.37	4.28	4.31	4.31	4.33	4.19	4.42	4.23	4.01	4.08	4.24
4931419H13RIK	na	4.76	4.53	3.95	4.31	4.15	4.39	4.42	4.61	4.35	4.46	4.41	4.77	4.12	4.5	4.33	4.6	4.61	4.43	4.69	4.37	4.63	4.48	4.51
4931420L22RIK	na	3.07	2.42	3.15	2.8	2.79	3.25	2.83	3.13	3.03	2.73	2.65	3.03	2.75	2.76	2.97	3.1	3.23	2.83	3.14	2.89	2.91	2.94	3.25
4931422A03RIK	na	4.15	3.82	4.2	3.89	4.06	4.42	3.98	4.03	3.78	4.05	4.05	4.48	3.93	4.1	4.09	4.06	3.86	3.97	4.18	3.98	4.25	4.28	4.17
4931423N10RIK	na	3.35	3.06	3.2	2.98	3.01	3.09	3.36	3.1	3.33	3.2	3.27	3.23	3.08	3.23	3.03	3.31	3.22	3.08	3.16	3.28	3.21	3.12	3.65
4931428F04RIK	na	5.53	5.11	5.3	5.6	5.61	5.65	5.83	5.59	5.19	5.17	5.06	5.19	5.45	5.54	5.72	5.13	5.57	5.6	5.59	5.08	5.42	5.22	5.53
4931429I11RIK	na	4.18	3.39	3.53	3.39	3.54	3.1	3.79	3.77	3.39	3.37	3.7	3.7	3.41	3.56	3.66	3.54	3.83	3.56	3.63	3.37	3.61	3.43	3.48
4931429L15RIK	na	4.48	4.33	4.44	4.61	4.27	4.3	4.5	4.42	4.54	4.54	4.97	4.7	4.5	4.27	4.41	4.52	4.24	4.7	4.44	4.76	4.99	4.6	4.67
4931429P17RIK	na	4.55	4.27	4.4	4.64	4.47	4.69	4.68	4.4	4.75	4.62	4.36	4.85	4.36	4.56	4.33	4.77	4.42	4.52	4.47	4.18	4.68	4.37	4.52
4931430N09RIK	na	3.1	3.37	3.51	3.24	3.45	3.45	3.58	3.09	3.52	3.07	3.3	3	2.99	3.7	3.62	3.16	3.44	2.86	3.24	3.3	3.17	3	3.29
4931431B13RIK	na	3.4	3.14	3.55	3.44	3.63	3.61	3.45	3.45	3.85	3.98	3.63	3.37	3.55	3.27	3.28	3.5	3.42	3.37	3.86	3.51	3.97	3.52	3.55
4931431C16RIK	na	5	4.81	4.72	4.78	4.1	4.62	4.87	4.65	4.58	5.18	4.74	4.88	4.66	5.26	4.87	4.64	4.79	4.65	4.26	4.73	4.08	4.58	4.83
4931431F19RIK	na	4.53	4.27	4.27	4.5	4.27	4.79	4.15	4.31	4.35	4.58	4.12	4.27	4.1	4.35	4.54	4.32	4.27	4.05	3.92	4.24	4.37	4.02	4.06
4931440F15RIK	na	3.44	3.68	3.68	3.83	3.23	3.71	3.55	3.42	3.63	4.17	4.14	3.89	3.85	3.93	3.43	3.4	3.2	3.53	3.48	4.15	4.21	3.37	3.78
4931440J10RIK	na	3.65	3.34	3.61	3.67	3.53	3.16	3.49	3.94	3.78	4.04	3.67	4.14	3.43	3.7	3.43	3.81	4.28	4.01	3.95	4.42	4.11	4.38	4.53
4931440L10RIK	na	3.61	3.4	3.42	3.5	3.39	3.92	3.58	3.3	3.17	4.28	3.37	4.05	3.54	3.35	3.44	3.44	3.88	3.48	3.23	3.5	3.42	3.5	3.68
4931440P22RIK	na	5.97	5.42	5.65	5.95	5.73	5.46	5.51	5.6	5.52	5.97	5.62	5.56	5.44	5.81	5.66	5.61	5.56	5.84	5.77	5.81	5.3	5.73	5.79
4932411E22RIK	na	4.26	3.81	3.52	3.87	3.81	3.52	3.83	3.94	3.98	4.2	3.53	3.95	3.95	4.19	3.77	3.88	3.48	3.68	4	3.63	3.94	3.75	3.93
4932411G14RIK	na	3.97	4.17	3.79	4.09	3.77	3.92	3.42	3.11	4.07	4.43	3.89	3.88	3.91	3.65	3.8	3.64	3.48	3.83	3.88	4.14	3.69	3.89	3.67
4932411L15	na	4.15	3.92	4.26	3.73	3.71	3.95	4.02	3.77	3.92	3.92	3.79	3.92	3.75	3.9	4.05	3.84	3.64	4.09	3.92	4.03	3.92	3.8	3.88
4932411N23RIK	na	2.68	2.57	2.6	2.3	2.7	2.98	2.77	2.51	2.37	2.74	2.59	2.62	2.6	2.72	2.74	2.81	2.54	2.57	2.5	2.63	2.87	2.65	2.55
4932412D23RIK	na	3.596666667	3.516666667	3.486666667	3.613333333	3.38	3.403333333	3.473333333	3.35	3.536666667	3.37	3.456666667	3.333333333	3.283333333	3.233333333	3.53	3.523333333	3.43	3.343333333	3.276666667	3.426666667	3.43	3.516666667	3.526666667
4932412H11RIK	na	3	3.05	2.81	2.87	2.8	3.75	3.12	2.95	3.13	2.72	2.95	2.82	2.78	2.85	3.1	2.95	2.98	2.89	2.9	2.76	3.32	3.36	3.38
4932413F04RIK	na	3.14	3	3.12	3.25	3.41	3.85	2.95	3.12	3.38	3.7	3.33	3.12	3.02	2.98	3.12	3.12	3.12	2.78	2.83	3.13	2.65	3.02	3.12
4932414J04RIK	na	3.305	2.985	2.995	3.095	2.73	2.91	2.855	3.115	2.775	3.37	2.815	2.9	2.725	2.885	2.825	2.835	2.795	2.935	2.73	3.015	2.84	3.215	3.5
4932414N04RIK	na	4.48	4.29	3.97	4.12	4.28	4.17	3.86	4.14	4.53	4.71	4.07	4.3	4.14	4.13	3.9	4.42	3.84	3.95	3.97	3.93	3.88	4.31	4.19
4932415G12RIK	na	6.94	6.71	6.89	7.02	6.98	6.72	6.84	6.67	6.88	6.44	7.02	6.76	6.76	6.24	6.66	6.5	6.55	6.54	6.47	6.02	6.39	6.81	6.06
4932415M13RIK	na	4.98	4.48	4.31	4.35	3.92	3.56	4.08	4.17	3.89	4.17	3.76	4.14	3.74	4.17	3.87	4.17	4.21	4.26	4.2	3.81	3.71	3.93	3.79
4.93E+23	na	3.99	3.37	3.49	3.33	3.77	3.16	3.49	2.8	3.61	3.63	3.49	3.28	3.49	3.7	3.73	3.49	3.3	3.07	3.44	3.57	3.49	3.59	2.89
4932416H05RIK	na	5.89	5.97	6.16	5.91	6.07	5.91	5.9	5.84	6.06	6.04	5.53	5.33	5.81	5.84	5.71	5.83	5.57	5.8	5.5	5.58	5.75	5.67	5.71
4932416J16RIK	na	5.47	5.33	5.04	5.21	4.43	4.37	4.76	5.35	5.16	4.67	4.91	5.06	4.77	5.16	5	4.28	4.92	4.71	4.59	4.95	4.16	4.9	4.94
4932416K20RIK	na	4.95	4.44	4.23	4.72	4.57	4.58	4.26	4.67	4.96	4.58	4.61	4.37	4.2	4.38	4.73	5.06	4.54	4.52	4.27	4.45	4.77	4.36	4.68
4932418E24RIK	na	5.53	4.88	4.77	4.92	5.05	4.91	4.85	4.86	5.1	5	4.9	5.22	4.88	4.82	5.06	5.09	4.84	4.95	4.88	4.96	4.91	5.17	4.9
4932422M17RIK	na	5.695	5.045	5.3	5.31	5.28	5.37	5.34	5.375	5.565	5.34	5.4	5.32	5.16	5.475	5.19	5.295	5.235	5.145	5.175	5.75	5.345	4.99	5.29
4932425I24RIK	na	4.265	3.695	3.73	3.3	3.605	3.59	3.65	3.335	3.595	3.38	3.685	3.76	3.595	3.64	3.975	3.75	3.645	3.56	3.345	3.325	3.425	3.58	3.685
4932429P05RIK	na	3.02	2.98	3.04	2.87	3.06	3.02	2.79	3.05	2.82	2.81	2.9	3.41	3.14	2.96	2.88	2.87	3.11	3.1	2.72	2.96	2.95	2.93	2.78
4932430I15RIK	na	3.7	3.5	3.59	3.99	3.76	3.82	3.53	3.49	4.29	3.9	3.78	3.9	3.79	3.52	3.73	3.27	3.67	3.48	3.56	4.02	3.79	3.62	3.69
4932435O22RIK	na	3.28	3.47	3.6	3.59	3.17	3.81	3.54	3.59	3.77	3.69	3.61	3.44	3.8	3.51	3.53	3.55	3.54	3.29	3.54	3.83	3.93	3.59	4.06
4932438A13RIK	na	8.79	9.09	8.93	8.9	8.74	8.79	8.75	8.57	8.86	8.85	8.93	8.83	8.94	8.97	8.91	8.88	8.71	8.83	8.84	8.8	8.88	9.02	8.98
4932438H23RIK	na	5.035	4.55	5.125	4.87	4.77	4.75	5.025	4.89	5	5.045	4.83	4.745	5.095	4.89	4.755	4.875	4.865	4.66	4.73	4.825	4.975	4.805	5.055
4932441B19RIK	na	3.88	3.49	3.99	3.74	3.24	3.65	3.45	3.24	3.56	3.73	3.84	3.48	3.7	3.65	3.71	3.42	3.93	3.34	3.55	3.56	3.49	3.6	3.33
4932441J04RIK	na	3.57	3.56	2.74	3.4	3.34	3.8	4.3	3.97	3.39	3.47	3.39	3.97	3	2.94	3.14	3.74	3.53	3.3	3.37	3.54	3.49	3.07	3.93
4932442L08RIK	na	4	4	4.02	4.06	3.73	3.74	4.15	4.09	4.03	3.96	3.97	4.27	3.9	3.84	3.7	4	3.46	3.81	4.18	4.04	3.94	3.69	3.94
4932443I19RIK	na	5.64	4.7	5.15	5.4	4.98	4.96	5.21	5	5.35	5.11	5.51	5.4	5.28	4.64	5.13	5	4.99	5.08	5.33	5.16	4.65	4.54	5.38
4932702P03RIK	na	4.53	4.49	4.71	4.84	4.73	4.71	4.78	4.6	4.94	4.68	4.8	4.9	4.64	4.76	4.75	4.74	4.26	4.78	4.66	4.96	4.95	4.8	4.79
4933400A11RIK	na	2.57	3.09	2.7	2.52	3.02	3.25	2.73	3.04	2.81	2.75	2.77	2.47	2.63	2.48	2.77	3.19	2.66	3	2.96	2.76	2.89	3.01	2.76
4933400B14RIK	na	4.09	3.77	3.57	3.45	3.31	3.42	3.65	3.65	3.31	3.7	3.55	3.54	3.39	3.41	3.55	3.35	3.18	3.53	3.41	3.42	3.53	2.96	3.58
4933400C05RIK	na	4.03	3.71	3.71	3.79	3.71	3.63	3.66	3.71	3.96	3.71	3.85	3.55	3.71	3.37	3.8	3.73	3.7	3.57	3.45	3.44	3.59	3.5	3.8
4933400C23	na	4.05	3.36	3.85	3.87	3.73	3.8	3.8	3.53	3.97	3.66	3.74	3.66	3.74	3.87	3.66	3.56	3.82	3.92	4	3.6	3.7	3.5	3.79
4933400F21RIK	na	3.73	3.57	4.07	3.94	4.29	4.18	3.98	4.13	4.08	4.82	4.21	4.04	3.64	3.94	4.17	4	3.6	3.86	3.48	4.39	3.94	3.39	4.13
4933400L20RIK	na	4.65	3.75	4.1	3.9	4	3.9	3.98	4.01	3.9	3.86	3.7	4.1	4.02	3.69	3.76	3.71	3.97	3.76	4.01	3.99	3.89	3.69	3.78
4933401B06RIK	na	2.49	2.77	2.66	3.03	3.03	3.91	2.67	2.59	2.47	2.57	2.63	2.85	2.57	2.7	3.16	2.57	2.54	2.84	2.14	2.52	2.95	2.71	2.25
4933401D09RIK	na	4.08	3.83	3.61	3.92	3.52	3.99	3.8	3.95	3.99	3.66	3.69	3.84	3.62	3.81	3.59	3.89	3.93	4.05	3.6	3.62	3.53	3.71	3.48
4933401H06RIK	na	4.71	4.07	3.87	3.97	3.56	4.19	3.86	3.93	4.31	4.53	4.13	3.64	3.74	3.71	4.43	4.13	4.52	3.88	4.12	4.02	4.51	3.59	3.6
4933401P06RIK	na	3.92	3.7	3.79	3.82	3.8	3.76	3.69	3.79	3.96	3.6	3.54	4.24	3.75	4.14	3.95	3.76	3.83	3.91	3.64	3.72	3.61	3.74	3.85
4933402C06RIK	na	2.97	3.13	3.11	2.97	3.37	2.99	2.98	2.84	3.33	2.91	3.34	3.06	3.13	3.08	3.11	2.79	3.16	2.93	2.93	3.39	2.71	3.08	3.23
4933402D24RIK	na	3.58	4.11	4.26	4.37	3.97	3.97	4.12	4.01	4.28	4.42	4.37	4.43	4.24	3.98	3.92	3.9	4.07	3.88	4.17	4.3	4.04	4.46	4.04
4933402E13RIK	na	3.29	3.22	3.17	3.28	3.13	3.3	2.92	2.95	3.13	3.37	3.37	3.27	3.13	2.73	2.79	3.26	3.29	2.76	2.83	3.14	3.17	3.08	3.52
4933402J07RIK	na	3.74	3.82	3.66	3.97	3.78	3.79	3.96	3.92	4.07	4.02	3.8	3.73	3.74	4.05	3.92	3.41	3.68	3.81	3.79	3.83	3.6	3.63	3.43
4933402J10RIK	na	2.49	2.42	2.35	2.2	2.37	2.62	2.33	2.23	2.74	2.3	2.31	2.17	2.39	2.16	2.36	2.35	2.24	2.36	2.57	2.31	2.47	2.52	2.37
4933402J15RIK	na	3.88	3.53	3.71	4.12	3.84	3.7	3.71	3.68	3.64	3.91	3.77	3.52	3.73	3.84	3.35	3.57	3.82	3.57	3.51	3.73	3.5	3.34	3.44
4933402N03RIK	na	4.09	3.41	3.61	4.16	3.62	3.94	4.4	3.86	4.08	3.74	3.77	3.76	3.62	3.71	3.67	4.17	3.72	3.99	3.85	3.57	3.9	3.7	3.73
4933402N22RIK	na	4.07	3.015	3.03	3.025	2.93	3.325	2.975	3.13	2.89	2.835	3.275	2.93	3.125	3.3	3.295	3.285	3.215	3.23	3.07	3.055	3.025	2.675	2.98
4933402P03RIK	na	4.13	3.71	3.8	3.78	3.75	3.93	3.9	4.11	4.11	4.14	3.94	3.95	4.16	3.77	3.74	3.82	3.75	3.94	3.71	4.11	3.8	3.74	4.06
4933403F05RIK	na	7.78	7.78	7.9	7.94	8.23	8.06	7.82	8.17	8.31	8.25	8.02	8.26	7.71	7.83	7.86	7.8	7.85	7.75	8.16	7.75	7.72	7.84	8.08
4933403G14RIK	na	4.23	4.69	4.59	4.39	4.19	4.66	4.53	4.41	4.42	4.25	4.48	4.74	4.39	4	4.43	3.89	4.11	4.33	4.34	4.39	4.21	4.99	4.32
4933403O03RIK	na	3.05	3.15	2.74	2.67	2.93	2.63	2.93	2.65	2.91	3.03	2.49	2.67	2.97	2.57	3	2.76	2.92	3.14	2.43	2.45	3.03	3.04	2.59
4933403O08RIK	na	2.9	2.95	3.04	2.82	2.97	2.91	2.98	3.18	3.25	3.15	2.8	3.27	2.98	2.98	2.99	3.15	2.64	2.99	2.92	3.31	2.92	2.79	3.19
4933404G15RIK	na	3.25	3.03	2.91	3.27	3.41	3.5	3.72	3.05	3.16	3.37	3.14	3.27	3.33	3.33	3.41	3.24	3.39	3.06	3.22	3.08	3.23	3.36	3.27
4933404K08RIK	na	4.32	3.75	3.65	3.96	3.81	4.05	3.79	3.48	3.47	3.88	3.83	3.69	3.59	3.67	3.38	3.65	3.68	3.47	3.55	3.68	3.41	3.51	3.94
4933404M02RIK	na	5.01	3.67	3.58	3.71	3.46	3.79	3.47	3.55	3.66	4	3.59	3.72	3.92	3.66	3.64	3.56	3.7	3.38	3.59	3.64	3.66	3.46	3.76
4933404O12RIK	na	5.12	5.04	5.14	5.58	4.75	4.31	5.27	4.69	5.13	5.06	4.75	5.11	4.93	4.95	4.93	5.14	5.1	5.32	5	5.31	4.98	5.36	5.2
4933405D12RIK	na	5.02	4.58	4.79	4.54	4.71	4.7	4.45	4.58	4.89	4.86	5.05	4.74	4.74	4.87	4.45	4.8	4.5	4.8	4.57	4.71	4.59	4.46	4.87
4933405E24RIK	na	3.2	3.27	3.25	3.13	2.95	3.57	3.51	3.48	3.31	3.06	3.43	3.2	2.87	3.03	3.67	3.25	3.27	3.24	3.2	3.51	3.03	3.11	3.31
4933405L10RIK	na	4.07	3.63	3.86	3.89	3.6	3.54	3.8	3.64	4.22	4.32	4.03	3.88	3.8	4.35	4	3.72	3.66	3.75	3.94	4.42	4.07	4.17	4.07
4933405O20RIK	na	3.79	4.56	4.39	3.75	3.75	3.9	4.08	3.94	4.21	4.23	4.23	4.27	3.94	4.05	3.87	4.14	4.06	3.79	3.81	3.81	3.86	3.67	3.98
4933406C10RIK	na	5.68	5.55	5.89	5.9	5.89	6.45	6.02	5.23	5.56	5.92	5.59	5.38	5.14	5.55	5.49	5.43	5.23	5.22	5.33	5.63	5.19	5.48	5.39
4933406D12RIK	na	4.12	3.85	3.55	3.63	3.54	3.27	3.58	3.92	3.62	3.92	3.61	3.06	3.3	3.55	3.63	3.53	3.5	3.47	3.63	3.77	3.51	4.09	3.83
4933406F09RIK	na	4.125	2.62	2.65	2.645	2.92	3.025	3.295	3.235	2.88	3.065	2.6	2.9	2.725	2.63	2.7	2.465	2.63	2.925	3.245	2.675	2.705	3.165	3.035
4933406G16RIK	na	3.16	3.25	3.14	3.53	3.13	3.04	3.56	3.2	3.46	3.32	3.32	3.41	3.03	3.23	2.94	2.98	3.29	3.41	3.62	3.13	3.18	3.22	3.32
4933406I18RIK	na	5.66	5.66	5.77	5.63	5.38	5.51	5.55	5.23	5.87	5.44	5.56	5.28	4.77	4.88	4.89	4.47	5.19	4.98	5.06	4.17	4.94	5.06	4.75
4933406J08RIK	na	3.56	2.57	3.02	3.19	2.72	3.19	3.26	3.15	2.95	3.05	3.07	2.93	2.8	2.84	3	3.37	2.95	3.57	3.1	2.85	2.93	3.62	3.19
4933406J10RIK	na	4.88	4.94	4.89	4.8	4.71	4.92	4.72	4.71	4.8	5.06	4.73	5.19	4.78	4.98	4.84	5.05	5	4.61	4.97	4.95	4.99	4.78	4.68
4933406K04RIK	na	3.97	3.88	3.96	3.31	3.88	3.94	4.01	4.08	3.68	3.88	3.88	3.9	3.55	3.87	3.62	3.95	4.36	3.97	3.84	3.88	3.88	3.7	3.55
4933406M09RIK	na	3.43	3.22	3.11	3.43	3.35	3.99	3.43	3.69	3.57	3.04	3.66	3.7	3.38	3.6	3.68	3.2	3.58	3.53	3.43	3.09	3.24	3.33	3.71
4933407C03RIK	na	8.76	9.7	9.36	9.43	9.4	9.7	9.5	9.52	9.46	9.72	9.53	9.58	9.55	9.95	9.9	10.03	9.6	9.75	9.71	9.6	10.02	10.12	9.98
4933407E24RIK	na	4.42	4.59	4.64	5.1	4.51	4.8	4.63	4.81	4.69	4.63	4.66	4.63	4.7	4.59	4.46	4.47	4.68	4.7	4.37	4.63	4.76	4.61	4.56
4933407G14RIK	na	3.19	3.17	2.98	3.13	3.27	3.24	3.24	3.22	3.42	3.17	3.24	3.35	3.01	2.8	3.02	3.13	3.41	3.12	3.1	3.54	3.52	3.73	3.24
4933407H18RIK	na	6.51	6.64	6.87	6.85	6.6	6.83	6.73	6.33	6.64	6.4	6.66	6.46	6.59	6.32	6.54	6.51	6.47	6.49	6.27	6.2	6.6	6.49	6.37
4933407I05RIK	na	4.23	4.1	4.04	4.26	4.12	3.86	4.02	3.78	4.02	4.08	3.88	4.16	3.6	3.98	4.04	4.6	4.1	3.91	4.04	4.2	4.38	3.66	4.11
4933407I18RIK	na	4.01	3.15	3.88	3.47	4.23	3.82	3.73	3.77	4.11	3.73	4.23	4.4	3.58	3.52	3.59	4.28	3.37	3.28	3.62	3.47	3.4	3.34	3.9
4933407K13RIK	na	6.49	5.42	5.94	5.92	5.55	5.07	5.6	5.01	5.47	5.66	5.76	5.37	5.51	5.69	5.36	5.81	5.56	5.61	5.25	5.44	5.93	5.29	5.86
4933407L21RIK	na	4.57	3.41	3.47	3.77	3.43	4.08	3.26	3.53	3.37	3.48	3.58	3.59	3.45	3.47	3.61	3.88	3.62	3.7	3.59	3.47	3.6	3.9	3.59
4933407P14RIK	na	4.97	4.93	4.9	4.84	4.87	4.48	5.09	4.76	4.93	4.97	5.23	5.22	4.91	5.18	4.95	4.81	4.59	5.16	5.3	5.26	5.13	4.84	5.09
4933408B17RIK	na	4.11	4.08	3.96	3.65	3.72	4.22	3.94	4.04	4.19	4.03	3.9	3.9	3.82	3.96	4.1	4.06	3.55	3.85	3.36	3.81	4.04	3.93	3.81
4933408J17RIK	na	4.915	4.92	4.865	5.065	4.755	4.875	4.895	5.005	5.205	5.185	4.855	4.99	4.93	4.865	4.99	4.92	5.155	4.835	5.215	5.125	4.83	5.145	4.99
4933408N05RIK	na	5.47	5.45	5.15	5.15	4.89	5.5	4.95	5.57	4.99	5.52	5	5.2	5.36	5.34	5.2	5.63	4.67	5.42	5.16	5.21	5.15	5.22	5.13
4933409D19RIK	na	3.51	3.28	3.1	3.47	3.24	3	3.21	3.36	3.29	3.53	3.12	3.24	3.06	3.36	3.42	3.35	3.4	3.34	3.36	3.11	3.47	3.06	3.81
4933409G03RIK	na	3.16	2.61	2.6	2.66	2.54	3.03	2.88	2.7	3.12	2.99	2.81	2.89	2.88	2.74	2.92	3.03	2.63	3.07	2.56	2.74	3.14	2.95	2.84
4933409K07RIK	na	8.2905	7.805	7.57	7.5235	6.7925	6.852	7.001	6.639	6.872	6.4265	6.414	6.397	7.2195	7.152	6.9055	7.2475	6.8645	7.2845	6.792	7.128	7.3005	6.972	6.1205
4933411E08RIK	na	3.63	3.64	3.33	3.61	3.23	4.23	3.81	3.83	3.96	3.13	3.4	3.77	3.2	3.92	3.75	3.56	3.75	3.65	3.86	3.5	3.37	3.3	3.49
4933411G06RIK	na	3.47	3.07	3.4	3.6	3.52	3.08	3.31	3.39	3.41	3.32	3.26	2.86	3.19	3.13	3.46	3.78	3.31	3.28	3.24	3.05	3.57	3.25	3.79
4933411G11RIK	na	3.47	3.1	3.27	3.19	3.21	2.87	3.63	3.78	3.42	3.4	3.65	3.72	3.33	3.92	3.16	3.66	3.23	3.57	3.58	3.43	3.26	3.2	3.81
4933411K16RIK	na	5.98	6.06	5.71	6.08	6.28	6.12	5.99	5.79	6.33	6.07	6.01	6.03	6.14	5.66	6.33	6.01	5.92	5.68	6.07	5.61	5.78	5.38	5.94
4933411K20RIK	na	7.23	7.31	7.41	7.36	7.27	7.36	7.46	7.51	7.6	7.37	7.51	7.19	7.37	7.41	7.38	7.26	7.46	7.34	7.37	7.4	7.41	7.53	7.5
4933412E12RIK	na	5.07	5.34	5.36	4.96	5.26	5.38	5.51	5.3	5.58	5.82	5.38	5.41	5.54	5.49	5.19	5.72	5.26	5.84	5.28	5.71	5.61	5.83	5.68
4933412E24RIK	na	6.08	5.85	5.68	5.65	6.1	5.83	5.72	6.01	5.92	5.87	5.97	6.01	5.65	5.72	6.29	5.54	5.96	5.86	5.85	6.01	5.98	5.86	5.53
4933412O06RIK	na	3.05	2.75	2.78	2.86	2.71	2.91	2.95	2.78	2.72	2.92	2.71	2.65	2.86	2.62	2.75	2.86	2.91	2.78	2.64	2.79	2.73	2.78	2.83
4933413C19RIK	na	4.09	3.71	3.57	3.68	3.44	3.55	3.44	3.36	2.94	3.62	3.91	3.62	3.54	3.64	3.64	3.63	3.22	3.46	3.82	3.86	3.57	3.85	3.59
4933413G19RIK	na	4.14	4.04	4.08	4.37	3.75	3.58	4.12	3.92	4.81	4.34	4.87	4.18	4.07	4.24	4.16	4.46	3.81	3.76	4	4.08	4.05	3.89	4.18
4933413J09RIK	na	4.71	4.24	4.12	4.27	3.86	4.11	4.1	4.21	4.15	4.12	3.78	4.25	3.7	4.05	4.09	4.19	4.19	3.91	4.35	3.71	4.14	3.71	3.98
4933413L06RIK	na	2.87	2.72	2.86	2.42	2.54	2.92	2.73	2.47	2.48	2.53	2.79	2.43	2.32	2.76	2.97	2.8	2.97	2.39	3.09	2.88	2.82	2.67	2.73
4933415F23RIK	na	4.64	4.98	4.92	4.88	4.83	4.67	4.97	4.75	4.82	4.72	4.71	5.08	4.96	4.9	4.85	4.52	4.42	4.41	4.63	5.01	4.46	4.49	4.93
4933416C03RIK	na	5.23	4.7	5.18	4.61	5.14	4.55	4.99	4.89	4.95	4.98	4.82	4.86	5.04	5.12	5.09	4.93	4.73	4.95	4.77	4.95	4.99	4.82	4.88
4933416E03RIK	na	3.39	3.02	3.13	3.325	3.27	3.64	3.21	3.6	3.235	3.42	3.3	3.135	3.48	3.5	3.5	3.235	3.71	3.32	3.36	3.445	3.38	3.545	3.19
4933416I08RIK	na	3.83	3.32	3.49	3.41	3.35	3.28	3.425	3.735	3.065	2.935	2.895	3.085	3.41	3.735	3.725	3.825	3.4	3.345	3.15	2.835	3.31	2.88	3.14
4933416M06RIK	na	4.46	4.07	3.89	4.04	4.07	3.7	3.79	3.93	3.7	3.77	3.74	3.54	3.97	4.13	3.44	3.97	4.12	3.96	3.87	3.66	3.81	3.6	3.68
4933416O17RIK	na	4.09	3.78	3.96	4.26	3.93	3.71	3.83	3.79	3.97	3.87	3.91	3.84	3.92	3.91	3.44	3.9	3.9	3.74	3.66	4.25	4.35	4.13	3.62
4933417A18RIK	na	4.02	3.67	3.9	3.68	3.53	3.61	3.67	3.59	3.82	3.81	3.65	3.57	3.61	3.82	3.67	3.68	3.79	3.71	3.68	3.74	3.6	3.52	3.48
4933417D19RIK	na	4.75	4.54	4.31	3.89	4.35	3.96	4.42	4.26	4.47	4.38	4.72	4.22	4.17	4.36	4.62	3.92	3.97	4.25	4.33	4.33	5.01	4.34	4.71
4933417E11RIK	na	3.58	3.07	3.47	3.39	3.13	3.3	3.2	3.21	3.47	3.44	3.2	3.3	3.08	3.41	3.83	3.72	3.32	3.05	3.38	4.04	3.41	3.38	3.8
4933417G07RIK	na	3.7	3.98	3.46	3.85	4.01	4.19	3.94	3.93	4.13	4.37	3.76	4.31	3.69	3.26	4.15	4.11	3.97	4.26	3.88	3.79	4.62	3.69	3.94
4933417O13RIK	na	4.23	3.79	3.79	3.95	3.96	3.54	3.77	3.42	4.28	4.3	3.77	3.6	4.15	4.15	4.09	4.24	3.99	3.91	3.93	3.86	3.93	3.73	3.55
4933421A08RIK	na	4.6	4.16	4.18	4.32	4.18	4.51	4.41	4.59	4.43	5.26	4.02	4.33	4.77	4.53	4.04	4.46	4.87	4.32	4.48	4.51	4.67	4.74	4.4
4933421E11RIK	na	7.78	7.47	7.39	7.38	7.52	7.5	7.69	7.67	7.6	7.63	7.62	7.61	7.64	7.4	7.54	7.84	7.8	7.63	7.75	7.86	7.72	7.63	7.63
4933421I07RIK	na	4.4	4.19	4.08	4.52	4.16	4.06	4.2	3.96	3.85	4.69	3.91	3.93	4.55	4.2	3.48	4.21	3.65	3.34	3.75	3.77	4	4.01	3.86
4933421O10RIK	na	6.56	6.74	6.7	6.67	7.07	6.98	6.92	6.75	7.14	6.97	7.01	6.86	6.75	7.22	6.86	6.97	6.94	7.21	6.66	6.89	6.94	6.89	6.87
4933422A05RIK	na	3.87	3.09	3.49	3.1	3.51	3.54	3.87	4.05	3.62	2.9	3.73	4.17	3.19	3.38	3.55	3.42	3.04	2.77	3.58	3.04	3.53	3.69	3.89
4933422H20RIK	na	4.68	4.555	4.45	4.725	4.07	4.295	4.655	4.485	4.64	4.555	4.695	4.595	4.67	4.82	4.34	4.63	4.255	4.68	4.565	4.465	4.195	4.12	4.38
4933424B01RIK	na	8.42	8.64	8.5	8.55	8.58	8.44	8.48	8.21	8.64	8.31	8.43	8.16	8.52	8.44	8.45	8.25	8.46	8.29	8.21	8.41	8.46	8.19	8.33
4933424G05RIK	na	6.18	6.075	6.18	6.205	5.995	6.56	6.265	6.12	6.11	5.8	5.99	5.81	6.145	6.055	5.915	6.115	6.27	6.035	6.06	5.98	5.79	5.6	5.87
4933424G06RIK	na	5.39	5.49	5.43	5.32	5.45	4.92	5.3	5.43	4.88	5.34	5.32	5.04	5.46	5.36	5.24	5.41	5.48	5.49	5.23	4.86	5.29	4.58	5.18
4933425H06RIK	na	5.29	4.45	4.41	4.12	4.33	4.17	4.26	4.32	4.38	4.09	4.4	4.36	4.29	4.7	4.01	4.22	4.55	4.85	4.33	4.32	4.09	4.25	3.67
4933425L06RIK	na	3.68	3.4	3.37	3.53	3.25	3.37	3.4	3.55	3.12	3.32	3.6	3.34	3.48	3.54	3.04	3.21	3.4	3.37	3.25	3.47	3.26	3.43	3.23
4933426D04RIK	na	4.09	4.13	3.87	3.85	4.03	3.77	3.95	3.61	3.85	4.15	3.9	3.94	3.74	4.18	3.92	4.01	4.36	3.92	4	4.44	3.84	3.92	3.5
4933426M11RIK	na	7.78	8	8.06	8.2	8.21	8.28	8.13	7.91	7.79	8.02	8.32	8.34	8.1	7.85	8.47	8.31	8.17	8.29	8.05	8.33	8.48	8.47	8.1
4933427D06RIK	na	4.78	4.21	4.66	4.74	3.98	4.19	4.24	4.18	4.88	4.31	4.54	4.59	4.24	4.18	4.34	4.33	4.36	4.33	4.37	4.53	4.01	4.3	4.54
4933427D14RIK	na	5.58	5.69	5.57	5.66	5.44	5.48	5.28	4.92	5.51	5.14	5.55	5.87	5.51	4.89	5.43	5.35	5.48	5.24	5.51	5.42	5.87	5.51	5.68
4933427E13RIK	na	3.35	3.17	3.11	3.39	3.25	3.75	3.47	3.56	3.45	3.57	3.32	3.43	3.45	3.6	3.64	3.32	3.11	3.8	3.45	3.45	3.35	3.53	3.65
4933427G17RIK	na	5.01	5.71	5.61	5.57	5.79	5.64	5.45	5.22	5.63	5.55	5.78	5.42	4.95	5.56	5.5	5.31	5.4	5.31	5.48	5.62	5.74	5.78	5.25
4933427I22RIK	na	4.06	3.75	3.65	3.95	3.64	3.61	3.58	3.8	4.31	4.07	3.56	3.97	3.88	3.72	3.98	3.89	3.73	3.7	3.77	3.71	3.69	3.45	3.79
4933428C19RIK	na	2.88	2.97	2.45	3.12	3.18	3.1	2.55	3	2.56	3.42	2.68	2.99	2.89	2.94	2.86	2.84	3	2.93	2.98	3.29	2.91	3.08	3.17
4933429K18RIK	na	3.61	3.37	3.3	3.5	3.43	3.1	3.48	3.1	3.65	3.13	3.31	3.76	3.36	3.64	3.36	3.11	3.5	3.02	3.39	3.12	3.72	3.41	3.45
4933429O19RIK	na	3.84	3.17	3.19	3.35	3.21	3.49	3.14	3.36	3.24	3.61	3.79	3.44	3.34	3.36	3.36	3.36	3.44	3.59	3.29	3.36	3.12	3.5	3.56
4933430H15RIK	na	6.3	5.61	5.67	5.52	5.37	5.35	5.38	5.42	5.19	5.21	5.42	5.21	5.38	5.38	5.06	5.81	5.36	5.2	5.16	5.2	5.12	5.02	5.43
4933430H16RIK	na	2.75	3.25	2.87	2.83	2.98	3.51	2.73	3.45	3.51	2.82	3.02	2.96	2.86	3.2	2.91	3.04	3.04	2.98	2.98	2.81	3.06	3.08	2.98
4933430I17RIK	na	3.78	3.68	3.61	3.75	3.8	3.57	3.63	4.06	3.74	4.2	4.05	3.79	4.29	3.34	3.81	3.81	3.75	3.64	3.8	3.68	4.17	3.98	4.13
4933430M04RIK	na	2.6	2.94	2.59	2.67	3.1	3.12	3.19	2.88	2.86	2.86	2.76	2.8	2.73	3.16	2.82	2.75	2.65	2.85	2.59	2.94	2.83	2.96	2.67
4933430N04RIK	na	3.96	3.89	3.7	3.87	3.86	3.74	4.08	4.14	3.79	3.95	3.85	3.82	3.8	3.78	3.85	3.94	3.53	3.98	3.47	3.74	3.75	3.79	3.99
4933431E20RIK	na	5.05	4.96	4.26	4.35	4.77	4.73	4.84	4.74	4.99	4.52	4.75	4.89	4.68	4.4	4.87	4.9	4.44	4.63	4.38	4.38	4.79	4.73	4.35
4933431G14RIK	na	4.49	3.71	3.96	4.01	4	3.95	4.11	3.59	3.92	3.74	4.15	3.86	4.15	3.81	4.17	4.12	4.09	3.79	4.36	4.07	3.63	3.75	4.59
4933431K23RIK	na	5.13	4.53	4.42	4.71	4.2	4.39	4.46	4.55	4.1	4.38	4.57	4.44	4.24	4.61	4.55	4.38	4.25	4.29	4.31	4.19	4.19	4.18	4.3
4933432B09RIK	na	5.98	5	5.19	5.14	4.51	5.59	4.82	4.87	5.01	5.15	5.36	5.65	5.14	4.99	5.09	4.97	4.94	5.14	4.86	5.08	5	5.21	5.34
4933432G23RIK	na	3.53	3.77	3.29	3.48	3.41	3.39	3.47	3.32	3.22	3.31	3.32	3.47	3.06	3.56	3.39	3.34	3.35	3.39	2.98	3.35	3.46	3.59	3.68
4933432I03RIK	na	4.58	4.69	4.9	4.88	4.37	4.56	4.62	4.53	4.57	4.28	4.48	4.66	4.53	4.6	4.61	4.76	4.66	4.55	4.29	4.52	4.82	4.75	4.32
4933432I09RIK	na	4.3	3.54	3.61	3.61	4.14	3.87	3.89	4.33	3.56	4.14	3.55	3.87	3.56	3.86	3.68	3.85	3.87	4	3.8	4.06	3.64	3.51	3.73
4933432K03RIK	na	3.85	3.64	3.87	3.72	3.77	3.63	3.75	3.47	3.32	3.52	3.59	3.54	3.41	3.44	3.56	3.2	3.82	3.53	3.33	3.18	3.54	3.4	3.58
4933433C11RIK	na	4.51	4.53	4.77	4.46	4.35	4.24	4.39	4.43	4.37	4.7	4.49	4.54	4.53	4.3	4.04	4.44	4.42	4.12	4.21	4.25	4.43	4.43	4.41
4933433F19RIK	na	4.86	4.1	4.17	4.24	3.9	4.08	4.3	4.07	4.18	4.17	4.34	3.49	4.21	4.58	4.12	4.37	3.99	4.31	3.92	4.24	3.95	3.97	4.42
4933433G08RIK	na	4.21	3.66	3.72	3.51	3.59	3.74	3.85	3.76	3.84	3.74	3.74	3.65	3.91	3.92	4.33	3.74	4.01	3.8	3.42	3.71	4.12	3.55	3.15
4933433G15RIK	na	5.06	5.19	5.17	5.19	4.92	4.69	4.76	4.66	4.84	4.97	4.69	5.04	4.76	5.06	4.94	4.99	4.41	4.37	4.24	4.46	4.79	4.61	4.41
4933433G19RIK	na	3.97	3.6	3.87	3.68	3.62	3.65	3.73	3.79	4.22	3.86	3.75	3.73	3.9	3.66	3.5	3.89	3.99	3.85	3.37	4.13	3.61	3.78	3.92
4933433H22RIK	na	4.83	4.6	4.45	4.24	4.25	4.35	4.64	4.6	4.14	4.39	4	4.44	4.33	4.54	4.11	4.4	4.27	4.42	4.34	4.38	4.44	4.51	4.35
4933433P14RIK	na	8	7.94	7.95	7.98	8.01	8.09	7.83	8.26	8.11	8.03	8.02	8.08	8.08	8	8.51	8.03	7.86	7.92	8.12	8.24	7.93	8.1	8.19
4933433P16RIK	na	3.5	3.34	3.29	3.27	3.53	3.38	3.34	3.7	3.49	3.44	3.27	3.95	3.37	3.3	3.27	3.32	3.39	3.33	3.28	3.09	3.25	3.82	3.44
4933434E20RIK	na	7.61	7.256666667	7.43	7.186666667	7.04	7.076666667	6.873333333	7.256666667	7.366666667	7.31	7.383333333	7.19	7.333333333	7.276666667	7.393333333	7.23	7.06	7.12	7.17	7.633333333	7.316666667	7.37	7.706666667
4933434I20RIK	na	2.69	3.03	3.06	3.04	2.92	2.89	2.83	2.82	2.9	2.65	2.7	2.61	2.97	2.7	2.67	2.59	2.84	3.03	3.02	2.76	2.97	2.8	2.73
4933434M16RIK	na	3.9	3.71	3.55	3.57	3.8	3.81	3.58	3.58	3.62	3.57	3.26	3.54	3.8	3.81	3.44	3.64	3.34	3.71	3.4	3.46	3.61	3.42	3.63
4933435F18RIK	na	3.59	3.58	4.14	3.62	4.01	3.94	3.53	3.47	3.41	3.78	3.55	3.69	4.13	3.83	3.71	3.56	3.77	3.67	3.75	3.53	3.54	3.29	3.33
4933436C20RIK	na	5.64	5.29	5.28	5.36	4.87	5.26	5.23	4.93	5.11	5.09	4.99	5.27	5.44	5.24	5.25	5.14	5.04	5.06	5.28	5.35	5.66	4.82	5.25
4933436E23RIK	na	5.06	3.91	3.95	4.43	3.77	3.76	3.94	3.69	3.99	4.01	4.19	4.03	4.01	3.72	4.03	4.01	4.07	3.89	4.06	4.1	4.01	4.01	3.84
4933436H12RIK	na	3.88	3.58	3.52	3.69	3.29	3.37	3.19	3.47	3.31	3.29	3.36	3.42	3.19	3.59	3.03	3.38	3.48	3.5	3.2	3.4	3.66	3.31	3.08
4933436I01RIK	na	2.72	2.7	2.85	2.91	2.98	3	2.84	2.91	2.54	2.83	2.6	2.7	2.62	2.8	2.83	2.83	3.24	2.93	3.02	3.15	2.7	2.94	2.91
4933437F05RIK	na	4.95	4.17	4.85	4.29	4.51	4.68	4	4.39	4.7	4.02	4.96	4.36	4.08	4.37	3.91	4.51	4.05	4.04	4.46	4.24	4.37	4.38	4.13
4933438A12RIK	na	3.63	3.45	3.5	3.63	3.95	3.72	3.77	3.41	3.55	3.54	3.49	4.25	3.79	3.68	3.69	3.54	3.72	3.71	3.4	3.42	3.46	3.39	3.75
4933438B17RIK	na	3.87	4.24	3.84	3.8	3.78	3.66	3.8	4.28	3.86	3.79	3.79	3.67	3.68	3.59	3.63	3.79	3.76	3.82	4.03	3.79	3.84	4.12	4.28
4933438K21RIK	na	3.14	2.63	2.58	2.72	2.54	3.03	2.5	2.81	2.5	2.79	2.74	2.35	2.68	2.64	2.24	2.68	2.96	2.63	2.68	2.78	2.7	2.37	2.66
4933439C10RIK	na	5.71	5.63	5.75	5.71	5.13	5.55	5.75	5.24	5.8	5.78	5.75	5.29	5.26	5.63	5.34	5.66	5.39	5.53	5.01	5.5	5.41	4.85	5.22
4933439F18RIK	na	9.12	9.31	9.33	9.51	9.31	9.3	9.29	8.92	8.94	9.04	9.34	9.06	9.33	9.33	9.34	9.07	9.22	9.21	8.85	8.56	9.1	9.1	8.96
4933439K11RIK	na	4.12	3.84	4.09	4.15	3.8	3.76	3.91	4.04	4.21	3.79	4	4	4.1	4.08	4.04	4.31	4.23	4.22	4.42	4.56	4.12	4.32	4.77
4933440J02RIK	na	3.06	3.22	2.8	3.09	3.29	2.97	3.07	3.08	3.22	3.4	3.26	3.47	2.7	3	2.97	3.01	2.9	3.23	3.17	3.19	2.98	3.34	3.31
4933440M02RIK	na	4.12	3.9	4.13	3.84	3.64	4.27	3.97	3.47	3.86	3.59	3.62	3.48	3.74	3.75	4.08	3.6	3.72	4.01	3.55	4.04	3.95	3.65	3.93
5031410I06RIK	na	5.433333333	3.623333333	3.69	3.8	3.643333333	3.83	3.523333333	3.67	3.803333333	3.966666667	3.813333333	3.766666667	3.593333333	3.613333333	3.463333333	3.713333333	3.52	3.533333333	3.573333333	3.72	3.9	3.57	3.57
5031414D18RIK	na	4.88	5.15	5.2	5.22	4.94	5.17	4.97	4.79	5.54	5.18	5.04	4.81	4.72	5.19	5.41	5.07	4.58	5.13	4.83	5.34	5.23	5.6	4.92
5031415H12RIK	na	4.84	4.54	4.21	4.29	4.26	3.88	4.39	3.95	4.29	4.38	4.54	4.76	4.24	4.06	4.48	4.34	4.36	4.5	4.18	4.4	4	4.14	4.59
5031425E22RIK	na	7.01	6.93	6.79	6.78	6.94	6.77	7.12	7.03	6.84	6.72	6.86	6.89	6.52	6.64	6.8	6.46	6.55	6.51	6.88	6.49	6.93	6.77	6.67
5031425F14RIK	na	4.74	4.88	4.58	4.76	4.21	4.4	4.77	4.57	4.69	4.46	4.71	4.71	4.65	5.37	4.7	4.79	4.64	4.76	4.73	5.26	5.26	5.22	5.05
5031426D15RIK	na	6.1	6.98	7.15	7.05	6.69	6.72	6.67	6.3	6.61	6.6	7.09	6.82	6.32	6.68	6.58	6.1	6.44	6.56	6.55	6.51	6.78	7.24	7.03
5031434C07RIK	na	4.06	4.34	3.73	3.89	3.87	3.76	3.93	3.98	3.56	3.97	3.54	4	4.26	4.03	4.36	3.55	3.73	3.92	3.58	4.49	4.25	3.57	3.9
5031434O11RIK	na	5.53	5.61	5.7	5.67	5.51	5.54	5.59	4.92	5.48	5.64	5.77	5.54	4.76	5.49	5.12	4.99	4.81	5.18	5.4	4.93	5	4.68	5.28
5031439G07RIK	na	7.55	7.98	7.88	7.78	7.95	7.91	8.13	7.81	7.76	7.99	7.95	7.9	7.85	7.92	8.27	8.88	8.47	8.19	8.15	8.67	8.32	9.05	8.56
5033403F01RIK	na	5.02	4.81	4.6	4.59	4.63	4.51	4.88	5	5.41	4.77	5.02	4.56	5	4.87	4.91	4.34	4.5	4.33	4.71	4.54	4.33	4.68	4.88
5033403H07RIK	na	3.07	3.12	3.43	3.3	3.47	4.17	3.6	3.25	4.02	4.32	3.66	4.22	3.85	3.3	3.41	3.17	3.8	4.11	3.49	3.63	4	3.12	3.31
5033404E19RIK	na	4.87	4.61	4.7	4.46	5.04	4.91	4.93	4.51	4.41	4.45	4.5	4.09	4.79	5	4.26	4.81	4.54	4.79	4.79	4.53	4.49	4.25	4.22
5033406O09RIK	na	6.57	6.33	6.74	6.7	6.75	6.98	6.64	6.64	6.66	6.79	6.59	7.07	6.52	6.76	6.58	6.65	6.73	6.81	6.49	6.54	6.67	6.57	6.48
5033411D12RIK	na	7.07	6.42	7.3	7.43	7.17	6.96	6.89	6.71	7.61	7.28	7.08	6.64	6.1	5.66	5.4	5.36	6.38	6.4	6.57	6.18	6.06	6.04	6.22
5033414D02RIK	na	8.24	8.05	8.01	8.12	8.16	8.15	8.16	7.42	7.78	8.09	8.05	7.77	7.76	8	7.97	8.29	7.75	7.92	7.59	8.03	7.94	7.7	7.5
5033417F24RIK	na	5	4.72	4.7	4.75	4.73	4.79	4.99	4.45	4.72	4.59	5.16	4.73	4.36	5	4.63	4.56	4.56	4.68	4.62	4.52	4.72	4.79	4.83
5033428I22RIK	na	4.35	3.82	3.85	3.83	4.28	3.82	3.99	3.56	3.98	3.94	4.13	3.74	3.84	3.82	3.67	3.97	3.52	4.25	3.85	4.06	3.55	3.33	3.85
5133400J02RIK	na	4.62	4.52	4.79	4.83	4.91	5.03	5.08	5.01	4.87	5.07	4.87	5.06	5.11	4.81	5.05	5.03	5.14	5.06	4.89	4.92	4.93	4.86	4.96
5330411J11RIK	na	3.41	2.95	3.07	3.65	2.79	2.63	2.75	3.27	3.09	2.73	2.99	3.31	3.29	2.85	3	3.04	3.15	2.76	3.31	2.68	3.14	2.96	3.09
5330413P13RIK	na	4.23	3.73	3.29	3.62	3.35	3.95	3.71	3.77	3.75	3.86	3.47	3.79	3.52	3.52	3.49	3.98	3.71	3.76	3.54	3.67	3.41	3.61	3.64
5330416C01RIK	na	4.17	4.61	4.19	4.16	4.03	4.16	3.82	4.22	3.93	4.2	3.93	3.92	3.97	3.91	4.01	4.1	3.87	4.05	3.96	3.92	3.96	3.7	4.06
5330417C22RIK	na	4.16	3.78	4	4.08	3.74	4.22	3.89	4.38	4.08	4.21	4.41	3.81	4.24	4.28	3.96	4.13	4.14	4	3.89	3.63	4.03	4.15	3.87
5330426P16RIK	na	7.2	7.31	7.22	7.22	7.11	7.39	7.12	7.23	7.21	7.28	7.57	7.52	7.54	7.2	7.8	7.42	7.39	7.42	7.4	7.46	7.41	7.82	7.69
5330427O13RIK	na	4.88	5.34	4.89	5.04	4.83	4.57	4.71	4.79	5.3	4.99	4.85	5.34	4.88	4.78	5.05	4.88	4.42	4.88	4.72	4.94	5.16	4.76	4.97
5330429C05RIK	na	3.81	4.48	4.52	4.66	4.79	4.17	4.59	4.35	3.92	4.53	3.79	4.27	4.1	4.39	4.41	4.2	4.41	4.27	4.78	4.09	3.72	4.41	3.96
5330434G04RIK	na	3.28	3.57	3.37	3.29	3.28	3.22	3.16	2.88	3.38	3.02	3.28	2.93	3.7	3.42	3.56	3.37	3.11	3.25	3.11	2.98	3.42	3.37	3.16
5330437I02RIK	na	3.88	3.7	3.91	3.9	3.44	3.51	3.67	3.34	3.29	3.52	3.39	3.27	3.51	3.6	3.77	3.6	3.45	3.45	3.18	3.54	3.84	3.43	3.49
5330438D12RIK	na	4.03	4.9	5.48	4.91	4.51	4.79	5.47	4.39	5.12	4.76	4.59	5.07	4.76	4.83	4.6	5.11	4.33	4.94	4.34	4.49	4.13	4.55	4.69
5330439B14RIK	na	4.15	4.05	4.45	4.46	4.05	4.15	4.19	3.78	4.06	4.14	3.85	4.02	4.27	4.5	4.15	4.28	3.93	4.28	4.04	4.19	4.31	4.14	4.02
5330439K02RIK	na	4.17	3.77	4.09	4.83	4.27	3.97	4.56	4.5	4.01	3.94	4.29	4.29	4.15	3.63	4.67	4.09	3.77	4.39	4.42	4.24	4.88	4.07	4.08
5430400D12RIK	na	5.9	6	6.33	6.18	6.02	6.05	6.25	6.07	6.28	6.38	6.36	6.15	6.08	6.27	6.14	6.17	6.14	6.1	5.92	5.78	6.15	5.91	6.32
5430401F13RIK	na	4.25	3.77	3.49	3.85	3.67	3.9	3.99	3.49	4.3	3.85	3.54	4.14	3.69	3.67	3.73	4.02	4.48	3.68	3.78	3.7	4.14	3.37	4.26
5430401H09RIK	na	3.4	2.78	3.33	3.2	3.24	3.7	3.55	3.03	3.67	3.77	3.36	3.92	2.9	3.2	3.55	3.4	3.64	3.1	3.06	3.24	3.47	3.17	3.25
5430402E10RIK	na	2.67	2.6	2.56	2.46	3.76	3.37	2.97	3.23	2.41	2.7	2.37	2.5	2.55	2.5	2.66	2.43	2.71	3.17	2.49	2.36	2.53	3.13	2.46
5430402O13RIK	na	5.09	5.06	5.62	4.95	5.53	5.06	5.26	5.21	5.08	5.49	5.18	5.12	4.7	5.23	5.06	4.99	5.03	5.06	4.86	5.07	4.67	4.79	4.76
5430403N17	na	4.17	3.92	4.38	4.12	4.47	3.88	4.25	3.96	4.31	4.29	4.44	4.02	4	3.92	4.3	4.15	4.23	4.15	4.68	4.24	3.79	4.02	4.42
5430405G05RIK	na	5.71	5.59	5.22	5.69	5.37	5.8	5.57	5.67	5.49	5.72	5.7	5.63	5.24	5.4	4.93	5.59	5.62	5.39	5.62	5.47	5.23	5.57	5.62
5430405H02RIK	na	5.78	5.7	5.63	5.79	5.64	5.37	6.18	5.52	5.83	5.94	5.8	5.32	5.13	5.96	5.66	5.5	5.28	5.32	5.69	5.56	6.02	5.44	5.48
5430407P10RIK	na	5.75	5.83	6.05	5.75	5.66	5.87	6.02	5.94	6.01	6.39	5.92	6.18	5.75	6.14	5.92	5.58	6.33	5.94	6.19	6	5.93	6.01	6
5430411K18RIK	na	6.81	7.85	7.69	7.89	7.63	7.58	7.57	7.72	7.7	7.62	7.77	7.69	7.62	7.72	7.85	7.38	7.43	7.65	7.56	7.35	7.71	7.82	7.57
5430416N02RIK	na	4.8	4.84	5.13	5.09	4.78	4.63	4.99	4.54	4.54	5.14	4.67	4.6	5.31	4.84	4.52	5.25	4.57	5.18	4.57	4.78	4.76	4.26	4.69
5430416O09RIK	na	6.57	6.98	6.73	6.59	6.28	6.86	6.49	6.35	6.63	6.54	6.53	6.59	6.69	7.08	6.51	6.6	6.39	6.58	5.98	6.31	6.97	6.8	6.59
5430417L22RIK	na	7.93	8.69	8.46	8.63	8.57	8.61	8.69	8.66	8.4	8.66	8.95	8.92	8.23	8.41	8.56	8.06	8.29	8.33	8.22	8.3	8.49	8.37	8.16
5430419D17RIK	na	4.57	4.08	4.32	4.08	4.05	4.25	4.11	4.32	4.45	4.75	4.43	4.4	3.93	4.29	4.12	4.32	4.21	4.41	4.32	4.31	4.29	4.47	4.39
5430421F17RIK	na	4.07	4.07	4.06	4.12	3.92	3.98	4.01	4.04	4.14	4.19	3.98	4.55	4.15	3.94	4.1	4.02	3.89	4.09	4.12	4.19	4.37	4.03	4.18
5430421N21RIK	na	6.03	4.85	5.41	5.23	5.12	4.48	4.69	5.12	5.11	5.6	5.18	4.88	4.91	5.05	5.15	4.98	5.02	4.75	4.8	5.05	4.62	4.73	4.86
5430425J12RIK	na	4.3	4.2	4.19	4.35	3.88	4.19	4.38	4	4.19	4.48	4.01	4.15	4.23	4.45	4.17	4.14	4.14	4.27	3.9	4.05	4.2	3.74	3.99
5430427M07RIK	na	2.86	3.27	2.78	2.87	2.57	3.48	3.21	2.89	3	2.96	2.78	2.89	2.81	3.21	2.86	2.94	3.23	2.94	3.73	2.89	2.49	3.39	2.74
5430427O19RIK	na	4.33	4.05	4.26	3.85	4.15	4.21	4.13	3.96	3.81	3.97	4.01	3.73	4.37	4.04	3.92	4.04	4.64	4.57	4.03	4.39	4.48	4.43	4.24
5430428K19RIK	na	2.98	3.28	2.97	3.13	2.88	3.08	3.18	3.68	3.48	3.62	3.43	3.73	3.45	2.92	3.37	3.62	3.69	3.42	3.33	3.42	3.87	3.31	3.32
5430434I15RIK	na	3.69	3.52	3.61	3.75	3.1	3.85	3.37	3.49	2.75	3.58	3.49	3.5	3.48	4.12	3.68	3.48	3.15	3.2	3.37	3.13	3.36	3.68	3.47
5430435G22RIK	na	7.44	7.77	7.49	7.32	7.55	7.11	7.63	7.56	6.96	7.38	7.84	7.68	7.54	7.59	7.87	9.06	7.89	7.85	8.33	9.17	8.49	8.88	8.45
5430437J10RIK	na	3.59	3.21	3.21	3.4	3.32	4.01	3.7	3.21	3.04	3.22	3.08	3.15	3.11	3.31	3.35	3.98	3.69	3.6	3.83	3.42	3.78	3.84	3.96
5430437P03RIK	na	9.27	9.66	9.57	9.62	9.23	9.6	9.41	9.57	9.49	9.43	9.18	9.37	9.42	9.78	9.86	9.33	9.48	9.4	9.29	9.44	9.37	9.49	8.95
5430440P10RIK	na	5.19	4.66	4.36	4.79	4.47	3.76	4.66	4.44	3.79	4.5	4.69	4.5	4.87	4.4	4.46	4.37	4.74	4.17	3.7	4.51	3.94	4.41	4.25
5530400C23RIK	na	3.5	2.07	2.26	2.17	2.41	2.56	2.33	2.81	2.27	2.56	2.5	2.33	2.15	2.8	2.24	2.23	2.17	2.41	2.95	2.7	2.43	2.28	2.22
5530401A14RIK	na	2.94	3.12	3.11	2.9	3.09	2.71	3.12	2.84	2.84	2.83	3.09	2.9	3.05	2.97	3.17	3.11	2.79	2.82	3.08	2.96	3.25	2.89	3.03
5530601H04RIK	na	4.63	4.54	4.34	4.31	4.6	4.48	4.39	4.38	4.44	4.44	4.65	4.43	4.48	4.33	4.26	4.39	4.42	4.37	4.41	4.48	4.66	4.41	4.43
5730403B10RIK	na	6.47	7.42	7.52	7.42	7.79	7.34	7.35	7.26	7.28	7.34	7.36	7.34	7.02	7.39	7.34	7.05	7.35	7.13	7.01	7.11	6.89	7.26	6.99
5730403I07RIK	na	4.05	3.75	4.17	4.2	3.42	3.8	3.97	3.46	4.15	4.05	3.86	4.22	4.13	4.1	4.01	4.26	3.92	3.95	4.4	4.06	4.1	3.75	4.05
5730405O15RIK	na	6.72	6.41	6.81	7.28	6.85	6.91	6.91	6.95	6.97	6.99	6.97	6.7	6.48	6.54	6.48	6.12	6.34	6.59	6.61	6.08	6.79	6.99	6.3
5730408K05RIK	na	6.08	6.19	6.22	5.78	6.08	6.08	6.19	6.08	6.05	5.88	5.84	6.42	5.71	5.64	6.08	5.88	6.13	6.48	6.08	5.99	6.49	6.15	6.37
5730409E04RIK	na	7.57	7.21	7.23	7.34	7.09	6.82	7.19	6.84	7.06	6.71	7.27	7.13	7.06	7.08	7.03	6.63	6.67	6.77	6.9	6.83	7.06	7.01	7.06
5730409K12RIK	na	5.39	5.32	5.57	5.21	5.24	5.3	5.19	5.06	5.53	5.31	5.3	5.33	5.29	5.08	5.07	5.09	5.21	4.84	5.16	5.67	5.02	5.1	4.69
5730412P04RIK	na	4.35	3.77	3.95	4.04	4.05	3.83	3.89	3.77	4	4.01	4.18	4.37	4.42	4.02	3.97	4.12	3.9	4.22	4.42	3.94	3.69	4.02	3.93
5730416F02RIK	na	3.53	4.28	4.27	4.88	4.49	4.33	4.32	4.55	4.23	4.14	3.95	4.25	4.1	3.86	4.89	4.27	4.14	4.43	3.95	4.37	4.97	3.71	4.54
5730419I09RIK	na	7.07	7.51	7.6	7.79	7.32	7.58	7.67	7.54	7.4	7.41	7.69	7.51	7.76	7.56	7.6	7.67	7.4	7.32	7.56	7.4	7.59	7.58	7.66
5730420D15RIK	na	4.92	5.08	4.75	4.76	4.36	4.71	4.68	4.81	4.56	5.19	5.03	4.99	4.79	4.87	4.75	4.89	4.32	4.12	4.74	5.02	4.75	4.66	4.49
5730422E09RIK	na	5.65	5.81	5.27	5.67	5.67	5.4	5.3	5.45	5.51	5.43	5.95	5.33	5.57	5.04	5.49	5.49	4.8	5.28	5.14	5.18	5.61	5.55	5.55
5730435O14RIK	na	6.34	5.91	5.79	6.14	5.2	5.08	5.73	5.61	6	6.04	6.16	5.86	5.66	5.87	5.75	5.47	5.63	5.67	5.47	5.7	5.72	5.1	5.96
5730437C11RIK	na	4.58	4.76	4.83	4.8	4.47	4.63	4.8	4.96	5.17	4.77	4.89	4.66	4.9	4.66	5.18	4.78	5.2	4.52	4.54	4.98	4.69	4.31	5.11
5730455O13RIK	na	6.94	6.93	7	7.08	6.94	7.4	7.07	7.03	7.13	6.99	7.04	7.04	6.9	6.73	6.9	6.79	6.79	6.71	6.91	6.91	7.01	6.45	6.88
5730455P16RIK	na	7.26	7.3	7.29	7.44	7.59	7.44	7.41	7.69	7.38	7.52	7.62	7.33	7.22	7.05	7.31	7.04	7.29	7.23	7.32	6.82	7.3	7.14	7.25
5730457N03RIK	na	4.37	4.51	4.09	4.22	4.94	4.65	4.54	4.65	4.19	4.39	4.14	4.62	4.01	4.47	4.17	4.44	4.37	4.37	4.82	4.56	4.37	4.03	4.37
5730460C07RIK	na	5.16	4.86	4.87	5.24	4.57	5.33	5.28	5.05	4.95	4.85	4.94	4.97	5.07	5.22	4.64	4.94	5.22	5.01	4.82	4.82	4.71	4.71	4.59
5730469M10RIK	na	11.75	11.65	11.69	11.76	11.88	11.92	12.16	11.89	11.87	11.95	12.05	11.84	11.56	11.83	11.4	12.05	12.01	12.02	11.67	11.67	11.67	11.92	11.8
5730480H06RIK	na	5.44	5.16	5.14	5.25	5.33	5.35	4.97	5.14	5.53	5.13	5.33	5.32	5.26	5.41	5.22	5.21	5.08	5.15	5	4.96	5.52	5.05	5.16
5730494M16RIK	na	7.72	7.84	7.72	7.93	8.16	7.99	8.2	8.04	7.99	8.04	8.12	8.05	7.8	7.98	8.1	8.11	7.92	8.07	7.87	7.81	8.05	8.28	8
5730494N06RIK	na	7.06	7.44	7.36	7.57	7.7	7.69	7.85	7.51	7.55	7.62	7.81	7.71	7.46	7.35	7.5	7.88	7.57	7.66	7.5	7.43	7.75	7.79	7.57
5730507C01RIK	na	6.45	5.53	5.15	4.75	5.31	5.25	5.37	5.26	5.43	4.99	5.45	5.04	4.92	5.35	5.4	5.83	4.84	5.32	5.76	5.15	5.3	5.59	6.03
5730508B09RIK	na	8.26	8.14	8.25	8.55	8.42	8.79	8.61	8.95	8.31	8.1	8.19	8.34	8.35	8.13	8.24	8.25	8.04	8	8.19	8.21	7.97	7.68	8.12
5730522E02RIK	na	4.73	4.05	4.29	4.17	4.24	4.12	4.4	4.18	4.59	4.52	4.52	4.18	4.43	4.49	4.17	4.41	4.09	4.12	4.29	4.33	4.29	3.95	4.21
5730528L13RIK	na	5.98	6.28	6.05	6.04	6.39	6.63	6.47	6.36	6.25	6.15	6.54	6.24	6.21	6.46	6.29	6.36	6.29	6.2	6.42	6.52	6.35	6.31	6.51
5730559C18RIK	na	5.66	5.29	5.13	5.42	5.02	5.56	5.38	5.46	5.44	5.53	5.55	5.14	5.7	5.42	5.39	5.62	5.27	5.69	5.36	5.42	5.38	5.21	5.26
5730577I03RIK	na	4.17	4.22	4.33	4.31	4.32	3.77	4.82	4.22	4.27	4.36	3.98	4.05	4.01	4.52	4.02	3.99	4.22	4.28	3.47	4.45	4.22	3.98	4.15
5730590G19RIK	na	4.25	3.81	4.37	4.02	3.78	3.69	4.36	4.11	4.23	3.99	4.46	4.03	4.13	4.45	4.25	4.52	3.98	4.45	4.4	4.54	4.57	4.54	4.8
5830403L16RIK	na	5.02	3.88	4.17	3.55	3.45	3.76	3.56	3.84	3.56	3.62	3.65	3.27	10.31	3.39	3.54	3.3	3.62	3.36	3.34	3.57	3.38	3.13	3.34
5830403M04RIK	na	3.54	3.4	3.53	3.41	3.65	3.41	3.31	3.48	3.52	3.83	3.48	3.94	4.15	3.57	3.21	3.61	3.28	3.44	3.53	3.38	3.2	3.5	3.63
5830411N06RIK	na	4.21	3.99	4.06	4.06	3.87	4.25	3.9	3.99	3.79	4.08	4.03	3.99	3.86	4.41	3.79	4.06	4.13	3.98	3.83	4.18	3.74	3.83	3.99
5830415F09RIK	na	5.78	5.53	5.87	5.95	5.94	5.82	5.88	5.94	6.03	5.83	5.94	5.7	6.16	6.36	6.18	5.78	6.12	6.01	5.83	5.94	6.24	5.96	5.94
5830416I19RIK	na	4.85	4.65	5.03	4.66	4.43	4.47	5.13	4.95	4.89	5.17	5.19	5.45	5.07	4.78	5.16	4.82	4.73	4.72	4.82	5.08	4.85	4.94	5.4
5830416P10RIK	na	5.46	5.08	5.25	4.94	5.02	4.19	5.17	5.1	5.27	5	5.43	5.05	4.76	4.85	4.74	4.69	4.97	4.85	5.14	5.12	4.72	5.07	5.11
5830417I10RIK	na	5.76	6.3	6.015	5.65	5.525	5.44	6.005	5.69	5.955	6.015	6.09	6.185	6.115	6.195	6.11	5.865	5.775	6.005	6.035	5.87	6.24	5.965	5.96
5830418K08RIK	na	5.685	5.645	5.605	5.64	5.63	5.695	5.495	5.765	5.5	5.66	5.58	5.53	5.72	5.8	5.82	5.54	5.315	5.38	5.81	5.65	5.75	5.595	5.845
5830418P13RIK	na	4.2	3.9	4.02	4.51	3.85	3.73	3.84	3.91	4.03	3.89	3.83	4.14	4.04	4	4.04	3.57	4.19	3.95	3.96	3.73	3.85	4.2	3.95
5830428M24RIK	na	4.17	3.37	3.35	3.47	3.45	3.62	3.34	3.69	3.23	3.72	3.18	3.02	3.75	3.27	3.49	3.7	3.78	3.42	3.43	3.35	3.52	3.95	3.45
5830432E09RIK	na	6.25	6.39	6.36	6.07	6.06	6.18	6.35	6.16	6.11	6.24	6.4	6.14	6.13	6.3	6.48	6.64	6.29	6.19	6.47	7.08	6.61	6.49	6.65
5830433M19RIK	na	5.06	4.96	4.99	5.245	4.92	5.075	5.065	4.98	5.28	5.08	5.05	5.25	4.885	5.09	4.85	5.61	5.025	5.16	5.01	5.19	4.995	5.185	5.255
5830444B04RIK	na	4.31	4.42	4.26	4.26	4.31	4.16	4.17	4.28	4.48	4.47	4.4	4.6	4.36	4.28	3.94	4.22	4.26	3.88	4.41	3.79	4.5	4.63	4.21
5830454E08RIK	na	5.34	4.81	5.31	5.34	5.61	5.32	5.83	5.18	5.32	5.41	5.45	5.32	5	5.18	5.35	5.28	5.14	4.88	5.35	5.05	5.37	5.65	5.59
5830473C10RIK	na	3.88	4.55	3.8	3.98	5.34	4.98	3.2	3.53	6.05	5.5	3.42	5.49	3.79	3.75	3.45	3.96	5.34	5.38	6.24	4.68	4.45	3.05	5.07
5930403L14RIK	na	5.13	4.24	4.94	4.88	4.63	4.2	4.8	4.5	5.15	4.86	4.95	4.47	4.71	4.87	4.57	4.83	4.5	4.72	4.73	4.18	4.59	4.65	4.74
5930403N24RIK	na	5.21	5.02	4.63	4.92	4.77	4.62	5.25	4.9	5.07	4.86	4.86	4.86	5.06	5.09	4.95	4.93	4.64	5.11	4.69	5.12	4.59	5.18	5.19
5930412G12RIK	na	4.73	4.28	4.6	4.67	4.69	4.01	3.94	4.17	4.31	3.94	3.98	4.19	4.75	4.46	3.8	4.72	4.17	4.49	4.35	4.39	4.19	3.85	4.45
5930416I19RIK	na	5.205	5.095	5.155	5.35	5.375	5.38	5.27	5.24	5.245	5.285	5.41	5.355	5.375	5.2	5.26	5.435	5.18	5.435	5.29	5.54	5.52	5.265	5.515
5930438M14	na	2.92	2.93	2.75	2.75	2.64	2.83	2.74	2.83	3.1	2.86	2.82	2.79	2.81	3.25	2.91	2.81	2.83	2.85	2.83	2.68	2.83	2.64	2.95
6030405A18RIK	na	3.99	3.58	3.63	3.82	3.77	3.84	3.98	3.86	3.83	3.8	3.67	3.91	3.78	3.83	3.65	4.06	3.88	3.7	3.78	3.88	3.7	3.94	3.58
6030407O03RIK	na	4.01	3.59	3.79	3.7	3.62	3.94	3.84	4	3.88	3.98	4.08	4	3.88	3.62	3.7	3.7	4.12	3.74	4.12	4.17	3.88	3.61	4.12
6030408B16RIK	na	5.85	5.76	5.51	5.52	5.26	5.82	5.72	5.5	4.86	4.84	5.34	5.34	5.37	5.8	5.61	5.83	5.2	5.7	5.56	5.11	5.01	4.84	5.29
6030419C18RIK	na	5.98	6.16	6.01	5.92	5.72	5.57	5.81	5.93	6.03	6.22	5.93	6.12	5.8	6.16	6.52	5.87	6.05	5.53	5.85	6.11	6.01	6.15	6.01
6030422M02RIK	na	3.3	3.26	3.07	3.26	2.97	3.3	3.31	3.29	3.16	3.19	3.05	3.1	3.01	2.95	3.11	3.22	3.26	3.26	2.91	3.29	3.31	3.08	3.18
6030429G01RIK	na	5.785	5.17	5.23	5.245	4.895	4.98	5.06	5.27	5.01	5.215	5.07	5.27	5.115	5.365	5.085	5.185	5.135	5.19	5.235	5.165	5.085	4.975	5.11
6030440G07RIK	na	3.65	3.92	3.51	3.63	3.52	3.28	3.96	3.7	3.91	3.78	3.58	3.67	3.27	3.78	3.58	3.5	3.67	3.67	3.86	3.34	3.75	3.57	3.58
6030443J06RIK	na	4.99	5.56	5.26	5.01	4.91	5.16	5.29	5.34	5.46	5.61	5.36	5.59	4.98	5.02	5.37	4.72	4.82	4.92	5.15	5.01	4.8	5.19	5.08
6030458C11RIK	na	5.82	6.39	6.47	6.41	6.67	6.21	6.61	6.78	6.49	6.45	6.65	6.59	6.4	6.69	6.43	6.43	6.63	6.48	6.43	6.65	6.54	6.78	6.64
6030466F02RIK	na	4.68	4.56	4.47	4.66	4.49	4.18	4.81	4.55	4.57	4.54	4.53	4.43	4.45	4.39	4.28	4.61	4.62	4.31	4.71	4.75	4.22	4.45	4.35
6030468B19RIK	na	4.62	3.94	4.29	4.45	3.94	4.2	4.2	4.1	4.04	4.2	4.5	4.2	4.38	4.23	4.2	4.29	4.1	4.19	4.04	4.36	4.24	4.02	4.53
6030471H07RIK	na	5.43	4.92	5.38	5.04	4.8	4.42	5.03	4.67	4.8	4.98	5.08	5.07	4.84	4.63	4.5	4.74	4.76	4.83	4.61	4.74	4.85	4.84	4.66
6030498E09RIK	na	3.43	3.08	2.85	2.57	2.82	3	2.61	2.97	2.99	2.87	2.72	2.96	2.76	3.04	2.68	2.92	2.79	3	2.91	2.96	2.9	3.01	2.91
6230400D17RIK	na	6.26	6.43	6.19	6.18	6.25	6.39	6.53	6.19	6.27	6.42	6.41	6.2	5.97	6.29	5.87	6.06	5.86	6.22	6.01	6.03	6.18	6.33	6.17
6230409E13RIK	na	4.09	3.85	3.97	3.8	3.96	3.35	3.95	4.39	3.63	3.97	4.05	4.17	3.91	4.08	4.01	4.02	4.19	3.95	3.75	4.16	4.18	3.76	4.02
6230426M11RIK	na	3.78	3.99	3.49	3.8	3.91	4.12	4.12	3.82	3.74	3.77	4.06	4.03	3.56	4.31	3.7	3.98	3.94	3.53	3.93	4.05	3.67	4.05	4.09
6230427J02RIK	na	4.71	6.29	5.95	5.98	6.04	6.29	5.99	6.13	5.59	5.94	6.2	6.17	6.06	6.18	6.34	5.87	6.01	6.2	5.76	6.12	6.36	6.52	6.08
6330403A02RIK	na	4.39	4.53	4.29	4.89	4.54	3.87	4.74	4.61	4.24	4.4	5.18	4.8	4.82	4.84	4.48	4.94	4.7	4.74	4.29	4.89	4.26	4.53	4.84
6330403K07RIK	na	5.28	4.64	4.77	4.79	4.88	4.51	5.05	4.52	4.63	4.31	4.37	4.64	4.7	4.84	4.81	4.8	4.59	4.7	4.52	4.54	4.98	4.27	4.56
6330403N20RIK	na	4.2	4.38	4.55	4.53	4.19	4.09	4.22	4.2	4.25	4.65	4.53	4.89	3.96	4.09	4.12	4.18	4.38	4.12	3.9	4.15	4.03	3.74	4.21
6330406I15RIK	na	7.14	7.44	7.39	7.28	7.62	7.19	7.64	7.58	7.35	7.39	7.84	7.55	7.47	7.49	7.69	7.63	7.52	7.78	7.56	7.33	7.94	7.75	7.7
6330407A03RIK	na	6.88	7.26	7.1	7.36	6.95	6.38	7.36	7.32	7.11	7.43	7.56	7.43	7.13	7.05	7.08	8.09	7.17	7.73	7.41	7.38	7.73	7.89	8.13
6330407J23RIK	na	3.915	3.735	3.61	3.705	3.875	3.77	4.07	3.725	3.695	3.93	3.595	3.965	3.89	3.885	3.685	3.66	3.865	4.075	3.69	3.65	3.475	3.71	4.01
6330408A02RIK	na	5.95	5.4	5.69	5.57	5.72	5.67	5.95	5.87	5.63	5.77	6.07	5.84	5.52	5.73	5.62	5.67	5.77	5.47	5.55	5.81	5.66	5.85	5.88
6330409D20RIK	na	4.15	3.92	4.05	4.2	3.82	4.31	4.08	3.65	4.38	3.76	3.89	3.9	4.08	4.01	4.2	4.05	4	4.15	4.05	4.02	4.06	4.02	4
6330409N04RIK	na	8.58	8.47	8.47	8.78	8.41	8.71	8.31	8.77	8.47	8.36	8.36	8.65	8.22	8.05	8.29	7.98	8.24	7.99	8.25	8.29	8.07	8.01	8.12
6330411D24RIK	na	4.61	4.27	4.27	4.66	4.45	4.11	4.4	4.34	4.43	4.45	4.43	4.38	4.35	4.61	4.46	4.18	4.56	4.22	4.37	4.43	4.13	4.12	4.37
6330415B21RIK	na	3.36	2.98	3	3.05	3.26	2.87	3	3.15	3	2.97	3.34	3.01	2.81	2.66	2.83	2.86	2.93	2.87	2.85	2.99	3.13	3.04	2.5
6330415G19RIK	na	5.18	5.4	5.21	5.4	5.2	5.64	5.64	5.04	5.23	5.58	5.13	5.57	5.07	5.55	4.86	5.07	5.17	5.35	4.88	5.29	5.31	5.18	5.02
6330416G13RIK	na	6.02	6.66	6.35	7	6.95	6.99	7.03	6.96	6.75	7.1	6.76	7.36	6.34	6.33	6.61	6.58	6.39	6.25	6.3	6.03	6.83	6.53	6.86
6330420H09RIK	na	3.09	3.06	2.93	3.09	3.52	3.23	2.95	2.81	3	3.31	2.81	2.8	2.58	3.19	2.92	2.99	3.16	2.9	3.05	2.99	3.27	2.78	2.98
6330439K17RIK	na	5.77	5.25	5.36	5.12	5.4	5.36	5.5	5.35	4.98	5.36	5.36	5.75	5.34	5.52	5.33	5.28	5.38	5.34	5.54	5.07	5.27	4.86	5.19
6330503K22RIK	na	5.71	5.66	5.56	5.73	5.3	5.91	5.38	4.8	5.13	5.3	5.31	5.45	4.99	5.43	5.41	5.34	5.19	5.15	4.93	5.16	5.3	5.27	5.44
6330512M04RIK	na	4.32	4.4	4.6	4.31	4.33	4.06	3.93	4.3	4.15	4.59	4.12	4.32	4.5	4.46	4.52	4.29	4.16	4.09	4.12	4.33	4.08	4.39	4.33
6330527O06RIK	na	4.88	4.27	4.6	4.49	4.22	4.29	3.99	4.54	4.48	4.11	4.27	4.17	4.55	4.34	4.43	4.08	4.57	4.21	4.62	4.36	4.35	4.28	4.14
6330545A04RIK	na	5.5	5.58	5.68	5.72	5.07	5.55	5.57	5.56	5.93	5.5	5.79	5.58	5.59	5.36	5.59	5.57	5.8	5.38	5.7	5.52	5.84	5.56	5.34
6330549D23RIK	na	4.35	4.81	4.23	4.03	3.39	4.67	4.64	4.12	4.63	4.28	3.97	4.27	4.31	4.66	4.45	3.99	4.02	4.52	4.83	4.44	4	4.11	4.46
6330578E17RIK	na	10.32	9.68	10	10.08	9.98	10.08	9.86	10.23	10.17	9.88	9.87	9.8	9.9	9.74	9.8	9.59	9.89	9.84	9.72	9.78	9.87	9.91	9.8
6430527G18RIK	na	7.26	7.89	7.69	7.51	7.78	7.66	7.81	7.61	7.46	7.61	7.96	7.98	7.68	7.76	8.03	7.72	7.5	7.36	7.74	7.79	7.86	7.79	7.69
6430531B16RIK	na	4.83	4.35	4.34	4.47	4.19	4.03	4.56	4.37	4.46	4.29	4.56	4.14	4.14	4.47	4.22	4.38	3.98	4.58	4.38	4.23	4.88	4.21	4.17
6430548G04	na	4.44	4.11	4.73	4.62	4.25	4.06	4.18	3.76	4.25	3.91	4.25	4.03	4.18	4.06	4.2	4.76	4.07	4.32	3.99	4.14	4.58	4.18	3.66
6430548M08RIK	na	6.54	6.66	6.78	6.7	6.8	6.67	7.08	6.64	6.78	6.85	6.88	6.82	7.11	6.84	7.01	6.9	6.72	6.82	6.86	6.98	6.84	7.32	6.84
6430550D23RIK	na	5.41	5.81	5.81	5.93	5.78	5.19	5.88	5.33	5.79	5.51	5.46	5.7	5.52	5.52	5.63	5.13	5.33	5.19	5.09	5.45	5.5	4.72	5.31
6430571L13RIK	na	4.96	5.08	5.16	5.16	4.98	4.77	5.11	4.93	4.61	5.04	5.05	5.11	5.24	5.05	4.79	5.27	4.99	4.77	4.95	4.98	4.65	4.75	4.86
6430573F11RIK	na	5.57	5.77	5.54	5.56	5.17	5.62	5.44	5.27	5.51	5.58	5.11	5.27	5.51	5.68	5.06	5.31	5.24	5.44	5.28	5.16	5.21	5.56	4.97
6430584L05	na	4.07	2.88	3.47	3.38	3.59	3.45	3.21	2.99	3.45	3.73	3.52	3.9	3.74	3.13	3.4	3.27	3.69	3.79	3.28	3.58	3.28	3.39	3.11
6430590A07RIK	na	7.36	7.85	8.06	8.28	8.4	7.98	8.48	7.89	7.91	7.58	8.08	7.97	7.5	7.71	7.28	7.21	7.15	7.67	7.85	7.6	7.84	7.62	7.89
6430598A04RIK	na	5.25	5.12	5.1	5.27	4.92	5.15	4.87	4.78	4.82	4.97	4.97	4.82	5.42	4.85	4.77	4.87	4.99	5.14	4.77	4.97	5.04	4.97	4.8
6430704M03RIK	na	3.98	3.64	3.82	3.97	3.85	3.97	3.96	3.96	4	4.27	3.69	4.59	3.86	3.96	3.68	3.88	4.03	3.94	3.86	3.85	3.96	4.39	4.04
6430710C18RIK	na	3.91	3.96	3.68	3.56	3.87	3.83	3.79	3.93	3.91	3.92	3.87	3.95	3.82	4.12	3.84	4.05	4.35	3.86	3.88	4.06	4.37	3.78	4.39
6530401F13RIK	na	3.92	3.64	3.65	3.76	3.78	3.42	3.56	3.3	4.06	3.59	3.46	3.49	3.08	3.6	3.41	3.3	3.89	3.47	3.49	3.55	3.62	3.62	3.68
6530401N04RIK	na	7.99	7.71	7.65	7.95	7.93	7.89	7.97	7.8	7.89	7.89	7.82	7.89	7.9	7.67	7.93	7.79	7.84	7.82	7.68	8.07	7.71	7.73	7.45
6530402F18RIK	na	5.32	6	6.14	6.19	6.47	6.25	6.37	6.66	5.97	5.9	6.32	6.27	5.89	6.16	6.97	6.28	5.96	6.43	6.28	5.85	6.32	6.49	6.7
6530411M01RIK	na	3.52	3.21	3.33	3.43	3.2	3.53	3.41	3.59	3.62	3.21	3.21	3.5	3.26	3.36	3.81	3	3.34	3.46	3.1	3.32	3.4	3.28	3.62
6530418L21RIK	na	5.99	5.67	5.79	6.11	6.09	6.07	6.09	6.22	5.84	6.05	6.09	6.04	6.18	6.2	6.37	5.79	6.29	6.47	5.86	6.09	6.13	5.7	6.27
6530439I21	na	3.96	4.15	3.62	3.79	3.94	3.72	3.51	3.53	3.66	3.82	3.85	4.07	4.16	3.72	3.87	3.86	3.51	3.89	3.79	3.72	3.9	3.57	3.91
6720401G13RIK	na	8.1	7.81	7.99	7.79	7.58	7.51	7.69	6.51	7.56	7.62	7.85	7.64	7.29	7.65	7.28	7.1	6.99	7.09	6.81	7.14	7.53	6.28	6.58
6720456B07RIK	na	9.71	9.61	9.48	9.44	9.65	9.58	9.8	9.77	9.43	9.38	9.53	9.52	9.77	9.96	9.81	9.75	9.71	9.61	9.62	9.79	9.69	9.72	9.57
6720456H20RIK	na	7.8	7.86	7.85	7.76	7.91	7.77	7.84	7.76	7.89	7.75	7.83	7.76	7.73	7.67	7.68	7.37	7.78	7.84	7.57	7.33	7.67	7.75	7.76
6720463M24RIK	na	5.6	5.6	5.6	5.63	5.04	5.57	5.07	5.44	5.35	5.27	5.72	5.34	6.01	5.58	5.73	5.9	5.07	5.69	5.44	6.02	5.6	5.75	5.99
6720468P15RIK	na	4.77	4.23	4.15	4.16	4.1	4.44	4.36	3.96	4.82	4.15	4.35	4.23	3.89	4.23	3.74	4.32	3.81	3.34	4.21	4.06	4.33	4.17	4.59
6720483E21RIK	na	3.39	3.33	3.88	3.47	4.15	3.77	3.51	3.41	3.43	3.46	3.28	3.74	3.02	3.52	3.57	3.7	3.59	3.33	3.13	3.8	3.29	3.51	3.4
6720489N17RIK	na	4.94	4.76	4.75	4.65	5.11	5.53	4.9	4.59	3.82	4.18	4.75	3.45	4.58	5.11	4.64	5.6	4.78	4.73	4.76	4.42	5.19	5.06	4.48
6820408C15RIK	na	5.5	4.5	4.53	4.38	4.61	4.66	4.53	4.7	4.6	4.62	4.2	4.49	4.8	4.59	4.72	4.53	4.44	4.5	4.39	4.49	4.3	3.73	4
6820426E19RIK	na	4.76	4.42	4.8	5.13	4.43	4.77	4.85	4.34	4.39	4.56	4.62	4.53	4.93	5.1	4.55	4.5	5.08	4.57	4.34	4.67	4.6	4.47	4.66
6820431F20RIK	na	11.06	10.83	10.87	10.8	10.83	10.86	10.86	10.93	10.87	10.78	11.08	10.9	10.64	10.79	10.39	10.61	10.58	10.76	10.85	10.37	10.77	10.4	11.02
7420426K07RIK	na	4.43	3.7	3.83	4.26	3.5	4.1	4.11	3.94	4.34	4.56	4.16	4.18	4.42	3.86	4.23	3.79	4.21	3.86	3.95	4.35	4.13	4.13	4.3
7420461P10RIK	na	3.68	3.62	3.52	3.64	3.64	3.25	3.71	3.92	3.65	3.58	3.48	4	3.65	3.81	3.51	3.7	3.89	3.62	3.51	3.54	3.63	3.36	3.77
7420700N18RIK	na	4.74	4.54	4.95	4.76	4.43	3.94	5.09	4.84	4.73	4.61	4.45	4.71	4.84	4.74	4.67	4.59	4.73	4.73	5.15	4.91	4.73	4.6	4.84
7420701I03RIK	na	5.08	4.79	4.45	4.42	4.67	4.39	4.7	4.37	4.9	4.53	4.43	4.48	4.31	4.54	4.18	4.44	4.61	4.26	4.56	4.41	4.26	4.37	4.33
7530414M10RIK	na	4.57	5.24	5.05	5.64	5.55	5.03	5.14	5.48	5.28	5.31	5.48	5.25	5.14	4.84	5.18	4.95	5.21	4.99	5.14	5.03	5.12	5.4	4.88
7530416G11RIK	na	6.23	5.7	5.54	5.74	5.23	5.24	5.36	5.24	5.29	5.24	5.59	5.71	5.85	5.8	5.42	5.58	5.4	5.2	5.33	6.17	5.55	5.29	5.58
7530420F21RIK	na	4.89	4.68	4.65	4.64	4.68	4.59	4.68	4.45	4.89	4.48	4.84	4.76	4.5	4.68	4.63	4.68	4.98	4.76	4.6	4.5	4.57	4.44	4.81
7630403G23RIK	na	3.6	3.42	3.02	3.67	3.3	3.48	3.42	2.94	3.48	2.94	3.18	3.41	3.3	3.13	3.4	3.14	3.53	3.35	3.25	2.86	3.33	3.56	3.5
8030411F24RIK	na	3.72	3.61	3.59	3.5	3.51	3.2	3.48	3.86	3.58	3.32	2.92	3.27	3.42	3.92	3.87	3.55	3.35	4.05	3.26	3.66	3.13	3.5	3.28
8030423F21RIK	na	4.12	4.6	4.09	4.47	4.22	4.34	4.22	3.91	4.24	4.25	3.92	4.37	4.17	4.2	3.92	4.15	4.05	3.8	4.23	4.24	3.97	4.06	4.19
8030423J24RIK	na	4.78	4.78	4.54	4.5	4.43	4.64	4.3	4.52	4.41	4.58	4.6	4.64	4.6	4.79	4.4	4.85	4.09	4.6	4.2	4.8	4.26	4.92	4.94
8030442B05RIK	na	4.61	4.82	4.46	4.26	4.55	4.12	4.85	4.72	4.92	4.9	4.97	5.04	4.47	4.76	4.75	4.51	4.78	3.67	4.77	4.61	4.87	4.85	4.66
8030462N17RIK	na	7.19	7.34	7.4	7.37	7.22	7.4	7.52	7.54	7.55	7.36	7.56	7.49	7.14	7.15	7.37	7.18	7.34	7.23	7.31	7.36	7.58	7.6	7.61
8030474K03RIK	na	3.77	3.78	3.53	3.58	3.97	3.47	3.88	3.86	3.54	4.09	3.73	3.7	3.08	3.83	3.73	4.02	3.99	4.14	4.03	3.88	3.73	3.56	3.58
8430403D17RIK	na	3.69	4.22	3.94	4.28	4.28	3.99	3.94	4.03	4.18	4.25	4.17	4.19	3.95	4.28	3.66	4.03	3.54	4.15	4.15	4.12	4.41	3.95	3.75
8430406I07RIK	na	6.1	6.38	6.37	6.22	6.43	6.9	6.53	6.25	6.41	6.55	6.29	6.27	6.25	6.28	6.65	6.35	6.42	6.27	6.44	6.07	5.94	5.9	6.19
8430408G22RIK	na	7.83	9.45	9.18	8.54	8.81	8.65	9.12	8.2	9.28	10.1	8.93	8.99	9.16	9.34	9.98	9.48	8.89	8.79	9.15	9.22	9.88	10.17	9.3
8430410A17RIK	na	5.935	6.065	6.16	5.945	6.085	5.86	6.11	6.15	5.925	5.74	5.92	6.24	6.03	6.07	6.105	5.925	6.04	5.67	6.08	5.81	6.075	6.135	6.025
8430410K20RIK	na	8.2	8.16	8.05	8.01	8.17	8.25	8.25	8.33	8.14	8.13	8.2	8.1	8.18	7.98	8.34	8.21	8.38	8.14	8.42	8.36	8.35	8.22	8.18
8430419K02RIK	na	4.24	4.05	4.19	4.05	3.88	3.89	4.07	4.04	4.24	4.07	4.17	3.97	3.79	4.04	3.8	4.01	4.12	4.23	4.04	4.1	3.79	3.87	4.03
8430419L09RIK	na	4.91	5.25	5.01	5.07	5.22	5.59	5.36	5.13	5.13	5.15	5.4	5.53	5.59	5.09	5.56	5.31	5.63	5.51	5.34	5.13	5.18	5.67	5.18
8430422H06RIK	na	3.92	3.68	3.26	3.35	3.57	3.62	3.59	3.65	3.41	3.67	3.7	3.69	3.22	3.62	3.29	3.56	3.79	3.79	3.69	3.61	3.36	3.81	3.6
[truncated: 22,649 more rows]
